# Supplementary material for: Identification and functional analysis of non-coding regulatory small RNA FenSr3 in Bacillus amyloliquefaciens LPB-18
Source: PeerJ. 2023 May 15;11:e15236. doi: 10.7717/peerj.15236 (PMC10194069; doi:10.7717/peerj.15236)
Supplement: Supplemental Information 4 [file peerj-11-15236-s004.zip]

Archive with 1,066 entries (1,062 files):
- KO/
- KO/CK-vs-T1.path.xls
- KO/CK-vs-T1_map/
- KO/CK-vs-T1_map/canvasToImg.min.js
- KO/CK-vs-T1_map/map00010.html
- KO/CK-vs-T1_map/map00010.js
- KO/CK-vs-T1_map/map00020.html
- KO/CK-vs-T1_map/map00020.js
- KO/CK-vs-T1_map/map00030.html
- KO/CK-vs-T1_map/map00030.js
- KO/CK-vs-T1_map/map00040.html
- KO/CK-vs-T1_map/map00040.js
- KO/CK-vs-T1_map/map00051.html
- KO/CK-vs-T1_map/map00051.js
- KO/CK-vs-T1_map/map00052.html
- KO/CK-vs-T1_map/map00052.js
- KO/CK-vs-T1_map/map00053.html
- KO/CK-vs-T1_map/map00053.js
- KO/CK-vs-T1_map/map00061.html
- KO/CK-vs-T1_map/map00061.js
- KO/CK-vs-T1_map/map00062.html
- KO/CK-vs-T1_map/map00062.js
- KO/CK-vs-T1_map/map00071.html
- KO/CK-vs-T1_map/map00071.js
- KO/CK-vs-T1_map/map00072.html
- KO/CK-vs-T1_map/map00072.js
- KO/CK-vs-T1_map/map00073.html
- KO/CK-vs-T1_map/map00073.js
- KO/CK-vs-T1_map/map00100.html
- KO/CK-vs-T1_map/map00100.js
- KO/CK-vs-T1_map/map00120.html
- KO/CK-vs-T1_map/map00120.js
- KO/CK-vs-T1_map/map00121.html
- KO/CK-vs-T1_map/map00121.js
- KO/CK-vs-T1_map/map00130.html
- KO/CK-vs-T1_map/map00130.js
- KO/CK-vs-T1_map/map00140.html
- KO/CK-vs-T1_map/map00140.js
- KO/CK-vs-T1_map/map00190.html
- KO/CK-vs-T1_map/map00190.js
- KO/CK-vs-T1_map/map00195.html
- KO/CK-vs-T1_map/map00195.js
- KO/CK-vs-T1_map/map00196.html
- KO/CK-vs-T1_map/map00196.js
- KO/CK-vs-T1_map/map00220.html
- KO/CK-vs-T1_map/map00220.js
- KO/CK-vs-T1_map/map00230.html
- KO/CK-vs-T1_map/map00230.js
- KO/CK-vs-T1_map/map00231.html
- KO/CK-vs-T1_map/map00231.js
- KO/CK-vs-T1_map/map00232.html
- KO/CK-vs-T1_map/map00232.js
- KO/CK-vs-T1_map/map00240.html
- KO/CK-vs-T1_map/map00240.js
- KO/CK-vs-T1_map/map00250.html
- KO/CK-vs-T1_map/map00250.js
- KO/CK-vs-T1_map/map00253.html
- KO/CK-vs-T1_map/map00253.js
- KO/CK-vs-T1_map/map00254.html
- KO/CK-vs-T1_map/map00254.js
- KO/CK-vs-T1_map/map00260.html
- KO/CK-vs-T1_map/map00260.js
- KO/CK-vs-T1_map/map00261.html
- KO/CK-vs-T1_map/map00261.js
- KO/CK-vs-T1_map/map00270.html
- KO/CK-vs-T1_map/map00270.js
- KO/CK-vs-T1_map/map00280.html
- KO/CK-vs-T1_map/map00280.js
- KO/CK-vs-T1_map/map00281.html
- KO/CK-vs-T1_map/map00281.js
- KO/CK-vs-T1_map/map00290.html
- KO/CK-vs-T1_map/map00290.js
- KO/CK-vs-T1_map/map00300.html
- KO/CK-vs-T1_map/map00300.js
- KO/CK-vs-T1_map/map00310.html
- KO/CK-vs-T1_map/map00310.js
- KO/CK-vs-T1_map/map00311.html
- KO/CK-vs-T1_map/map00311.js
- KO/CK-vs-T1_map/map00330.html
- KO/CK-vs-T1_map/map00330.js
- KO/CK-vs-T1_map/map00331.html
- KO/CK-vs-T1_map/map00331.js
- KO/CK-vs-T1_map/map00332.html
- KO/CK-vs-T1_map/map00332.js
- KO/CK-vs-T1_map/map00333.html
- KO/CK-vs-T1_map/map00333.js
- KO/CK-vs-T1_map/map00340.html
- KO/CK-vs-T1_map/map00340.js
- KO/CK-vs-T1_map/map00350.html
- KO/CK-vs-T1_map/map00350.js
- KO/CK-vs-T1_map/map00360.html
- KO/CK-vs-T1_map/map00360.js
- KO/CK-vs-T1_map/map00361.html
- KO/CK-vs-T1_map/map00361.js
- KO/CK-vs-T1_map/map00362.html
- KO/CK-vs-T1_map/map00362.js
- KO/CK-vs-T1_map/map00363.html
- KO/CK-vs-T1_map/map00363.js
- KO/CK-vs-T1_map/map00364.html
- KO/CK-vs-T1_map/map00364.js
- KO/CK-vs-T1_map/map00365.html
- KO/CK-vs-T1_map/map00365.js
- KO/CK-vs-T1_map/map00380.html
- KO/CK-vs-T1_map/map00380.js
- KO/CK-vs-T1_map/map00400.html
- KO/CK-vs-T1_map/map00400.js
- KO/CK-vs-T1_map/map00401.html
- KO/CK-vs-T1_map/map00401.js
- KO/CK-vs-T1_map/map00402.html
- KO/CK-vs-T1_map/map00402.js
- KO/CK-vs-T1_map/map00403.html
- KO/CK-vs-T1_map/map00403.js
- KO/CK-vs-T1_map/map00404.html
- KO/CK-vs-T1_map/map00404.js
- KO/CK-vs-T1_map/map00405.html
- KO/CK-vs-T1_map/map00405.js
- KO/CK-vs-T1_map/map00410.html
- KO/CK-vs-T1_map/map00410.js
- KO/CK-vs-T1_map/map00430.html
- KO/CK-vs-T1_map/map00430.js
- KO/CK-vs-T1_map/map00440.html
- KO/CK-vs-T1_map/map00440.js
- KO/CK-vs-T1_map/map00450.html
- KO/CK-vs-T1_map/map00450.js
- KO/CK-vs-T1_map/map00460.html
- KO/CK-vs-T1_map/map00460.js
- KO/CK-vs-T1_map/map00471.html
- KO/CK-vs-T1_map/map00471.js
- KO/CK-vs-T1_map/map00472.html
- KO/CK-vs-T1_map/map00472.js
- KO/CK-vs-T1_map/map00473.html
- KO/CK-vs-T1_map/map00473.js
- KO/CK-vs-T1_map/map00480.html
- KO/CK-vs-T1_map/map00480.js
- KO/CK-vs-T1_map/map00500.html
- KO/CK-vs-T1_map/map00500.js
- KO/CK-vs-T1_map/map00510.html
- KO/CK-vs-T1_map/map00510.js
- KO/CK-vs-T1_map/map00511.html
- KO/CK-vs-T1_map/map00511.js
- KO/CK-vs-T1_map/map00512.html
- KO/CK-vs-T1_map/map00512.js
- KO/CK-vs-T1_map/map00513.html
- KO/CK-vs-T1_map/map00513.js
- KO/CK-vs-T1_map/map00514.html
- KO/CK-vs-T1_map/map00514.js
- KO/CK-vs-T1_map/map00515.html
- KO/CK-vs-T1_map/map00515.js
- KO/CK-vs-T1_map/map00520.html
- KO/CK-vs-T1_map/map00520.js
- KO/CK-vs-T1_map/map00521.html
- KO/CK-vs-T1_map/map00521.js
- KO/CK-vs-T1_map/map00522.html
- KO/CK-vs-T1_map/map00522.js
- KO/CK-vs-T1_map/map00523.html
- KO/CK-vs-T1_map/map00523.js
- KO/CK-vs-T1_map/map00524.html
- KO/CK-vs-T1_map/map00524.js
- KO/CK-vs-T1_map/map00525.html
- KO/CK-vs-T1_map/map00525.js
- KO/CK-vs-T1_map/map00531.html
- KO/CK-vs-T1_map/map00531.js
- KO/CK-vs-T1_map/map00532.html
- KO/CK-vs-T1_map/map00532.js
- KO/CK-vs-T1_map/map00533.html
- KO/CK-vs-T1_map/map00533.js
- KO/CK-vs-T1_map/map00534.html
- KO/CK-vs-T1_map/map00534.js
- KO/CK-vs-T1_map/map00540.html
- KO/CK-vs-T1_map/map00540.js
- KO/CK-vs-T1_map/map00550.html
- KO/CK-vs-T1_map/map00550.js
- KO/CK-vs-T1_map/map00561.html
- KO/CK-vs-T1_map/map00561.js
- KO/CK-vs-T1_map/map00562.html
- KO/CK-vs-T1_map/map00562.js
- KO/CK-vs-T1_map/map00563.html
- KO/CK-vs-T1_map/map00563.js
- KO/CK-vs-T1_map/map00564.html
- KO/CK-vs-T1_map/map00564.js
- KO/CK-vs-T1_map/map00565.html
- KO/CK-vs-T1_map/map00565.js
- KO/CK-vs-T1_map/map00571.html
- KO/CK-vs-T1_map/map00571.js
- KO/CK-vs-T1_map/map00590.html
- KO/CK-vs-T1_map/map00590.js
- KO/CK-vs-T1_map/map00591.html
- KO/CK-vs-T1_map/map00591.js
- KO/CK-vs-T1_map/map00592.html
- KO/CK-vs-T1_map/map00592.js
- KO/CK-vs-T1_map/map00600.html
- KO/CK-vs-T1_map/map00600.js
- KO/CK-vs-T1_map/map00601.html
- KO/CK-vs-T1_map/map00601.js
- KO/CK-vs-T1_map/map00603.html
- KO/CK-vs-T1_map/map00603.js
- KO/CK-vs-T1_map/map00604.html
- KO/CK-vs-T1_map/map00604.js
- KO/CK-vs-T1_map/map00620.html
- KO/CK-vs-T1_map/map00620.js
- KO/CK-vs-T1_map/map00621.html
- KO/CK-vs-T1_map/map00621.js
- KO/CK-vs-T1_map/map00622.html
- KO/CK-vs-T1_map/map00622.js
- KO/CK-vs-T1_map/map00623.html
- KO/CK-vs-T1_map/map00623.js
- KO/CK-vs-T1_map/map00624.html
- KO/CK-vs-T1_map/map00624.js
- KO/CK-vs-T1_map/map00625.html
- KO/CK-vs-T1_map/map00625.js
- KO/CK-vs-T1_map/map00626.html
- KO/CK-vs-T1_map/map00626.js
- KO/CK-vs-T1_map/map00627.html
- KO/CK-vs-T1_map/map00627.js
- KO/CK-vs-T1_map/map00630.html
- KO/CK-vs-T1_map/map00630.js
- KO/CK-vs-T1_map/map00633.html
- KO/CK-vs-T1_map/map00633.js
- KO/CK-vs-T1_map/map00640.html
- KO/CK-vs-T1_map/map00640.js
- KO/CK-vs-T1_map/map00642.html
- KO/CK-vs-T1_map/map00642.js
- KO/CK-vs-T1_map/map00643.html
- KO/CK-vs-T1_map/map00643.js
- KO/CK-vs-T1_map/map00650.html
- KO/CK-vs-T1_map/map00650.js
- KO/CK-vs-T1_map/map00660.html
- KO/CK-vs-T1_map/map00660.js
- KO/CK-vs-T1_map/map00670.html
- KO/CK-vs-T1_map/map00670.js
- KO/CK-vs-T1_map/map00680.html
- KO/CK-vs-T1_map/map00680.js
- KO/CK-vs-T1_map/map00710.html
- KO/CK-vs-T1_map/map00710.js
- KO/CK-vs-T1_map/map00720.html
- KO/CK-vs-T1_map/map00720.js
- KO/CK-vs-T1_map/map00730.html
- KO/CK-vs-T1_map/map00730.js
- KO/CK-vs-T1_map/map00740.html
- KO/CK-vs-T1_map/map00740.js
- KO/CK-vs-T1_map/map00750.html
- KO/CK-vs-T1_map/map00750.js
- KO/CK-vs-T1_map/map00760.html
- KO/CK-vs-T1_map/map00760.js
- KO/CK-vs-T1_map/map00770.html
- KO/CK-vs-T1_map/map00770.js
- KO/CK-vs-T1_map/map00780.html
- KO/CK-vs-T1_map/map00780.js
- KO/CK-vs-T1_map/map00785.html
- KO/CK-vs-T1_map/map00785.js
- KO/CK-vs-T1_map/map00790.html
- KO/CK-vs-T1_map/map00790.js
- KO/CK-vs-T1_map/map00791.html
- KO/CK-vs-T1_map/map00791.js
- KO/CK-vs-T1_map/map00830.html
- KO/CK-vs-T1_map/map00830.js
- KO/CK-vs-T1_map/map00860.html
- KO/CK-vs-T1_map/map00860.js
- KO/CK-vs-T1_map/map00900.html
- KO/CK-vs-T1_map/map00900.js
- KO/CK-vs-T1_map/map00901.html
- KO/CK-vs-T1_map/map00901.js
- KO/CK-vs-T1_map/map00902.html
- KO/CK-vs-T1_map/map00902.js
- KO/CK-vs-T1_map/map00903.html
- KO/CK-vs-T1_map/map00903.js
- KO/CK-vs-T1_map/map00904.html
- KO/CK-vs-T1_map/map00904.js
- KO/CK-vs-T1_map/map00905.html
- KO/CK-vs-T1_map/map00905.js
- KO/CK-vs-T1_map/map00906.html
- KO/CK-vs-T1_map/map00906.js
- KO/CK-vs-T1_map/map00908.html
- KO/CK-vs-T1_map/map00908.js
- KO/CK-vs-T1_map/map00909.html
- KO/CK-vs-T1_map/map00909.js
- KO/CK-vs-T1_map/map00910.html
- KO/CK-vs-T1_map/map00910.js
- KO/CK-vs-T1_map/map00920.html
- KO/CK-vs-T1_map/map00920.js
- KO/CK-vs-T1_map/map00930.html
- KO/CK-vs-T1_map/map00930.js
- KO/CK-vs-T1_map/map00940.html
- KO/CK-vs-T1_map/map00940.js
- KO/CK-vs-T1_map/map00941.html
- KO/CK-vs-T1_map/map00941.js
- KO/CK-vs-T1_map/map00942.html
- KO/CK-vs-T1_map/map00942.js
- KO/CK-vs-T1_map/map00943.html
- KO/CK-vs-T1_map/map00943.js
- KO/CK-vs-T1_map/map00944.html
- KO/CK-vs-T1_map/map00944.js
- KO/CK-vs-T1_map/map00945.html
- KO/CK-vs-T1_map/map00945.js
- KO/CK-vs-T1_map/map00950.html
- KO/CK-vs-T1_map/map00950.js
- KO/CK-vs-T1_map/map00960.html
- KO/CK-vs-T1_map/map00960.js
- KO/CK-vs-T1_map/map00965.html
- KO/CK-vs-T1_map/map00965.js
[truncated: 766 more entries]
