# Supplementary material for: Identification and functional analysis of non-coding regulatory small RNA FenSr3 in Bacillus amyloliquefaciens LPB-18
Source: PeerJ. 2023 May 15;11:e15236. doi: 10.7717/peerj.15236 (PMC10194069; doi:10.7717/peerj.15236)
Supplement: Supplemental Information 4 [file peerj-11-15236-s004.zip › KO/CK-vs-T1_map/canvasToImg.min.js]

"use strict";var coorData="",ratio=1,drawType="";function judgeInitCanvas(t,e){var r=document.getElementById(t.id);r.style.display="block";var a=new Image;if(a.src=r.src,ratio=(a.width/r.width).toFixed(2),document.getElementById("canvasId").width=a.width,document.getElementById("canvasId").height=a.height,r.style.display="none",t.labelVos){for(var o=document.getElementsByTagName("area"),i=[],l=0;l<t.labelVos.length;l++)t.labelVos[l].coordArr=[],i.push(t.labelVos[l].id);for(l=0;l<o.length;l++){var n=-1!=o[l].href.indexOf("?")?i.indexOf(o[l].href.split("?")[1]):i.indexOf(o[l].href.split("/")[o[l].href.split("/").length-1]);-1!=n&&t.labelVos[n].coordArr.push({coords:o[l].coords,shape:o[l].shape})}}initCanvas(e,t,a)}function initCanvas(t,e,r){var a=t.getContext("2d"),o=t.width,i=t.height;a.clearRect(0,0,o,i),a.lineWidth="2",renderImgAndRect(a,r,e,o,i,t)}function renderImgAndRect(t,e,r,a,o,i){var l=e.width,n=e.height,s=l,h=n,c=1,f=0,g=0;a<l||o<n?a/o<=l/n?g=(o-(h=n/(c=l/(s=a))))/2:f=(a-(s=l/(c=n/(h=o))))/2:(f=(a-s)/2,g=(o-h)/2),t.drawImage(e,f,g,s,h),r.labelVos&&drawShape(t,r.labelVos,f,g,c);var t=i.getContext("2d"),d=i.toDataURL("image/png");document.getElementById("pathwayimage").setAttribute("src",d),i.style.display="none",document.getElementById("pathwayimage").style.display="inline"}function drawShape(t,e,r,a,o){for(var i=0;i<e.length;i++){for(var l=[],n=0;n<e[i].coordArr.length;n++)(!l[0]||e[i].coordArr[n].coords.length>=l[0].coords.length)&&l.splice(0,0,e[i].coordArr[n]);for(var s=0;s<l.length;s++){for(var h=l[s],c=e[i].color?e[i].color:"#FF0000",f=h.coords.split(","),g=0;g<f.length;g++)f[g]=parseFloat(f[g]);if(t.strokeStyle=c,t.fillStyle=c,drawType=c instanceof Array&&e[i].type?e[i].type:c instanceof Array||"#0000FF"===c?"topBottom":"",t.beginPath(),"rect"==h.shape){var d=f[0]/o+r,y=f[1]/o+a,p=(f[2]-f[0])/o,m=(f[3]-f[1])/o,F="topBottom"==drawType?[[[d,y+m/2],[d,y],[d+p,y],[d+p,y+m/2]],[[d,y+m/2],[d,y+m],[d+p,y+m],[d+p,y+m/2]]]:"leftRight"==drawType?[[[d+p/2,y],[d,y],[d,y+m],[d+p/2,y+m]],[[d+p/2,y],[d+p,y],[d+p,y+m],[d+p/2,y+m]]]:[];F.length||t.strokeRect(d,y,p,m);for(var u=0;u<F.length;u++){t.beginPath(),t.strokeStyle=c instanceof Array&&c[u]?c[u]:0===u?"#FF0000":"#00FF00",t.moveTo(F[u][0][0],F[u][0][1]);for(n=1;n<F[u].length;n++)t.lineTo(F[u][n][0],F[u][n][1]);t.stroke()}}else if("circle"==h.shape)"topBottom"==drawType?(t.strokeStyle=c instanceof Array&&c[0]?c[0]:"#FF0000",t.arc(f[0]*ratio,f[1]*ratio,f[2]*ratio,0,Math.PI*ratio,!0),t.stroke(),t.beginPath(),t.strokeStyle=c instanceof Array&&c[1]?c[1]:"#00FF00",t.arc(f[0]*ratio,f[1]*ratio,f[2]*ratio,0,Math.PI*ratio)):"leftRight"==drawType?(t.strokeStyle=c instanceof Array&&c[0]?c[0]:"#FF0000",t.arc(f[0]*ratio,f[1]*ratio,f[2]*ratio,1.5*Math.PI*ratio,.5*Math.PI*ratio,!0),t.stroke(),t.beginPath(),t.strokeStyle=c instanceof Array&&c[1]?c[1]:"#00FF00",t.arc(f[0]*ratio,f[1]*ratio,f[2]*ratio,1.5*Math.PI*ratio,.5*Math.PI*ratio)):t.arc(f[0]*ratio,f[1]*ratio,f[2]*ratio,0,2*Math.PI*ratio),t.stroke();else if("poly"==h.shape)if(t.lineWidth=1,c instanceof Array||"dobule"==e[i].type||"#0000FF"===c){t.beginPath();for(var v=0,A=f.length-1,b=0,w=0,I=f.length,n=1;n<f.length;)b+=f[n],w+=f[n-1],f[n-1]==f[n+1]&&f[n]==f[n+2]?f.splice(n-1,2):n+=2;for(b/=I/2,w/=I/2;v<A&&2==clearRepeat([f[v],f[v+2],f[A-1],f[A-3]]).length;){var T=Math.max(f[v],f[v+2],f[A-1],f[A-3])*ratio,k=Math.min(f[v],f[v+2],f[A-1],f[A-3])*ratio,P=Math.max(f[v+1],f[v+3],f[A],f[A-2])*ratio,S=Math.min(f[v+1],f[v+3],f[A],f[A-2])*ratio,M=T-k,B=P-S;4*ratio<M||4*ratio<B?(t.fillStyle=c instanceof Array&&c[0]?c[0]:"#FF0000",t.fillRect(B<M?k:k-2*ratio,M<B?S:S-(b<S/ratio&&w<k/ratio?-2:2)*ratio,M,B),t.fillStyle=c instanceof Array&&c[1]?c[1]:"#00FF00",t.fillRect(k,S,M,B),8<I&&f.splice(v,4),8<I&&f.splice(A-3,4),f=8==I?[]:f):(v+=4,A-=4)}t.stroke(),t.beginPath(),t.fillStyle=c instanceof Array&&c[0]?c[0]:"#FF0000",t.strokeStyle=c instanceof Array&&c[0]?c[0]:"#00FF00",t.moveTo((f[0]-(f[0]!=f[2]&&f[1]==f[3]?0:2))*ratio,(f[1]-(f[1]!=f[3]&&f[0]==f[2]?0:2))*ratio);for(var R,x,v=2;v<f.length-1;){f[v]<f[f.length/2-2]&&f[v+1]<f[f.length/2-1]?t.lineTo((f[v]-2)*ratio,(f[v+1]+(v<f.length/2?2:0))*ratio):f[v]!=f[v-2]&&f[v+1]==f[v-1]||f[v+2]&&f[v]!=f[v+2]&&f[v+1]==f[v+3]?(R=f[v],x=f[v+1],x=f[v]!=f[v-2]&&f[v+1]==f[v-1]?(R=f[v-2],f[v-1]):(R=f[v+2],f[v+3]),t.lineTo(f[v]*ratio,(f[v+1]-(x>Math.ceil(b)&&R>Math.ceil(w)?-2:2))*ratio)):t.lineTo((f[v]-2)*ratio,f[v+1]*ratio),v+=f[v]==f[v+2]&&f[v+1]==f[v+3]?4:2}t.closePath(),t.fill(),t.stroke(),t.beginPath(),t.fillStyle=c instanceof Array&&c[1]?c[1]:"#00FF00",t.strokeStyle=c instanceof Array&&c[1]?c[1]:"#00FF00",t.moveTo(f[0]*ratio,f[1]*ratio);for(v=2;v<f.length-1;)t.lineTo(f[v]*ratio,f[v+1]*ratio),v+=f[v]==f[v+2]&&f[v+1]==f[v+3]?4:2;t.closePath(),t.fill(),t.stroke()}else{t.fillStyle=c||"#FF0000",t.moveTo(f[0]*ratio,f[1]*ratio);for(v=2;v<f.length-1;)t.lineTo(f[v]*ratio,f[v+1]*ratio),v+=2;t.closePath(),t.fill(),t.stroke()}}}}function clearRepeat(t){for(var e=[],r=0;r<t.length;r++)-1==e.indexOf(t[r])&&e.push(t[r]);return e}function getPicJson(t){document.getElementById("pathwayimage").setAttribute("src",t)}function getQueryVariable(t){for(var e=window.location.search.substring(1).split("&"),r=0;r<e.length;r++){var a=e[r].split("=");if(a[0]==t)return a[1]}return!1}function getCoor(t,e){coorData=t;var r=getQueryVariable("group"),a=getQueryVariable("id");e&&e[r]&&e[r][a]&&initTitle(e[r][a])}function initTitle(t){for(var e=document.getElementsByTagName("area"),r=0;r<e.length;r++)e[r].title=e[r].title+(t[-1!=e[r].href.indexOf("?")?e[r].href.split("?")[1]:e[r].href.split("/")[e[r].href.split("/").length-1]]||"")}
