# Supplementary material for: Identification and functional analysis of non-coding regulatory small RNA FenSr3 in Bacillus amyloliquefaciens LPB-18
Source: PeerJ. 2023 May 15;11:e15236. doi: 10.7717/peerj.15236 (PMC10194069; doi:10.7717/peerj.15236)
Supplement: Supplemental Information 4 [file peerj-11-15236-s004.zip › KO/CK-vs-T1_map/map00010.js]

getPicJson('data:image/png;base64,iVBORw0KGgoAAAANSUhEUgAAAswAAAQBCAYAAAA+d9xKAAAACXBIWXMAAAsTAAALEwEAmpwYAAAgAElEQVR4nOzd6dKjNtcoUPut7/5v2edHDoma1gQI0LBWVSr92CDEYNiILfH9fD6/DwAAEPV/n8/n8/uJmQEAYO/7/X7+93YlAACgZwJmAADIEDADAECGgBkAADIEzAAAkCFgBgCADAEzAABkCJgBACBDwAwAABkCZgAAyBAwAwBAhoAZAAAyBMwAAJAhYAYAgAwBMwAAZAiYAQAgQ8AMAAAZAmYAAMgQMAMAQIaAGQAAMgTMAACQIWAGAIAMATMAAGQImAEAIEPADAAAGQJmAADIEDADAECGgBkAADIEzAAAkCFgBgCADAEzAABkCJgBACBDwAwAABkCZgAAyBAwAwBAhoAZAAAyBMwAAJAhYAYAgAwBMwAAZAiYAQAgQ8AMAAAZAmYAAMgQMAMAQMb/vV2Bku/3+3YVgIZ+v9/bVQCAQ7QwAwBARvctzButUjA2T4sAGJUWZgAAyBAwAwBAhoAZAAAyBMwAAJAhYAYAgAwBMwAAZAwzrFyNcNiq3+/3+X6//w5Ht/+uNG9untxyYtOU5j9blzPrW1P3WH1y07Te7lfrX7PtS3XJObK81HS57RRbXut6P3XsAMAMpgmY9xfvWBCTu8DHvo99VlpObJr9Zy3qcmZ9a+p+1B3b/Ur9a7d9TV1qgvHS8mrrXgr+W9a7l2MHAEYxRUpGKuBqXW7NclLBYS7gOVOXWPlH1cyTW+5d2/3sso5s+7P7onQ8xJZ3ZTuVAvZabxw7ADCLKQLmlKMX9bNB7R3Bw5m69BL4PBlMnV3W0e17R4tqbZrLfp476t3LsQMAPZomJaO1nvIzcykL279rnJlnZjV5uE+nHtQs72q9HTsAcMy0AXOps1lKT52ZavJ/P598R7Yr85zZDme3+1uObuNWUtupdnlX6333sQNvkmP/DucEZjZtwNxT4Hu3XGevlvPUljvadq+pc+v1qQ14r5RRU05Pxw5cMdrN+ozsA2Y2dQ5zrautES1bM2rLOrPM3lpdWo3S0cLVTplvOVPvGY4dCG03b9t/vCPcB84ZzGaKgPnKj/Noy1ppWLFUXWqWc7TF7s7Ap6Yurbb72e3acttv89fW/cjyWoyQknO03jVlnqkHPO37/XrS0antvOe8wSy+n8/n1/PJ5ki+ZGw82dR3NdPlhlM7Ms0dddkuEqlpYp+X5omVX6PFuqbqnFvW1W0fmz+2jY7Uu0W9YstrWe+7j50Uuc+0Jljun33EDL7f71wBM9Avv2VaEoiNw75idN/vd46UDADWIQAbi5xmZiBgBgCAjGmHlQOATW1fgytl39HqLZUJ+qCFGYBhnH2hUmrYuRapAncGswJl6IOAGYClCEKBo4ZJydBhAIAzUm/F3K4r4Xf7FIj9uOul4RVzLeA1ZaemzZUXlhH7d820Z4aaLNUvNOJbYCGkhRmA6cVepBG+POnz+TN1IxZwhkHf0fHQa8tOTZsrb78++3/npo2tV6ouuXWB2XXfwuxuFIAW9kFi7PtUAJiavjTN2bJr5ssF77nyapedW45AmdV0HzADwBNiqRm9ln02NaLVcjRmsRopGQBM7a7W0DdbWc8GykfrXFqOlmZW0f2rsQFgc3ZYuVCuc10uACx1DNw+SwWZpbJjnfZK9a5ZTk0nwCOfhZ8f2Rc6/TGq7/crYAZgHIKucdl3jOr7/UrJAACAHAEzAJywH6buzDxygGEMAmYASKjJaT7izLBuwPsEzAAAkCFgBmBqYRpELh0ilS6x/yz1Jr9UebkXj8TKDpdbU2/gfgJmAKYWew10zeuoa16dnfo89arpWL320x+pN/AMb/oDYAmxYDRUCkJrAt8rUq+6LtUbuJ+AGQA+5WD0zldnP/Wqa+AcKRkAEHgj3WH2QNlLSxidN/0BMJSjwVfu1dWpf+/nTbUs79M0Sq+vrgnGa165PVqALWBmZF6NDcBwBF/jsc8YmVdjAwBAgYAZgKEYVm0sWpeZgYAZgOEImscgWGYWAmYAhiVo7pdgmZkImAEYUu4terxLsMxsvLgEgKHd/QY+ymLD7cFMBMwADO/Mq65pR4DM7ATMAExppCBOCgP0TQ4zALxISzj0T8AMAC/TeRH6JmAGgJdIxYAxCJgBACBDwAwAL9i3LkvLgH4JmAEAIEPADACd0MoMfTIOMwA8bAuKBccwBgEzADxsPzKG0TKgb1IyAAAgQ8AMAC/Tugx9EzADAECGgBkAADIEzADwMqNlQN8EzAAAkCFgBgCADAEzAABkCJgBACBDwAwAABkCZgAAyBAwAwBAhoAZAAAyBMwAAJAhYAYAgAwBMwC87Pf7vV0FIEPADAAAGQJmAADIEDADwMu+3+/bVQAyBMwAAJAhYAYAgAwBMwAAZAiYAQAg4//ergAArCbWyS/8zLjM0BcBMwC8IBUUGzED+iMlAwAe9vv9kq3MWpehPwJmAADIEDADwAtSrcxAfwTMANAB6RjQLwEzAABkGCUDmMLIj7a1Kq4rTMtwHEC/BMzANEYMOEYO9AFWISUDAF404o0erEbADAAvEzRD36RkAMBLYik5Z4PnVHpPTXn713KHI3b0lmO9H02k5TaEFAEzMLV9IJCbrvT92XJq52UtsUD0+/2eHl5uH+iGZR45ZvcBaE/jRaeC49g6+K3RkpQMYFrbRXP7L3XRLwUDV8qpnZe1pFpt9626LZSO2VQdetRz3ZibgBmYVu3FtTRdq3IglDpeYp9vLc/bv++Wqtu+HmFdtr9Ln5WmhR5JyWAJTsK0ekR7x6Nexyc5sXziu5e3ibU+h63jYfC8r2MqTaI07dnfmNQn7iRgZmq9dVbhPrlAolWQcVew4vhcz5Vj6e7jJZULfWT+kjBVKfzsCr8j7iRgZkoCZUJXW65alwOfT/o4qg0cz7So9tAKmxp9Q2dZeiaHmenEWi4AepJKsai92d93Jq2Zdis3nOeOjqg1nWi3ZZe+dy6nF1qYmYqWP2AUW7AaG8YtNt3+33upToE1nVpz8+zzjPfTh7nJ4bz76WJlxqatGd6xJmcaWvp+Pp+fA4xZOGGuqzT+8efz9wU71sqX6qR0tZzY56l6A9CP7/crYGYeAo+1jbr/R6037ehzAX37fr9ymAEAIEfAzBS00gEj2ucCA33S6Q+YhoADgDsImIEpeMLAaGI3eJ6WQZ+kZAAAQIaAGQAAMgTMAPCwXL69XHzoj4AZAAAydPoDgId54yOMRQszAABkCJgBACBDwAwAABkCZgAAyBAwAwBAhoAZAAAyBMwAAJAhYAYAgAwBMwAAZAiYAQAgw6uxAaDC9/sdtnyv3YZrBMwAUGnEwPPuQB9WICUDAAAyBMwAAJAhYAYAgAw5zADQUJgzXMp5/n6/0WlqyjiyHOAaATMANJIKgFPT1pQRK7NmGqAdKRkA0NDVUSlqAl/BMTxLwAwAjfx+v8/v9ysGzVqEYSwCZgBoLBc0C5ZhPAJmAHjI0WC5ZnoBONxPpz8AeNC+5Tk3UoZgGfqghRkAGksFsluO8/bf9llu/prUDq+/hntpYQaABnLjIh9pLd7KiQXBNdMA7QmYAaCBXECc+i78PNfifGQaoD0BMzCFkVvaBD8AfRMwA9MYMfAcOdAHrkudA2rOZ/s0oFhe+4jnxR4JmAGgkhscWtsHuptS3nvs9eixcmlDwAwAFe5sqRt1eLiRA7Let3cqkP584seLAPleAmYA4LTeA8+YWQPL1L4I0zP2qRqx0V1SI77kph3xODhCwAwsIzfs13660velcmqXBdBC7pyzD5TDYQn3gW8s1SOVH73/bOZznYAZWELqIhCb7mo5tcsCaCWXwlE7f8lWfi53elYCZmAJtReRUh6gwBcoiZ1Drpw7enhilUrBWOWcKGBmaavcGfOnVi2+LcthLqsEEXulwC42kkNsmqMpU0fycO8Wy+n9fr+Hzxfh9KkUi5brVbvdU40Ksz9JEzCznB7u1GmvNuhsFZy2DHIdh/NZpSNUqJSKVBoGLfVZ6ftUuW+kRaX2+xZk5oL9mpuJWJmpefZ5xvvp969ZD4PzUqe/2LSzH+sCZpYy+x0wZa06qOTKMbwTq3SECtUEeDVllFKiev9t5V6D3jpV4+jr2Ft/VqrDTATMLGOlCxfvWzFg4m93PDoP9R48pvTwuxh12/EOATNL6OHkzHocd3w+9+WbbmW/aeSg845td2V79HS+yI3bXJq+tvxe1rWWgJnpjfjDpL1Srt+RsUhL5fQSzNCPVkHzKMfWk+fd1O/yrWD+zJCVZ7fXXds5NW5zzfRHyu/9OA4JmIEl1Ob6lfL0asoZ6SLAOEYJMN6oZywF6o20qFTnvlFudEj739sVAIAVXGn1HDFYTq3rXetS8xKhJ4Trv/0Xfr6Xqvd+RIvw6df+79g0sXJi86emS9U1V3Zt/T+fMTpwhgTMTG2UiwzA6EpBWu28selz36dadN88/2/DuIX/1YoNAxcbiWffkr5vUY+VE36WW15uvWL/rq3/yNdkKRnANEZqrYBaowQZV9KeSulMue+PDIE2itTwczXHQritSkP05ZZ3Vm65I+8XATMwhZFPxAChFuezmvSYlss7s9yRSMkAgE6N0rrMPfapJy3zfmPlzBTgtqaFGQA4TZB1zT7VIpX7G9q34qbylHMBd83yYvPHyk0tI/X9/t8jEDADAKeMFPCMJNbJ78i/r35Wmyd99vsRSckAAHjRaEOsXTVa6/LnI2AGAHjdaAHkFSOuq4AZAAAy5DBDAyM/Shv9UeCILRUAjEXADI2MGLiFgfLo9QeAu0jJAACADC3MDOnIgOujt6ICAO8SMAPAw9z0w1gEzAzpTEe1ty80NRe9/TrlpiutT6txLp+ud1he7C1Xb+9HANYjYIYH7APFWOAYmyZVVs3yWni63jXLHHHAe9gb8aYfVqbTHzyg5kJXezFsWdaTy6ptWT76ilYAuJuAmWHFAqnf75f8fCSjtqJeqfc27/f7zbZSj7hdABibgBnoxhYQxx5XG3OZ2cx80w+zETAztPAiUvPvHozaSvpEvXPlpwJpALibTn/wIMEyEApvAvc3+rHP4ahRGxl6O+4FzAwv1erYW2tkGHTmAtDegtNR6w2wqhmG4uxtHaRkMIXUj6mHH9nn898PP9ah7egwcWFZR6c56sl6hx3+9kF67HMY0ZH8ZMc6Z4R9QUY+hsJ16KHx6/tPncbdoOSlDrIjL4/Ypt8HMbXlrGDUQC4cmWLk+gOsbvbr8pvr9/1+pWTMLhUMlQKN0ssoernjC6XSMgCeMHvAQv9mPvbejjukZCwqd+CN+PKI8EIVPobqLagH5hemEMETVnna9mbQrIV5YPvcz7eG/NrXI5w2lrSfSuTPTVtqDY9NE+bEPnEiGf3iOHr9oUelc5gnY+wdfVKxSrC8eSuNUMA8qFg+8d3L26QC0/2/Y3WMpXqk8qNrR2eI1SlWtzuNfrIavf7Qu1gQlPpstQCIvxlWsD8C5kk80bp85SRe28lw36u3VbCr9RToQdhI8Pm8/2SMfpWeyvIsAfNkzvywevgxplIwWtXHSQa4W+7G/Ohwcm7y2eSeSrixeo6AeSJHfjjhtKkWjpY/wtpROVIXiqOjeoSfP2Hki9voF2cXC3p25fis/V2efSpnvnHnEyg/zzjMA8t1tttPs3d0HOb9PKXOfLl6nekIWKpvbX7gXUY9eRmHGdo5cs452wjA/FJDwX4+8Wv8qsfJk+tuHObBhQdK7tFei/Jrvmv9WakO++liwziteiIB3lOb5vb2kzH61kO6JP8RMDMNJxSgN0c79xkZgc9n7ZbjXgmYmYqLDdCj2Lmp9ZOxVil4qaE+ezqvxlISQz3V9aiR6z4zATM8pObxWu2Fsyb/sVRGrVxZpfpeydPcD7+VWkZPPEqnZH/MtzyeU/0Rjv4Oc/1RehDbhqkx/qEVATPTCE/ovZ0sa07mpYtW6fMjy6qVK6tU35p6lr6r3SZv67EFjucdHVbuKbmOvbHPewuQQ72d21mHgBkeUHOCP9rB8Wo5tcs6u5yaepYuyr1fGAXKlBxJh6h5avTUqDalp2CxUZDOjIAUm7b2qZPfHU8SMDOFM2M392y0uresbyoVo7dt0lt96EvLYyOWT3ynXBrWPmCNPQ3KPSFK5Ufnnl7t61bzlMtvk9YEzEA3RglCR6knzzpzTJxJJXuidfnKMX5kHOqjKVdXnnrBFQJmeNjTg623bvm9iyAUjjnTotpDK2wqBSPXqdi5gbf97+0KwFU1ncd6IVguLyccZqu3/ff5COxpJ5VKVjvv1kJbOh7DY3Y/zx0d/Go7/NbkSdesHzxBCzM85EyO3t3LalFWqwAyV64glZWl8ob3UjeaZzroxlIlwiA9lkoSazEudfqLTZuqb6q8VM40tCRgZnh3BXAt5VpMa+p7tENNalmt6l0T8B+pZ2/7K2WkujKX8LjLBZQtyq/5rvVnpTqcKQ9aEjDDA45cjEoXhNLFpuXFo+bClqr/1XrWrDOMqpRK5piHvshhBgCADC3MAPCwEVLJgP8ImKGRHkd0OGL0+gPAXQTM0MDoLUOj1x8A7iSHGQAAMgTMAACQIWAGAIAMATMAAGQImAEAIEPADAAAGYaV4xV3j/l7Z/mGYDtv5LGew/0+y3oAUEfAzGtGvHCPHCj1Ypb9Pst6UM+NPqxLwAwAlUYMPN0owXVymAEAIEPADAAAGVIy6Fr4KDH1KPT7/WYfk9aWUZqGez21r3PltD4OSuVdre/RcgA4R8BMt0pBwjbNkTJiZdZMw72e2te5clrv95og90p9j5bDc9wowXykZNC1UrBQukjUXERcaPrwxL4uTde6c1SuvBb1pT9bkLv9V/o+dwN3ZDk69sG9BMx0q/WFoLYVU4DyvDf29d11OFKe424ubpRgPgJmutciiKkNWnjXU/v67jocKc9xNxc3SjAnOcwsYbso5S5QNdPQv9H249X6ehzfp22/1HQ0BvonYAYY3Gg3CbhRgtFIyaB7goB19LCvnx4tY7Tl0I+wY6F9D/fSwkyXcsMlhYHBNl1qaK19C8zRabjfk/s6Vc6T4y+3qG+sHMdtX9wowVwEzHQpdwEIvyvlI9eU42Lzrif3dWq61sfA1eOu1XrzLDdKMC8BMwA04EYJ5iWHGQAAMrQw8xo9vNc0y36fZT0AKBMw84o7HyfqBNOvWfbLLOvBcW6UYE0CZgCo4EYf1iWHGQAAMgTMAACQIWAGAIAMATMAAGQImAEAIEPADAAAGYaVA2ggHJ83NTxYagzfmuHE9uWHw5Bt3/U0LFlYp9h691RXgBIBMzQw8ssMUgHNKHoIvPZj6KbG1N0HuqXpc+XHyu3Fvr6x9TbuMDASATM0MuLFv6ZVtGc9BYlXpALpzyceWPYWIIcEwsCMBMwAjTyZGlFK+wiD6n3qRumz0rS5ZceWCzA6ATNAI2FgefdrlPfLDP+OBc2xnOdUmkRp2tz65aYb/YkGsC4BM8OLPZp2YaaFXo+tXApH7fwlW/m53OmjZfstAqMSMMNDzoyiUNOKl1ve1QDl6TqH5ZVSBkZwpu49rG8qBSPWWXE/D8CMBMwML9cBqpeLeM0IAaWREEqfH52mpown61yzzKc7lF09to4Eyamg9Gprcml5ue9T6x9rfeaYXp9eAHECZnhAy+CqZoSEFqMoPF3n1GgQozjSGl/bKh9+n5tnn2e8nz7VGW8/XazM2LSp+qbKS+VMU++ucb57b2yoYcxvniBghg6NGFhcqXPN6Aq9b5OWNxhH502N+dzys1IdzpS3siNPL+4c5zs2T6shC5/4zRrzm6d4NTZTcJEeXy4N4M0xhx1bjO7oE6dRjm+BME/SwgwPG/Ek/0Sda1pQR9x20MoT41vHhhSMpdqUOufmhjPcr4MxvxmBgJlpjHDyHDHgG7HOrZWOrSceO49q9WMnp5SbHpv+87nnN5nK/f1+v8UgOvd9qs5hwJvLdc+ta6n8cD3gKgEzPOTMReBtI9Z5ViNu35ED/dXEWoH33x0p54jYqCs1x87RvH64QsDMVFqMDnGH1OgI22elk3upFaZ2ml7rXBpdYf/5G3o9thjblSdjZ1pRS/M8/RtLpWDEOi7u54EnCZiZTo8n0yMtIaWLWM0IBi22QQ917m1f9lYf1nYkSE4Foq0dvUk35jejEDAzDeNvUuNMa96VY6v3vHquu7qPa55e3DXOd+5pVOy7fV1Lne9KT5HC5cSWkbvZzj2VkiZGawJmphA7ue47q0Co9hHvmWPrrdSN0jodWeeabVIqZzVXtktp+pryzuyLM3nAtU+Djj6Jqq3XmfLgKgEzw0u1RMR6eD9Rj1GNXv8rcq1jsc9Tx9ab27AmyE3lvO+nO7IcN6Vxta3OV5+MuXmBZwiYmULtY7unlz+K0evfSizIqTm2ernZyAWvtftY58a2coHzlSdjPXWIhRUImFmGIIBaT41z21KYw3lkBJO7+d39I/U0oubpRWrUGOA5AmaWoQWGzycfdFzptHVX2aVyY8vpKb96hd/d2f1e+2RMoAzvEzAP7Eiv6b2ai9i+/Ni4ur1cDM/mY7Zc/qhGfwR/9xB6R46tEVoCj7REp+bvef2edNcN0hkz7pNeri/w+QiYh1Xb8SbV2nSmg1Cs3B6UOmA9ddId8eQ+eoehK8dgbS/8M8dWLx0B73I16J7ZHdvj7icYveqtYYa1CZgXlXtsG/u8pwA5Jgxs9p9D6MxwX1eOrTdaGp8aFcbv629HbkKPPhmb/UZsr9cnmqxJwDy4J08kpbSPMKiOtYjkPitNe9cYpFCj92MrF6TtXywRmy6WbpV6iiV4qZfbVlefjI2Q/tOKJxr0QMA8uKdOJLkL8v4iGrvg1lyEc9M6UfK2ngPFmo5ltZ3PSmkmT51nVtDiyViPxyPMSMBMlVLP+5r5S7byZ33seKaTZm66Ug56qYxapdbL0NVc+dh30mzm1/PNSE7p/HTkyZhGgbKr1yG4QsA8mTOBUg8dv1IpGLOcGGs6aZY6WpY+P7KsWrmySvWtqWfpu9ptcrf9EF+zHJdvGzVQzplpXYD/CJgncyRITgWld9zF17Y0pjoXjh6ktMzBLnXAbLmdah/jp74v1bNFC90qZnra8vmM/5vem2ldeqaVmbcImAd25BH/0cfaNZ2Etv/HAt1UB6H9dLnOLit3MBrtgtCyvqlUjLe2SQ83cCMdCzVGO75TZlgHoI6AeWB3jxxxtHWx9WelOjCfWQIpAObyv7crAKt5Mii8o+X3LoLlNdjPwIi0MMODBMvl5byx3JRSx0SBH9C72HnMues4LcyDcrCPJzbWdGm6u5fVoqxWgeOWCx8OLWjIrbnYj/C88Hya61xfY7bOx0cImOEBYSfJo8Ov7adJdeTcfx5b1lGpsmqHhKutZ69SQfx+vHAA5iYlAx5wpANlqVNkqYPkE8PK5epTqkdtPWvWGYBr9qNRhX/XvIV3kxozP/WehdFoYQYAmNz2pDD2AqrYMK654WH384bThZ+Hy76aDvI2LcwAAJMrva+hdvoaqaB5ZAJmaGT0k8Ho9QfguNYpEqkUjFFTMTYCZmhg9BPB6PUH4JpWo9iU0i9GHS1HwAwAMKlYZ71NKnd5P30p7zmcPywjbF0evdOfgBkAYFJHRiQq/X10VKcj9eidUTIAACBDwAwAsKAWL7h6s/wnCZgBABZ0d5rE0fJ7Dq7lMAMs7OkLVMvlzTLGq/U47s7yR8+15R4CZoDFjRggxAIm6/GemddjdPtXXW//jk1Xer117POr5de8eruHY0lKBgDApErDwYXfxV5vXXrt9dXya1693cONjBZmAIDJ5Vppj7TgxoLmo+XXBsE9BMobATMAAEWtUiViaRe55fVASgYAf9iGgiq17tR8f6WcVq1LNfUIpylNV7O8s/PW1C/3Xer7Utm1310dJuzJfZEqo/a4nE2L9S3lKN+lh32lhRmAf8U65py5OF4tp2WwXKpHrrPT0TrdFSyn1qFU99bB8pUWvyf3RWpZtcfljI6+BrvU6e/qa7bD8mPf9/Y6bQEzAP+qvTCVchCvltOqo09NPVqtc26aK+tzJfe0Zj/V3ghcDVqe3hf87cprsFOf3Vl+D4HyRkoGAFGtWt9GasUbqa57LeueahF8MkgdeV8wHwEzAH9pmRLBWHKpElp2xxOmRZydvyZ1Z/bjQkoGAH9J5ci+VU4LPdThqrvXIVV+62XevR4C+/+c2c7h/mmVfjU6ATMA0xMsH1vO3eU/sR493awxPikZAExtn49bM11vSuvQqu7h293u2BZP74ue9+lTwpSK3DB74d/h//fT5sqNLSdWfm7eXgmYAfhXePHKDfGVuqjGLoJXy7m6PmF9Yt/VzF9T15ppzqxPLvComaemPjUjacT25RFP7otUXVuty0hyw7XFPgtTMUJh58/997F5wmH8cuWnltcbKRkA/Kt2CLPUdDUXvyPlXHVkSLZS7m5NXe9YnzPLLe2H2iClZTDz5L64MhTfrFLbtPYmrna7Hcl/3k/fMy3McJPaFpMWj6GulJF6NDbCIzIAzgtbgK+Wc6T8ETtlCpjhRVcfbbYoJzyZhf83hBTAPO44l8fSLkZoLT5DSgbcIMz16vXk0XPdeNYsN0XWoy+zrMcsUnnE+9zw2AtrUt8dWeZ+vt6vkXsCZnhYeMKKdWLZ9yDfn+T2J6/cdKkTUa7zBmt5ct/feXGc5Ri2HmUjBVm9KeWGxz4r5ZeXcstn2VdSMuBGsZSG2B16ridx6t+pXslheaVe9Km0i9V6kQPwrNGuL1qY4Salx5E1Pb7Pqn1UdmV+APoXS6l406hPNgXM0FjspPT2iSoM3kc7SQFwXm/n/N7qU0tKxoNGGWaM+YSjXgAAx2hh7szZYbz2LZgCo3ekehOHn+XesPT5xN+UFJaf68Gcmy6UWmbp0d3IN2J+EwCcJWB+yAjDjD1p1sCrpofw0V7EZ994dbXcM2X2auTjDYD3CZg70MMwY2/oqbx4SdUAACAASURBVC61BF4AsB45zA/reZgxIM1vB2BdWpgf1PswYwAA/E3A/IAehxnbiwXzPdVvRmfHouxtX9UMWVc7rF3pd1Eq567xPT2hAVibgJlokNHDW96OBmKl6Xq9ATgyRnJv+2q/3Jqbw7MjcJTK6XkfAzA2Ocw3Sw35lfv/1pIVC4TC72rKzU23X2Zo39HwaWEOd6plbz9NrqxR5Mbh7nFftRxV40qwe1ew3MONIwDv08J8sxGGGUtN/+Yj6NaB2EhB8+dTDo73eljHuwPLcKSX3HjULeow6qtbGUeqEWDj2IO+CJgpejsQq/FkK+CT2+Poer35ROAJqeERSy9qOVpHwQoAoeUC5p4er6bGS66Zvrb8Fut616PuUbXaHrltcHYZdx/bqTqXgtVw/hapF7FUpZJefvfw+eSfCjlWoT9L5TCfvVjfFdzdfcGvfUxfypl9W083OXc7m4/dy77KaRUsfz59pKAAsI6lAmb+luow1ksO5xPBctjB8g01HRe36T6ffvdVzj5lAgBGskxKRirv8fPJv3p6P/9+mlQ6RazzRm1gU5uqUap/OMJEqSNgLGB8OwCryUstfVfjrfU8s9ze9lWuHvvfR26kk/D71HBx+99lqrX57eMWasWuNY5f6NMyAfNeLBhLXXhjj4JLvfVzQUBtALv/d239zwSQvZ2ka4Os3Py1gdhoeqpzzYgstaO25EYAOTINALS2bMD8+aTfmFYTSNXmUqZana+avcNIbZCVmlaQBYygttM38K6lA+YWJ6cjuZktT4ZyQgEAnrF0wLwppVW0Kjv3GYzCDRpntTy3zsSoL/UcP7zl+/l8fqscfLEc1s8n3+kvl0+cauEtdQQstQzXtBzXpoL0enIZ+eLQ4/bkGb3+nkZiG3KF4+dPK2+PJ9f9+/2uHTCvYMV1hrv4PbVhO/4n1ZfmyLyrbEvHzd9W3iZPB8xLjcO82mOvlX9IQL9WOxenhAHv9l/4eWqeN8eNh1UtFTB/PuvciX8+a60rMJbVg+ZU63AqaF45SD47XCq0pNMfAK9YfUi13JCXubHoV7HysUF/BMwAvMbwmNfNuu0EyvREwAzA61YLjmqD3NpRk4B7LZfD3Iuw40ZNB4/w71K5APQvdb5OjZwhMIb3aGF+QWo86JjU2M+56eEuI9+Q+W3Qk+3cXno/QGy+/bTA/QTMHVjxQj7yiX7F/RUacf1HPt6YVxg07z+vnR94hoD5BbnXw+ZaF3JvCiy9nbDHE2uPdSoReAEtjXgehBXJYX5JrGVhC2xT45PuH8Xtc9pi/96mE+jBNb3eeDK+lcdYhlFoYX7RPqg9G9jmLuIu8ADjq+nLkrp+5K4DZ+bpSe2NbOwJbGiU9eU9AuaOhD/8p1sbnEDecWZg/t721dELeeniXXtxP5rSdIXWZe4Se8oYmyb2hHEvlYKXO35j87S6/tz9u6mt574eqXX2GydHwPyC1j/Mq+XFgoweXkV6pkUlN13PJ8MjAeV+mjf3Vc1Fp/bCVDNkYq6c3vcxvOVoX5ZRfkc1T2XPnBe8YZAYAfNLYgHS/sef+3fslbKxV6nuW61jwUxYRlinEQOxVFkjSe2THvdVzfKOXKTP7qu71t2FkzvFjvfcsfzE8Rh70hkb3rS2E3rqyWnq3B1b9tV1OVJW6ZrJugTML2iVcxwLnFou883Ogr0EYm+KneR73Febuy8uYStZ7KLWMpgQKNOjOwO5VKrX/mY8FkTnvk/VOfVbjpXXImhO1SFc1/D/sCdgpujtQKzGky0Bb+SX167bW/vqqeXW5GieTfnYLwdWkus/c6Uhp8b2m70jj7pVAxUsGTD39Jgldrd+NIe1VP7Vdb3zUfeIWueft1zO3cd1qr61rUGtWotinXhKevnNw+eT/+3X/k5q+z4cmeettK79tS2Vkhb77g49xQn0YblxmM/+CO4K8O6+6Nd2ijjy+dNWO3HtW1pCve+rnJaPVntIQYG3beeK0u9q/9upmeeso7/LUiNQ+P2d9d4v0zmGvSVbmPlPqsNYLzmcTwTLT7dcxNTeLPW8r3J0pIE/5dKKYmrOU7GO37np9/OkWnVzN6ulPgRhukWp019sGUfrvg+wcx0KS+sMoaUC5tyPI9ehYT9/rFND7Md9pedvbapGqf7hSSO1zDAQ23/+ptog62oA9uZ6nn1i0Mu+ytVj/9uIXYBKHX7Cv1MXv9yFGGZxV9rRmRzf2lSO/WdHUkDOrm/N+UBeM2csFTDvxQKy3B3p/gIdy6dMfZZaXkosMD9S/6NBZG8nidogKzd/bSA2mp7qXHPhqb041Vw4r1xcgfmNel6nf0sHzJ9Pfiid0o8u1cKVmi61vLNyyx39hHGkBaDUgiDIAliD8zp3WT5gbvHjirVm3rm8M8sFYEyCQHjf8gHzppRW0ars3GcwAjdnAKzm+/l8fisFbqURBlKd7VL5xKkW3lJHwFLLcE3LcW0qSI/B+chBV+22rO2YFzsmcsu4sj9LefG9HSewih7P0/Rv5ePmyXX/fr8C5hWsuM5vO9rB8Il9VPOkw7EC7/Db44yVj5unA+blXlxSapWdzco/pp68vQ8cBwBw3nIB8+fzfvDypJXWtSe5G7PYOMqp77a/w6HxUv9OCXPyV7pZBIBWdPqDm8Ty2EtjcYfzxEZBieXT13RSzS3XSz+gzt03nHeW77cN1wiY4UalF+McLefod63mB/4x4u/FkyW4TsAMD3pi7GwtxgDQ1pI5zHC31sHwkfK2lmzBMgC0oYUZbhJr6d2nZOT+ncqBTk27/3e47NzY4UbQAIA8ATPcoFXOcCz4bbVMQTK0V9v5NvX95ui47VKx4F4CZgBooDS8Y2nempcIxcrxAiK4nxxmALhZKYCtDXA9LYJ3CJgB4KJeWnV7qQfMRsAMABf0EqQabxnuI2AGgJPuCJbPlnnl5UhAnk5/AHDBPkC9EkT30loN/EnADAAnxYZ3axEsC5yhL1IyAOAGsRcTxVqj9/9PTZMqZ5tn+0+gDe1pYQaARsJgNfXv2PS1Lx4yrBy8QwszAABkCJgBACBDSgYAVDJkG6xJwAwAFe7KFd6CcLnI0C8pGQDwEqNawBgEzADwAsEyjEPADAAPEyzDWOQwA8BD5CvDmATMAI0YQYESgTKMScAMcJFWQ4C5CZgBThIoA6xBwAxwgk5bAOswSgbAQYJlgLUImAEAIEPADHCA1mWA9chhBoABhMMW/n6/P27e3uiAmlpmqS5X63pm/v2223+2/w72tDADVNK6zFu2Y2/7bx/svXFcppZZqsvVuh6dP7XttnJy2xU2AmYA6FjsRs2NWz3bihakZADAgEopD9s0pb/DeWJ/bwH72VSL3HyxtJJSvY+mgKSWB0doYQaAwXy/33//2wtTDfb/D9MTwrJS6QphsJxLW0h9n5svFYiX6l1bfqyOqc+3/wTTpGhhBkhIBQYbF1fOunps7Tv9lZYVm24fNKeWEy6vRiyozZWdkqt3Tfmp5e3L9TumhoAZACZzJKDeps9JpU60KHs/7dGW3lSKxtFlQ46UDICE3MXWhZgrjhxbd43eUGrlfmJ5d5QfjnoBrXw/n8/PQQUQd/ZxMpQcPbZyQ8mlWlVjrbWxTnKpTn+pz2J1TuVTl8pO1SfXclyaPzdfbh1Hs3Le9ZPr/v1+pWQAwAhaPfEo5TPXTlP7fansq2kjreoFOVIyADLOBA5Q4+5ja9TWx1Hrzdy0MAPARN54TXYLo9abNQiYAQpq8iTvNvIrewVAaXccW6Nu71HrzRoEzACDGDGgGDnQH4H0BXiGHGaACoIS7nL02Mq95Q+4hxZmgEqCZu5S+8a+/bSCZniGgBmgIDX+a+18Au01nNnfNceW4wjeJ2AGyEi16qVyR99u8Su9jKH2ZQ01ubHyZ+OObOP9NPtjqyZYvtrybL6x5+MZ3vQHkJALVnJvL9trcY5tEcDuvy8F/UeDtLP1nsWRY+DIsbUvu2YfsoaV9//Tb/rT6Q8go/SWsN46X7UI3GumW/UifVbsODnyBrrf7/fvf70dc7ACKRkAN3squAmD+J5afgV3/2mx3WueagBtCZgBLngyJeNInXKB2dOB1iqt0XcfA0+UCSN4IxVFSgZARioIij1eHyWACR/tc6/ccVF7bEGK3/FzBMwACanW41yHrTDXlDXVHANnji3gPVIyADJSnax67hi3cs/5Nx3d5leOLeBZAmaAghECmNzYv1sAnQvMYmP/5oahS03DMbYdV5X6LMzmrXU1DjPAAEa9IF6t92z5mWfHvYaSUc8RR7wWLH+/WpgB6Evtm/KAP80cNL+9bgJmALrx9kXxaeHNwWrrTltHxmEfTQ/rJGAGGMRs6Ql7PVwUYXSpoeZG+m312BFWDjMAr1sxWE7dAK22HXjGSDfcvf0G5DADr9jnqMZGX+jthJkzemvO21YMluFpLX9jK/5mBczAo2JDlYVGfHNVbFinFS8oALPypj/gMbEgUlDJinI3haPdMMIKtDADr0sFzbHUjdzf4Tyxv2Mv8MhNt6+H4L49LfHACATMwKtyY+7ug9d90Jt769z27/D1w7nUidR0sTLPrAuEUm9jBPokYAZedeS1rqnpcjnRsWlK9Ykt9+y8AIxPwAx07UhAvU1/Rx1CWpIB1qLTH/CYu0bAiJV553K2FA7BMsAavLgEeFzuLU6p1ttYK3OsM16q09/Rz/adAPfLSa2P8+kxcnf/YTswktWO1+/3K2AGxrDaCXoV9us/bAfo1/f7lZIB9E8wAcCbdPoDumX8YwB6oIUZ6JaOdQD9WfFtlAJmAADIEDADAECGgBkAADJ0+gNgeCPnVNa82n0E+hswMwEzAFMYMWCLBcizrAfMREoGAABkCJgBACBDwAwAABkCZgCmVcqt/X6///53pZzUNLXl13h6XfZltVwXGI1OfwBMqSZw3I9QEetwdyVYrim/xtPrsp+35brAiLQwAzClUkBXG/DVTBebpmVA+eS6fD5GvSBvxZslATMA8K/f7/f5/X6CZggImAGAvwia4T9ymAFY3t05uU/m/N6xLMEzoRVz2LUwA7A0wXKdLVVj+zesRMAMwLLCAPOOFtS7y79zWTWjZcAqBMwATGkLGvfB4/7z2NjC+/GHc+WkpsmVf9RT6xKOtbwfRk6wzMrkMAMwpVRwV5NWEH5XKic1zRPDyrVel5p1hRVpYQYAgAwBMwAAZEjJAGAKswx7Nst6wEwEzAAMb5Yc21nWA2YjJQMAADIEzAAAkCFgBgCg2oqpQwJmAADIEDADAECGgBkAgGorDn1oWDkAGEAYpPx+v8/3+/03l3T7bpTc0rDuqe83+3UMjbK+jE/ADACd2weY++BxC6CfVgp8U/McKXP7e3+TcHb5cIaUDADoWCwoHDlILNX97Lp9v98lUwV4hhZmABhQKrCMpW7k/g7nif29Beypae5MDaltQd7XYeQbCvqkhRkABrO1pubyemP/D9MbwrLClIdwnjBYTk2zn7ZVekiqjHDd93WAu2hhBoCHxYLBWMtvSiyfN7es2HS5nOj9NLVBcMuUiFSLseCYNwiYAWAyRwLqbfqcWNpFTTlHbgJakI7BXaRkAMDDckFdrIPfHZ3ZSq3cLcreUjSeDJZ1/OMO38/n83M3BsAbVm4RLKVBlKZPpVSUhl2LdcxLdehLfbZ9nussmFLqdJhaz1xrdW7b0N5qv9vv9ytgBuA9q114Q0cD5rPLGGX7jlTX1a22r77fr5QMAHhDqSPeVSMFNSPVlTVb8HX6A4CJjPaa7M9nrLqyJgEzwMBG7uBUM6zZCK4Ee7E84Lvqs+o2hhYEzACDGzGYyL1wYySjBaG2MS2smEIjhxkAXrRa4AEjEjADwMsEzdA3KRkA8JIrqSkjdu6DUQmYASZXyjesfX1xq3LOarH8Iy+4uDsgTb1AJLeeT+TzHtmPqboePRZWzIllLAJmgImVAqx9oFITAF0p56wWy49NU1tea6lgfBs140hdW9fraAt3qYwjNzrQKznMABMrBT+1wdHbrX8t1uNIIPjE+qaWEWtxftLV5b19rMAdtDADsJxcS/odYyPfqWVAva1vTatwuJ3Oqi0n9/0I+4jxCZgBIBAGi2/n1ob1KE1TciS43YLY3E3FVUfKeTPXHD4fATMA/9+VQKhFa2MrVwO6pwKvI/niNYHzE45u27uD7s/n720jcOYOAmYAmgQwPbTKvt0iXKvUua82v/kN++WeDYpry6nVw/HHvATMAItrmYLQS7BcGpqth4AqDJr3n9fOf5fUNiqNPBL7PDZNbTn0acV9ZZQMgIltwVisNW///9Q0teXcGfS0Wo9S+WEQ+0QQ9/v9/vrvLbn1PrINr+6Lq3pKD2Ie38/n81vxTgFgBqO2zIWjI+Q6mPWuRb2fyr1daRuPuq706fv9amEGAOailfleK25bATMAvCSW9gL0R6c/gMHNEmjNsh49s43hHAEzwMBmydOcZT2OiAWvd+berriNoRUBMwBJT7RI3rUMASLQioAZgKwRA0+pB0BLOv0BwMNyAb1gH/ojYAYAgAwpGQDwMK+GhrEImAE4pRTkhakFpenOlFNbPsBVAmYADivl2e6D4FRQfLac2vIBWpDDDMBhpeC0NngV5MJ4VvzdCpgBACBDwAwAABlymAG41ZX84i1fGUpSrxrfrJhGcJcV+wxoYQbgNi0urL/f798yVrtIA30QMANwizBYvtpKvGKLFsfkjg/HDlcJmAE4bAuA94Hw/vPv95ucpracWLC8pWqkvgdoSQ4zAIelAtSa1Inwu1blANxJCzMAMIXYTZQbK1oQMAMAQIaUDACyDOv2j7u3w53lr9TKGg5FuNJ6cy8BMwBJdwcco3XYG6muGzc8cJ2UDABgKiPe2NA3ATMAMB1BMy1JyQAAphFLQRE8t7Xi9hQwA0AjYbCWCir2AV1suqPlrBjAxMQ6+3m5DS0ImAGggX1QFgvSYtO0Kmf1gDA1Mkb4Vsiam5PYK91H2LZnb7K0yNeRwwwADdQEGU9Os6LSmyP3tuB4+6+m9f8JR0c2Ka1HbprwrZq5+a/UbwYCZgB4QatWYa3L58S226jb8a6brK1lHikZADAswUx7tekMpb/DeWJ/bwF7apo7U0NqbrL2yx/1ZqIVLcwA0NhTrce1j9BXkdoOtdtna1HN5fXG/h+mO4RlpdIfwmA5lyKRKueK3DYKc71XD5D3tDADQENSLd6R6tx3pHV23+kvJzVdqVNnOE1tEHwkUK65yYpN51jLEzADQCO1j7FLQY3H4eeEQfP+85bl15Z3NO2htpzUiBh3HCuOv38ImAGggTD3NPZdbfBUU04vozn06Egw+1SA2fqpQ2p4vNY3WfvUkZV9P5/Pb/WNAMA7RroQj1TX0Kj1Pupsx7jczceRltzUS1PCz2rGQc51BKzpkJgqJ7WeuXWMTb99t8Ixtfl+v1qYAYC55QK8mnzfGqV85tppauer+T4WfB+Zl/8YJQMAGFrYGnr3iCEjta6OVNfeaWEGgEqGb1vXSK/J3oxU194JmAGgwp3Bh5bA8852sjzK/vnPittCSgYAAGQImAEAIEPADAAMKZdTLt/8PituWwEzAABk6PQHAAzprjfqwZ4WZgAAyBAwAwBAhoAZAAAyBMwAAJAhYAYAgAyjZADAw1Kvc94Y6QH6ooUZAAAytDCzhBXfSsQxWvQASBEwMy2PNznC8cKTfr9f8kbe8UfvVjxGBcxMydueOCo8Xhw/AITkMDOV7/cr2OGyrfVPKg93ip2nnLugTwJmpuOCQwuOI4C4FRsTpGQwDS3LtLa1NDuu7rP6Ng5zme/eBiMHOaseH/RDwMwUVr7gcq/VAzrmMuJxPHKgzzykZADwqtyIESOQ794HN7bcSQszS9oPIVZ7or370en+ont1OS4g8JyzQxP6jUL/BMwM72hQuJ/+SMvQnS1hYb3OBrr7+VyIGcWTubxPqF2X2Pmkdv1n2l5XaRzgbgJmlhI7qfb4ONiJnxWFN4zh3yPLrUvsu9LQmHecq460jKfqVltGbv4Z9jfzEjDD5+8LVvhZ+Hd4UUhd7PZl7ufPXWy272PLzP27VMaVumH7PC12zI4u9WQrdQN/5UnYlXqVpq0poyaorvn8SJ38NrmbgBkCsbSI/QVsfzELP49dNGLzpy6S2+ep4Dg27X45sTKu1A3eMsqxmAv4cuuQ+m7/273b1d997bypp3lnnvIJlHmagBkCuRP31dzgqxekVDDcgosOtPXkb+rKuaC238T+ydXTWneIhqMEzPCJtxL3/Dh4lHrCSsLfZKsW0Jrf+dWUiq2MnvOL314+GIeZpcRaSHq4GJS83boD5O2fQO1TnmKOfL6V97SroxAxpxX3sRZmlhPLCU59t/93eBHcz5/6PJZHnOrQsw+MYxfOWPCcyqlOTX+kbvwn91j4yM2M+dabb/+7KnXuy+U3n6nzFbWNDM4dzOz7+Xx+DnBG5iTNExxnpMSOjdqUjFRr8h1yx3Dt8V0TLJ9ZTou65fj9csX3+9XCDAAtpJ5c5bwZxOXqWxNgHnkiFn5fesJG/1bcVwJmltPqhz7asEZX69vjCbLHOrGmK8fiW+eSs0Pe7f9dW05NmdArnf5YTquT85lynu60d6bFKzbvmfmf0GOdWM9bHfKA5wiYAeAlqU7GQF+kZLCU2NvzSuOPxqaPTZfqvV4akWI/Xezz3N/7z0v5grn6puZNfZ/bHqn1D+sZa8VOLSu1fqk65eYr7SuYlaAczjFKBsO7Mk7o0aC5Zv5YQJaaNzbd0elz65ELjM8ur9Qb/ko9c3VpMV/tusfIl6a1VPDqOGvP77et1banUTLgU3dxOtM55ortZHRkmKUrvfLPtjqdWffStjwbRKS2WanTUWlbc5/YU4HUE4Se5Z6ohEZYFyBOwAydSQUMuVbwVst8Uir9Ihdw5MoK5zl68zBScDaLXGrM55O/ebrTlSdW4d+lp03AWHT6gwpPXrjfDN6OrueV7dKyZffsNqudT6DT1pUnJL05W+/cb0eeMfRHDjNTqA1oco/7U8FTbce3WL7svryaznM1HepyndZyebs108Xqmps3pna9ah9lx5admyZWdmp99vPFCJjbOvJ7zR1/qb+3eVN/1/6mY+UcWa+afP4Ux1tbfsNtrbY9v9+vgJk53Pnj7e3E0Ft9zhrpcXXPdRtRqrPoJpWiEzteWnYerf13ap3Cuu/Xaf9dzTahHdu3rdW2p05/MJjVTlKs40iOfmq6XLC6n6Y2R7o2PSIVWPu9MqMVj2sBM1O4q0PcdrF8O1CdsVNaLnWlJ2/ve/5x9Dd+JC+9lAa0n692GcA8BMxM446guZcLYi/1aK339RIs3+POG9xUH4RWZTseYE1ymJnKjC2xvEOwfL9cjm+u42yq1fdKB9vt81xnwSPrcLQl2vF2L9u3rdW2p05/TGu1HzNtOX76Neu+mXW9emH7trXa9tTpj2mdGTqMdR0ZzYD3rHaRBvohYGZasQurFwIQIwjrm1Qr4G0CZpbiggvj8bsF3ubV2AAAkCFgBgCADAEzAABkCJgBACBDwAwAABlGyQBgeCMPGZl6w+Foro5mcve631m+kVzmJ2AGYAojBi2zvGCpVTC68rqPZMT9dJWUDAAAyBAwAwBAhoAZAIBqK6ahyGEGYGrhxb2Ue/n9fqPT1JaRm79lp7g31uPI8lu7uv2PlJOa5s31530CZgCmdSRQTbWa7cuoCUZrPj/i7fWonfcOV7f/kXJS07y5/vRBSgYAU7sasNYGRqnpWgVWb67Hm8Hh1e1/tByIETADMK3f7/dvC2FO7y2Gs6zHVa3WL1VOuI1n35YcI2AGYHq5YHOkwGiW9TijVUezUjmxFAwQMAOwrKOBUa+B1JPr8dY2qG1lv1pOmLcMG53+AFjaPjC6c6SLOz2xHr1vg6vC9dPSTEjADMD0cjmrNdOFn78ZRL25Hr1sA3iDgBmAKeXGza0J+PaP5kvDraU6i13tRNbDeuTmvdt+manh3XLbP5ZiEZtmP92+tTk2L2v4fj6fnx0PwMhGbfHcj/M7+nq8XcYbRq33Faut8/f71ekPAIB6KwXLGwEzAABkyGEGYAqzDAM2y3qcsfK60zcBMwDDm+UR8Szrccad675azu3dVtyeUjIAACBDwAwAABkCZgAAyBAwAwBAhoAZAAAyBMwAAJAhYAYAgAwBMwAAZAiYAQAgw5v+AOBhsVdAh5+t9hY16J0WZgAAqq14QydgBgCADAEzADws10K3Yusd9E7ADABAtVgO/uwEzADwglhLstZl6JOAGQAAMgTMAPCSsEVZ6zL0S8AMAAAZAmYAYFrf71frPZd50x8AvEgwB/0TMAPAS2LDc9UG0Nu8Au40rcu0ImAGgBfEAt7v95sN8lYc/xZ6IIcZAB6Wah3e/t4HxlsgTZ3SjQccpYUZgFeEAeDv9/sjwBkp3WC/HvvP9t+l/g4/3+YXJB8z0nHDWATMADxu3/q3DwzDoPFJR1slY+vx+/3+ugE4U/aROvAPgfIzVtzOAmYAHhULHN8KkK+6O3DItVg/VQdADjMAnch1dAtzeEt/h5/F/t7PF04T/j82TUupclPpHAJjeI+AGYDXxYLezRYoxv4fpkCEZYVpEeE823e5afbTXmn9Dtcr9hrsWOe+8PvUtoA3rJxbLyUDgNfFcn5TUtPlcqL309QGwUcCg1SqScpWh1j+dq4uNesJLelMKWAGYABHAupt+pzYiBw15cRGxNiXd0TtDULttNCSY+8/AmYAHnU0+K0VK7PVcmKpH7FlnFleLiipCViutjybz3ylJzJ8Pt/P5/OzQQB4Wi4V4UhLbi5gjLUip1qWUznP+7Jz67AvJzdvrv655TwxVB3krHbcfb9fATMA45jtQl2bvxyb566WeihZ7bj7fr9SMgAYw2oX6ZSa3GugLQEzAF2bteNRLOBt2bERaEfADEDXBIbA27y4Y21XWgAAIABJREFUBAAAMgTMAPCwXP6x3GToj4AZAIBqK6ZJyWEGgIfd9YIV4B5amAEAIEPADABAtRXz7AXMAACQIWAGAIAMATMAAGQImAEAIEPADAAAGQJmAADIEDADAECGgBkAADIEzAAAkCFgBgCAjP97uwIAMIK7Xwd8Z/m/3++2slnPiseTgBkAKo0YKNwd6MMKpGQAAECGgBkAgGorPrUQMAMAQIaAGQAaSbW8fb/ff/87M3/tMoB76PQHAA3kAtmws+D+79L8tcsA7qOFGQBuVDuyRs10qWlGHL0DRiJgBoCLUq3GwBwEzABwgWAZ5idgBoCTjgbLgmsYk05/AHDBvsNdrlOfYBnGJGAGgJP2AXBNsCxwhvFIyQCAG2wtz+H/Y63RqenPTGN4ObjH9/P5/NzpAkDeqC3Do9YbevH9frUwAwBAjoAZAAAydPoDgEpyhGHNNB8BMwBUuDNAWDEAgZFIyQAAgAwBMwAAZAiYAQAgQ8AMAAAZAmYAAMgQMAMAQIZh5eBGI4/ZaogrAPiHgBluNmLgOXKgDwCtSckAAIAMATMAANVGfHJ6lZQMAHhYLO0p/GzFgAR6poUZXpbLF67JJS5N8/1+//2v5nMA4E9TtDC/ecHXCsAVTwTL4TG6/Z36HABKVrxmDBsw9/Loqpd6MJ8tsL0yTeqYdKzCu3K/Xb9P6M+QAXNPdzZa6TgrbO19cnkAwDFD5TBv+Za9XvS34EdOKCVPH8eOSehP7BzQ6/UNVjdcC3PvJ5MnWwwZ0xs3fdvyYsvu+SYU+FvsGhP+xsO/71r2Gzf8zlO8aZgW5pEu6oJmSvYjVLx1vIz0u4IZhb+/2t/iNt3v9/v3v6eCyjfOF85R9GCIgHnEi7qgmZTwIhde+J4W/q4cqwCQNkTADKsIA9dU6/ORacKW7FiALOce5lU79nrsiVfNOeJo+bG/jQ/PKIbLYYbZpB7J1gwJV5rGsHLQv7O/x9ywpvsx12vGZA/TOmI32bn5a8sPU0hqy4AedB8w+8E850wOXK7zCcBKnj6H5qY7WocwReyO8q+WAW/rPmDmWUc6j8Sm633oP4C71b7Qqodz6BOja7Qs08vCeIuA+UaxR0wjiHUEiz3ui30ee5S3Orl4sK7UubKXc+g+TSL2XetlXeG60ocV94OAmaR9q8f+s1x+rCDxHyueVIC/tTyHhh3mUoF4LHc41QhSCt7D746W36KM3PrCU76fz+fX8wE4+g8kd9KLnbBq3DlfalvvT2Kl/SJgBoirPYe+ee17e/nQk+/3q4X5CTUnnbMnppbzxYLcK3ltTrbASmobSGB0K95QCZj5y5EOK7WB96pG3harnQzhDiOeQ6VAwN8EzPyh9gSZ6phyZ0/rUY24Ld6+YMPIRj+HHl22wJoVCJj519ETXnjCv1IOwAycQ2FeAmYucWIHOC/1Jr2c/Rv59uWEZadejFI7Xe3yUm8MhFn87+0KAAD1Uq+aDr+L/T82377M/f/D72uWlxvXGUYmYIaX1Yy3enb+3LTbo2AXNRhTTQturOW6NF8Y7Ibzp1JIYst0XmE2UjLgRW8Gy/uORh6fwhzuestsLO0itXyYjRZm6NSd43cD47uzFbdF0K2VmZloYR5ci97VOmi8I/Yq2BmWxXGr7hfnnGtiucT772JD1sXSLMJpal/ZHXu1da5OMDIB88BiJ7YzLQJPBFI19VopLeDJdV1pu46k9gVBM7MNrjuy3XKBcO3nNZ/Zl8xIwDyoVBB0V+4a7fQQLGttfpff6D/k0d/H9uROKx5bAuaJpcbOLD0uS7X6xOaLTXtmnM7VxvLcB6t3XtxSyzoz/ivXzHxMX+VRfr3cq6ttQ7iHgHliqcHpc4FSavSE2Hyx4DaX0xZb7pFpZtEijabVsmbbtiOwvdM8+aiTO4YcX3APo2RMbh+I1o6jmSonNd8+CCsNOWQsz7h9h5r9Z2emSS1HsPws27uOoBn6t+JvVAvzYmrH0bwy35HOfcby/HM9U/+umT41TezzVbZtLwTLx+iLAfRGC/OgUq0wuZSKO6XqclfZAABP0cI8sFggnOqQt/0dG0cz931prM59B5Ncx53YOJ3h56lptDKxqtjNot8DwPMEzIOr7fxR8xi/9P3ZMTljn600lqcW8rVdSS2IpSa8maogTQJYlYAZbiS4AIDxCZgBBhQbMnIvNbRkbLqwzFhK1NNjpev4B/REpz+Azm3DAO6HiEz9P9YnYJOaL/w+15cg198AYFZamAE6V9PKGmuNremvEHsRUW0QLFAGViFgBhjUXWkLxkoH+JOUDICFtQi6tTQDs9PCDNCpWEe7vdTQc/v5cuOfp8qMTbvyWOlvvACqlVX2Ec9Y8XgSMAN06sr4zVc/X2ms9CNGXGdPAOA6KRkAAzP0GsD9BMwAA9oPM3dm3ivzaLWEda34+xcwAwxoP77yXuvRLaRjACuTwwwAF+zfpliapjRd7c1Iavg/NzPQnhZmgE6FaRC5dIhUusT+s1irc+zz8M2CpXrFpq+t9wzCUUNSL3zZT5Mr68hyj9QBuEbADNCp/VBuYd7yfui4M6+xjn1eE3zth7BLvX47V+9Z1LTm1rb4ahmGfgmYAToXC0ZDpU58YdCaKveK1HjMpXqvqMWoJkZGgefJYQYYXCl4qn3V9ZVlr/YSk7cIluEdWpgBJvFGusNdgfKIgeHddR5xm8AstDAD3Cj26upasVdcx/6dClpLucuxkRVSn+c68e2XX1vvmTy1TrEOmsD9BMwAnarNCT77Guurr8pOWS2XufZm4GpQnbohEjTD/aRkAMBJsaH09t/VzL8v60g5YafOGVvvoQdamAFudiUtY0UjbatcPY+28h9p8a+dF+6w4vGmhRngAR6d1xkpWAbWIWAGeJCgOU2wDPRKSgbAQ2YeJeKqUbaJGx4Y5/fakoAZ+MPIAcEoJ/CaV07P7q63Dt7JGMuwLgEz8JcRL9yjBfqpV1yvYsRjDFiXgBmgE4JIgD7p9AcAABkCZgAAyJCSARxW6qAU5uLmXhMcuut1wgC0s+o5WcAMHFLqmLY/mcZOrrFpziwLAJ4gJQM4pNSyUNPyUNs6sWIrBkCvVm1d/nwEzMDLVj4BA4xi9XO1gBkAgKTVg+XPR8AM3MhJFmB8zuM6/fEAHbfW9Eaw7FijJ08d/7XHfU1HW/OZLzYfAmZutP0w/ejG0iLoDIPlXODcOqh2rNGTJ86BZ39DZ+tkvjXnQ0oGN/h+v/+exP0457MFAfvAev/5dhzEpqkpP7csGMF2Doz9FlouA7ifFmaakrM6v9T+3T7P7f/9d7Fpw88cS8yg5mlLLedYeMd0LczbnXysZUor1b2cyAHSttbms5xj4T1TBcxhGkDsxHQ28f3KPAAAjG2alIzYnffVu3nqafmYi98N3GO7Lh09XzrHwrumCZhTwtyx7e8wXSP8OzyR7Xs37+fZlwmzcDwDwJ+mSsnIiXUk2v8/DJb3aR2pabVia/kAOOLodcM5Ft43fQvzEWFQfHT4KwAA5jR9wHw1VywXFLvjZ0Yj3wj6TQJwh2kC5lhHiqceY3lcxmxGPJ5HDvQB6NtUOczhG5ViwXP4/9hn+85/uXnCaUYMLgAAqDNNC/Om9Bay2N+lt43VlAEAwJymC5jpn0fn3MWxxZvuakTROAPvEzAHjKt8L9t3DLmgs5SCFM6bmi73Bs6aZeXq4NjiTc5xMC8Bc8CYyvdwEZlD6bdR0+k21begdll+n/TMS61gXlN1+qM/4QteGFtpH9bs49rjQAsyI2v9Uis3ivC+qVqY94+Dj/6dKs9F+hwjiJDj+GB2seFOgTFNEzDHXjayP1mFf5deTrL/3gkP6EXphUqpm/3YfLnzoPMewD+mTMk42okoN71HYee4yVib/X+/MNVpn/ZUSmnZpo8F17HvOM92hDlM08KccuWRmAs+HCdYvp8cb4BnTdnCfPRuvqb3P/UETOsqpTrFpuNezl/v08oM45umhTmXtxdrZY5NH74KO1cerGj/+wg/D38vpT4BufJTv8VSHYiL9dnYPt/k8pxtY4B/TBMwfz7HT+6lV127WMB/avJia+ct9SWQctDGme1oGwP8bcqUjD2tUQAAnDVVC/OelAoAAK6aOmAWKMM5OiiN4Uiud7hPU68tT30HsLqpA2bgOMHSOGpzlFu+tpzn2TfwviVymAEA4CwtzAADONMnw+uuAdrQwgwwkO/3++9/pek+nz9fdR1+zjjsM3ifgBlgUKnAOfcSp/B7AOoImAEGFwucvfwFoB05zEDXtIbWOzIknO1a5uYC2AiYge6EwZyg5R+5APfMNrJdyxyHwEbADHTD2zmPyW2nVGuzluV6sZfBODZhTQJmoAveMFen9iUkW16zoK+NfYdJ2xDWImAGXiUAqXN0+4RB85Vy+FMYONuWsA4BM/AaQce9bNv7bDcktjGswbBywCsEG4xuC5qB+QmYgccJlpmFoBnWIGAGHiVYZjZ3B81+L/A+ATPwGMEys9LSDHMTMANAA4JmmJeAGXiE1mU4RxAO7xMwA7cTLLMKrcwwJ+MwA9woDJ5SNw2xaWrmy5XlBgWgHS3MwK1Wbl3e1n37L9XyuG2fcDvFPqux6rbuiVZmmI+AGeAmgleAOUjJABjAPkUj9XcYpIefba3dufSPVMtoaj6AVWhh5jVPPrL8fr8ekb5g5XSMM7bjNHa87lM0wv+HqR+pgHg/XSrI3v7OLY8yaRkwFwEzQ6u9ILnI87aam4cwmC1Nmyqv9rPYNLk6uvkBViZg5hWxx8Mwq32wmWpFLnn6N5Na3tn6A4xKDjNdKuVZhn+ncjPlXNKDMFgOUyJ6s0/byOmx/gB30sLMq2ItWLGgIpajWcqxlHPJ28KbulxrbDhd7rPPJ546sX0WLmf/79h0sTGf93/XBtEAM9PCzGtqHufGevwfKd9FnjfVHn9n847vWJbfTH/sE3ifgJnHxQLZVo+Ba1rDpGowsqdvBN14AgiY6dzZ4DrHxZ+e1L7KOjZWcmye3JOY3Ly5txCmxmYuGblToPMEEBIw86h9R73YZ6k85dyFPpbPGUvn0FpGD8LjsHbki9gxXpo29jsrvZyk9OKT2DrU1nsUvQX6zlvwPgEzj7oybuyVPE8XG1aROtb9Bt6X61wZ+zv1nX0JzxMwc1hqXNbU30+f3LXG9MMIC+XhEPfTxkauuGuYxNX3Tc9yL5ABnmdYOV4RGwLryLy5MgUA9KJmOMT9tLXDJraqW+xmN/Vbyn3Hn65uo1TDhO0O79DCzK1SnZKuDBd3ZFnwttrju6bTX8tj/Ezqxl2/sdYj2+TKGyHorM1rB56jhZnDrraa7Oc/Ul6qVYx+rb6/thbmM7+bmm23f1ozmpr1C7dhzfRnl9WT1X830BsBM13YtziPHABAzF3H85WAvActxl9vtaxWUq3YV0YVGaFlHGYmYOaUu4aTqm1N0voyllX317beqXzg2P/3/y4Nk5iSmia1vFyZZ/oavEFQCdxFDjPD6f2iDaFSS+OZFKUr09y1vLf1EiyX6hHr2JkaYz43/jzwLC3MnLa/6OeCgJKaIHjf+rxqq+Wo7K9zegkEe5DaFr1so17qAbSnhbkDK51kr7wxjPEZl7melsU/HRlJo2b6Nx25eRz1RnPEOm96PW54l4D5JSOfTHJqTu65lzCkvou97CH3AoiYkbf5TCfwI0Hzyvtspn1+1f53X0oreSNYrknFSP39ZMfHJ41Y75HPOdxLwPywWKvRyD/Q1j3Bj5R5dpiu0Yx8fKQcCZrts7mlbnz3Q0iefZHHlZvsWj23ZgNtCJgf4vEq/El6Bp9PuXPimReppFpv7zjWHMOM5siLgI6+NGhmAuYH1ATLV1uen5gv1dmmZroYNxHPObOtn9i3guZ7+X3ep9X2sY/YPHWePvqEr8U5+ujToB4JmB+wfxwYfpb6O/XZkeXdPV8qyM8d9B5Vv6u2teDJfWvorHv4fd6n1YV91X3UKng60hE01zjU23nnzvM05wmYHxT7wY56UJfGDU29aKFHNSenIyewMyf5Nx57pfbhG/t2f1N55ubtzIXzTHkjXIx6+n32/Ns/quV5u6d99KSa9WgxTS4nfqTt2uo8/WT99ufbXKf9XP+C3uIkAfNLYq3Obzl7UObyB3MddXqSOqkenWb7vGZ5Z+pwp9j+f2vfnvldnL1wnimv9+M51MPvs5cL3RV33sz2sI+eFq7bndPU5LeP5Ox5+u46hefs/Q1JWOfYtOG/a6Z5m4D5ZT0cBJu37ubevCDU5nDVlnXmJF/b4nm3O05KT9T77IXzjmWFZgl0ZlmPFnrdFr3Wq3dXGj/e0kvw+Plcu2lp9aThSQLmG/V0YB/RskWlpsXwjm0UW4cWP7639unVZd6x/Z/Yt0+fMMNWkpZ6vQl96/fJ/Puot2DniLe2Zw/7+Mj1P9aaXLuMEY/r7gPmWM4Rz8m1Oh+5O38qBeXOVvKRLwAxZ3Kx39y3d2t9nonl9D2davP2Phz5mHgq//PtfbSCkWOIVufpGke2U20Lcat8/x72X/cB8+p6PTmWOqbU5I/dcXG+8qMqzf9EPtXdJ4baFJTe9m0ruQvME9v9qcC5p33Yw4XuqCdTiXrYRzPrJdg64s7zdDhNTXpgadrw8/0Tun15+3zl/eepaXrZfwLmTj15oJx9JBL+YGvnOTNdSYtt1cNJ9c46HC23l33bUmn77tf1jv3xZCeWGffhbOyje+U6jvVwzt976jx9ZDlnyqr57Ow0bxoiYB4xLeNsfXu4ozrzY3pr/7RYbu6k+pQe6rDXQx1aKW3fVEvIXZ46p/V2TPG31fZL2GKZCmBbTJNqGZ2N3/hzhgiYP5+xguYrwfIogXIPWgXL4f9j5efu3luc5Fc5sd/lyoWz5hiq2cdnjHROg1ZqUk1aTNOylRU+n4EC5k3vF5gRg+Wet2dKq+1VSjmpnSY3XWmaEbd/T65cOI/usztSNHo/pz0pty2O3txcmQZg739vV+CIWLJ4T5yIn2E7M5Oez2lPym2Dmu3TahqAmOFamD+f9AXm6SDqbEeNWDkCwDq21fHj7slt1kMO/oi0NOfV3FS0moZ2bGtmMmTA/Pnkhz95sw70bfQTeGoIoaeXm3JHQDL6Pqu1ctCc6i/AuFY8jpnbsAFzzIg/0FUvkGdc3VYzbufa1uVRj7MR68wxox6bNXp4Egq0MVQOM+ua+aJ6ROtWuG0Mz/0g8vu/9/8Pp4mVwTmrtbLO/rsOO5720AdnpWMLWhMww2C2i+6Ri1/sQr0FK7Gh2MLp96NNlP4PR8RuwAB6M1VKBnOavRXqjCOD1dcEIFfyou2ftkZOoTlqv46rrPfn8+fvLNeRvXa6sMzYDW9uDPhVtjlcoYUZJpBKrQgfBdc+Dg6nz01TKkuqBlfk0oJaT3O38LdQ86Rmf0McGws89WQnvOHKPSmKTcO43PTcTwszDCTVAnf1ZBkrVydLnnb0hTGtprlbzXJjv7fSfGFwvA/GjUsNbWlhpmsrPaKtFWutik0T/j/2WZgLvb/QpgLoUCx1QB5qG1r91nDXfo61TKeWXzMdoIUZhlJ7Yatthb7yWe1ygfu0yHnXMDE++/B+AmbgFCdoaqzcUh7raLdXelKTSrOoKTM2bS6/GUgTMMOgYr3gW1wES/PHvk/V5Wm5VJLa+qQCPEHFcatvs7PrX5OPXfq85rPV9w8cIYcZBpW6+F29CNbmPdbU5WktOkTuRysQVHAnT2pgDFqYAQoENLQmHQLGooUZBhMb2zg13nHsldelV1ynyk3Nl6tfbfml9YnVI7V+NdvkSF7tyjm43MfTCxiLgBkGknrZQOzCm8ppjv2/VO5+rNfcCw9i497Gyk+VleuUFNYjl7OdWp8jL2s4GlgDMC8BMwyqJtc458hLUO7Oi95PmwpWz7yEItYJsCYQ1gIIwEYOMyykxZitd9sPgdVa7oUsd9wsADA+Lcx0zRvP5tDjPgxTOWpak3tcBwCe8f18Pj8tKO/pvbWv1p3rMcs2auVI4FbK8T1SbqzVt9QSHLZo58Zvzn1eWqdU6kbp89I407F5n9L6mPcbgrn5jd/r+/1KyYDRnB1X+M7pauY9Mt+R/OwWL3k48j1Ab5y37iclg+5Jy2hLSwQAHCNghkWEQ7E9uczw/5S5oQHoj5QMhjDC6A69e2Pb2V8A93N9vJ+AGaATLnpAjdKbXZ1H2hMwMwytzMzMsQ0ccXSkH66Rw8xQdAAEYHWpa6Eb7/toYWY4Wpr/MfKNw+r7bs/xDNA3ATNDEjT/Y8T1HznQv4PjGDjDdfBZAmaG5WTB6MLj9+4biTvL9xuE97ke3kvAXGGWC9ks67H//I6TROn1yanp93W7Y1mrOrOdruyXO6XWpYe6HeWJAbACAXOlWS5ks6xHKOz88EbgHJum9JIQQcZ5tUMnndkvT3h7+cA87rz+8SejZDCF3+/374njjmB0K3dfdqmlMDb9k8FyaVmp9Tpaztlpr0rV/eh+eUIPwToA52hhZiqxgOjuVudSusi+Pk+pCYL3ra+xdek1WI4tN6x/zX55ql65+gBcYbjVZwiYmdKTuduttK5nq5PoHSfju/bJkRbcJ46LO4PkUspPadmtpgHe53d6PwFzQ7k8oiN5l29dxN6s/50tcWfKywVTZ8qrSQU4Wu7VgC/sMNnimArLqln2mfJbljfyBSa3LWq2f6tpYESO7XG9ed4WMDdypLXnyqPvN1rm7q5/bflvOnOTkOt02csJu3Ww/LRW+2UmNTctraaBUUiPmsOb+1GnvwZKwULtTq2Z7q6W5Tfr3/PJa+tMmPv+84l37gu/T5X79rofaRUulfGku/bLCHq8oYSebb+ZHs65XBPux6dv6LUwX7QPOEb7MfZW/16CgSN1SI3O0fJG4w7htr7a0hwLTN9Orbm6X3rUy+8DRtDLdY17PB27CJgbCC9iI17Qeqn/yI9/R9vnLcXy0XvZHr3Uo4WetiuMwm9mbk+2NEvJaODID7LHi14v9X/rMcusUkPahXfk4TjMqZFFSuXwnHB/bX8Df+vxWss9noobtDA/aPQf8Oj1X00uf7r1NDWfc03PLfnQE7+N9bTqwJ4jYH5IL2kPZ41ef5jZ/ve5/6zlNPxn5BZ++xSOETBftH8UELv45B6fvn0R66H+M3XKgqekngLc/WSBP424nUYO9OEtAuYGShef2iHb3rqIvV3/ES84vXDhA/hPTWNSbox8ys6MTLGfZ8QnVwJmCKQC0FT+6NUhba7MP9rJBqAHsXzXUQK4p+qZW86ZTna5p9mjEDBDINVxYP/Zfvziq8uDz8cTA4Cz7u74J2CuNMuFbJb1eNoTPXBZ253HlmP3HbXpAUdSCFLTjt5614v9sJupltH9dOF3++9T5e6nrS0j1gcots9Ty0wt/8xycuteU6/Y9LX1fpqAucIsF7JZ1uNtuRNH6QSw/zt10sqdqHtUc4J8o/6ppwWfT/32rE3TgVBN40TtNC2Cbv4WO29t593wHBxL3dhPF34X+yxVbqr8XBmxADJ2DMSWGX5+dTmldS/VK1ZGbb3f4MUlcFAuINwHY7H/709K+3L3J57YtL3Zr2fq+6fFlnu0LuG6bf9BSc1xcvWm7eg0/Cn3m67dN6l5t4DvSrmpMkI104TLTF2/cmWk6tLqXJhqxCjV+2lamKGBsy1AsUD4/7V3t8uuolgAQHVq3v+VM7/SY3v4FgzoWlVdfY8hRI3olmxwhhMDaU/+jgRecyn5ObrlJ+sZvuentqPYr40j6uixD2uuX72Pm1zKx0wEzDDIqJ+PVknT+Irl+tXkvpXmA6Zy7mpy8HLbs8J+r7XCBWs2dwadJeeTmnPODN/zE465Wc4HPdbjF9sS+8V1RgJmKDDLSXHb1ru4hALlmty30nzAY/3nE3CshySXA3g0+8m81ROCFtbU0jPeQ+i8EHstljp3/DuUinc+zxz/HTr3nesP1RE7D4bWK7adqc8P7YvQPqhZ7/N5N7RfYp0bJbnTofUdRcAMB6FGvW3h3s6SwCsUCIbupEN15U7UK6vZllTPQ0uOW+pilntfTfkVzHQjyHv1/DWutCe+5rXcel19Ty7VJrWsZltin9n6OVfWO6V0ve8mYIaDqz9l1gRtPcs92cj8uW2Lp2iEXostW5FgeS0l39fK32nPoBlGEDDDQG+/APzqp7MWx579mvK0W7m3viR4/f4/lGpUUiZ181ZSZjUrBc2ptA6ead+27ePL/p2nNLYnbce2Xc+tu5oXmsqtqwnoQkZ8T6nPOl/QU3lzsYt/KrAK5TDn1iP23tptW0UqaPulWdajVizvfhUzr3evdZt5G+lv9Pe977seZjjq1WNzteHGUgFqeuRCF/RRPXotaSpXc+Jir9fW0ZKfCIzR60Zk5Rsa6tz1PXtwCbyIiweCCN5k5bQf8u48n+lhhojQz/ytqQTnnMVz70corzH2d6zuku35daAk74+nEZDN62pqHXO7+3sVMENEKFCOzWEZG7BzLnuuJxRAH5fHZogomZPyWHYWLlq06DVDRO+ZJhzPa0iNYWAdqele7yBghgo1DTSVc1ySc5ur783zB/MeJcftnWVYU2y2Htbx6xscATMMsur8wStfRH59QqW/ksGud5Y50lbWZh9QQ8AMFWbMhRsxf/Bs21hi5eCFdWkr8A4CZjg45g4fl30viqFBf7Gp6FIpFLkBf8fl54tbah7j3LakygMAYQJmOCgJJs0fDADvImCmSegnvSc9ohVWlmuf2ipAHQ8ugQKx9Ia3yu2H79R5JeV61AMzu2sWD+0FxhEwQ4HvoDq9cWUX7eP+ipXvVQ/tVjieYzeroR7zUWWuuDNY1l5gHCkZNCmdY5jnyV2MW+eVbq2Hv54UMJXk8I8uc8VdU95pLzCWHmZgejNO5wfAewiYaXbl4RhQ6ik9pXcziwpAP1IygGF69AyH5qvmOdwQ9aetQH8CZi5OA1/4AAAIAUlEQVQpeYAG7+Si/Xvn9jlbW51lPZ5Eu4MxBMxAd7EnGcLRyr3LMx7T2h2MI2D+sW+vjxMbqzhOvXU8bs+P7I49POP8GPBcPV/ayHUzzp6x4vdasw9zx3mvMuaKh7EEzFy24gWPdrnpuVLHQ800X46rPs770X69113T4vleYSwB8wRW7mUO9WaUbsds+ZQws5b20to+tU2uaD1+Qg+RcQwyCwEzzUIntO9jWWMnOT8XwjXHNpQKJmrbp7ZJb6XH6rFsyfFa89CskYG3oP5dBMyTmHEEe0psXb/bEcqzYx2+rzXE2mFN+1zhuy75BS5XpiR4a8mbX2H/zSB1fau9noR+lT33Th9TVUZ9RzOOCWAcAfNEzhew2QPnVE6dASjrmv2446/QOSPXPldpmyXrmSuTGkyXKpOjrdRLBcchpUGp74LRBMwTWqnnp4e3bCeM1nssxAxtsyRgypUp2SdX8m2p1/NYLZlNJLTsHLyf5yyP3UAJzt9JwDyxmRtl6cWiJPifeTthFr3b0Axtc9agsySYc96Ku+uYig1qTQXL5/8fXzungITKHsvzLgJmmtUMHnpbr/koK++/1fP9ZrxA5nJ2S9qnttlu5X129/HcmoNeEny3pGykzkcztnV+T8BMk9zgvpJ5RVe+2PzSiifz1X/OnOlYLU0vqG2fb2mbvXsHHc9xpfum9XpS+zlHqw185fcEzDSLDR6qOUkCZWrby5X2+dS26af0e7SmCF25nmyb75exBMxc4uQE89I+/y+Us5orx71K93tsFqZQnnFoEOD5tXNdubIlAwx5HgEzANOKBSUlMyOEgqZQ/YKdtdSkaKSmr7tST8n7eRYBMzxQj4c4lNRTU1etO7eBeZWMh8iVSX3/pfMB99BzkNn5+Hecw1gCZv7hhPsMPR7iUFJP6r1X3bkNcJfc/L4xuePdcQ7j/efXK8CzlJ78GafXiPLafMKe7t6Gke443kODpVLLS19v/VzK1R6joZvDGY5zeDo9zGzb9ndSdyhRMoiK63L7NzanbG7u66tzY/eYW/vNAXcoD/u4T2OD1kK0PxhLwEyR1Ajh1MCbljKsx81WmBvRtLfuk9zNTejfPfL5gXYCZv4llmOXC3g/n8+f97aW4T5P2Ocrb0OvG9FYvefXU++LPcghNKVWS/2p9VzRlWMutJ+vrsvK7QBWIGDmHyUn75qBJqU/16580VzZEy6wV7fhrp650Tei520KBWSp9517ws+fefy7pf7cvllNz0AXWIOAmexFN6ZkurGSnhQXjfv17tn/RfDdYxvuWOdf3YiGysbeV9OWW+onrfYG4wk3u7AaATNVWoPr1rqpFxskdOwhPJY7vzfV6xmqZ9v6B553bcNIv74Rban7XLZ2P2m/abHj9tyTfywfuikM3TTZ9zCWgPnlUvmR559nty18Yo8FBSUn/1Q9tIntx+N3V/LeK/Vcddc2zGLkjWjp561U/6pK9kmsJ7+lLqCffdu2j4YHa1g1EAnlv66kdr1Tg/lCy0IpGalluRSn0Ouhm9OSwXyxYL6k/pzS/VpSLlem5BeR0l9N3nY8w9vt+66HGaC3K72EJcta0zpy9VwdqDciCOsxcLgkJecXaTvAOgTMsJjVB1atvv5vMkPQWDLIMVdmdPoJ8HwCZljIr4OXq1Zf/7d447iCY4pF6Y3Cm/YPvJ2AGYB/eWsguHJeMjDWf369AgBwl1RAHJoyEWDbBMwAvERJsLxtdQ+HAd5BwAzA41154AuAgBmAacWejhd6JHeszPH/sTLfXuXvf/KYgSMPLgHgJ1YNTFddb6DNvu96mAEAIEXADAAACeZhBuBnDMADViBgBuAn5AEDq5CSAQAACQJmAABIEDADAECCgBkAABIEzAAAkCBgBgCABAEzAAAkCJgBACBBwAwAAAkCZgAASOgSMO/7/s9/V5Z/XyutP7U+sb9r67/yXgAA1vffqxXs+759Pp8/f9cu//67tP7U+tS8Vlp/j3UDAGA9U6VkjAg2j0FsqP5c8J16LwAAzzdVwHzV3T283x7zX3w2AAD3eEzA/KuANZRmAgDAczwiYO4VsLbUc8zNBgDgeR4RMG/b39kqagPYK8Hytm2CZgCAh7o8S8YMzoFubEaOmPNMHdIsAAD4uhwwn3tWYz2uueXbtgUH0KXK1wrVX9ojPXrdAACY075t20egBwAAf+37/pwcZgAAGKFbwFz7hL3ja+dHS/d+3HSqriufUbOeMz4+e7b1AQCYUZeAOTdALjWDROxJep/Pp1tOcG7drtZbUsfItJfWwFcqDgBA3nQpGWanAABgJpdnyQgFuKnZMVLBcOr1b53n2S1C9Z7Lxj4jVmfsc2rF3htanvvs8wNSQrN8lG5H6XaaAQQAYEAP8zdwu/IQkFSdoYDxuDxU9lxPLDg8r3eqrtLtOb83tPy4LLeNsTLnsrm6ctvZ+j0CADzN0AeX1ARbqR7okhzoo5qy5/cdg8QrT++LvbclAO35NMFcD/55maAZAHi7qZ70FwuaY+kGqXpaPvtY/3ldrjxqu+dsH73r/AoNujx+jqAZAHiroYP+WoK6Hr2oLZ/fMzBcebq285MPBcoAwNt1edJfyaC7WLpFagBabNnZOVc3N5gvF9DGBr7lXsutc+pR2q37oWR7Q8tif6fqAAB4m33fxwTMrWUAAGAm3R6Nneu1FSwDALCqbjnMqYBYsAwAwKqme9IfAADMRMAMAAAJ+7Zt8iUAACDify8hmNdSA1QWAAAAAElFTkSuQmCC')
