# Supplementary material for: Identification and functional analysis of non-coding regulatory small RNA FenSr3 in Bacillus amyloliquefaciens LPB-18
Source: PeerJ. 2023 May 15;11:e15236. doi: 10.7717/peerj.15236 (PMC10194069; doi:10.7717/peerj.15236)
Supplement: Supplemental Information 4 [file peerj-11-15236-s004.zip › KO/CK-vs-T1_map/map00020.js]

getPicJson('data:image/png;base64,iVBORw0KGgoAAAANSUhEUgAAA9EAAALdCAYAAAArheC8AAAACXBIWXMAAAsTAAALEwEAmpwYAAAgAElEQVR4nOzd27KsqpYo0MyK+v9fHudhn6ztYgF2FBWwtYgZc6SJeE2ly8Xv5/P5+wAAAAC7/vfz+Xz+/sTRAAAAUPP9fj//8/RKAAAAwCwE0QAAABAkiAYAAIAgQTQAAAAECaIBAAAgSBANAAAAQYJoAAAACBJEAwAAQJAgGgAAAIIE0QAAABAkiAYAAIAgQTQAAAAECaIBAAAgSBANAAAAQYJoAAAACBJEAwAAQJAgGgAAAIIE0QAAABAkiAYAAIAgQTQAAAAECaIBAAAgSBANAAAAQYJoAAAACBJEAwAAQJAgGgAAAIIE0QAAABAkiAYAAIAgQTQAAAAECaIBAAAgSBANAAAAQYJoAAAACBJEAwAAQJAgGgAAAIIE0QAAABAkiAYAAIAgQTQAAAAECaIBAAAgSBANAAAAQYJoAAAACBJEAwAAQJAgGgAAAIIE0QAAABAkiAYAAICg/316BfZ8v9+nVwHI+Pv7e3oVAADgdmqiAQAAIGj4mugftV4wBq1DAAB4MzXRAAAAECSIBgAAgCBBNAAAAAQJogEAACBIEA0AAABBgmgAAAAIEkQDAABA0DTviT5i+z7bv7+/z/f7/b/3TaffpdNSv/lL39XWYfv90WXsLae07DTv6PaX1nmbTyl9br7UkW2JHqfSOqT7oJR/ZF1KeY6wX1u2BQAAaLNsEL0XvJaCjW3gkwZBpXlag5ajy2hxZPtz02r57AVsV23LL+/0uzTflgcYR9dlxP0qkAYAgOss2Zy7FnTV1IKWM+uxV7MYWUbLOhzd/r1Ar3U9Sq7alqPrnjtOZ9elNt8d+zWyPQAAQLslg+iSGWvmegZCucDtSP5nHiq0pu99zK44B2bbrwAAwHHLNue+Uq4Jby7Nb/qR5rV3B0ZXNv8dOcg7e5xa8u9tb79q1g0AAP29qia6l7+/v38EXlcv40p3BFp3bctI7FcAAFiTmugT9gKlHjWwKwVJo27LyDXlEaPuVwAAWNGraqLvCpZ+gXX67+lgrdfyI/k8va0l2/XqdZzsVwAAeI8lg+hcIHRV09o7g+Pocnpt/9F8ommudMU5YL8CAADfz+fzN3Jz0O27b4/Om5v/yHfReSLzRpZRyy8i8mqtM2n21rXHtkSby59Z9+gxvitNr/161YOjM79JAACY2ff7XTuIZn5Glz5OEA0AAH19v981m3OzjhH6ks/IwwcAALiGIJrhCaTbCKABAOA6gmimICiMs68AAOA6gmgAAAAI+t+nVyBKc14AAACepiYaAAAAgoavida/EwAAgFGoiQYAAIAgQTQAAAAECaIBAAAgSBANAAAAQYJoAAAACBJEAwAAQJAgGgAAAIIE0QAAABAkiAYAAIAgQTQAAAAECaIBAAAgSBANAAAAQYJoAAAACBJEAwAAQJAgGgAAAIIE0QAAABD0v0+vAADc6fv9/mva39/fP777fb5q2VflP8oyAWBlaqIBeJVfMPn39/d//+4KNJ8IZAXPANCXIBoAAACCNOcGgIzv9/uPWtxtM/Da9G2tdq2GuzX/XJPzaB4AQD+CaABeqRZw/oLT9P/S99v8ftPT72rzR/PfNj+P5sF1cv3rgf9w/WFlgmgAXqlWwGsp/G2D26vyP5sH/ajthxi/FVYmiAaAg+4Y1btnngq156jdhzgtY1iZIBrgJjM3/VT4yUubWOe+672sMxzHY7wmDM658y0IcAdBNMCNZiw8zBz85/y2JxeU5r7b9jn+qQ38tU1TGhQsmn+PPGrbS5x9B+fkHjbCrL6fz+fPjQHgerMGMbOu95Pss3U4ltCX3xSz+36/3hMNAJCjsA/9qZFmBYJoAOho23waAFiPIBpgILXAKxKU7aX5vV84NwhWbjrtfgONRWsw7XMAmIuBxQAGcUcAnXvlSGk6vJnfAQAlgmiACUT6kO2lKQUEbwsUtqNdl0a+Tr/fyo2CXUoXXV460vY2DQAwFs25AQZwd63Xm2vZ0tdC5YLb3P+5+dI80/+330eWV3vvNMAqXOOYnZpogIc9EUATq+nNHZu9+bYB83b+aKHR8QGAsQmiAR70RI1wWuv59PqMJtdPvIdck+3S8gGAcWnODfCwdGTsp2oi3xZAX7mfewTiaqQZWe26dcVI/2fzbJ3X7w+oURMN8KBRaoLTWtI3BNO5vsnpd+mo5b//S020a/uulrbWXxpGU/pt/FzR3/Vsnn5PQE+CaIBB5Zr/1l5HtZcmV9BN53ubloJ16+jmuemRaQr7jKw0TsBK14+3PEgEjhNEAwwkN+Jz+nckfS6NV1zFKURDm9LvpfY6uNzn3Dxn89x7lR1AK32iAXiVWs37r9/lr+C9Uu0aXCXtH71Ve21c7nVx22l772CP5lnKH+AoNdEAvEqt8Byp9aqpFfh5nv7m12gZSK+U7uwgfC2BskAaOEsQDXAjNZtzqwVhue+2NduMweBt97vitXGlPNMm263fA0QIogFuorC2jlIfy9KASwLpsegbe9wd71HvkU+pKXj0e4AaQTRAgVpj9qSvu8pZbeTileRe0ySA2lcb7f/zqb8OLu2rnO73vcHG9vLcpi29gcCxBs4SRAMkFLD4fOoPUY6cG9FAuvb+XfOdmy9CTWRM69gCLWnP9Jk+29/asQciBNEA/9/VwfPMtZEKlv9xZj8cmffo8swX56HZPUZuAg7QShAN8LmvMDZjgW/m4L+H6DErnUNv338j0hf6vNy7mHNjBFzxkGL0Bx+Ce1ifIBp4PQUeclqbgOYGEBu9sP9Gfu/nlc7zn6tHQB/9+I2+fsB5gmgA6GAbSKfTGYNjcV7ptVJaXABvIogGXk2tFD05l3ir0rlfa9pdG4U7Ny03Gnfp/ey59YrUmJ9dVmQbgfn9z9MrAMB/1WpzIjU9LbVB27S/GlS1SUCr2vUjfaXVdp7f+5pz00oB6XZ67p3PpTzS5W2D5B7Lim4jsAY10cBrjVYL/WQAnSv4AUSU3tfcMv/RdGcf/JXmjy5rL1AWSMOaBNEAE4j0OdQvEXiblgA81xz7zDukc03AW74H5qU5N8AA7qz9VdMMHHXFw7oe+e3lEakxbl3WXnAseIZ1qYkGeJgAGphJLpDODbaV60e8nZ4GmWm6tCY3fRd1Sx656bWBwCLL2qbPzZ/7HliDIBrgQSME0JqBA61q163SdabXtL3m2KX+zJFBv1qWFV02sB5BNMDD0gD2ysC6tKy0xgUAgDxBNMCD0oD1yiB2b1kCaGBVpWbeAEcYWAxgUGkfwnTakTSl5QiggdVt3x8NcIaaaICBlPrflQp9rWly0xUoAbiTB7fMTk00AEDCgHsAlAiiAQAAIEhzboAbqdkCAJibIBrgJvp/wVx+Tbr9dqEfvylWoDk3AECBvtHQjwCaVQiiAQB2CKThHAE0KxFEAwBU/N4tLJCGYwTQrEafaACAgFIgLTiAf0p/J34jrEYQPSFPwufkBgIwv9y13H0Z/kmZh9UJoiexvUG7MM3JMQRYk2s6vWj2DHMQRE/ABXUN22PomAIAwJwE0QP71VwKttaz7Vfn+AIAwDyMzj04Ada6HFsAAJiPIHpQmvu+g1emAADAXATRAxJAv4tAGgAA5iGIBgAAgCADi8FEtFIAepm5BYzrIABPEkQPJhoklQo/IxUsctuSG5F6b5TqpwLHHqNn91j3mQu6wNhGumdEuSYC8DTNuSf1K/j8/f393789acHj6oJIbp2i01q+72m7T3os92wA/gvCo8cYAAC4lprohQiy5vUbXMz7owEAYGyC6EWkzYbTQOz3OQ3U0s+/eWo1srUm2en86fL3AsO9+Urrtbf+uVr3beC6zaPUDH2vCXp0H6Tz1ba/libdltr3JTPP5yEDAKtxb4M5CKInlwtE0sDw1xR4O731cy3vXCCaC9RL6xtZ7/T76PJL27NtKl3aR6XlXLkPIgH3Vc3fZ5tPMA332BvboeUBYSSd3zQAoxNET64UdJ3t71wqyOzlHQnwrhgUbRsI174/srxcutrDi711iCxXzeu+9EEG0N/evaT0cHMvzZFlAcAoDCy2iFwhpjWwiATfR/O+0rYWuffDhL1lbmu6c+uwt44ty1LAzLNv4Do9Wr6ceWAJb+N+BnNQE01XT9QK5pp+373svXXosY4KmGWlpvg8QyGQkl6/U+cYM3FvgvUIoidVGwQrDdRyfXhz323nLV3wS3lHBzLbW+72814+kSbPue0p9VPO9XPe+662Dtv5a+uY2x+0E0g/K9IvlrHMHIg6x5iJblmwHkH0YKKBwJHvj/YJ7pH30SZ/kXyONFsvfS793fLd0fWCWXl4wefjPIASY3jAevSJ5h9Wu8Cvtj3U6R99P78xPh/nAUS4R8E6BNF8Pp9/vvJpBattD4zIb4zP59hrDOGtBNKwBkH0gJ64wI424vZZM22PgmVf9uU9nLfvkI7pUJqee/NA5D6WjrERnQ9mJpCG+ekTPSiDJL2DYwyMrDbIZO373Hd7Y0e4FgIwCzXRg/Okcl0CaAB4J7XRMDdB9MCeevcx1xNAX8fv5XrOXwDgzTTnnkApkFaInUd6/Bw7YAQeOgFAO0H0JHJBl8LPPATNwGhcl2A8fpcwB0H0xFxoAQAA7jVFEK3GlRV46AEAAPMbNojeBs6CD1bgnAYAagzcCHMYMoh2AWFF23PaOQ48beZWXq6fADxpqCD6d0N3c2R12xHXne/AU2a8/swc/AOwhuHeEz3jDR2OcK4DAMB8hgmiNW/ljUrvAAcAAMY0RBAtgObNBNIAADCPIYJogF48kINz9h7qfb/f//sXSbOX7sg6AMCThhpYDAB4TiSA3nvTQC5Ny7IE0ACM7vGa6L2m3OnT7L2n2k/IrU/Lej61Tb2WecW698jziv16tFal5/IBrrLXkiPS0iPaGqSUTmsSAEY3fE30r79o5Kn29vs738mby7uln+tdfWLT/dBrn1yxb3scvyv2616eV+wLgXMbYyyMyXn8Tlf9Hp1PjMr9B95h+CA6xwWK1dQeFrU8QIKRbM9X1+3xzHw9cT4xqty9G1jPdEH0XqDx+/xLV/r8m6dWyNsLYrbzp8vfa6JeS5Nbp+08ezXztfVK90P6fXSZuW05kn67rNJyS99v17U2PZ3/yPbWzoXSeXT0RuoGzAq0CFifYwz/drYM4DcFc5gmiC71O06DsDQAav1cy/tooLeXb+n73Hal6xJZz9p+ObLMrVzwHEmfC+bT5eaOT2lda/u+ts+O7OPStmy/3zvOJdGHMEdrp1eZTyFjbIKr9TnGUHekDADMY5oguhbEnFG6uO3lvXdBrM1/Zp0jF+Ie+6V1ma3pt2l631xygfuZ+dPvcjX/kXQty67Vqp/dvhXmU1s/LgXG9UUfEjoXztkrg5Sug7UHjx5KAvTx+OjcrUo1iK157AU4R/OOLr9X3qXa0KvWnZizx2B7jvyOL/9l34xJ0DS/bWua2vTcby/yW9ymiS7rzbb3kfSeUvqtpelzAXfuO67Ruo8dD5jDNDXRo+lRWBwlj9Wstk9qNQhvp7kc9BUJzKLzllrpRJf1dvYPwLiGD6JL/XY/n38/3Yv0nU3nrd2kcnmnT3PT9Sv1x83lG8kj0tc2TR/ZL2eXuc17+39L+lyavXxK6xrZr732cWk9a/t0L8iLBIEKTmV7v2eAlbn+jc09Ctbz/Xw+f0//qJ+6sKxwQdt7WMAcHLd+Wval/X5Mbr/Zl/OZ9ZjNut5nlLZ5+/C49ED69306T+47rhO9br7x/IbZfL/f8Wuir+IiBcDb6SYyvyPNvpV/AM55XRC92qi+pabJAFDjfgEAxwwRRN/ZV2TFQsOK2/QmWkUAAMA8hnnFldcs8EYCaABqWl4Ftn31WK5M5fVhAH0MURO9JajgLZzrAOyJ9nmO3E/ccwD6GKYm+vPJv54JViSABgCAOQ1XE/35lJt2CzqYlVeKAADAGoYMoj+ffJChhppZCZoBaHHkbSIqIObneMEchg2ic1xYAIA3ib7GMhd0/wYaU34C6GuoPtEAAORtR99Op38+5cHGtOQD6EsQDQAwkVwwHR3Fm7F54AFzmKo59+xcGN9NQQagvzffW1uaar95P+1xfwZaCaIvFu3LxPqcCwB9vOF6Wgt6j2zzqvuphzecT0BfgugLGcyDrXSwF+cGQJsjI1avZG9gMW82OSa9P6fTAFKC6Au4ALNn+y505wnAvrc+fIxs8++eku4j95l26WBs9h2QI4i+iIsue7aBNAB5bw1mWrd3G0ifyYf/2AbT9iGQEkR35mJLi1+hxznTj30J63B9bGNf9ec+DeR4xVVHLrIcoUYa4N/cUxmF+zSQEkQDAEMRQDMagTSwJYgGlqKQA3MTQDMqgTTwI4juxE0fAM5xL2V0Amng8zGw2G22F9z0Alx7r2O0MLGX31mR/Evb2Lo+d4zEemQZCncAwJWDjSlnwBwE0TdJL7h7F+DWJ51XXtC3+dbWqbSNre54yhtZRro/r7yx5Y5f6/GfbT6ALQ8qAZiFIJowBZx7Hd3Xs8wH8OP+wmy8+greTRA9iKubMKf5bz9Hlp2rje7dTLv0fW56qfZze1Orzbe3jN/nUl655u3pPnVjBQBaKD/AHAwsdqNtMJYGpX9/f5c1Y87lH22mXAo6jwTQtW0sfZ+bvp32W5d0X+7Nt7eMbd7p9m7TlwJsA4/ss3+Az0fQwLzc6+G91EQP4I6L8JH8c4H+mcJOdB1yQW5UtD92Gvz23P8KgzFq7AEAmJEgegDRgbvO6BGonA14evW5jTRBb9mnd+x/8gTSwJsdefNFdL5aXq65AOdozn2zu4OGNCg8GiTWXsN1dp1a50ubc69AIAm80ZuvfaWuQalct6LctIi37usradIN76QmupMzwXGt+XLptUelgbHSC3ltMLBS3+DS97nPpXXI9UWuPQHP3YRK89XWa6/f894y0v2wty3b9ar1d6dMbTTwRq55APMSRD+gFERG58098dybv/R963y19Htpe61j7sFCdJ+27Ifa4GuRvBWQnmG/A2+z98B7720VkQfEtfLH0eblALPSnHsyauwA4H2+3+8//m2V3iixDZBrQXKartZ6bNudqvQ/wOrURHd0R7NUN6j1nnp7MALwbpH7QKkLVUt+udrkyP1nr3zjPga8jZrozgwwcY/t0/KZKXj05/cHzCTXRSlX27zn7vJHaXlH1x9gJmqiLyI4Yo9zBODdcgNRjnhfSJt814y4/gC9CaIvYGRm9jg3AN6t9FaNWrra2yA+n3yz69KbKbZ/7/WZTufN9bmmD/sS5iCIvtDRkbRZz5E+aG9ifwBv0/JWjqPz9l6WazXAfwiiL5a74egn9D4KHgBc7e5aYbXQwFsJoh/ghgMAmgPvKb1mqpauNk/tIX5t3tJ8Wtz15/cAcxBEL0Lt9vjcFMsUGsZWGoG3Ns3xhGNyfY737PWBzqXN9bGuBcW5UcRr373lGtCyra6lsA5B9MRcZOfieAHwpNK9xz1pDC3vAgee5T3Rk9qOpunmN4ft8XJjZCZXDWIEn8/97zceSfo+5dqI3Wm67bxXvJv5rcfkSrVrYy6Adi2FcQmiJ/O7Sbqwzu1XaFRIAXin3Kults24c2lL6UrznV233OutSuWQ2neretO2Av+kOfeEXLDX8ObalysZqAjm89bfbfQeEBlYrOe+O9Ls+23Hrrc3nv8wMzXRE3GBXY9A+hp+J/1F31Vr30PcmW5ZkfvHFc28+Y+jZbLIdVN5D8anJnoSLqjremsNDMBWy7Vw5qCw9OqpK+4BT91XVjs+KfdsQBANQEipT2b0XbZPWL0wv5qWQHrG/ZO+paH2Xubt9+nrqNLfX+7VU7X9WEpTWl66XpG8Zj8+V5rxWgr8kyAaWJYCCZ/PnMd/5uD/rDe1ztlr2pt+3+vhQrTP86oPM854y7kJ1OkTPYGWC/a2/9OofaFKr+64cz2PLK/0KhLOu6pv+HbkW8erD/2guYPxImIEdPfqub9dS2FuaqIXU2vaVZJLf+WFvHTj6F1gqm3HkeWl87jZzSPXLPEnV1vdcm68ab7WaXDGm2qkW2llc7+z56JrKaxFEP0CLsjjU1i85zyNjoB6dF1mm+9oQTwXhLe0ljmyTOKO7ONRj+mZa+PefK0PRff6GN95Tu/1dY6kLc1713bMcnyu2C9HjtOZYwv0J4heXKlWOi1ElwYxKQ2Css2jlPd2Wjp/tBC//b40sEpku2rLiqx3bb32trO23vC01sFsSr+XyCBGI4kU0KOF+MjvujYg017+R7Wsf5pmpGN6ZMCl3i2wavmNcn6PfhxbljvK8bninn3kOP3S391ysEZ5hrfTJ3pRuT6gvwterkBy9P9a3ttpP7mLf61pdRp8bm80ueWUtqu0rL31Lq1baTta1htGsT3Xc9eOn1Igk3uY9Ps84vke+Y1H0vzSRZZ3NP9eSsdilmOanqOR9Ge+bzFCIDHLcfwZ/fhEgtojWo8TMC410YvaqyE9qnRT2cs7csOMzl+rGW7Nv9cNMhdIp/mPUNCaSWvNE+fVWnfk0qTTtw+iRhY5p6LnXeS6mkvzZO1RuvyZjukTwcYsD0BnOo499T4+V9ewRo5Tq0hZL52+Vy5KW9TlvtvuK/ds3kYQvbhSs5+WC3WuCVHqaN697F20r1y/njeQSGE8mnb2+VrmP7q81uWcXd4s821dVaCcqTD/VLPFK/fRlbVsK3njfhp9/bbeeH1KA+Hf/9t9kX5Oa9bTALlUzsvls20Vkk5P/4aVCaK5xV0X1Scu3qWm4ke0rPvR7TTff+UKI1cub7T5Wpr3HlnWmdYpZ/WslXrK0X10xX4f4Zhu9TwupfvGVfeTXI3gWdH9cddxnP34XKXHfomsXykg3ss3F1BHyzYjP3iAKwiiF5NrYvOTXghrTw7Tz3u10aW895oA5fpp5WrP9p54lgr+pQA3t/zSDSO37rn1q21n7e/cZ7hTS4G+VqBNPdX0tmXZe7+9O2pX7vj9R1sSpdNL+axSYI60smpJH5W7z53Nd8Xj+NTxuVLLcWoRaTV4RLQl3+j7HXoTRE+g5cIYedK4N61nTdde3q3rmwb2Z5ZdW35L2sj8e+sKT2kpdP2uRaWHXZHf00hNlEcocF+5DtF7xsjH9Ep7TVBLD2V7SwOUI8tY8TiOcnx6Onqc7tIjEJ/hOEAPRucmxEUR1vNrpdE6z+fz3z52rYW/I8vckyuURuZ5ujbuqnVo3ccjHtOzci2HctO325umieRfW1arXKup1vl/6zH6cZzx+PRy9DhFtiMXBOfm2wbz0TxrrfFKDwdgZd/P5/PnhB/fUxemUZ6Ors6N5xn2+/wizT1zNVaptMYrTVPqflFqCr+XprYOke16u1n3T3S9Z92+n1nX/+71vrr5NXCN7/erOfcsrurrElku13LDg2OO/nZq8/y+i6SppWvtbgJbT93zmZtzBu6jOfdEzjTzYkxueMwq18zy7uX77bAy93yiNKWG+6mJnpAL5RocRzjGb4fPZ5w+rleauUb6DcdnFDOeHzA7QfRkaiNVMg/Hbx13HsvIGAW5wWOi69fSX7N1nl6OLG+Fwnytj3Yp/dPnZTo97W9+dP3eNlbHjIH0TOsKcIQgelKlZl5uXGNqLQDzLtEC8l7zztKorG+2wm/tqeN69rxMp2/7m5/Zhjc2c54xkAZYmSB6Yrmb6dsKFrNQ8FnTtmbt6WOcW4eWYCO6Lbn87tr+EfbzCKK10PYXAFxDEL0YBSYYR+3VRunn3KuVSjV5LUo1mLNdK94cEPYOiK8+L3PNrWtNvkuvAit9LuVbWtdVeDACMA6jcwOclKvx/RV2c+/+zQUE0f+P2i67VkP9xqayM/gdl5Zj88R5mcsrl26bNrLMvXzT2ve98xwAzlATDXBCpJB+pj/rEwNEHfn+yvVU+/YfLQNLjnBe7gWxRwdHy+X7lvNDbTTAGATRAAfkCrLRwGJPa9/kvXRHghUF9fHVamTTdHedl2ddtYxVm3gD8AxBNMDFrghSS4OI5Zrp9iLQfkatRrZ3vqse0xW3CYDnfD+fz5+byxr0/Rqf39pYjgYMtYGZctP2BliKDLpUWkZk3Y6ud205ufW7wqpBXYto0+VRzsuj/bb3HgDt5dt6/s7M72INjiPM6fv9CqJn94bCwkocr7GMXoCxfuPvgzdy3J9n/6zBcYQ5fb9fzbln5uI7nyub2rIW5wcjEkADgD7RUyo1sWMupWaMvJtzglTuHc53nx+1pt256Xv5pFwPAZiJ90RPSiFjDY4jqd/7beEnN4jcE+vQY3Cz7buf0zyd+wDMQhA9Gc3c1tM6EA/AStzTAJiNIHoiAuh1CaSBiO/3+3/XitLfadrS9FKe2+mReWp5R7YHAGYjiAaASaTNnz+f/z5g3T6M204rTS/1tf4Fwnuvn0of/pWm57QG2wAwEkH0gkoFkzOFFoWdcxQYgau0tFDaBsm1fKJ55gYai1zr9H8GYGaC6En0aMp9Zv5ZCzuRwtwdwe2s+w9Yy7a2+ArpgGGlJuXb9AAwG0H0YtImeAAzcz3bN+L+2TYDjwTtI24DAJR4T/SL5frD/T5va77T6bk0ufxalr2dVlpWKX1tPX/Tc2m2n2tp9ta91z7JzQ9QGvRr+7qo9FqTXgdL02vXyvQat52eG6ws8q7n3LbU0vNv7hP3uePhzlXLcI7AtQTRi9oLyHKFpdyAMrkBaHJpSoWv6LJrQXskfW79S8vKzbOX/sh+KxVCz1KAgneJPoSLzreXX6RvdI+8YQYznrNadsD1BNELig7qcqaPWi5N9KJdWnapr16pcNi6/tFmobU0R/fb2Sapboi8mVYaAMBIBNEL2as5LU3vFaBFC7iR5tWR/nOt6x+dp6UW/Wp7zd6B98p1R2FtjjXAGAwsRndHgrxa8PxU0PhksLptHq7ABAYYy4kO2gUA9PX9fD5/bsDji/Qz/snVlOYGmTnabDmXJjegzNHAOJdmArAAACAASURBVK113RtYrJZHaZ1K27C33pHllgY4S9dtL+8jy8/N2xJ4rDLfkVYRtLt7/zlevJnz/34t+/xIS7ojy+uVBjju+/0Komcx6wXx7HrPut1HlZqL5x4sUNajMMO+J/afY8YbOe+fEd3vLek+n3rlQuRBu3sbPOv7/eoTzXVcxM/J1bbanzGtfeyZh0HG2s3cDN5xZnS9rketLQCBZwmiF/Z0AHF2ub0GzTmyH3JNvJ8szN05mNlKRjl+9CWQbjfjvnK9+w/n+rhqXc720gJzM7DYwlr78VzhTN4tg+YcHW07Os8oBRiDCMF/KIzyBgLo8W0HAS1dkxxHWI8gGliewsuaBNKsTOA1B/2T4Z00515IbuTp9LvS6NHRdzen6Wr9diN559b/yuXsjfIdGeyjNMr53noD/T3VtPtMN5Gt3iP/vt3dx+UKjvV60nNM+QDmpyZ6Eek7hWvNkXN/p4Ffro/Ptj9P2renNl8t79w6XrWc3PTttL31yu3n6HoD19n+7u72W+7esrfXq+01pDZfNO9eItvQsq09lnnUlcflSrl7DHPbnlulMhowH0E0/1ArjJYC8b35tiJpasuJ5FFal143rVItwd568zwPNda1fRD2ZACUW/beNSNXS3X3NkSu3XsPHCP5HE17Rq/jcqXtw1fmsb3mlFrN1aQP+nPzRdIA99OcexG5mtkjck2ie87Xo4DQ0v+o940m0iwdeE6p28WdcteH0jqkLWOe0qvlzMgtcI4el6vXp7YejK92Du1Nj56Le2mA+wmiFzHbE+we6/tUP8i9mpizeQPntdYIXeGK3/RT27Lte97z+t2zaXjrsqNpr+J6DzAvQfQk9gouaWFkrx/xdvpemlr67d8teZeaabcsJ81jbztzT/1L03M1Q+m0XNraegPPuOL3d0WLm6ta8/QKBHsH0NFltubdK6+j8wCwPkH0InJ9cXI3/8i0vUJDS1OklryjfYyPLqelyVVLwUnfaODzqf/eS9fk2vgTozWL7lET/cRDxV7HhXdyLgA5gmgAOCgSEG4HH8o1M4884Hu6IL9d9x6BdCnvXq48LrzH1eeAlmowL0H0RGoFl1KzZObgRgpzaf29bgO2I/mscn0odcO5Kv9I+jPHBYB3EkRPZi+QZj4CaHiHkX/nubEdtp9rD2pzb0SIdjEawajrBcC4BNGTGrlAQpzjCIwg0qS8V5rIdAAY2f88vQK0y9UKMB8BNAAAzEdN9MRKgbTAbEz63MHYSg8mS/14zw5AZQArAJiTIHpyXs0xDwXl5zkG1JTGnEinld4zf3R5d3jjfWFvsM2nWgOVzrHPJ36Nij7wAeAagugFuYkC9HP2lU5Pm3W9z9o7bk/tl8gbNiJ5lF7NBcD1BNEnuGFxxFsLtLCCUo1hboTqX7rS59K7idPm4rnlQco5AnAfQXQjhRrOcg49Z+baRMaQqzHcBr3bgR/TZt/p9FxwnUu3XQZ9pA8tcn+naUvT0+OZO865NLnPpbwj2+P8ALiPILqBmxQ9KBjDWvZ+w6XfeS4gdz24Ry54zgW+pYcZubS5ByHb/NM3a5QeqJQC8Bwt4gCeIYgOMIIqV+kxwi8wnqv6UWvJcp2W/Vnrwxx5b/ZeftHgOBeEA3A9QXSQwgpX8c5vGNtILUZGWY+3K9Ui91Jq3p37rjQNgOsIoneMVHhiXbOP/gsr2Daz3cr1g400v839rkt9qtO8DCx2ndK1dsRr8PZ8aEkPwLW+n8/nzwU3z82IuznnrmWwpr7sv3320XNqza1zg7odHVhsbxml1kaR6aVzx3ui1+D6AHP6fr9qogHgCgrIz6rt+5Z3Rx99z3Skb3SPvAG4nyC6k9JT7e13d930RhmoKrIeudd9HF3vO7Z7lH0L9NfrenT2OpFb7pFXHuW4dgHAef/z9AqMqqXwtO2zNMIrSyLLu2Mgq8h6pGnO7Ks79vMo+xbor9f1qKUPa2Q9jqzLtl/22fVZXakvPACUqIk+KRdsG20ZgNEIpPPsFwBaCaIvEhkMpDS4SZpH6+Ake80At0/do03OS3nkRp890oy7tozScnPrEck/Mv823dX7Nrc8hTp4Vu7acHTgqb3rZu16Ubp+HGne7boCAH1ozn2B7/f7f/9S2yZ26f+lZuG5mu5aPum6lPJLC3ClQLKWRzqi6V5etTRp4TNtghhZj1K6UfftUVo6HCOIIGp7rhy5tkSvm3ujQueuHy3XldK9CAA4Tk30BVpqE6Pp9vIsfRcN3qKv6sh9d2S+1jQt69EaKD25b1soCMOzWq4tva9XpdY2kfla0gMA+wTRD+jVZDeST66ZYCmvs3lc7c71uGvfRuw1HwXGc/X1qtS8O/ddaRoAcIzm3Cf1bqZbkjb5u3I5o7ljm0fct9umngrAfYx4fjOPEc+f7UO2yLVixG0AgNl8P5/PnwL6v7XWFKcFk1KtYa6/WymftBZjr99cKY/cukUHryltXy2/Wl/wSH6ldYysR5pm7ziMsG9TezVKtTQtBeSV54s2ze/RIuTNVtt/tebXe32Xt2n38tvmmf5dSlObt3VbgDGsdg2Ft/h+v4LokjsubL2W4SJ8nSf2bakZqOAvrrR/BNF9vWn/vWlbgeu5psC8vt+vPtFPEUCPb4R9m6vVenqdZmAfAQBwFUH0zaKBULSpXi3IGiEInNGoweoIg7vBG/1+c66pQA+uJTA/QfTNok1J9wa6irxyyQX6mNH32+jrNyIFFs5w7gAAW4JoYHl3jaIPACWjtnQD2nnF1Um/1xD9/t5OL6Xbfp9OyxX0c9N/00qBQW556bpG1hsAgOO8shLWoyb6pF8NV+71J9tpaT/l0vTI35ERhrfrkhvtObLesJIetdEeMv2bfQJQp0wF6xFEd7K9QJZerbM3f+T9ykeVnoDurTe8nXEGyjxwAwDeSBB9k8ho3FeNvpyrhQb2CRIBAEjpE32zJ5o+Cp7nIWgbh2MBAECOmuiCaN/gUr/jXD/mX77p/Ns+0un0XFPS0vTaQGG5d0hH1hveyPl/nZn7UDsnAIDPRxB9WrSPcem9zrXPpWmtaSPz6xsN/yGAvt6M+3fm4B8A6EtzbgAAAAgSRFf0eCUORKkBBQCA8QmidwikuYMA+h4to+QDAECOPtFBCtdcxbkF/xV5L3evNL90fn8AQAtBdIARq7mKcwr+K/095H4fvdL8pgMAtBJENyg17RYEEZWeP86de3loMbbIsemV5pdOIA0AtBJEN1KbwRkCOOgn8lDEgxMAoDdBdAcKaAD3ijy89IATiIqOo9CapzIirMno3AAMZ6/w+ff3t9scO5IG4PP5b+DcM+hNx2Zo5doF41ITDSwrVwBJp9U+q0F4htqba6Tn9nY/2+cAECeIBpYWeQUS4xDYXSM3YvlWZDTzlvxhBbmHqqUHrbmHVOnfv99J+l06bZtfek1Mlws8Q3NuYFmlpryRAr9Cyv22hcZSC4Hfd79/uUJsJE2afmW58935DXW/303uAVPaVSSXNvd3+v82gE7zLKXVRQXGoCYagCHs9YHumWYv3RvkarfUmMF/5YLjPUfSRgNjwTOMQ000sDRP7aFOjRn82/Ycvvo8jgbr21pw4FmCaOBV0qatucKIAgr8U1pjthdU3BF4wJWOtqa447z324Lnac4NwK0UAMdwdgCxvdeLwUwi3RLS1hW56XvdHEp9qdPxGmotO/y+4HmCaBjQzEHGiDf3vcKHwsl97N/7pa+z+nzuG03bqN3MIjr4XnR67XO0BZQBAWFcgmgY1Iw3y5mDf+4x8zky42/yp1SD9vmMU2Pm3BiHYwFQJ4gGXmFvkCODIN1nxkLuCufGkRq0u2vMnBvjcCwAygwsBrxGZORT4jx4AADeSBANvJagGQCAVppzw2QiA/X0SLPXfzL33d16voIkmocByP4pN2gV4+nVR9nv5DzH4nmOAXCWIBomEmk62yNNaSTf3PQRlAL+Wtp0O2qB4CjbOaqegXTkWN6ZZjXRbZ7hd1Jal5ZtPPIgsRfHYn/+1nxarXQMgHtpzg0TiRQeeqRpfbXHSH4Fm9J3n095EKR0vlpe/FOP/tHb0Z1L+d2ZZnWl83uG30ntNx45rtEHiXedH45FPf87jsXMxwC4nyAaqKrVMIwcVJcKMpEHBApBx/wKuEf33V0Pifin3DGb9XcSPfajDjLoWBzPp5eVjgFwHc25IcON8D+O7IfR9t1Vwf5o2zmaO/bPmb7/2ybo0XNk9WN+xW/lin22PW53iJ5ndy/zSJ69rXwsZjkGT/GwkrcTRMNGqdnWU+vxtG1ztV61Cj3V9tOZ9Sg10+uV/5v1LOCeTdPal3vmY37Fudz7dxI9pqNcY7Z6badjUV9exNkHYqMcg9GNUl6Cpwii4eNmsJKjNZO1pt+jPNR4k70CeuQBz16a1pro1RwZ6OnJ30nrcepxXI88SDyznBzH4j+uPhazHYOnpdv5xmso7yaI5vXeWoA+Y7R91lKT+Ou3lvZlq+WTS8t17ji/tst4UyAd7VM+6u8kN4jTjGM2fD6OxQhmPwYjuOtBE4xGEM2rzXbR/92Iczfz9KnwmTTRQVWedmS9SoNfvaFJ7wzS89T+7qN1P474O0nzjARtI55DjsXzVjgGo3nTw0j4fATRMJXIE+8eafZugrPfJGdf/1VtH+7kvtt7wNOSJk3nnPi3mfZJeuxr59D2+1keJD69/BarHouZjgFwve/n8/lzYeCNRn5iOvK61cy03vpxPWOmc2Rr1vWeyaz7eNb1rpl1m65eb/eNfbOeO9Di+/16TzQAAABEac7NK83wpHTlgUiett23M5wLADzLfSNG32jeQhANA3LzGUOPvnia//2bB0SUODfG4VgAlAmigVfZG+Smddqe3MA4vUXWa5SagRHWgTE5N8bhWPxT9L4BvIcgGiBRKhxppnbezLVbjjsA8PkIogEO2TbTLv1dmy9Nk5svlzZNl3s9zJE0d5oxGJ05+AcA+jI6N/AatUCoNUhKA8FtLXWpCff2+/Q9qrVpufnTIHgbHB9JA/Rx9Dd1R7cP2vW8bwDrUBMNcFDavPtoULo3X6l2+khe0XyAY0ZtaZF7IFej6wpAmSAaeI0eA4XV5JpL956vpeAbDcyBZ/1+twLX8Vx93wDmpDk3QGKvOXb6+YlmmL2WOVqN9Pf7/b9/I6SBmvQcSs+nXudYLp/atN/fteml76NpAN5MTTRARi44rjWrzgXU6d/p96Vm4GnaXLpS7Ugpr1KakWpUSg8pnkoDNaWB+moD+e3J1Ubn8iml+c2f1mznBkBMrwu5fGppAN5MEA1QUCsobr8r/d2SZ+mVWkemHU3ztMg63ZkGomqj8acDBJZEAu3oedtyfhtHAaCdIBqAKfUaHEnNGleo1VKn3z/Z79Y4CgDt9IkGYDq9as7UrtFDbdyCtKVKtGY6upy7jbAOAE/7fj6fP08XeRs1T3w+zoMnRPd5z3Q90jhXyEkD5VKAWWvunaapTSuNy1CaN7c+uTERcuM/lNK8/XfgWrDPPmJ13+9Xc24AxqIAxizOjjXQcyyElvVZZRwFgKdozg3AMI6MaAwAcCc10QAMIfdu2u13kdeO9UgDAFAjiAZgCJFXit2RBgCgRnNuAAAACBJEAwAAQJDm3ADcyoBhAMDMBNEA3EZfZABgdppzAwAAQJAgGgAAAIIE0QAAABCkTzSvkBvIaDtNP00AACBCTTQAAAAECaJ5hVpNs1poAAAgShANAAAAQYJoAAAACBJE8xq5ZtuacgMAAC0E0QAAABDkFVe8yt/f3/+92mrkWujcK7lmMfJ+BQCAswTRMKgZg9GZg38AAIjQnJvXmTE4BQAAxiCI5pUE0gAAwBGCaOCVvt+vhykAADTTJ5pXyfXZnTmQigSC0TQ/PfIDAIBVCaLJ2gZKaeD5G+G6FkjtBWWRoK33KNq5/L7f77RBYWQQr2ia6PavMnDYrMccAIDnCaL5lzSAToPOz2c/kN6+SqqmFshE8ogGQ6WA/LeMGYOqyP6JHocZt/+oN20rwBtd/cD3yvzdn2AOgmiatF7cc8H27/PdtZpnA/5VlR6YpJ46br3M8H5wAPqY8Vo/6/0V3kgQzT+kgVStxjnSrLt12b98I9//Pueanh9dpzffwGrHc4Um3zMWqAAAGI8gml3b2scjgcg2OIsEabk0ue/T/PbyiK7rCEYKRFv35Sj7EAAAriCIJuRscBrJvxY4tvTtrX23N8gZeek+0q8YAIC38p5ouvgNznU0IN3WLh/5/ueXJjeA2C+fNN/t929Wa7af7lf7C4AZ9XyzxZFlni0vAWMQRFMVvciXgtft93fWXtbeB53ewGYNCLd9wnPTI2m2+yLXhB4AVjFCAL0tL7nPwrw05+YfSqNpb7/fTt8bBGyvCXXavzm3zNyo0LU+0ul6ptu3isg27qXZe8VYy3QAGFmvV0MeDYDdP2Edgmiqjl7wS82Co98fyTOSBwDAHWZ/NSRQpjk3/xK54M88sJS+SADAlWYuJwH71ESTdaRWmL4E+gAwn0gALciGuQmieZVSv+rRjLpeAMC+2qshRy5/ADGCaAAA6CT3totcAC2YhnnpE81r5JpHazINAO/Q49WQ0TR7y1f+gLmpiQYAYHk9Xg0ZTZObrtYZ1qEmGgAAAIIE0bxCrdmUJlUAAECU5twAACzFA3LgSoJoXqE2UiYAsI4r7+/KD8Dnozk3AAAAhAmiAQAAIEgQDQAAAEGCaAAAAAgSRAMAAECQIBoAAACCBNEAAAAQJIgGAACAIEE0AAAABAmiAQAAIEgQDQAAAEGCaAAAAAgSRAMAAECQIBoAAACCBNEAAAAQJIgGAACAoP99egVm8P1+n16FW/39/T29CgAAAEMSRBdsA+e3BZUjbfuVDzCufjjy9L4DAAD6E0RnfL/fVwdA220fYV88vfwj3tZ6AQAA3kIQvfELfGYM2q7y9/dnvwAAAPx/BhZLCBT/zT4BAAD4D0H0/zdCs+WRbWukAQAA3koQ/RFAR80QSJfW7/v9/t+/I/O35gMAAKxJn+hGteDpykBcoL+vFkBHBkuLBNCjDboGAADcS030AX9/f/8XPG3/vnqZHBPdd3vpHAMAAOD1QXRrbWIprQDrWWqFAQCAO2jO3dG2OXCp//Bvevp92kw4l0/u79x8bwsmBdAAAMBdXl8T3dO2iXf6/+/vbQD9m74NjrfT03y3f6eB+Ha+Kwe9Gm1wsdYAulfALXAHAIB3UhN9oVygFQm8coF06sjAWKtKt7s2cJgAGgCIypWtSi0JgfcQRHeWa2bdOv/nc6xp9hsv5Ok2RwLoM8enVz4AAMCcNOceTI9+zW+tkU5tm7r//s/VWpfSt+QDAKyntVUg8A5qog9K+yJv1Qb9KvVdrg0QlgvucjWibx1YbCvXfzx6A9wbef3N+xUAAPgPQfRBrQFVLv2Zabnv7gjySrW1d64DAADAUwTRF1i5r+xen2+14QDASnJvJlHOgXcTRHd0JoA8Mm+u2ffTF/Ur1kX/YwAAYBSC6I72gsZaYHnk/cu1ftVP67UuV23TCA8cAIA5GHsG2DI6NwAAAAQJohttX2+Uez1SLt32+3Rarva59Cqm2quVcstL1zWy3lfQHBsAmJ0aaOBHEN0o91qp9BVTuddYpa9JKr3qKjd9O63U7Dt9RdYvbct6X+WOZQAAXE0gDXw++kQftvdqqb2gMRIMn5ELpNP83QgAAPZdWWaLLGsWaaXOrJSR2SOIvkjLIGO9LzJpviNcCPZejQUA3K/Hq5ueLG/cUbbIbd+2Rd8VZiwv3fmg4UozB//cR3Puiz3xQxwpeAYAxpR2Fzva/erJ8sbRZUe3s1SmuqoiBJiDILrR3uBcuT7Hufm3aXLzbectTa8NGlZLW1rv6PYLzgFgbqX7uXFM/q32elLgnV7fnLu1mXG0j3HpxlT7XJrWmjYyv77RAEBN+uA/93dtvjRNOr2WZy6P6Pxpua6Ud66yQZkIiFATDQDAv+QewJfeLvJTeqNI7c0h6d+5tNH5e74xZUSR9euVppT27D7am//M96VXwtZeFVt7hSyUvL4mGgCAvLRm90ygWXpzyN7yI9NK30XXdy8wO/Imlt4E0G3HaftAJTc9Nw9EqYn+6P8T5UIDAO92JBD+fD7/qOm9s8wVXd9t7Xk6/ZdPmu/2+ztEltUrzRXzRuY/833ruinXcoYg+v8TSNe50ADAOvaaY6efe9VAHgl0ItN6qb2mKW0SvHq5aJWyX655fzqgL7TSnDuxygWjp177xH4FgHHkguPSQGC/z+k8pTeU1PJL+zLX8sg1I99780ipf3Tp+8hgaW8rw6xWHtasm94E0Rt+SP9mXwDAuqLNY1ve6nG2H3N02pF1P5LXjxroeUT6R8++jTxLEJ1Rarb0hh9b7Yk0AADrK7VCmEGtxln3TXoRRBeMMArjE668QM50AQYA+Ck1CV9Rum0zba8m2txFEN3ADxEAgCekg2Ntp+f6iZ9J07oOvbbhzPe5vz+ff9c+50ZcV8an1ffz+fw5cbjDSE8ER1oXAGBcpZaIV5UjZi2j5Ea+nnk7oOT7/XrFFQAAAEQJogEAACBIn2heIdcUS18YAKCmNqjslc1+VxnMdpXtgJQgGgAABrHKg/1VtgNyHgmiPZUa24oXvdp7AVfcXgDgvJlf9wRc57YgWtPZeThWAAAAebcE0Z7azaX1nYEAAABvceno3N/vVxA2uV8z6BWa4OfOQ+cmAADQ4vJXXAlS5tfrGDoXAACA2V0WRKuBXkttYK6ZbM9J5ycAANDqkiBaAL2mVQJpAACAoy5vzg1bIwThHvAAAABHCaKZ1pkBzwTSAADAEd2D6Jam3GdrJSPzn1nGXpD2VK1qj9Gyn1r33k3CW0cP/6Xd/gMAAIiauiY6EqyfqXHcm/fO2sxtsNdjuSvVxP79/f0jmC4Fxr/pv/S/fSCQBgAAov73qQX/aqwNQjaXHsfsquO+zW8bMOc+p+uytz6lQNu5CwAA7/JYEF2zDXi2wXbO9rs0OEun59Kk6SLrVPuc5pNOr31Op6d55wK9yLaUlrm37jWl9a59X8qjdb4W2/1T2rZIE/PaefMUD6AAAOB+jwfRueAkrR1MA8pSkJymzwXPaZpS3lu5NNu8c8HVXkC/DezSdKXtKAXQtW3Ze6iQ+z563M58n27HkXlz6xt5INKLABYAAN7n0SA6UvvX4mgf6d7rkea97X9b+v7I8qLbEl2Hp4LCs8vt3V88usxIi4ft36WHNbVWDmlLjFrrhDsfIAAAwFs9EkRHmiVv5YKInq4KOkrBzZV9wUsBea1PcO370bXsx1pLg5blpfaC51wgXGs9EGmJsddCY7bjCAAAs5hidO67akqv6I/7+TwTmG5rKmvrMGvw/Pl8ms6JUpP11u0/ch6mXRXS734Bc2m+WpqtSBoAAOCc22uia81Q0xq7XP/jz+fffXq3eeeCpVqavVru3LJr65zmU6sBLjXr3athrKXLLa/WFLi2jjkz13KWgtEj29NrH0T6pEf7rc96XAAAYCbdg+i9psqlQLX2uTRwV20dIusZTX9knaPrEc1zrzbzyvVayRu2feYHHQAAMLopmnOvSKAzl1zLh620ljv9O83n93dkvlyaNL+0HzUAAHCNx19xFVFrLj2bmfsgr+LIMWht3bD3fUtLiFKaSKsDAACgr0uC6CtGn14lQJh5O9RyAgAAb3dZc+609pi5rRJAl5pWAwAARFzeJ1qgMr9VAmgAAICzLg2ic6+nYi4rBdC589C5CQAAtLhlYLFSIL1KcLaSHu9QBgAAWNVto3PngjG1gOMRNAMAAJQ9+oorARt3qT2wWanJOgAAcK0p3hMNAAARV7d0vDJ/D/VhDoJoXiG9Kal9BoB1zXiP180R5nH5K64AAABgFYJoAAAACBJEAwAAQJAgGgCAV4j0O+6VJpf2+/3+3z9gXgYWAwBgeSME0NsBzwxyCvNSEw0AwPIiAWuvND3nA8YjiAYAgM7UNMO6BNEAANCRABrWJogGAIBOIgG0IBvmZmAxAADoKB18bBs0C6BhfoJoAADoJA2QSwG0YBrmpTk3AADL+9UO52qJe6fZW773RMPc1EQDALC8Uq3vdnqvNLnpap1hHWqiAQAAIEgQDQAAAEGacwMAsBR9joErCaIBAFjGlX2PjagNfD6acwMAAECYIBoAAACCBNEAAAAQJIgGAACAIEE0AAAABAmiAQAAIMgrrjhk5vcvbl9Nscp2AAAA9xBEc9iMQVwuaF5lOwAAgOtpzg0AAABBgmgAAAAIEkQDAABAkD7RXOL7/Vb7Gm/79PZIF1nmEXduxxXrD8A//a7HLdfbVcbTAKAPQTTd7Q16lQaLpeCxJai8YqCtO7fDQGEA92p9CJpe7z34BHgvzbnpbq9Qcfbp/13u3A4FMYDn/ILi3PTP59/X6N9nD0AB3kkQzaNqT/L//v4+f39/zTXCT+ixHQA8KxdM167tALyT5tw8JhpU/gLQs02+r9JjOwB68LCuj6e7E1HnPgo8TRDNY7bN4Y7cEEcJSM9uB8AZLQMwUg96j+w/+/x+znngaYJoppYWhgSywFscGWWavL2BxUotoXhGOshbOg3gaoJohlcqwKTTRg+gR18/YB6uJ+dF9t+vG07ubQzRPLhWOsibYwLcQRBNd78bWekVULVBW3JpngqW79yO0rIAtgQK57Xuu20gfSYfrqVrFXAnQTTd7Y1kWru5taSJTj/qzu1wwwf2CA6eY7/PwyCewB284goABicogDivlQSuJogGgIEJoKGdQBq4kubcHLbKzWmV7QDWI4CG4zTtBq4iiOaQVW5Iq2wHsB6F/2vtvS+6NIhbbr50kMjcdzxDIA1cQXNuAOCV/v7+/jEQZGTAxzR9LuDOfcdzHAegN0E0AAxGzdn17nrTAwDrEUQDwEAE0ONRizk/tdFAT/pEAwAU/B5qpA832IfmAAAAIABJREFUtgFZrd+0ByIA6xFEA8Ag1EKP50izb8dwTAYZA3rRnBsAAACC1ETDZGbu0+XpPwCra2nOn97T3SdhDoJomNCMN9mZg3+4g2amz/hdm0p9nrfTt9ex3PEq5cU4rm7SnTuPSssqnUPOHRifIBoAeK1on+dIYCP4IXoOlIJl/bZhDoJoAAAYzK9lw/b1XOmrugTb8AwDiwEAwGByrSF+tdS/f7pKwTME0bCw7/dbvMH+vtu7AbfcoN3MAeA/ejTL1rwbxqQ5NyyqZTCTUloBNAC0Kw1U9/lc0wRbE2+4l5poWNDeU+voDXbkG/G2Jr1nAH8mr2jN/jadBxUAa8mN6L5tgv37nLumlx5y713/0/yBa6mJhsWkN9w7bqjRm3zv5W0/93Jmf+3tgyvXG4DntTwgzd0zaveI3L1W0AzPEETDgtKn4FfeZEfoq/X08iNy+6nlwcO28DTD9gK8Uev1OdpqrPQ38AxBNCyo5QZ7Jih7KqArBZOl14Fsv6tNq71OZG+ebb6t25Ku/9G8AAC4nj7R8GI9guAzfXzP+AWwpcAz16dsb1ru71Lz+NL/R0VfW+KVJutybGFNvcfuAJ6nJppXKA3e8fPGWr8eTb5zNcF37ssj659Ld2YQtju3WSEM4JzWa3aP8kP0AVmv+4luP3A9NdGwmG0NbWkgq+3/uYFLSulzad4oUiDq+R7utJZajSUAwHPURPMKe81jV1PapkjT48jgJa3Te+vdj/uKp/alQcQi7+fmvQweB2M5Un6IjLhdGoej9Hqs3Ly18T9q+QDnqYkGplSqbU/7Sm8LGtu0uWm5Gvpczfx2/lpNf6rWSqD0XW091EYDxN3xgCodbyP3QLX2d9pNqRQob+9BtXE7cmmA89REA9PZKwRF+z3XCjety+yR5uh6sxa10UCkBrylrzXQlyCa18jdbGYtpLohPk+QAzCPM9fslvJDrlb4iNKrFVvTnF0PIE8QDZNxM3yWvmXcQW009HP3WxRG/d2OvG4wm+/n8/nzg+JNZg+CZq6FnnWfr8K5Mx+FXnp743Wg56ujIuuRGz9j+zlNk6ZrqV1uyWfGBwkzn6+re/O96fv9qomGGc144XIjHINzZy69aqRn3ocznrOjm3GfHj2H734QFX0Lw9lxOnrnM5LW93DzjLcfJ0E0r2OESmAmvQLpGQs5rtWc0TuAVn7Yd3afa30zj7e/slMQzSu97YcOzE0faWhz1e8l8naIt9fQHTF7V7u36zWg3kwE0QAQkKuBihYWehQuBNLjePpcoOyq/dtyzNPpbznmZ69Pq++f1b2tpYYgmld5W8Gnts7RJ+WRm+JsT92PHssz58+Z5d4hcgx7njPb/J5oEtZ6LErrWlvfKwoTb3zaP5pRzoUr7f0OW6/5pfx63zuuun684Zg/ycPBdbzpYa8gmtd4201wb7sigUtk+2e+WLYU4I6cP+kyRhU5H3qeM7Vl3K3l4UFusJ7cOXD1dlw54u6swdNdRjsXrrC3ztFrwV5+rfnsrdPnc8259IZjftaZ/T9zGYK8twTSgmhe4W03wb2LV/TCFm2as8LFMlJrHz1/tvPM4OgIsKV0rYXwlnmvVDsHas02f/Pdve5pML2ddsSMwdMTRjwXetr7HfY6VmfzufNBzOrH/CitYngzQTSv8Zab4K9AetfNbVuQX+FGWguYc9IC5wrn0J6zNUajN0m+o1brKmfyHzV4WvU3tep2baW/9x75tUwfzSzrGTXi9RvuIoiGRjPcBLdBzl3BbaT5zgz77ufK/TbTfkj1WPcj5+dTTb1bzoFczXApzd3u3n89g6eRCurR7XEuXHMNfWKfrXDMnxA5/i3X/7OtbHqtS2nez6feJejJc/fqffdWgmjYmOEmGLmht6zjnRfIp/fdz5XH9+5zqKVJY4+m+T0ezhyZr/e503p8WvqAR86BlfW+pozWf9q58F+1fTHqfegIx7zNaC2OenZZKs07Srlxe672eJD59LEbmSCa13AT/LfRCy53OvqUunSOXH0OXVE4efv5sNdkvzR2Qm2+NO0q7gyeWvb51ZwL/9Xa8qjXOXM3x/y49D545DhvA/KRzxP+6Q3HTBDNK7gJ/lvvJt8zXiyj63v0/Em/69kv8Iqa2dX6t0ccOQeOzr+KJ4OnHoXys5wL+9eL9HPkHBj5uuOYn5N7qNxjn2yvA3tdSNKa8fTc20uTpousU+1zmk86vfY5nZ7mnfstRbaltMyrjt/sBNG8xltugrmL7096k8ldlCMX5NzNapb98/kcb0585vw5utytqwKHyPlQ2+6Wc2bv/MzNe4Wj58DbjRI8PR14rXwuRK/7e/ePWv57+YwocsxbtuXoA9ZZ5ivldfS454La9AF36bqSBsZp+lzwnKaJXLNyadJtLv2mSuv6m55LV9qO0nW4ti17DxVy37+dIJpXWbngs1Xazu3FODLvmXxW9OT2XhksRM6HXudMNA33mzF4KhUaOa7X/aM0feX7x9FtWm2+0jUizSN6DdhLd/QhXGua3uuR5v0LhGvfH1ledFui67Dib/cIQTTA4AQJ7aItBs60LNhb/tG8rmpxsGfW4EkgzZVaHhDxb2euZ5FmyVtpjXJvVz/ITtf9ymtbKSAv7b+979/of55eAYCZ5Jp0X708N6s226fltX0XTXfEmfwc73bbwjNcJXf9d97lbZsb33VNu2t5vY/5k4Fp2jJo74Gz+9N/qYmGCblp3ydaC/H5XNNX+Yo83+ZMkzfmoUY67o3XgSs59/6px36o9cXNdQ3Z9gnerkeu+0ipf28tzV4td27ZtXVO86nVAOe62JTWsbZ/9rYlnZbuu5ayzht+D9/P5/O3+kYCHBG5yZSm9Vi2a/Nx0f1Xai74+cRHJy0V2nJ/782TS9vDzEFT6344su9KBdtI2pZzLZI/Y8kFP59P/jft2Lbrud9K4znMbsbtmHGdW3y/XzXRMJs3FYZHsC0o5Z5Sl55c86xo37hculIgXKsR2U7Lzb89X7Y1Jnf0fdtu2xu07suWgnepRqhlvQCilCvGJYhmGLmnvL3yXe0CNOP2zFZ4fPK8WfGcfUK0huhITVKpOV9L+i3H/DlHg+3fvLNd22iXO8bp+aBJ9/NqzaVno+XK+ATRDOHM0/09Ry9AboZslQpRuWlnzhvn3XVGK1xFCt2jrfMsjgY0R+aJ9CnMtVopzRuZf5vOOcLMej98WOU3MPN2vKUcY3RuhvSGHx/jytUwMI/SQ7hfM+pcv+Qey7iiRjJdZ65z9vilTfU/n3wrh1y67bRaV4TtuVD6n+domXCM/baOtwTQn4+aaAZRehJ5xwA/6XK2n0v9HXmXu27ub7r5XC1aO1dKt9cHvtR/eptnqb/8Xl/o3PWHdq01XEea9eeWV8s7/bsl32g/be4j8OvLuTy3tx0/QTTDiBRQrxjgp1ZDUKtFGE0kaOiV5peu9NBjb97VjXqOvMWZfs1730emnekbHU3D9Vqvhbl70FX2Hjz/0nC93s2R32r0MhZ1bzxugmiGcuQiGi3olr6LNiMa+YlzZHTZXml+04+swwxytYhwlVl/J29QulfcfZ3LBeklzqVrrHBvm0WpTGafjyU9Rm88PoJoXi9aezDyBaLXurU8uFg1yNx7sNAyrYWC2TVKfVPPds84Mn+te8qd9rrORPPIGe0cjgSfLYXB9Nq31wVg+/e2lVM6f2l6um57XQFgBdGH9zzHdUcQzSDOFASuCGhalzeDUhP2ktbtbM0f7hANWs7m2zrPk7+PUuudlu0p1crOqPVYXNVcf69VlWsqb+b8ZzSCaIbx5AA/e9+PUvg9qyWAvjL/may0LXAlv5V7rXathZxZH8693RuuTYJohnCkn1dkWrTG4GxeI4mM4rpX+Do6wIeaaEaRe+hVehBW6tKRq8Xeyzf3YK7WNDHNs5b/3vbk1qO0faXPpbz3rPCbjzb7vrMLwJX59FZbr72uUnvnYZp+7zvmZoC8+b3hGHpPNCwkEkB/Ptf0ab46f4ja63+aS5tr2ZL+v5dv+hAplza3LrWWL6W8aq1ktutR6wNe2p7S9NK+XuG3HtmGswXBXgXJ37EZTeRh+Pb3FGmqnqYv/Vaj5yvjS695zOkNv0tBNCyiVJvGOfbl3I60ctkqPZiKTmvRMv82SK7lE80zVwMYDSxXKOiusA0j2wuSYfvQj7XU7lcz05wbFpDr+739bq9WLtcEtZQmXV6p9tmNkFnN0CXh6odmtWa1VzxAmM1dXQByTf23ItNrzf2jy4xuaw+j//a4juO+rhVrpAXRsIDajae1yVyPfIB2IwYP24dwLelXlmu2n3ugmE7PBaClcSSiXQfS5f2+y/WJb11mLY/Ssnvv2+30dB9EvmMOb7huMMcD6haCaACWknvinfb53f4dCUyi+e4FPrXll/p75vJKp0e2KZcmtz2l2tPcdtdar6zqTBeAI/trr+CZ+y76QHRvuXt6F4iPPKB9wzm3spWCKvatFEgLogFYTusNumdgUUoXDZii8+3ld6b1SEveq2qp4by7YPhkQTSybLXDwOoE0TCh1fqVsNbT2RU4Foxy/EtNnCPz9FjuEaPsO9Zyx3V5rxXOU1rWq5R21G2blSAaJuPiB9d5opCRG6iPPqL7NHIMcmnu6gKQ255aYJ1rkp+uf2mZtTzS73L9llv3YWl6qYtCy/IY24jHLveb3XPHdrSsVyntkW3LGfG4PUEQDQD/31PNY3nWkab2d3cBONtF4UgXg5ZlHu2ukJt+Ji/WdKRFBlzJe6IBBtHrKTFwv7sL908GEwIZRvMbUT5twdAy7fd3bnppWnS+vTxKgzXu5XVkeS3r0WN7U6uUdQTRAMBy7gr0fgXIu4LK2vJKBfHW/Et53L2ts1glKJhB7a0CaReB2rRSl4f072263LRt94pSmtK6lpa/1/ViL7/I99H1OLu9K9OcG2AgmqvBXO7+rdaW12Ndrs4fjtqrbU2D5p8jXSr2xho4up61PPZ+e2f7OafB8N569NjelQmiASoUGmE+HkRxNw9A/6s0IN2Z/HIDy+VqRXsut7Yee4Hy2Tx6r9OR+Xps78o05wYYzBubRUEvAhnudnXwNqPffeyOe9ne/n/qfvq2+/jrtvfz+fz50QPE7T0Vv3I5HDfzDd55EOd3Q0/p+XTX9X9muX32s7cvc3ml86bTavmXptXy21vnrVKf4nS+0jalIk2uc+dfJL/I9HQZPbY3Z/bfzPf7FUQD1EQLTFfdEGa/0Yxk1n0563o/wb6itzNB9FvPx9p2pwHiG/cP8/82vt+vPtEAI1PQgBi/E0bTOujTT0urmVnmS83cMgg+HwOLAQxPIA11fh+M6sh5efRcHmW+0quW0nmeDKSPNkHezuO6826CaIAJPBVInylobEXnN0DPNe4+jndxvsC4Sv2K71x+ablHBvCs9b/mfQTRAJPIDehxl2jBoVTbEOkjN4q9hxUt+6Ll4cEdx/TK43i3kdYF+Ce/T1bnFVcAE/n7+7v11SE5pWWXAvzSKJ9PbkPJ3vr8Cobb43Akn6Npe+p1HO82WjAP/NPv+tjD9jq1vfbs3U9K85SueaX8atf4XN7b5UbWm3kJogEmlAbTT9yYc8utNZ2rzTeKXgW/mQK8o8fxTtvzvGcBHRhb2v94ex3YBqnpg83ffOn86cPP3PTIw9LciO3baZH1Zm6acwNMbIRBWq6oFRy1kLHtm95ju6OFqjv2R2vz8zsJmuHdcgHq1t41KfrO5aNKD/j21pt5CaIBFnHVe6p7Ly/SLPjubWnRO4COLvPssnrmrTAIjGTvmrS93vZ+CJjm6/r4DoJoGNiotXFPcnN63pHBtGo1ALOd5z1qokfo09vrOMLbPf1b5r+euLaWmoqTN8L9rwdBNAzG6xPq7J9nRPZ12u/rZ+/p/AhN0qO229YjkC7lfZUrjyO81SpBwd0i19C0n3Lp79L1aa8vdK5MUZpeGygsXX50vZmXIBoG4qK6LzeYx13Le6PW7S+NHH5Xs+VZlAp6dy0vkv7McQToIdrHOHdtqs1bm9aaNjK/vtHrEUTDANTwHFN7+sxzZj4WudqD7edSDUU6z14+M5hlPQHgboJoGIQC6zH6INFTpFaiV5rIdICV9RqokTmsdKy9JxoettIF5SlXBtICdGaz9+7wJ1+FlpvWsj7bbdvbTmAOHoa/w2rlXUE0PGi1C8qT3ITPiwYo26bKZ/a5AOga28Fxat/f7Wwfw236X9N6109Yh/vBulYs72rODcDn8yk3q0unlUYwPbq8OymkrWe1ghm8kVGr17XqMRVEw8DSAYz2Xu/UOsjW1a+LiuRf2sYVL7izWqXP2uzr38P291X6O01bmp4OopaeJ7mB1kqfS3lHtsdxhXWUHq76nc/jLW91EETDQyKFv7RQuhfMtNbsXRkc5QrQkXXQLHtse+/i3Kb5pYs8KMkFYlc/5HmjXPBceudqblTxXNo0n9yx3E4vnSst71B1jYB11SoJGN9b7teCaOBSaorWknvIkQZYtYc/e8H2XhBHfy37tfaQKzI6+V5+0YJy5AEdsA7Xf0YjiIaJXd30ea/Z5t6ya805j65DzSrNjmezt79LxyQXkDl2Y4u2MDmq1Lw7911pGrAOD8rG99brsCAaBlerxbtyII5as83tepXm/aVJt+XsOtxJQH7cVQ80NPE+rnQ8RjzPt9eclvTA/Fzn5/LW4yWIhknd0Xf4SP6R/pVXrwN9jRSgjLIeI9v2Pd4q9UvOtSwp9UmvNb/eG1RsO73WJWC7vJZtA+Y30v2GmLd2vRJEw6Sublb5+fQpmJ69oD51MX7TjeAnEqDk0pSCp9wDlFIAleZlYLHjavuq9F1LU+m9YxHpG90jbxiF8/K8q7uncY9od78VCKJhAnf39S3VErWq1TgdWafVL8hPi/Y7PzP/FekAnuT+1Id9uIY7WkqOQBANk4o2q9x+Vxq0p1TzmJsvt9za93s1imnz0tLnu2+ububnKViOLde0G+BurkHrecNAr4JomMSZkWlLTwWPNp1sna+l9vLsYGRHrX6xj8iNxn601cA2nyPzlx62tAw0lfP2Y7xlXwBPc+9d1+qBtCAaXmDli9ie1vfOvlmvfshn92XpgVFL87DczfsNzcsAgOsJomESZ2r3WmvvWpYxeoA+8rpxL+cCwHxqr+f7fI5d20cvu4zuLYOH1fzP0ysAxNxxoYosw6tl3uH7/f6jz2zu7zRtaXopz+30yDy1vCPbA8A4nnx7x6xll8i97I773az7rydBNAD/kntNUe71U9tppemlvta/QLg0gFzpdVel6TmtwTYA4yi9Wx6eJoiGwbXUxG1rBNPawUhN4t4y9vLK1UiWah+ZT8uT522QXMvn6OuuosHxL9gGuJL72/NaWj+VWlrV8mtZ9nZaa6uulvXcK6dFtqOl3Nb6YHrlByD6RMPAtk2dcjVx279z035/19K0LCNNn6t5TOfP1TgKatZXOq96KY3enfuuNO1NZi7EvP3YAfsjPdfKLGn5I239lEtTKlNFl527B6bLqqXPrX9pWbl59tIf2W9X39dnI4iGSeSatLbMm8ujtozeTw8VhOc34gOQ7U2/Jf0bzbjdCmrMwkPi/9qWI3rmV1Mrs0TWozZw2dFll+5PrW+gKK1/tJwWLfdFl9uy7JUJomFSuYvy3o2r5SmiJ45tVihAlZqB5R7ClB7MlKbvtXIopck1JYue62metfQAqdZr+gr3gV4i1+k9ezWnpem9yixHHs6m2xzdB0fWPzpPSy06cYJomJxm0v9lH5xz9Gl97Sl5NK/WPFryBriLa89/5YKzGffPkbJFrun4mfx6UEbq6/v5fP7sUHhG5IKWezJYesKb3qhyN65czdzeMkrLbV1ejyfTNXfdIKL9slay6na9xazHb9b1Zn6RGs+9tG+1d4/8fGJ9nH/2yhO5z6lI8+NSGSdSqxytCa61porkUVqn0jbsrXdkuXvd/Fpq2Vfx/X4F0fCknheWNK8VL1p7Rgii71yPu8xei8C5Bz+R4x9tNt8SmETWDa7S65xsaSIbDahmmO/stWJUZ69Jb7ymrbjN3+9Xc26A3lZrXr/KdvBvLWMj5D6X0rQsSz88RtK7tdTRfGaeL/ebbq15HdFK93XOE0TDg3oGW6Xm1G8x2s3t6qbr0EOkCWQkjzPLijSzhKu5XvfXu0zy9DE6u9ztgJdna7Nb1yfXxNu5fo4gGh7WO5B+o1FvBqU+S7CqK36Lfj/cQRPdvq7YJ9EHblcejzN5twa9pfRHHjy+vaLlCoJoGISb8DEz7LfR14/1zRyI+v3AXPxmeYP/eXoFgP/ccDRpbDdDAA2r8HsD7vT9fv/xL/dd7u/t/+n3pfTp36X59vKureMVy6ntm8h65dJH1/vtBNEwkF8gXbtxvFm6XxTo4R5+b8Cdftec33Unvf5sP+f+Tvv+ll79tC13bdPU5qvlnVvHq5aTm76dFnklVbqfo+uN5twwnOhIl2+kEA/32wbQtWBaoA2Mphb4lQLxvfm2Imlqy4nkEQmGz8gF0mn+ru3/JoiGCbh4AVcojRabqy3Jzbt3bUoD8NKyovkB79DrDRe5a1DP+e4YFPboNrQsu8e+fhtBNAC8VG3019r3ue9yaSM1GQptQGq2h2o91veJbd5rkt4r/xV9P5/P36obB3CFlW8KrGnWc3bW9WZduXPSeXrcXheRn9IrmtLAr9T3uSRNn/s7kvdeM+3IcnItdCLbWZo3ug9qaSPrWrPqb+P7/QqiAVqtelNgXbOes7OuN+sSRPdV2nelLibMZdXj9v1+NecGgDcwQCEA9CGIBoDFrVgTAMzv10R4b3Rs17D5rFoL/SOIBgCAg1YOFO5QC6SZ0+oB9Ofz+fzP0ysAAAC8my4na3hDAP35CKIBAIAHXfmaJe7zlgD689GcGwCWN3PB9C0FMub1psDhaqVA2v4dU+7VW28hiAaAF5ixcDNz8A8cs/fOZcYx432lF0E0QKPSICgArMt1/zn2O6MRRAMAAMNRA03Nkw9XBNEAB6iNBngP1/v7eD80UU+eK4JogIME0qxm73yOFFgiA80oJAM57qm02J4rd587gmiAEwTSrGKv2WR6nufO+1yaI/nAKH7nsHP0WvYzZ21Hdr/jPPKeaICTfhdufbeY2V6hI1Io6ZUGnva7pv/eX8z17GfOUhMNMJnfhVsgDf8RqWGOpoG7CejuozUKPd3VQlAQDdCRggAjGjEQ/X/t3d2yoygUBlCtmvd/5cyVMzTNBlRUYta6OmUAMV3ndL7w19snv1PMzrKe47xvXOGO30nTuQGAXUZ8ONmmyc4Y8AGgRogGALoZOYK/+Z2A32I6NwDQJQ3QtTAtaMPv6t0hufU3pKTn70p+hF7+d6u3nVa7rTKpJ/s90pF+5HXe8v+DEA0A/PdBJzqCKn29VLf3A3PPOdLAdzt73FC0prXnLPvaMXtHl5CUAu039PuIWl+P9COv85a/+UI0AFD90FR7vfRaqWxPO/AGs4waPq0UOkfspRCFvNL10eHz6Cjq0/3+RVdvLmZNNAAADJJumicI/f9+PPWe1KZe12bYlMqnXwxc/Ry9/Y5mB5WeLS+b14/qtO6RX4vem9L9ouep9XsGRqIBAGCw3um/mz1B4VvqRe6cmryJRnvTpSbRSHFU/yo9/c5/LpXJl9Gkz1na4yK63vNztBQo6nu05rvV71kI0QDwA2b8Jh9+Qe8H/6MBYbZ60ahlXveOv0k94at3rXIrbI806j5p/doXBK1+1No9Iw3vUfszBeeUEA0ALzfrhxDgva7eTOqJzapGBNuZNtnas4P66C89Ztt5fC9rogEAgGHSEcaR4SgNdXn7V2/GdWQkNy33VL97PHH/bw3Pm3VZls+3dh4AAPg+tVHdKNT1ZJbaMXq1dqNQl48c10aS7+h3NDJcK19aQx09c36tdJ/oPejpZ0m0k3urrzVXTrtf11WIBgAA7jfbZlG8x9Uh2nRuAAAA6CREAwAAQCchGgAAuN0Mm2rxPncsExCiAQCARwjSjHTXOnshGgAAeJQgzVl3blQnRAMAAI/Zzk0WpDnq7p3e/7ntTgAAAIEoSDsGi1ztnOw7CNEAAMAUSmHICDW5p79YEaIBAIBpPR2YIGdNNAAAAHQSogEAAKCTEA0AAACdhGgAAADoJEQDAABAJyEaAAAAOgnRAAAA0GnIOdHpAejpOW5XX6/1Ja//+Xz+Oqi9VCb/+UgfAAAAeKfTIToPnGlgvfJ6T19a/YzK9T4jAAAAv2Wa6dxnQ2kUbLfrtfbTusIxAAAAkWlC9BnpqHU0wlwq3yudCm4UGgAA4He9IkQvy58jzj1Beq/S1HIAAAB+y5Qh+khYvTrcRpuTAQAA8DumC9Ezjvbma6YFaQAAgN80VYjOj5ka2V50bcbQDgAAwJxOH3GVj8xGI7at6+nGXT3t7y3Tq7SB2Mj2AQAA+F7rsiwfoRAAAADq1nWdazo3AAAAzGxYiK6tYW69lp/vXLp2tm9RW2fusaefI59nlNn6AwAAMLshIbq1OVdtR+t03XF+fdQ081bfzrbb08aVU+aPhmHT+AEAAPaZbjq33bIBAACY1enduaNjpDb5Dte1gFx7fWsz38271G5eNrpH1GZ0n72iuqXrrXtv/Y76HB0PFrXV85x2JAcAAPjT8JHoLcztDV2tAL21WQqR6fVS2bydKDDm/a611fs8ed3S9fRa6xmjMnnZVlut5zz67wgAAPBmp0eia/YEsNpIdc+a6tSesnm9NDgeCc/pvUp1j4TSEf1p3b/UriANAADwp0tD9F5RkI6mKtfaOXLvtP28L0dHoo/UvbPNTWljt/Q+gjQAAMDFG4sdCXojRluP3H9kWPzmo6PS6dzLIjwDAACk1mVZPmeDUs/GXtFU7domV9G1XL72t7VhWCvkRptrtV5r9Tna1KvUx55reZu99Ur96GkDAADgl630UUhNAAAARUlEQVTrek2IPloGAAAAZrWu65jp3K3RXQEaAACANxi2JroWkgVoAAAA3uDSjcUAAADgTYRoAAAA6LQuy2KuNQAAAHT4F+ScNF1scOXnAAAAAElFTkSuQmCC')
