# Supplementary material for: Identification and functional analysis of non-coding regulatory small RNA FenSr3 in Bacillus amyloliquefaciens LPB-18
Source: PeerJ. 2023 May 15;11:e15236. doi: 10.7717/peerj.15236 (PMC10194069; doi:10.7717/peerj.15236)
Supplement: Supplemental Information 4 [file peerj-11-15236-s004.zip › KO/CK-vs-T1_map/map00030.js]

getPicJson('data:image/png;base64,iVBORw0KGgoAAAANSUhEUgAABCsAAAL+CAYAAACE6J73AAAACXBIWXMAAAsTAAALEwEAmpwYAAAgAElEQVR4nOzd69Ksptoo0O7Ud/+3PPeP7F4xhKOichijKpX52h5QUeER8Pv5fP58AAAAAAbxf5/P5/Pnj3gFAAAA8L7v9/v56+1EAAAAABwJVgAAAABDEawAAAAAhiJYAQAAAAxFsAIAAAAYimAFAAAAMBTBCgAAAGAoghUAAADAUAQrAAAAgKEIVgAAAABDEawAAAAAhiJYAQAAAAxFsAIAAAAYimAFAAAAMBTBCgAAAGAoghUAAADAUAQrAAAAgKEIVgAAAABDEawAAAAAhiJYAQAAAAxFsAIAAAAYimAFAAAAMBTBCgAAAGAoghUAAADAUAQrAAAAgKEIVgAAAABDEawAAAAAhiJYAQAAAAxFsAIAAAAYimAFAAAAMBTBCgAAAGAoghUAAADAUAQrAAAAgKEIVgAAAABDEawAAAAAhiJYAQAAAAxFsAIAAAAYimAFAAAAMBTBCgAAAGAoghUAAADAUAQrAAAAgKEIVgAAAABDEawAAAAAhvJ/byeg5Pv9vp0E4II/f/68nQQAAGAyWlYAAAAAQxm+ZcWPt7MwF62iAACAs7SsAAAAAIYiWAEAAAAMRbACAAAAGIpgBQAAADAUwQoAAABgKIIVAAAAwFAEKwAAAICh/N/bCejl+/1Gp//58yf7+2+e3++/+VPrPs6b214qXbXrb91OTMsxOa6vZnoqDa37cjYtv99y6Qu3c/fx7JW2muVyxy01LZc3S+cBAADgScsEK44V46PftNzvx+Vr1x2rBIbL59KT+7tmn2qcPSax6XfuS2taSvscpiU8x3cdzzvSFk6P5cOaabX703q8AQAA7rB9N5AzFddURa5Uuf/Nc/UN/9MVyTv35WqaaloC1FTaR03bXekpzQsAAPCmbYMVpVYUb0pVFt9O1xkjV3xnPJ41WluirHocAACAeS3TDaRWbcuJp94wl8bL+Hzur1T3Wn/NvvRIy/HcnDlXdx7Pu9OW6haS2k5LerSqAAAARrFcsKI0CGRqfInQ0wGLY5rOpjml9pjklqlV2pcn05Jy9/G84on9j21ToAIAABjJcsGK1oEYS/M8WYnLfbnh+PvZ9T4pNyBkDz0q8Hcdz6e6VdQO9qmbBwAAMJvlghW93d2nf6U32k/sS013h7eMlrbR0gMAAFBr2wE2j2q6hLRKBTl6vfl+8m353fsygpnS7ZOjAADA6r6fz+fPyBWc2gEbS5+JLH1is2b5XMW8dnDMVLP92Lqufha05ZiEn10tTY+ts3ZfzqYlte1w2dZ1pdJUm8bcb2fSVjs91wWkZX01+fiMq4OtAgAAe/p+v+sEK4CxuHYBAIAzvt+vbiAAAADAWAQrAAAAgKEIVgAAAABDEawAAAAAhvJ/byeg1kyflgQAAADO07ICAAAAGMrwLSt89hAAAAD2MnywAgCAucS673oBBUALwQoAYBupMbBqKtLHZf/8+fP5fr//W+7326gV8mNan9jW5/PvY/H9fh9NAwDzM2YFALCNX2X5z58///qvNJD3r6Kdmn/0SvjZ9LUOcJ4K2oRBHQAoEawAALaXC1jEWgSMHpx4U+rYOGYAtBCsAAA4IVX5/nV5CP99/Ls0rTRvalvH6aX0pLYXriO3fQC4izErAAAaheNXHB1baRz/HRvjImy18fu7NO+xW8pxPIhwu2G3ldj8se0dlwunx9LNPASb5uD6AsEKAIBmYUX+zPIlx6DBcZul9dWsOxdgKaWpZp5YGlSS35MLrjEm5wwEKwAA/mWESkLsKyOx1ha91K67dDzClhvH9dcsT39awcwp1uIKdmPMCgBge8fKwPGrH7+/7wgO1Pw+agWlJqARjrkx6r6syudi13EMAsJOvp/P54+bGACwg5puFLXLxloOHKfH5o9V3EvLpuaN7UNsrIyz88fS2xp4UFl+j2O/HueUnXy/X8EKAADuoXL1Dsd9Xc4tu/h+v7qBAADAKlRm13ZHtzQYlWAFAAAAMBTBCgAAAGAoghUAALCA1i4g4Rdbar5Ss0MXhDP7GS6zw3GCuwlWAADAZn6Bjd9/NZXrs2NhjFhxr/n8botwGeOGwHWCFQAAsJFYCwyV63kYZJNdCFYAAAD/CViUukPEfk91LQm7SNQsW0pDqgtLar3h7zXbqU1naXthWmvSDbsTrAAAgM3FKtS5LiKx34/Tfn7//v0/1f0ktmwpDeE6f+lPrfc3LZemMHiQS2cpXaVjkks38Pn839sJAADgPXdXju5cv64L/fwqyseKfGlch97jPqQCFiWxQEC43tLypaDDFbH9CtcvL8N/CVYAAGxuxoqSN9D3OgYuci0rUr+3CtcVtn7ose6U3vsS23a4X0CZbiAAALCRJ7obnPn05+eTrsz3SO8bAS5BCjjv+/l8/rh4AAD2FPsyxAxmTfedWo9JWHmPDbCZEgt4xMaFOK4n1nohNy22bCp94bZT/65JU2z/Ul1TWlpkpPa1lNaQvM8Ovt+vYAUAwM5mrfjMmu67OS7rc47Zwff71Q0EAIA6pU81lt4u1/xesx4A1meATQAAinKBitinGmuXb10PAHsQrABgSd7Mzk9FdQ615+mJQR357ydIWYtzy04EKwBYRmowNObkfI7jV0FqbR3BOwQs1uScshvBCgCWoBC3Hl0CxlB77LWaGI/rZh3OJTsSrABgar5hv4faT/rRV0sF6fhZxjPnSDeRvq6eD8bhHLIrwQoApqcQtweV2XeEx/zOipMKdn+p62aF47tqPgnP14r7CDUEKwCY1qoFVdL0xX9WeJyfOPbOb39nvs4yi1X240j+h78JVgAwJRWafQlYjCE16GZqrJHffKlPlOrm86wVjrP7AKxNsAIAgCrHiuHv37nKYmz+1DwqnQAcCVYAsKRV+2h/Pm2DinpbDQDM6K+3EwAArWqa/h7f1v7+O9u3ebQ+0S2Bh1mCFKMdYwDgXVpWAABsTrAIgNEIVgCwpbB7xPHv0qCAx4pdOFBgOL3UDaM2HTXrCtOQSl9sMMMw7al5Y+kr7XdpP3LHODfOgcH1+rjzGDpHAJylGwgAS/t+v//771gRDruGhL+F02PLHuc7Tj9uO9cFpSUdpXXF0hBWElODHcbSXvr3MX2x49GyH7lj7I0/AOxJywoAllZq0VA7f41UwCKXtjPpuLMSX7v/Z+erTbsgBQDsTbACgC31bpqe6r5Q6rIR64ZxJQ2jf/2jdp97pl9XBACYj2AFAFvrVZGt7fJxpx7bGK1ifzY9WmaMLzX2S2qeo1KeuBq06xX0q9nHO7a7C8cJ1vb9fD5/XOgAzKSmAluqJJwdYDK17tKgm62VsVw6wnlS6ysNfpnaTkv6YtvMpSO2H7ljXNsyJUxvbEwOnpc69rFBV3PXSOw819wDenTr6rV87frkV4D/P+bYR7ACljHzm0T3IVoozMedrRzNqvbrIasfh5H1qKDXBjzObvuu5c+uT34F+PteqBsILGbGAs7MQRbgfbWtMMJ5Wu49uy83+rOlNlhVanmUyyfHr9+c6d7Rmj9T03MtmXItsFrTPAOBHVibYAUAy9qpIHu2ErWCUlec2N+paS3b22m5kcdSCIMRsdZF4ZgyxwFww3l+y/38fovNF9tmLH0t6c/tV2rbuS5fsX0FmIFgBQDL2qnJ9bFCsquWsUJo0zKWSKteA8PGnB3XIjW2yhmpQEpq3jBg0bKdM91pAEYlWAEALCc1mCjXtFS8a8RaCoTbaklX7bx3VNxr096yj1fTmNrXHVtgAfMRrIAN9Bo1vaVwl2rW+vkoGPGM1Nc8YnkzN1BjbX/1mn7kpWVjfeZr1pFaprSe8Fgd51/Favszih4V/lg3hzPPmJrpT6jd7pn0tTyja1twAIxOsAIWV/NWsdc8sXlzlSK4UyxIUeq/nqo8pfqrx4IdNcvGKhOptNRs/7ivV9Li+qTF1UDF8f+t8x23nQvYpa7v2HUY6/oRe56lgo6ptJfmS203tl81wdKafQWYgWAFLC5WCLprntRyMIqa/NjS9/3sm9Rc4KJm+61voUtpvrI+OKN3K4TYNfbk9q6sKzdv7X0nDLoArECwAi7yJvLfYs3Uw99Sy41AIY+380Bt8+1eAx32Xh/MYKeWBjvtK7AWwQo4YdT+3W9X+K8UiEY5jips/PQexyVUappd6pN/trXT3et7igrYOM6ci5YWTDXraRnr4sx2ZrTTvgJrEqyARgrIcascl1jfZsZT0wc71te9dnyK3zbC9aTmKfUjT203tV8168jN05KW2PrgbqlruPXe2xpk653HR35WjJougFqCFdBg5ELJCHIDfM3GgGTzy527XP/umr7uZ6edWXePZWrngbe59zKimVqdhVxLzEywAiopPOWV3o7NePwUmgHGkvvCRuzrOGErotppucFvW1o9ca8nj/OM53TmIAt8Pp/PX28nAGYwc4U19dm3sGl8j3lWNFs//p04N/ua+Z7MeeFXa3KthWLB8tS0VHDjOL3UDSw1DwDnaVkBi8v1je89T276yhWLKwPFhW/2vKFro/XLfpxvrqjNO7FnWE0AQpACoB/BCoCCUoX47EBxqSbG4XopU4Hdg/O8lzCYG2vV8GRaYt1HQvLns9wTYG2CFVDgQchZuSBHbLrgxDk1X9lgfs7vHo7n+eqXQkrrv5P8uofar1J9PulAVmqeK8vCKgQrYDEqu3MrFUjuHjgul4bRpYI9s+7P7nIDKTK/1DhIpa/4xLrO/dYTGy8iHHviGAhp/dxwbL2pbcuv6yuVt2oGGk/Nc2VZWIlgBSzEQ2puuYBBWAjOjUKfKsD8lgsLQysVeFKtWJjPrHmQOmfOb+29que00thNO43PxL+VWkPKC3CdYAXAIK4OFnl24LjV7ba/AKwv99IBViFYAQuZ+Q3y6g/ZGbtZzJhmqOFe2ddTaUp13XiKfMNoBCrGsMqX3UrdisPfniBYAYuZ4WYYmrkAmJMbKO6OAkbv9c2Yl6DWjPl71Xtli7fP29vbP0O+eV+uy1KqMlj7qVwBi3eN+mW31jxR6kL8VndhwQqAi84MFPf7PbfMWwPHKfAAQB+lil34PC5Nj61XwOIdK33ZbdS8I1gBcNGVG3xNAeauaaWB4wBqqCRBXOzlQGm+mumMLXeej/OU/j4uE/s79dIqNwj7bPlJsAICsWiot877kQ+YReoNTk0eXaWfLc8q3R9zv8lPXDHSs7n0Ba5Uq8vYPGG6c/ffVGtL19YYar7sFmsRU/q6W+nLbrF5YoGyswGwt/KaYAVsqOZGVZqn9aa1w9uB2uP6kyqEpH6DmFTz35preMR+tj9v3zNybzp/Wo5v7XpmqXzUvDnc0Zm358fff1bOO1eNkvdS6UiNVdUyT22ry5XP86xauuTkxjI5zpPaznF7Nduqlere8gbBCthMjxta60A7MxZeczf/UgUmpebhdbaC+HbFjvHkCkwr9bO9Q+o41N77zt5D3xzErEUuQLaz2tYlqd9r89bO3QWMzcDsWvNwy8vF3H0md78e+bnz19sJgNHURrNnVbMPNRVq/q32mOxemGdsuTeWx2apx3z8+7t22u/fqfUff08t/5ZehcuV76GrP0PP6pkncsG0XY1WwWIPdwX5W7vanVn3r7tIKlAxyv1Eywrgktqm5qPc9N50pr9grFtIGA1P9W2Mbfe4TGydCnv7qulnG/671Mf2+Heqn+1T/W1rPX3PmrWS5Q33vz2Vb1LXwVPXxwjeynvKMcTErvtY+eqYZ2N5OHzOpqaF6wu3n3umhmk7yr1MCNf7JMEKiCjdePhba7PW2dyVD2oLWrEHTqxymKvYHf9uqSyyn6sVgLOtDmoreE9UFJ7O/ytVfmIF8aOV7ytv3DdT1+uOQaQn9nen40m7Xi3KYvPGrvFey9X8/nbeF6wATstVcHcrLN2hVInrWalcqdLEf+VaTbztbH/bO9Nxx/wxubdfzOGOZ53n53hmvi7lpfG4xusJVkBCTZMp8mJNyWY7lnfng1wl8sm+g62VtFnNlv+uCN90H93x9vWp6/vO7dTes+5Mw0ytnHL3x52eoT2fdTOc9xG8kb9mPC+zPK9nSWfMmfLTjHnpLYIVwC20tEjLVSLPrqeX2nXOeC5nLgzlpPqZ1jT5bOlnm+oXm+tje5yeGueiV3/bq2rvWU90m3K/nEfPZ11L3nojkAZ3mjHftpYrZtzHtwlWwGZSA+XE3uKn5ilVcFa7Gdc0zU5VxGLLlwqgx/XUVA7D369UFlc7dzu4cs5a+9n2nHb8u0d/2zuF10nsftDjHjrjdajrStqZPJHLW6nnyMjdvO4k78H6vp/P589ONzZY2ayBglnTXWPFfZt1n2ZNN/3NmhdmTfcqZj3+s6Z7JLMew1nSPUs6Q7Omexbf71fLCvZw5m1VLFrvhjS3p/OBhxijO/sm3/1xL2/cO1u3x7xmLqPVdNf5OdOtp7Senq1qZj4PI3NcrxGsYBstTd1j832/X5XPRbR2yTibD3bKK70KZFfmaR2zgX+0FHjdH/d1571Tc36eejb3UtM9tKab7Nn11K6/1SjnoZSOmmf+2bFfjusPu3KltlUyynGdjWAFW6m54aQCGr8Hw+g3CwW+NrnxH2LTZ8kHT+pVILsyTywNnJML6q50Xcgj1/S6d852HmZL76xmeDaXxsyoTcfIY2+8dR5K5Yqa+0hNEOjs9q+aIX+PQrCCLcVucMdpqRvByA+Uz8eb5CtWygdP61kgOzuPvN9frtAUM9N1Ib/0c/beOUteOZJvnufZ/M9+xVpTPOXp81Dax9rWraVgUs3Lj9L0K+Tvsu2CFS0n+Wzk33LjLVej5Sa0481iF/LBNSNE/TU176v1nDrGe7qzIA+7P5uvBCp6Ho8Rz0PPe88xKPT5/FOXOLbMTrWG6LFd/mv5YEV48s9mBMvNvVxMrqnzk+ngOT2aa15dZgWp4zhDAXHXc5bS+5q4shzjujOf3LFu2l0pE/Xadswoz+arz7de3SKO66l9094juHD3eRip/HA8xrF6ZGvd0j3ummWDFW/edBlXbqyKcL5UE7CRjZ6+nLeu1RXzwVtybx6YR03Ba/brYqa0hka5tnrdO2uCFqOYIY0ptc3qR7l/r/Rs7jl+Qyxg0WMbKSOch6fz5BPbGuG4zmLJYMUoN1rGUpsvfg+C1OA9o+et0dMX8/QNeId8AC1q8/NK18VMaf0ZobBaU+k9k0fOdvl82ur55s1xEVZ8Nufe0t+xjV7uus5brVSnWzF/P2G5YMVKmZp+WvPE8WZxZT2MRT5Yn2dAm7NNe10Xe3n63ikvvevpgMWsz+bf9mMVy2MXjViwKAxi5NYTdvcIl+u136Odh5pAz9PP/DPbG+24zma5YAX0sutNgX+TD8pyD9SWAtnVee4y8lveJ8SO8ZkmrOxltG4FtHmzhUWNEdJVaiWUS+Pxt5rWRq334afclYbaQE9q2TBYVAomhd1sflKBoru5f/5jqWCFEwrcYefmdzXuLpDVzlP6rcUbhRMA4Fq5ohQsqv29Ji3c76+3EwA8r+ZNcWmeXxO1XvPBKI5NbxVS/m2Hazn1Jq+07zX3wprf3TPndjWPXHmu9s4z4VtlgKct07JCqwqo0ytQkWqin5tvRsdjscL+kOcc762myXEsj/QMVNTcWxnT1UDFleeqoML9HGN43jLBCqBOzZuS0jwthWeF7TWtWGiTV/N2Ddy1jOB+9nfWd/dzVR671y73uzfJv8QIVgCX5Cotsw8QdGZgpx2suP/OK+Gga6tvl76eOo+jP1dT+1+T1tjAhnd9+aLVzNfniPkkNEMaeccywQqZfH01A96t+pAcVe3De/RRxYG81QN3b+3LSsdwZ2+cx1Gfq6l01X7B4fh3bL1vGu1Y13j7mMFVywQrWFttX86VH5IjGv0ND0BJy/2r573OfXMNd5zHFfNGLriiW8t7vKhjdIIVbMFDklalgdI8vNfhfBL7qkJr0LvHdplTTf5pWZf70d9qWtGG5bXY38dlYn/vesxHfVG36/mIcRwWClbI2Ht4Mspbekgeb+Lhw680rTTvannZ9QnzWj1wVxOUCN829tjn1i+KMKaeQa2WfLbCtZeT6/obBhiOf8daBsSO62/e1Y9jihd1zGKZYAV7eKrbQc1DMvx36QF5/Lv2YXqHUtpq039UmmfGgsATb1WBsR3vY7lxO2rvmaX7yAr3Tv5x5rlak88+n3Swa5VnVUuLh1zX4OM8qe30VBNkKm07V8ZqXVerp1uzpObRHYUfwQqIuNossOXhWvMw7SmVtuP00jylwnZpHmAeuwXuau6F4e9X7pln5mVcqfxz93N1pnzTo5LdWk4rzdcjTaUyXO4lUW6emnX18HRrltw8sZd3qz97Ynbc55BgBVM783AZ4a1VKlq8+w0JAFhPWNE9uvqCqGabuWmxNJ1R6kbRErSs0fuYPd2apXS8SuthD4IVTK0lQPHkQ7K2r2nqRi2SCgDMJtWdpaaVUqmL6e//sbf7sfXEKsWlbjkjyaXtjdYGd7RmCc/HmfWwNsEKptHSz+/uh2Q4f6rvXaof33GduYfpGSLQAGXulZwh3+RdKb/06uZS03JilQrw2RduI7Rm6bFu1idYwTR6N59rWba2yeCVaaU01HATByhzr+QM+WYsM1deR0j7261ZUi/+UvO8fbx4h2AFAMO7+23mnetXwAJ2lqpsliqhZ5drne9pIwQqft5uzbJTKxjOEawAYAozFlg0GQd2lxqfq2ZAytRyV7b7ptqvW1wd6PIuIwVa2MNfbycAargxAgAwqtS4aeH03+c7Y/PUrv/4CdAnPL09+NGyAgAA6OKO7h2pL0fEBjK/2n3krNJ4ZC1dLnLdI94IGAhS8JZlWla4iAAA4D21n2ZPDa4YWy73xbXw/2fWD4xLywoAplbTNLU0T+kTw+H0mmUBdtMSDIgFFFLz5aTu77XrB8YlWAHAtFr6+eZ+DwMUsc+z1Xw/Xp9eYGep7ho1Wr8+0Xq/vXpvFuzgacoTCwUrFBAB9lPzFu/OZr+eOwB93V2mP7N+93p4xzLBChjdzBH52ft4KmTwBEFzYHe5rhfh2BOp6WHLjNTnPmOtK1rWD4xPsAIeNOMDcvb++DMHWZiHfNaH4ziuGe//vKOUV0pfzaj9++r6YXRegghWALC5VMuh1oHiPh8Fix4cv/EIIjEi91tYn2AFANtLBRsEIQDGojsH7EOwAgA+6YCEQAXAONyPYR9/vZ0A2FnNJxXP/v79fv/3X+73mnnvSF/p91yawt/Opp/5HfNAbHrNPL+8E/ssaS6AcZwnNy8AAO20rICX3F3RP1aacn+X5r0jfaXfr6RXhXEvNQOpleY5MxhbaVkAAK7RsgJecna07Jrfc7/1qsy/lf7Px2BvAACwOsEKWFysVcJMXSZiAx62fKUBAACYj24gsLDUeA/H4MXIcukTsNiP883nk84Hb3XJuTs9d3z54Jjm8F6qaxMAo1gmWOHhCv8VG+dhpmul5rORghZ7uDPfGudkLr9rPhyrpuSu8xxLT8/t9b7HhQHrmQLYAOxFNxBger+uIb9/A3sZ8bqfIZAaHrcRjyMA+xKsAKbkKyDA5/Pfz9TGPlUbTkvNF/5Wmrc1naV1p35rXU9uvtz/ARiHcu1CwQoPWmaTKyhf/T3879jqIJwemzZq+nPTdBOAvcQq87HBhI/Tw/+H84X3xdi8Z9P6W29s3eG/Y+moWc9xf3Lzpf4PACNZZswKmE1uDIYev7ds90xB9Y3090o7ML/cOAu194XYfKMN4NnSncT9EICVCFawhTOjqV8pALMOrSpgbL2vz9L6fDkDgCcogwpWsJFU09uY2HxPdDdgLM73mlLjAPw453Pqfb2m1tfSVU5eAoDzBCvYSqzZcOxzc7Hpx7EdrvRbntns6W+hogFjSo13Ext7IvXv3HyxcSDCeWvTE0tb6bcwHbnpqTTWzlfaNwB4k2AFWwpbTITTcuMpnK2wz14QnD39tc50GWIuuevYeR9fy7g2qft67Xyl7dX8XjNfSwuO2nlrpsnvAIxsm2DFmcGpWiqllpt7ud/8Lc17WZPCOwAAT9NN9b+2CFacbd54NkNYbrzlchf/k3kDgHdpPQXAqFLPpl1flG4RrFAg4ac2Olnqm3x127O50v1lBO4BhGJ5Wj5Z1/GePvv9DIA1/Z5PsfH0di2jLBms2PmEklabL1IDafZ4Gzdjvpy9+ZlKCQAAzGe5YIVABTGteeIYsLiyHhhdTTDq7GCUVwN8dzfXb/mccYuZA2Qz3OOO5yz1menjtNwXL8KvgYTrjW0ntf7UsgBQK9W6YlfLBCucUHqTp1hdrPVQ6gsCZ5olXm1uP3Nz/RnvH7Mc61jrt+OnOMNppfwb+9xnbJna9StoAtDL7s+Tv95OQE+7n0yAFlfvlzMHE348M9qM9JzNBdZq8mXL15/CQERu/SMdIwCY2TItK2AFNYXc2nl+SgOF9m7+PnP6uSbXpSLW3P43b67JfWzdxzfix+XOkofWkcpnZ9bTsn6tKQDo5a5uqjNaJlihkMDsagrWtfO0fOmk17Uze/q5JtY8Pvytptl8qTIYmy+2zdo0h1retrfMv4LRrrU70pPq6gEAPG+pbiAws9ovldR4o2n+U+lXcbhHj0pZqnn82dY2tdPOOAYbfv8dp6eWqe1iULPt3r/F0hZbptd+vC02dkXYTeO4j+G02G8t2wyX07oCgF48S/62TMsK4G+zvxGcPf0zirVS+Gk5B63z3nGOa9KeahURq/yG6+yZvp6/pVqylOatMXIrkjNBrth5r503NQ1Wkbpv/Mj/8BzXm2AFg0kVyGsu1twbrpEL23eZ/S3f7OmfRerrBq3L1kx/Qu12U/MdK/l3tDzIDUp65beWZWrPz473zSvcrwD2MnsLxZxRnmeCFQwlVUE9M45BbL2sdSxUDq6prZSn5gvfQIeV2+NysRYzses9lj/D5vrHcS9iaXnSbNdSqeXSCMe0JFzcU4wAACAASURBVJav3iSow0rOBEZhJzM8J3sYZT8FK5hC7i17bPpKFfI7rNDVYua0j+JqK4TSfKW/n0rXWTXjWJQq/KNK3VNnuKZGS+No6QHgHjuVPWPdS98gWMGyavqrp94El6aV5h3hRtbaGmU0ufQZrX8Nb567mpYFPzVBi1G4HgCgr5HK92+I1Zme4msgLCk32n1q8LRYf/3jtLAve27eM5WaVFP73Gj2semxAQJj89w1sOET6T/Oy3nH4527ZmrX0zr/2+NapPJhbgyIljE9niZQAfRgYFn4r92vAS0roKOrgzPWDj4XC1iclasg1c6TS3fNPFfMnv4dnR0jJrWelvl7OnOt/9KcG4ejtPxIWlsbCWwAQJnn5T+u1q/OEKxgOiMM+JLq9uFmxgreeBi94Y2uRLlBR1t/O64v/HdsWyPcO2toMQXve7PZN4xih7JQq6fLiIIVTCH8gsDRHRdN7XgPqTfKbm6sLNcaoceYMOE6Uus//h1W8MN0jSLXvLr1t9z02G8jHo/QDGkEAJ6xTLBCAWcNqTENSuc3FjSIVXBSQYbwzeOxglAaYDM2b25gyJnNnn6uK3U3CK+DXDAhFog4Xp/H6zIMXITzxtIkaAhw3tkxuAB6WSZYwRquVCxa3jDeMe1MGmYye/oZx9lxIWoLzgrXAH149rOrMy88whecd7f6vLrOGV7qCFYAkBQ+eN/sxxx76MeM8OAVMIG9xe4BI9ybas2efki5q4KeG1Pq87mnpdLVdc5wTS8TrJghMgQwg9wYMT3utU/dr996LngWAakxd966P7RsOxaQfvuT09BDqtt3r/UerdyN6slBNpcJVgDQ5swYMbFxXHqPCVPzVYzU70awBzgvdf8MxxKCmT01IHfNGHa5ctVxHaUverWus2YQ9BEIVgBs6szDqPZNYc9px79b5wcYTa4SkZqem++4zlwlpLb/fG5crlXfFLOnOyvquXWGLRNyg4n//l8qe7WuM/ayKUz3CAQrAADgBrEKS65S8VsmV7lINcGOrefY4iycHv77zD6l5PruW85yby8XW08qMHB1nTXrannxUysV4Mi19sj9/hbBCgCqpZonAvBfZysqpeVSgYva1g9PDsp39jlhOcv1Xi6W79/qOtoSzLi6zlKLqqe6xZzx19sJAGAuv8j7SA8zgJnc1aWi9u1o7j6eStdozcPhimMLpqvlmTuv557rybWqyP3+Ji0rAABgMj3ezIbL/9YZa0L++x1mdldejgUsYtdQrgtYuJ5Ui6ncmBap+0JuLJvY76P4fj6fP6Ml6gyjEwOsa+Y3eiM+mxzPecx+rmJf8pnNmTxX210uFRQIl0tVgnKVkuO8qYpK6U1rbJuwg6fqlnds5+60P3lstKwAYAozFpRHrqA5nvNY5Vytsh81eve7b5leM62mmwjs7I4xJUIzBiqeJlgBAAAPG71SMWqzcJjdHdfWqterYAUAADxk1UoFUOeOa3/V+8kyXwNZ9QQBALCOGb6mdOz+smv3K5h9vJ07PN0iTMsKAKZVM4hdbnTucL7SA7g0mN3oFZASx3MOT5+n1LxXz1Vp+Zp9KKW/dQDK1HaAPT0xdsUs3jgOghUATClWcYpVSnIj6peml+apScMsHM85PH2eUvP2/mRmzd+lNNX8HluvfPdvNccNdrP7NfDW/i/TDUQTHYC91Dw0ax+sZ9e1UsHF8ZzD0+cp50rZq8fXKM6sQx4DWv26bu1a33wzUKNlBQBbmPETZCPbbX9n1eM8/dYR6yrxRD64axvH9R73Ub4GYlIBi9XuGbXdCJ8gWAEAF+36toX1lSrvq1TwV9mPq3L3MscH6sbXmd1I17lgBQDTe7sQ/eRb5ieMsB8jpGF0q7QWGuFca1kBnHXXPcP9SLACgMl5mPc1wvEcIQ2jezKQcOd2RzjXxzTsHrAoDdYKPGO11hpnLTPAJgD7Cfuc18xH2gjHszYNO3vqPP0Glfv995vWaxs1+/HEeBUAI9p5UM8fwQoApvR7gP8+PRj7rWb5cF0t8/y2Hfv84WxGOZ6pNPC3p89Tah1X8/yV/QjTnVo+9XvoVyFY4ToG5uc+9I/v5/P5s8LBcFIB1jXrPX7UdI+arpJZ033FrPscjgEx+37savf9hzfEvlS0o+/3q2UFAAAAvC0MTuzeFUSwAgAAABiKr4EAMIWd3yzcwfGcxyrnapX9AHjSzF3prlomWLHjyQPYxZ33+B0LAI7nPFY5lqvsB8BdagcF3skywQoAAACYUc9PQ6/CmBUAAADAUJYJVmguAwAAAGtYJlgBAAAArEGwAgAAABiKYAUAAAAwFMEKAAAAYCiCFQAAAMBQBCsAAACAoQhWAAAAAEP5v7cTAABP+n6/2Wl//vx5MjkAAEQIVgBMrKaSHauc5+YPlztbeb+6PADArpSfdAMBmNb3+/38+fPnf/+VghLHeXPzh8udNepDNpeuUdMMALCbZYIVCpjAbnoEE0oBCwAAeMMywQoArvl+v8ngxXH6b77ftNTfqXWnlgMA4G/KR4IVAHz+3aUkFmg4Tj92Kwn/n1rPb57julq6pPQWa5WihR4AwDiWCVaIPAE7+1X+r64jdi+tGYiztvIvIAAAQA1fAwGYXBgsOPsZztZ5ewRIQk9+QjTWWqSHmYPngkkAwCgEKwAmdgwYHLtWtC5bM/0Jq1SWZ9yPmYMsAMB6BCsAJhUOWNk637FCHWtlcFwuDIgcl0mtJ9z+cfnUmBZP80UUAIAxCVYATKq2gn92vtLfT6XrbqOkAwCAfwhWAHDKm91FejgzmCgAAM8QrACYVKr7QmuFu3WQyTsGpTzrmJaW4ENsH35fQ7lrv2rW3Wue2LwjdLsBAKi1zKdLAXZzHDvi+F/rGAytFdeWQTxrnB0zIhxQNHY8YutOBVtilfpeatbZa57YvMdjZZwOAGAGghUAi9mhMnq1BURq2btaHNSst9c8PZcDAHiLbiAAm8l9FSTWrSLXjSA3Lfa1kNovjoTpCtMfS19Pswd7wmMU+y21XIxgBwA8y7NXsAJgK6nPkP6EQYBcMCEWiDh2MzhWmMPARThvLE2lSnVqvh5jM1wpILwd6DgTjPhpGeMDAOBOywQrFKAAnnHlU6i9xmXIpaEmfakK/duBhqtK3WNqAkE9lwMAOGuZYAUA/xW2Mri7+0QpLTWDWIbp6v0Vi7DlR7id2Svj4bHtGWCIde0BAPrzvBWsAFjO8eEWq/hfffA99fAMv/bR0zFgEU6f2R3nO7YNBSgA4G7LBCsUnIDdHMeOOCp1AwhbKoRjUITzpAa0jK0rTFfYfSC23tS2c1/sqN1uzpPPjNI4Hz3nyW3/5+q+C1gAAHf7fj6fPysUNhSaAMpaK7m0m/WYtqY7N+7HjPvPPeSHuTl/8J7dr7/v9/v56+1EAADzqR0wFQDgjGW6gQBQlupCAQAAIxGsADhp5rfKghT3mjlvAACMQLAC4IIZK/0q0veaMU8AAIzGmBUAAADAULSsAACWUDMeS6plUalFTOmTurVpu9rypnXMmV7bBYCnaVkBAEzv94m333+loMRx3povm1yt7PcIFtTuY+/tAsAbtKwAuFHsLWjuzejxLWisIhJbR+x32E2PYMLo37QfOW0A9OWeL1gBcKtYBShVKaqZ7/hmtWYdwDm57hPH6ywMPqb+Dq/j4+9nPilcutZT6c+l5zi9JnDqM8gA3GmZbiAeksDMegUZapuGA2lhUDD2W1jpj/0/tZ5jQCCcr+Yarvk9tq7Y9NS2w/vR7/fcPgNAT8sEKwBmdaywCDTAdT2Cf6nrsWYgztg8tdNqXBmzouU+U+oaoyUXwH2UCXUDgcvcSKhR+yY0/He4bK+KgXxLzAoVz17XT+u8d1Tca9Peso93je2hS8heroybFOsqFet+BLBMsEJ0nycplPH5tFX4cwX72O+1v50l3xIze0UhFvSr3ZdUOeLN8kXtds+kr2a/wm4qvdPAvM6Om5QLJh7XC/D5LBSsgKcIjAGrSrXumcFxDIYz88UGtz1OD8d4CP+dG0w3tv3j8rWDVdYGOVvH2ih9tahmX+HzyeeN2HTBCSBHsAIaKJwxOnmUHmasjPZuhRCrVD25vSvrys17ZjyNmfIB86kJzsWCaqWv2IR/z3ZPAwywCdU85Dgj9hY3nHYcXDPWdzf21un4W2xZuMobzzY7XX877Sv3Oj6/Qrmvz8S6ecVaKs3cWgzQsgKqeMhx1pWvAjw9jgWEZnobeWXAv9h6Wsa6OLOdO4QB0NDVNI60r6yh5R5T86WdXvcBYAyCFQDA9M4O+JdaT8v8PZ0NDqXGy4i9eT5LhY8WPQYjbw2Y1gwaezVNwHMEK2BzMzfzVtCA+83UuiJm9vTXWH3/RuF5WRYOxBqm4a5P/NYGKc9u27mHdwhWQMEOhcAZ92+UgsMo6QDOyX1hI9atIva1jJppqZYOsXljY9fkBiGMpY97zHh873hO1XxVJybWcil2TbR8aSf2ZZvcNXWWcw/PE6xY0JnPn5Xmz62/pVD1hrv78LIveQfmlvoM6U9Y+ckFE1JdLo4D6B6fmbFtp6an0lezH5q9c4e7uhO1dtkqTZPnYW6CFYup7Z96tm9vrhB0XO8onujDC7Ca3BdoWudd/f56ti997fOyZh6D8bIy5bTnzPZCMqXU8i38bVSjp+8JghX8S64/Yemt02g83AA4Cguwb3afiFUCYmIvFVK/jWD34NXOUtdSTVemM8u1zhdb5rjcjJXZnkZ9Idlani+1cpvpheXo6XvCX28noJfdT2To2OT0brmHz7F57PEG9/u7NK00b8qxme2owZQZ9Hrr13IOavIEcK9ez44Rns1h3/fff8ffrqTzqfvTsUJ2Nc3cp1Q2KS1b88y7+vtdUnmyZhyL1PSafN56LRyv+9TYF+FvLesu/d7rHPcsH6VeSM5o1nQTp2XFomr6uPaQe1vSo69vaV59eO8zQqBipug38K7jM+Ko1EUi1uz5t55YheX4fDquP7auMF3hMyl1z4ttO1ehq93uE3IVvNXv4VcDFTXPvFEDFTO5Kx8+eY6fKh+VWsP85in9fVwm9nfqvpqrO9Tss7Lj/AQruCTXbaR2+ZLYm6+ah7E+vNfUvFHoNQ/AVWfu67WF/p7Tjn+3zp9SmxbeU3oW1p6vkZ6ppUpj6vfccrFK6W/e1N8t689t76rVznHNC8kwWNvyovHYAjq23HGe2MvH0rlLHUMvLOeyTLBC5CzvzIU5wsWciqKmHkyx35hD7E0j8J7Y9RirRJTmhR2M8Ax7Mg2lSmMq6FBq9XqsnLZWiGvSFaaxNH3n+1jLC8maQG+pxVVt3q3N36l8sPM5ndEywQryWgIUqYDA1VYUpe3lfk/dwGKtLpiPYCPwhlRzZa7ZLXg1wjNspO4+pXnPdhPKVYhr1p/ansrsOa31gpbz29JCxT18bYIVC6q5aI/Nso5KF3mpABI294o9QGJN93IFxty8qfSm1hdrjsa7agsfMHN+mPV+k7rflu7jM+3vTGllPHeUJ1rX+UaZprZiGdOS1jMvymaozF7tQt37eXjHC8nPp9zqpse6Rzmn3EOwYkE1F+2VCzu3bKkJWI9ppTScWR/vCh+64QNIcImfGfPBzEGWVc18Tma5BmYNXp2ReoadXdeZZXum4Sl3p3HUymyP/b6jfNT6QvK4zJlgdu0LztQ8pRey4T54YTknwQrgVaWIu4cKvCv1Fi9VsJ0lEDDjfWWWY7uTnm+NW8ZbuCsNtXJdL1JjZ6Ra18YqkS0V4tL6Q29WZs+e49K6eml9Idkybzjt7IvLmlbgLdMZm2AFEJV6aMeafl6dJ7d9Dxd4X0vhzzXLz0zBqzu0PAtT3XNr1/OGXpXG1spo6/p7LVdy9zmuDcY8aYR8yNoEKxbjhkEvNQ/zXvPEpsvLAPPb7V6eev5deebVrCc1/xWjVERHSUfJ3ed4pPLRSAGTVe0c6D0SrGALZ26qseaNbspcdTYvpZrh76524LSawm5ta5/YtmYpTIfkR2pcfYb+1C7vmbuP3Lmu+e1Ifrmm5boLW4HEfoMeBCvYRkvTudh83+932goJ42kZnVx+jKvtWlTzdqI0T01Xp5nJj/9Vk5/uCJC1nIuntex7OE8pj6xwHa3k6es5lrdKeWX1e9Bb7rzOqZMa92VHghVsJVa5SBUUY30oV70Juxm+68ybpZXzY62Wfs2lPF6ap9R8d6VrSH5M3xPvDpC1ju3zplReaM0js107s6X3jLfz3aj3oB3OfajXdU6947FzDAUr2FSsoFTbX3C1h5Ub4ThyD/+YFfPjWU8WjHYphMmP/3V3gGzGfHX2GTpjXpnx/LQYrfvNSPegUY7JW3YvKz9htOtvFMsEK2qbrbasp+VCs9zcy/3mb+1PC3dorQzvnh+f3P+z25r5HO2WH0dvfjtyunoXskfd19WNdtx3uweN7ExZeZa6wNvLCVLELROsyDmbAc5mGsuNt1yque3Z9buhcNbZrgY5u+TH1LE7du+6+1ic3dao52jX/FjbzWNEb6Tvznxyx7qZx673oBH1PhexZWasQ7y53AzPpLttEazY/STzj5ZBg872Q+5p5rcDI7+ZrPHkfaOmZdgI+ZE97Jofz7y9vfM+MXohtdcztCZoMYoZ0pgycl4KjXgP2vXcz1BWZm3LBCuOF8zoD3jeUZsvSoOAPZ23ZszLtUGhUT3xoG3t+z5KfmRdM94fewuv/VxhfNdARSldZ/PIlW6cTxr1vOSMfDyPRr8H7XTu77rOodUywYqfkR/wvKc1TxxvwlfWA6GzTSnlx//KHY8wgB1Oa52ntK3YsjOQH/8Rpr8mUHHXOA2jvXx5+hk6wj7zDPegcSgrM6KlghWjPNRZg7zESOTH/8odk+NvNW9yS/PUbmsXu+1zGLRKjYN0NUCWW/9sdssjPEv+GoPzwN2WClYAAM9Z+SVBLJh1d4BstWOpSTgAV/z1dgJgZLHmbW8rpefK77/9zY2Uf3zzd/b4lNJwZtlYelJpvJJ2AEi5+nyreTZ5tv0j1crpze2Hv9ee0zPr2fGcs5elWlaI3LO6uwMVqebK4d+lea+k4cyyNQM8HZtxn00771MggzmEgeMd7rNXn281z6bW6St7+3nQ85yeWY/yDDtYKlgBPY1Y0IoN9Nfr95bPU105FqU0nEn/COeG+znP9PR2RYe91DzfaglY/CNWaX9627nfe6wHdiZYAfxHrBVFqu/xaIWjVNqPfc5TbyXObCumZp3HZcO06OcN93Jt3as0AOmKwmflXVItHEf7gszddtlP2J0xKyDi7T6Qb8oVMsOC2GjHJExPKiDR603MMQBy/K+2SWdqfgUwgHm8UXHOtTQc7dkMcJaWFcC/xN7OlEa2H+UNR6pFRW1/z57paGmmq3D5ristZGLrGeFaaHVMu65WUO+O58goz9RRxVqVjH7MrqRPGWFfI+fpp2hZASwp1vUjN/1tqQfScZTvcMTv2CjguWm/f8fWP8pxeMPZFjKp9bzl7Dk8tvT5fOLHY+f8QZsrg0zOKryPXtnP0SvdtOvVkrP0AglWtEywwoVLLzsWtHhXLmCQGtg0rGCG02LjjIR9qkvdUXa3wzFRMYJrwiDnb9oZsbGLauatmb66Ue/XLee0ZV2wC91AYCKx1gHHv6/8Hkq1Prg6xkIsDVfSn0t7mO7U/rztahPW2uVG2NeV5K6DWLeKXL7MTUt1ZYrNG7s2cq12YumDK8J8tHMFK3Y91jzfUutJPbtGe6bdqUfrlV56nNOW9ZS6kK5+7ne08/3zR7ACAiMXtEpjR1z9vXa7V45HbNkr6c+l5ez+9jRjQWLGND8tFmw7CguYuWBCqoD6W+5YYA0DF+G8sTTl7mG5+eQDaJdqDXf2+Vwzz07X50hltB7ntOd6YEXLBCtGqlACezvej1KV2J73q97rcy99xtkWMbXNnWvmUQgGAEa1TLAC4GmpJp41LVVquhCEb82Pv8eahqaahNZ0valJ987C4/Rm94naPtCxN5Cp3wBm1NriEpiLYAUMboR+mVfMnv6c3t1hcr/1nFbT/JR8C5kerVmeahF4DHoB16z8TCPPuYfnfT+fz58VCjC6gXAXeQvWliqAlq773MCzqZYPqRYZNYNuxsbAyK23puVH7WCfueXdH8mRRwDO2f3++f1+tawAuKrmYVKqAM7wRYZcZfk3fUZn0p0aFLNm3Xe1iMnNn6IJNTCz2L139woerESwgmXc2Tzv7qZ/Hqrzqh3o8Mw4FrXbf7IrwU9soFAFRAAAehGsYCkzVpT0gZxby5cZZsyfn8/cab+LwUkBAO4lWAFws/ALHDVqxjVIfeUjtt3jMrF1ptKV+vIIjgXAiO74RDjwjr/eTgDALlpbYcQCErFxC8JgSOrTmmHgIfVp1Jr0HH/7/adgCABwnXLV37SsABhMKXhw9uGVG9izdbmraQGAu2hdwezk3b8JVrCV2i8ypH4/ztf6OUA4yuWRVLeOO8S2nfoNAGYhYAHzWyZY4UZESU2AoebLBqXKoy8kkHLMC1fyxB15KtbNBNjD3UHRO9fvnkWOgAXMbZlgBdTIPbBqH2RnPzHJmnKDXLZ8MSJcz3G50iCXqTElwvSEaawZOLNlncC8ZryOPYupYZBoZiCPxglWsI2WLzKogFErlk/OFIzC+VLr7bFcbJDOlrTVLgcAI0iVAVsCXpaz3J3LKVfFLROsULmkVqlJoDc1XOV+BADjqQnwn1mP5Sx3x3IsFKyAXlpaYKSWF/DYm4cSANzP8xbWJlgBN7ga8ACAkdQMOn3HV7R8oQhgX4IVbOepAIJABVAycyuss/14R+M+XZY6v3d/RcvXtQD2JljBFnJvZmJfXwjni33pIVe4im0HIGbGe0Ws8rnKflCv11e0Zsw7jEEAC9YmWMEWcg+y32818+Tmq1kPAMwkFdBPzQcAvfz1dgIAABhPbQBCCxUA7qBlBQAA/9LSUqLnoNLHdfi6FsDeBCtYikINMLuaCl+veUrzXql81nz94ezvNV+IiHVf0E2hTfhMvburR2z9vq4FsC/BCpZxVyFGAQl4Sk3Atdc8pXmvBH9rxjc4+3vNFyJKAyFTlhqM+i7hQNbOGwCPBivufut99/o9KAG4U02z917z3Knm6w9nf295Fntu3+Our2jFWnKE6wVgH7cHK1ZqfrnSvgBAqtJZ+wWIt6VaVeT2iXNiX8W6+ytazhfA3m4NVqxWMNAkEYBV3DFOxZNigZTcPgEAc7klWLFDs73jW5uV9xOA9cweqPh8/jvwYi7tBmkEgPnc1rJih8LADE1kASAmNT7AzN0nZk7725RnABhN92DFbgWD0tscABhN7ZceZnq+Pf31ipU8/TlS6EXegrV1DVbs+kASsACgh5pPbvaa504tX39o/T2U25/c1ypgV1rRzMH9Ch7+dCnvu/IpuPBrKLGC8Ug31mOaWgq4qUHbSssBXFXzVYRe81yZXnL16w890uNeDf9QjpmPcwaCFdtJtQIpvW0rvd0abfyOML2x/dYaBgBYnfLOnJRZ4fP5q9eKXERzywUbYud25HN9NS/WfjceAGBU3+9X+XwRv3L6SC8G4QlaViwk7PZw98Op1I0i9nnXWJO2VDO33Ly5bfusLDCTVQqfq+wHrEQ5aB2jtWKGJwhWdPL2IJux8SPu3t5PrNVFLGDRMvhbad7csc7Np/8fMJJV7kOr7AesQouKNb1d34CndesGwliealXRe/C1o1jriJomcKVuHL//WtfhwQAAjE5ldm1aWLATLSsWd6YlwQitD1LdPmIDg4bLAGuauXDm/gQA0EawYmEtkfXjvKluHT0L27VfH0lFj4+/38XYF3EqjLxpxnM48zVDnZnP8YzXFAB7EKxYRGqciNBx/Idw+dr1x5YJx5UI508NfBnOF1tnbN5UelPrS42RwTkzHsOZKxPA+NwXGUFrOScsM9W8TPrNu7Iz+xkbVH714wR3E6xYyPGGmKvM91h/zW+9p5XScGZ9NetSmAMAVpMbhDzlbLloxIp7Lk1n9jP3Ag44xwCbUOBhQ0+CXwC8LVZRV96Zh5dp7ELLCrZwpTnfkQc5PTyZH3dpsntU+2nj1O8/tcc39tnonY73bNzb2129Z+14H5pVaiDz3D01/D3WteQ3vXS/zHXljaUh7AJd+nR9rntwajs1+5hLV2z+2nTD7gQr2EbLgJm5z6Z6iKTVPrxTvx/nO1OhbB2L5W135ced37bk9r10XGKF29p82Los73j63p6759Xcr2qu8TOVv7Na7uGxdLguxpYbvyJ27mK/pyr/pUBCatlSGn7LxcZGS633OLZabN2lf9fc70tBmpp0A4IVbKbmDWiqAhk+WPi3mopdTWXubIXyTN/bUfTKjzPt8xtKzWavXNfuCeN7+t6eu+fV3K9SebX0xvg4z51BtJa30L+/PUPHFuaZmntm73vqMZhwnFZynP9M2SK1Lz2vl3C/wvW7LuC/BCvYUqmgl3pglB7Mu8sVQmsfwmcLPzXrn+HcncmPM+zXE8I3VG9tS2VsXE/e23N5oCZ/9Kg8PZEPPUPXVQqG9w6Wx1ofHP/fY90pdwb+U/sFlAlWdFZ7gzv7BthyfZc7mrmCMULhL9dMM3T3sU6tf4Tz2/qG6MntzuzJ6ze3rdzb8NGNcH287Y3z9FTePdua7er6GdMT3Q1a1x920bi6vh5p6qG0X0CaYEVnZ26AZ2+alqtfLtfEdubC1Rv7UNuUsrUyx/U8f1cXh1HUNovvta3UvaTmjXk43wzHf4V74lVn9330+9rVe8Pq95ZdxSrP4X3r+Hv479jvx2mxLkKxSnuutWtufcf5U92szqYptn+p7jHhMzh2zMLt16Y7RXCQXQhWsJXUwzE2351voK6auVLR0gKjZIWHdW1FoSY/3tWEdQbhPl/JGzWFxF7bGskOTZXfurfflUdquz71vO+G68ylKzade7W2mCjNd+b3prfQHQAAIABJREFUmmktrR9bulSlgsRPpKnl2qpNN+xOsIJt1D68fw/6cP5RCvCrVIyumv04tBQkW/Njj25RM0m9KTuj9Gar57ZGdUfFdgRv3dvvDlQ8aYVnKADzEKxgC62Fo2Nh68p6epuh8vBEGnMVytGP0Zm0XcmPIx+LJ4R5JZx2/DvWhDe2ntR2jlY47q1vaGfw9L29FPw6e3xj+fpOqzxDAZiLYAUkKFTVy3WvSTVTTgUYrlQoVyY/1mtpBnyc3tLUuGVZxvLUuUrdq2r7oqf6tIfr/3zKfejD6U9wTbxnxUAj/3Bu2YlgBUxi5IdTTSWvtiJ4tVI46jGCGan0nFfT1z3Xjau1T/zVPvSsxbW7JueU3fz1dgJgZLFmrAAAM1CGWYdABTvSsgIm4AEFf1Pwfp43tDCnVQfL3ZFzyK4EKyAh9r1t/qbCyBtcg4zMfZFRxcaN+k1nTAanhb8JVgBNPDAB/s19kdHF8qgA27jcU+BvghUQcebThewnVdDrnU9+20mtt1feLH1NQP4HWId7OjA6A2wCnHQctf/4X++3VU99ASX2FQKf5gQA4A2CFQCd3RGwAACAnegGAoFcJVNXEHoIu3Uc//7lsVTXj9Ky4XrC5WLr7J3+HttgXle6R4X59JiPR89bqzwfnL9nt/n5GAATIEWwAuBBYeH92HXkGKiIfXIut+zn80muJxa4yBWCawN2sTT80sG+Up86rcl3qQDbcb2jOpvvRwtyOH9tzp6/cLkz92qA1QlWQKC1gAYtcgX24/gQV96yXc2vqdYcqb9/y7hWyMnlkdj00Su3u3H++nGvBKgjWAFwo5pm0bFlSvPckbZaZ5qDwxm5L+D8fk91SypNK82b66b1m362O1a43EzdJVo4f/F912UOoI4BNgE6OxZcf90kRiyQXk3bsaIQK4CPut/M4delqdTKKNZsPjXtmEdL88YqprGuVqn0hPPk1l3qWjUj56/cnS423/G4uX8Cu9OyAuCkYyH2KFfADAunsQp/bJ5wWuzNXjh/adnc/qTeHJbehIbLw1lXuxbVtgA6VnhzlcxUBbt2+7UBiNmDFD/OX/26a38D2I1gBcBJdxbCY/PUTov9duc2W7cDI3QTqukm0FPtume4hpy/+vM3wrECmJVuIADA7XLdo+7o9lBa3+hjBozWwsL5a6NLHMB138/n86fHDVSzX8dgVSOc1xHSQNyVt2ZPFbZjg8cdyVuUpO5Bsek1zfBz20ktUxp48Tc9dl2Vlk3NG9uH0vXUMn+uW9Vb16XzVz//2fPXsj8Au/p+v4IVPTkGaxrhvI6QBv4rPC9nztPd5zZVmbyabvbSEqwAALjq+/0as4J13Nlk9u7muAr7cxr9vKlIAgAwK8EKljJjxWy0fsmckwsMxJoRp95S/9Q2gc5ts7Q9eMNIQbTaazM2f+36R9lXAJiNATYBLqrp9xz7d7iO40BssU+GxubNbTs33/f7/d9/KlM85Wx+uyuo2+OLOaX5BaQB4BwtKwAuOrZ2uKPinwpY1Kar9TcAAHibYAVAZz1HdU91+8h9gUEgghHlvhwSy+ex1kCxrzOc+YJE6Rpp7bqVSv+xZZPrEgDa6AbClo5N4M/8fpzvynZY07E7x1U1Y1P03iY8IdZNKcy/xzwd/v8YqOjZfSpMR03XrVjQwrUIANdoWcF2SoXI2s861gQqfB5ybWEeKHW7OM4f/jv8PfaG+FhZKwUxUusLK3Pwpth9tLYlQux6yM2X2t5Zue26tgDgOsEKtpQrCNcWMg2cxpnB9lp/v5JPW9YHb+jV+igMxt25vTPbBQDa6QbCdmqbAX8+3j4DPKHU0qjXunPTAICxaFnBtkpNjRVmAfoJ77mpsR6OwtYLqXEpcsGOmu3Flm/tuhX7Pfw3AFBPsAISrhY0dRMByIsNqNny76vTznTNavkdADhPNxC4UWwke4Bd7RbE1aoCAM4TrGBbTxUiFVYB/rHT/XCnfQWA3nQDYSupT0P+fou99Ut9fjT1CchUf2kAAADqCFawlVzgoKa7RqnfdO16AAAASNMNBAAAABiKYAUAAAAwFN1AWMpOo8wDAACsSrCCZdw1RoSveQAAADxLNxAAAABgKIIVAAAAwFAEKwAAAIChGLMCAGBSBpZemzGzgJ0JVizkWGBJPdxShZrcw/DMMqP57cOfP3+i+zPTvsBZV6//33w195pw+Zpt3Hkdhml2H2BmLdcgc3OugZ0JViwi/GJF6gsWv0J6+FvuixexZXq9yXniSxvhNlL7E6uIHX8/Lg8z6nX9p9aTW/7qPFfE0lq6D8Co5NO9uEcBOxOs4PP5tFU+fvPPwIMdykrXf/j7jNfVjGl+Uylom5ruGN/niRZIjO0Y2JUPgB0IVizmqebUYSuE8M1o7IGa+j3VqiHVkiO27Vw6W49J7i2vwgG7yl1LuS4Wseu4dF32vA+E87qGmZn8y90t0QBG4msgi/nz589tD7Lv9/uf9YaVgLCp+HHZ1O+xdcSCGan15fY1N99vf1RgoE6u5UXu/7HlS0HGnveB4zbdB5iR/MmRgAWwCy0rqJYb06GlEHWmwJWqqFzZ1iwFP4VURlFbOL4rz569D+S4tuLOVIYcy3t4BhDT2n0XYEaCFYs705e4tMzTD8ZUc+9SU/Sr20y1IqmhTymzynXByHWnuLvg/MZ9AACA9whWLK4lQJEq/PfWWqEpNfWOvW19w11db97erx5mbq66wvEvKV3/V74G0juNV+4DNWmWV/+9vlzXvzu3TbuVP8fb8gLAywKAdXw/n8+fHjf0VSpVV7x5DGoLjmcGjsy9qawZCO/3W6wAURqEs2YbrWlvefPauo3Qlfyw0jU1677Mmu6UXtd/6Z6QuhfkupId5+l5H2gZrDOW/lnc2fXmSLDiWWeD+2eXv7rcnVrSNGL6Qz3SOMN+Apz1/X61rFhJzQPrzEPtzLgPtd1HcgPwndlGbJ67CtV3vYH1Voi79Lr+r45RU1q+533gyv2DdKA5NR0AoBfBCrZxpi/7mUHmUtuspeDPrLzlg3GlWjKG3brCL/Acpx2XT02vbe1USkfNusI0pNIXC66FaU/NG0tfab9L+5E7xq3BYPddYGWCFWyppVBQejN7VzcQmIU37DCOVEU6/PevonusgB+nx5Y9/l0T4Mh1EyulIxUsKa3vKBV4SAUJcv+OpevMfpSOseADwD8EKxbhwXZOrpJVO1hZrjCl0FGvpuVLbeuYmuPu3PSTu35a+9vXrDu37BPntDav1r4NvpqXryodu9L98ey53vX6uzuv1tw/a+avcax8l7bz29aZdFxt5ZjT0tLyzHy1ab9r/wBmJlixOA+/OjVNT49vTGLuLEytrmZQuNqB4xQKx9JSKQ/nKV1zb5zH2kBYyzqu5OWe7jxX4fp398aYH723k+q+UBt865Ef3jiOrWr3edT0A7xJsGJRoz+8n1IqDLW8EQ6beLZsh7wr3XFi89Wcd+fsealrq/Wae/vclSrlpfzVMy/fpde5Si3z9jkcQawC+1TLoB7bCbs03LWdmjS8vY6eRksPwJsEKxYjSFGndHxqW08ocEO72H2q5pob4Xrr3a989IrJ2XOVWpb/KrXqqxUbj+G4jXDdqfEbUuMr1KS31NIh9wyNbTu85sN9i6Ut3K/YNlPprElf6njkjmdpP2doIQLwBsGKhYxe6B3Jk8dqhAoW5zl/97njOnzqfP0qF1f7+/d057637mtNxetqi4uVlzuTt1qD8Lm/S/Pmtnf2ZUBNOkK1Xap6pr92faX9qDnGALsTrFiEQEW7Hk1vV++H2utNT0vBvnZMgKeO69Pnb5W3a3dcE09cb08Gp3q30ji7jqfO1ZUKcO32Zlgu1WXiynoBYEWCFXQz8xvoqwPe1VSiZvNGAGy0QMUbeldgR1J6y157za14vY2m97k6/r5avj7rjrEqVrxvpMS6WOyy7wC7EKxYwJuFk9ELCWfeGP4KP6lB/XL7ebaZ8GjeDlTkKkMrV+aPenQzGEFtk+oz19yb19sK5yZ057k6/jbzvbGXu/JPzTpXybu/fVhhXwCIE6zgtFkLPK0F8lBtQXvGY/P5vBeoOP4/lp6aecJ1pVrL5AaiG8nMAYsz/e1j11ztep44RrngbEsezO3jG/l0xXM1st33HwBqCVZM7q2KzIwVqLODlaXeIPbc1ijeOq81b2NrW7TUvIWf6fzMHLBoNfo+9sqDV9czgpHTtqtj65bw37kAWNgqJrZsLFCXm1a7bJjW2nWklimtJzxWx/kBGM9fbyeA+cxUcfrz58///uu5TuAeqRZNjMe5Gkss0BVW9sOA2e/3VADgWNGPtQCqXTZM3+/vs9s/m5ZwfgDGJlhBk5kCFXda8Rg4t+OKdR0AKKkdw6I0OGrL+mLzxYIFLdu/MjhrbBmDvQLMQTcQOEkFso1jRckxj4wycDBxo5wrrnv73JW2n+qucnV7AhYA4xOsgAtSg+XpD/tvjgGzkFfZVU3Q6UpgqjT+TukrUL1eEPRe35sECoHV6QZCNQ/FuFg/2rD/7OwFIrjblS/v8Czn6jktFepjN4vY15Ni/z4+o2KDcKbmOU7LLRv+O7V/NevIDRTampZwXgDGpGUFdJArUOZGKweAHs5+Zab095VpZ9bdY5naeQAYm2AFdFLb7/bz0VcWWF8pgFu7TDj/2cDvE/fd1Cc2j9z3AaCOYAW8QGsL+Eeumbim2mNpOVepMQpy5zS2TGy9pbTk1n2X2H7V7E9JaawH9iRPADsQrFjQ3YWxO+324NXaAtjNypXvu/Zr5WNGO3kB2IVgxaJmfIjtPkCb1hbsquXNO+96+1zFgrrhtHBgyHD+cLnU+lLrTDnOe9cxcW0gDwA7EayAwWhtAewuFUgIu3KEX38IP0mZ6vqR6pqR++JEbLmYVNeP2P60eCIYwtice2A3ghUwMK0t9lX6PKR8wMpqx6W44zo4Bj2O067omU4Dd+4jPM/OMbAbwQqYgNYWwIpGC8Clun30+iJJL6VuLaxhhGsC4E2CFRupLVyVmhleXY9mjNdobbGH3JcLnG9mdnwGnOlScadYV5LU76V1PM19AYDVCFZsovbTaaU3M1fX481PP1pbACM7jvlwVBMMDwMa4TqOY0zE1hsb26J22ViritI9trQuQXoAaCdYsYnaQlLpO/RX13P3d+53pbXFmmLXi/PKLM7k1dQyrdNrth/7/cx2riwHAKQJVmyo1xseb4rGo7UFAACwAsGKzfRq1aB1xPi0tgAAAGYlWLGZXt9p9733eWhtMbea/vIAALAawQrYyFutLc581eKuL2GMUvGPDfL383baAADgbYIVsKFYa4u7txdrhZNrmRNb5mxaS18WeFoYLCp9ZWeENAMAwJP+ejsBPOP7/f7rv1QFMPWpueP0XuthDH/+/PlXi4snz01rJXzHFgfHc/L0+QEAgLdoWbGJ2s+7lT6/1ms9jCnsJjLS+ToGx47pi33aM1ahL7XsCNcZricVmGs9ZrnuH7F5Y9s2VgwAAKvTsgL4j19ri2MrmrfEth8O8BoG047/TwXawqBBuM7juo/zhdsMp+WOVS7IELZYSgU/YuOOAADAarSsAJJG+JJIrnKeq/iX0nml9U8qYFGzTEt6SuN5QK0788vdeVErIgDYk2DFolRk6O3uL4mU1lsTfHiie0Sq20es5UZqmeM8KmI8Zca85lkGAPsSrFjQXQVSFSs+n76tLcKvdLQu84ZSl49Yq4vPJ90NBQAA+C/BCuC02tYWqa/A5CrruWXC8SPC31JpSC0bfskmFozIBWlyY0yUpPYlNS1MLwAArEiwAris1NriTAuC1vEdatdVavFQ+q3Xl25KLUqOA5yOMHYIAAA8SbAC6OrusS1yVutacQxYhNOht9oWUqnfj/PVDlRbWhcAsC/BCuAWqS9l3FExWbnSs+I+MZ5SgCHWwudKF6XVAosAQH+CFcDt7u7GsHqlZ+VgDOPIBRBq817NZ3UFKgCAGo8GK8K3q7EB7u74FGKPLxX0SssdRv/G/cyDAaZaB8xmpIrBm91EgLjjdVm6Hq88G8OBbl37AEDKY8GK1CBxPzVvY1pdXWfvQtSMhbJe52SVfV9lP0Zg0Mg6sS+VwF1yX9T5fPrcT8IXFfI0ABDzSLAiVhi5IzgBzElrC5hDjyCDaxsAqPHqmBU1b27CoEbs79gyV9cZvulViYL7aW3xb7GArjfRAADs4K+3Nvz7HF+uqX3s/7+CemxU8t9/PdaZWj/wjOP1nLpXAH0JhgEAo3itZUWpX+xRar4rBarUZ9hyrT16ByxqWmvExvbIpa91W2+2GHly/3PzXB0sLpe2mvS3fjKw9PtqLRJW3jcYQe4+Fg6IGZsvNlh27hmrpSIAUGPYT5e2BDOurrP0RZI7vlhS88360qCkpemlbdWk4S5P7v/VZXPrzO1DTfprzl3L76u/Fd2pW1bu3K9+nnlWLi+FrRFLy6fmq5kHAODokW4gdw2m2WudpSDEHW9za9ZVu70ZC35P739NAbpVadke+9iSvp0qsGG3L11EAABgLY+1rKhpRvr7f2w8idh6wvnC9dau8zhvbNnY70/bqSIaM/v+35H+YwuZsKn2zMeq1aqtLUotjQAAYGWPdgOpbUZ6Zj1XxrToPR4G3K3UbWbHiq2xLSBPCyQAYCbDjlnx+dz7Nnokd6fprm44vYx4Tlq9Od7Hz+zHsKdVW1vAWXfl/xXu3wDAmIYMVtzxVnTUN61PFfRGfeM+WnrOeGMfRg4+jURrCwAAmNOQwYo7KhMjVlBqm+33qgyPFhh4ev/vULMPd3zVJlw/ZVpbAADAPB75Ggj/dRy4M/b5ydrlw3XlthH7JOvvt6cDAk/uf808Zyr8V/YhNYBr7e+hN8/lbHxJBAAAxjdky4odtAw2WhqfoPRZzl4Dm/b05P7XztOqdh9y6b9y7s7My79pbQEAAGMSrAC2Z2wLAAAYi2AFwIHWFgAA8D7Bigft3Dd+lX1fZT8o09oCAADeI1jxkJ2/cT96+mqtsh+009oCAACeJVgBUElrCwAAeIZgBcAJWlsAAMB9BCsALtDagp3Exu0JA3apsX1y10VsmXD+twKDNfvnmgeA/gQrADrR2gL+qdDHgg2p6yG2TPh37Pq6WyzNNWkFAK776+0EAKzmz58///vv+/36igzLyFXIS5X1XKuLkc2YZgBYgZYVEKhp5gy1tLaA62JdrHLTaqbXdNs6zuu6BYBnCVYAPMDYFlCWCjaErTKOwYPfv1NdM8J5U8vnpNYfSysA0IdgBQTODhAHtbS2YGaxe2Sv/Fs7LkXr9n6BhlSw4QzXLADcS7AC4CVaW7CrJwN1qW4fb3xtZObxL9ybAHiaYAXAAFr60cPbjq0ravPqsRvFmW4XZx1bVaTGJApbXaTm6WHGa3vmIAsA8xKsgIg7mzlDjgH9mN1xXIijUjDg9/9jQCNcx3EcinC9qenH9cfmTaWrtC7XKADcS7ACYEA93yzDHVItFc7k2dQyPaa3ruPqcgBAH3+9nQDmkRt4ckXhSPTwtN2uOebj3ggA3EXLCoCBCVhwtzPjpFxpUWFclv+qGdyztltNTYus1Dxvf6Hoibx45mtfNdt4+9gBrEiwgia7NU1XUaTVnfnl7ry4y3VNXG1lK1ah/H6/2WeD+2haeNxixzE2T2pdNdurSceb7syLqXJM6zLh37Wf3QWgnmAFzXYMWECLGfOMAjZHqTfcqem/50JtpZp/1Nwvau8pNQH23DwjPtt75cWS3co2ADMQrOCUHR7qvQaOA5hVrEJYevt8XI7+7nr2jv4lorN58QmpFh6paTXTdZcCEKyY3ptBg5pPv83qTNNS4Bkqws+7497nPI4p101iBG8+h1PBhjA4ckzj8XO7sW4k4byp5QF2JFjBJav00Sy9Dfn9LWAB7zB43X1y9++zx7rm2bDjeSw9K0d+vjyRrtHzS22ZpzWtv/OuCxXAvwlWLGCELhkjFCJSzrT+GKVpKetpHfW/NLhc7Qj2I1+jJW/f33Z0Jt/lus65b5bJ53G98mKLJ++dqW4f8gKAYAUbWaXixrzOjvp/pjBeu57RzZruGdUO9JgbSDMX6A3n5R+1zf6fuB5GuObuzIspx/WUlu35kujYqiJ2bYxwPgDeIlixiJXHj7iDY8Ubnhz1f4W8rZD+jNZjfKwknlmPc/pvuUFJa66B0pgHNfOMEsx/Ii+mjnftMseARriO4zgU4XpT04/rj83regF2JlixECNIt8t9Eu2OpqVAHYGKsTk3/eSOZWzspNw8NS1bSuuYzZkAR69t9Jjeug6AnQhWLEgf4XaxtyW9mpYCrCgX7I1NBwBoIVixMAXFv51pKn+1mTOUtDbvvntbAAAwEsEKttRz7ABoJVBRNmOad3IM5KbGPpg1791Nq0cAqCNYwTbOFJo1Z6a3mlH/a78M0GNbwHNcgwBQ76+3EwB3+30SDN52HFE+Nop87Tyx+VvWA1ekvlqRmg4AcIaWFZCgOTO91Yz6X/tlgNII8vIrAAAzE6wAAHjAzC1NBEABeJpgBUSkmjMrrAE7O1PZdu/8txmPxcxBFgDmJVgB0JmCPQAAXCNYMYBjxSb1xiVV+cm9oTmzzEhq38Ydv9gR2+dZ9pc13JHffJWGUYR5sOaLNgAAZwhWvCws0KUKeL+KeG1BMbVMrze+dxdEa9MZpiO1zy1pzW1bARwAAOB+Pl06uVRrgtz8M6htUdG6Pz7jyGwEyGAvv+dUzbMqNU/NOo7zeC4CMCItKwbxRDPvY6Un1XXi+Hc4b/h7bH3hPsSm99jX37Zb1hWmt/Tpx9hy8CR5D/bScs3nAhWl1oV3tboEgJ4EKwZRU4k+KzWOw+9tSi6Akfs9leZjICFctjZgULtfuTQc9/X4fxidMSpgX1efjTXLurcAMAPBig3EWj+Ev7Wsp8Wv0HXHG5xcehTEmE3NQLvA2mqD+WHrwiu04AJgVIIVgzpTcSkt83RhJNXtI9YcNVzmTgpmjEKAAohJDar9+XiGAbAPwYpBtQQonurmcOarGr9WFbG3P7FWF3eLdVGBp+nmAZxx9jkMADMSrBhAzdvV45gPR6Vmor//p1ozhMGO4/pLg1imghGxLh+xbbSm/bhcapu1+wxP04oC6CF8hmmBAcCqBCsGcNdgWGfGdKjtPhJOa+l2cnZ/c0GRmnUrtPE0AQp2pQXbNaljV/u1qtrBrJ0jAEYmWME0FKqYgQAFcEbu3lHz/AtbQ+a6XwLADAQrmIYCFiMzDgX8m9YVba62hqwZv6qmVSQAjEKw4mUKCjAvrSgA+jkT9L36WXYAxiVYAdBAgALqaV3BGbX32Vhw4/v9ZgfZDtWsPzf/W8+EcB8FbYAVCVYAVNDNA86p/QrULnyRqk3ui2Sx6b/8FlbmU4GzXDAttkxsvcf0PCEVmCilFWA2ghUACVpRQB+xT1DvaNf97iGWd0pBhhoztv5p2T+AmQlWABwIUOQ9VUC+YzvO5/veeAvNWkYKLKS6oaSm1UzfPaAHcCRYAfBRQGwx4zFSOR7LjHmI++Wu0zfzTCrYELZwOAZSjp+SjXXNCOdNLd8rrQAzEqxgek9UQu7ahoLEuxTqgCfNHDR76x5ZGgAz9nvv41zbIqj1GP3SXxoos4VnGbASwQqWMOPDeeZC68wEKIA3zXjfefp5VXOMUgNpXmkl9+TzIdXtY5SvjQCMQLAC2IJuHgBja70/HwMWZ9dzDHaUlus5GOexVUUsGBRrdQGwG8EKYFneSL2n5tjXnp+aysFIg+4Bz6kd4+E4LkRs+dIyx4BGuI7jOBThelPTj+uPzduartg0gNkJVgBLEaB4X2pAudZ5ftNrtgeQc+Z5kPs06tXpres4uz6AmQlWsIXcm4batzGfT/vbXxXnZzjOYzlb2E7NVzOonYBF3p3H5+5jv9s13XI/qwnyXW3ZBABvEaxgebmCdKmQfeXtb+2ynGccCqg343WyWxCq5TmROjY9WzYBwJv+ejsB8KaawbTOrkfB7x6/wdQMPgas6IlPV7pvAjADLStYWmzQqzfTwTmaK8/L4JhQr2WwyBGebQBwJ8EKljVKBUhh8jzdPOYmUAHn5D6R6ZoBYBeCFSzpjsLc2XXWvinjb1pRrCH8pF6p0uX6eFfrgIy5+Y7znh3YmLjW4yZgCMDMBCtYVuo76GfXpTB3HwGKtfzOZ27g2Zp5wnWlBgRMzUOdswMy1q4v9jvn1T7bBCoAmJ1gBUsqFbRbePt7H9081pQ7n7/faubJzVczD3V6DshYc4801kJZ6jjWPtu0bAJgBYIVbKflre2Vt78tTaZ3ohUFzK1U+RWEPCd3b2xpJXG1ZRMAjEKwgi2k3sKW3tpeefuroP4PAQrYg7f159U+b1LTW55bzgsAMxCsAG4hQLEub2PXdTXA4FoHAHoRrAC60gS8j1QT7p+3ju8T2/VG/h2OOwAwEsEKluBN77tGqEQD59V23xDQuM7zCgDqCFYwvbsLzgrncQIU98p9McHxpqfagYRzy//58+c/edanZv9rt/0FgCsEK4AmunnAWloGdiwNJuxTswBAL4IVQJFWFAAAwJMEK4AoAYr3xbqCOBcAAOxAsAL4F908YE0GdgQAZiJYAWw94N3ojq0rnBvOuivvuGcAAHcRrIBNhd08VDoAAIBRCFbARkYfh+LspzrPjOswU2uF3GdMAQBgRYIVsIFZKuapFh65Vh/hb7WV+tkCAKOfu15mOicAANxHsAIWNXorihYt3VRm39dQrPJeu4+zBKkAACAkWAELWSlAUSsXyIhV1lMV+BGPXSr9pZYms/rt18z7AABAH4IVsIDd36DHvphxrNAfK8HHaT+xriRvH8vUOf3tx9nuL6Ma4ZgDADAOwQqY1IgtAd6UClLk5h+9gp86r8e0j74PJbsH2gAAiBOsgIkIULQdg6vHaJXjPXJAY+bjCgDAfQQrYAKMCkSAAAAZH0lEQVS7v30+tpZo+VJIyzwxMxzv2lYkAAAwE8EKGNQqb/VbpLo21AQjwnlj41jEun7EBnUc5XiXBg49qglaAADALAQrIBCr7D1VkR2xwvyk3q0fYr/lxoEYSWkgzZr9ELgAAGBWghXQ2ZkuB7t38yDuGLAIp9cuDz29GcyFI3kRYH2CFRDIfSWipTtCiULVfz0dtLl7e7EgQ64LR4y8AQDAjv56OwGwimMlNBW0+L0l/7W++P3H33oei5rA0d1demLn+Dh+xu8/3TWYhcAao5AXAdanZQV0kKtsakGxJ+caAADOE6yAiNjb7lTlM9eKIrcceaWBJY9/p34Lv/QRmzfc5k9qoMrY9lv3BQAAyNMNBC4oNd9XQT0nDDIcu1TEAhOp38L/h/+ObTNc13F6bN6zXTjCLkEwi5av7MCd5EWAtWlZAQktb+FnN1qFueV4P5HuVMDiipGONwAAjEawAk6oraiOFgSY2VvHMdXtI0yPsUnYSSmYC0+RFwHWJVgBGWc+NfkzS8uL2QIqsbEsnvqqR+ycxlpd5NIL7GuW50KM+xgATxOsgIKWAtrMBdERhONEHP+denOW++24njDYEP47/D03uOeVN3mxfYQZ+ezuOTNe96OfZ3kRYE2CFQ9TQZlHS4uKGQtJIzabjQUiUr/llmuZdnaZ2uOW2yeYnfzMKORFgPUIVjxgxors7mIV+diXG2Y8tyMGKeBHQHcOZ7vHHZd1nunhSl4EYGyCFTdKVXj/X3t3uiwtijYKVDv6/m95nx8VfoemGBVT0LUiKurdKohDZsojA3OrdTforUzNds3f8hCnOwVfU6qU1SpsV9LmylEL5tbKDleduRcBWIdgxQ28NVpfqel/alyD0oO4++Aezuv7qGCUHd8/qQFmS+uupg31BnMFKdq0zCYUn8vaZ6V2DeM8VpvR6OyLhTPTYLcE9J46fy3fm3HZtEYBViFYMVhLoOLMG7Ac6e5L16MlaAHwBi3BXN+F7VoCRb1BoNz63L5+PcvSKK0vFlLraue4lib++4nngJZ9pY5r5WsOfItgxWCpH6veAfauVpilG5OuhwdzOE9rtG/yvfmPlvt+1GfjyoDBb79euSDGzFpnQVntuAAOghU3Sb0B8UOxjtbmo29/eIM7+W48pxQMrzVFv5K2hy5yaSN+M2oVz9RUzCPyn+16zfT7WxqjrKWrTal76cjP4mzXEKBGsOIHdBFYS63vde+PvesOaR6czymdt9rvTUvamp6xAPz+/dbVCulq16l3XIoR+zvEXUDCdWG5al1t4m1z6a/KlSF1PACzEKz4IT8E6wgDFvHy1N/eHgJfcDaYa9DNNlcqpr1pc2MZXC3Hr4x+sdC6z3Afte1ahYPdhsvuNvs1BhCsgIyeH3FvD4GZ3Nn/vjWYW0rPv424XqmuirmWB2+4DlfvxZxftjjIdfu4s5sWwCoEKyCSeyvT8rbG20PgLqkm4qV1qXELWtPWrPQGfgWtzf5rM1a0bHtHF4MnjSp//Nmp7XPUuQtbVaSeG1KtLq7sB2AlghUTO9PnOJU21yfylz9aZwMAV8v65AB+HgqAkc6MN9HyPeS76llhsCi1rnZ9erbJ7Wt0y4SZ5c5BbdDS4/8twcBUK4jc8jD/1La95QrT1fYngAHMbt+27W9kZPjL7jgHubdgtR+vWv/NJ67X2eaoIwYM6xk4LpTr3vH1ex1g2/z291r1fK1a7q9yvYA32Pd9+8/ThaBfrqngtpUHzAIA4L0EKoA30Q3kI2rdLI5tan+HaXJNDluaL57pFpJq5lgrd2/+LcvisgAAzMCzCfAmghUfUBpBOh7PIg44xMGB1MBc4WjcqXSlbixh2Urp4rx7y13LHwB+weDLANBGsOIDekatzm3XMstFadCpWtla884plbslfwC4myA5ALQTrFjciHm3e6fg6gkc9AYHeo7hzNRhuW4hZ2idAQAAcA8DbA7yy4pr3P0hnH+7p1VD7z5blt25vzvyHzF3OcBX+f4EAO4ybOrSbfv2m+a7pi1Nae3OkUtTmne7ZUDK3ACbuWWp8qfWpwbGbBk4s1TuWv45Z6dZBQAA4Jp933UDmdmVSnEp7ZVuE6llLdu0rq/lfbWrikADAADA/HQDYdu2dVsMrFpugDcwaDEAcJehLSvODHj4Bisfc2u3iNm0lLu1e8pqxw4AAPB2w7uBfC1gsfqxrlr23jEnjr9T9+fq1xAAAOBtbusG8oWmoSq583JdAAAA1nVLsCJ8g/1WAhXrcK0AAADWcutsIKUpKldTmgqUeeUCZrnpWwEAAHje7VOXpiqCK7a4UKFdUziwZngNXU8AAIB53R6sSFFRBAAAAHJuG2ATAAAA4IxHWlbA3XJjjBzLDboJwFNW7A7by28sAFcJVvBKuYckD08APOFrAzt/7XgBGE+wAha28ts5D6/AV3yxNV94vF88fgCuE6yAxa34ALhykAWg1fFdt+L39EjhVPZfPxcAtDPAJnQIH7gAoEbl/B/OAwC9BCsAAAbT9eHfBPwB6KEbCHQ6HrY8hH5D6sE6d+1zD+GleyU1CF3PwHQtTat/0fw6LnPPeYO38RuR5zcUgFaCFfABpQfD2kNjS8X5raO+pyr5+75nz1nuIbx0jlNpeh7mW95U3v02M1XW1DGooMD/Nyqg53MFwFvpBgInHBWxFZqzlspYK//xEHz8l9q+ZZsV5VojpFo/1NTOS7x+xcrHW647/MrxGb/6/bnadwUAtNKyAk6KK60rPjC2VKK/rNYaYvS+cvdSqYtF3HKhllcqv9Lylvs73Pbr9wz4HADAGIIVcNGZN+2/cjw0z1q2WT1V0SiN9RBWgHLdROIgRaklTPx3uPxIFy+rnZdc149wPVCXCzzmPt+pdblAJgCsQrACBnniIbDWxWPmB9OZy/aU1gDOXdc27NLTW6Yc1/n9Zv+umV0qoFcLUqSCi/G6XCByhmtlkE0AWghWwAvd8RBYG1TyjXLHfOV4S10wShWKux/uc90+al1S4AsVzztbJpzJs6VbVuit39EAvJsBNuGljjdsYZP+K3nVHo5zldtV5br3nKm0xF04Uq0XUrOB/FLtuML1cfnDbd5y/enz5qDlYaWBlWOlzy0AzErLCnih1Nvwsw+prU2I31hRzVVOahX61u3jNKUxI8LypLpphF044plFwn+3DtAZ7q/lmHN5vfG+IO0LLSxSQcyVjvft1weAdxGsgI9pqRTHldrSQI1vH7it57hGNee+us+WgTBb05zJqyUd7/SF74RtKwf5WtUCej2Bx9S61HZvviYAvM++bdufHy/4X6u8fVqlnLFVy/00542V5Ga2Ka3PmSFda+sin9M2zhMAJfu+a1kBMDtvRVnR2VY5V/O9I12uddmVfAGAMsEKgMmpDMEcVhir4uwgwGEarR4AmIFgBSxuxZHpgXf4UqV2pmMtleXMzCylgXcB4CmCFbAwD5QA9/NdCwC/95+nCwAA8DXhtMi5WT/i7cL18bLcuBq5/HKtL1L7i8vaUm4AuEqwAgDgx1LTi6amJP37+0tOPxqnT011Gi8Pl+W6i6SmsQ6XtZQbAEbQDQQA4CGpQECoFgBoCTpckQpYxPnrJgPAHQQrAAAmVQsEhINtjm7ZEOc7OgACACW6gQAADHJXd4gnuliMDlIAQA8tKwBebuV+5CpJvFU8jkTu37mAQW2sitRUpLnlpQEz4/23lhsArhKsAPiAFSsPKwdZoKZ1DIjUZ7eUtrSsd9uW9MauAOAuuoEAAAxkZow8LS8AaCVYAQAwmIDFvwlUANBDsAKAT9v3XaXyJBXPOvfWPwQqAOhlzAqAD0sNtlfaprZdzzSLveW4W08ZUhVQFTFiBp38x9ePH4BzBCsAPiquQKQqFKltcnm17K+lHDMoTdmYWne0zpjtOJhDrkvIW++X1gAnAJQIVgB8VEsForWS0dI/v7TNrBX93LSNqRkRvhiw+NrxXlFrUfQm7gkARhCsABjgrZWO0F0V01JT+VnOa1i20pSQs5SXNajUA0CeYAXASTOMs9BilQr0UdkPz+Uvzmvp/Mx8XVnXKp/JK3x2ALhKsALghLc1f3/b8VzlXDDaKsHNUb52vACMJ1gB0OltFfu3Hc9ZreegZUYTCH3xM1YbvBcAav7zdAEAVvK2h+7weEqV7V8c91Pn9u/vr2sg0W3797kqzR7Cd31x0NWUcABaAGglWAHQ6G2VjqPikKpE9E5FGubVs82x75XObRiwCM/dKuXnt9wX/3AeAOilGwjAR5UqD6mpOUvblGbIaM1jJauWm99ZKQD3K6lBdAEgR8sKAICBVMjzTPELQCvBCoAGKh/ASGE3oqvjOfSmTW0fl0FAAYCn6QYC8AEqHjCXVJeIs0HR3jS5LlmmGwVgJoIVAC/3xkpHS6UqF6B56nyMKo8K5dy0wgKAMQQrAFhK69vo3GB+T06ROqI8LVPNsrY4IJW61qmWEOHMNPG0xPF9k/s7XpbLM5cWAEYxZgUAS7laMZptgL/ZysNvpabvLf0/DkCkZtw51oX55oISRx65FjupPEtpW7jnAWihZQUAn1Z6sxwuT71tDt3R5z+3z9rb7dq24fKrb8d1e7im5dylznHr1MOt16YWQEjlI+AAwJ20rADgs1Jvh8NluTfSx9+1N+FXld6i95Y/lceVt+NhGd9eab06W8cZK5zX8D4DgNEEKwBY1oi3+j0V0dy4EyPLk9tvz/KcXCuMq5XiFSrWV4XdKvhfzgkAd9ANBIAl5Qb727a+SvyoMTBSrR5693HnTB+5bh8jW4G8vUtIanDTK91njv+XglG5+zw1hkS4TWlwzVT6OP+WPA2wCcCdBCsAElJvCk0ZOY9UxaknIJDrf1/LI6yk1bY9U54776tal48RgYavVGBHzIhx9vyMHrviSrnffI0BeJ5gBQBLSb1J7tkurmylWhqUBqIM84/TlCpvLeUppUmNP5EqZ89gnFeDC6k0ufOVK0vvfmZNd0erkre3VAGAkn3btj8/hPC/PCCybflKinuDFN8b71Xq5pMb9PTq/lJ535U2TvOLe9nnBYCSfd+1rACAq1S8vuFXXcFauyPl0vYOeFlqjQMATxGsAICTvjA+Q8mXgjRfOlYAmIGpSwEySv3xYdu2roE9Wdcd1zmcBjU3A0e8Xbg+XpYbNDWXX671RWp/cVlbyg0AVwlWAAD8WGoa0NxAqrmBYHPb5JaHy3LdReLBReNATUu5AWAE3UBgUSs/FK70JvotUzG6X2BOtalAa5/dlqDDFbmpgU1hCsDdBCtgYSs+IK5caV6d+wXW0zPY5ujPS5zv6AAIAJToBgIJmrMS8lANtLrr9+OJ36Q3tCoDYF1aVgA08LAOjBSPI5H7dy5gUBurIjUVaW55acDMeP+t5QaAqwQrION4qPPQ9R5n3hJe6QvureQafn1fwLb9+37JjQHRMitRz8xFV2c5MnYFAL8iWAEfUAq61AIyqbdwZ/c1i9ZjSlViw5Hva3mvpuda585BSx7xOZrlfrnzvuBbBLvznBcAWglWQMEbZoIoVZ5rFev4obInsLGKUhPr1PJ4qr54+1X1VCByx9pyv6xy3kbdF3yXgMW/OR8A9DDAJlSEfYJnrVidVXto/NJDZer6tjSjftN9cfU4Wu6X1e6ps/cFHN7y/XCVQAUAvbSsgEZ3TQ13p9RAazPsa+ZzeMcD9czHe2gdHG/kPdV6rmc4fypaac5JmUEn//H14wfgHMEK6DTLA1dvF467y3JlgLZfKZ2zs2VqCWLNcM+0VvhLTdefqnDcvc/Zrx3rywX43np/zTouDQBrEayAF7qrdcBMFdhRWloRpJbn8pmhFcAdeq+z+wL+15fumZU/+wDMQ7ACXip+CL5SeewdWHP2imrr2AqlgTRbx7N4k9brPPv1z7nzvnirVa/1LJw7AMgTrIAXqs3A0CNMm8pn5L7u1luu3MCqrfnMeh5Kctev9TrX7pda+if8+r6AbXtfMDPFZwKAKwQr4GPiymS8LPw7XF/K582+cIzh9T0TfPri/fKmY+F3Sp+1N/ra8QIw1r5t258fEFjPqpW/Vcu9ulXP+6rl/grXp93Xz9XXjx+APvu+a1kBAHCXr45nEgtbX339XADQ5j9PFwAA4M1Uzv/hPADQQ8sKWNgXBmhjHPcL/JauD/92tLBwXgCoEayARXnQo4f7BX5LhTxPwAKAFrqBAAA85JgGN2z5lFvWm29uX2fzBIBfEqwAAHjI0bogbGVQWpYTBx5S28fLtGwAYGa6gQBdwgfi3INu7m3dUw/Go8rTcux3iPebOh6VDpiHLg4AcJ1gBdAsfgDPPZDn+iM/9QA/qjzHtr9sOp0qY+p43lY5EhQ7l/aK1D0V82b+GfGUn7kA5nENc9unrm+8fe4+cK0B+DXdQIBmVx9Wc60CnjJbeXJWKONIR2Xp+K8WBAi3ffKajirPke6XSoGJGc7tF4TjVJS6dISfj3h9qvtIuH0uEBYGNVLBjzuuvfsJgBotK4DHlN72hctTbwBDpYfwEWXL5d1a/tzyljeWcSXiC0YFxWY5X7OVJ0XF8Xmpll85qYBF6z5K+abyc18A8BTBCuARYeUtfJvX80Yw3H50hfDILy7nmfKn8kilbylPS2CE/yUodn8z/tmDMSPM0h3il9f1F/kDQI5uIMApIyonqebOObVgxF2VpVyeZ8chiCuWV95ahs3zSUsFvHLdTFLjMeSa148MisVlOlv+VB4jmvGHXRNKn4cvvIEPg5hPeSpo8oXrC8BctKwAuo16w39Xc/8z5bmzlULuTeiIcr/dqKBYqzcExVIBizvKltpultYHd0q1tLpyvLnWVuGy8O/w/7ngVi59vM/Uv1Mtxq4eIwCcIVgBdEk9zPYEBHJ9omt55LpapJwpzy+ayOfePrecxy80s48JivWZISj26y4KT6p11TmTT25ZS77hNmfSt+YFAL8iWAE0i9/q9W4XPwCnKlWlPvdh/nGaWkW/Vp5Smtqbylr5w/xS25be4pfyenMAQ1Cs34ig2Ci5z264Lre+lufM6d78mQSAX9u3bfvzwwqsTAXhXWoV3NJ2qW1bB6gMt8ulaQlwtZQ9V47a3y3lz23bU45Sfl9Val2T647xpDOtPeI0dx/HDOcJgDnt+y5YAazNwy6/4l77tlKrqty2vyrT2fWj0pzlMwVAzr7vuoEAa/pCn3jmoVLFtrkPAOCXTF0KLOlXfe/5tn0vT9nJd9z1nXPcY8e/w+W57cL18bLceCW5/HLdl1L7i8vaUm4AOEuwAgAyBMW4W2qq0NzAvrmBiXPb5JaHy3IDsqbGa0nNElIqNwBcoRsIAMDDatOF1gIALUGHK3KzyZjmFIC7CFYAAEyuddrd49937HvkWEG6VwFQoxsIAMBAd3aFeKKLhQGNAXiCqUsBAAZrbTkQT4UaBgZy/47T5lpUlKZaTS1vCYSktm0pa0zLCgBK9n0XrAAAGE1lvMz5AaBk33fdQAAARjMrRp5ABQAtBCsAAG4gYPFvAhUAtBKsAAC4kYDFPwQqAOghWAEAcJO/vz8tLDaBCgD6/ffpAgAAvF0uYPHWCnxqZhIA6CFYAQDwA6kK+1tbXAhOAHCVYAUAwENU6gEgzZgVAAAAwFQEKwAAAICpCFYAAAAAUxGsAAAAAKYiWAEAAABMRbACAAAAmIpgBQAAADCV/47IZN/3//t3OF/43ctLZYnT//39VfMppY3/faZsAAAAQN3lYEVcgQ8DA3cubylLSzlb0h7re/MEAAAA+k3TDeRqJT8XKDiW1wIRpbQjygcAAAC0mSZYEeptoRC2wki1gLgrbdi1RKsKAAAAGGO6YEVvwCBMd7SgOBuwOJM21VUFAAAAOG+6YMWVoEGrOLhwJdCQGrwTAAAAOG+6YMXdRraCiMe0ELAAAACA614drCjN1lELLOjaAQAAAM/Yt237GzETxyEODrQuj4MHLfnUylALTqTWpdL2HgsAAABwzr7vY4IVAAAAACPs+/7ubiAAAADAeoYFK0pjQNTWHf+Vll0tWy6vK/voKefI4xlltvIAAADAtg0KVtQGoyzNlBHOphEvH9U9pVa2q/m25HFnV5uzQQfdfwAAAJjRdN1AzMIBAAAA3/bfqxmkggupGTKO1hWlQERp/ZFnPINHKt9429w+cnnm9tMrlza1vLbvo9y5MudmPsnl1XKcZjoBAADgCcNbVhyV5t7KbS1QceSZqqyHy1PbxvnkKuZxuUt5tR5PnDa1PFxWO8bcNvG2tbxqx3n2OgIAAMBVl1tWlPRUdEstL1rGvAj1bBunCyvoZ4IU4b5Sac9U/keUp7b/VL4CFgAAADzh1mBFr1zAItfFoZTPmX2H+cdlOduy4kzaX+Z5SA1wGu5HwAIAAIBfuXWAzTMV6hGtB87sf2SlfOUpQcNuINsmSAEAAMDv7du2/V2tkLYMcJnr4lEa7DG3LBaPzVAbOLMWTMgNMllbVytzbnDLVBlblsV5tqZLlaMlDwAAALjbvu/3BCvObgMAAAB8277vY7qB1ForCFQAAAAArYaNWVEKRghUAAAAAK1uHWATAAAAoJdgBQAAADCVfds2fTQAAACAafw/suPRpuUy200AAAAASUVORK5CYII=')
