# Supplementary material for: Identification and functional analysis of non-coding regulatory small RNA FenSr3 in Bacillus amyloliquefaciens LPB-18
Source: PeerJ. 2023 May 15;11:e15236. doi: 10.7717/peerj.15236 (PMC10194069; doi:10.7717/peerj.15236)
Supplement: Supplemental Information 4 [file peerj-11-15236-s004.zip › KO/CK-vs-T1_map/map00040.js]

getPicJson('data:image/png;base64,iVBORw0KGgoAAAANSUhEUgAABDIAAAPoCAYAAAAsq97nAAAACXBIWXMAAAsTAAALEwEAmpwYAAAgAElEQVR4nOzd29KlKLooUGfHev9Xzn1R226K5KiooGNEVNSfTlQ8wyfgb9u2PxsAAADAAv5v27btzx+xDAAAAGBuv99v+8/TmQAAAABoJZABAAAALEMgAwAAAFiGQAYAAACwDIEMAAAAYBkCGQAAAMAyBDIAAACAZQhkAAAAAMsQyAAAAACWIZABAAAALEMgAwAAAFiGQAYAAACwDIEMAAAAYBkCGQAAAMAyBDIAAACAZQhkAAAAAMsQyAAAAACWIZABAAAALEMgAwAAAFiGQAYAAACwDIEMAAAAYBkCGQAAAMAyBDIAAACAZQhkAAAAAMsQyAAAAACWIZABAAAALEMgAwAAAFiGQAYAAACwDIEMAAAAYBkCGQAAAMAyBDIAAACAZQhkAAAAAMsQyAAAAACWIZABAAAALEMgAwAAAFiGQAYAAACwDIEMAAAAYBkCGQAAAMAyBDIAAACAZQhkAAAAAMsQyAAAAACWIZABAAAALEMgAwAAAFjG/z2dgZrf7/d0FgAY4M+fP09nAQCAF9AiAwAAAFjG9C0ydt7kAaxJyzoAAEbSIgMAAABYhkAGAAAAsAyBDAAAAGAZAhkAAADAMgQyAAAAgGUIZAAAAADLEMgAAAAAlvF/T2dglN/vl5z+58+f4u97mv33PX1u2WHa0vpy+Wpdfu96WuzLTa27lq+R+UgtP9zu1G+1eXunp/ZxLn1ObttLx7znPIt/a83fqHMnd96PuEaO/t6yz+NzKZUmXtaR66D3fAnzVlteark918jIc7Bl3wIAwJ1eE8goVV7+/PlTrdzUKhjxvGEhPxcsKeWn9O+WbRqlZ7tbtqdVrWJeqzDlfk9NP7KPj257bVrveVZSOgdHnDvxMkZeI63X45F9nsrjyONy5nzp2baj18iV2zry3gMAAEd9vmvJkYpeqXIdLieVbsTb8jOBg9y6j1ZQattTyku8nCs8va59fakgV+9ya61UStNbf2/NT81d+Ws5vlcdl15n933L/Fdvq5YYAADM4LOBjNobySe1NJ+/Yp13BjNyy7nL0xWyu8+zu1rxHDV6eUePb8u25YICd1y3I8/bo8fx6WsHAABe07WkVevb5Lv6gYeViasqQqlm5aW3tioqaaVxB45o2d+tx640/xVGnSu1/I3e5y1m2baWe8NZrV24rswDAAD0el0go6VykEoXuzuYEebpaJ5H5eWJYEZLt4mnlcY/OLPMK/f3lefOiLzX8nfFPm/N1wzbVrs3jNASzLg6DwAA0ON1XUv+/Pnzr/9K6VqWdWfz/z3PtYrPEb/f77//teTj7u41YauD2Y3eP7Xl9Ry70jqucFe3oqfOyZYuaLWAx4htq90bzpohDwAA0Op1gYzRri64X10p2CtZ8X9HxgGoreMuI/bZbJWx0rgLvcfubjPmaVR+nty2GQI3sx1XAADYNoGMbdvaupn0ylWASp9l7HFXN5OWfPTunzOVw9pnJOP8jErTsg09xzy3zDtc1c1klJ6BeI8e31S6nNr4ESPGLCnlsccV2yqYAQDAbH7btv2ZuTl/a7/s2hgLpcJ4XPjPzV8KQOTyVxuzY19ualm1PNfk8tfTdSWVv958tOSvNY+pdfYeh940pXlT52frdrXu79L8vcc4t96U1nXFeS8tozV/Z/b5kWvxyLblpo/att5zoZSHo9tay0Mr42sAADDK7/d7TyADgDm5jwMAMMrv99O1BAAAAFiHQAYAAACwDIEMAAAAYBkCGQAAAMAy/u/pDLTyCUAAAABAiwwAAABgGdO3yPC5PgAAAGCnRQYAAACwDIEMAAAAYBkCGQAAAMAyBDIAAACAZQhkAAAAAMsQyAAAAACWIZABAAAALEMgAwAAAFiGQAYAAACwDIEMAAAAYBkCGQAAAMAyBDIAAACAZQhkAAAAAMsQyAAAAACWIZABAAAALEMgAwAAAFiGQAYAAACwDIEMAAAAYBkCGQAAAMAy/u/pDADAk36/31/T/vz5c8l8+zwty9/Th2njf/fM2yu1fdvWnveWZY9Y1hVS+66W57P7GwBop0UGAJ8VVk73/8LpJXvacN7afD0V3VQQo2fes1Lb17KNPcvuNWLdLVL5q+V51L4BAOoEMgD4pNwb9p5gxp1meduvwg4APE3XEgA+KxccGFFZD+dPrSf+PV7fmVYLtfyHQZzRXSJS29HSLSP+Pbd/4u2r/R3vizhQFe+DOC+5vKemX7E/AYC/aZEBACf8fr///hdWfmvdMcKuG6n/H81LyzgdI7uJ5Ja9bf+u2OfWl/o9Xs6+rNT/c3+HQYzUsUili5eVy/uV+xAAqNMiAwBOGPX2fcTgnEfmv7r1QK2y3/L70fWOThcHMwCAZwhkAPBZucr/nYNKjuyKEOe7p7tKrStMyzylFg+p/LT8PivdRwDgOQIZAHzSXunOfR1ktYpqagyHKz7VGqY9s85Ws485MXv+AOCNftu2/fEABuCrSuNXtM7XMphnaZ5UZbj0+dXaQJS5ZcbLKg3EmWsd0TIGRy6fueW1DhBaGxQ0l9eWY5E7D2rTa8cRABjr9/sJZADAtj1bCW0JZPTM+5RU8GWWvN3ha9sLAE/4/X6+WgIAT8pVflu+iKHiPA/HAgDuY4wMAHhAy1gctYrxbBXnOPgyW/6u9KVtBYCnCWQAwAPeWvF963YBAPPQtQQAAABYhkAGAAAAsAyBDAAAAGAZAhkAAADAMgz2CcAyap8jnXn5BsEEABhDIAOApawYELg6AAMA8CW6lgAAAADLEMgAAAAAliGQAQAAACxDIAOA5f1+v//+V0vXsqyjaYyFAQBwPYN9ArC03+/3rwFA43+H01uWdTSNIAYAwD20yABgaa1fMWlJdybNil9TAQBYkUAGAK+Ra40BAMB7CGQA8Aq6dgAAfINABgCv8OfPn+3Pnz8CGgAALyeQAQAAACzDV0uAw8I33/u4BKlpq9q3ZfXtAACAN9EiAzhsr+CHFf3UtLNGdhXoWZYAxhp+v9+//os/xRr/HZ8Do9Po2gIAcC0tMgBYWinglAqy3ZEGAIDraJEBXGp/S77/nfotfttdevsdLy/3d8uyUmly0wAAgDkIZACXCsfOCL8osf877gYQf3ki7qqSezOeWk9tWak0qWkAAMA8dC0BbpFqdh8HM0YED3qXVUojmDEnxwQA4NsEMoBHxF85CVtRhNOPal2WcQ3WcuXxigcKBQBgTrqWAI+Y7dOm3vIDAMAaftu2/ZmlIgGsKQ4C5D5/meuqkUsfz1NKl1pey7Jalz3TfXLloMtM+zGmRQYAwPx+v59ABsBqVq1wz57v2fMHAMA/ZTZdSwAAAIBlCGQAQ/x+v391eejt/hDPDwAAkCKQAQwRN8nvbaJ/tEn/k8EPgZe17cGzMIgW/xsAgPn4/CrAi+XGfYgHYc3NOyLNWx0ZFLb3az3x8esZx+PsmB+5YM6I4zzbV4tGKF1rpe00NgsA9NMiAzgl9fY61c0k9+b7yHLDZcT/b/k7taxcutI2xelme5Ofy8tecdr/S6UblWZmpcpjS8VyT9OzD3oqrKkgRs+8Z6W2b9RxfmMLrNS+aQlSrHjtAMDTBDKAw8KKbO7NfJhm/y03X2m58XLC9cT/z/29LyNXAU+ly+UnXmdtm2bSU0k/m4ZxZtnfK5zjAMC76VoCDNFTuamlbfn9iNb5UuN9tGzbTJW7OBjD/WrdbuLf42N1ptVC7diHAbnRXRtS21HrSpL6Pbd/4u2r/Z0LtJb2QSq4Ga47l+d4nbllxr9dcRwA4M20yAAutRfQ4wpA3LoiVPv9bq35CVt5PEmFqF1qP/Xuu7CbUuoczwUVci2Kzo5r0TJOx1Wth7TAysutDwDop0UGcKkrKtWzV9SfzF/vunsqviPX+yajtvvsPjw6/9XHTQusY/kCAPIEMoDDUgX+ePDLVLPueFptnlRT8nid8Rvg0rJrTc1Tb9ZTy8kt8+mKSuuAg4IY/3jy2I3uUlC6Hvf1tczbmp/StR1fI6n8tPx+t9b8rHzOA8DqBDKAU3oruT3dNEZOOzJfrul6S/qnlII8uelXp+Eercc+5WjaM+tsNft5NXv+AOCNftu2/fEABq6SC2Rw3NFKZ6lv/ug0Z/P9hCPdcna5IE/8e26e1Lpzg0Wmltfb4iYeeDK1jFxrhJbgZS6fueWlWo6k8lWaVspry7FI7ZNSfnJ5yf27tr6Zrw0AmMnv9xPIAK53pMk6eatWelbN9x1aAhk98z7l64HLo9v/tf0EAGf8fj9dS4DrzVxA721VkJp35u2j7sw5MGr9ua5LtQquCvA8UsfCMQSAa2iRAXxWa9P11Dyhu++hq1Z8Zsz3kXPgynW/gRZYAMCVdC0BPqs2tkD820xfL5jhyw5HzfS86T0HAAB4nq4lwKflKqnhQHwzBg1UrsdpOQcAAJiLQAbASSq877XCsRXYAgC+RiADoKD185GspyVIscKx1Q0GAPgagQzgs3KDT5YG9JzhDf0MeThqtsp2zzkwq/jcnG0fAwCMZrBP4LPOfrHiqYrjjF//aDFjvp/8aslVZtzPAACjGOwT+LR9QMf47XtrJVBlcX1nzwEAAO4nkAF8WtgsX+X1m952DuzBmTdsCwBAyn+ezgAAAABAKy0yAF6uZUDL3Nv7UWm4l1YZAMCbCWQAvFju6xtxJTdV6R2VBgAARtK1BOCDWoINAhIAAMxIIAPgpbSOAADgjQQyAF5IEAMAgLcyRgbAy/QGMVrS59Lsg0oCAMBdBDKAZVxdYb5y+Xe3joi3pfTlkqNBjN3+212tQK48TlefY1rJAACcJ5ABLGXFiuDdLRZqXxZJTT+TpvbbFZwHAADfZYwMgA/ZK9Ph/1OtN3rSGI8DAIA7aZEB8HJhkGH/u6WryNk0AABwBS0yAAAAgGVokQG8UmnMh11pvIdamjitlgnPG3lszwyC2nP+AADQTyADeJ3coIpxxTNVEW1J0/Lb1Qwc+W8jj23Lvm09xwAAGE8gA/iMlgpmayX0yQqrivLfRh7bP3/+VIMZpTSCGQAA1zJGBvAqd1Qi93WkvubB854OMrUEQgAAOE4gA3iNOyuw+7pUWucyy7FwXgAAXGfZriWlvs379LgQuRcseyo6tfSlgf5yhdhcv+2zgwYadJAvG31t19K4zuYU3v/PDuYJAMCclgxktAzQlhrUbdv6ghm1t2m15eTWFU/b/z77Bs8bQL4uPv9bAp6lZanovpNjCwCwts90LRldaD1TEBZwgPH2bh77f/u0WKnVVk8a1nTXsRUsAQC4znItMmpvWFtaXrS0yoiXV1vXUbll5ArbcZ5y+Ujth3i+VLpYbj5YSXwNtFzXpTSui/mkuhKGv7Ue2/D30udaU2mcEwAA91gukJFSC1jsf59dXi7N6NYZYaE7rDTFXVDi6akARypduI5SgCO1PlhFrvtWLX1Lmlo67nfHsa2lcU4AANxj+a4lLeNU9HTlaK2wX1lgPdp3/2jBuhaoEMQAAABgFq9pkRH/u7XiXepu0bu8K5sV390qojRQaZgGAAAA7rR8ICM3tsTRlhW1L4z0LCtnthYOPftspnzzTQbfZNucBwAAX/bbtu3PapXTlm4QLQO/9awrHmujpWVCrqCdGpQzlSY3iGeplURpfa2DfR7dV7Ay5zpvOwfetj0AANv2Txln+RYZsZZB3Y4ur7dbxdk0o1uC1MbQUOAFAABgdksO9tkzeGfs6BuqGd5s3Z2HGbYZAAAAQku2yNiDGLWKdqoFRa0bSO6Tqmcq9Ec+ATty/tnXBwAAAK2WC2TEAYZcMKO3NcGRriNHl31k/quk9pMABgAAALNaLpDRU8nWNQLISQUXfV74W5wDAABrWnKMjBZ//vxpagnx+/3+ShNP2/+dmpb7O7fe1nWV/k79llpmy7ri+Ut5BwAAgKe9NpCxKwUz9hYbpW4lYZrcJ0rD9aTSxsuKx/joWW5uLI/UMlvXFS/rbFcYWMGILwaxNucAAMCalutaEhrZdeRI5T0MMrSmj6XWGS+3lLeedbdsnwAGAAAAM1s2kHEkiDFj3+eWfITbOuKzs6VlzLJfAL7iygDy1cFpzwwA4AlLBjLiSnntE6y1T6+ezceIliGpbXpysFIDpfIFqZZKzvtvmeUcWPG804IPAHjKcoGM0gCX29b3GdXcOBbh37nl1ca/SKXNBSt6l5vKYy0PqWWUxsZYsVC9bWsXrFfd5wAAAHf6bdv25y0VKK0IWPUcWDXfb7F6AI/znjwHVr3+V803ALC23+/3nq+WKFABAADA+70mkCGIARzl/sGM58Dv9/vvf2fS7Ola1ndmHQAAd1lujAyAK8xYkeVeM50DcSvDVKvDljT79Jb1teQDAGAGAhkXSRUKWwuD+utfozYIbOsgsS0F+1ylI+T4jnfk2jlzrc4iVwmtVXxbl7va/ug14znQsv7WPKYGtu5JI5gBAMxGIOMCqcL/3iw3VxjUZPdaPZ/pLaU/+mYztXyu0xOUitPUrtUZ5T7XHE/r3aaWCnDKSp+OXuEceDIvrZ86BwC402vGyJhF7g1m6fOqKrX3KO3nnjebR9KoADwnd431XqsrOhqI+IoVzoEZ8rBtziUAYC4CGRfIVVpTb/y4x58/f5oL4le/efRm8xmpa67lWn2LePvDARz36a0DS6amhcuI/9/yd2pZuXSlbYrT1bZp9nOg9d7lvgIAfImuJRMT6Bgv1wR/9+Q+d7zv8dUKX1gZDvfB/ndqWqhlnnA9+/Rwvam/U8sK15FLl8pPaTvefNzfvG0AACkCGQ9pabqsYNrvbDDgyUqP432e6+m42lv/lt+PrvdIup4WVm92V7BGsAQAmIlAxgV6BoqcqS82vNGRL9C8/XqMW0Zs298V4ljt97u15ufIF4Zqy7xDqRtU2CollTZME/6ea/WSSxMuVxADAJiJQMZgcTPoXW5QuXC+OC3jPf1W8en1f0XroKxHrtWVlCrpo7dv9nM7lb+Zz4HSusNuOy3ztzx3DFIMAKzkt23bH4WV8UqtL7hOrm//Ltfvv+XtZ2lZrW8x76xY0uYN12ou+JkLkMbnfGvLhtR1kqr0l6aV8lnLU268jVJ+WoIST58Dq17/q+YbAFjb7/cTyOBdVi1Yr5pv1lTqYvBlT+2HVff/qvkGANb2+/10LbnSDM2TAZifLoUAAO0EMgA+Jte1hGf40ggAQB+BjIuElQSFyXt5swl17kkAAKxKIINXUTm7R+1tfsvgk6XlHj2OV3TnaglE6kYGAAD3+c/TGXijVCVOKwHeYq/Y7/+lhJ+HDP+rXQdnAwFXfFL0ifUCAAB5AhlAt6OBuZZgBgAAQImuJUCXvfXBiLFfSl0ywuXHXVly/44/KRr+3jvAZWqe1vyX8hNOj/MYMygnAAD8TSBjsFqlR0WEtwgDBEfEgYq40h8uP15XHJwoBTxS6VLrzOWtNf+l7cqtOxeoyG0r/7iyVc/VLYYcRwCA8wQygMecGRQ0lSbVsqG34ngkaBCvt6cyXAtUCGKkrbhPdKsCABhDIGOwVBPzFQvc0ONo94fetFdcT6UuH6k0YbqcEYOWprZVNxMAABDIAA6Kuz/0ztMy/Q7xekcGI3u6qLSkFbwAAACBDKBDa4uAPV2pJUNqkM5wvtbxIlLdSVJjVoweODO33tR2lcbCSM0fziN4AQAA/yaQATRrrVQfTVf79135ap0n91tu/I7SNAGL81oCVT3BuJZjkgvGtawDAIBjBDKAZXyphcKXtnWElq/StH65pnVQztryDO7JW/QGCUMt3eta0l01f7yc1mWNWi8AxwhkAM2OFlRzy+kZW+PIelb0pW0dqWV/9bTcqQUhUkEQx4w3ag0AlgYprrVsOxP0Ozv/trVv4+j1PulIV8vUJ87j1mjug8Bd/vN0BoB1hOM3hP/1FuaOfN70icLRE4XUp7b1Ta5uzRKOhZI7R7So4S2uGE9oNl+8Vo8O1p177n9xHwLP0iIDOM3AlMzirgpTbkBaoKz05j71hn9Pm/t3qjtX+Ew60mWkZTDr3Oexc93LUi0XUver0QNTj5BrgTZ7gAp4N4EM4HKlNzepQl2tIFv7u/aVkFTgpfULKnH+mUtrcOFs8ME5AP1KAcD4U9TxfTq+v5eeE7nPWrcGKVrzX9qu3LpLz6fUts6sdVDl2r/DeVqe1wDbpmsJcLGw8LZt5S+T5Ap9tbS5AmRcaEyli9cVp43n8RZqfQrFcMyIayfXJau23NLYHL3Lyum5x6daZLQ+G2qV8xXuUfv2lo5l6v+pZ3vpGbzCvgCeoUUGML3WQszRdK0FVwGM9d3RJUTBmzfKtWLbtr7AQW/aK66n1rz3bOPZPOa2dbZuJrueY9MShMo9X2faZmAuAhnAUHGhK/WGZTa55sKxWfNPvftS3AInNX+pW1H471zTaHirVACw9bzPVWKfDPiNDo6HWrYr1/1kVB7OGnF/6w1Cteyzs3kC3kUgAzgt7tub+23E8mcwW34oF2xz52Zu/ly6ljS132A1pQBgS7r4umkdj6g0XkSqFV1qzIrWoGMpz/H01Hpz3RJLY0HE8+e29W6p9V/ZMqa1zOC+CsR+27b9cXO4ztMPJBjpaNPPnoG+UulKTW1zeamtI15+y/pnb1nyFaveV+/O96r7CWJfOpfv2tYjz/Nay7fc9NwzPDV/6RkOsPv9fgIZV/vSwxdScs3z4ahVzyGBDOj3pfP4jdv6xm0Cnvf7/XQtAWA9Bl6Fe1zxZryldduXWsC9dVsFMYArCWQAlzIwIqNddQ4pdL/bkftQqjva1yrfV4yPkOrOl0oTu2uchrs9vf5drTtnbYyRo90w33jd5JTuKU/thy/tf95FIAO4nIcjrGPl1i61QVh7Kq2lz43W1tHrrRV01pI7f2vn9dkXFkevm9XU7ilP7Yev7H/eRyADAPiXFSvAIwvipS83UNYzcHM8T2nwyNzXTcI08bJyFcfaF1NKeYUj3FNgPIEM4HIjRkdvnQ/gKmeb3IfT9ulvqqCnPqGamtY7z57v0rL2f+/p4mWl5i0t8wstWo6cv7X5Sudx6cthPfl6k9q+39PU/h3OU7p2dPXlTQQy6HKkQhrPn3vw9SyHteSadNcKirnC5VlPFlC/UDiGN6r1bVdBT+vtlpD6/eh6e9az+8ob8t7zt2W++JyMz8PSeduarzcpBRV6913pPpCaL57nK75yfde85bgLZNDlaIW0dbmjltfiizfw2eTOp/233DwwQqpA420VObmKRS196fej+ehZz+6KAnx8vaTestcC0aMD1aW8tqznK9d963mTSnv0pVbped+y/LcplYFiLWWlsy8b38pz/W9v2ScCGQzRcjPORYThiFQrnvghnitU7/+Pfy/93dKUM/W2o7Tu3HbASkotFY4u7+7r4Uih7usV9CtearSu5w5vL6ucOT979suRe8Kb93uP3n1nv/3t7dfxUW9pmfOfpzMAsbCyt/8/Ny2O4MfpUr+l1pFKw7ziZpPxtG37dwEgFdCI/5/7O9VUtvTWMZWf3LpTabhP6cG96kP9brnrYiXxNmzbPYPwPbWvetebeu7W3qyHz9NwWric/e/U73GT+FR+4nWlAsbhPKn1lJbpHlD31mvkClfdU3JB1K9zHbeL740r0SKD29UizLnmu7kWHXFlME4XF3DCtLmmr258c2stEIwoOBx9E9K67hUfHLBt6Xvl2Wsud58fIRforj2LcmlLzeHjwGZqWq41Q631V+p5lVpPbpm9+7Unfen53LuOlmm9aY4u8416z9/U9JZzM1xX6fopLf8taveU1H6s7btU8DV3XHruLW/wpm252qovIgQyuNWZi0SF8t1SD9dS2vgBXGolES//Dq3r9qDlCk8WSEtv0EvT7s7XiHlU0FnZ0fO7dm4dLa/1zr+i0rb1bPeo+0jvelfwtoDMXa56iXAlgQyGy0V7c2+f7siPCuWc4rcOo5a1otXzv6raG7KangDcF8T7I9d6oNYCbsUCFX9fT44f2+b5doZ918f+Ome1Z69ABkOMrJA+baULeBW9Tbpz86aaUIa/xQXolibXueXF8/Q0ybyjuTfPmrkF19OtMUrXVm5aaOZ9S517GTvPt+PsO6j7bdv2x0VynbdVinMFzNI2lip/+7Tcv2uVx5Zl1grSqS4Kd1i5sD7jOZ3rm/1Gzp3xWq//2Vt1jTjvW5eRS5cLGNZaZJxtuffmaz7mHnA/+/wZ9js9jj4Haq0J9+l3KnWXrs3X0sWzZ/4Z/X4/LTLoM6qPcU//yqN9/FboP7zCjSK2cqHiTZw791kh30+NObFKgeeNVtzvK1xLJfb5M+x3WpwJYsQvwkK1VoRXOdpVr9Rd820EMoBX0DebM0oP+dYCwJOFhKe7kuTy0tINrNQFK54GAKOkni9vrfS/kUAG8BoqO5xROn9SXdh65n+z2na3tqo7kgYARss9f1q7xofLKHVlz43xlltvrut8y7pardTaUiCDKaUqCz39pHvS823ONXrOgZaABu915Jo/c4/hH/b7/ezz+9nnf3uinFUKKsSV/DgYUWpRGA/0npovnideb/h3bRD5VH7eRiCD6aRuWvEFm5vnLVoioSPT7FI3vDc9EGNvPNdao/q538N0R86v1c6dI+dAKj3f0nMdxWlazq8RSv2+c/eGo/eE3LpGb+PM+71n/6R+351Jd8X2vXmftz4jc93nrnrezbzPn5BqeXDH+lrWlUvXUkY4uy1HWlm8jUAGU8ndqFLRxzD9m4zqi9+aJlURrUWG3+CN51pvwa2lIFda1tHlz6L3HMiZeRuPWuF8n0XuPBp1fp3JU/jv0rVZO96l32vruspM+71n/6R+b70vtwY5rvKmfZ6bXgvIpd52p/49ykz7/EkzvWjrCXTs6bmGQAbTyV3wcXOpt2qJmo5Ks23zVzav9MZzrXQ8ex66R86vFc+jlnPga1Y8jjNIVSxmOb9qx7SWn5mfJzPv95Z19gQMvjIAACAASURBVOyvWZ7XM+zz0nKPns+1N+st068ywz6fweiWX71BiVYtLwqvWMfXCGTwWm+9iY8URrj3v8Ob+pk39l8yy/5IHc+cpx6As+yrVqvll+f1XFtXnF/h/ftq4bri9Zaa/F+Zl9a0o9d79f4u3d9reXjbPr/DiIroldf3yPUfbX1693w5Z8sztRczqVY4qTJy6v6XmhYvL15/Kl1qW1uW/VSLubsIZLCkVBOzXJpZzfRQj2/ItQj17Pu2Re8DfqZzrbW1xN0ViRYznTst+2Gm/PK80feBo+dXa9P4K9Uqerm8HMnfDPs9lYcnKgXx/b0lD6vu81o+rjJqnb3bPMM+P3qcrpovd92dWWdvPnrW03LPa70vtqy3tuy3l2EEMphOTyuAlkom/WotMt7iq+daTwH4qFXOHa2O/rbytj9xzpXWeef51XrNjbg2RwYpjnp6v9/VHP3uPJQ8vc/v0vuMvPI4fGWf16RaLDxplTLO2wlkMJW4iequFn0d3Uzty3paZqzMuXadVc6Zo+fAF6y47Xdfjy1vwe8+v2rNiEdem0/d/2ba7yObbR+d946m4zPt89lc9byzz/9npjJF6/49chxS3URKgaqZ9stTBDKYTnhzjqe3zk+fr94M33quPXk8e5s8P+3sOcC39J4Xd55fpW4e8b/PXpupdV1pxv1e2989eo5N/LJhVB5iM+7zJx3tStXDPv/bbNvSGhjej03vsltansy2T54kkMGUVqoIjZaLtMYPzLNpcjfL1hvpW7xl+0rHLHXM43Qjzq9w2kq+fL/hek+fU+H1mHt73/q86Cm4P73dT67/yLM4dd+sPa9nc2fecs+go+dzav/XAkq5+e408/kAV/tt2/bHRXAdBeNz3rz/Vt22VfNdslpTzFWPwez5nj1/d1l1P6ya7yNW3dZV871t6+Z91XzvVs3/qvle2ZF9Hpb/Si1sUt0+dvG0XGAttbzU9NQ8cfrWfB+1wvn7+/22/zydCQBgfqU3j7W3krnf92bRubfRqRYEufQA0CMVdMi13EkFGOL54xZUqenhtFwXlFRwI249Xcv3F+haAnxa6oED/NtVQYyeMRxcnwBcIRUkCNWecy0BiTNSwYx4+V98PgpkwIO+FDVlLOfOeF8sBLQqveWpvQHqLeCVAhaCGf/jHnA/+/wZ9jtPqz13auOtjFj3at2g7yCQ8f9deZO8+gbshF6T4/a80uBqM5s9f0eVKso988Z9Rkvp37ovVxM2ic31KTYo6/98ffufYJ8/w35nJk88f3LdVq5e3woEMgKrHLSQKDXwFrkAREtQIjeIVm1dvZ58wK9UuOiRGgejFLRoCVQB8C1Hng2lr9+Ef+deftTGxkgN6pmbnvoSTjwtlbaU77cTyABgaqXCSamiyxo0mwXgCa1jTqSeS6V5S9N607bM/9WxMny1BPikM4MXMr/UW5PaMa99ISP1/5a/U8vKpcvlJ/emxrkKAHyRQAYAr5IKQJT6l9Y+j7aLP7dWe3MTj/uQ+3xb3AQ1lZ/WT719wVeazALQ54vPxJFWe77qWtLg6AjqZ/p150a+Xenkgpn5tON7xV1Rjn5VI/z9aD6OpGstiN1ZWCv1x039Vvs9lffUb6VpABAzjtIxK+4zgYyKo83PawXM0uBm4e+9A9gBvNmRCm2tAl37/W6t+bmzwFHqz1vrA9zbF/hs32EAWLFi/pRV95WuJRW9ha2W31K/K7gBpMWtK8IuH3c0I50huFEye/4A4E5f7Xp5xKpBjG3TImMZK59kAC1yA1+2BIZL86Q+ixb+XftsWqkbUsuyWz61luuukfu9lD8AIP+y48vPzTcNWyCQAcAUzjxMe1vBtfx+ZtqR+UZ86m0Ub7EAeIPUs/LLz7iVAxcxgYwJaX0BcD/33n/YBwC8mefcOxgjYzIK0gAAAJAnkDGR3Ej1ghsAAADwD4GMitTgc/G01t9Kv4f//3K/LYAnuf8CAMzPGBkVpQHXen8r/X7mU64AAADwFVpkAMD/57vzAADzE8gAgIBgBgDA3HQtCSi4ArBt/w5m6N4HADAXgYz/76qCqi+OAKwp/IqU+zgAwDwEMgBgqw/SvOtpvRfOaz7zmW+9+QCY02/btj9u2NfxJu8c+4+7ONcAiK0ScDGf+cwncPklv99PIONqKkfn2H/cxbkGAPBdyoLr+P1+vloCANtmwGcA+LJ9oG/lgTUIZAAAAPB5WmSsw2CfAADAUrw1X8OKgYG9ZcaKef8SgQyGuPJhcvWDyk0KAGB+YZlQ+W0Nqx4zwYz5CWQwzIoXumg+AMD8VCrXFH9NxDFkFGNkAAAAU9oHX1QBXt9qg2nu+WVOAhkAAMC0BDHew7FkFIEMAABgOlpivJOWDowgkMHtcjeuvalZ7cbW8nvrsgAAmI8gxrsJZnCWwT65VSmI0TIYUEsQI14OAABAL8G0eQlkMIXWm0QteutmwxesHKBzjQJwhztadOzP49mebbPmC0YSyOA2+wPlrkqYJom82Yrn9uwBmBX3KcAbrVKGO1KuvWPbdNvgC4yRwS1WeSABALC2u1+e8V7OoXkJZHC53iCGoAdPUOABgG9IDQrfO23/OzU9N611vtoyUstpWdZslL04QyCDW8QPgtZBP+FOHqhsm7cvAFd4opKdeq7vZc3UIPO5aeFy9jRhmTVMG5Z1c/OW5svlNbf+0vrgzYyRweXiwETpiySph8MRAiLw7wp57nqoXSutywi59gBISVXIr1Jr5RAHLnY9A9CX5mkNKNQGsc/9XsqnYAZfIJDBo1LR5Fya8PfWz7VCrzsLWVdquSaOfM64Fph8Q8HpLecAwIziMl04bYTasype/1X3+VT5NaX2MqFlGfBFAhncLhXBrkWVU3/n0tSWBzV3FXKuVgtmjPic8ar7puYt5wDArFJB8Dvuta3dOe7mpRz0EcgAyFj5Lcioblo9RrQCucKZ7S+dA0dbophvjvnC+WfOp/nM98b5ckZ0LY6XU5oWvlArTQun18akyM1fG1OjpXtKbXm58UDgjX7btv1xgl/nKzeQVbdz1Xzzbb3nbSl9z7JaxtM48/tVtKp4v6uaqDOWZ+635bp8bFv7eGq8z+zHevb8fdXv99Mig3FWfGsNtFn5Qf5E6xTu47iuwXFiJ/AIjCCQwRB3DJQEPOMt1+He7PYN28I/HM81OE7snjgXSq0+UtNXdGRb4nlcp6zmP09nAIDrjOhv3DJWyCoFoN7xEJjXKufc1zlO7PYxIZ5Yb8/0Xnc9U84Ozl2bx3XKagQyAF7m9/v997/cG6jw79TgYPH/c2ngCSrHANzBs2ZeupYAvMyozxm3LqeWdja6mMA9XGc8odbNorWrSfjv+KsgPV9Eya0j9dWRWl5a1pOaXhuXJLe+MK8t+YY7aZEBAAAsL/dJ1Nrvpc+hhkGMXJrSZ1VDqWXGQZIz60lND6fV8hWn78k33E2LDAA+R6uMdTluQE5PxTrV0iCXrmfZLWlqrSNry2gJSJyRCmbEy//KfdgzZ14CGQAL8gYEmJ3CP3drHaD6yHytyx5x3teWcXQ7e9b9pq+68E4CGQCLUajgy5z/wApGvMl/6nO1pW4oV6wLjvht2/bHCXQdF+g59h9wFfcXgHkdvUfXWkvkumS0tLKI05QGAK11Gcl1bUktM7XcUl5y85bmT2kd/DO3vTUrPIdXyOMX/X4/gYyrOfnPsf+Aq7i/EFu5y9aM57JrjDOcP++3wjFeIY9f9Pv9dC0BANZxdaFyxQLrygEYADjC51cBAICp+LTnu2npwFkCGQAAwHQEM95JEIMRBDIAAIBpCWa8hyAGowhkAABk1CpQZ37//X7//a82PZcW3u6uT4FyPUEMRjLYJwBAwtVBjPjziHtlrfTJxdS88AWlT6cyp9QnYmEUgQwAgITaW+AzvyvQQ7/UdaOlxrzecJ97wza8lUAGAHRScH7W2/Z/2MIibJUR/r9lGVdToGdGbzkvtbSCPgIZANAgrCgqbD7nysL+EwGSXFP53u2845xMdXMBzntbcBbuYLBPAKjYK5X7fzBKaiDDnpYYdzLoIlzHtTUnx2ReAhkAUKC5L3dKdTOZTWu+XDdQ5xkDx+haAgAZCpjzcTzmcKT7C8DsUkFaXUvnJJABAAkqaeyF19KnUo/+Hsu1wtinz1iQFsyAc+LrxzU1h9z+n7GF3JcJZAAAJOQKs2HQ4czvPetdsWKjQgasJhdMcj+bj0AGcLtcRLv0gKi9jZzxbSUwnsLkXLxBhrFcU9BGIAO43ZFo98qDyymQrMcxA+BKYdcz5iKYtAaBDGAaLQ+OVJpZP1UIrMd9BLiDrgvrcGzmJJDBVIwUzEj7uRMPlhcHQ3LTw99allNaZ2593Kd2fyn95lh9g+MMAGv4z9MZAOhV+hrAbp8epg0DCS3Tw2X0po/TxvNoQQIA7ARS57KX07TGmJdABlOpdSmAVuEDKPVbbp7edbSuM9SShvGO3l/cewAA5qJrCTCls836U105rta6ThVjAIC5aT07Ny0ygGmEgYCwS0fKG0aU9nAEALZNmWBWK5cz306LDKaTin66ibxL7pNjpePcMiZG+Ht8HsV/p1pOxNPjZdQG8EytszQ2hvP6fqX7i3sPAPxDYIUWT5aTBDKA2x256aXmCafVfu/JR+9yz6QHAJiBr3XR68lzRiCDKX3hrfXKke63HpNVOHfO5yF3f3nq3uOY8kbODVjH6t11eUZ4ztx9DglkwINWfGCsXOF6E+fO+zimbVbcTwCzevuLQ+5z98sgg31ezGi3x7mhAlfxuVUA+IfnHqPceS4JZDA1N1bgKoIZcC0vcmBuupNwhbte5OtacoM3fCbyjCODwKRO/t55v7q/v+zIsXeuvYtz4P2+/DwFGMW9lCvdUf8VyLjJ14MZu5ZCfyrN7/cr7r+3v/WpfXJ02+r7tGWf15azip79EqdZ+VxruceMTLNLfco2nP6EN50DtW0ZdR/IpXnb/QEAWJ9Axo0EM/4nVzCufUkg3n8zVypHyW1jal/UKjlnlrOq3Dn1tnOtJX8j06T256z7a+VzoCUIOeI+kEvz9vsDAH3OPge+9BzRavNaxsi4WVhA5h/x/shd7Kk3pl/WelN08/xH6px507nWcpxHpdm2uVpftFr1HCite+R9IJVmheMKQJ8ngwlfeq58aVufoEXGA3LNsBnrDft3f9BcuS1hS6HWB9vK+/aKh/fK++OI8B6We/s/S7eMXB7OjNdzJl2v2r6O8/BEoenstivoAaxxL+wtL8KVBDIe9JUbwIi3ibn5rlj2XXq7fFyp96E06779yrk2QzBg2451l7t6X40+Tq1dS85uV+2Y1vb1k+fEqG2f9b4CQF14Lw+fV/HfYZpU+jDd/ntpfbnlhfOmWmPm0uSetz3pPdf+cXXQS9cSbvfnz5///pdSGhMit6y36b3oR/VXnKWCPJJzjS+cA3verryGryqM3JF3AMZJ3bPjwEU41lSqYp9KH/679GwI08TLi/+O04aV61xAIxXEqKVP5d9z7VoCGdympRKQi5zWIpu14MiK9gdAeGPMpRsRxNi2+777fIfa+eBce7+rz4EvuaOF2JvuPwC9zt7/7hrPqbaeXEChJX1vPo7OHwZaWvLTm77lN87TtYTL9V7EuZvF6t0eeuQiwbFc072vcq7dq/TW4il3ngN3bueT+/XO+8zVzVAB3izX+mGEmZ75qe4dpbSlVhctwZ/e9Nzj04GM3v5XodpFe/YmMuom1LKNV6z3rKfXP7NUE7ZcmvD3VP+9VNO3r+37t2xv7TiPSvPGc2XW7Sjt61x3sNHHvtYi7AqCGQDHpSrcb7uf9nTf8Dx5r9+2bX++eHBLhbla2lr6njR3zt+6vJku+JnyMtqq27Zqvt9k1WOwar7vsOq+uSrfvc9knuWYwHlX1hvioEbvulJBkdQyU/9uCTaU0udaJOd+TwX4a/lP5ae0zp78l5b5BVeWEz7bIuPsDl3hjdHMeWuh6RbAN5WesWdbOrau33x987VWCp7Op/nMN/N8V1xHI7Tci0v/7u2uWUtf60oSKrVI7tGTp9XrYKv4bCBjtFKXjFy/qlr0MrXso827a0GXXP5L+Qmnt0QhjzRxWyFgBMD8jj5HzFefr+c5veL2mc98d8x39jrKdTU+kz+YmUDGAHGgInVTivty7Wni4EQp4JFKl1pnKn89+S9tVymqmQtwpLa15ivBC61OOMq58z6O6TgK73P4yrMcZjLr2Bgj78u5bv+p5R99mbqCI/s0nmfl+7RAxjbmAOYKoLXllprOpvp4HdFzosbr7W0qp19zO/uCo9527hy5fx69585q1Xw/oSV4b38CXzTz/S/XartFvF2tdadS+lWUjumRffqmwM7nAxmpFga7ngPbm/aKG01r3nu28Wwec9taG6QnvlnNfGMGzindJ2oP79z9+4wn7zfudefYf8BXuffxNZ8OZKS6TrTeBHKFpScLUVf2T23Zrlz3k1F5AL6lN4jpvgIA46XG60tN3/8Ofwun5ZYZT0stJx4nMJWH2vJTv6fyX9qWWprSi5bU/sulS2177/b2HoPaPpmtO8pnAxnhiXEkXarFQDg9d+KVxotINQ9KjVnR2iSotWtKbr2p7SqNhZGaP7etvbTKAEpqBav437WHduoeWPq7dm+sFWzCf7cUWPibZwTANfZnWPzSMvdsTD3HQqn6UeoZGa4jVRfJradW6W4JxpTqcrmX4eE+qu2/cHptmaltqf2d25+pfNX2SSnfT/psIGP0G77UiXHn+s4sq5Q2Nb027cxJ3RpgAti29L0iVZhoLWiVCkypv1sLYHG6MwUWAN5nhXv8kTy2vnA9K36h0PKyen/2nl1X/FtpvlK6Wp5z6x117uT2yah63mifDWQ87UuF0p5tLUVMAWKlNz4jgrmj5iu9BSkR1G3jWQGwlqvv2S0BhZZWj7nWnKXyx1G1fXLVesN1r9QS9LOBjCNRtNJyWudb6eQ460vbClyr1p1utftMa2Fkte0CgFAt0Hx1ILrUtaTlpcITgfIn19n6omUGnw1k5Pr29J44vQd79Ek581uoEfmadduA68VdPO5a14xmzx8A58x8ny+NF5Hq0pFrxVD6PV5Oro6WW05t/bltirtNlLZlT1PqxpKrX8a/5ca1KG17a/5S25I6Dqn85dIe6fZ6eZDqn7zOedFcLbdze3f6kzeemW96AC2OtJCrFXZSv8XryRUaStNK+SwVGFLra8nPl1u29TyjPQufNao8BV929/Xi+myTGwOLuiv31e/3+26LjKNSBc/4t1JhtHVaqsVIa5QszhfAzI7cr1r6vrZMPzPtyHzxm5+e9OTZTwDwLf95OgMriUdybS2gpkaADaflAh+p5lO5pli5NKt7y3YAwNcIMAGr2+tV+3/ua/PQIuNmrSd/KkjSUqlX8YdnrXwNejizgrvOU9cy8Ga58QL5m33U745zSyCjoDSwy90ntBHuYR0rXocrV9rgqgKTaxl4M8EMrnDXOaVrSSQeJT/sEpLqInJk+XdQkAEAnqQsAmtwrTLKnYGxz7bISH16ZtvqA8jlRqDv/QRRyydxcuNl5H5/ssUIZT1fM4jVvpzgWANf4u3h81LPotwzrPSFIeB5rZ/ShJq7z6HPBjKO7OTWz++MnGaE+3dINd2Lp+Wa99XSePAAb6By/B65T7EC88q9VHOPJaenQcAVPhvIgFXov/gOLRWvlgdC70Mjd+44p1hJ6zXzhJZraUSamYI3vV9Hc7+BNQhC0uPp+7pARodcdxCAkpZWNKk0LcuprbdnOjypVDmetSI86mtiLdeylnjAE758r9Flf24G++wUDwAKT/A967W0HKNRaeArZrj/3XVtP72dPXpbawD/WOk6/xL3tHkJZMCCBNTebVQzdF1KeAsFyfm0jv3lngOsyL1rfgIZ8BJhKw2+TRCDVakcAwAtjJHB1BRU2wvs9tUarq6ACWI8Y+UAovNiLTNdy7nPvvscPPSb6dr+utqXBpmDQAbcJNU0OjVwY2saN9P13HXc4nMod245j8ZacV/OGIBROc5zzQLAPwQy4EalAqhWF+8WVkBKlZGz42PUvobSsx5YxRfO5dZ7yN1y45cY1wR4E60y5mOMDKamEMQbhC0icq0lWuY/mwZW0Rqoe1qptdPINKV7yAxWOV4ANfH91hh089IiA26Qu/n1FvK+3qx6VT0tcVoGO2wdEPHIdJjFCuduSx5HpJlpmwHerLVlK88TyIAb5Jqj9d4cV2mqO+Kmn2uq3DOvB8+cjhyfVc+HMN+l7kShM92OUmlb8nC1o8fgzHE/s94vu/tYHTk/43lau+T1rAOAuQlkwIP0t0tLFTj3Zn2tlUHm11qBWfV8iPPXEszM5btne+IuC7U83Kmn0nrkuMfr4Lg7jtU+z9EgXZzPlvWM9NQAztvWfkxGp4WvcU3MSyADJtbyBZPUSP6pt1Utf8cFvXh5qQJnbt2pN8I9b+dS3SlSBeMZKy0z5ml2ueO+8vkwcgDfo5WwmQtgpftC73EP57kij183+lidyUduPW91NEjUEyCa7aXKTHkB5iWQAZOKAwGlwlv4dy6AUPo7DGKk3t7m0qXymJue246UUn/xcDtnpPB1TqrQvvL50GNUl6xcxW7WykGpIpwSb99Vx37GffW0s8fqKq1B/tDTQfsWdwaJAFYjkAEv1vO290i61kLqU5XMN1Ruv+qKAvrbz4ejXW1m2S9XVspm2ca3mKkCHQckcoH7eJ4ZgvYtngwS5Vp35vIxQ6tOGG2m+x3/JpABk6gVxmaUKmikXJH/p9bLeVccs6fPh1qF4uqCUEsz81y6O66TK4/L08f+bVbbj1d0i1gtaH+VeN+mgje5tPvvswaIgPUJZDCV3JuT3dseYHEBIffbiOXPoDU/uXS5t0G5354wSz6OePJcKa175fNh254bEHC26z9Wy1vPcQ+XN+rYz3QO9Rp93Ecfq1azPP+fDNrPJD7OvUEkAaKyt58/MJpABtM50jR6drl+/LU3qLlmnfGbi3A9uZYcpX7lueXVmnrm1p9bZstDOtf3t7aMVNqnrFgYeWqf1fbV6udD69vEs0GHKwKhV7nyPhD/dvbYz7oPS0ad7z2V06PHqiTXemjmc3s3Mo9XBIl6AkRX7nMBIuAMgQymskohpdeR7ck10WxZdkvlLqdleXGApCd9i7BgfGQ5bzt/3uYr50MugLlP63nLnQomtizn6D4b7ch6zx73o+v9uruPVW+gP/UWv/amvxTwD+e/M2jf4oogUU8Zq+X+cme57Y3lQ+C437Ztf9wUmEnqQfXFh1dvhYU5rHqcVs33LFbdf6vm+w6r7ptV801eqRtdzzy5+VrSloIpqb/D+XOtS3NBqThQMzpANCvX7pwclzn9fj8tMpjPW1tl9MoVCL4kV3j5SqEGAI62krlr+WdaaV7RqhP4BoEMpvfloMZXt/uNWoJSLU2re5pulwI+X76umN/M525vt6DRaWYOcAsyX+fJffv0NQeQIpABTKnUHzk1fWYt3YRyzXZ705TW0TIfx9mv13t6H7es/8o0uhxyJ4EpYGYCGUzpikGz4ClHB1k9kmbbVG6eYH+PUwtWPtn9MNWn/8k0M1kxyLyKp/atYwjM7D9PZwAglnsTmZv+NmeapYejyB/9WgbMyLkLAOwEMpiWAisck/ocYDgdZvWVYOXbOG7XsW/hWcpN89K1hKm5efA2dwQTnh4gseezf6V54y4Eb+9u1jIGylu3vSbeN1/9utVq3U0A4CoCGR+h4POMrxWyRzhyrq5SoXk6n/G+vSo/uUpmbX21ivwqlbgj+zUXtDC4I7EwsOdcAOCrBDJebOZPtH2FY8AubllQ+qLIiM82xnqDClcovUUvDer4BV/a1pze7f9qq4xtmyuIcfTrSdTZt/A819q8BDJeykU3B29S+7VWuFfan3th9Ojgmz1p4grxKvsop/YJ2dQXjlLdU1r+zu27VLpUPsJ/f6lLzF1mCPSkjm/87yvTOJcA4B8CGS+jkDMvn5T9rtLxTrVCOJtm5Kdcn1QKyOSCErlKX+nvMIiRqlTm0qVa2eSmx3+P2g9vskIQM7felutvRJoZj/8Mrb3eyr79FscW+ghkvJAb4bw0H4d2Z7sOtM53NF3r9Xz2mndPBwD4N4GMFxGpX8OX+3XD7g2tDFKtP1JSb1Vzv1FnnwEAAhkvoWK8FsGMd9PqJi0853OtG0ZeE7NdY2H3E9bgWgbuMtszC2YnkAEwkEJIfnDT2r5JddVIDayZG9g0HrAzHm8gThvPVxvsMzXeRWo5uWWWtr80xofC7TPscwCYl0DGR6XeMq1UaLt60EyDcsJxZ66bnoFRe6a15qt3sNWjg7MeWS//ENgBAP7zdAY470ihLmzenXoT2bv+u11diO1dvubHAAAA99AiAwDgY64MwF8d3NciBwCBDJLirhXhv2t9uHMj8pf6nqcKJfE6S+lq60lNP7v8ln1QayaviTQAT1nx+aMFJADbJpDxebngQm7AunCAu3B6at7w3y3Bj9xXDHqW37P+s8tv2QcCFd+zciHbuXqOY3+PlfIKwNo8c+YlkPFxuYszVyA/czGnPj3YUvDvHfyvZ/29y28dS2TlCg3nrfjQc86O4diPd+Z5lGqJ19NyDgCYk0AGSaMLdrmC410FyFEF11wXmtz6ADgn1w2v1uKt1O0wXO7stOwDgL/5aglFowp5tQBCaT0j8tAyFscVVigkr2qVSgjQr6XyXroH5LorUjeq1WHP/TlOu3f7dI8HnuY+NC8tMj4qNU7FLjX4ZW1ci3i8iHBZ8TrD1hg9g2K25qd1/SOWX9sHCs4A86gF00vPg9Tvpb9zz6Pc4Nnxb+G/7+oSM0sQw7MTgBqBjI9qedPV+u+Wt1659bUWVs7kp2U9o5evEHaPXJPzGeUCbKX0pUpXbRm5pvihp/bbkYpYqmK0wnHftrZjTtDhkgAAIABJREFU33p+tHSnyC1npWvl6kp6LaBdCyCU/q4NPp1LN8Ng0i0t3UalKVnlXIWRnPPQRyADWNoKwYxchaaU/shvpTS18QKe0FN5j9OEFcGZtRz71vOjdsxKy5nheD/t7L3iaOC9NV1r5f9Nx7LWcmX26xuA5xgjg0Pu6LsavhFbcfncZ/bxMkYWxluWdaRV0tNy95RSl7Dw91kdPV5H0tW66M3uTHDqDWMqhK0wSvY0KxzTktqxnv2+DsCztMigWVjouKOAcXUhbfVCIP/2lrFJUm8or1rHjFJvZktd01aq6Ny532c+xrGj1238TApd0VJrtn06W356rJx3uIrrAvoIZACvscpb+pynCzEr77fZ3ZnHI+t6ch+2jPcS/r91vlSgK9W9Kh6PIvw9FyBNpY3nK3WZCNOl1pX7/S0B220zyCcA5whkfFRuoLLU7+G/a/27U8tNrSe3/Ny80GPmYEBp/IOnz/U7WwuMzMPT+23Xsl0t46Oc3Z4jYwzMsg9TzuStt7tNT7esUd284gBJT/pV1caJyU0DgJ0xMj6q9Jan9OYnV9DIvbFKTWtZfq1JOayopRIb9vNfoaXBKKU+/7n98Lb9o+LW5m3HfSa5e0+q9cnZNLn1nxkrBYDv0CLj43Jvf1oLiq0Fjd7xNRRieJtUM/HQXW8jZ7q2Wt9opyo2b2lev6udH3CHltYno9KkpjvvAWilRQZ/aR05vWU5PctfbeA+aBW+nex9QxmnOfM2dBa995ewgh/uwxUqPWGec8GY1vOjdux71gUAsDItMj7uijd/8Wjx3i6m2S/f0dtPP54+6m1o7beZvTHfLW+he479G487ADzJ83NeAhkvEAcOjsy7/x1P27byyOpHAhal5Z/ZFgCgnRY6AKxKIINDI7fX+vf3jsLO2q4uDF+5fOci8EVX3fu8jADgDgIZTEUBaF0rHrerAiTecn6XYw/QLrxn1soRqbRH5l+xvMJz1E3mJZDxEr1dMlJdQ570tYfLLPud8RzX73LsAfr0lF9TaY/MP5LyHDxHIONFem/mM5ktP1fy0AMA6PfmAeXfsh1wF4GMF3rTTf1tHBsA3iT1hrunuT959m1aaqD6Xbx/Svur1FUl9XIwXmdu4PvUuoDx/vN0Bhjrz58/lzSd47wvBjFazsMRaX6/33//a5nO31r2VZimd9/G6eMvF618jHKVjZW3aWZfu48Cf2v9HHXu89R7mSwuN9e+0pf72l8uDXAdLTJeKncTVQC8T7z/v7bv7wxixG9Mcm9SvnYMWrXuq1z3tdq+zb3Vipe7qtK+grcrnevuuVylJ4h+5DxMfY1vVLmmNK9rBtoJZLxY6maoYH2frz+MWh76I9LU3spwvdL4PKnpKvkAdV8PEuW6hdTGyOgdAL81L6kvpcS+cFxgFgIZH+MGC+Tc2bc3t464f3KYNtf3ufZ3rp90S1/oOK+lPMTLzG0X53hrCe/XGhy/Imgxwox5grcxRgYA27bdN8ZOaXyNuIAazrPnr5Y21cf5aF/o3PRaHuMxQPSb5s1y3as47+37Nry/hv+VWhXH99d42raVA9ThPT9eX24dYfpcHsI0bzpGMCstMoDX6OnewHPOvkFrnW90um1LBzNyy0wVdPmWXMueXJpQ7Rw728pnlVZCK187s+/bGfTso7NBnVQXlJ40vemBawlkAK8giDFeSyVsxDyrqHUfaZmX77h6EN2zLXxGtxBKtXYauezVrLJv38qzH95P1xJgeblBuFoH5yIt7F5REu7neJ4rulM8dSxHVCSch99xthKlKxL007WD0ZxL89IiA7hE3Bc1nJ7qi3o0Ta5/bG46aT1N4FN9kUtSFbJSv+XcGBOpQEKpC0dueaVzqzQ4aDhPbhmp89DbVEZUrErnUC5omzqXU8uJ+/iXroESwRee5h4L3/Hbtu2Pix44Y9W3H6vmezT7gZWsdr62BLFqXeNSwbZ42bk0peWE+cotq5S/O6x2vHer5pvnOGeg3e/30yIDAOAqueBCrzODgpbG5uhZVm/+esfWObL+0n49+lvq91KrrnBaS3570sfruWN9K7h7P/JdAkzzEsgAALjJ0QFxe9NeUfhu7XK1T6sFEkbmZ9Rvqd9zQY0zrVZaz4On9u0qrtyPwNwEMoAhvlRwehuFOLhPz5v02ngYd8vlJ/XbHkwptWwYkZ9SS5Ujv6V+v3p/5/bhk/t2RaP241NmyAOsRCADOO3Kh+8sBQyAHq3dNloG0U0N0lkarDacpzQ4brze2gC5ObnfSwMyryo3sO+oZW/b38c+5Y37dpSj+xFYi0AGALCMVQKbPV/6OJKu9u+78jXS7BXK3vwd3Z6ruwV9hRch8G4CGQAALzNbJS41QGYuTWimCnjLNqTSh3q3f1S+ZjoXRnjjts52zcLsBDIAAAa7aoyF2tcanvhKRWk8j1hvMOALjn6aN7ecr+7bUfsRWMN/ns4AAECrVSoe4VgVVyy39HvvOs/s01zluRZQ2fP55TfQte23b9tctR+BuWmRAfBBq1QGeQcVhXcLv/4QT2+d/4jSgKe9v5V+z23XkVY3vdv61L6d3d37EZiPQAbARynAcQdBszYtnwqtNY2PK9ipL5e0fv0kt76cJ+4nqXWWWsLUWsnkfq+lv5p79Rj2I7yLriUAAA8KP3u6bX83lS+NhxF2I0gFKVItDFJp43mOfJYy9cYbAK6gRQYAwAulWha0BBoEIwD+oSXPvAQyAABuFHcHqXUfGbneqz7VGS4v9YWIM5+WFFgBICaQAQBwk9GV/CvNkK+n1w/AnAQyAAAGC8elCOUGoUwN2hlPT7V6KA32WfpiR+73I61DUi0mZgiCAJzlXjYvgQwAgMF6Cr65z4C2LKf0dY7Uv3vTA8CMfLUEAADgQQKI0EcgA4Ci/ZOKqabyb/3c4hu3KedL2zqrvTvH/t9KFZrS+ePcAuAqupYAkJVq8h5q/Zzj03orhy1pV6tw5qy2Davlt9Vbt2sWues1NXbIrnZMSuOThNN77xWl9Kl1ltLltjmntN4RX9e54+s8wDcIZACQlCpMrxK4AO6xwhdYSkGMXSrgUAso1LY9rLS37pdaC5dRQdZ4kNfaunMD0PbyDMmb8dqBmQlk8Apfeyh60PGk2pvC1Fu7VIWh5e/aVxlylY9U2lSBvVS5yeWndZm923Jm3tI+Ly2jdpxyywHqFc8rrpXaOnuCGK3TAWYkkMGyWptXvtGXt51nlc69XFAiV9kv/R1WvFNvSHPpSp+TzL2BbNmOePktyyxtS2rf9G5fnN8j688dp9blPOHp9bOWI11KWqSu/dL10XLt1PJUum+l5h/R/aN0z8+15mgJmqbW0xOwDdXyCbyTQAZL+npBNlXZeItUIUUBZR5nK7Kt8x1N11ox6a28tOSnVvnoXV4qXSmo0bL+MDjRy7XHW5TuYb3Pm/haPBpI6Lmvlu7DtUBtz/JzgYpw2bngbinAnFtPLZgazhdv3wxBVuBeAhks5exbhjca8fYF3qJU8A5dca08ff3V1p96uwlf09od5GhLjXgZrUHQUdfjyOu6ZT/l1Fqm9CwrnK8UgHJPg2/x+VWW40H1N/uEK5xpdp0zenlnXZGfK1qEhFoK9KXp7hd83d4KIOxW9eT6r85Tan1XuOKZcWR9d20v8CwtMliGaHvZW5pVtvQP5j61t2fx+Apx+lKf7VTaeL5an+lUM+rUcnLLzDXNzuWnZ5mlfZNqht66fSkt6w+n5dKMyAvMLD5vay0HeloetF4XqS5jLXlq/b22vhXlup+kvGF7mYfzaV6/bdv+OEDMTqG53Rv2lUDG9d5wnrCG0eeac3duLWM33K2lS0JubIxUILcnbUseanlqWWduDIraemrbUXu5kAoKp7a11jqilP/Ufji6b2f2lu2AO/x+Py0ygPkc7UMLAD3C1lGl37et3j1r9DgXLWNglYIcreupTT8zVsaIdHFLPoBtM0YGL9Xb11RfSgB4pxFjN5x5W3503t6uLTO4Oz+zbT/vo34wLy0ymF7vQypO33IDOlrI8QC9TsubKACoSY3zkkuzbW2fTE516RjVUqPn2TfL8/Hu57XyAaBFBq+SKkh4yAHAN4WD7eZeWrSkiV1Z1pi53FIaL+POfN+9vju8bXvgalpk8Am1Nymx3GBS4fJKXwSozduSh6NaR/UGWEGu4rlzr6NkpVYNALQTyOD1UgGIUlPQ3Occc6Nn55ZVmtdnDNvYL8C21YPOMErLp0+3rf/LIbkvb9SCcrnusq3LrZVdcvktrStXJgK4k0AGrxc/tGvNRlt+7xU2Ww2nfcWRgk5q/ygojfWlc5B1aWXGXVoGBs8FK3LjcITP/9KLldK8uRcjLcuN05WWmVpnahmpFzGu0fPsQ+gjkMHn5Aoirb/3yr21+NrDqmfwztwbLw/5cexHVud+QK/aOdNTKW8dSyM1T+t5m2uhUVtuKW89627ZPgFx4CkG++RVjhQsevUuv3U8ji+I3wqV+r7nBlL70v4C/nHHvZ13OxL4Kj2rnhIOSpqTagXaq3UZLfkBuIIWGbxOqsAbPmDj3+O/U7+XWhOUmnfG60i9Lfniw7+0b+K/4/lmKlACz9Aagx5Hu0CMPsdy3TnOLGv0ckfkB+AOAhm8UssbhN7fW6a1zteSh6PCfro1R8fsuGKsD4UgAEbLPRNzA27u01JSaWsvQ3KtCVvS5oIVvctN5bGWh9xLnfDvr7+UAZ7127btj5sPM1PB7TfbPkvlp9bCpWdZwDeoNM0vd4+e8d49Y574LufjnByXOf1+Py0yoMWRwnPqrcnXb4S5rjepdK2DnAFAL89koIX7xLwM9gn/X6mSfOQm1tLt5EvCpqito8bH84e/A9/j+mcU5xLA2rTIAC7XW2AMv2xyZjlAm9VaO62W35D7GACcJ5DBq8SDd+W6deQGy4rnCdPk5g2npdKX1hfmtSXfX3Jku2sDrJW+elIbwPRMtyKYUWtXL8ay3wHW8eWy+Ox0LeFVUiNxx6Nyl0bbLo3InZsed5moVYJT32ZvyfcXpVpllMTHMTUt/H/uuKXSHP2qC8yotasX4x29rwAA/6NFBq+UqsiGaoXHloDEGalgRrx8lYt7xa1h4I20FpqLz1cCO/cA6COQwSfVHhapLiaj163wWpb7fv2MSmN5xN2Gwt9busKk1uEc4gzny1y0zACAfrqW8GlPFB6vrnzOXulfyd61pbRP49Y1ra1sUq1yct2UamlVgmjh3jAv1zEA9BHIYHo9Bbyw4hdP2/+Ox6BIzR9/NSOeL5w3Nz2cN85XKW0u31+S2t4n9sFdYwi0LD83yOzXzg2OEcSYn2AGfJvrH/roWsKrtL4NTxXoS/OWpvWmbZnfWBnzirt43NHHPdeVxLkBAMAXaZEBsLW/sY5baeQGbu1dd8vvpe4tAADwFVpksARflGjzhn1UqpS3bF+qeXZq0MzWNL3ry41tkeviFK479xnYME+ptKsfc67Vel/InXt3rT/Ox9Xz9HCtAcBcBDJYhmBGmX3zP6X90NrqolW833PHYfS03nxCzVX32JbrI5WP3nVc2TKpd/nuxwBwLYEMlqOA+Lc37ZPUAKxv2TaAEgF7AGgjkMFS4nEJsC+eVuoOAiuLv+KU6uq0/56bHi9jTxMPYBsvpyU/uXlG5rVn+amvUOUG6gVgDe7b8xLIYEm5Zr5fuNmUxnbgGY4BbxR/qjr+/y41PRcUiNP0dDuJ81Naxpm8Hl1+PCZOahkCzwAwhkAGy8q9KXs7hWDgTkfGjLnyPnV2DJxdLq89y28dO+MLzyYAuJNABq+ikg/wjJW6UYzKa66bTG59AKxFS7p5/efpDAAA67srgDGidUNtDIyraJkBAGNokQEA/DVIZW7QytIAt60DX4ZjScTLSc0TSg3GOSKvI5Zf205v9YAc9wfo89u27Y8LB5iVJn1wzpuuoau3ZYZ9NUMezsjlf/XtAr7JvWtOv99PiwzgvKubS1+5fA8nAABYi0AGMMSKAQH91eF6R7pV5Lp27H9fcb+pdWkBuJJ7D/QRyAAATikVwFs/UVqa547CvQrEXFYONDuXAK4nkAEAwHRWDAisHIABWInPrwIA2+/3+1f3inB6Ll34ezwtVaFLTd+n5SqAqfXFeW3JN8860jIHAHK0yAAu19JEPC7g5ka970mz4ts8eMpe0Yw/K7r/Hf5/2/7+vGg8veXvuEtKqotK6VOwrfkGAN5FIAO4VEtFJZWmZTlH1gWUhddMS0AxNX8qzahrMQyg5Jbvup+T4BIAowhkAJdqKbCOSgNcr3YtplpNjF73kS+hrOALlfyzwYxRLfz2dC3nc7wcLf/gO1zj8zJGBjCV1oKlBwu0uWpsgifGO3hrAONrjp6TYWuc3DLiNKVl9a6vNQ8AXE8gAwCoDpgZjkGR6yK2bf8esyI1XzhvbnppIM9S2ly+mU98nrTOMyJNT7rW1h0A3EvXEuA2V7ek8HYMjmsdcyJ1DZfmLU3rTdsyv7Ey1nFVF6Td2WdOaqDaluVfOUYMcC+tgOclkAHc4q4HQa3gCV9kkMX5ffn4HBlU9k65L+yU0sd0iwIYS9cS4HKtg/+NGh/jyxUCyNFiaV7uWf2e3me9Y2QYU4Ma9wDoI5ABXCrV1z3+rWX+nnUoDECeitRc3LP6rbzPBDMAxtC1BLhUqbB5pF99Kc2qBVu4i65Xc3Ec+sUt/M58WvXIOkfQ1QvgPIEMAPiY3FthFatr+QLGOakv1IS/9XQ7jL+qE6cJ11EaG+PoMRTMIOZ8gD4CGQDwQbMPsPhGKinnjGzhV/uKTs9XdgC4n0AGMIQKEKxPJQ3uo1UGwHECGcBpVxbCFPIAAICQQAYAANPR0g+AHIEMAACmoiUeACUCGbzOF97gKOABAMC1lLnnJZDBK+Q+k/ZWX9teAACAnUAGy/viYJCpb94DZXEAMLx29t9GXku1ZeZ+PzrfqHwBAMzuP09nAI76/X4q8dv/KmRf6FIDR+33iv2/+Hq54j5SW2bu96Pztfr6PRMAWilfz0sgg6UpkP/DfoC8VMDTNQMAsC5dS1iSlhh/i5vKA2W1rht7mtq/U/OUljuyq0mqe0wt371dWXifq98wXrl85ylv5dyGPgIZLEdlPU8wA9qUAg/xdRT+OxU4iK+51DUYz1f7vWW+OE+9+W7JF++14rHWxBuAna4lAHxOWNmvyVXweyqCPWPZpIIcqflq62/NtzF2AIDVaJEBXO5I0/X4rXHv/LVlhlors2H6q794cUbqzX1slrzOanTrplyLiNa89KTtzbdzAe6Tuv59Up1t0yoOemmRwVKO3uT3N45hU/D4t5HOLvONb0d73kiHgYH9v3D6mTzEy019wSKVn7u/eHFUKWjRs81vctX23r0PVx7XAABgJC0yeL3a2+krKjlnlzlTxXikloERc60bwkDI6P1Teoud++LFrJW+mfP2pFoAKjXeReq8SA2aWRsANBynIl5f7vfU9NLYHD35ri0fSvfZlntwLU3r4LhvPCdL9+g3bi/AVQQyeLXVKqEjrDDgZ6oCGVe6cvPljl24nDu2v1T4DvMRpi1VduNlltLOfGxnVtpvZ7titEyrraN03p9Zbu/y+bbS87GnRV3p99Sgtb3rAeDbBDL4pFoldE9T+3dqnrPLbKn8tugdVLCn4Hh0vpIzwYcz4w8cXd+uFCgL/07lMVegr6U908Uql2/+NntAMGfVfDO/lhcBtTTOTQBGEMjgc1oqoakm2j0V0TPLrFV+W/UWFo8WLlvmS+X9ytYFd7TGOFNZbN1n+3gW4bQzVCDarNryZdV8M49cN6er1/dkHp5Q6+oGQJ1ABp/TUwnNpTtT4MgFP2r9hN9QyGltEVAar+KK9Z2dZ7RcV5JS8+s3nB+zWHVfrppv5nB3S55cgNt5/LfWMUVSWsYzaUl31fwwO+f2vHy1BCJXvAnKLXMPUPx+6a951H5fSRiQaRmrIDUwYfj7qPWFafflh/NccT609CHf1137/S1BLuA5TwQQwufbU3l4UritLYH9eH/llhembe0KdMaXjhkwFy0yeLWzXQByRi0zLKCU3k6t3sz2SDeXVPAmt5zcuBSxsMDck79aM+C4IB6nj5tK54IkqWWm0tYKveE6c9N4Ri5gCU9LBY/vPjdnyMNsRgQa7EfgjX7btv1xc2MVIwY53Lb61yFy60pVJFPzty6zNm8uzyUKLDCn0v3DNcudas+J0u8tz5ie51CpK2Fu/Iw3GbGvar/nxuOKf8+Ny5UKuscvD2rT4nXytzee32/guMzp9/tpkcFajr5ZaOnKcHQ5rdPOLA9YWy5gEbY+cu0zo5bWXT1pDHL5bz1BjLPi41QKZsTlrTg4UQp4pNKl1glwhkAGJMzcHQVYU0vXKJhBbvyG0jncmuZMoP9NeruZ5QIQI9ZbW3dpvYJT49hv0EcgAwJXNPPWdBwA2OW6d/R2M9mdbVlaSnvVi50j+QEICWSwnCsHrlplmTlafQDAvEZ1M7tiDJK7KKcAIxjsk2WptP+b/QHzKrXM0mqLu63clWn166R3wM7WbhutXUbi+01pEM9SnmvnUG3wc/6mHDcnx2VOBvtkeW4u/7AfYG65t62CGDzhyvPN82is0WOKpFqC3Lk+gFEEMljWqIGvVvf17YdVhMGMeDrAjJQxgFkJZLC83Ij/b33wqgTBulyvQGncitK0Owciv7u1WLi+L5XpgOMEMniF1gLBG3iYw9p0J4Hv6u1mdtUA57XPPh9Z39F8xvOltlnLECAmkMFreeABALPRzex/BCiAowQyAOAmYcVFAR6+66pxvkpfL2n5elKct3DeUguS/d9hupbuK7V8wdOcl/P6z9MZAAAAztkDA3vFK/x7/3dtvlRgIQ44hOnjtPE8tS4spXR7qxVBXyBFiwwAuEFuID8FdGBmuXE7alrSlO5/7o1AiUAGAHBYz1cVSs3Xe+YvpbujmXqumX1IJYyrxdfOXd00Ut1HUuI8XPUFFriSFw7z0rUEADgsblLem/bI/GfTnFEKWqSa58MV4u4g8bSZhMGVGfMHrEmLDAC4WEsf8a+IBw5cbfsFKbhTOC5FKHXNxOdmGGCLBxoO/87NlxvAM7W80tgYueu7Z71f8KVthREEMoDHqRQ8Q6GJp5QqOXHFJtccPf6iQmpZqeWVpvt6ArPpORdTXZ5aWzzlAiO5f/emP7NegBSBDOAR+so+zzG4T6qy/vV9nmvZELfYSH36MZ4/t6xcxS7Vx39EKxHXFADcQyADuJ1K3Bxyb+7gDq0tsa46N1PjCZxtHeYa4kmlFkzMz3MY+ghkALfRbHted412z7eUunWUWj/kWmGMkutK4isLrM55CnyFr5YAt1LImpdjw0ipryqE03dPDJ5ZC9r5ygIAzE2LDOAWmkyu4eo34bxPz1cVcuNRxNP2+VNjXIRpj36NIUyb+rJD6fzv2QYA4BoCGcDlFO7XIphBj57z5OwXCo7M3zOPrywAwBp0LQEApiOYBgDkaJEBTKmlmfrZZV/1JYSrlg1f4BoCYBaeRfMSyAAudeStaq5f/NHlxa4cXPCJgQt5n5XPoRHX5yq+fJwA4EkCGcD0FLj5ohXP+5Ur9kc5TgBwP2NkANPJtWpIfR3h9/tl/x3+P04XLzOlZdm5tKXlxfkqrSuXtrRdqekt+QtpWXIt+xcA5udZPS+BDGBKe0Uv9enE8JOH8ScY49/CNLHU5xnj32rLzqUtLS/envjvUtrUduXyUtoWAABYla4lwLTiynvq91zFvOUTiaUm4b3LbpmvFFQpLa913aX1CGD8T2pftB6TkQNR+sxt3pH9PMtxBTjC/Qf6CGQAyworgaMr6qOXHS/rqgJLbj0KSP9I7f+95U9uH10ZBDoazKjlt7S8VCun1uW0zjtKT17jNE8e19Q6WvNx9Li2rg8A3kDXEmA6V1UwnmyVcDSA0Zvn2nq+3DIjt29yAavecUWO6u3yUxvXpTZvqktSy3Ja571KbZyb2Y5ry/6K05SW1bs+AHgzLTKAKZXeLObGfIj/Lo1xEaaJ/97T1pYd/p2qLOXeZtfW05LneL5UN5KwNYam8//IbX88zsjdRh2jWoChddkzj6eSu45SnjyuLft69PHQVQnW5fqFPgIZwHRqY1C0pm2dp1QJal1uT9qW31ry2DqtJX/0ubJSXGtxMXOQYdvuCxj0FPpb8/R0q62zQaye5dS21T0DgJkJZABAoGVslKsreaVuCLMbkcfR+7514Nuru37doXXcldbxNlY45wD4HmNkAJ9xpG98PM+MFRfa9YwJMdNYA1cEMXqXuVeQ7xpjIrX+3rFfZjmuqwShQk+NhQIALQQygFe58k3u0WUwh9Lgj+HvqflmCGrEQYQzFcyjFetwP9y1P2r7/uxxvdqKQYyQYAYAM9K1BIDPCFsVxNNb539CbsDbI0qD3PbOf5Xe5Z85rlduS+u+HrlPrzg+rd1VAOAuWmQA08m9da59RjE3T268gdzySs3UU8sO19uSb54VtrCYoaXFWbVrIDU9d/6XlrPPM+v+mu24tu7r2vzxskrruPL4aJkBfNHTzxLytMgAphO+XY0/SxlOi9905qa3/B1XAFIVgvhTjnGT9pZ8wwi5L+bUvlrT+vWcni/ikHb260ujjivnXR3AuXL5zg3grQQygGnVCvItnw/MDfY3QhhAyS1fIRJ4iy8HZVfcZi1ogDcTyACW1fL5wJZPaZ5Zt08UAgC801eDtysQyACW98RDJu7O8jYe3M9743n1Ro4TANxPIAO41JGmyLlxKFLjWuzriOdPBRni+cJ5c9NLg3fG62/N99fE+zU3vsgqruyudNXyuIbjBIzifgJ9BDKA6bSOOdEyIGHPoIVnBzg0VsbfUoOohlZs0dI6OCzwDWc/rVtLkwqyt/wG8GYCGQBcovblF4DVle5nvZ/Zzf2eC5oKoAJf9p+nMwC8n8rrWq4uHJfeXO5Xu/78AAAgAElEQVT/tfw7nJb6d+t88bkZpwX4f+3d67KcKtso0O5V+/5vee4f72fCJBwVFXSMqlQSG/Gs8Ai4R8t99Oi91r3qORxL6COQAVxCMGMNZwcxUkGFTTheSfx36lO3qbFQUuOobGlq6XJ5tmyLt6LwPldc+6n7U/ibZyvwVrqWAJdS6ZvXlYXyluXk0pXG3Eilqa1Parl75wXe4cpnWe2+uWdQbYDVCWQAl9Gvd16zHJPeAvkZ62wwPaDk6vtl3MIMAIEM4Aa5prAKaNdJfT1ktLMK3qk8z1yO8xKIpcbWOeNeEeYrmAHwl0AGcIsjTfo57uom0bllp/p+pwrrqfEtcmNehPnFy8+lC/8d5xnL9VcH3uGKQGqPu5cPcAeBDGAaqxXEFB7blPZRz/6rjZfRmqY2X22dHHMgJw6OxtN609SCseE0YDzX17wEMgCYigARsJJcILQ0OOfRNO6RwNsJZAAwhVqXDgAA+Hw+n//uXgEA+Hw+BtYEAKZi/LZ5aZEBAAAFKjMAcxHIANhJ6wGA5zvzXm9MIDbOA+ijawkAAACwDIEMAAAAYBkCGQA76TMNAIygTAF9jJEBsJCVCzr6/wIAMIJABsBiVgwIrByAAQBgLrqWAAAAAMsQyAAAAACWIZABAAAALMMYGQAP8f1+s+NnlH4r/R6ObbH9npoWT49/AwBYjbLMvAQyAB6gNJhmbaDN3O9xcGNLF0/7+fnJpgUAgNF0LQF4gNIbg9rbhNzvPW8hvLEAAOAqWmQA3GC1Fgthy4vWtKnpIwiaAABXqHXN5T4CGQAXSnXP2DP/lWYLQBzdhwAArE0gA2Cnnor0ypXv1CCfd4rXZ8V9CgAhzzLoI5ABcDLNEs8RBjTsXwCA9zDYJ8CJ3lbJvmN7W8fuAADgGQQyAHaaqfK8rUu4TvG0eH1Lv3+/33/+/Pz8/AkahNMAgGNmKlPACnQtATjJlRX91HK2abXPq5bmbV1Wy29n2gIsAisAAM+nRQYAAACwDIEMgBNoHXA9Y2UAALyDriUAi1FZBwDgzQQyABailQcAAG8nkEGX3JvgUuUqnGdLl5pWm39kBe6MPEdb+a37zPsVgOvtee6HaUeXG2YvB/Rsbzzfnm2q7Y/efGffv9DKOTwvgQy65L4MUHrApebp+cLAGf3e9+Z59bgHK948Vw7AAHCOPc/9M8sNs4+pc/WXmGr7I1yPlvWaff+ubvVAF4xgsE+GaHkAhr+74QFX+36/f/6UptXmD/+/Z/lAnXJDv20fuc88X+3z6mctb+/vcAYtMrhM+HBNtehIpWtJG05LvcFoiVqn1iu3TmH+e9fFDR+uN/otrzeUx628P9zHzzei3BA/k1N5pfIrTV/xWZ4qm9T2ba5cs03b0+2H+4TH3XFqZ3/NSyCDS+UK8vGNtbULy/b/LX18k86lz+WZmi8XmDiyLm6Ka0qduwpw9+o9Jq7F+ay4/1cOwPSqXWO1eY4e36PlhrjCntue1PM8VRZY4f5RCtrWyiSpf6f2Ya0sRN1MZYrRga6eF4tPCRZyPYEMLtVa+Nv7INw7T61bzB61Nz5HlPbP3t9Sv8fr6+1LvVUP8zvrLa83lDDe2eWG1nxLz8aZ1NYtDvzkfucad5Qprgh0tb5YXDVYyBwEMhiuVPAv3Zjuau6Wq3ycYcS2ldZx72+p33NBjTc/VFpbCnGdUiCydEzOeMvrDSVPVLvGRjw3Zy035N4O3309595g9zybriz7kHZHufeqQFfPNq0WLGQeBvtkiLjgn7ohpSK/KzhjPY/kWauc7fkt9Xut5Qas7O63vPAUR547n8/vSsxs5YZa8/Y7noW5/cVzHH3ubC0iwvMzPm9q11MquHCGcF3iAJ1znBotMugSvpUPtVR6a83HtnxqLQFKfelSb29a0qdu9qWm56mHQM+6rHZjjgNV8bQ3uavlEOPc/ZaXupb9f3Ya3YPG6ik/jC43pJ7z4b9zz/MwbepN9Znnxej91bJP9pRreubhX6OfN6vt79x5FP8OKQIZdNlzM0nN05NPS0uBUpre9KPnq63LqlT2/sc+uF+qANTSnDqc1zGcR8tb7rPTOCd+q11jLdfgkef+FfP3zHPFuTF6e/eWc1ryOnq8+Kv13jNroCu1HbMGC1mfQAZTUXiEspW79dx9bY98yxtO84ZyrNybuavTOE5rcJx4o5kDXbnfZgsWsj6BDKYg8spK7n5bsOJ1cnYApuWYnPGWN/ebN5Rri4NTT9VzH6tdY1feF+P7yUoB3iefT7GVjkvsyuN0d5kCViWQwRTcuOdV6j/uuPFUzm8+n/d0PVpxPJBV1jO0csV+L8cJOIuvlsBics3b9/zW8nucdvuzYuFkpLdv/4xGHBPnN2+3XQMprgs4h2trTsoDc9MiAxZTarLe+1vP76U0b9XT1YBrHN3vjhv8T66pu/senMP1Mx/HZG4CGdAo9Yaq9Qan7+OzzHgutLw1GJGm1AR91JuLPfuodEw0E2av0jn9lvMqtQ9mvAc+3ej74hnL4/rjBG8mkAENUg+mWhP0txRy32bGc+Gqz1WmvuJxZrCgtd9+7ZgoEM4rdd7kvu7S8rWZEWlaz7snnFel67Z2P5vpHhgu54qAbi7NFWONjLov1vI+05MC73uWnUrXc5yA/xHIgIpS89rUw2ZkQUAwZC53ngsl4YjnZ6apVerO3N7cvu89Jk+z8j2i5+sy8fQz0zz5fGnRW+na/n/nPbB1WWemKQXMzjLqvvjE43R14L22Lp+P59cq7Pd1CGRAg1KBOHyjd8Uyudcd5wJ/pQp+LcekN8+VrLjerpH5tJ5Hs94Drwro5tLceR3uvS8++TjdGXjPOeP5xTirlwXeSCADLuShxOaN58Lo1kpHChtv3P9QcnUh/q3XYKk71Yi8zxh/6Y3ObmHYe5xaAjutac1XT8saBDJgkJYmi26Sa2t9eJ55LsxSqNxTEGtNf+Y1NMv+4y/HZC4jAhpnPw9XPmf2jtVwxr50nPLOeEaPuKZGpzUfKxPIgAa5gkbqgTWqD+YbCwAruONcmM0d/Udr/fZrx+Rpx+ApnnyvWF2pX//b74E1V90jj94X43yeepzuHvNg1HECfhPIgIra4FgtA8rtfSCtWMh/8sP3znNhFvGAaWefo7X89x6TlNWPTajl2JyZJtyXufmftL+fLDy+7oF1K98Xn3ic7gxiXPn8gjcSyIAG4cMmnt46P/mCUe1tRZyupZIUzz/qGMx4LoQDt8WFoXifHUlTGiAuN+8ee7qs1I7JU7t+7e1vf2aa0jkWWnF/P82e62HGe+Aszgz0nnFfHLm8GV0deP98rj9O8GYCGdDIQ+W47YHd00c4NU8un9L8I812LrS8XRuRprTdd++T3sL5U942prSc81emYS2t99XZXBXQzaUpBXrvcnUlvsXTAu8jzLAOsCKBDOigud85aoGJ+PcZCh+pc8H5ca0jzXGf2IQarjTb/e6qgG4uzSz7YXYC72mzXU+wAoEMWFCpIr/3t9TvqaaOPd06RgqXnWrRkUrXkrY0XcHiHRxf+Mt9D4AVCGRAo7Cie2eLgNLb472/pX5PBTVa+76fJdeMPW6x0dqFJWyCWmsynAt6xM1YU+lH04LgX7Ncn/AUpYCG6w3GcT3BPgIZsJhSn/S9v6V+n/FB2lqB31MQ2OaZvcvBjMcF2GfGe0xs1orVCvsOxwk4j0AGNGgZmf/JUq0OzlzWpjTIV7zvewYAjeW6ktTeRNamveX8uJv9z2pm6b5RC263znNH6zzm5zjVzXA9war+u3sFAOJuIamWEfEgXyODKrVKhTdKrCQ3Wn/cfPmsNNv1meqO9nbhPpl1v8y8bgCw0SIDaHY0gJCrGNUGIN3+rn12LdUqI05bG+wzHmejtn4wm7u/3lCa/mazB3VmXjcAiAlkQEVtAM23Ff6OfAL1SLePvfmkuqC05lf64kmLN54fV3N9soJZz8U9YwmVfptxG2FWric4RtcSoKjl6x+zmHW9AACAcbTIgIrZKvGlz4P2/tbye2rZswULrlqvlnPh7vPjbex/Y7jM7knnpOsNxnE9wTECGbCYUteI3t96fi+ludus6wVnc+4DAG+kawkAwAm8YQWAcwhkAAAAAMvQtQQmpu87AADAbwIZMCnNkQEAAP4lkAGwkJVb6QjOAQAwgkAGwGJWDAisHIABAGAuBvsEAAAAliGQATDQz8+P1gcX8FlLAID3EsgAAAAAliGQATDYXa0yWpZZS/P9fv/82bPMK7ZbawwAgHcTyAA4wdXBjFFBjJ+fnz9/WtL3rgMAABwlkAFwkiuDGS0tFGppjrZyOLuVxNZSRGsMAIB38/lVgBOFwYyVKuC1gMH2+1VdST6ftfYfAADnEcgAONlWAV+l60VrF5TR+eYIYAAAEBLIALjIiAr5FcGQMPASr/ORrh0CEgAAjCCQAUCX1CCfghQAAFxFIAOAZiNbaAAAwB6+WgLwAFsridInUWtptq+CpL4O0vN511XGAgEAYE1aZAA8QK5VRDi9lqbUsuJI/gAAMJJABgDAg53ZSursFlgCpACkCGQAAK90RTeos5bRW8FfMSCgmxoAOQIZAItRuIdxVPABYD0CGQALWbHSBQAAI/lqCQAAALAMLTIAAF4o7KKSa+0Vd2Mppau1GEstr2UdACAmkAEAUFGrcLdWyFsq/FeI1yO1Xqk0ubx6l9e6DgCQIpABAFBQq2C3VshnGqSzJWDQGlT4+fnZFcwQtABgL4EMHunswuKZ+SvYjXfm8Tr7XHM+wBxKwYzRFf4ZHW0tEXYlyQV53O8AaCWQwWOtWCBatYC7AucDsFetEh5SIS/bgjktXVYAIMdXSwAAGtRaVKxaIb87+PLz87N0axUArqdFBgB/rFyReMobXm/z19XTcmMWK60rAGwEMgD4ZcVKTSpw8ZTt4D2u/hRpGMQoBTRGBjsETgAYQSCD1xr5qTwFs/Vd+WnFqysrwBhn3+uvvB9s96FU8Kz3uRfmlfp6S+6eFy/b/RCAVgIZvNLIT+V5g7q+Kz+tKOgFaykFHlMV9ThdT4X/SqXlxb+l0rZ8RnWbfvRrLwAQE8jglUZ+Ks8AZc9w5acVBTNgHS0V/taggAo9AIzhqyW8nkolPSPmHz1fnjA6/6iWSrU03+/3z5+Rrlr/ljQrnwcAAHfRIoNXU4kgtAUYSgPeXbWsWV1ZwT+j6b0gBm/lfAPgSQQyeLUVP5XHfZwv47pb3dUq5cr1X73lzVu84Riddb96870QgHsJZMDJfKECiOUGieRaZ9+TVfQB4BwCGXAyhdh1XFnpUMF5L8ceAOAYgQxeaeSn8mb6nB79rvy0otY57Z7aWsF9AQDgOIEMXmnkp/J8Tm9tV35a0TnR56ljksQBmqdtHwDA2QQyAJjW0yr5uVY/AAC0++/uFQBgHWH3mdT0UWm+3+8plfyr1r+UBgCAY7TI4LFUHgg5H8YY1d3qrm44V61/KU3L+gAAkCeQwSOdWTnQFHw9Zx0v5wIAAFxP1xIAAABgGVpkAPDLU7rhPGU7AAD4TSADgD+e0lXmKdsBAMC/BDIAAAAKrmjld9YyBPd5IoEMAACAihUDArpZ8lQG+wQAAACWIZABAAAALEMgAwAAAFiGMTIAgH/k+lWX+oiH82zpUtNq87cs48y+6vE6p/bFin3lgXPV7net98Pv99t8j+lJC08ikAHAslIVzJ6KM3lbBT7eh6VCc2qeXD6l+Y+mOSK1rqltUHkAQrV7Qus9pOf+ZiBP3kzXEgCgWS2QEP++YoVf5QDYo3ZvbLHa/RLuokUGADBUGMxItehIpYvThvOXupPU5g+nt3RLCdOqUACteu4dI+4vWx4Cr7yVFhkALKulQso9St1PSn+n5s/ltRXktz9bgT6cnkrbUvBPpft+v3/+OL+AlNo9ZkTgwT0ItMgAAE7QWlg/q0CeC2YcoeIAHHW01ZcgBvyPQAYAS0u9/VLIu0apW0epsN4zAOgeua4ktW4uACtItRZzD+NtBDIAgGZhgTk3ZsXer5aMXsdcE+9Ua41cGv7ylSCoO/ve0fMlKXgygQyAne6ooJFWGxDyCisPuFYaRLOntUs8RkVu2pZP6nOEYdrUF1DCf7cOFhour7QNtbxc70BKKaCXG5Sz1Iotnpb6P7ydQAYADLJiITMXgNmzLal5evLZM3/PPHvyapkPeLeWgadbB6fuvQ+5P/FWAhkAB2iVMZ6m6u/wxOvm6V0vSl9jWH3bAFiLQAYA0+rpLqIitYa7uwABAOsTyAA4aIbxGZ6uZ2yDTeuxcOz6HN1fT97Pb2ix4CtBvNnKYyHB0whkAAyQ+9wjY6Wa6af2+ff7LXZduLIw2tK1oLVi2NIdI5XmjIpnT5eJI4EmgBmcfc96Ync7OJNABsBAceWac+UCR9tb49xXMa5cv9qo863r2LLupU+N9uTTqxTA2xNoYm5aoQFwN4EMgBMo3O9Xqmj3fqEi9wnRq4wc26PUbaGU5spzMa7c9gaanuDuYwAAbyCQAcD0rqgIztCK5uyKfS7/0dseLqcl0AQA0EMgA4DpjRpgsre1R4+VK+U9237mPnyKN3S9OLJdT2yJs4f9ALCfQAYAy8iNt9DayuDOMUyeXGl56naRtnfw1pWDfQDMRSAD4EQK7ufYggK1QT1L3RritGd6YhCj5/O2V3Rnmc1Tu87M/pWgVTzxngBwJYEMgBM8vVn5mfYM9rlVpGppW/McKayw1Cp7d4yP0asnj72Bpqd42vb1DN4qeJEniAFwnEAGVOQ+Z7hRGCH0lgra1Wr7c9b9XfpqSktlJlUxLH3SNZfmTkcDTSva2/ViBbXBWwUw8jwfAMYRyAAYZKbK41PsGYRypmNQWpfUW+1SmpZuMj3Lu9JMx+Rse7pePElrl5o3BjzecPwBriKQATDAWyopV7AfnylXwY+nrayn68WTXfGVIADe7b+7VwBmN+sbTuCvsML0xje9zKOl5czKctdXrjvN9gcARtIiA+Cgt7xlpU4QJS0ONMXdD1xDazgyeKtBQAEYSSADGqT6/Cp0wxz2DqQ5mnsCbzD7V4IAeAeBDIADvEmGstqXn8JpT7iWctvxpJYITzhOAKzNGBnQqPXLAAC8U677xNMGNf18PslWGQBwFS0yAFhWqSL1lDf8rOVo14unCLe/tu2ptHvmL6W7IpgUr3NuAFQAjtMiAwA4Re8b+6e84Q+/1vHEr3a0fCVo2+aWbU+l3TP/0TRHbIHT8HiHf29/nnKOA9xNiwzo8LTCKKwuviZTrTBqFa2Up7whhlVslfzwelvt2lhxnQFWJZABjTQRhTXFFaRNqdKRmieXT2n+o2lW1xpoci9dx5kDtYbXRCkgGV87uU/BloKFtfnD6b2fl3U+A5xP1xJoEBZiwmajT6+EwJPVAgnx7yoocL5ScLH0d2r+XF5xN5DtOg+np9K2PPNT6bYxU9xDAMbRIgMqcm9iwgHdFEzgmVZ+Qwwran1BcNazNxfMOKJnPc96QXLFixf3I+BKAhnQoNb8fDNrX3xgv9LXB8LKVK7rSRzAaGmav/0/HjMgTiuQetzRr2u8yaivBJWCdqVzu6d71x65QGEtiHnWeqxEC1XgarqWwECpEcpbmq+Hf+em1eYfSYEE/prhDfHn82+Fz3U6xp777YoVzVmkvu4RTt/cMYZM7cVArptpnMb5AXA+LTLgArW3SE8YrR1WtvobYrhCz0CtYQuiUh5x2lILpG3+VAumMG2ptWTY2im1TqlrrTXAkcvLMx1gPIEMaJArhIx8WzSiL34qbTitVACsNV9PLQtWFncLKf2+pbm6QlIbaFAFaQ6le3RqektFOpy+4j24Z11Tac+ev2eePXm1zAfAfrqWQEVq3Irw/yMLKrXCUO7vcJ1SXVriN8qlt1dx3r0jtsNswvO99esBqbfJpTfMpTfEYZp4XbZ/h7+n8kqNxSGIMY/SPbrUiie+t4bTN+7Bv731vG859memCe9PADPQIgMaxJWQcPpIZ/fFzxWoR60XzGjEtdKbz91viLnXkdY8uWDG263YKmWUGYIYuS53AHcRyIBGox7aM/XFT3UfSVFggTyF+ucqdeOLjbhHGxMl7837oOWlw5lp3rzvgXnpWgId9jarjJuF55oOb2ZtQjzjOsFddO94trj7Ry1tS14t6T6ftkEl4Q7uecAstMiAgUp96FvmKQ24ueVT6oufG0Aut4w4fer31PgZgOvhKXru27W0pXt0+P+WwT7jPHPrBFcRSANmIpABjXIV/tAMffFb8ouDI3vyBHiCo2Of9MzTe+89slwYrdT9FeBqAhmwEIWHfc5+i3Rm/lcf75XfuD1lcETX+LrcowHgGgIZ0KBlFO8rlq+AvN+K++6uyvhT9tVTtoP5uUcDwLUM9gkLaBlsDoB7uEdzptzYLHGX17PSbAMbG+AYmIkWGQAAMKmWsVPOTCNwAcxIiwyoKDX11gwcAADgWgIZwGuFTWX3/B6ma1nWkWXM4Mh2jkozYj8dCU72HMfcsY2baQMA0EfXEqiIm1TqH/oMteMY/55Lf7RSvsq5JIjRfhxTAz9uaXJpATbuCwB1AhnAa5UCCa0Bhq1yujfNKsGMo9s5Ik3LvDWlPGr5l9arZ/kAOWfcI1Z5zgD00LUEeKXtKwOtLQTOKAT2rANrCY9rqTWPygUAQD+BDODVaoGEK4IMghnPlOpKAgDAcbqWABRslVAVUlqE50luXAy40tlB0jPzd90AkCOQAQADpIIYn4+WGdxvxXNPKzUASnQtAV5thgrmDOvAMXEQoyc9AAB9BDKA1/l+v3/+pD6vG6cpfTIzTJ/KJ5emtA4z2rudZ6Q58qY2dyx6lps6jvG/t1YYKx1jAIBV6FoCvE6pUhl2B2iZv+Xzrak0q1Vs927nWWn2Kh2L2nJ7j+Pe3wAAKBPIAAB4mbBlUS6wVmtN1JpHKk3LvACQI5ABAPAiLd2dal24Ul3uUl31Umla5gWAEoEM4BWMgN/uKfvqKdsBZ6gFD7aAQ+n3mjO7iQHwbgIZwOOdWWh+2pvEp2zLU7YDzpD6TPART7sPAjA/Xy0BAHihWquLFlo+AXAHgQwAAHb5+flpCojkWm1ozQHAHgIZAACcRhADgNEEMgAAXuiKQEK4jLDVRm46ALQw2CePdHah6Mz8vZ0C4Czh86v0udQtXekTqqFSmjhtbjoAtBLI4LFWDAgo1AFwptonV2vptukt+fj8KgBn0bUEAAAAWIZABgAAALAMXUsAAB5Mt0UAnkYgg1cqfQpuU+rDWxvpPZdPa/4AMMKZzxqfTwXgLgIZvE7uzVRuZPbW+Wv5tOYPAABAnjEy4P+0BhX2Bh8ELQAAAI4TyOBVrmgFsbW+uGp5AAAAbyKQwWtcGVRIdSUBAADgOGNk8Aq9QYWjQYjcuBij8uc+qTFSDOJ6H8cDAOB9tMjgNb7f758/2/9z6UYEMT6f391MRuUPAADwZgIZvMLPz8+vP9u0WBhkqH2dZI+z8+d8pSCUABUAAJxPIIPXi1tohK024jSp9PH0rRXG9icOXKTyB/YRWAIAeB9jZPBKYQWn1EKjlL43jUoVAADAcVpkAHQSqJqL4wEA8C5aZAAAUOUrQTCO6wmOEcjgsYxDwZnCL9IobNzP8QAAeA+BDB7pzIqMz6cCAKvYAr3KLsCTGCMDYCeFQuBNfCUIxnE9wTECGQAHKGzM4+fnx/EASAi73wE8wau6lrQOoFNLl3sQxGk144NnSt0DXOv3ckzgGqkKsWsN/qd3sE7XE+z3mkBGHFTIBRlagg+5vobxNDcieJ7UgJLf71fg8kaOCUCdsTKuZQBqONdrAhk9N5G9N3kPCHi2XKFku/Zd/9frOSatrelKy9pzfGuF2d58FY6525O/ErRy94veFgBPO3azqrXScExgn9cEMlqFBd4jN5P4hpS6iYVpUv8O0wJzyF2T+h/fp/WYtLamO2P9SudGS2vBnvwoW3nfKRNcY8X93HNep8qhXMM+h3EEMjKOtq4IC5q5bi0thWxveAHO1XK/3353Tx7vjv264jFcOQDDnGqt1QBm9spAxkwFUQVjgLXFLepKzYRzrfVywW8t9JiV8/E5HMtxWlvf9fwGpL0ukLEnaDBDQXKGdQDKAwVzjyuPSSr4HI/HEQciSv9OdS3MdXF8ctBbUP8+e5q6H/lKkKb1vEnLeT7iemqZp2U5e+sbrmvu8N/dK3CllkHfUmm3wmbLDWJPkKSlv3PrOgDnyd0/PMDvc+Ux2YIVtXUJAxup30kz9se9tnO2pXz0+fxbLinN15r3rFrWP0xTS9eyvNpyWMMZ11MofO70pE11cQ9/6+X5xh1e0yIjbLKbmt4zyGYur/jN2fZ3Lu/UuhjsE+amkjqfkcckd6/uGSC0J2jOb7O0zGh5DreMq1LLoye/K7V2jdrErZLi9CtraRnVut0jghiznCO0G3U9Ab+9JpCRuxGU+jL35lVKk5onbprckz9wH9fofI4ck7gFHvfa81weqaXy0NOqsyXPWSv8qePQUp6adXv22FPmK6VraYGbSqNSu76919NVUusXT0u9AK517cwF+VJ5Qo/XBDJyPBgAnqFWGGppTVeaJy50xa3oUuNepNKFy8zln8qnNM/T3N2ipbZva5WMs47LrPtjb55PdNa+agnwPXWfPs3d9+5ckCH37Ar/HZ+HLUG38PxtefZBq9cHMlwwAO8wqt9vb4u7I3m15vNUZ2xryxvxLd2I5be0xmh9+3r1/ti7vJZA1Kzn8azBgJYK36z79E1WOOdbA8Vn3W+2gEg4DfZ41WCfo1x1wbmwAdrEb5HgqBFNu3u7oMwirmiEesZ/KOWzojuP15P249uMup56beNszPJMDFt0xK1Cnnav4BoCGQAAJ0h1EdrMFsRoqUzk3uTWujw8oaIy2/FifmddTy3Clg+zjMOhaxSjvaZrSW1wmtpgNrU+XS3zhr+1LogOOI8AAB2tSURBVL+0HK6RK4BuHI915B6SLWMk1NJxnxUqiZCSqsBcfd72Li/1RrUnnxWvy9Z+/O47XH099Yz9lKpbpIIZpXGdUvO0jgkVpk0t37VDr+/n8/l5y4mTChakAhUtwYyWf8fztg5+0/NvzndHH0LOk7p+WvuwM6c9ASruMcO11LoOI+8LLWndh+ZQegG1yZXHas+XUuWuJU1qemnZAE/1/X7f0yJj09ucqfZQKDXL6nk70dKcSpOre4w4xswtFWgE3qdUWay1zgz/X3o76l6zlpauAaW08ZvsWj4taQB4UdeSmr0PiFwU/Yw8PMRgHnGFJ/fWLtWtbft/Lq9wmuu+rHTPVGGkV2ultVbZ7Kn8tiwbAPjtdYN91oINK7R6WGEd4eniCkv4d+otXTzwVvxGN/XGtrW1FgAAvMnrWmSkBpVJTcsNthn/u2XAm/DfqTevqTxKy/HW5nq1psIQv/3v6a6SC2ZQ1zveCUCN+y/A/F4XyPh86n0Ya/9v6RPZOu+RdQLG6/lKyYixNXJdSVzvcJ43VFR77mWlAS335Jea78x7WmtXvxbuvQBreGUgg/9ZuSB3R0FDq5jnij9F1jtP6ffWdLnCtxYGMNZbrqeeQGsqbaqV2TZ9z3qcJbWNLdsDwNpeE8jIjTD+divui9kDMC1vrfZ+BeVoIGVUIKb3zdwsAaDwPhCqBRpK8+QKzHEeLYN9lrq7wRWuuL+etQzXynsp2wG8z2sCGR5wjFB7s9T6Bij3pqxWGDv6ZmvEm7E9b7lmGbRyz33g6Dy1rmW+YMBsVjz3Zri/PFkqsJobW6wWiB399abUOGYAPN/rvloCR7UUqI7kPXuBXEHxN4Vn4Cm+3++fP6UgbG0g8lJrxG2+cN4RX29KpcttDwDre02LjKscGWBKU/K5HTm2R5eZe6uV6rOc6sJQe5tW6/pQWr+Wbhm5QeN63sbl9v/eAeiOcr0CT9M6DsYZ970zvt7k/gzwXAIZA+UqZ6XK3uxv30t9/2uV65b8cr/N9vZkz7Edsczc/ogHkoy7qsTBiVLAIzcoZWuQonX9S9uVW3YuUJHb1ivNdH4C9LgrAJyT60qSC4KnfgPgXXQtGST3djb3dmOrQM4sN2BhrqlnS8W25bfZ9kvvsQ3nO1rQyp0ntXxLY3P05pXT2+Q3Xr/W41wLVMwW9IKnC5vrl9IczaMlH/rFz/KUq7s51lq4hb/n1tuzAOBdtMgYqKVAsHKhrFZAqBV8jvRzvVtvYa+3JUvvckvrMrog17ruPds4aiwRb+vgWi33mJ7WWqU8Z3sOrCZX7ijt61RrtzhdqUtf/FuqNV5u3lRrjNYARy4vwQ2A5xLImNAMhbdUgWOmZc2wj3JSXSdaC1KlAv1dhbHW5e5Zv9ZKUWuQRoEVzle7FluC2i1mDGqvZETQvHd6y3J7Wgbuved7FgA8n0DGxWrdEcI0ZzuzS0TPOuxZ1pWFlD0Bltbm0qU3Zam3Uam3TLXxImrdgGrjUeTWvZau5W1e7s1fqUvW3WNjwJul7jtHuIYBgD0EMgbqaR7bEtC4Q2uhctT4D6sUYFuP7ejWC7lxOa5a3pG8Smn3jN+xyrkCbzAikDjb8w8AWIfBPgcpvUEOf0/N19P14ArxIGylt+JnL2sGe4/tHVYKDh31pm2FJ0q1BAMAaKFFxkBbgezst/RnSg2emBuU7WhFsrasmbQe21yBfOR2pQIoMwZVzvKmbQWgn+AYJcoP8AwCGYON7j88i9wo5Nv/w7dqueBH6yjis4423trtIvc1jVHbknqD+aZuPqus56pWrgCkgnsrWuEcX+mewTs5P0lZ+dkA/CaQQVE4sOLeNC159KS7097WAAamZCUrnqelsYhWMnMhuzQYcNxaL54W/r8UiG3JBwBAIANuFgZHcpWxWgUi/i3Os9QNJfcllNSygPdqCWiX0vUExmvpAIB3M9gnNCp1rzki9SWSuMCfqwCEn05NfdY0160n9wnUXBoAAIBZaJHxciqqc6h1PdnbtDoVJGk55s4LAABgVgIZL6bZbrtUxX5vcKHUTSR0xrgaqe4juWVD7EiwLfd77noodZmK0/a6ajtati3+bQYCmQDA7AQy4AJh5SdXCZpxQNDZ1of7lCq3tYpv7vfSYJA9n4LucdV2fD7pQSxzaWdx9vXungIAjGCMDBgoHIsi/NPyudnU/0sVn7BiFC8nTBPOF6ZP/R4uU4WDUOsAjT2/91wXo1y9HUfSAgCQpkUGVNTe4B4dZb93/tS4Fz1petPD1eKBZ1cUBiFL3VFW3T54mlU+4fym+8abthXop0UGTMxDnDdb/cs5M3YXA9LC7p9Hv9x15n2r5X6y8n0z5N4JlGiRARW1vvpnSPWxhyd7SoU/7uIlmAEAMJ4WGTCh7W0QvMFTKvqpIMbns37LEuDza3yp+P+p8aZSaVNjYpXyLa3DnuWX1r20Lkfm3bv8vesCvIdABgC3SQ1Sm/ptdqXtqKUH5pEbQDvubpJqeRVOT80bpgunh8sudWtJjXfVs/zSupfWpWXeeP22/+9d/t51Ad5D1xIAquLCd/jv1G+131NvEON/x4Xa3G8zbseo9QWulbtWc5XkI9d2LoDQ48iYGS2Df7cutzTAccvyU/uilfsrvJNABgBVpQJv7bOkRwrLR+dpyeOs7dj7GzCf0ddsHAyt3YdGLOsuteXn9gVAia4lAADQYFT3hVql/YxuEq3d3vaqDW5cGvtjmx+glRYZAAC8Wq5r2efzu6tY3Hog1U0t/Hepm1mqNUapUp8byLN1+bl1z42xkVrv2nbHevZdKc2IdQGe5fv5fH5c8OO5kT6XY8uTrTxYWtxHe1VPvr+4f3IF5xk5zg14hu/3q0UGAH89pYD3lO0AAOBfxsgAAAAAliGQAQAAACxDIAMAAABYxrRjZDxloLanbAcAAADMYNpAxuezZkU6Fbh4ynYAAADA3aYOZAAAQC8vZACeTSADAGARuQp6qfVnS2vRME0ur+/329XKdMuzdd1+fn6GtGxdsSUsAH0EMgBggJXfAL+t4rf6sUoFFEpBhtQ88f+3f5f2TWn+0nJzUnm0rCsALBfIqD3MWt4ojMin5S1Dj6u2C4DzrHj/XblSf8TTjlUuwDG7FdcZgPstFcioFbZaI/hH8xn90L1qu2B1MzePBlhV6h4XTwv/v/07vJe2vnAJhfO6vwLQY6lARq2JYs+Dc28+Zzxsr9quNzl7P5yZv8Jc3qzNowFWkAs2xPe4OEDx8/PzK018Lz76wid3b0+tKwB8PosFMu62PWS9nV3DisdHZRn6pK4ZFaB5OD5zaQn0hunuNMM6ADAvgYxOpTcQwL3uah4NOa1dnUJHukSV0gjCt6ntw73Hp6XFQeu5UDPjfWzGdQJgXY8NZIwKMuSard9F8ATmbR4NoZbzqVS5jdO1LK91XUir7cM9v6V+zx33lnOhtIxt/tbucleeEwYqB2Ck/+5egTOcFcS429H1+X6/f/7AyraAREs6nq10jO8+/iPP0SN53fksm/n4pOxd35bAQS196/4IW5KFf1q+fBYHgeNyQdiFNs43lUccFG6ZJ5w3te6leQBg87gWGaO6fszWhWTE+ty9DTM52jx409JU3OBlQIsznjXGdppfS0ud0Mjnf8/0WjCmNzgzcvsAeJ+lWmTkovTx9FSrg9QbhN58cm8cjrpqu/ifo82Dt9YAuS9Z5NK0zEsf+5HP59jb7TdIdau6kuOT5/4FAPss1SKjFr1vjfyPymeUq7aLulpBX3eGe8VBoc8nfczit9BbulweuYpeaR7oMWv3Du41U8tPAFjJUoEMOCpVwb1KOLiaQus+MzaPHmXlN7MznMszd59wvc99fACA9Qhk8BozVCYEMShZ8bxYOQBzhdbxjdwX2DgX/rXyfcaxBDjH1IGMlR9coadsx8rOHESvJ40WGfAetS829Nw/ct2bamly3aVIK3U96/2t9Ht8TjgudSvuI+U/gPNMG8hY8YGV8pTteILcOAp789obxPh8tMyAM8x2PfWMt1Tr0tTSfWr2cZJmWY+S0nHo/a30+9VjcQHA00wbyICR4oLh2Z/mne3zvfxP6u1Y67HRv/86e/a1Y3sdx2dtVx+/bX7Hr8+efXb0OAGsRCCD1+tpvt3SVDyXRhPve6UK77VPKc/QLHhP658jaTap4F9q+plar5dVj+3qHJ+1nXn84vzZp6fMsPc4AaxKIINXyjXH7m0evDcN18pVwrfgUipwNYOW9RiZZuaBKHPHcLZjO8u5c7VVjk9q3Rh3/MJ5rtBS0W8Zj6R3zJLUC5CW+Y4oBZP3HCeA1QlkAK9QClKVWtrcKTUo4FlpPp90wGK2AnCqwD7LsZ1pP91l5uMTL5t/7T1+4bxXKY1DVUrTkk9tuT3rMFopaJHSev8HWI1ABkCHpxYIU2O6xN2lZuoGcEaF4anH9g6Oz9p6jl/rcRl9/FrWb1SaI846b10PwNsJZPBYHvL0SjUVzqUZbZbzdQtclAIbqXlGOmP/33lsn8bxWdvofdxy7PbmvRlxfxwxllAc3G2xd7t79ucszw+AKwlk8Ehn91NVoF5P7rilCoCtBfM3mOVcb6lcpKbn8jnj2K58vhw9ziscn9qyV3HGNTni+D39vjnLs793LKOnHg8AgQzg8WoDC9YGeQ3Tcq1axWG2YztDRafXke1f7fjklrGKq7tn7Dl+dwQ0zg4yzBDEqA0kvuc6A1iZQAbwCmFBL57++dQLqm8pCM5eYM+lLx3b0ct7O8dnbVcdv6sCwVfds+JtmG0A4aPXGcBqBDKA11itQBd+0SE3Mv6INGHBN/5aQe632cy8bjg+qzuz69ERLWP41H5rSZP7GsqZwYwj45UAvIFABvA6M7Q6aNFSqB6R5iktUTSjnt8K197eCnHrttUCiKsED+8WBmhTvx0d2LMlzUrBXoCnEcgYJPcg3Xi4wRyMdcGVWp4DrU3Bez+JmRur4K7n0QrXXmkd9/6WSldqHaW80KYnAFsay6MnTWq64wVwj//uXgGAq53dJJjrhcdzlmO7VUq3P6U3x9ufUl49y+3N/yqzX3t7WyeN3Lcz7x8AmIUWGYOUCmczFB6B+Zu1q8A8S8u51jPg5Z7zY5bzffZr7wot4yq0Dj4MAG8nkAEwAZWW/fb2kZ/NiHUuVZZX3CdP0bvvdTP511sDvXH3tFpArPa1mJ5zqrVr3J48ndvAUQIZwCvEhS0VBZ5m1vP57dfem7b1LG/df6mxVDa56yiclkrTcz7mxtlJpWnNe/buZcA6jJExUM9AUQC8x9mVWZXluX2/3z9/oEXqmm7truY8A95Aiwzgtd72ZviJal+SmOHYXrUe8b6YZftT3nTtpd6Y17xl39DvrPMi7PJR+zRw3FIjnCf3xSTnMzCaQMZg4c3cTRvmEBaw3mTPAMQtfar3Fk7feG+MC/Wj+pnHSs3LR+S/12rXXq4yVqqo5X5L/X+Tqiyq9HGWlnNrOwdzgYjUeR+XeUv3O8E5YDSBDODxapW8p2rpQ90yT2qMg236nvUZaeZjW6rEt6xnqkKxWuVg5uOTUuoi2vtb7zwz7xfW1jvQ7NE8AK4gkHEC/RNhbm8vkL2pWf+dSvu3pRKbCh61LkMlGZ5p1L1bCyBgdQIZJ/FQAJ4o1T2kpd906p5Y64edy5N1OX7QZu8XR1oDHa5FYHUCGYMd/WY3wAxyQYa4xVlrv+lU/qkCeq07hZYkwFu0DLwZ319zaVoCIGHa3P/DZZTu0T3zAOwhkDFQ7k2lmzXMxTVZ1zoOxhn7MSwIh9NWsMp64lixhiNjVhwZG6O3+9veeQD2EsgYJNfsOTUKdDxPar5c/q3pe2iyDe81Wz/pXFeSGdatZoV1vNssQcQZ1gEA2O+/u1fgSXqi5uEbx9rgoHHa0YOJthboRi3TWzC4V1iZDO8rKVcPXlwLrLp/AACgRcZNeoIHuaZ5s7zZerpc//6NY8CsWvpQl+YJgx1xHqV+06l5UuNq1Pp+p5bvenueXHCq5Twtpd97n77iXIvXzfhaANBHIOMBcl8IaPkiQO63XF6pgfhyXypIVT5a8gHG2HNNHf3MZ8/ye/pPuz88Vy4wXwrWt3zRoXWcl1zeZ0lt194vVADAW+laMlCu4HN2U+hSgSjuihIPolcamCn179Ko1PFvpTS10a0BeLcnPxeeul0AcBUtMgbJDerZ0tpgxFuXq7ualAqYpeboKbMX6Fq2FYB55L4iFk7LtUDM5ZXLL5dnThzIBwD6CWQMFAYz4uk5ucBHbb6j63g0/1TXkD1pjq4HAO/VM0ZLrUVhbjykVHeP1PMttYySXHeS1PYAAL8JZAzWU4jJFazi/Fr6DqcKV7VlzmbmdUsVcmddV4C3aB0H44z7deq5fbSFoecKALQRyLhJ7msCKbVKdM/XBFLTU+Nn9LzJitdhbz4KcACkzNZSIdeVJPXSIZ4HADhOIOMmvQWa1i8D5P69aR0VvWVayzaMymcGgi4A1wmfT3u6aZypNlB1rpVlKg0A0E8gA3gdlQeYR66FYi0IsP1dGmC61EIxNU+qFWFtsM/U8nPrXstLcAMA2nw/n8+Ph+Z4MxdGNHXdT4uM55r5mqWd4wgA8Gzf71eLjDdSyN/PvuMss3+GuMR1AQDAlQQyoFGqoqkCt6ZZ39rPuE41KwdgAABY0393rwCsIOxSEg7gphL3HLlB+1jHrAEq/nKNAQAjCGRARW5cDMEMAACA6wlkQIPcW15vf59Fq4x1aY0BAPAeAhknUaAGRmsJstTSfL/fP3+OpAEAgLsY7BMgELbKmCkgOSqIEW5TqhVDS5qZzHisAAA4lxYZ0CBXQfTG+pm2AV1napXQUlGvpRmRxyy2YxMOvgsAwDtokXGS2d9i0i6s0MZvqrffeSYDura5Y/+47gAA3ksgAxrk3s6rTL3DFcd55WCJ6wAAgCsJZEAjlTWepKXVmJZlAADMyBgZAC8jiAEAwMoEMoDXeXMFPQxQlAaxNT4IAACzEsgAWMAWUIgDC+H/a2nCv/ekgaPeHEQEAMYxRgbAAnIVwHB6LU2pEtmSBgAAZiCQwaOl3iirqGH8BwAAWJeuJTxa+JZ5+3Nnc3lN9YE3cw8EAEbQImOQVOEsnObtL1CjksfTeDYCAGcQyBgoVyBTOZlTXJjOdUNpTRfmGaaLf0t9EUJhHucAT+XZCACMJpAxyFZxVRmZU+oNYHzM4v9vX23IBSlyxzyVT9itJZ4e//tN3trN543HmnfybAQAziCQcTIFuDm0HINcUKKWbyqo0ToWxxvfSGpWbh+AZyMAcIRAxkDePK3nrGOWasmRW/6buD7+J9wH9glP59kIAIzmqyUnUnB7hxGF9Ke3zIi76fDXdv48/RyAjXsBAHCUQAaPFg6wmZMKRKTmiyucLXmm0sZjbbylUP+GbdzLvgEAgHbfz+fzoxA9li9RrOctwYQ72Lft7CuezLMRABjh+/1qkQEqj+exb/u0DhILAABvJpBxAhW3NbypWwfA3dxrAYBRfLXkJAps83OM5pFqhRAfn6OfLI2XsTcP5w3s5/oBAEYQyABO0VPpzw24Gv6/5XO2LetypOuGShi9dBWilfsLALR7RSDjbQVJhSHIMw4FZzvaeoh3ct4AQLvHBjLeXCB487bzTKmvHZSmhdPDT+Cmrof4c7i5+cPp8Twjr7Mz8uQ6jh17lVqkAQC/PTKQ8fYCgMIQq8oF4eIgQ9xVpNQ1pRQYaMknXJc4gFGah3fxaVFGigOmAMBvj/pqia9Q/CuscMHstsBDS7pRy4uvj7ACUbufuNcQcj4wkvMJAPIeFcj4fDz4U+wTSAtbbcBeAuicxZg+AJD2mECGgmSZwhAruft81V2EVs4Tznb3/RAAZvSIMTIUJNuonDGrVFeOVOE9HJNik0ufG+wz9/94+aV1TKV3bQEAwDUeEcgA1pYLAIyYnhu4szcvY2UAAMAcBDIAYIfeVjip7gErBcHO/orGzF/pmHndAOCNlh8jo7UguX2ZINc8fCW+QgJt9lwr8TyuNUYJu0GFnwbe447z8uxKfG/+Z++D3OegAYD7LR/IaBF+mSBVcAwLKHsKRlcXKBWo4K/S9bfnWunpUgJwBQN+AsBvjw9kpFpsvLliojAEMKdUa6BSK8JU2tQAuaV8S+tQS1dbTmr60fzj30dtV0v+qXVL5duyrbm0ns8A0ObxgYyc8EsDcYElVwiJp6XmSaWJ1QowvQUchR9W19rt68j111rJqy2vVFHJrTeEwvMo/upNGGyOf4unp+ZNfZknbnVY6tZSWp84j9Ryass/mn/LPujdrpb8c+uW2rZ4Wkv+ueUBAGmvDWRsSoWQVCHyaGGqVLBL/Z1Kn8tP5YlVpa61kZWZWuWlVvmJ0/esN8TC8y6UC6odqdymKtwtwe9RX+lJLb83//Daqi1rz3a15p+bP7cu8bO89oJDEAMA2vlqSYO4MFLTWoGpBSd60sMTpIIEoZZKyuiKYLz8VAW0tt7QYvS5Ewbawv9fdY7mlt8rbrlSW95Z+bfk05N/+LICAOjz2hYZewortdYRm9zbtto8ewtQe5YHK6qd663X6JFl68rF2UadX7UAQq2FwJnLP/MaOnu7YqkWm57HAHCuxwcyUgGCqwoZLc1g78wPVnXHuX70rXLPclSCnik1nsom7pqUS5/6dzhvfP7E01LLSelZn57lH82/ZR/0bldL/rVjUVLKvzXw4b4AAL99P5/Pz8oPx9aHe1xwyE2PC0XxPHHBJdVfv/UtWO4tVarfdG4dUssvURjiSnuvz9R1mDvXS9dHPF9u3tL8KS3X4t7Ah2t0LU88Xmdv0137bNZjJZABAH2+3+/6gYzP51kP+KcWIHkn51s/+2wtTzxeT30OzXiseoK9s607ANzl+/0+v2vJShRUALhTqfvLCvnPttyclm4wAECer5ZM4Kq+93A1A9/1sa/W87Rz/OztuGs/zXZ8etbnSecXAIzyiBYZR774MYOrvjiiMMQdVr8+r+L6XJdznLO4LwBA2iMCGZ+PgmSNwhB3c33muT6fwTnOSO4LAJD3mEDGRkHyXwpD3G1rdeT6/Jfr8xmc44zkvgAAZY/4aklMAeAv+4LZpCp6bzpHU5+H5Vnefo7Tz30BANo95vOrKW8tSCoMsaI3vcV2Tb7Tm85x+rkvAEC7RwcyUt5QkHzLsQQAAOB9vt/vuz6/qpIPAAAAa3vcYJ8AAADAcwlkAAAAAMsQyAAAAACWIZABAAAALEMgAwAAAFiGQAYAAACwDIEMAAAAYBlDAhnf7/fPnyPT4zQ96eN5eqen0pSW2zNvbb0BAACANv/vaAbf7/fz8/Pzz/97p8d51vJPrUdu/Vq2oXW79s4LAAAAHPeYriWpIENpehhsyKXJqc3bmx8AAADQZrpARq7lw6qetj0AAABwp6kCGSr9AAAAQMk0gQxBDAAAAKDm8GCfI6W+bgIAAACwmSaQkfpyyfaVk9GOtP7omVcrEwAAABjrcCAjDjaEX/Pomd6bf2xLk/v0aSmokEpzdLkAAADAeN/P5/OjAg4AAADM7vv9zjPYJwAAAEDNsEBGaSyL2m/bn9K0o+uWy+vIMnrWc+T2jDLb+gAAAEDNkEBGbXyI0qCd4ZgU8fRRXV5q63Y035Y8zuy+szcgoUsRAAAAq5mua4lBMwEAAICcw18tSQUeSl8rKQUpWr4ssv0e/j/3pZJUXmHaXJ655fTKzZuaXlt2/DnaOE1qu0p5tWxnz9dlAAAA4ArDW2RsFereim8tiLHlmarIh9NTaeN8cpX2eL1LebVuTzxvano4rbaNuTRx2lpete3cexwBAADgTIdbZJT0VIJLLTZaxtgI9aSN5wsr73sCGOGyUvPuCQyMWJ/a8lP5CmYAAAAwm1MDGb1ywYxct4lSPnuWHeYfr8veFhl75r0yz01qsNVwOYIZAAAAzODUwT73VLZHtDrYs/yRFfaVP2sadi35fAQwAAAAmMv38/n8HK2stgy2mes2Uhp4MjctFo8FURvEsxZoyA14Wfutts65gTZT69gyLc6zdb7UerTkAQAAAHf6fr/nBDL2pgEAAADI+X6/Y7qW1Fo5CGIAAAAAIwwbI6MUqBDEAAAAAEY4dbBPAAAAgJEEMgAAAIBlfD+fj34fAAAAwBL+P+N31cR/K28oAAAAAElFTkSuQmCC')
