# Supplementary material for: Identification and functional analysis of non-coding regulatory small RNA FenSr3 in Bacillus amyloliquefaciens LPB-18
Source: PeerJ. 2023 May 15;11:e15236. doi: 10.7717/peerj.15236 (PMC10194069; doi:10.7717/peerj.15236)
Supplement: Supplemental Information 4 [file peerj-11-15236-s004.zip › KO/CK-vs-T1_map/map00051.js]

getPicJson('data:image/png;base64,iVBORw0KGgoAAAANSUhEUgAABHoAAAQfCAYAAABs9o6cAAAACXBIWXMAAAsTAAALEwEAmpwYAAAgAElEQVR4nOzdadOsJtso0O7U+///8j4fntMJIYyKCrhWVSr7VhzbAS4Zvp/P588HAAAAgOX93+fz+fz5I9YDAAAAsLLv9/v56+mdAAAAAGAMgR4AAACATQj0AAAAAGxCoAcAAABgEwI9AAAAAJsQ6AEAAADYhEAPAAAAwCYEegAAAAA2IdADAAAAsAmBHgAAAIBNCPQAAAAAbEKgBwAAAGATAj0AAAAAmxDoAQAAANiEQA8AAADAJgR6AAAAADYh0AMAAACwCYEeAAAAgE0I9AAAAABsQqAHAAAAYBMCPQAAAACbEOgBAAAA2IRADwAAAMAmBHoAAAAANiHQAwAAALAJgR4AAACATQj0AAAAAGxCoAcAAABgEwI9AAAAAJsQ6AEAAADYhEAPAAAAwCYEegAAAAA2IdADAAAAsAmBHgAAAIBNCPQAAAAAbEKgBwAAAGATAj0AAAAAmxDoAQAAANiEQA8AAADAJgR6AAAAADYh0AMAAACwCYEeAAAAgE0I9AAAAABs4v+e3oGa7/f79C4ANPnz58/TuwAAALycGj0AAAAAm5i+Rs+PL+XArNQ8BAAAZqFGDwAAAMAmBHoAAAAANiHQAwAAALAJgR4AAACATQj0AAAAAGxCoAcAAABgE8sMr15TGt74z58/2fnhsO1hmiPTv9/v3/Nr+1Pa99RQ8rlt9WynRXgM8bZr+zVqP3LnuzXNiGNo+Q1yy9/5+/Weq5Kj127teu7Zt5b7Lrd8y7159toCAACY3TaBnjjQ8hMW8HPzf9NyaVLTU3+n9ilOG6er7VNtW7XjHqEWKIuPryUYcHR7qbRn19kapGu5DlLTrvz9jpyrlu21XLu1feo9T/G03Lnp3VbqfLceBwAAwGq2b7p1RWEtFwxq2W6t8PtLc7amx5naPLltHw0e9RSuW5YrFf5HHUNLupl+vyPnKre9lms3XPeR3/bouTuiZzu9QUkAAIDZbBvoGV1YbHFnAfFsM52j27w72DNa635cvb9P/H4zbO8pgjcAAMBbbBfo+X6/xcLrb/7vvxUKgL+gQ8txHZVqMlPal7v0bG/0MYw61jt+v3A7Le64XsL77E4t5ztMBwAAsJNt+uj5aeln5Td/hSDPT3xcuaZidxRcW/pOucqo7bYew6hjfeL3K+33HdfL2b6aRmw7d75TVnsmAAAApGwX6Pm5qwB/t1qg6szx9BT6Zz1/VxzDyGO98vc7sz9HrFAbZtXALgAAwFHbBnqecFVh8upCam79rSMendlGi5ZAy9XHcKaZz901WWa9Xu7Yh979mDVgCQAAcNR2ffT0SBXeU9PigmBLmqPbz63r6MhGV7uzScxVBfKeoED896y/35FzNUPfSy373Zqmh2APAACwi+/n8/kzcwGntY+NsGCXq22Qm5/aRm19V6XJ7V9cMG7pY6U1CJNKX+vjqLZ/vfvRuk+tfTC1ponX3XId1YI4s/x+vf3wlI4rta6Wc11af2q51nWW9qf1fLecr9Zrt6cvIAAAgKt8v999Aj0AT/GcAgAAZvD9ft/ddAsAAABgJwI9AAAAAJsQ6AEAAADYhEAPAAAAwCYEegAAAAA28X9P70Cr1iGiAQAAAN5KjR4AAACATUxfo+fPnz9P7wIAAADAEtToAQAAANiEQA8AAADAJgR6AAAAADYh0AMAAACwCYEeAAAAgE0I9AAAAABsQqAHAAAAYBMCPQAAAACbEOgBAAAA2IRADwAAAMAmBHoAAAAANiHQAwAAALAJgR4AAACATQj0AAAAAGxCoAcAAABgE//39A7A23y/3/9M+/PnzwN7AgAAwG4EeuBGvyBPGNj5fr+f7/ebDPaEQaGWYFAcRGoNIKX2CwAAgPVougU3yQVTfn+Xavq0Bnn+/Pnz9389BHgAAAD2INADN8oFVK4ItAjeAAAAvI+mW7CJP3/+dDUBC2sYhfNzzcvi5VvWCwAAwL3U6IGN/II2ceAmbNIVB2LC4FCY9pcut3w4PbWtVFM0AAAAriXQAzfKBT9GBkV6Ay1hoKa3Fk6pc2kAAADup+kW3CSsbZNq/nQ0yHJk2RFyTbU02QIAAHiOGj1wozA4EtZ8ORLkiUfYursWTW3f1eoBAAC43/fz+fzxBR7ul+s4OU6TUutwOU5T6jS5Nu1oWs8VAACAe32/X4EeeEpLoAcAAABafb9fTbcAAAAAdiHQAwAAALAJgR4AAACATQj0AAAAAGxCoAcAAABgEwI9AAAAAJsQ6AEAAADYhEAPAAAAwCYEegAAAAA28X9P7wAc9f1+n96Fw/78+fP3v3c5DgAAAJ4n0MPSVgw0pAI7uxwHAAAAz9J0CwAAAGATAj0AAAAAmxDoAQAAANiEQA9bKvUfk5v3/X7//q9lem2ZEY4cR21+ap+PHDsAAADz0Rkz2zka5IlHwvrz5092em2ZEa4K8qRG/Oo9dgAAAOakRg/bKQUjRgYqcusatY0zx3H1vgEAADAngR54ubAWklo7AAAAaxPoAZJNtQAAAFiPPnrg88n2rdPa586KQZJUf0PhtJH9DQEAAHAPgR74/3KdLOem/+wS5Pl8/luzp3bsAADAfnIffFvLBKWy0289qYFhGEOgBwK9wZzSKFyzive5Jz0AALCmXAuGlFzXDmfLBnGARwuCa+ijh+2EHQvnpsXzfv+lHmSl6fG/c9u44zhq83P7/HvAxseaO3YAAGAtYd7/9184vVVLcCbsFoJnqNHDdlKBibgpUi19bd4dQ7j3Hkdtfu8+C/AAAMD6ck2kwg++M+T9w8BQuD+p6Zp9lanRAwAAABs78gF7xDZba/X8gk2//8KWCGENpHiaWkNpavQAAAAAw4wMwOSCPeQJ9LC0XW7wXY4DAAB4h1yTqpEdOOeaammyVSbQw7J2ubl3OQ4AAGBOteHOj6znjnJMrZnWLP0Lzeb7+Xz+ODHryt2YLb9pHIFNDbvt2riOhxIAAHCHVPmuVOY7Us4sdZr8m1Zab8vyLfv+dt/vV6BnB0eqx8Xzcze+a+M6zi8AAHCXVJBFeWQ/3+/XqFu7KkVLUwEGNzgAAMC+wg6N486N2cvlffS8rZPZkTdLWMvmjtofufXH+xGmPVK9LpXWQwYAAADOuyTQkyvov8GoY0/1l3Ol0n7HAZ7fv1P7mGoSluv/J572tmsFAAAARhse6Hl7gf2qPm7uqM0zYti7krDH9HDaW+R6if95830DAADAGMMCPZrg/FeqqdNZRwIDMwQTck21XC8AAAAwztDOmBXa/2t0nz2/GjG19Ya1c+JlSh01n9m3lvm1foAAAACA44YMr/725lotjpyjUifIcZpYa1Oq3DK1TpZL+3Wkg+a3XD9nfi8AAICzlN/39v1+zwd6XCTtnCsEegAAgCcpl+7t+/2ObboFlKUeqB6yAAAAjHJ7oOf7/f793+/vlvQAAAAAlJ0adau3ylecviWAc7TjYNXR5rRy0G7U9XTFaGwAAADw+QwcXr0mFXi5YvQn5rdicMN1CgAAwApuC/Tk5EaRqg3DXRrlKWwW1jrqUzj9qtoWv31bMdAB7GvlQKbnKQAA/NujgZ5UgCYMtqSCQPH8VDCntq7SsrV9gBFcV8xmxWty5QAVAABc5dFATxxsqTXlapnf67f93r6DVnKkL6VY6/Jv63vmyPGeOb8AAMD+ri6TXrl+ZZvnPd50K5RratU6v1euqdYTF2Z8PKP2Iay91LLeXNO4UrBoxG/REowakSbXhK91/UfWm0rXc34BAID3WbF8sFuliVXdFui5o3+ao6OA5WoK3VH4rvU5NEpL/0O5eb/zc2TUtBYt6xmRJteEr3X9rXLnsef85vanNVDXmr62b+H8I7WWVnw5AQAArOzWGj2pgEpYEIznx/9OzS/VVskFclLBilTzsauDUldvI6XWOXVuf+JOrkfvU22dI9KUzvUVI8ClfuOW8xv+3VPr6EwgrufctQR9jKi3p6tr1fWkAQAA0m5vutVSQOyd3zKtdbmWfTirJchztqZPT0G8p7ZG6z7sWMg/ekwja4b11IxTQGakq2vV9aQBAADypuqj5y1qtWpSf+emHXGmNlFr4OnK/nyeUmru1pr+SqUgUOpai0epi9OW0uWamSmQ7+vqWnU9aQAA3qi3ZnQtXU+3ELlyoLzbnJYP9JwZ9SgsqD5xgZaakF2htSZRa0Djiv5t7nLlbz7q/B7ddu36jps0hk0g4wBO3PQxDibNUPtixeuPcfz+MlgA8AZHa0bn1tW7vdp05rJEoKd0MR3pC6TUZ89TrgyatAaRUoX9luVXC/hc8XBqralw5Pwe3ZcjTbxmuBda6fB5nFXu3RS/v3sBAN5gZM3o1jK0YM+6lgj0vMkTAYg4/S8Y0bueFW72Um2UI+48v7HZgpV3Uajdw4iOnfmfVDNLAODdzuajcmWmp1vF0OavuzYUFm5T/YGk0oXz42mpCGRq+m9aqdpaat3hdlv2eye/5jrhf1dKnd/47xFpUr9pbdkrnDm/4QM1Xn7na/InbE7GugR5rhE3tQQAOCuXt5DnmNttNXpS/YGE03N9f5T6BKn9u6UdY62D2Zb93lHuy/AVX4xrTcJGpSnt81W/Y61Pntx2c4GnlsJxnDbXVDG+7lvTHV3mrJ3vtzdpqVU3uubd2+z+fgKAt/Oep+bR4dVLBeDS8rmI4gi5GgOr9mPCmo5cY72BrKPTan/X9oU15YJ3qQB5Lk2p5lxLGgCAtxPkocV0ffT0VOcfXRDQz8H/xM2hUufbA+Y457Gf8/S8u2rV+Z3HUKsHAPbTWuv5jlr18hlzmy7Q8/PEhZNrjjJ6/W/nSz0AAEC7lprRteV7a2F/Pp//zE9NZz7fz+fz58yP1Bq8iC+KuK+b1L/jZXM1eXovxpZAQypty76WrBDo6Q3CzH48T0s9PFOcx7wV7pvVrXqOV93vOzlHALCmVd/hq+73Tr7f772dMef+rlX9P9MnyNn+Q/TVA7yBmnYAALCHaZtuAXAPQWsAANjH6UCPDh/brHCOjnzRX+G4ZlE6v84jAAAQUuOao4bU6BHsKXNuAAAAaHVl+VH5dH9Dm265YP5rpXMS76eh9MZqPb8AAABw1LBATzhKlcLr/zgXwApWrhbsGQsAAP82vDPmeKjzcPruUsO+A6xgxefVygEqAAC4yiWjbuWa++xuxYISAAAAsI/bhlcXBAEAAAC41l9P7wAAAAAAY9xWowc+n7Wb8KmVxhu1dCp/dRod2wMAQDuBHm63YoFt5QAVHNVy3V+dxr0HAAB9BHoASMqNonhnmpZlAYB15N7rpY/B4TK1gX9GflTurVX824/asYTz3zpiNdfSRw/dFLzaaG4CAAD/9ssf//nz51//lcoXrXnq0XnvWkCmd/uloE7ruYAWAj0AAAA86mgN4JU+rj61n9/v91//xdPYj0APh4yONI/o56P3YZV6SYyy0gsHAAB2E5cL4iDHkemp+QIlzEigh8NGBXtGBXl6qjteGeQBAACuEeb1ayN2hml/6X7zWqeH/47TjmxqFQaOrmyC1jOPdQn0cMqIB1vLw6WW5uwDatQD7qqHMwAA0OZXRunp6Pjp/HsYOIKzBHo4rfQgfUIt0HJFICYM8Hg4s4tUNeX477vSzPJ8AQCud7ZZ1Az5ck27eJLh1RkirMb4pNYmXqPXLbjDjlq+eN2ZBuAKT+ddzvCMZCdhPr2lNv/stehn27dUS4zZ9pFxBHoY6siQgldsP/XgP/sy8CAEgD2t+I5fOUDFu+Vq69Zq5P/+n+uTJ5wfBzXif6c+UrdOT60/Xq51P1uWgSMEeniVlYdjBACA1R3Je6eWqdUMPtrHZ+v0Udu8syyS62ya/Qj08Bqja/jATnwZBgCAPQj08LhcdcWWKo3xMIg/ufX07gO8gWseAOAdRg0Hz9wEenjciI5aSwXVM+uHN1j5Ze/eHU+VbvifVP8buXQtfYuU1pNL07oPQDvvubZjz+UPW89brZ+iO5uRpbYZ2vFaEOgBYMkX3MoBqtk4l/BvpVrGcbqz6ynVVu6toQy0e2MgtSfIkRvZbMQAN7XAy0jx/r7l+frX0zsAADzj+/0K8kBCa4b/aGevLWl2K3TAzN7wPgyDK7//wumtWoIzue417rZjAKeVGj3c7ukbHuDtPIeh3aiCwpsLHLCKXZt15Y7rF4yZ5fnU04y19lvFwaYZju9OAj3c6m03GMCqBINg3H1w1f3kPoVrzBL4GKnWROuqbbaey5ZmrKkBdErrL6XbvemeQA8AWa2j1o1I80v3+fz3a83Pji/imiNfosLzllq+pbr2G88179RyH4zok6JlPaW+gFLT3afQ78y77y0d+Y4wMnj0ewbmAjU5Rwbs2YVADwBJLS/QUWl+6Uod4739y3XPCEBxmly17KPt84HxeoM8wDhHPkb9pr35Hs01qRrZgXOuqVZqG/EybybQA0BSS1XeUWlKQQj+K1fL52gbfAE1eFaueUFr84Tf/FV53vOEIzVlZ+/jpuTo6IGl9dxxzGFtntS+pmr7INADwMNaOstbIQP1hFKzrFhrG3znGcrNRmv9RYR/t6wnXEdqH3oKYSvevysHqFjT2ZolqemzX8e5gFQt7xX+P1xXTq4PnXBaar2pZ2ZpP1s6Wc6tL/fc3o1AD7C02V+stOn5ah0vx/6ZFbhba78OpQJG63pq6wAYIQz2xNNz6Y9sozatt9+cM/v35r7NBHpY1soFvF2aSTz5oHzrUIlXmOEaHP11bSc6TAYARhjVwTzzE+hZ2B2FsyuH2ptpPXfapbf+p4IDAjxQrzY9og0+AOzoaF7S+5WVCPQsbsXCrochR/n68E5+93/UzsORNvjAnnmT2gg0Lc03jgwHX+oTo7QtuFvPKE3er6xGoAdYgsL+/WqdjI5KU+p8j/7z0dsGH95ux3uj9EzO/Z1aR20bLdv9fPZpss6+WgI23q+sRKAHgKSWzu+uTlObR5pzBu/WUjuhZR21PsKM5MduWkZyghUI9LCVllofd6UZUQNlhuOZoaaF2jwwnq/qwOdz7ztWHyesonRfaK7FCgR6XqCnjfbZwMWTQYGWTMJdaUZkWGY4HgEW2Jd7G/aycrDE84g7Gc2SNxDo2VxvrZMzX1qeDgq0VCG+M81ZsxzP07/r5+Ole4eVCwgA5N35Hr8jfwRXaL1Hwut7hjwy5Aj0vEDpIdT6cGp9cXvg/XMOdsjohJ3pvv133ZnfFmBPT7y/5R1YheuTnQn0bK7nZXv2hezFvu+x/wJXOx4ba9fmcU0CpMWjHx4ZPn3Etq/eFvQ6eh22jDQHsxDoeYlaQX1kQe+tQYE3HjP7WPHaXTVAldvvWjPbUrqr+kfrfa7poBLm8LsXjxRM45rJuWb+qfmeAQBzEOjh8/mojTNKnKFyPoFYLhhea2b7xDDGLX24xelXDcDBTkr3ajgvle43rdbsv7Rs7z4BMNZfT+8A7OLPnz//+u83bQcCVnC9ox2nuz8B4Fql97MPHMxIoOcl7iwIPFXoyFVTjnvHvzLNSE8fz/f7/fs/hUhYz+/+Tf19dHruGQEAwDw03dpYqc+G3MhQuWr6re20U9u6S8vIYlenadmfVk8fj+AOP7X+vY7MS81PPUdmeLbMJmz61dLB6u/fv/TxsrXp8Tbj9af+Bp4h8ArX0Lk4qxHo2VhLO+kzbbhb1wOs62hV5Vpho9b8KNWhp0xVu1IzsJbgL7Ae9zDs5erA7ZXr9zx6nkAPAFm1gMGRean5MgT/dvbcpGpkAgBrWTF/JN8xB4EelrbLg2SX44ARUk2E3lCbJzzG1tGtdj8nAAD0E+hZ3JsDBLsUcHY5Dhgh1W/YbgGNXAfptf6Mfv/P9ckTzo9rTMX/TtX2aZ2eWn+tPzcAAO4j0LOwqzPRMurA3XI1eXZ6Hh05jlqH6Uc6VO/tqyeerhN3AIA5CfQAMKW4KdNOwR4AgFFSrTx68ky5EZl718M8/np6BwAAAIBjwg9jqSbWPcufWQ/zEOgBICvVn0w8rXVeaf73+/3Xf2HmIpwGAACUaboFQFapH5beeaX5vf3FAADQ5vdhLayhEw+kIM+1F4EeAAAAWFxqRMzfv+Ma0rmRNOP1sCaBHgAAAFhcXEsnN791PT+a0K9HoAcAX24AAGATAj0AL+cLDQDAPn7NsdTMeS+BHgAAAFhUOIppOPBF3NFyqTPm1CiqP4JD6xHoAQAAWMSR/lfO9tnypFwHw6W0qQ6GW5ZfVc/opa0jn7I2gR4AAIBFHGmWk1pmVP98VzYHSu1zblvxvNwxC2zwBgI9cJPUy7TnCwUAAOTkAkCl9LNr3cee446bLr1BqmkXexPoAQAAeJGwwJ9r7lTqzyWen1pfuFxu+oigy2/bresKtz170OOKUVGNtPoOAj0AAAAvkOu35vv9VoM/pfm54EkYhEl1/jsq6FLbh/BYV3Hlvq4Q5OIcgR64Sa5TuN88/stLCABgnFStm3hez3p6/PJ1R/sJqvVBlCMvyRsJ9JDV284XAAB4Xq0Wy935+1xTrVSH0vEyv+kj91kZh90J9MCNUrV6el4yb+o87u0v4JXbT7/5dwOAp4R5p6vfxb35tLA2T26Akri2T2pbI/KHqeZksBuBHoo8BP/r7mDLygV+zlnxvnO9AsC1wj5uQqV8Q2nUpdS8OCBT6/A4F8hJNdNKbaM0ZHrqWMPlctss9S0kv8Luvp/P58+KhQnuJdjzj7NtmsN1tLyQU3b+Ld5Ua6lk1Xtu1f0G6LVyQdFzmh08medYPb+z+v5T9v1+1eihjZo9ZSODEytnHM8Q4AFgNSu+s96az2AvyiVQJtBDs5bqlW931/nZMZPmmgIAoIV8I5QJ9NClNCQj/6h9ZWiZ99amW/SpjaoRpmttKuj6AgCAdQn0cMibC4JnAzCtffwIqlETB29ywZzaNdS6HrjC0X7P1DAFmM+IviyB8wR6YIDWF1iqYPL9fhWsOaT1mskNZdq7Hhit95ko8M0K7q5pWUsnj8Fd5HNhHgI9cNCokbZ+hfBUrQpoNSoTJTPGXXqeiZ6HrOLumpY9wSK4Um8+F7iWQA90OvOSyi0b1riQKaPXqGvGtcfdas9E1ySreaKmpQI0s2jJ5/KM1PnXP+PeHgn0uNF5i6semu4hQmGthxGByLPrcX1yJ9cbs7qjpmXpuf2bVivgAbCf2wI9IobQxqhbfD7zZcJ7nuGuT1q0XOOeh8ysdF3eXdPyF9BpDdi7bxhttnwL/1aqVeV5sKdbAj2qlML/9LTV1zcFM/EM5wqtz0TPQ1bzZE1L+W6eoiN9mMdfV2/Aywb+J1dQqQ0R/OfPn7//g9CvD5NaZ965/p/C6S3rgZGOPBM9D6FN+Ez//Q1XOprPBa5xaY0eQZ60npft0QKX5eZb7vd3qoPRns4b4ae1Wn6tbwfV+3nKmWeiaxP+Eea5c331wNXO5nO5Vqr5lt9mX5cFerxU8n1aHD0vllt7uVHLA+zEM5GdlApRcR868bTw75b16P+SGbkWYQ6GV7+IQBcluWqsqrcCwLrurGmpNjCzma38c3WTxSvXf9V5DIPEM/1WjCfQc4HZHnLAmvSpAACs7snAwoplMvk/Rrgk0PPmQMebj502cSe5qc7rXEf4/QEAGK001Dr7UKNnIIXz43IPm9L5PLLMSjyAgdAuzzbYiXc1lPmQOSe/w/4EepjCL7LcM1JEaplRGa6rXkSp/Svts4cw8KNNPczFvQisJlXuyD3Lzn5Uz5WnwvxMS97mrvxPar9Cqz3zBXqYWi4AVEoPsKOwmefIZ93balSmRiraIUMHMJvcB86nn68t+3BlmqeGOE8FTL7fb/Y4jnyIbxEHeGof6u9oahYfU65CwdPXbo+/nt6BXaz2w+8orhoaDl2a+jtOG87PrS9+yKSmp9IBjDI6wxOO4BP+11LbMEw/ypXPz9+7Oj7G1PF4jgPsp+XZfmWa+D10l1ytmNIHj5yWd+TvOFd4l+5ajhfoYXmpwEr85Ts3pGlpfmod4QMrtWw4LRUUOnJsALE7Mk+921ghk7TCPgJwnZb3wJVpnnwPlbrDmEHpw3wq3YgP8GFAardyl0DPILPcIG9Uioj3/C5HfsNSFUiAK830pUyNSgBCtcI1+9YkCfXkVXIf5kOjPsDn1lnKa6z2W+mjh2Wk+lUI3X3zxVUd45pAufQ/uQfGig8S4J1SGafwy1jqORlnylLzc/0RhV/e4mVLyx05Hs9hADju7oBeLthTU3rfr5wXEOhhamFm/eobrbdgUIsSC9gAV8t1lHjn9j+f850ZHw3KHMnQxcuf3Q8A/mt0B76cV/rIfGadP6WPLVf//q0f4N/0QUegZxAPr3NS1fU/n7ZRX3IPk3heHJCJOwnLPZDi5VKFitQ2XA/ALlatUVl6dntGA/AWqdq2n8+xocvv/BDfqvUD/Cz7eweBHqZw5KY7Us2utYDS8pV39g7NAM7YoUZlrXmsgA8AT3ji/ZPrdLjUH074/1r6eJlcE+tcf3yp93rpI328L0c+wOfWV6pQsIrv5/P5M3rnVz4hR73xmDlHHz3ACGefGbkq2y0ZuVS6WgYsnJfKgMXTShmw2rKl/U7tR2lZAMpK76Mn8relWv+fT76m59VpcvvWMm8U5Y29fb9fNXoA4M3eVKNSTUyAd2t5D1ydpjYPRjC8OgAAAMAm1OgBAACY2N1DVR91dhRGYAyBHnipVTIMKTIMAMDbrJj/eTq/+fT24SkCPfBiMgwAAOzoynyuzoyZnT56AAAAADYh0AOTiYf6BQAAgFYCPQAAAAv6fr9//1dLN2I9pfX1LA9cSx89g2ijyUi/Wj1PXFfhCzq3/ZY0v3S1+an1tK5/BKNDAAArivNZuXxXS5CnZT2l9emzBuYi0AP8reVFf3WmojezccZvH+PtHcngxOsBALhSa76j1i3A2fyLIA/MR9MtmNTvpXxnFdiWl3RPpmJmqSBP+HdLhujPnz9//zd6vwAAWpvF5UoAACAASURBVI0KtrR87Mp9qJOHgXkI9AziwcYVfkGEJ16eV3+dCb8uPfUlKLfNI/sye2ALANjTqDxib23seLoBRWAemm7BAlpqmYx013aO9kU0WyYiPIawplDc11Bciyg3P7e+1PoFmADg3cI8wpl8QWk9pXXLi8B8BHpgIXc1EWrNMJzNUOT65akZVTX5inWENbBKwZ/S/NT5j7+WHT13AABHxPme2T68Af/QdAs4ZFSQ5/OpdxJ4ldw2W/el1D/PiMBVqdme4A4AcJewX8Iw/wbMSY0eoFuu1slKUjVvPp98J821dV0hVeuHsVY+r0dGu5vZis8RgCfFz/zcqKW5PhHD2sEt60lJNVUHnifQA/yt5UUfZhZSy7dmKnIZgzszDLkaM3dnUlYNlu1ixXN/5TC5T1g5QAXwlFoAppaupWZOS83lFd87K7j63Xjl+l0TzxPoAf7W8qIflaloTXO1I9sqjRaWmhcHr+KgWa7Dw9RycZrcfgAAsLYV83c+3sxBoAeg09kvXz3Tai/4FTMAAADAdQR6AAAAJqemBNBKoAcKdm8bK8MAZS39RbX28dTSxO7qZnh3H8+RtAD81wrPUM96mIdAD1Ss+MJqCeCseFxwp1xH4rU0uXW1bO9Kdx/PkbQArG/Eu+Mpq+aPWz/klI7P6Gl7EegZxM0AsJeW53rrsz81fO2RNGfcfTwAvNeKZaNV32utNYZ71qF21vr+enoHAGAHu2WKRhzPbucEAGbU8jHpzHzWI9ADAAwnyAMA1/vz58/Qmrbe33vQdGsQN8R71dqztrZ37Wk3W1sXMNZuz/g7On3e6XwBwOx+wZ4z799Vm6/xXwI9cEJLcKalveuRdrPAPXYLWtx1PPFzarfzCEC/0gfQ2kfNI/nu1Lp0Opz3Ox/e2esT6IGTSg/CUR2betDCM8L7u3Svr5Ihuut4ejPnAOyv9AG09lGz5aNoy7a8j44TIFuLPnrghJ42saNeLF5QcI/fff39frsznHGacF29aUa5+3gAIFTKv57tLLgnb7zru+rqMsKv3KMcsgY1emCA2heCXV8osLOeDGkqbTitpdbf1Rmnu4+nddsAELoyYLFb06RaU7jweONp4d+lZnO7nKu3EeiBG+z2UgEAgFXt0oyr9SNO7UPMmdpWzEmg56BUDQ3tFgEAAMp2CLLAzAR6TtBMh587R7HxUoSxdntm73Y8AOxFfhauJ9BzUK66nwfXe7S0iW1t71prNwtcY7f7a7fjAWAvtdEffTz9Nx9vOEqgBw5qacs6qt1syzYBAGBWpREbSy0lwo+ntc6Ef3/HH1xTf8/uyn1cJdDFcQI9J+zSiRcAAMCVjoxAWft4Wprvgylv9tfTO7ATQR8AAADgSWr0QIW2sddY+bwK6AIAALMS6DkpbO+p8LcfbWOvteLxrxygAgC4g/wSPEugBwAA2FpLR7y54ETpw9SRZWYTfrROHU/vsaTS+8AJ9xLoGSD3UAQAAJ6VG6kplhtopRSkSC0zqlxwR3Ak3kbueARpYC06Yx7Eww8AAPbT+1F3lXKBAA7sa/oaPWrKXMeDnZnUqlTHz4Ij1YJzX+lS65T5AYC93NGvZph/yDWJSvXxmZufWl98DKnptWP9rVdfo7CnKQM9LW1oOc95Zha1KsItVaJrQeHcMqntCDADwH7CIMjovG+ub5vv91sN/pTm5/Y5zLPEy5aWi/e5tP7wOIC1TBfo8RX9PmovMIvatddybdYCND0BHMEeAKBHqtZNPK9nPT1++fjefoJK22rZj9qHt13LFspNrGCaQI9qg89SdZNVeLkCACMcCUrUlrk7j5JrqtXaVB3Y01SdMXvoPMv5BwDgLX61YGp54PAjU+syR/XWKG7pi+c3f/R+n60RlPJr6jYrHxxZxRQ1etww88gNKwl3ufP600QLAN6hpUZL2MdNqDbQw+//uVo0caAoXH+tU+SwWVatM+bUNmrDwsfrKx3PVeTFYLzHAz2CCvMR7OEpT1x3V3bMCADMobW/v5HrLQVZjkzraSp29HjvzAutFODRxQWreTzQA/D5tI0QcVUwRpCHlQnOA/CUVO3olqZwqxDgyVvpd+yxy2+9ZKDnbIb2TRliD6d5vHVkgha5qtK/abUq07khSmvzS9WkW7Z9l9yLtKUqeS7datdeajja0ArHAAC0mSWIsGP+4kz+drX84xG7HOOjgZ6nClEr/2C9Zu+DRAGWz6e92nOpinGt6vLo6s53ytXYKD1DW+/92Y41JT7O1PmYJSj3FLV6API8G49p/WDcO3pv/MGtlIZ5vCWfsUv+cqpRt1rEX+dZW2oEg9rv23qzrXpTQquWZ2EqzUovrZX29WnejQBc4TcS1pl3TO6Dm3f8vY7kq36//Rt/q1/easX81XKBnpLwR4h7s8+lyTUZaXmgxWly/47T1tKk9qc3/YiH8ZMX9I4F2COd9cGdWp8xR56dqektz9iVX7BPePrZDcDecu9kedm9vfn3XfXYl+yj5/NJV1MPCwRxFcLftNT0MH1rk4BcPx+pf8dp423E+9ayvVT63Lr5b9XT1LVRmh7OC9eTm95TffXNXJ/3KD3ffnqeMb3PztQ9ltpeSild7p58u94q9ADQK/WeOVJThHsczRfM/BH9Tis2kV8y0NNS0yP175b0vftxtMph6atrrmpjT/qW5XawWgE29Xus9MAY6a3HPasjz5ie3zD1vGx5NqkJd4xgPwB3OFL49W66z5kPP6sFNq62WrBnqUBPrabLnXpqbqS+rvbWulFL57hZC7Bvt/I5mvEBf7Z2y5XPmNzzMvU8j5fhHOcRgKNK+YGr3y8r5xNnIh/wXksFemaSagpWS8sxOxRg42U0q/ifFY9/poxHeG3XzuWTXyFqz8sztSOB5830XOzluQN9RtwzLfly9yacs0ygJ9csJpxWazoTPkzif8fpW4ILubapqXXH60ulS+1Pab2t+59b58x2K8DCGeGzLVS6tlLPw9L8nmdMbnrp2ZkKhtYCnrn11Y4NuN+K9+LKASq401X3t9YK8zrbJC/XxcXIa+nsOnfPR34/n8+f0QfYetJ2P7k/uf5dZnfHfh7pdyhX8Eu9LFq/GKTmxwXR2npLhdrcMaxwHVxllfsgtup+A1xl1efiqvsNO9KH5Vx6n4+p8u7n89/y0VNxh1W3d9T3+12nRg97OnKjpJaJa1X1bqelr56e9R7dHgAAvEUuIMA6Wlqj7OLJliS9XhXoGVmLItcxdGr9rU3BViHifk6u9hD/1tN8siVd7Ryv8tAe4ciz8Mx1qwYbAKzn6Pu7Jc8gb7C/lvx7qpzc04ri6Drj62+nsvrPqwI9ZyKLcSEwV7vjSFOkVYi4n5c7h28KMrRoae6YqyKaWlfL9t6o9aV25Lp96zkF8noz6qX19DbxBo7ruada8gwtQZ6z5Q7LjV2uV+maiWvFhH+nrpOWckHvOsNye64LkNW9KtDDMSLuY9RqfAn2/KPlPLSeq5YA767VS3vkrs/e6/bt5xFIawnOtPTlUHvGrNovIqyiVC5ozTO09Kt5pCuGHMv1L3c2P9fTxCmX7syzO/cuqNX+3+l9sUygJ46+laJyvVW8coWUXDQxt53eKomlKmSlY6ml6bmxanoi7nG6maPSTy2XO48CDefIyI+TuudbrlvXL1BTelaPDN4D1ysFdVJS925YhnFfv8vI8mptnbUye09Ns5UsE+iJI8Fh1O1IFax4furCiLcRVwUrbSe1/tL24/WWtpEKdoX7OfKmaQmanc20rbzc6AeCl9wa3vA7XRE8e8N5A9JKeaLYmedPmEdq3RZw3Jn71f23hyuCNp/PuLxoKm7QM39VywR6fo782C01akaIL47W6sVHjym3/iuikKmaLLtEO0eo1R5r9aZz2nr/zVhbZ7b96VU692cDplesG5hbbw3X0nN9RN6sp9DhuQR5V73TdypM8z+lGlufT7q/ndSzOvUhPV53rtVNbp1h2tSyqfk5M5ZLcpYL9Ix09Y9UWn9PFbFcM62WgtUVntruKkq/ae7h4FymrfQwXV2teWbrdev5AJzRU/Mnp6dGD9DnaEG4N1+wUz5ixefQkWdoS9n36Hpap51Z325eEeipXaRXZwRKTbdaqojNmlGZcZ9mkotGp5oIhun4n1rzx1Q6+rR+7T5y3abSAlyt5csu0KenQN2SZ3hbLWB5/bSZm3vtYJlAT6m/mlSTqVwtmNL8XLWw3Hrjv2vbzx1Trrpabhu5Y46XmdXbCn2pTGepaiP/rUYZz+v5mpR6drSm2VXvMZ69bt9wToE2b3nOwg7OdC/Rkmd4Sy3gETUVd3JF4Esw7b++n8/nz1ORNBd7m1IB9c7tjljf57PXDfiWLxFXWPX+X3W/Aa7SUnP6p/YRLZUu11y9N03vfgP327G8EFrtubPa/l5ppXPx/X7XqdHDunZ/YMdag5ytaWEWrlvgiJZ+G1r7dmhpLuoZBWM88d7f/f5drUnpavt7lRXPwesDPUceYKWOka9Qa1I2sxVviiPecIwAALzPyHLIU820Zsqrrxg8WW1/R1r12F8R6Cn9OC2dIdeWueOHX/HiWvWm6HHk+FbqT+lqu7fJ3onrFgBo/UieS/dU/kGt5OPe3MfQysf8ikAPMJ9VH5q8gyAkNZ5h/+aegXdZrbXBbMGKFWv15CpIrHQMNTsNmLNMoCeMwpaGXa6NtJVKk1s2nJZKX9peuK8t+72b3Y/vqKOjSO1o5ULB236vt1y3q2VaeZbr5R9vP36YyQz5q5lrAa8YYJlJqTy8g52ui2UCPeFQfbkASiqQUgqw1P7dMtpVuC+5YFJtv+GtVrz+d3qZ8Q/PY3o9MRomQM6VQ1anrPzMUw4by3mc0zKBnp/aqAq1QtjVVc7CAFNu/bvfDB6cwCq02WeE+EMOwJ3uzHu39s0TT5vt2SjYw+6WC/TUtDx8Us2sRm5bZo+U0vXmRcOs3nDd7nAMPO/I4A4AZ93xLvaehPX89fQOXOWJzNZOAZ5dCnAAOZ5zjCbYA9zp6vdYqpXCTjyz2dmjNXp6qszl+sFJ9avzW3e8fNhnTzw91alibnq4L6n9y6Wt9Q3E3nLXJGktHZ229oxfO9c79bA/2q7X7S7HwXw0BwDuMONz5g21gGEVyzTdau3zJvUAKS1bmtabtmX5N/XVA0e1dISeG3Evta7ebUHsbAb1TRncnWq3AszoTe8U4JhlAj3Ae7RkXlozOLVquTJK3OFN15mq8ADvtGstYFjR4330yBDOx0OZ1Yy6Zl3779D7O6ea+ALAE+RVgBaPB3o+H8GemXh5ALT7fr/FfttSaVLpw3m1Pg5K60tttyVNan9609f2HQCAe0wR6PmRQXyWIA8zcl0yi9RHidSAAKXBAXIDCIQDBuQ+foRp4vXF/47Thh0Ep/at1A9WKX1q/73LfcACAJ41TR89RqF6lvPOjFyXzKJWaO/taP/odZ0K9rQqBR9yAw/0pG9ZDgCA600T6PnJZRAV9sYynDSzC4M8pYCP/nm4UsuIb3cJ74fw71zaUq2dlkBMb3oAAOYwXaDn80lnXmUyx1KgZWa1PkNq12+qgNoyZPsurn5eXrn+XX+TEXqaR+18fQMAUDZloCdlhQyrjDWMUaupUEvb0oymZT0rW/F4Zgvop4KE8bRcmlRNmPjfuf5uPp/875fr9ye17nh9qXSp/Smtt3X/c+sEAOB6ywR6ZjdbAQWAc2pBxNrfvX311NL3BEBzNdh6Ay89+ySoA8Bu1JJmVQI9A4WjmgAAALC2Fct2KiEg0DOA4A4c4yXE7lo6Tu5ZV6rmTmr9rU3BVnTknLYMJw8AsAuBHuARClnP6wkE5ArGPf3KtGxnN2eGGo/P+cgh0GdXCsQcOac7B74AAGICPSelMuK+FAKz63lO5QrVLSOZvWm0MwAAmMFfT+8AAM8423Ru94DN9/v916hauempeaXgWGp0qtR64v/n9qG2/tK2Wo+lZT9yxxXPK6VLHXvv8fb+BrVzkttvAN6t9r49Mq912dq7DgR6LnCmqj7AHVLDbaecrYGTG4J8Bbnhw3PNqWojW4Xz43MST/+tI/5/bj2l6aX9az2WsLZqaj9Tv23q/MXnsrTOePmW482dz9R+1c5Jab8BeLengzy1dx1ounVC7ismwCpKzU1HBWZWb9J6ZL9b+isaIRX8KKkFo3q2Fc8rLVdKV9vnloDNGblzYuh4AHJq78Qj81rmQyuBnhNqfVEArKr3eVZKH9aGePsz8urjbwm4pGompdKWau2MzIT2dAR+RaAsXO/br08A5qRmKb003QIgKdV3SS5dLcjz+bzrK9WZqtlXbb8nmHGm5s9RT1wbAjwAzM6HMo5QowfgxXKZh9Yai3Fti50yIqm+hWr9xaRqwZTmx+vJnffcemrbzx1T3CypdCy/NKVmYqnfvnT+Wva59VyHy+amp4KV8bTcb1b6d85u9wIAz/A+4SiBHoCXaQks1JaPgw+5NLVAxhNam5GV+mxJ/T1qmdT0lvWUpvfOi8/PkRo+rX3eHDmPuWm9aVuW11cPAE96S21oxhLoAXiZI8GAVGH3TAe8AACU5WrLQo0+egZSmAFgB79aT+HQ4gDA/7Q0CW6d1zI/5B1NCzV6AHgdo4DVOTfHuK4A9ldqJtw7r2V+bzoQ6AHYkKq9dYI9jOZ6AgBmINAzkAweMIMrn0M7Pud2PCbu5zoCAGYh0APAa+06NDz3cv0A7EstaVYk0APA68XDwIfTIRZfK64TgD2pJc2qBHoA4JPOzPmKR4qMOQAwM4EeAMhQoPfFEQBgNX89vQMAAAAAjCHQAwAAALAJTbfgJXLNL3J9kIRpdVILAACwBoEeeLnfaENx4Caclkqj3453SAX5wmmuAQAAmItAD7zALyjTE5zpTc97tdQKKy1Tq2k2+zWYCoLGZj8GAAD2oY8eYKjv9/t3QTcs8MaF3zBdbbnU9HBey/RUOsYIa36F/5XOd0/AcWaloE7ruQAAgJEEegaavUACZwucYQAld73/poe1iMJ/h/PCaanlStPDdeSmh/utwH1M6blWe+a1nO9UmpVqkq2ynwAAvIemW/ASIwIcPYXaMG28XCkAUAsgtcgFe1hbKvj3+zsMDuWmh/PC9eSmx9sDAIAVCPTA5modLY9Y/0/rOlOF8lFyhXSF9eNSgbmR5zMMyJRGh4trd6VqjJWm5zoUT12Pqe31WqmfoZKV9x0A4I0EegZaqbkB1LRez7Nd87VmWr3DzK9gtt/gCivWAnvD7wIAwHwEemBjudoJ4bRcR8epAm9L8KdWIyLebrztXG2f2jpS+xsPDx+ni61YML8rQNV6DnPO1m6ZoRbYLjV0rhKfn5bfzGhlAADjCfTAxlKFpFR/OUfW05o211dPS0e+tektx9e6PcYLC/qtHTc/8Tu11gJ76zXUGuAtBW1yv298jeSa1wEA0E6gB4BTWmqFlZYpNaXLBWFmqQXWUmtud6njLDW1S6V7w3kC4N1yH5N+vAsZSaDnpa5u7nHl+q9qvnGnXUaD8kJ6l5G1pWq1sXpqa9XmX1kL7Mh+voXzAADwDIGeF1sxE37lyD932aUfiicCVE+cu54vLbUaILWaC6VtXTFSWm9nxbHW5Q1T/j5nvlD6ugnAjloHlugdfCK33Kh8Wm8etDXfF6bbpXw0E4EeYAmpl0Y4hPZV22ztL6QniNO7rauCaq0F6iPnfuWaapx3pkmWjB0Ab9bSr12s1ldey/ZK81v2oXV9qfXop2+8v57eAYCa3JeBqwMhPV9CjjYrapl/x0vuF7hJTU/tQ+7c59YDZ/yuK9cWAG/V2v/dL+2sBHDuIdADLOHp0bRKnQb/Xrw7FEJTx9Fy7nc5fvr1ZDxjrZm9X4fcMoYArOyqvv1K7+LUx5Lw79z0XLrU/NZ8wG755plpusXfWppx9DT16GnGkqodcPShN9tx1LZRUuuzpbT+ln3PVfEcfRx3uPJl0VP99ImvFFcc+xXHsesLfeb74i6pDGbq+dKaxjkFgD6pEUNzzaHCYEv871S6cP21ddfU1hEeD8cJ9PD5fNpu1Nab+UhfJD3rX/E4jqj12VI6hpZ9r23r81lrdLCzL4OWtsm5a+WKgEjPOs90dnt2XfFyV6x7drnmbW9ztvnh288fAO+QCsiMXPfn01djNvXvKz3dXcFbaLo10MoX5shM+Nm+Ss6Y4ThGHd+Zh2Dv/DuCF2eVqqPu5KnaDKVmMT3n/o3Na+IvXgAAV1ql77pV9nNHavTwH3cWNMNthdUBR+zDU8dxxT48fSxPN6VIVSn97ddv/g7ubgLWGhg9cu5Xqg02yqhn12pyv+/bzgMAtDrygSguN+XmzWTGfXoLgR7+5ekC2cggzy7uPJaZz1sYcIinX6XWn0iqJkepuV08Lfw714dJadmjetdx9ty/6SW/Y7CnpYbgjAHiJ7zxmLnOzO/kGvcB1NVqUvfmu1L50Vw+Nc5btqY7ukyYpncZjhHoGWiHC7O1NsFVxzqqRs/TxzFS7VhGHsOdtUmOuHufWpvPtdRqqaWZvb3y7NfGTHYM9hzhPMB5K94/Kweo4A65pu+pf+eWbemGoTTv6LQR3T+s0GXEDvTRQ7ergzyfz7nheo9sb1U7HAPwPmENsfBZn+ooPp6fW65leu7f4bSW9eb2rbR9AAgDNWG/hqV3hX5uOEKghy6ppigj1nW3O47j6uMbeQyt2wHa7NQ58xXHEdcQC/uBKlUnTy3XMj3377gWaev2SvtWq9oOpLXcJ2GBt1T4dc8xo1ptnNoHBeih6Rafz6etL5LcV80wTTg/DhDUAgalvk5WOo5RcsdS+/qdKozU5pfO25t4mUK5n6jPZ+zzoVRVvRQgaWku2bv9nnStwRvPFBgr1yQ0nvbWfAzzK72/SmUU6CXQw+fzaWvXObK/kly6sy/mWY6jtp0WR9ZbO8bc/Nn7h7nDW44TWuTuh6OZzyOBortqLR7Rum+eK9ylVLv4p+W+PpPmjLh2XS99gvE2T78X3WvzE+gBAP7W+sW8Jkz/9gyhAihXyhX4Wmokj0ozk7B5TPzvuGllapnUOmY+XvazwoeEXDM05qGPHgDgsLCqefhfKfOX67g4/HfYd0+4/lTa0vpa1hOmyTXhre1babsywjyh5boblWaUEX1a1frj6ulzy/3LaKXAbOx3Xc5IH3TzU6PnxXa4MXc4hs9nn+MA9tDzFftoM4vc3z39bJxtYltL07qfZ7YLZ+T62rt6e7OvM1a7d3v7A4Mjch8AarVjUmlnodbbvAR6XurKm/Gum32XB8ouxwHsSyYO5nP3fXlXATMsOF7dN9Ad64ZQXCM0nN66/GwEe+Yk0AMA/IeM295m+yrcwzV5rs+so2muaM7Uus2z6xm1PzDCjteYPMN8BHoAgKwrM26CDc9a8RhWvmZGi89FaeSts0GeK/X8prnhp1NNW1J9a+X+neuMWcGVq+jMmKsJ9AzkRgWAPiu+OwUbeFrrqHilkaZ60lyld1tn+w1r7Q9sxecSPE2tnrkYdQsASJJZg/XENVpS/YH0pmkdUQ+oy404CSOp0QMAZCnUwfxStVNaaracTQPAnAR6BvKVA4BdpL4yeseNcaRvhrt+j5ZRjmr5ndZ1pNIcHYnmrJl/kzfye7Cr1HWqDMkVBHoAgH9JFbLuaLbRO5RyaX+OBiPuGs65Z1t3/R6tnfb2rCO1zlya1PS7zfabvJ3fA+AYgR4A4G+5L+m/gvhVBaeWAEFqP3vnlbbVuw8j5c773b9Hy3DXpfN7prPc2QrkM/wm+u/4xwy/B8AqBHoAgH8pFcSvKniOLIgdDUbMUBhMFVrv+j1Gj7x0ZljvmQrnT/0msxz/bJ68R1rcsb0VnsMjXX1Or1x/ay3FJz4srLj+Wa/RGQn0AABdnq5lENbAGbWu1unh/Cv1ZPpH78uIIXJb9unofj91/T35m/BfMwUDY7PuV8ns16xzOpbzuT+BHgCgy5PNUu5oFtOyX1cFQY6s98gyV2eYW2oHHa1BdHUn1CO2t2Ihaiajfw+YQa2/MhhJoAcA+JdSLZentz+6iVdqvaObMPXsS8rTv8dbPf2brPz7XnHfPP17AKxEoAcA+FuuA9Mjwx0f0dtkauUvoq0dF9/9ezx9Tp/c/my/yYrX9hX9RtXSPPnMApiRQA8A8C9hwSmefqWwoJYq7O9S7b13n+/4PUrDWMe/Szwt/Lu0jy1pnjLjb/JmO/4epXssTtca7D5ay2mm83JGy7lovSZ26Tx+tDPnpTcNYwn0AAD/cXeGLAwgpOb1ZCKPBiNmLiRevS+l9beObtS6ntqxzHTeS1bZz7eY+ffIPYtS6a5cz05N2VrORa6WV2pdLds7uuyqRnWqv/M5mplADwCQdGfTh9ZAQ276iGDEzAVFYF2tz5ZUIHrkemrrX0lrs77WddXOyxvOaezMeelNw3gCPQPJIAI1K7/oWr6KreDO47hy/d45AOsZ1YRFU5g+zhdvI9ADcLMVMxq5r1ir2fk4rtyGDPKeVg7Y8j8tTXda+i55e18vdxl1z7l3gRqBHniJlTMFMpKwr5WfTSvzXF1fqc+QI32XvLWvlzuVOpt/Yj27cB7gvwR6BvKQYXYrXp8yk3C/ox0i91rxmcS6asGMMyMhzeSOvkv0ucEsVro3SWutXUifv57eAQAAeMrIwEjsqmCIwi2kR1uspWM+f/78+fs/xlGjB2ACvf0p5NK1Dg+dq8pfW67mzuPIbeuu44jT9pzr1m3JnK6ndu34cvmM3720wz21wzG8TemdlgpW5JrWjVhPavqKwmNJzWt5d7ee91qa1m2u5ux56UnDeAI9cLO4g9PPpz2zf+dQx9znaH8KLevJbe/IPtTceRylTPAdx9G6/trX/JaM0d18FT2ntUmL8ziv3O8X/ra5581vXvh36r4+E4TuWba3wMs1Suc3nJdL95s+aj07aD0XubS95+sN5zQ26ry88dzNSq9QrAAAIABJREFUQNMtuFGcwWutbvr77w6926vtO3Wjmg309LlwdNmz2786zV3H8fm0FY7OzJcBWlsq4KNA/bxaIO73G4Xv6VSBJa5hES5XetfHaY6I39OloL4gD8A7qdEDN8ll/H4ZvtbaGFfvY09tCEGeZ1ydeb8r479CISS3/biQt1NBqVYLi/FyNUHiWiOt03P/jgMMtfX27NsKRr6XUjUGWtZ/dh9a78/4+jiaBoA1CfTAjUq1EGpf5u4wMpN39oslz/Cb/aOn2ZVCEilxgKW1sB1/AGidHm4z/HetaWMuXc++zaylGenP0QBua7PLK89VqpbRmTTh/FwAcIXf/wnepeM5p2M5n/sT6IEFzfBwTn0dvnJbZ6yUCX060zwqcHHncbQUoI+onYvRx/f0b88zSs/RUU0UjzbrPLJvq5upRmOLVLOyliahrc1GR12Db3L1uXnju+KOAOmbOJ/vINADk7nqi+DIgMzdD/Gz21qlec0uL8cdgjx3W21/Gae1JsgTZt63VqmaJ/G03N+fT77Gbaq2U23+rs09AZiPQA/cqFQojT2dud6lAP35pPuWmE1rM6CW8//kb3TnceS2tVqTqtX2lz6rNG/aVUttvFRzttzfpXX1bqvFqgE2AJ4l0AM3ifs1+KkFH1Jpr9ZSwO5JX1vHXQWgWQvTrX0llJbvSVP6wv1zptbYHceR21ZpH1qVzkXqy3wuTbw/qTS1c5ZalrnVfrd4fqomSPjv1D1aqy2SS5+7bnPPhJ59c42O55wCcNT38/n80c8AI/n9y0q1d67ebst2ejPvZ2tt9OzPSE9dp6veH2Ghb+UaCr1f62c1Q/M42NUTHyKg1UrP5BX2dZZa0LvY8ZhW9P1+1eiBu8388BtZI6NWkwEAZuQdBcDqBHqAv7X2Q5CbXuuroLaNO61cKwUAACBHoGcghUagxS6dazqOeVx9DFeu33sTAGAsgR7gtZ6o1bNLodZx1Lm26nYIsgEAzEagB15EoQoAAGBvAj1QUBt5Y6WROWbfPwAAAM4T6IGCX9OelnQAALASfbxxRm6k3h+/0XMEeqBBqi+X39+aQwEzK/UVdHRean4qYzdzZm/lGpu/fZttv4A1rfgskf+Gsr+e3gHYzff7/dfLJ/y7ZXrPOgBKSs+Lo/NS839Bn99/v2dWPG0mrQWbGQtAM+4TAO9Teh95Vz1LoAcahQWV3JfusGATf3GNawDlpvesA6DkaAasljmL56fSr5LBSz1T7x4xDQBgJE23YKBSECZXaEgVmHrXATCLnYMkqeD77+/wuHPTw3nhelLTa38DcI8rP7Be/fHW++K9BHpgoFRG/4l1ADxh1WdWGJCp1dgM/x03U6tNL/X1VgsSlfYNYLSW4HL8zD/T51tqHTMFuJ/e/hF3vZNTH6lXPF+7EeiBDjLaAHlxIORnh+fmiBqbJWGQqDQf4Gotz/BSbcU43ZFt7fgegTvpo2cgD5/91DpAjueHX3F/03s6Yg5fbi3rAJjdLpnzWiDmjLgWUDi9pZAULwdwRstzbuUO7Rkv/J395nNQowcKah2MHumAtOXL79F1AMwk1dxpVk/W2Ex1wt9q5nMKvMPsz3d4IzV6AGBTpdqAvfNK88NaJamRBGesbfJ0jc1Us4RUYanUofOM5xXgDWq1KeP3Yi5NbRst252lZqdg31zU6BlINBuAmZRqHfbOK81fcXj1mWps9p6r2c8tsI+ryzdHajI+rdZ/UEv/RUeDPKn1ztSXkffTPAR6AAAm9XSmHXivu54/qzTx/RnRxUItwLVaACy1ryv8ljsT6AEAXuns0L2pr6mjjMrgX7mPwL5a+1gbFZxZJcjT664aUU/3M/fbl3BaqWZTy37G78HWY3vivddSi+vu30agBwA2sNKXvxmMGLr3yi+uYQHr7HqeuDZ2LbTBG5T6AWu5t+MgUWq5uD+3XP9k4d+kzRbkCfcp3K+e/WwJnOTc/d7LBXVG5DPOEOgBIKvWrlzGaw5X/g67Fth3PCaAEUrPx94+2nr7fGvdj1nc+Y7MBTCertFT+o1HBVxmvhZmbWYn0AMAvFqtWcLn8++MXCptaxX1ePqV62/ddu7vcJnU37kv8qkv+JqQAbt5IrASN6c7WmNmdqVjqb2r4hHJwnS55VvWuxrDqwOQtfqXNqipfYWLM9WpL3dxwCNMm5t+x/pzX95T/0/tW2qfcoWMVJqWYwNYUSqQXUpz1bZ3Fjb/+sm9/+L3TZz2yPt5xLvrt/9P/GZq9AAAr5XKHJbS9c6LpTKTI9ffI3fMLf0ixEGilm0Bc3J/9jnTh1EucN8yP1W7JFcb804tNW+Oan1Hx+njf7fIBXvOeDIgJ9ADAPD/XZlhvroqeK35V5imddu1dC1ftVvWAzzjyntz15onrYH5UiC99IyuLduzP1cLa92kAiSt+/Z0sCr3fo735en97KHpFgBFPZkNWF1YpTs04stkrQ+eEetP7fuR9bRMG7VuANYVBknCplY9QZ743Xv3u6K2z+H8Ee/ZO6jRAwC8TqnT4pRcXwC//6f6rkmtO5eZHLH+1PTUOlK1enJ97NT2Kd5mrX+EFTLHAPRpebbnmrzVgithmtz7r/Zuqi0frqP0DqwdV+n9fbfv5/P5M3rju1bTo43fn9W4ZtsoqLXb6Zra6ViOuvocjFp/rq+HK7cJ3Gule3eFfW3Zx5VrIt55/uUT5/H9ftXogbfwkgLg81mj8AUwi6uel57FXEmgB15kxZfJHQGq3s5J3yqu7kqaa2kvV1e/Hrn+2ugrvrYCcIVcE16eI9AzkIsa1iXY08b5KXMN7efq3/Oqkb1q81YO2j55j9VGXJl5RBaBPoD3EOgB+P8Ee/JShULn6R8KUHkCCvNa8fievp5aazbOeG7VygSukBupccbn4JsI9DBMXGXv8+kbVq8nPVzF6DD/lTofv+EznxoGcza7XiujMmornp+3X9OUpT4MpEZEA4AnCPQwREtBMLcMc+mtdr7jqC6CF/89B7mhoMNhLAH4r9wQ9XGwKDc9nBeuJzW99jcA7yDQw2mtBcE4PfPpGZr3N//IvFXIFP9P7jz4cr0vtdqOO3LuNI0c667fIAzI5N6XcSDnFxgP80e16aWaQ7UgkSbJwJVqZQHPnucI9DBES0FQgXB+Ix/GggDv4rfei4zZea01KY7UiL1Kzz63fgRordWbqkl59vhn+A1K78JS3qlVrValghbAOwn0MBWFxXXc2ReB6+J+vQUDBQmOOBNYaG0aXKqlmAs2jJarYdJbI/ZKrTU6a8/jlvXkfofeWqU9nvoNruzLLNfEtqUWjyZdwAg972buJdDDbVoyOh4M1xmZwbz7Ie66eNbRAh+UnAks9FQVzwWln2hWnAoqzNI0svU5W9uvlvU8+Uwf/Rs82TQqbvLVw3sVYG8CPQzRk0HX0e0aWvobYH+1vrY00eOoM8+Ro81hemsxXHVt9zxHn7i/Rj3nW9ZzZFsjzsnRY8zVPsrNj6+7+N+pPFGqX59SLbV42u/v1ppTAOxHoIfTWgqCueXitMyhp8p3S/raOlbPcJ6pGTDrcvHX7t89nkqz+u/Htc483+9qIpp7hp0JBKQcWd/Vzclap49a/wgtwaOjyx7Zdq12UG2bLfmkEdenZzXAewj0MEStINiyPHNIfUkMjWqLu8NvXvqSesTMy6WuCV+FudJO11ctcD5T08hR9/dsz4mVfoMRZjnvADxDoGegt79Q3378Owirdafm9VTBv6NzzafUaqsBfa56Tjz9vGmpyXGkRixtWvsLOvsbzPR7zbQvADxHoAf4Wylj2Fu1vCX9ip4uOMJuWmtT9N57T92rR5rTnKkRu7KrfqO7f4On+iprqXULwDsJ9AA0EuTpE/fDlOt4NFTrQyh3/ns75mUOuaaAZ5uI9jQxnOG+fnr7n095qPme2pqt60kpdTp8tRl+AwAYRaBnoBkyiwAzqHVQnRoRJl4uN2pMrlPS2vqYS66paOk3i4MJpesstd7a+t+stUZnrbZmT83QUR1gj9La7KkWzAqn1/5ObTf8O77mSwE3zbYA+BHogRdZuWPJpykctss1J2i5/nIBm6NGr49xepp3xkGEI01Dd21Oyr1aBizIBaxrNaN+/477DSqlSe2LZx4AAj3wEjJ9PG22azD11fw3vdQpa2m51PRwXrie3HRf5eF+cW2wUfdfqRZiatupNK2Bch9zAPgR6AGo8HX0vDP9blzVZ0fqq3k4vfYlPU6Tm17qy6Tl6z5cRWCgX6oZVS5N6/3b0lQsflYcWQ8A7yHQs5mejEWtH4Sfo2me6lARRnP9nnemCdXV57/U/0jpS/qIpkBhkCictpsdj2l1nmv/SF2fuefVqADslX2KCRIDINCzkZ6MdCltb+enNTIbwGhHAslHl2n5kn5ErqnWbs/M3Y6Hdyt1sFzrTD5VG6ilo+V4m6WahuF6AHgvgZ6NtAZertpurmkC8C5nau+0LnckUDNb4SdXiIvnA/No/RiWU+uvpzVN63LAfOLA7efj/mU8gZ4Xag3CXPHgGdmpaUtaGMF11S/1jEndx61pWvqwqK2vtEyqX5zUs7L0VT03PVUDIF5f6es+cJ2eGs6963UPA7HUOz7s3w9GEeh5mSOdA7YsU+p4NLXtEZ2a1tICzyrdhyNr7fSmzS2T66un5flXm976hb5le8BzSoHbz8fXeSAv93yIyzIwgkDPizz98BjRqemRdQAApBzpEPlsEBt4r1KZR5cXjCTQ8zLxA+RIM4dautLyZzs1vbJjVAAAAFidQM9As3/FOfLVqrR8av7TtYYAAADIu/KD+dUf45U12wj0bCTXsejn039DtNTeqXWU2jI8aPjvI52a1tICAADMoFZuutOKZSUtOtoJ9Gwk19nnkT5tjnaUerTz0dr8ER2jAgAAPCHX6bJO3LnCX0/vwE5mjDCq2QIAAPC8sPXB779wOoyiRs/mPDQAAADmoHzGHQR6+A8PHwAAgHeo9c/aMlJzqSVJbv2l7artdI5ADwAAALxQqs+g2t+pdfSuv7Qd3Y+cp48egAovGgAAdjRioJuzg/yEBHnGUKMHALjMjAMVtJLRBHivIyMXp5ZrfZfUmir1BkCuaPp0dRAmrO3z+XgPnyHQAwBcasWM2soBKgDOSzUv+nzqfdHUmjnVtlea37IPreublSZcY2i6BVCx4kvyDqtmIABSFCiAFj35n9WeKXfV2ClZ7ZzNSqAHAAAATioFgb7f79//xdN+/05Nz6VLzT/zAW6GIA/jCPQAcJhaPcAOFECAUX55ozgQ8+fPn7//i/ugSTVXyvVV8/t3Kv3RfFm8/VqaK9bPWProAeCUXBt2KAkzeqVrJ3dtlabn1pvKWLfsAwD06O1jJhXIuUuqhlA4r+UdHa4j10dRqpPq1HvYu3kMgZ6BXIjAWwn20COVEawFbVqn59Zb26br952M7AKcsUNQonVo9FS6uHZRz7pr6+QcgR4AhjAcJq3OXh+5qumjhqRlf55VwFHhO6VnRC64k0APAMNof80ocXXwUevpyYC7jvelIAbU5Jo01Z4fqVo+tWZKqX55SumOLsN7CPQM5CYC+B/PQn7Odgo5ah96+0v4fFzHAG925B3Q2gzq7LTa37V9+Xx8zNidQA8A8Jir+soJa/LkMsAyuQC80VUfMlR8mIdADwDwiNZOmHszjr2jnMiYAgA7EegBAG6Xa051tmPLeL096QEAdiDQA1ChEAhj5Tq4rAVd4o6Vc0GduFPKUieV7m8AYDcCPQCbubrfkSvXr9D9DrnfudaZZK7WT2mdR9IDAKxMoAdgQysWYnWMCwAA5/319A4AzE4AAgAAWIUaPQCRVGAn1ccH0EawFADgPgI9AAm5YI4CK/QRGAUAuJemWwCReJSen12GYc4Fq77f79//HVm+ljZcv4AZAABcQ42egXYoAAJ7KwV5wmdYLqh1JsgTrx8AABhPjR6AhFytnl21BqqPBrQFwgEA4B4CPQANdmi2decxlLa1w7kEAIBZCfQM9Kav/8BaZgnyAAAA19JHD0BG2Hxr5cBFb+DlTKBGkAcAAJ4l0APwAnGNw1Jny2cDNa3bAgAAxhPoASjYoVPmOMjSEuQ5GpypbUvQBwAArqWPHoCKnQMTvyBW+P9UjZxc+lQaAADgOWr0AEt4eyBhZLApXNfv36X1p9KX0pSm7xw0AwCAGQj0ANMKgztvDxA4FwAAQAuBHmBK+nL5N/3cAAAwo1Qzf3nVZwn0AFPxcqhrGfb97U3dAAC4XipP+uvzUX7+OQI9wHS8FOpKo4Fdef68tAEA+HzyH2h/+VT5xucYdQuYhpdBnx2GfgcAYF29A3VwD4GegVzMcJwgzzGCPQAAQEigBwAAAGATAj0AAABAt1zNcjXOn6Uz5oE0PYFjWu+dXK/+P6V1xOnCbRrpCwDgnFTBvjWfxppynS7LWz9PoAdYRqo/mjhok5J7+ZTWy3EtQbVY6feJ59e2/USmojVDI+MDAOwkDPbE03mOQA+wnJ7CfCrtboGdlmDXXVqDavG+htNSaVqO76nftOfc73btAQDMkAfl3/TRAyxnRGE590L6fZH4rb/2dzgt9febCvW5oFqLVQMgswTYAOBppfehdyXcS40eYElnarGU2ovH6w3/TjVBiqf9+fPnP+2V3x4MuOPYw3NdShPvU9iUKvXvMG1tmy19RKVqMsXTW/cz1LrPAADsT6AHeJ2e4EsuXRwIym3n7c4EH3o62m5p1pVqCpYKkPQ0G0sF+mppSsv27Ge8DkFFAJ6W60+RefTmzY7+nvolfJamW8CyUpmJVNOqEevNCQvi/FcYhDiybO3cjghsnAmQ9C6TqtHTeq3V9lOQBwDavfW92ZM3C/O5Z/M83EuNHmBptSYrV9VyeGvm4GmlZk2pNGG6K7Z9Jl3L/JpS59ajtgEAPVqbNbMev+c6BHqAZaT6xWlRq0acWm+qAJ3KuMTrrjXN2dnZfpNalqt19nxk+619KfV0LN2rp/lZS9rdrzWAt9q9me5dAaKdz+FIpeutp0/B1j4JW9ZLG4EeYBm5h/uRAEHv8qW0Ct3/6AmqtaQZde5KfdyEUp06l667I+lS28kFDmv7GS7zpusMgH2sOOrmm6TyK7U+BcN8Tk+fhKl+Dd/24XQUgR6ABC+S/0llvmrBjbNBtTPnvXfbcY2t3n04m671/B3ZNwD2tEKAv7X/l7upGXJMb6DlTL4l1f+lYGA/gZ6BPDDgOrUX86gMT28GYESGYfbMGnNz/QAwk1Sh/OlCuwBPm6f7+Ms11fK79RPoAZaQav4Szx+1nZpUs5mrt7mC3HnY5fhmI9MK8F6z1urJ9cXSu6+jg0GznacZ5QZ3uPPcxU3AcvOpE+gBIKsUyEp1jDxDJuEtnFOAd0v1nfKk3L7EfbXk+p+Ll+EaLf0lptKHaWp9CuYCNrXlw3Wk0rou2gn0DKQwA/dIdQiX+juclppe+jueXuoYLlx/6UVV2ofavq9s1q+OALC6XF7oKT0DE5QCPvIN1+k5r2f6Pqyt42xaygR6gKWket4PMw89vfjH01Pp4uVrtVZy26vtQ+rYZlHKnJ2V+y1qQbPScqnp4bx4/0tfpGQsAFjBk/mHs+/KEc3ggX8T6AGWMqLT454OnVu3l0pX+kJV24e3BBji6typQE0puJcLxJUCb+F6arW1fFH8x8qZcL8h8BarPe9WfrfAzAR6gFfI1dS4sllRLmhUasNemp9zRzDi6vbR4Tpzbftry7VMT0kF12Q801YrQHw+fkuAO+XyJOGz2HMZrifQAzzujj5car34XylX62SmfbzLkT6IrmzSVgoAAgDt4lq1P0c/FO2aF1qJ/NC6BHqAZcQBkFyTm9Ze/OP1ptLmmvHE2yrNa+lrJv7/Ti/WuB+kmbQG3wCAujDYE09P/bsUzPH+fd6O+dK3+H4+nz+jf7i3ZozfetwwwtP3z9PbP2OWfe9tXhUvk+qjJ/53bv2p+aV1pGoIjfj6uLNZrrNeV+73keskd60CvJln49xWzQO81ff7FegZ6a3HDaM8dQ+tfO/ete8yYJSutSvmpeb3jJzWuo0zeu+Lllp+ADsY0VzLc3EuK+eX3+b7/Wq6Bczjjr56QqsXsO4O8sSFUy98Pp9ytfuj81LzW0ZOm0HuuVJrOjrbcQA8wXNwXjO+c8n76+kdAIjd1flePNLSSp4M8oR/6yiR0nV4dF5qfmsTwFnU+qhomQ6wIiNs7WvnAUN2o0YPMJVUx8f8293nplQ4jTuRhjukOviuNRF7imcZAHA3gZ6BZORgnFIHu2/TWivgSTPuE2PNEswrdfqdC6rc2UfP1dsEmJkRLPenCdcaBHqAaaVeILMUNu+0+ot09b6QmMvstf56OpcOpwMAjCLQAyxlxoLd7o4UThVceZuWPodSnS4LhAIAo+mMeSAFG2A3uU6XSyMLeRbyhCdq+Pw6dG/dbng/hfeKIA+wAx+AYB5q9ABQFNZEiKf/yMC9V9ghd9ysqndeaX7q+gunrRIsWWU/AYB1CfQAUDWiXxTBoLyVC/+lzo9755Xm39nJMgD9UrV8W0ZD7B0xsdYXWu8yM2nNZ4U1Qg1eQopADwCn5Zp4pdLwX5rwAPAWuZqcsdzoTqVgSGqZUR+arm4i3Lqf8X7kjlme4t300QPAMD39lfCP33lT6wkAynrfl6vkS1pr8vQej/4T30mNHgCG03/PMbmvl7PwWwIwyh21WeM+4n7bi5uOxfuSm59aX3wMqekjjjXus643MDRz/oLxBHoAuJRMRZ9Zgz2z7Q8Aa7syAJHrt+ZXu6UU/CnNz+1zGISJlx0ZbKntQ3is4f95H4EeAJjMrMEeAFhBqe/Annfrkffw7/19Re3m0v7IMxAS6AEAAOBRLSNx9S5zd/Aj11Qr1aF0vMyVfDx6H4EeAJiQWj3PSvXPUBtdrvb1tnfI3BHpRrtq6GIjzwE9wZ27mib1vofD2jyp52Wqts/VUs3K2J9ADwBAoDY0b8uQv0eGu+3JhD81StuR4Y5b5ht1Dt6lpUZL2MdNqPas+f0/V4sm9awO05Q6PM4FclLvjNQ2evc9XC63zdZj5l0EegYSIQWAtaUyyq1BiDNfTFf/0uprMdCj5Vlx5HlypA+b1iZfqXfDmW20bvNM8zTP5PcS6AEAqLhj+N+eL765r7Y9Q/yWRqWJlzuj9pW6tEyc5qphiwFmJIDOUQI9AAAFZwIfrcu2DL+b6ycotWyu2Vip6n+p2dkZqT6OSsf61LDFALPxTOMogZ6BZDCAGVzdDvvK9XuGMqMzgY+ePneO7NNPz31ZO56r8zNn+uO5cthi4B7e9XA9gR6ADa2YiVJY4y16avm0pGuZX1PqZLl3G7VlWkYwy+1juMxdo+4AwGoEegAA/r87OlS+qpZP6z70DLXbE9y5OvDSOmwxALydQA8AQCAVSEg1FWpN0xJMaak5k9qvXEfOtWF44+XDZVqH/433rSYXqCkNbRyv++iwxQDwJgI9AACRs8PVHulz50y6I8MDX9nnUG25IzWJzgxbDAD/r717XZrV1BYA2r3qvP8r9/mRbUIIICgq4BhVqaxPES9t2zqFyZv8eXoDALhXKSfGmXnbf6lpR5PGAvfR9QkA1qBFD8CLXBXkKXWtCKcJ8sB4dH0CgLVo0QPwIke7o7TO08UC5hEPVw4AzE2gB4BL6Q4CAAD3EegBAAAAWIQcPQB0o/UOAMzj6tx5V9bvfgPyBHo6crEB3kyQBwDmM+Nvt8EdoEzXLQBOC4M88VDqM95AAgDArAR6AF4kNcx5PK123vZ3OG/vDZth1gEA4Fq6bnXkzTUwutJQ6K3zStNz810jAQDgWlr0AAAAkFRqhVvTkrelxe+RZYH/0qIHAACA/zgb5Alb8uZ6P+SCPDXLAmkCPQAL8vYLALjS7/cr3m/UBmZS9QjqwDkCPQCLufLmyBs1AHiH7Tf/6ZdH7j2gnRw9AAAA/G2U4MrTQSaYlUAPAAAAn8/nmiDP0Tp/v98QrYpgNrpuAQAA8Lc4sHIm+DNK6yB4E4EeAAAAPp/Pf3P99QryCPjAfXTdAgAAYFfY0mf7d6r1T/z/XJlcPdsy238CRNBGix4AoMrMORI8JAAcE14/c/9OlS9dd/fqcc2GcwR6OnJBAmB1M/7WzRygAgBoJdADQFbqATmcNuNDPwAArEygBwAA4KW0eoT1CPR0JFEYsJrf75e9AXS9A4C5Xflb7tkInmPULQDgtNIb4aPzUvPDUVhS07yZBgDeToseAOCUO4M84dvhbX5qGgDAW2nRA0CRYU/ZUzuEbsu8mvm1ZQAA3kSgBwCYQpgzKpX7QT4IAACBHgAqhA/PHqR50hbscR4CAKQJ9AAA09iCPHLxAACkCfQAUEULCp4WtuQR7AEASBPoAaCaYA+j0p0LAOAvhlcHYFeq5cTeQ3W4TJxXJdcSY2+Y7Nw643XVOLLM3WbJR5NKkBx3saqdV5oft+IZ/bgAADxBoAeAou3BOn4QLwUgUg/uoVwAI9U1JxUAiLUGRGqCTtTLfSZH5tUuWzsdAOBtdN3qyE0msJpUkCf8OxUkSQVcaq+PT+RdGf3aLRfNuLaA55Flwv8AAHrSogeAolILipaH1FECKnF3oDCYFQe2Ut2Ecl2HSmV77PsMXbjeqrY72ZHWcQAArQR6ALjcmbwqvXOyxN28csGeVPeuUi6ZUtmzD/K96ulBC5SyXHCv1DpOsAcA6EmgpyM3aQBpZ5IKj3BdrdmGMGFwOK33dvRsJXRk/dRJfU69WscBAJQI9ABQlAvQPPlg2tLK545RmnJdta5YnyTSc/ESCAC4m0APAFm5biWlViVnWu/ULndkdK0z9urJDf/deztCggfPKwXbfD4AwFMEegAoCoM98fS9ZXLlwzw2NWVqW+3UbGOq3nh7U4maU+VKwa+nu1ldYeZWRHd9BjUBwdR0AIBevp/P59f75uetzZRuE8DWAAAgAElEQVTfut8AvMOsv3NXbXdrIC836lZLHQCj2gta55LUb/NSAxvceW1sTaZfO//oemuWCZdLHf+rjt+s9wNv8f1+P3+e3ggA5pBq1QNvFiffrin/+fzzXRLkAd4q7PK81wr4LqWE+UeWO7venNyxC1sUl7qT8w66bgEA3ERQB3i7VGsQQYl6fkeoIdADwK5U/hoAeNKqgYFZf2NLwZozAy2kuniV/g6XSf2dy8OXW29LV65U97O97W7tKpZbH4QEegCALko3nGfmbXI3zzX1AGvIff9X8oZ9jJX2Oc7fEwdr4t+GeFrYjSm3XCrYkvrNKS0X19263Xv1l45Z7bHkPQR6ACi6a7hw5lZ6s35m3l7i4vjNLLCut/z2zBzAPppvJw5+lOTKpX4vcmVafjdSI3OW6s4pbXdN/bn1xfXOdL5wHYEeAOC0vSb7R+f1WD8wtzcnLq/pYvQGLYGgrXxJrkVNj7rjsq3Bur3RyaCGUbc68sUDgGuFDz2zvekGjnvzd322fd9rXXJVYD7XAvkqV79cCAN8raM8ghY9AGS1dKuBuxx5Q9pLKpnm3lvhve4ENfmJasqX6vBdZVZ+a/7y5HXvCntdvFIB/dQxSLV4Sk2L6yt1l8p1Cc4lcS7lBqrZ7r36Y7nj5iUIIYEeAGB4qRvou29mczmDNrlt2rvh38vbUKpvjy5tzMwD67+tGOw5Mq+mbDytpkzt/L26z3Yv67VdvJuuWx25kQJWEzYXDh9UNSHmTntvSe/ehs1TwRbBG2B0V9wnzBrkmnW7mZsWPQDAsM4kzLzDaDfvYZP/vZZDue4HqS5pe2XCeWGduem6lMG6Wrqo5pYtXatmMet2swaBHgDgtFKOgtZ5YX3xv+PWLE/mJjgzEspVo6hsxycX5El1e4tzVqTyRJTKlIJKqSBRLogEoSPnRk0OrZ7n29k6e5//pZw3d8kFakr7uhfEn/UaMet2swaBHgDgtFL+g9Z5pel79d3pTL6Mq7e3JodETbLnHrkgwiBROA16qs2h1dPZOntdB0qtYO6UC3yVAtDANQR6AAAGcKSVz9GWQXd1icu1pvCmm55yObRWDCTELem2aaMoBYfDVn3AtQR6AAB2nGm9U7tcS3BnloBJ3OUrNx+uUNNVKNUdtNQ9NFdva525HFml7U6tr1T2bEufJ1vfjBAMcm1iZgI9AEC1EW6+n5IKVqQehGrL7D1E1NRXWqY2P1K8jr1EzDX1lRKpjtoSgbWUAidx4LaUv2r7fyoH1Zk6S9/PGjUBop7dXFuCT7V1lcqPcG1wnWJmAj0AQBU3u+25g46UOVI2t0zp7736W3P1tDxUOpe4WksrvFy5M+dpLjhUamVUmp9TCqo+IXcsU0GdO7qPnpEKeMMs/jy9AQAAAHe6Mzlz2H3xyPyW9T+ZmygXuNkLQG3bPWowZdV8T6xNoAcAAJjWVQ/ivercC3T0bonzZNAkDPaEgava7Rk14CPYw2x03QIAAKbWkkMrlUcnVU8qr1Q4vbbOsGxq2dT8nBm6EY2+fUe1dAeEpwn0dORLD4zg6jdOdwzFDMC7HXmoPptDq1T2TA6f3vl/ZjBCviB4M4EegAXNeGOlSTQAd7qidYYWH2vTqodZCPQAAACvcUVrEy1Y/hG+uBEUgWdIxtyRt9EAANDHVQlwr0j4e0cSYUEToJZADwAAMCSjHf1lliBP6rPy+cH9dN0CeIHUaCGlMrlyrWVSI56UtgEAUmYJdFzhzfsOHCPQA7C4+AYxN+xrLihztkwqcaGbVgBqhUOSv+234437DJwn0AOwuJobxDvLAMARuW5cK/321LScHVWpi5aAFdxLoAeAf6m5GetVBgBa1HQrnpnfTaAHgR4AulvpphuAsQmOjGGvWzhwH6NuAbzIXTdd2zCzAj4AAHAvgR6Al/BmDQAA1ifQA/ACYZDnbLJEASMAABiXHD0Ai9sCOzXDoeeWry2TGy0knidQBAAA1xDo6ciDCzCi0rUpnpcq21KmZV0AAEB/um4BAAAALEKgBwAAAGARum51JEEpMArDmgMAwDsJ9AAs5sqAs4A2AACMTdctAAAAgEUI9AAAAAAsQqAHAAAAYBECPQAAAACLEOgBAAAAWIRADwAAAMAiDK8OCd/v9+9/7w0lHZYNGYIaAACAuwn0QMLv9/t8v9+qYE2qbC74A7NJncstgVAAAOBeum7BBTz8AgAA8AQtejrycM/n8/lX656t5cPW6mf7dzhvb9peWecdVwrP3dQ8AABgLFr0QCff7/c/D8Thg3AcuPn9ftlp4cP1XlndxAAAANgI9EAncTCmZbk9qdY7qcASAAAA76brVke1yXuZ214i2t7nQK6rlnONu6Rajjn/AABgTFr0QIO4e1WvOmvm59anVQ8AAAAbLXo6ahmSm7GF+XFCqc82zqUTi1tDbOVSLXT2kjGnys56vs0coJr1mJ+xwjkHAABvINADCS0PsjVla7t4tXQFW+Fhe8Z9mDlABQAArE/Xrc6MggSsasbAHAAAvI1ADwDVBHsAAGBsum5dQC4LSlItvpwn3OnI9cl5CwDrubonwpX1uw+BPIGei+SGxObdUufD9/uVxDuwN3x9XGav3N5xTa2vZhtWULufzlsAWNeMv+VSZUCZQM/FwgfH1ChKLXVYbu7lckG/rQWYh+b09yQ+JrXfpZrPqLb+N3wuufPTeQsAAHMR6LlJ6iGpRz2WW2M5Sbz/cnQEs1y5I8GetwctUoEd5y0AAMxDoAcG4qG5zdnWJLkWdzXrXZ2WOgAAMCeBHhjImx6sRwqWbC1TWloLzax07GffNwCgr72cfi05/2pyJ7oXgfMEelje0wGFmnwvT2/jiEb4oR9hG+5y5MbMeQsAa9u7F6rNbVjbnR7oQ6CHJY04alIuea2R2f5rhADLCNtwtdqcSM5bAHiv0j1Rz9yJcv9BPwI9LGfkB/TwoTmezl/Cz6/0Wfb8nEtvo0Y+n45q3R/nLQC8U8v90Ir3TDArgR6WMsMPzOjb96QtkJB6m9N6gxHWlQri5Fp9lbbhzZy3APBee/kM3TfBWAR6WMYMQZ6Nbi9ppeMRz0uVrR0SvGY+AAB1Vm4JDTP68/QGQA9+VAAAAECgB24XNm3VzBUAgNF5qQpz0XULeIxAFwDAmEqj2KZyHsblWnInlsoA7QR6mN5MPwZHkwyv6I373FvpBqxUNjTK55Abvj00yrYCwBvU5E6sza9YkxvR7zz0o+sWwKRqbrJSZbf/RlEK6oTbqwUYAADsE+gBeKlRgj2jbAcAAKxA1y24Sak1wlu7b/GcVJ/4sNVMPG9v2l5Z5zcAjEmLWViPQA/Ai+S6SaWCPS1JFPfKHg1mtuQhAgDaXPnb6kUmPEegB26SG60A7pRqldOyXMl2Tu8lVe69XgAA4B8CPQAL2msJ0zuAkuuqlQpwXrUNAACAZMwAywlb1vQKpuy1zNnLxRPOH23ULwAAWIkWPQCTCnPhhFJBlFyOnXCZsJ4w905YZ1wu1U0rVbYU2GnJCQQAAJQJ9ABMqiUAUlO2totXS1ewnusFAAD26boFAAAAsAiBHgAAAIBF6LoFBWeHhn6yfl1fAAAA3kegB3bMGDC5OkAFAADAmHTdAgAAAFiEQA8AAADAIgR6AAAAABYhRw8cEObASeXw2Zsfltubn6undh0AAAC8h0APNKoJzoTzc+X3EiaX6tnbBgAAAN5J1y04oBSkqQ3A7JXbm29kLQAAAGICPdDo9/t9fr9fVaDlqpY3LdsAAADAewj0wEF7gZY7gjCCPQAAAIQEeuAiPVvdyMkDAABADYEeGJwgDwAAALUEeuCgOwIw8UhbT2wDAAAA8zC8OjQIgy1xgGULusQBmdIQ6fG0VD1xfaVtAAAA4N0EeqBBKbCyzaspUyq3V4/gDgAAADm6bgEAAAAsQqAHAAAAYBG6bsGOHsOjAwAAwB0EeqDgynw4RswCAACgN123AAAAABYh0AMAAACwCF23AAYX5ona6+6XyynVq5vgVv+d3RpT+6TbIwAApAn0wE1SD6stD/C81+/3q87plCrbM6H4Vv9VckGd1D75zgAwkvi+LvytuuNFSW+tL1rc68I4dN0CWNxMN1YzbSsAbLagzvZfHPSY8fdt2+bSfgFjEuiBm5R+4Gf88WcO4Q3Z9/v9++/w3+Hfqflx2bj+1PzU9FI9ADCrVCtT93bAk3TdAlhQqQtU/O9c0/LUv+N1pLpTpeqLpx25Adb8G4CZ5H6rUl28Sn+Hy+R+r2uWy3Xt7vWbWmrxc/fv9tUvlq6s/8yxuvOFWu91ubfrS6AHYEHxDV7rcmeFTdjDaWe4AQBgFqWXE3HQJQ7W1Lws2cqmlqsp1/ICZtYXLTNt66ZH8OSt+82/CfTAjVbps8049m6+nji/cm8f422Z9cYRAPa0DKSQK1fzsqT29zNVrvbhuuU32r0ujEGgB2BSV4w81aPO+C1iaT4AvFFLIGgrf8U2hLyAgXUI9MDN4twnbzVzE82n+pnXvCFLNfOOl4kTJOfOyVTZ3HLxsqnWPDXnfSlvkCHVqeHaAtytNWhTK1Xnleu5IleP6xo8Q6AHeMyMP/5PPES2Npk+Uia33F59PetqrQ9yZjxnZg5QAftdllIvLVIBolSQJDUtrm8vGXMqJ89eMGbFFy01rZZqu54dzW30RMupO/d7b32CgPcQ6IEHlEYlAABgPqUH17MvbVIJnc8ud+RlzsxyCav3yuTqOrKumm3o7c79ztVfM4++/jy9AfBWLnIAAO+18kPviLn4jrYsPlJupH2/c783pRyN3EOLHrhZ6sLnosedjjSZdd4CQB+jd105u32r3DNcEZgIW/WMGvg4u11xF8Hw36Of+ysR6IEbpS5u3+932Av9E0bpQ/yGz6S2j7jzlpWcaVLe8p0pjWaztzywtlm+/0dyybhn2DdykKeneD9z/+Yaum7BTXIR7DhZ3puFCQVzeYziMqW6WtfXsuxqtpuw1PTPx3nLGkrna22+hdL1KVdP7XULYFS5+4S4zOczxz3DnYGGUr6euz0ZYPH7dy+BHrhR7gLnwveXUfoQv/nzSN3IOW95g175FmoTpALMaC/gM8M9wwhBns/n/sFZtKJ5F123YCAjvemYwRV9iGvXu7qWY/KG48H8nnyDmtqO3DyAGcwaNKjtPtRj/0bqqnTnfl9RF+0EemAgb7oYjvRA09pXevbP6cibuJLZjwdrmXmkjxm2EY6QgHUuve8TRrHt19HfiThYkloufqmQaiV9JPfRGU/s9+fz7317Yr/fTqAHbpS7mI4U9BjFLA9mq2hNLLtNh9FdcS1xfYI28UOi7898Wlr5jnrPUNqHXF6h3LS9Lmot67raW/f77eTogZvkEtG56fkvD1H32UsO67xlBVtOidJbzZa6nPdwzF4yc8bSmkTePQOMQ4seuNF2c2OY3Tx9iK/Xuq/OW2YWn6dnvu9n8y287VoDOa1dprnX2fyH7hngeQI9cDM/dHkj9CEuLftmjgMr6pFvobYegLcY5dr31pZjb91v/u37+Xx++q4zM+fbnGb93GbdbniLWb+js243nOG8Z0bOW8dgdN/vV44eAAAAgFUI9AAAALeTmHktqdw8LfOBfuToAR7jxx64gmsLAPBmAj0QKCXoLZUN9RwJqmd9o1l1v4BnubYA3C+8L07lb9mbD/Sl6xYEth+dmh+fsOz23xXbAgAAALUEeqAjwRkAAN4k1co9bsFTswzQj65b0EnYDDXsdhV3wYq7h5XKxvWHy5Wmr97tCwAAgDQteuCk1AgCYYAlDsrE3bxy/47XEXYR29aXqi+c5m0JAADAuwj0wElH8/NcmbTZ8JUAAFztzHDq7lXhOrpuQaW9Ebme6CaV66qlyxYAAMA7CfRAhSuGgexR5143LcNXAgBwldQw6qV7T/emcA+BHgiEuW9CpeTIuR+sOPiylUt1tUqVzS0XL5tqzSMZMwAAwDsJ9ECgJTBSU7ali9defT3rAuhhr0trqvzeqIKh3Jviu4LZR/avtmxPrdt5dBkAYA6SMQMAzXKjAZbK54QtEkt1Hs1DdiThZ+v+HdmuXlqPS2rExjtJwAoA1xLoAQCa3REkqA2wXLXuN3jLfgLAm+i6BQBcKpVr7Egdn0+6O1c4Pfd32G2sV5ez1m3LrTsslzpGpTxtreLjkVp36TjVbH8pj1zp8xB0AoA+tOgBAC7Ta4SVUh1hwCDuahV3a+rZ5Sy3ztz03LrjfQu7VeX+f1SpvjhAE3fv2tv+OHjU+nno0gUAfWjRAwCcUkqyfGUrjVT9vYMFcUBir2xuBMWa9ZTW8eSQxLXrTQWsao6BAA8A9CXQAwAcVtutKff3meBFKjhytL7arlEtXah6tL7ZC2btrePJ0bVy3eVib+2ytWKA662fJcBoBHoAgEPiB/lUi45c+db6c0rBkJZ1HW21UqNmW8JuT70CSL1aAd3VmujJVkt3WX1Y+9X3D2AWAj0AQLMwD0tqemtAJ1VXKqlvKg9O+O9SYuRULphSV6nctsTTU8cgl5dmL8FxvF81wZ+a45cqm9uuo9tf+jxy80uf2WreEMhK5XQC4H7fz+fz630RdmHnTs43gLG4LvfleM7tLYGslJp9d36vpSYwPfvnvcI+nOUYjO37/Rp1CwDox81fX47nGt76Gb51vwGeJtADAHTjwa6P7/cryLMAn2H96GsA9CPQAwAwmC1/DfMS5PmHYA/AvQR6AAAAABZh1C0AALhRqnWL1j8A9CLQA5OauQn0LDezjvGzHP9nOO7PcvzXsNdta+vKNMpw5LqZAaxFoAcmNuNN2WwPMY7xsxz/Zzjuz3L8AYAzBHqYXuqtGADAjMKgWS6JcTy9VC6sMywXzwvvpeIyPbhfA7iPZMwAAPCA7/f7939bAKT0/zAQE4/MllsunB8uFwdzUnVrqQUwJy16WIK3RGs58iZRYss+HPvnOPbPceyfM9ux732vUVNXap17y4X3RXEQqSZ4I8ADMDeBHpYh2POP0nHYO0Yty8bNxvemt6qtJ/WgEL8hvUrLNu5ty0jn7yzHPrWOnp9JWF/cpWGv/qNmOPbh+nqc16Oc+7Md+03pmh06+rtwhxmOfRg42dvOs666p0l1z8qtH4B56brFUjQzLt+47R2blmXDpt3hcc9NP2u7kc9tV+5t55XnQ+2+zv72dNRjn5ve6zOJ62upv5cRj328DXeUecLox37vPIzLlOoazcjHflvfdtxz2zqCHsGiUfcNgDKBHpYT3ny9UemGrqapd+28XNk73qjWvqW+eltq668pN8Pb05GOfU7Pz2SEVg6bEY99r/N6lGOcs/Kxbyn3hBGPfbzOOOhTK3w5Uqo/15I2bgEVrr+mzlTZMJB2dws1APrSdYsl3f12jzY9PpeWG9A737CP4o6WTE9tR9x94gq5Lhrhg1fpOFy1bU8f+9GtfN6X1jVK17hRz/tc1+I9R5ar3dajn0droCs1vWbaSL9nALQT6GFpK9+ozPwQV/NQcnTZXsvsbceRcne6Yp/vPPa5bbk7B0rcZevzqesOcWQbRzn2I57PtVY973uUvcMM5/2ZAEtLd7IeRnuBAMA8BHqA03I3oz1vUvdyTOTWf4dUMGAloxz71uN79vMotdbpkfvizDaE25GaznkzHPtVrz2jH/u429RV9Z8JnLVeK8NlVjufAN5IoAc45cogT23z91QugSvfsj7h6geL2KjHPn6YuyPImKv3qmDPqMf+KXee+479f410/Ec49k8HePe24Ui31niZ1c5hgDcS6AEOy3Vtyf271pHyLUk7Z3TXvox87OM6a4I8M72ZHvnYP2mUwGZcfpZjf1XLtl5mOvYjfr4AkCLQA4sJR9KIH3ZT8/bm5+aFf+fWf6cnbsBLDxrxMYynHSkzqhG2b++8DMuE83PHO/eGe7Q330+uv9d5Peu5P8Kx37Qet9mP/6jb1SJshVQKTqe6VcXlci2aUtP3rl+59YXbWrPdADxLoAcWk7rRCh9SS8u0LLtX1xuU9jWcV3OsHM92qePnM7lPr2M483F+qrtW7XmeK7vK8Z9Z3A0tFUBJBVJKAZa9f9cE80ovfWq3G4DnCfQAAMAD9oJue61j41aGpbqOCANMufoFdwDGI9ADANAofLjWkoGrHOmG13vdqyYaB1iZQA9M7O48OG/kGD/L8X+G4/4sx5/YE8HEXM6ys/UBcD2BHpiUm6XrOcbPcvyf4bjv20v2fcZbjn9LUvOREqDX2stZUxr8IPx3KdFyKggTLxcum5ueSmIfT9tLBi0pM8BYBHoAALhVS/LeXol+W0cku1Jtzpu9ZNq1ZY6UrVlerh6AMQn0AI85+kY35MYSAADgH3+e3gDgvWqGxE6VTY0AAnCHUq4SuXWesQ33nZoWd0GKuyeVuivl6q7VK7fNCnTpAriXFj3AtNw0lmkxdb2aY3z02J4d6abXSDmt+VGM0MOdcnltUiNG7eWVqSnTqle3s5m9ff8BniDQA0ypdCO//TucVzstdVM+YyLQz+d8Down30TP8GCQOl65/BepeXv7eLY1QI/WBLX72Hu9I2v9HLnW3vlWylVTc572Opffep68db8BnibQA0wlddMdB3hyo4LE08K/t+XiN8JHHnRX8Zb9POrs8ZnhTf/I28a6WlsjpoL4NeuoWa7nSGqjf997e9v+AoxEoAeYypEb+nC5XuVW90SLqb3he8MyKyrtY+6hNDVccqqe1PE/0iWrVK40DHRue8LpqfMsdGSbmU9LcKC2RU6Pc6VHPaVzewXxvq2yXwAzEugBhrT3QPf0DeSqD5xPtpi6Mk/G6Er7GB+r+PiUjucmd/xT689tX8v2l/Zr7xwJtzmuY4ZWUNQJrxmhXKCzVDZ1zpUCj6nzrXQtym3XEaX9m53vJcA4BHqA4VzxINe7zlVvaO9uMXV3noyr9Di/cvvY0nUlXq7XG/aWQFvqAbplPaV1CPKso+VzrDnnjkw7Wqa3q9fhewPwPgI9wGOOvtGteajNvdUttRqI6z/axWUGo7SYujNPxlVyXdE+n74Ps3HZqwKiNdvTso+9urvkuoT1WAesavQgOQDXEOgBHtP7IfjoW93UtPDv1R4iZ2gx9fR6auW6e7QuWzP9DkdbZtWo2a9c965e2wBvpMsjwPt8P5/Pb9YbfgDyWroC1bSOSLW8ak20m1qupt7eeTJ6qE2qWvs55PZ5m5Y71qWWLqX1Hv3Mc2ryO6XKpj7j2n0dwajbBbPkNxt522hXk/Nt9s97hX04yzEY2/f71aIHeM6ID+8rmbnF1BN5Mlr1bv2yt89Xr+9MXaWyR86RET9vAIBZ/Hl6A4D3OvowJ+cAvOtt2pv2FXqIvzOp1pMArEuLHgA44Egy4B4JhN/UEu5N+woA0IsWPcAwvt/vf944btPiEbriEbbiZVPLlNYDrcKR3Gq0JmsurfdoMuTZ9DhewF+06gF4Dy16gCHkhjXPJWrNJZgMH6a3gE64zCzJKVmb8w64Su4lBwDvIdADDGHvTePRB+OWUZDgKuGDV27UsdJoWDWjVKVGtYrL5oKnwDpSI/H5ngO8i65bwBB6dWupsa3HjS93ibt55UaYSn0Pwmm5wFA4PW7VllpvqgwAAGsQ6AGmcMXDqAdcRnZmWPaaPFRyVcE7eKkB8D66bgGPyXVnSU3LNUWPl9vrqlKqE3rpMbrWmXWnunzFnP8AAGsS6AEek2qJsFfm6HK5rjLQW698GHfl1ZC/AwBgLQI9AHBAbmSbUgLwMKhS24rtTKu13Hwt2+A9BHMB3kegBwAOaHlwypU92ootNW2v1VpNSzgAAOYnGTMAAADAIrToAQD+NvNIXFopAQAI9AAAkRkDJjMHqAAAetJ1CwAAAGARAj0AAAAAixDoAQAAAFiEQA8AsGsvB87Z+aly3+/37/+O1HW17/c7ZT4jAGBtkjEDAEVPBXnCIMr2tyAPAECZFj0AQNFeQOPs/J7bcrWthdHT2wEAkKNFD/CY8M383kNT6i1+/La/ph54i1FavtTq0WLnjn12jWE2zlmA9xHoAR6zPdTV3ISmyoZ/j9SlA552psXJE9+jXi1kPNACAAj0sBgtRIC3m61b0WzbCwAwOjl6WErYuqOl7PZfS6CIcaVG6EmN5BOXrSkTzjtTHq4wa9Ak/o74rkA/vk8A76NFDzCVvWBcmOcj7u61/XubHucECcunypS6j7WWh95mPbfibR5tdC0A+HzSLwdz96IpNb/R8X1ufB9bWw9o0QMVnmghQtoWVCnNj//OHduwbK7O1h9TP7484eogT+na1WN+SvjdTd3oul4CcJcwyBLei5buL8OyNS8wwpeHqfLuMWmhRQ+vN2oLkbfr1Y0u9YA4At0EmcleIPTs/Ny0vfkAcLVcS5r43n5PaRCS1HStWzlDoIfX2wsCtFx0r2gh8kY1P5gtI3aNaNbtBgB4m9J9/ZXBmNx6U128Sn+Hy6T+nvmemjSBHl5jthYib2jxkeuCUervHB7/1I9rqsVVqTtdXLamTOnHs7Y8AADklO4f4+BMqffB9v+9HgmsRaCHV5ixhcgo23Glln1sbSFV07qqpWxrd5KW9cNoNBUHgGe1PJvkysXpIXLrYT0CPSxlpRYiUKvl/NlLSm1EB3z2APBvpdw6R+vbHP3dbX1J3XKP6F5gfgI9LGWlFiJv0vIjtfdD+8Zj2fJDv5cAfLbEfyO1wgMA1pPr4tR67xnfb6XW0fueJlVnTesf5ifQAzyqJahQMxTzkfX7YQMAICcM9sTTYy09DFLryC1T6o0Qv0COg1Cpaan6WIdAD0vS9HAes7UgeZO9N1e50RpS3RZzLYk2LeX3EgyGZQAAeujVRerosmd7LpTySbKeP09vAPQWZpJnHa1vG1JvXbZp8ZuWOIdSvGxqmdJ6ZhDuZ+5tVBiEi0do+Hw+/wnshPWVysT1tZZPvaXKlQF4O/dD0M9o931a46OTSBkAABhhSURBVJCjRQ9Lc+Fbw5EgTypg0NISJfw7FcTYW3Z0qUThqfnh3zVlW3Nf7W1fzfpDI918AQB8PvkWx3stkY8u11qO9WjRw1JSLTVq/h1Py5WJ59VMHy3yP5sjAZRcP+pw/hG5li8jf765c/VIPU+2lKtdf9hKCACgl/j+vsXRF2Gl5WoH4eCdBHpYStyVI9fSINfa40yXk9SDqK4kfaS6XJUCGHcGJUYOLMTnasqq5+aK+wRwhOshwPvousWrpTLR58rUyAV7OC7VVPVsUOWKblZPdt3KtTzLtUDa/l86/3Pd3+J6cmVryoTz9xIsp9Zfys0zYuAN4G6zdSuGUZVeLJbK9+ySlbvHSt1Tne3yxfwEeuCTv3C2SOV/Cf9PWu7B/vNpD7KF9aSCAqUfvVTLq5bgw5Ofc8u6W5sO1+TfaSm7VyaVm+doeQCAu+3lcGx5KRbPi+9Z45d28fTa+lmPQA90stdNywU1Lffw3trCquaB/2igoDX4AABPc98Bz2jpFl9qMR2XK8l932vrZz0CPSylpltKKrLd2i0l1eojXC617qtutma+YJeas7o5BYBj/I5CP6V77ZYWOzVaW2m3ftddF95DoIeltHZLaSnT2oWkZd1nzXjRLv3wjbI/KwbRZuL4A7QT5IH5Xf09dp1Yn0APQMGMP4IzB0hijj+tZj7+M57vjGOEnHGwolKLnVz5vZ4CuUEw4u9xKU9kuK74hXRt/axLoAcAWMqMN7AzB6hGkkpgWmv25WY972fcbtjT0lOgNP3ooBNP9jRgDAI9AAAsoddIfKsvB6xBsJQcgR64Weqt3ZWJmo8kPN770dh7Y1pKWF3jzPDq8XbQxrF/ztljrzk2M7r7muN7Mg4PqHCcaxl7BHrgRqmL8vf7veRmZ2+EgCPzUvNTQZ/UtCP7Vxsseuq4tgTDjpYJ13lnc/0Rj31q3al19PqM9kbX26v/qBmOPfR25XmvW9x4XKfgHN8f9vx5egPgLXKR96PDL+7ZSxJ3ZF5qfssIZGdsN/Kp6aXt6nlctxvT7b9c3TXrrN2ucJ257bjaCMc+t+7U9B6fUa6e2vp7GfHYz+5soDv3meyVq12Wfue94z0mQR6A6wn0wI1WT4yWunnrfUOXunG/67ieTYDXWma0N9RPHvtaPT+jkcxw7GdwNshTG0SMA7F3BwhXcfS8F+AZkxaHAPfRdQsGstqNaWs3sNa6W3My9HT1zepWf+oNdvzwmFv+6m2rLXvV+kf+vly1bU8f+5XtnVOtOWRS39ma5fivu7s3cw0BHoD7CPTAQM7msRnNXkDiSJDiyDE6enN5pmtWD+FxSx3D7cG0Z/e5UY59bltmeRvc+7t897Gf2V5Lm6u/v3vXvdI5/MbPrPd5Hy53Rd0AMANdt+BGTwcOZlbKR3P3cb2r+8UoDyKjHPvWIM+ZoND2+T7dBWSUYz+7JwKEqWuEz6ZOr/P+rjxmADAagR64SSlZZDh/Vlc9SO3dqK9+XJ804rGPgy97rTfOCPf/zvOoJtG2877eVd1+jrayGr3b4ZOuOu9rvlMAsBJdt+BGYSuBeHpv4YNw3JWgdV7N/NS6N637d6T8Xcd1JFc8wI587OM6a7rGnD1Gd7YEGfnYzy4VGDjTvdEx7ufu895nB8AbCPTAzZ58aCy1TthruVA7v1TmSness/RgEQcX4mmtZeK3/qk32aM8sIywHalAZK5MOH8voJnLixT+/aSn1z+D2gBhjZYgooDQdRxXACgT6IEH6F5xjauPa02XglK5HmWcM/9IHaten1FtPcztSPCvFETMBQG1uurP7ygA5An0AACvkQv49Qj+1QRwAQCuJtADNwvf7PZq2i+x5zXHFYDxtFzvW7pa3tUtM9caaa+V0tlWTFpBAbyHQA9Mzg3btQTRnuX4A2dsXepqfitbypbs1ZEbeW1vRLazI7YZ8Q3gPQR64EZ7CWI55qrj6nN5luPPUR5m1+V3FAD2CfQAAMvwwM9VUl2f4u5eqaTeR7tklZZL1R9vQ/x3a1cxAOb15+kNAACAkW2BlVQwpzQCYGq5vXr3lotHeYvXGf7/SP0AzE+gB25SupFyk3Wc4wrwDk9e77eASG49pRHXSsuV6sgtV5NUOlWmtn4A5qfrFgAAr9M6Ileqq1TNOo4sV7NNcdnWXEW6bAGsS6AHbpJ6k+Ym6zzHlSfUPCC2vvmPl3t6COXWoabl++BqPa/3LcvWBGiu/O25+nfN7ybAegR6AKBB/FBU6iaRmnd06OVaPXJu1O5j7/VCb2E+nVAuwXGpbCrHTSnRcS43Tq6OvbpziZ5TOXnCba+tH4B1CPQAQIOzD0VHuljcbeRtgxY9uzLV5L1JTTtSb009tftWWz8A6xDoAYAHXTmEcjgt1XqgtktWqVzL0M2pdcfbGDuyzfBGoweQAbiPUbcA4CFXD6Ecd+8Iy9V0taqZXzt0c27dqVYKpX0F/m0bPcv3A4CNFj0AcFCPh6szSZtLuYFa6spJ5QEplc3lIqlZT2kdHmIhz3cDgJhADwAckEpYvLlqiOOr8vvUbnvLPl6Vy0g3LgCAMoEeAGiUGvWmZajmvXw8dzub1LWkZr/irmW9twEA4E0EegCgQW4I5tpyuaGPrxhCOfx3KYdPbtv3yrXmFiolY46Xz+0rAABlAj0wuZY8GKPx8MaMerd+uXoI5SPlenQ9OzIUtWsCAMB5Aj2wgBkfjmYOUMGT3tTC5U37CgDQi0APADQ4kww4N6T41cvO5k37CgDQ25+nNwAAZhLmjzm67NH13h34eKrl3RP7CgCwCi164CapBybDBAMAANCTFj2wsNLb+DPztv9S08IRg+Jy8DbxdyKelytbWramTDivtXy8ntzyAACMSaAHblJqsXNFa56rgjxbl4pt2ON4Wq4cvFFqePTw73go9dxw6/H3rVQmrq+1fGpY9FwZAADGI9ADizoaWGqdp8sZ7KsZQj3XWqZm+PHW72HL+kNa9AAAjE+OHuCQ1LDH4bSwxYBgEG9xNO9W/N25W+36fZcBAManRQ/caJUWMTUPooI8vE2qG+OqtOoBABiXFj1As1zekZAWPawql8w4dZ7HOXDiv1Pz4rpTZWvKpFoXtay/lJvHdxoAYFwCPXCzNzwshQ+Jgj2spuVcrsnNU1tva66emhaEZ8oDADAmXbeALgRzAAAAnifQAw+4IyCS6l4ST6udt/0d/1dqVVBTrjfBJgAA4O103YKHXB2QKHXDaJ1Xmp6bL+ACAABwP4EebtEy5HBqNJdwmdnz2+ztH8dozQMAAKDrFjfZay2SKxuP9FJbx6jCIFU4BLOhigEAAOhBix64Sa4lUpjP5mgQ682BotlbeAEAAPQk0MPU4uBI/NAf/h2Wjf+dKhPOC+vMTa8JOOwlLz7irQEOAR4AAID/EuhhWHvdtbagTPz/cF7cWiYV1EmVyQV9UusJ58X/PrPPlAnwAAAA/JdAD8Pay1+T6wK1V/boqFKhMEgUTjtL8AIAAIAzBHp4XK9Ey6mWNlfIddWq2fZca58z2ztzKyCBLQAAgL4EenhUTTenVDeqJ8VdvnLzY7mkyz1yzYxybFrMHKACAAAYlUAPtwhz2YRKrVvCgEgqqJLKixOWif9dSsRcU18pOBPn/8kJgz17xwEAAABaCfRwi5ZARmsOnZr8Oy1l98qczfEjqAMAAMBV/jy9AfBGqVY9AAAAcJYWPbCwUm6jM/M2ueTXqa52WjIBAABcT6AHbpbLC3TlenrO20skXUo4DQAAwLV03YJF7SWF7jWvJY8RAAAA1xLogRvlhmOfUao1Uu00AAAAriHQAzSbNTgFAACwOoEeoNnv90smXAYAAOBZAj1wk6MJkAEAAKCWQA/Qhfw8AAAAzzO8Otzk7iDI1kooXM/279Z5YX0hQRwAAICxCPTAokrDnrfOK02vWR8AAAD30HULAAAAYBECPQAAAACL0HULFmDULgAAAD4fgR6Ynjw4AAAAbHTdAgAAAFiEFj1QcHWXqCvr19IHAADgfQR6YMeMARM5ewAAAN5J1y0AAACARQj0AAAAACxCoAcAAABgEQI9cMD3+/37vyPzw3I16zpbBwAAAO8gGTM0+n6/xQTN8fxceUEeAAAAetOiBw4oBVhqR+mqKTfjiF8AAAA8R6AHGv1+v8/v96tukXNVsObKugEAAJiTQA8ctBfsubJblSAPAAAAKQI9cJGWlj8tBHkAAADIkYwZJhQHjwR/AAAA+HwEeuCwp4Ir8ToFeQAAANjougUNvt/v3/+lAi5xmdRQ66nyqXpKZQAAACBFix5oUGo5s82rKVMqV1OmdpsAAAB4Fy16AAAAABYh0AMAAACwCF23YIf8OAAAAMxCoAcKrsx/Y7QsAAAAehPoARhE2HpsLwiYammWGuHtqWDiHesvjWq3EUwFAOBt5OgBGETNyG2pstt/LYGiq129/lJQJ3dMAADgDQR6AJjO04EsAAAYla5bcJNUy4KRWmCwrlwXp21a+HdYNv53rkw4Paw33oZNrrtVqk4AAKCNFj0AE/t+v3//lwuwhEGY7e9UYCYsGy+XKhNOj/+d2oZ4veH0VNmj3a72jgkAAKxMix64SenB1cMoR8WtYHLzw79ryubOyd7nai7Yc4bvEwAAbybQAzCBXt38Ut2unpLrqhXvny6OAABQT9ctgMHFXZ9SZhxhai8XTzi/tO8AAMA/tOiBG6Uexj28sglz14RKyY3DFjqp8yuVXDksE/+7lIg5V6amzr1kzKl9KH03UvufmgYAAG8j0AMwiJbgRGsOnZr8Oy1lU7l/autsrftsfQAA8CYCPXCz2hYLq5utm1HozZ8bjM61BQB4O4Ee4DEzPtTM/BAJb+HaAgC8mWTM8IAZH0IAYBRyccF4fC9hHAI98BA/hAAAAPSm6xbcLNU8X9CHOx3JEeW8BUah1QCMx/cSxiLQAzdKPWB/v18/jgm54bhzZfbK7R3fmvWtpnafnbespHTe7p3TLd+ZeP4brzFXcN2B8fhewngEeuAmuVYU2yhcfiT/ER+L3ENTXCZXV+v63ih3fjpvWUnperB3rai5LuXqqV2WMscNxuN7CWOSowdulPsh9AP5bzXHo/aY1ZYz4s1ftuBNyHnLG+ydz72vOdQTVIbx+F7C2LTogYEINhxz9kZjW7a2njd8Ti3H9A3Hg/lt5/TI5+vI2zYCxwfGIcADYxPogYG86UdzxBv27SGw15v9UZWO/ZF9m/14sJaarlOjmmEbAYDxCfTAjVpyOvCXWR7QZteaWHabDqO74hrSWufoLYkAgLXI0QM3CbsHhY4Mdf0WgjzX+/1+xWPsvGUFWy6J7bw9E3Q5el0Kv2u+NwDAlbTogRuFIxXF0/m38GHqzHDIR9e5stZ9dN4ys70R+1rUXpdqlgcAuIpAD9zMTf6+0lv3mgel+GEstVwqMavPJs+xYUVHrhV716VUPVrAAQB3EugBhlPTlahUNpy2NzS4By94l9z14cy1Yq8e1xkA4E5y9AAAAAAsQqAHAAAAYBG6bgGPMdwwcAXXFgDgzQR6WFJLgt3UA0GciLOmnqs8vf6rrLY/wBhcWwCAt9N1iyW1JNoNy27/jTQS09PrBwAAYB4CPQAAAACLEOiBBnE3r+/3+69p4d/x9Joy4fRcjoltXm5bcnUCAACwPoEe+J8wUJLqLrVND4MxcVevbbmwbLxcqkw4Pf53ahvi9YbTU2UFewAAAN5BMmb4nzAAU5of/l1TNhe06Z17JxfsAQAA4D0EenidXomWw5Y/TwdU4u1oSUYNAADAOgR6eJVct6zQ1lJnpiDJXjetEffn6eDYGaMdSwAAgI1AD0tKJTv+fNIP6HGem61cKtlxLr9OvK5U2ZoyNXXmWiSlWvOk8v+MZNTtKpk5QAUAAKxPoIcltQQQWnPo1OTfaSmbyv1TW2dr3QAAAKzNqFsAAAAAi9CiBwBYxszdK7XCBAB6EOgBhlUzQlpNHqatXOkhqtdobMDzZvwOzxygAgDGItADDCkOzKQCNakyubrOrgsAAGAGcvQAQ6oJtNQGY44kuAYAoJ8VXqStsA+8g0APsIReP7x+wAEAgJkJ9AD8jxwZ1/h+v44twyidizXdPGvO59T82mUBVrTCi7QV9oH3kKMHGN5dP6zbOvyQn+dhlhGdDfLU5PLKBXnkAQPeyjUP7qdFDzA0Nwdz0WKBWfXK5ZUq5xoGvNUK93Hbvc3s+8G7aNEDDCv8US39wPrxfZ7gDqPbrhNPn6uuV8AbbNfama93K+wD73VJoGe7kfKlAI7aflxrukHklg+DRKnlcg9+rl3XePoBm/ca5Z7kSG4fgJnNfF0b4XcDjtKiBxhS6cc1nrfXVSJX1zbdD/l5cVCtVAauFJ+DVwR5jta510LRdwQA6OGyQI9WPQBjOtIUORXAKT2ozvwGj/X0DP64twEARndpix7BHoBxhQ+/pet0KjC0l5gwLgtPic/RXkEe9zcAwKgu77ol2APkCACMI9fKJzd9u7bXXN9d/xnVkVxee3nDUvXIAwYA3On7+Xx+d9xwyFoOMIaaAFttqwWBfEYz6zk563YD8D5+s8b2/X7vS8YsbwPAPPyAAwAQc484h9tH3XJSADzLyFgAALAuw6sDj5i5dd+KwZAj3bNm/gxZm3MTAPrTmmceAj3AY2b8oVjpAbLm+OeSLsu7xqickwDQnyDPXAR6AF6m9Uc6DPacqQcAgPkI8sxHoAeAXX7cAQDeRQvueQn0AHDaSl3aAAAQ4JmZQA8whDBQUJP4N1cm94OUqz81fW9b+C/HCQAAxiDQAzwuleh37+9UHa311yQY1icZAACYyZ+nNwBgL5BSOzrUmeWPlAUAABiNFj3AVN7QwibXOqm030eWGUlNq61Z9gUAAJ6kRQ/AYLaAxu/3+9d/pe5pqWV6uTrRcimoU7v/AADAXwR6gKFc3WKnpf7RWg+1BjtG2vaSWbYTAABmoOsWMAxBnn7C7Q+TTMcjisUJqHPzU/WFy+WmpxJcAwAA19GiBxhCLpCQK3NF/UfKjub7/WaHot/2KzyGqRHGUvNTdaQCQbn6jh7HbX9mD7wBAMBdtOgBHhcGC1Lz9pIQ51qexHWmAiClFiwzKgWorh59LBfsOUNwBwAA2gj0AI+rHRo9VS5ucdJSd2r+LIGFXPep0rQr5bpqxduxt90AAMA5um4BTCJsrXTF6Frxuo6Uz21POP/K7QYAgLf7fj6fnxtu4G6z5ly5Y7tzQZa9Lmy5cjXJk7d5qYDNXsLmmnW0bruWPwAA0O77/Qr0AM+YNQfO5yPwAAAAjOn7/crRAzxDsAQAAKA/OXoAAAAAFiHQAwAAALAIgR4AAACARQj0AAAAACxCoAcAAABgEQI9AAAAAIsQ6AEAAABYhEAPAAAAwCIEegAAAAAWIdADAAAAsAiBHgAAAIBFCPQAAAAALEKgBwAAAGAR/9ejku/3+/e/f7/f4el7y8Rlc8vtLbuVzZVJratUPwAAAMAITgd6UkGU3+/XPD1VV1imdRtqy9asq6V+AAAAgKcM13UrFUTZaz2zF7ipCSRt01Pztd4BAAAAZjBUoOf3+/3d6ueovWDO9/u9pH4AAACApw0V6NmcDfbkbEGaq+oHAAAAeNKQgZ6raIkDAAAArOxVgR4AAACAlQ0Z6DmaB6c0olePdcnPAwAAAIzs9PDqcb6bcPSqlumpaZtt3plAS269sR7rAgAAAHjC9/P5/AQ0AAAAAOb2/X7H7LoFAAAAQLtugZ7ScOV787b/StPObluurjPraNnOnvvTy2jbAwAAAJzTJdCzl88mzo8Tzwv/H07v1aVsb9vO1ltTx5Xd444GbHTZAwAAgLUM13VLEmQAAACAY06PupUKzJRG2yoFcUrztzrjUbpS9cZlc+vI1ZlbT6vcsqnpe+vetju3zan9KtVVs581o5QBAAAA4+jeomcLOLQGBvaCPFudqUBHOD1VNq4nF9SIt7tUV+3+xMumpofT9vYxVyYuu1fX3n4e/RwBAACA55xu0VPSEiQotfipyfETaikbLxcGN44EeMJ1pZY9EjjpsT1760/VK9gDAAAAc7k00NMqF+zJdUsq1XNk3WH98bYcbdFzZNk769ykkmGH6xHsAQAAgPFdmoz5SDCiR6uVI+vvGdCYedjysOvW5yPAAwAAADP5fj6f39mH+ZpkyLluWaXEwLlpsTgXzV6S5b1ATC4h8d68vW3OJUJObWPNtLjO2uVS21FTBwAAADCu7/d7TaDnaBkAAAAAjvl+v326bu21khHkAQAAALhetxw9pUCOIA8AAADA9S5NxgwAAADAfQR6AAAAABbx/Xw++lUBAAAALOD/AcfMWN0BylNqAAAAAElFTkSuQmCC')
