# Supplementary material for: Identification and functional analysis of non-coding regulatory small RNA FenSr3 in Bacillus amyloliquefaciens LPB-18
Source: PeerJ. 2023 May 15;11:e15236. doi: 10.7717/peerj.15236 (PMC10194069; doi:10.7717/peerj.15236)
Supplement: Supplemental Information 4 [file peerj-11-15236-s004.zip › KO/CK-vs-T1_map/map00052.js]

getPicJson('data:image/png;base64,iVBORw0KGgoAAAANSUhEUgAABLUAAANUCAYAAABFeh+RAAAACXBIWXMAAAsTAAALEwEAmpwYAAAgAElEQVR4nOzd69KsJtco0O7Ud/+3vPaP7H5DCEdFBRyjKpX1eEC0PU4n+P18Pn8+AAAAALCQ//t8Pp8/f8S1AAAAAFjD9/v9/PV0JQAAAACgl6AWAAAAAMsR1AIAAABgOYJaAAAAACxHUAsAAACA5QhqAQAAALAcQS0AAAAAliOoBQAAAMByBLUAAAAAWI6gFgAAAADLEdQCAAAAYDmCWgAAAAAsR1ALAAAAgOUIagEAAACwHEEtAAAAAJYjqAUAAADAcgS1AAAAAFiOoBYAAAAAyxHUAgAAAGA5gloAAAAALEdQCwAAAIDlCGoBAAAAsBxBLQAAAACWI6gFAAAAwHIEtQAAAABYjqAWAAAAAMsR1AIAAABgOYJaAAAAACxHUAsAAACA5QhqAQAAALAcQS0AAAAAliOoBQAAAMByBLUAAAAAWI6gFgAAAADLEdQCAAAAYDmCWgAAAAAsR1ALAAAAgOUIagEAAACwHEEtAAAAAJYjqAUAAADAcgS1AAAAAFiOoBYAAAAAyxHUAgAAAGA5//d0BWq+3+/TVYAp/fnz5+kqAAAAwGNkagEAAACwnOkztX5kpcDfZC8CAACATC0AAAAAFiSoBQAAAMByBLUAAAAAWI6gFgAAAADLEdQCAAAAYDmCWgAAAAAs5/+ersAVvt/v//7958+fz/f7/fz58yc7bTwunr9leaXpSvUJx8VK9crVLbesnuWktGyT0jJSy+td99r26KlbOF3vupXmTW3v3jIBAACAuu2CWnHwozXQEqoFwkbXJwzy5AI+uaBOXHZLwCUuo0UtMBZPW6pzbdreOpW2Qcuwlt+7ZVmp7d26HgAAAECfrZofpgITtQyqnuBDbxkt9cnVrxao+U1zNgOrN6DSs6615bWse1j2kd/p6LY7omc5o4KmAAAA8FZbBbVyZgse3Fmfs00FR7l7eU+ZbV8DAACAXb0iqJWSan72RBkj/epQqkdtfM9yWpxdXss2/i3j7u3fsr3D6QAAAIBxtutTK/a2zrjjfqlyzR1HBllKTemuWF5uGS31uWrZue2doukhAAAAnLd9UKvUCfiIQMusGTilztrD8XfX54hZt3Gotr0BAACAsbYPaqWUgly1gETYafnZMka7O0Pp6uWd2cZX16G3HndsLwAAAHiTrfrUurrvot6gRKo+RwIbPV/QO9o32FFH1ufOzKszXx9snaaHwBYAAACM8f18Pn9mfsju6asonucnnDfXx1ZrcCIOkvSW3fI1wtYvFub6kkqVVVq/1n6gUtOHQZqebVgr+8zv1NLUtLXMUn1at3fL9jqyf8983AIAAMCVvt/vnkEt2JljAgAAgLf7fr97NT8EAAAA4B0EtQAAAABYjqAWAAAAAMsR1AIAAABgOYJaAAAAACzn/56uQKvfF98AAAAAQKYWAAAAAMuZPlPrz58/T1cBAAAAgMnI1AIAAABgOYJaAAAAACxHUAsAAACA5QhqAQAAALAcQS0AAAAAliOoBQAAAMByBLUAAAAAWI6gFgAAAADLEdQCAAAAYDn/93QFAHb2/X6frsJhf/78eboKAAAAWYJaABdbMTi0cjAOAAB4B80PAQAAAFiOoBYAAAAAyxHUAgAAAGA5gloAD2vpv6o2zff7/d9/Z6YBAABYhY7iAR40KqAVdkYf/906DQAAwEpkagE8qCWwVJtGcAoAAHgjmVovpgkS7GdkBpZzBLsSCAYA2IOg1suED6lu6uF6dwaGRi/LOYJd/Y4V+zgAwNoEtV5EHzqwt9/xnTrW//z5I/MK/r/SsQIAwDr0qfUSbtyBP3/+/O884HwAgr0AAKsT1HoBAS3gx/kA/k1gCwBgXYJam/MAC3P7PUzHD9Xh37Vpvt/vv/4Lj/l4GucD+C+BLQCANelTC+BBuSBTOLw2TSlQpbkhwNxaPuKTC7rWzu1nP4ow6qMKvR8q8jEHAFrJ1AIAXk+2Fk/4ZdD+/qsFr8JpW/bZs0GhEUGl1nUcvVwA3kFQa2OaGgEAzGtE0Gn2YKx7UQCupPkhwMVmf+AAYA+lZnvhy864OWDu71Qfjb/xqfla6leaLlf/Un3C4XEdY0fqDMDcBLUALuSGGYA7xEGrOAAUBqPCf38+/w1UlYJfqelSy0zVr6f+pfXKLTsXtMqtKwDr0/wQAAAeNiLQ8gs6xVo6lE9N0zqsxZk+tXLrlZu3tC0FtAD2IlMLAAAelMo8+ukJwPROe0WAp7XuPes4qu+xXLPGEcsA4BmCWgAA8JBU87rWAEsuKPVkNlLrco/Ur2W9ck0UR9UBgLl8P5/PHyf0PUmvBoB2rpvcrbWpYK7pXa1D9dYO4EsZTKXltmQ6xWX19rtV67g+VZ+edQVgXd/vV1BrZy7cANDOdZM3etN+/6Z1BXiD7/ero3gAAHijNwV53rSuAG+iTy2YQOsXfWbkBhGAz8e17IjWZoVnyi41Z3zDNXy2dXWcnHfmuEk1yU01X71Lbpm1upyt62zHBZwhqAWTWPGisvKNGQDjuZb1KX2Vb9QX/3Ljcq76IuLsHdffacY61cx0z3f0uCl9ZTQs9065ZdbqcrauT6wrXEXzQwAAmIgHTuhXOm5SAa8Vg4vAf8nUAgBeKfXw0/I1N3haKcOkp7lS7uuIqSZZ4bzxVwZTZcbTPt3MC1JavtoZB8tSf4fzlI6To80Ka82Ja188jf/ube4IM5OpBQAAi/g9wP4ePsMH5lymSmp8XM6vrPD/4TSpB+L4QT21nFKZstF40vf7/d9/sXi/zR1vYVktx0nvcVoaHpfdU+/W8mEFMrVgci39UIyaJjWtrAVgV0f7HOK83DWp9ZrTek17S/bB2f53jm6fVHOulodiD85lpf27pd+onyPTvem+L9c3V0puulIfXfE0PUGjVOCpVHZOqd4t5cMKBLVgYqNuDHsuVKk3N7m/AaBXa583LYGv2nJ2uGbFQYZSJkg8fVhGafzIurYsZ4ff5Sql7Vb77XqOoZ7hKxoRnOsJerUs58xx2LMOvfXuLR9mo/khTKzlAjNqGgB40qgHx89n/YfzsP5h879w3Mj1eypLQ3ZIn9pv3rNPlILLqyodN1c1rcsFka9y9e+z8u/Pe8nUAv4n1S4/7gcAYCepBx3nuuvE15k7ljHz7xn2RRUq1Tnefrk+csJ/5/rQKXUanSo3zjKJM09yy8mVOfNv84Q7jo/PJ53hVxo+myPHzW98aZ7Ufp26B871YZXKoAzL6z1OU8NbjsGWetfKh5UIagGfz6fe5t5FDoAz7ryW5B70ZnOkXrkmZkeyeFqG9U5ztMy3e2I/zd3jzX7vd6ZetYDxmXKOHDut42tln810nfW3hhaaHwJNHZJKRwZ2VXsg57zeB+SzD9R+R1ZyRQBp5qDUSlbdjqvWG46QqQV8Pp//pnDn0qpdINnNygFbxyMryTV7SU1n387LNQlkba3HR2tZ9otzVm2Ot2q94QxBLSDbl8bKD/vQY8WbP8fnWM5518pdZ2KrNBt8mu2yl9bjo0XPMSSwnLfq+q9abzhD80OYWK4jzFQnk2enSfk95P3+c6EEduYc94z4GvW75qSmSU0fD3ftYic9+37LMZQ7NhwzwKq+n8/njxPXnlyU1rHqb7VqvSG06n68ar3Z16r75Kr1Zk2r7m+r1hvY2/f71fwQ4G5H+0JJZda1zq+PBd7g6H5+5tiCVTleoJ3jBeYlqAXwoNabpNR0tWYC+gc6pzX42PL2uqVfk9yydAjdr2ebHTm2YCeOF2jneIH5CGrBJAQg3q0U3MqNC/uNiW+YOCe1TUu/Ta2so8ty43veyGOLOueftTle7uE42YPjBeYgqAUTcFHjJ/cGMLePhF9sc5M8Tusx2fLFvNo0Z7O8aFN6wEjxNcR+9tN9OF6u4zjZj+MFniWoxb84wcLeHOP9ngwq1TK2/J79en9P25g3c7xAu6P3Cz3HzdHMfPP1zycAvQ5BLfTXAjc7k7VTEgZArih/V6XtNcsD2u+tbutb4Le6Yt+3jdmV4wXaXXlvdffxZr62+XxkaR2CWi+nWcscZnlwPsL+M8bRJmilr+qsvF/N4u6+rZyTxxt5bFG28jZz3P3N8XK9lbeV4+TfHC97i++n7f/zEtR6MQ9Pc1nxt3BRPqe336Zch/ClPhviaZmXc/JYLdvy6LFF3orbzPnR8XK3FbeV4+Qfjpd38fGe+QlqvZSDEp5z5NgLb46OlOV4n1vti4fO2W2eOLZgVY4XaOd4gXkJar2QhyNYk+P2PqUb0DgAFQ/rnSb39Ur9Hd7H9oV2shagnWNkH7n+TXmeoBYAREo3LOG4lqaftWlaygAA4Fnuzeb019MVAOqOfp2t1v9BKjMkTpNODQPYjfPctVLbtuX60nsdy413LWMlZ4+Jln09N51jBFiNTK2XkTK5njsDWrWOLO0/wFvlzqkt58S4KWntXLpbR8K5gFbt+jIyoOVaxirO3tu17Ou+ygfsRFALJhf2uTNqXGq8G3zezI38u8XZqanzYS4Y1RKg6v0Sae383bqsEa4KAPV8PezoeNhNyzHRKnVsO6agzouR+QhqAfBqbkw4o5R55aHxvx9E2H25cMZd+63O/oGd6FML2EbYP0Rv/ynx9K19Ucysp365aVdYTzgj1zTuSqlsr1qTo1ofiKlzV6mfxHja1HJKZbZ46oHZgzoremK/FfgFdiCoBfzHqg8E4dfkwv9a+6BonT5cVq+7bh5HBLQ+n/nXE1aTCkaVzj2p8eGwn/hrmrnzWjy+VI9Smb19+4ya9s6y4C4rNR0GmI3mh8C/7HgT9MbmQTusA+woPh+d7Tfq6Pn66HnvTMD8SJ9kRzj3saKW46WnrN3u5QByBLWA/wlvgt7+UJD7ClfuJjE1Pu6IP86ISE0Tl1XqZHrEDWtv/x13r6ebcq5Ua/LXu/8dOT5r5927zsuty2ldr5bgVbzMEcd77xcUYQYjg709x5XgF7ADzQ9hcrk+TY6MK40P/x8HG37/veXGZ4XmQSMysXp/0yebQcGs4qyr8Hi4Yx9+6hg5s9z4/Np6nWodH3vrtYw9lO7xcsNrx1XuWGg9pgBmIlMLJpe6+Y6DBq3jSuNr07/JrM2DRjryYHfnerqh5g492RG5h73afp86buIgcOqhNaxPaVhuHeL54iysVDZHajm5Mo+cP1L/Lk3bex07Oy3MIne8nDkmeqYBWImgFvAqKzcPyjmyTvF8qb9rTYWu5Maa2ZzZJ1uDOD3jW4b1TnO0TACApwhqAduLs65CcVbW1cu/wpGyR/bfMbKMO8oEAAD2IKgFk9Dc6ry3NQ8qrVeujNp8tXLuXk8BLViLaxnUOU4Axvl+Pp8/Hhr2lOsA0u8N7+UcAHmOD2jneAHgad/v19cPAd7CAwgAALATQS2AlxDQAgAAdiKoBQAAAFChT7z5CGoBAAAAsBxfP4QJrBzx16QNAACAJwhqwSRWDA6tHIwDAABgbZofAgAAALAcQS0AAAAAliOoBQAAAMByBLVgYrU+q86M/36///uvNL5lWgAAALibjuJhUlcHtMKO6Ut/16YFAACAJ8jUgknVAkdnxpfGCVoBAACwAkEteLlUVpamhgAAAMxO80N4sVTgKg5yAQAAUG8tw/1kasGL/fnz53+ZWeEwAAAAmJ2gFgAAAADL0fwQAAButnIT//iryKuSnQ708lGt+QhqwaR+N4nxiTPszP3o+NhvfK4pouaJwO7cpPKEFfe50n3ESlYOxgHwD0EtmFTuBjEMQJ0Z37PcFW9WAQAA2JugFsDNfm+He4OFZ96OH10mvIEsLQCANQlqATykp1lnKij1/X6LD+OaVgAAADsT1IJJCEC8WymTKjfu1wdaS79pwH/JYGRGLS884vN8abrWlyZhOWf60qzN21L3Wr1T41Pl6hMUYH+CWjABN1r8lAJYKfFHAYA6wSxmlfv4S22aXFm9y2utw9H6t9S9Vu/cPLVMZs2MAfYkqEWVB2W431U3345nEMxiXi37Zuv+G2cq5Yy83hz5GE1qmlK9U+Md0wDvJahFknRtuE7tZv2oVLORkeUDMJezAanwuhF+Pfn395XZTVe+vInXS5YWwL4EtfgPF/77rZw9Y18Zo6XPk5a+ScKyVt6vALhPHPjZJRC0y3oAkCeoxb+48D9nxe0uaHJObxOSXF8kpf624mkBWMOT92QjMpxmuKeUqQWwP0Et/scFH+5x5DgLA1tHynJsA6xjhoDW53M802mGe8odM8+A5zmPzEdQi8/nM8fNB1DmGAXYX6pPqNp0I5c5sqxS0/mr+9MC4B3+eroCAADAP03FU5m5rV8yTJVVWkYcCAozg3uDRGfqH9e3VO+W8s6sBwDrkKkFE6vdhJ0ZX/rCZTzO1zAB4Hqla2w8LjVtHJwqldOzrFatZZbqPrLe7lmA0QTJ5yOohQNzUq1vNI+MT3U4nmsqUPsbAAAAnqD5IUyqFjg6M742ry/lAQAAMDuZWvByqb40UsMBgLF2eYm0y3oAsB5BLXix0k1o3JfWCnL1bQnOpfoRq/VX1lr2U1oCk7X+0lZYT4AV7XJe3WU9AFiToBa8WEtW1krBrVwwqrdD/Zb1Pbpd7sqAa/1KVksz1pnXEwAAeC99agFVf/78afrq0KxKgZlU8GXFdYy1rsMqAUsAAICYTC0g6e1fPUxle6WGl8anmjT+hodZcvEyw7JKWWRnf48j/afdvZ5v2ucAAIA+MrVgUmFgoDT8yPj4vzDIkBv2puBCuB1+f/+y1VKZTanx4bCfONstnCacNx6fKnNks9DWsp5YT5lkAABAjkwtmFSpj6sR41vHvSmY9RNnDtWCKy3jj9ZjJneup2AWAABQI6gFvMqR5nu5ZnSt4682skliqaw713O2gB4AADAfQS1ge3HWVSj3xcSrln+FEYGsER8CuGI939b0FQCAebkvnc/38/n88cPsKfUw2DqMe63c1GqmfSe3HVvqGM+b6yg+V35q/lKn6i0dqKfKac3KaumY/Ug5d6/nTPsXAP9w/wi8Qe05zXnwWd/vV1BrZ4JaQMzxDsAIrifAG5TOdc6Dz/t+v75+CPAWLrwAANCu9vVznieoBfASLrwAAMBOBLUAAAAAEnLZWsxBUAsAAACggaaHcxHUAgAAAGA5//d0BQAAAABmFTZBlKU1F5laAAAAACxHphYAAMANVu5s+urslNy2aVluOO8vo+Y33xPZNbll1upytq5H5o+3XTwsHvdmOoyfk6AWAFygdpNYujEKbxzP3lhKlb+Xm929OY4YYcX96I5zWxyMCpdd2mbx+LiuTwQicsus1eVsXXvnT227P3/+JH8LnaP/zTaYj6AWAFwgdUMYD2u5gT97Y+mt4vVSAUz25LeG++WulZ9P+nroutfu7vOY32UeO13DBLUAYDKlG3jm4nd6F1kLsIZa877fNLW/w3lSf//OA0ebFZbmSzWhrNW7t7ljbnkjeRkwp51+F0EtANhIqtlFPC51A9zSXDK1jCf7LHnS29aX/3rbl7BSGRY7PRSxj9J+WcqYTgWR4mFh07zcfKXs67BupfnisnvrXSu/tM1at2ULwf957fSSRlALABbQcmNZu4GNH8JzN+2p+Xtv+t/gLetJnmZOXKF0Hu0JTrRmK/WUv4KebOfcdLW+LcNpes4D8bRHO8cv1bul/NzyUt0mHPGmgP8OVn9JI6gFAAu46yaj5yGg5aZ/Rzs89DGO5sKMVDqX1s6zLf0vlqZZ4Tw+Ijuw95jtCTD1bsOedThyrsk1R+xd9hHOiWtZ+SXNX09XAAA45tf8Ic6+uvIBO256EQ/f/SZW8IKUlR8GWpX2e8fEPWrbueV3WPF3jJvdhdeaq469WnPbO5Z3Rfl3XKtdJ9e16rVMphYATKb1hvCKZiMtTVvCwFbv/ACkxZ2Ov03YpD3UEsxr6U8y1ydVqpxU0CzX9L7U5C/3m8bDW5v11+pdKz+W2265rghq3AOsb8XsY0EtALhIz412yzS9N/apfrNSN9+1G/lcnUo3/W+XeijdZdv0/Nb2i73Uzmkct9pD5BXOrP+oDLRa/1qt07SOr5V9tonkqHrBzAS1uNxb3zbRzwWUHZ290T7zhrSlA9wRw3rruarePlhaf4+Ry71DTybJKlkns21j3uWK/a+lzDfv96uu+6r1brH6y6CrX+J4SZQnqMUl7uyEkH3YbwBgbjIzr5FrPna0LAGttFX33RXqfXafWv1l0NUvcXrLf9MxLqjFcG86gBhrxEUM3qzUZJC55PpRiW/qc/2r/KSahebKPVOPlrLiOuTqV+pHJjW+9O/cPt+zHqVt3NtsybWLI+J9ZlRAK1dOyzS7WnVdV6033MHXDxnm+732i1u8y+/hYIVmKzCTX79ZzsVz+J3HUg+RueBOro+zeN5wunB4uOx4urhurfWolZWqQ6lvmFw9a9Om6pfaHj3rUdrGrkE8Le4DMR6WGp66fzoyDcwk3mfDv2vHSXgtTpWZK7dUh9p0teWkhp8tPx7ful6x1a5/MrUYykMUI612QgXWddVLmVqGVOv0LXKBrVLdjtTjynNz6/ofna617q49Ze73rtUS4E1NXztuW6eBJ+Wyb3MvHlIvOUrZiPH04TJrWYzxMlvK71n+2fJbtsGOSSiCWgyx48HBHDTnAO6SupG+yujyc83mSstJ3VCfrUO8/Nm0rvOs9Z9BarvZXuzu6Llth+Pl7vP6zC+DWpbZU5/U8nvL97JGUIsBBBy4msAWcIfUTe3V551R57Zak7k7zqEjljHbuX62+jwtdVzEWQWws56XHzsdLzO8tJjhZdAdy+/lZY2gFgBM6cxNzg5vhp929mYz1ZQhLDsut9b0IRe0KgXiag8hcVnxv+Nlp/rwiJtGxXWL1yu1zFw9W+qX2x6l7Vlbzxke3maU2yap5jKU7Zwx8Sal88SOx0sqcPLEOszwMmjkS5yW6+tIK+57Nd/P5/Nnt5Xib6kdtnXY2eVcOd+o+Vdy5c31yLJz+9eI8t/0e8PnczwwlXsznBvW4g3z1W5eU8vg33L9frzJzutcW7ed1x16m6TtdLy0XB9HtKqoXWtzL4PC5af+nSu79QVRqh4ty0jVp3X5Z8qvbYPW32iVffT7/crU4pwnd/YVDrJRcm8Qni479ZZ+ZPnAv7XcaKXGp94MHz2H7j7fT+0GFPgvxwhvduS5aPYXPq1GHPu15aXubXJ/16YtLa91vc/Up2U5o8vf+dlZUItHhBHonQ8wgCvUmpSl9ASY39z06urs1V2lmva9Zd35h9+cXZWun2f2+9Ve+PyczQCHkQS1mE4ujTX+dzhNavpwut/40vJy5YXz9qZ2tjTHa6l/b8pvb/ptqX65eX7DaimytfVv9WQQ1EWaWY0+Jt6+r4/eni1l7RL4OpsByBpy++vbzx09Vt5Wju9/q22P3Y6X2V9a3PFCLn7+Wa38XQlq8ahUoCJuJpMK3KSGx9lfLX17tAbKUtPmgm6pZj655aWmz5Vd2n7xPK3rEKutY6re4YNMbTm5IOWs3pytwvOueivcs5w3cZxDWe7+xrWy34rbyrXiHy2/327Hy6z37blnkatcvQ1m3MYrENTiMbWTTq2dcGn63nr8gjS9SifPXLOgnulb5qvN2zvP6ItBXPcVbopWveFgf2cyf+Jjb4VjcWUtGcWlFwGlbN5S9uyZeVuzj0sZzj11ibdVOD1zCh/U4+GwszPPCasfL6vVl/cR1OJ2tQymO9WaysXTpm7ca9lUod7pn/D2NxCzvonivXr2x9Y3w63nn1nPU5/P/OeSloziXMZv+O/cvL9p4vla5k2d51qzj2sZzmfqMvP+xj9mP/ZgJo6XdqUXLPH48O+W1jFxuanl1F7QeAEzL0EtXi3VXK827S5q63P1+s64PWesE+91dF9seTOcy5IZVYc7rJhR2Zpp1zpv67qXAlilrKlcGWcznGNnygNgD6kXc7kXIKkXQz+5F0jhMuJ7opbyc8vjeYJa3KrU1CJu1lB6ex2Xl5u+JaKeejCK582Vl5ouVZ9Sua31T5VZ2la1daht//gEHq5Dqk65cmrLB8brze76fNbLkkm9gd3B0+tRW/7o7b7r7whnlB6cW15K/hyZTjbKeM5vfXIvcVrvU1q3cypg1To9cxHU4lYtb5pLf7ecSHqmL40vpbGGf/ee3Hrq1Fv/2t+j5mmpa8s8M3Gh4u1as7dmk3r5sYOW9TmzzrU3zrlxPRnOLUaX96Td9kGeUToOeh+6a8dx63B42qim6rl5c+XLzlrDX09XAAAYL9UEsZWmYGk9gZcwezX8dzw+/Heu6UVtmnBYad7437n1aymjlnHdU5d4WiDtzMvaWOnhnnFaz7/844rtFAanBKrqVts+MrWg0dm3yKlmfyudLHbmt4D1zXaT2poJPCp79qrM3BHztE4Db5frwmG03L2oe1TOGHUdTnVXEh8XpW5bUuN6lhnPN9v9Bf8lqAUZuT6xwvE94pOlEyNwldyNGQBzeuJcnXtY9xA/RupZwXZtc+Tlzdkubfwu6xLUAgC2cMeDmIc9Us7sEy0vvHIv0lr6XWuZ7qr543Jay3pbx9pXnFOcp2AMx9L89KnF7cK+NsK/43/H09am+f07tax4XGm6cHxuOaV5U+tYm6e2TXL1BojlzlOMs0On5oxzNqD16+OltF+FzWBapo/nO2rEg1zrOo5e7mpS94JnynrjNuR5Z66PI/b9kd7a3+OK6yyoxa3CG5uf3L/jaVMd/IXzlJoLxp3Xptpd59pv56bJDW+5eSutZ2u9AXiW8zFnb/5H9j0zq9Uejp4QByt/w46I+xNqnbZlOO1K2372Y/aso+el+Bh42kx1ucuqx77mh9wuFcRp1fIWszYud/E+stxRB31um9TqDcAzejuhZT8z/valZnu5YEeqz89UOeGw1Iu21maFpely9S/VJxwe1zF2pM5PS/1u8XZMvbDNlZNb/9W2C/Ob8RxJ3sq/l6AWt/t9SVsAACAASURBVErddJSmLWVjjXzL0dInxRXLDZfdsk0ASmpvhp1fxrv6pQfziH/n2X7j+F4lF/QIM8lT2fC14FdqutQyU/XrqX9pvXLLzgVtcus6q5YWDanpW17w1spgjFRg9k3b2Iuftaz+OwlqcavcTUdp2js9ucwVmhA8afWTLbCvIxnArOfqa9CI69yRbPbSslP3Jkfr2POQGy+353iqBa3cT8B9vPiZ0+wvaXoJanHKkbddqYyk1M1L6m1b6SYnVY9UmnbujV9cp3B8a/1S65JKGU/VLzdtqd4Aobe/GZ6J7U6PVObRT8++1DvtFeeI1rr3rOPZOubWVZM7uJ4XP/PZ7XwnqMWtWtKif0qp5UeX15POXZq3NKx32pb5W1LPAYD1pF5atV7rc0GpJwParcs9Ur+W9co1URxVhxE80PN2Kz/PeGE4H0EtAAB4QKlj75bpclnvrZnfqeBPqrlQKls9l5meq3ttutxyU+tVy4qP58+t6xOeXj5wnID0nAS1OO2qm4TWmyX2N8NNKACMNjqrqZZlfvXyzpRVmrY1A15mO3C1WQLk/ENQiyGuDGzxbi4aAHCNN11j37SuwHjOIfMS1GIoBzsj2Z8A2NnRrxX2lF3qpHmFa2xY1yNfUVtpXQHo99fTFWAfqf4V4CgBLQB2F/b3FP434l6q9nGe1j6wRjhaZtxxfmp71cru/cgQQKyl70GeI1OL4Y6+SePdWjuSBYDd6bPFyy0A2ghqcYlSqjukuHHlra4+N15ZvuMWnpF6EVRrZpcaH3+QJ/e1xHCauKw4+NT6BcZaXVvWCeApXj7MQ1CL2+x2wLvRAkZZ8TziRQU8Iw4OxQ9WqYeslnk+n/8+pKUCVmGzv7is1LylMksPhLV6/Kx4/gTWEQbmmZOgFpwgQg8APK3Wv0vL+KPL7VnOT8s0tT7BAO5QeknAHAS14AAnMwDgDnFWUqpZXq65YFhGafzIurYsJ/WQmBsHACWCWgAAMJEwOHRHlsBTL+virxsCQC9BLeiU+6SrGzJgtJbshZYvh/ZO43wG98j11VJrelfK3orLiztdTw3LBc5Sy4rrneqrKy4nV2ZuPXuWC3An5575CGoBwIRyHTTXpmkp58iygPGOHGelztt7l9UyrHeao2UeqRsA/PV0BWAHrR2jArQ6+tB3ZBoAAFiRTC3o4JOuwKxasqtkYMH6ck3zALiee6n5CGpBB590BQCe5t4DAP4mqAUAk7s6gK4JNQAAK9KnFgBM7K6M0LCjaVkgAACsQFALACYVBrRKmVSj+tPSpBoAgJUIagHAhMIPU8QBrZamgj3T/JYhoAUAwEr0qQUAEyoFmOJxqWl7phHMAgBgRTK1AAAAAFiOoBYAAAAAy9m2+WGuL5GWJhbhvL/PnJfm+02v+QZPsb//La57arvMWG9o6f8KAAD4t22DWrmH85YH9tpDcW5ZvXTKu75Zfj/7ez6AlVrHWX43+HyuPY/Y3wEA2Nnrmh+WHshTN/8eBljZm/b3lesOAADMzzPHfLbN1Boplf2SGl4an2ri9Rv+my6eJjdvSx3YR/hb35F1YX8HAABgBYJaFaX+hmrNvX7/Tj3I18oqzVurA/e5o0ldKgh05fJ+dtrfcwE0AAAA1iWoVRE/aNf6E2oZ3+u3/N6+j9jPHVlaO+7vAllru+pDCLNlAPrQAQDA3CSVzOfVQa0j2Ru1zJnRmTW5hy8H0rsd3XePzDPj/i7z6l2u+hDC0Y8eXMGHDgAAoN/rOoqPs1DCjJA7HnB6y2/tz4j3CDOZag+3u+7vrevP3nb6EMKoun2/33/9Fw8DAICdbJupFd7Mh2oPDqmHpHCeeHz879T4cFgu0yCeL5VdkApGzPyQxnnxb116gA//H87fWn5qnpX291Jn9LJb5pXrd+0qLQHTeH9L7au1/Tc1rX0QAADG2jaodebhoSUQ0Du+ZVjrfC11YB9xkKk2zZnyR41/Yn/vKY85PP0hhFAugNwSJPWhAwAAeMbrmh8CMKe7srSOLqenY/o46HUmaNfT3LY0jYAYAAC72TZTC4A13fUhhNF86AAAAO4lqEWXlTsanunh0XZcj9/sHj1N9OIPIYSu6KOr9WuLuf7vwvFXqvWVN4PZPlLRY7ZtCQDwZoJaizjS0fDRvo6OlDu7GQMStuN6/GZjPf0hhLjfq9YPH/jQwRgrrtPMxxMAwBsJai1GsxVgJ09+COFM4H/2Dx20BtMAAGBlOopf2NnOhznPw+IeSllCAAAAzElQawOCWwAAAHAtSQ3zeXXzw90CQaV+V1LreuUB2dJMsqXT5ZYyatOUHG2ec8f27F3/2nQt9Tu7Pe7cjqObVh3tWHzU73Tmt9QseV8jjq2VmyGuci0BAOAZrwxqrXiDXwrA1dYjtb6/7K4rtkFLubWAYlxG7kG+Nk2rngeaO7bn0fUv1bd3mUdcvR2vDkT3BrZG/U5nfsuRxwHzmu0cdYcVryUAANzrVc0Pw5v6HW5YW9YjF8CLv641Wq3clq+W1Vz1G5aac961PUeuf2uG1hWZZqO2451NbHv61xr1O535LXc4l9FnhnPUXVa+lgAA+1ntXuoNXhPUelswK56+Z/hZv/qNOuBb39bfFZS5e3u2OJul9vu9rjhJn9mOT/UXd9X2eGpfZk8rnaOOeOJaAgCr0K8y/O0VzQ93upG9qx+sEY72URRqqVNP87qjdehZhxUvLuE69vRPc3QZI129vVf8PWM7rAN5O13jUu66lgDAio50URDa+R6Cd3hFUGsnV3Zm29OR+F1aAi2twZiWzrlr07cYvR3veGA9m/l3xXYM572q/B69ffc8IVeHeDs+XU/azbDv76AnaG+7ArCq0r3eLn1uQmz75oc7H6StKadnOxB/m1rzzju358r778jtOHvT4Rl+p5Y6hM25HP/rmukctZMZjmMAGCG+19utz00IydTaQCkiHz7Apr6udnVzxlUeEHo66r5re7Y2CZxpO1+9HVPTPm3k73T0t+xpPvr5tGetMJfWTs+fOudf5Y79tPcYAoCRrrqvDa9ppfvrWe6r4Yitg1ojb0xXONBLTY9SmRlX928Ulx8/NMTDwr9LdW2ZptXRea7enuH2SY3rCY7UtnW8LVfZjjM8dI78nVqmSf2WpTrUjOiriGvNeo662hPXkhWu8wDs5cxLJ10UwN++n8/nz647/YiHtVnebs9y0lr1AXi2es9Wn1ar1nuEVdddH0LMaNX9btV6A/CsKzKoc112tCy/dzz/sK3m8v1+987UOmOWYFbJzHWDViscazuTrQUAcJ8r7rtaysstV6YyqxPUSpj9AW/mugEAAPBfI58ze8rZsc9N+BHUiswa0DrTzrqUhnqkbNH8MWzHf2+DWY+90K6/mWytPc1+o7rr8QQAM9qhz01IEdSii5PeGLbjevxmMI4v7wLwNjNcn55e/g5sw/n89XQFZjLDiWaUOAOmdzxcrbZfAsc5xwMA8AaCWgAAAHChXZInYDaCWv/frllaqWEyZAD25RwPAHAN91Tz0acWW8qdbFo/dxtOXwt4zt4Z84xKF4OdAswAAABcR1CLLeWCUS0BqtRnbluW1UvwBgAAOKP0Qn7Fl++p56qV6s/9BLU2U8uAqc27+wmjlHmVGn40YEVZb7ARaCMLEgDeo/ZCfsVnmdTzmnsYSvSpxXK+3+//Ts53nKRTAZjag2M8/jcsrnfc11nLvC11AAAA9pV7IQ9vI1NrM2eb280ulU579fJ+Uum8pe39+3cuBbhUVmneWh2A95IFCQDvlrvup55rSn+H85SeZWrz5bLJ3J8wikwtlnb1yfBXfvj/UpZUy/heqRO/TC0AACCUa/nx+aSfa37//wWeUi/Zw8BV7uV9y3S5MlvWRQCMEplabCH1huCqeUqZYqMzyXJvSZzYAQCAUMuX239y07V8NKv1WSTXj/HReSFFUIvl9UTvw2lzncJfeQLtLb/2NsObCwAAoEXv884VzxmprhKuXB77E9RiKXFaay7Sn+tIvnaiTJUZzhOPj/+dGp9KxY3H59qjh8uIU4Rb1gcAANjPVS/ka/0Gj16O5xnOEtRiOXGQqTbNmfJHjW8Z1jpfavjK/Wu1pDivwAUZAIA71V7Ipz40lQqGpV6a5/rICsurdRSf+4hWXM9Qal4oEdSCTax40i91YrmSlYNxAACsq3Tv3HNfPfIlfGm+swkET5u9fm/k64cAAADwAjKg2I1MLQAAANiYPnnZlUwtAAAA2JhO2cfQ7ch8ZGrBplo+j9vydcjWL0jmvpRSm6/m7vUIp82V44YAAADgeYJasKE48NLyad7UW4eWaXrm7Q0G3b0etXp6MwMAADAPzQ9hQy3Bo1HT9EzX6+71kIUFAACwDkEtoCmYs0LA58x6/IZ/v9+mbC8AAACeJagF8P/9Ale/4FY8HAAAgHkIasHmdgnI3LEeOoYHAABYh47iYWO7BGSeXo+4OeLT9QEAAECmFmwrDLwc/dpfzzRXeXo9fs0Rf//9hgEAAPAsmVqwoV/w52iH573ThMsLAz/h8o8Egu5cjxH1BQBgXaUXqDOX/fm4d+W9BLVgQ6WLWjwuNW3vNLnlnb24zrIerXUCAGBtK97rXR0wg5lpfggAAABQsWLQc3eCWgAAAAAsR/ND2MQuace7rAcAAADXEtSCDeySBrvLegAAsKfSh4hqHynq/ShR7ivg7pmf8+RX4UkT1AIAAICKUouCWmuDOBjSEwDrnRfeRJ9aAAAAcEItyCQIBdcQ1AIAAICCO7OjZGJBO0EtAAAAyBDQgnkJagEAAEDCFUGmXJkCWtBPR/EAAACQEXcCfyb41NNBfOpv4N8EtYDlpT5xHA/L3RDEX5IpjT9TN2/dAADWE9/DjQpopcrJLUtgC/I0PwSW97sBCG8E4mHh/8P/UgGx3Pgzdevl5gUAYG7h/drv37lMq/D/vdlYv3vS339elsI/ZGoBr/a7SXjbzUHq5ikV4AMA4B+pl6jxv1PTl+6tavPW5oc3E9QCOCgODIWZXbkbj9T4XFPJOEU9nCY3b24ZwJxSx39LXysjmkYfKcP5BQCYiaAWQKQlYynVJ0Ktn4SWeX7LLJVVmrdWB2AeqWO75miz6HhZR88N+nYB4M3cW89HUAsgctXDXsv4Xr8H1ZEPxi7WcL1cB8ECRgDPch6GtQhqATSIs7dSTQ1zzQXDMkrje+WaGwpKwbpSGZ6p4aXxtSbNcVZo+O9a82aAnV11rpM9D9fx9UPg1VpvMsIvIobzjbxB6Q10tT7s5qTmc8MFzwm/bPX7u/Ql1tT41Lkp9zXY8N9xwCssRwYZAPzN9XA+MrWAx434AmHqoSuVcdA6Ta0u8fJSD37xv1PjS53L5x5oU3UOH1Z15Axris+FdzZpdr4AAFYkqAVs48inknun+cl13t4SDDsyrCerqvdBVhCMXezWvOPuJs0AAKvR/BCYguYt54RNlt60bFjVHec8xyUAsDuZWgAHlJoEPumuOnlYZjYrZmnVmk1f1aQ51Rw7zvrKneN6mmkDAFxNUAuYxmpN4WavY+u27G12CbNZOcBy9vg80qS5tam2j0kAALMT1AKmEmcDeIA6r7QtU0Gq1ungac4TAADvJqgFTEnnx+OlOrf/fP77NcWjWS9+qznt/LsIZgEAvJugFq+x8oPdmx/c3rzuPUr7dynzKvWVxVRgqyXI6Leaz8rN8gAAoEZQ6+V+D7BveehZcT1XDsbxrKN99ZS+yrZDBt3KdV/xHAYAAFcR1ALYyF1Bj1QzxpWsGBxacTsDAMCVBLV4XbYW57V2Ll6a1/421pPb028JYxw5P545HwMAfVxj5yOoBXQ50rm4DJM55X4zvxc8KzwGSzfPoz/2AACwmr+ergBzCDuHfpvfepfWvWWa33RHltVa/tNKnYuH48PpZ1+ntyr9ZuF44Fm582jv+RgAYEcytfif+Eb4DQ+18dvs1Nvtlml+w48sq7X8WbR0Lu5hag25YPbM+9/VejJkaueK2jypZbUun/dJXZuPfOwBADhu9me1NxLU4j/e9Ja35YTUetKqPUSUHj5qVvotWuvaMt3RzsjNV5+vNCxlpX3wqDMB7N4szlyAqyXI3usNv92buJkGAPiHoBZZu90092ZSPSFXh6fr9TMyENW7Tke3gfnGmGUfHCG3X55Zx5agdi0La2SQ/WeG8xrtRp4zAQDeQJ9a8Jkjk2GGOrTI1TP3BS4PYuzkriCRYBQ/pfNoz/kYAGBHglrw+eeh4a5srlQ5rXV40tHOxQW31qKD/7Q7A1pQO2/62AMAgOaH0OzKgNZKznQuvvJ672b1/fBqd37AIS47DFb4jd7lSLNsH3sAAN5MUAsahA+XZx40R5XztFXrTV34cLzyPnpGawfxI7bPW7cx4+xwTQEAOEpQi1crvd3+PSD8psl98SxuApLL8MiV4w07zCMXeE59hXBkQEtAAgAA+glq8Wot/ZW0TFOarlaOB1lmUQvc7q4UeC511B0HrWtB7VyQW4AbAAD6CGrBi4UP0b8H7dKDtA6I2VlP4DkOVvcGtR1DAABwnq8fwkv9Alg9X10805cYAAAAjCRTi1cRXPlbKiOrNbDFnkq//ZuaIAIAQI574vkIavEaTkB1qc6wU8NL41NNGn/D4071U38LoHAHAVwAAFifoBbw+XzK/WulAk2p8bnAVa6ssAnk9/tNlsM9rvi636x2XS8AAHgbQS3g8/n8N/hUa47YMr53PsEGgGvITuQM12eAv+384ndVglpAUirrqmf80XIBGMdXaxnBfgTArAS14IXuaOLnLQbAcwQhGCnXJyYAPE1QC14q1QwwvEmNx8f/To0Ph+X6aGopN/43AO2cP7mKazQAsxHUgher3ZAeGd8y7OxyGSvXDHSF5qH2Ffg3wQbu4KMuAMxCUAuAJR9MVgi6AQAA1/nr6QoAAHCezBnuVPsKMgDcQVALAAAAgOUIagEAbECWFneTrQXA0/SpBUBS+KBSe1jONXvKldFSds/yAQCA9xHUAuA/evrmKX09MQ5kpb6YlVpWyzQAAMC7aX4IQJImJQAA8A8vWecjqAXAf/z586eprxQZVAAAwFMEtQDIKgW2BLQAAIAn6VMLgG4tAa1cQKwlA8wXtdjR1fv0leULYAOAl7ozEtQC4JD4ATp1kf/9HY/LDW+ZF1a24r4swAwAzEpQC4CsXECp9rXClnEtwSoBLQAAIEdQC4B/CbMyeoJX8TS/clJlpIa3zAsAAPAjqAXAv5QCSbWmguG/W6bNjRPMAgAAagS1AAAeVMqOzE3f29y3tqzeOgAAzEBQCwDgIXEQqico1TOutKzeOgAAzEJQiyWs/OUlDwasYOVjDFY28hoR9kf3VB0AAO4kqMUyVrzpFihgBUe/TAjcK/6QQq8wK8sxDgDsQFALXkwfKgBrGBWEEtACAHby19MVAJ4z6ktzMtIAzssFm0YGoWrZXgJeAMBKBLUAAB7W0kH877/f32eWkQpsCWgBQJnr5Hw0P2RpLc3nWpvY+Qz6f/3WrbS+4QPWb7qebZVaBvdLPSDvvG/DTOLzZ3y8xX9fEXyq1QEAYEaCWiyr5RPkrZ8p9xn0/0o94KQCV6nhtW2VC4Ttsu0AWpUyr1rOi7Vza/h3nJ2Vmg8AYCWCWiyrJQDSGiSpfU0qV87OQZij26QkfLAKhwG8Velc2nLtyf27ZfqWOgAA//Aifj6CWmxhhpPLDHUYKdec8Khcc8OdttnKSkFMvxEAADAjQS2WN0Omzwx1GKllfXqDeLnmL0fL43mlZky/YS2BstQ0LX3ktUwPAADsS1CL5bX2yTQqaFLqxHe1wEyuH5VUgCL+DHyu/7Jcny1heamvb6203XaVCkLVmkbF+3w8LDXN55P+CltL/3Qt5a3m6qD4leWvus2ftNtLEACAJwlq8QpXBrRWVluX1r5Xal/qKi3rii94rWqnfasmF5yapby7rVjvlY+1p1z5O6+8/wMAHCWoxfZGfWHPl/rWseJvM0uAQPYcAACwCkGtza2evVBSaiYVN5Wr9eFU+wx6rpyeplowi1nPCblmqwAAACmCWiyr5TPorZ9KrzWNu6vpHLyZ4wkAAOghqPUCO2dr8Yyer9Xl5rU/PqPlXDDTb3Mke2vXjK+e9cr9zi1l7Lr9AADYj6DWSwhsMUoqKPX9fov71wz9RfU+qNfWp/alzdSyng4WtJwDzgQsR9elZ9nx1xR303P+zh1vLV+YbP0KJQAAzEBQ60VWD2zNEBh5u1yW1W/fSj0Qz6D3Qb1U79o6lfplezJY0BPQ6glYhn3OhcPiMlunaa3jG/uzO7vPjAwiAgDADAS1XmbVL5utVNfdtQQ3Zglm/Yzcf1JBnJZlPbUPtx7vvQHLeJqc0YGUt54LWr+8Gn/cAgCAcd56LzozQa0Xir/4By1Gn8Bn3f+eDApcscwRASNBknmUMm5XzsQFAIAjBLVebPbMEdbVEji96vc/E3x5Oiiw6zFxxzH/dH9lT+vdd1uber5xWwIAsA5BLW5z5sF25SyR3R4KW76q9jNjVuCdWS4yav52NNOrdTuF0820r90tXvcz+9/b9lEAgBbukeYjqMUtRhz8K548dnvArnUI39Ln0pPbpLeD+DP77YoBrZ6A5axm3baj5H6j2lcMU8PPTLODM1/6jDMD3/jhAgCAGQhqcbmdH4reKAxsxcNb539C7UG9NShwZlkzBwuOBixT+0HrPLlgZ/zRgVQWVjws7gut9u9UPVPT5OpXGj66uWWpaWVP1lXpQw4t0+zm6FdJ431y5uMaAGB3glpAt9Ue4Foe5mvz54Io8TS5Za0QLOgNWKYe5msP+C3zhHXJlfX7O56uFswq1TM3Tem3Lu0Xo46PUhkt2ZHhtqmVs8LxPJM4S8v2AwC4l6AWl1ol6MHeRgUFWqZvKW9mI5oJlwJ3LeOvlAp+nalDGBALh7GHXDZfKojdkh0YlxuWnRuey/zLBelT5QIA7EpQi+XVmubkxv3Gl278Wx5EPETwVrkmfKlj46c2/i4j6pELOjgPrKUUYMpl88XB0VKm4GyZfwAAOxHU4jJ33ICX+kOp9ZVSe5BNNR9Lzd/bHwvs4or9faVjKA505Ma3lsUzcsHNWlZhb/ktZP4BAPQR1GJpR5qVhePPNJNiXn63e6T6E4qHxf9OjU9lfMXjc30XpTJaWurQMk2uzqXgdmldcq4M4q0UJJzN3VmFvZl/o5rQAgCsTFCLbTzx8FZqUsIz/Ab3KXXeXpIa3zKsdb7S8J5pan2prd5/Gv/29Hl8ZOYf4638ssR+A8DOBLXYwpM3m08/CAHQr5bl15N1mPo7njY13W858TJaM/9SATDXouusuG1XDsYBQAtBLbZQ60j3yqCTTC3eqvRwDrNrybTrzTpsbRIv8w8AYIy/nq4AXO2OgNbnow8u3unXXMqDNzyjJwgHAJzjWjsfQS22dndHvwAAb+IBD4AnaX7I0nJ9ieT6Qfn9neoLpTa+9vW1cBgAsL+We4DW+4RaZnmtL7Za+SW9X22Nl3tk+fqDA2AEQS2WdqQPkpbPpOfG9/SDAgCtjgQVwvnOlMExuZdivdP8hh9ZVmv5rXoCcPE03++3efmpegOsQD/K89H8EABgEr/AQMtDfhhYCPu2EyC4R8tDTeuDT+9HCXrLPyK3H+aCp2f2Pw+IABwlqAUAMKFScOuKwALH7fzmPrUfng2y5T6uEy4rXm4c8I3/nZomN29uvQBYj+aHLMONBwBvVAtgxeJ+IbnW7Nt4VP1GB+7C/TT1Jelc/6fx+FpTzNS88bBdA5IAbyCoxRLcbMD8Zn+wK3GOWcPK+9gIRx6+7dtjlPa91uDIqOBJqV+uo31/tqzfFY4EllqDu6Hwoz/hMADWJ6gFwDArPkB7sJnfGzpAfyqowD2eCmidcSRAN+P5NJXhFf4fgLUJagEA03pz06DaercEFmYMMjzpiX1pVFO3XDmjm9K1dFqf+tJhT/B51Hbomb7Uj9dbzzEAOxDUAgCm9MaHzd6OtmuBhbdtv5qRWX+lztPD/pxS04bThONL/UKlyhnVd9qRZq09HcinhPOG88XBp3gb5LZZPF/tuHhDBijAGwhqAQDTeVtA68i6jggsvM1dGU0tQcU4kHOknCd/6zPbsiUbrDastf+wGbcdAOMIagFwi9wb9NR0tfG1clqXxZzeFtA6wxfcjkl9LQ8AWI+gFgCXyzWpSU13tpzWZTEnvxd3EdhilFRTxp6XK3fuh5pdArsR1ALgcr39BJ0tB6BFT2BLp/vkpK5ddwdNW5dVu84CZe5F5yOoBTC53W4+r/60/dGyZveGmyhZM8zKfkmLI+ewsCN8+9k+ch+H+PFbwziCWrC5qx/Wryz/7Rf81ZoItOwLo/aX0fvdCtt4tf0BViGgwChX7EupQEjtS5DxPIIpwM4EteAFVryBWSFz5io7By9GdWpdKmfXphU6BAeY39HAVmq+8O84cBX+O5639jfXK92L+B3W5liaj6AWwERcKMfYOQDk4QRgLy0vYnKd0LeW75oB7EpQC2ASbjrH2nl7CmytSXNweIdUlk6uGWHtC7658lvrUJpWs0RgB4JaAFwu9VWocFypeUX4d0s5OzffDAlsrWnF32vH5rxwtdF9WR0NgJWseD5aSe2+BRhDUAtepnaD1XLxLd1E5covdXRaWtZb7B6cKK1bOC43XdgvSK2cnbcjAPPJvZDpnScelnpRU3p5Ey8/109Xb10BZiaoBS9S6oA093eqjN7yc+We6R8CkK0FMIPaC5nWcaOH9daJ8d6UQQ5P+evpCgD3GdVHw5n5j0y7O0EJAGA09xfAG8jUApLuvBFy07UPGXfQr7ffnVoT8NYywuVpDg7H5a59I46jI1k+T2UGuZ9LS/WtBYwjqAXAEG5koV+tGXhq+iPjepbp4Qv65JqCjwjyHAmIPBVEcR+QZ9vAdQS14KWufpvmbR1A3cjzMNSJngAAIABJREFUZMuDbOrc7FwN19DvIalzsv0BxtKnFryQgBbAes6eW8OPd+SCX87fcJ/fsRgek6XjMzc+VUb4/9Q0peGlv+PhuWlS07es307CZqC//8LhwBgyteBl4k9Hpx5ezjzUtJQ/alkAbzHqXNl7jgaukToWa8dnyzyfz38zxFq+Th0GoeL5wmB4/DW/eJpweLycN51/cv2axdumNG/saNP0Fbbzkf4gn8qCW2F7vo2gFrxI7q3Zb1jtYhleQEp9sKQ6HO7tCJk1rfz20X7J06540RCzn8O8ak2IW8b3CoNStWWE5R/9YvbK9wm9ctuo9Xfu7aMtFTAcsb3vaOFxpB6p7bR7sJQ0QS14kZYLYW668Gant+wz87GeFX/TN91kM6feDuLduMNa4pd7cWbTb5pSMGJ0sKIlw2s0563jSn20rXyffbQ/yJpcthz7EdQCAHhQrUnOFV9Uq9UDOC88pu44jnvLTDUdvIvzzb1SAZ5Sy4pas9RwnlR5qYDpmbqn6tYyT/zvEey78xHUAoCF5N7et0zvJmw+Z5qFx9OUmoenHlztDzBG7jiuZciXsrfi8uIH+9SwXOCsdOzH87bUIfXv1unflD1TalL+VD1K/ZuV+lPLBYhy8+aWO3IdwnE/tZYl7ElQC15A06q51IISLsTwHq3NwnPDW/q4ae0Hx7kHjjnTl1X895HuHFqGjWyydqZvrbecZ36BnlwA5s7t0JqJdzZjL7UPj3oGce2iRFALNnfliV76Lb1agnetb7p7s1h28UQzEQCgTxjYioef1fMyNJVFdaRPt5Jcc8NU9mBrvUfY8T6Q/xLUArhZKSix84W35Qs1pZTyeLqW5b3NW/ctgNVoDvwOV/XldLbcq/qZyt2HtGYijpRqGsmeBLUAuEVvE4XadLWglYwmZmSfBH48aL9Db5PDI320peYt9ZPW2qdbro+tVJ1K/bOV6l7qjL60zFw/kvE49ieoBcCUvFnLSwXscjev4TiepTk4ADVnzuWt/aT19Ol2Zf9spfJqmYz62eLnr6crAPBGvRdnAADWkvsyJGVe1NBDphYAt3Ozcl4prb815R+AtaQCI87z9Jq9T7fZ6sPcZGoBPOSNn7j+fAS0AOCIuJ+ho1+q4x65DtNnEe9HsCpBLQBu0/q5aIGvNrYRwDuUMnPD8QBvI6jFZXx5DOreFJQIv0QTnxtazhWpfilK5bzlyzelzlnftH+9ze84Co+n+G9gL2c64wbGcLzNR59aAA97y8Wx5ys1tY70W27s37JdAYC5yEaH+whqcalftpYTNzs72iH32c5edQS+p6f2JwAAWI2gFsAgPV+RSQUufs2GSvNqVvQed+xPrKvUxN9vDnvKndPdG8wn/p1cj/fht5yPoBaX82l53qi0z5c6e80FIla6YV2prqsYvT8BsJbcOd09NvB2glrcIv4yiwsvb1H7WlEszr5YLUDk2L7W2f2JvaR+X8cg7CsMbMXDAd5KUItb+ezwfvyWba7MlvEbvI/sq7KVjwm/K1AS3ks7XwAIavEQF+E9uKH6W+kB+uz2aQkE+w324rceY8VtdSQYp4k/APBmgloAF2jp2Luns9dVshxnr1/JzAGB0fvTrHwxFwCAHoJaAIO0Poif6ew1Nf1sVgxIrLwtdR4MAMBbCWoBnHQkaDCis1fBij09tT/NQrZWn9SHJWw7AOAtBLUAHuLBk5F26jz4qsBWGADKld0yzW+62vhUOa3lt0gFsVJZe6lln12+ABoAMANBLWA6tX6lWueNH4xnfQjbIQgBo40ObKWaZ8Zlt0zzG35kWa3lt8idz0rNUXPBtSP1CDuoBwB4iqAWMJ3cw2xLZkSpz6kZH8Jmq88derNlatMdyZZhDSO/7NfaP1lvvXrKGb0PlpZTO7c4HgCAHQhqAcsoZW6khs8YxEp5Ux9CR7NlcmWdXRbzu+LLnzPvC1eds0ovC37/L2W1lgLEqXnDZZb+LpU/a3YtAO/lmjQfQS3gVuFDyh0PlrVMoFQmSOnhKi7zzIPYzA/WV5khW2Z3O6330Uy70n4xe6C7dT2PrEfqfJdqph3/Oxe0Sk0TTx/+3dIsMxdk22m/BgDGEdQCblN6MLpqeT+lLK7w37WHq/BvD2LXW3kbvqlvuNSxFDpS16t++9bjc9Tye7JLR5adU1v/3mDxqOB9GBQLhwEAlPz1dAWA97orS+vocnqCD/GDWG/TuFWaStIu3P/C/1r3jdz0MwWzPp//BiNS6927bz8dzFwhoFXKnArH90oFl47Urec3D/eTOKB7ti4AMJL79fnI1AIed6SJ0QwdgOcyZzyAtbkzcPF0kCRUanq7Wt9wV2zXp3+rUdmWtSZ9Z8v/fD7JQNBveKk+Z1z5m+f29buyfK8+zmY5BwHATgS1gEf1PCDF/bSESoGCq+rW8yDW4op1mNXqAS19w/27GW5puh5XbstS4Cdel9bASqlpcqqcUvlH9QTISi8Dcuez3O9ca3KdOjbislP7YDx/qq4rniNnDUwDwOoEtYDbxA8puZv83INf7UGm1lQrfghrfXgb9SBWW7+3aM1UGd3n0BWZKnf8hqVARO6Y6g3AtAYqUnXLTTdDNmWoVIeWLMs4OHOknCe3Q+u65aatTdO6bi1l95YJALyXoBZwq54Hw7Plt4wbPaxWh9T4t2RnfT7lgF5rpsnZbJnR7sjSOrOPtMyX6kepZbv1Hm+8x5vOawDAcwS1ALjNyGyRo9kyV9m9b7ir6yoIsoeRzVEBAGoEtQAe5uFvfW/oG261/fStzXuf9tR+0hJ0bQ3MthwzpXIE9gDgPoJaANBB33Dpetaahd5JMOFdck2Qe6f5DT+zLBmHAHAvQS0AhnpDhoy+4frLg6sc3Vdz05XOYWcyvACA8QS1AB6204PQLuuxsp32J+j11P6fy5AEAK7119MVAACAs57OEq31TwcAjCeoBQDA8loDSqOyueJyZGcB7M+5fj6CWgAAvMJVAS0A4BmCWgAAbC8MRJ1pHjiqHADgPB3FP2DlGyBvJQGAmcT3VeG9StyBe+oeLBWkijOxauXEzR7dLwHsSabufAS1HrLigbByMA4A2FPpnuo3rmWa0nS95cDnc/2985Xl25+BVQhqAQAAXGDF4JAX2cBK9KkFAAAAwHJkagW0jwVgda5j89IUaQxZJADAj6DWRFo6GG3thLQWoMuVo5NTALjOitfWmYJIV20/LzYBYE2CWoHfl2ueuKnJfWWnd5rf8CPLai3/rF/9estOrZcbUHZgPwaAd+p9qV2bzj0F8Db61IrEn2S+c7kjpmmZrvZln7t8v9///dcy7efzdx1//4XDW5fROv1ZR8sYtXzgvZxDANbwC0L9/kudv+NpSmUBvJGgVsJTga2fN75lKQVzcpldtcBWy41C7Oh2b32DdtXyAQBYy50vtQF2JaiV8QuC3B3cevtbltw2780uSwUGXeyZ1duPe3i7lszl1uzm3gzm3HhgPm988Q1Qo0+tgtYmblct80xH8K1K/XId6a9rlKsu2ql+ylLDS+Pjvg/Cpo3h36l/65QfGC3XXOXH+WVuM/SpWSsXAGBWgloNRt3gjQoIPRXQ+nzGbIvSdrjyZjoVjCoFEVPj42GpslLBrHh+DxLASK2dCzOf0c2Pjl5jXYfgWY5BWIPjdD6aH94gDGqcPQhSQZWR5Ywqv9fRzi976hgGnX7/LzWzaBnfu2yA0WqdC7OOp36z8IWLQCjc745jv+cDTQArkal1sdaLVKmj8bhZW+3hJW4O11pO6xcCR+l985xrvnemc/dSAO+pAB8A7/P0daaWvQxco/XYO3tcOqaBXQlqXajn4lOaLs4wqs1fazp4ZdPCFkeWk3uDXFqXq2/K3fQDs7jjnMe1nu5T074D92t9YV2av/WlNjCGY2o+gloso/fkkWqSE9/Ax00vw3+nxsf9ZYVKmXC5/rnieuVuSAB6OIfs6eo+NYF7tb6wzk3b81IbYFeCWhdxwziH2m9wZPzRm4qW6ewzAKSMah6omSEAsBNBrYc83XcGAHspZZIyrxn61MxlD3OPle8JU32drsg+D7AuQa0L1N58unACAJ/PHH1q1sZxvRW3fyqItct6rFQ+wNsJagHAJlJ9CQLwDB8sArjeX09XAODt3JQykv0JAIC3kKkFADfaJZNK8OyYXX5/AIAZCGoBwMV27IR7x3W6mqZI9Gg5xlqPw9r+kStnxHF+53rkpnG+AtiXoBbQLPflrR83isd4GN3brr9v6ut6wBi5L1j2TvMbfmRZreXPsh65aUasBwDz0qcWAFzg+/2+5uHp9wCsaR2M0XLeaD231Ka78hx153r0lAXAPgS1AOAib3rAetO6wp12CY7vsh7AuzmPzUdQC2hWOok7wcM/3vrw9svYAsbY5XjaZT0AmI+gFgAM9NaA1o/AFozz58+fpmNq1HnnqvPX3esBwHsIagFdUjebbkAB4BmzB7RWWT5ACy/u5iOoBQAACwoDQWcetEaVs+ryAVjX/z1dgR3kPh/8460TuwmbENi/4R89mQbxdSL1UDfy+DpbpiwKuE98bxkee79j8TdN7j40Pp/Ex3CtnLi54JHj/871yE0zYj0AmJegFgDcLPVQFrqiX6qzZXoQhPu0fJil9eMtuel6yznizvVonQaAvWh+OIAvwgHQKpXxtNu1QmfxAADcQaYWcMhuD+HwtNwxlWqmWPo7Nc/ZMuOmi5ryAAAwA0EtoFsqA8OD7XG2HaUgUdzfVvh3b38zR8uM+73RoTOMtcuxtMt6ALAOQa1BUk0tPKiyo1Rn09/vt9iJ9GpZHfGDfK4p1QrrwhriYFJJbroz+2MuEFY6pkvjuZ6P1Oxjl99ql/UAYC361AKa5b6eVsvaaOkMtmf5V8o9rIfr8PvPG2nucmfH8eH+fWQ8AADcRVBroJavr8Dqdv6yUGumzBXL5T2uCoiOKjMXvG4dDwAAd9H8EHhcrknjT0t/PqV5c8uI65DqENuDO1eoNVlP7e+pJoq5fbZ0DNTKDKdNzZsaH3sqQPwmpeCobQ8AvIWg1mCtb+BnvhG9qk+O3occ2QDvEAepah1Vx9PG5dQ6zq71/VWbTp81lPT0jVWapmffau1fq7XM0f11AQDswj3RfDQ/vEDPw0zYP88sffRclaGSy6RpmZ555H67o/turW+eI/tBqTP7Wl1qwuMV7nRF9pOMqrUJQAIAbydTazI9b/nhbmEAKhWkPBqAqnU031vHVJ1yzatS42AmV2StyoQFrnTmRVWq+4HSfCudz9zjA4wnqDVQ7itRo8svNcPK9UOU+/vMclPLyw2Py6jVm3nlMqvOZFTVpulttlrKfMx93RBGGf1y4op99cr930PbvVL9qsHTSv311QJURzL7j7wUe+JcdWZ5uXuaEWUD7dznzEdQa5BSc6eRDzZhmalgU3wTEf6d64PoyHJL5ZX6Q4rrlKqHE8X8WvqnCsWdS6fKCactPaTlglalzLGWh75a0DcVjIWct2bdvnGdgXalc2Nq+CxdcwAwL0GtAXIPy7mmWmeFZdXKfSpbQDYModp+0NovTOoYa11WawD3yDjIeVOQ503rCtwn95Ipd77JvWgOy+tpNZAaHi+jpzVF6UVvy/oB8G86ih/kzIN0zi8g1vuGqvet1tHllJafa6IG8BalZrC7EdB6lpdI7Cq+R+3pYiA1z0+YyR1PU5s3tYy4nFzLinj58TSl9fPiDSBNptZk4qaDdxi9nNoNB8Cb5M6FKz+EjOhTjzF227cglOtWozZ9aXyvOLBVWkZPa4rcNO6dAfoIaj2k1sdQbZ5cWnN8wY0vri0dSsbLKS23tU+jUhm5cvRhBOxitwcX5+Q59PTnWbv+t9wfHK3jVfuL+4O1Hdnncs0FW8f3amleOFotI8tLBYB/E9QapNTpZcqRC1CpP6HW8o68Nepd7pG+kHr6RoLd2Nffye/OGb39ebZmT4/eL892w6DJ1V5KLRJSL2SvXH7P9E+0PhixLVr6F7u6Dq30JQYcJag1QO4G8smTs7eXALC33HW+1jwqdb+iywBGOtIi4Te+NE88Pv53anyuX6twfE/rg5Y6pP7dOn3t+aFlmtS08bA7g1WtL9Wdg4AjBLUGCQNb8fA7ecsBAIyQ60og1wSrNjw1TThdalmpB/3S9OGwWtnula5zZtu2BGp6xx9pRVBaVk8deltJXLFfHglihceeYwWYmaDWQDOc8GeoA1BWexPpOAauFD6olrpPiDNI4sz01uHhMuNpcllj8bhUVnyu781U2aW+PWF3VwSnWgLGueB0WKe4DIBefz1dAYA3+j20xf8BtMoFyEd1kJ3KQP+Ny83TUu7ZevUodaYPqzpyz3C0eV9qvjD4nBqWarLZ8n+AI2RqAdxMOj9wVipz6fMZ17Tu6i+83SGXPeLcC216Py7Re65wL8SK7LPzEdQCmISbO6DHmf483xBcr325bvf15996sg5ndmY9cllXcTmpY6PleBl17tEsEeghqAXwgDc8UALXa+0fKtf/VG58/PBb+mJby/DcNLV+deJpan/HZaSytHQU/z6lZqgr7Qcj1mN0X1ZHA2AlK/0mwPO+n8/nz64njp4T6moXNZiB4+YcHRbDPxwD59h+59h+x82+7UpBzJUCnEfWoxTsza1z69dFcwG2lmGpOuyenTX7cUI7v+Vcvt+vTC0AAGBfpY8brNRnXO96HPmoQ2rc6GG9dQIoEdQCeIhmMADA28h0AUYS1AIAANhMLgttREDpyEu5p17kjQ6iheuxywcIYGWCWg9YKc055iQNY63W9AEAVlP7QMIqetcj91GaEUGeI/cvT93zjA5oheWltrFMNLiXoNZDVjzRrXbh571W3FdXrPMoK54PAVjDL+iQ65h8lWvQyPXwBeZjbDOYk6BWwIkK1rX7V3N25rcD4EphQCgevpK71iNVfi14VvryYVxG/PXncJrcvKllxM0AU1+UTjUVzGVX1dZPX6gwJ0EtYHkC0muTsg/A1VIBjxVdvR6p4FAuYNQzz6/upbJK86bmi7PXUstJDY+XU1u/0nqG435W3r9gRYJaAam49zj6hkNHjMS8LduPt6AAMJdaX1gt43uFQanaMuI+rmqO9q9WKts9CzxHUCvyZGCrJcLf+hagtg49qb5X6VlWLqVZEBK//350ns+urt6vryzfuRb2FN+Pp14u5ZoLhmWUxvdqyfAaLZV9lhsHzEVQK+GJwFbLVzNav6xRO9G3pPqWyr9CKTMjNy7XYWY4T63M3PjUclvnOZoWLjulj4Dm3mTOsqsV92lBZthLeH2tPW+MXl7P9E+85IozxID5CWpl3N0E5miqbG66IynAM5y8SwGslNy6tl4Ea2nEpU4qa+X1Bghlp7QT7HgHgS0AOC7sjyrUe/8bD4v/nRpfepbKBa1SrUdyzQ9Ty0v9u3X62nNf7bnA/cp7+J3nI6hVcGWKa8nMJ8W7tsWobVDKQBNAAgBgV2f6sor/bnk5e2RY63yl4anxvQkDRxMMZn1mgzcR1Gow8mTV0jRwZiO2xeiOJEfpbQKZa54Yv+1JvcHRTv8eLR2K7kLzVQAA4G3+eroCb9HaqXlr+/FRmUylfrnufDiuvQHKbY/WJoa11OBa2/2WtOnc2564z4JwXhlj/Xr2zXDbj+4fYbbfTTAL1vW7RyidV1qm+U13ZFmt5QN7C/usnbn1CDzFdXI+MrVuMPqCsEtAq7ePsFQ6dE85NT0nKBf4dfntgJm0fKSl9UMuvS/Ewub4vf1AAvty/AMrkal1sSsDWmeixKVOFK/uS+xIxkxYp/BN8shte0U2D3OJ9/Uwgy/1dzxt3OFqaZrS8NaMjFxdS9OWysp1mNqzzJa6jNgGP7IZ2d3RflyOTHe0nxoAgFkJak0ifOjLZSTlHrjDcanpW8splT+DMOjUG3xKvYnOmXHdOSe1T6eag8bjauNrTUpT89aaupaatoZZFS1l5eZtKSe3zJa6nN0G8FYypAAA+mh+eKGem9PSdPEDdG3+2pvYN7ypjR+oa+NzD+3h/8Ppw2Et0+eWlZt/p99iBqXsw97gaK9cUKe0jFqAqne+eN64nCPL7NkWvdsA3sgxAQDQT1CLLaUeuGuBv9SD/tHyj5QtkHW9u7dxHExrCVDHgdA7XLnMI9sA3ih+AZIz6sVH6aWP4xMAWIXmhxdxUwj76Q34xIGcs+WtyDaAcQS0AAD+TabWQzzIwfVKTTpT4+JmeLn+pOLxuSal4XJSy8hl7OU6dE81Z031nZfrky+VCZIqp7TM1rqc2QbAf+WO4VHljCofAOBOgloPcKMI9+htQpobfrS56tH+qHrG95aVm/donXqb9bYuD94i9xGL37j4wwup+Wt9M9bKKZW/q9y2/HGOgrmsfH7apU9R50VmJagFAPAQH4oBaLPiuersR4pmsXIwjv3pUwv+X3v3ujSriQUAVFPz/q/c82PGhHC4qaiga1Wlcj5FtO1uxd2wgZ3WdT2UXys3xA+Aex3pyQsAjEdQCyChFHQ68sCzZ3ZNAABgPNrw4zH8EADgJnppAgD0I6gFvFY4w15pZq94Jr7cjIFhmdy24bJU+dL+wmNtOW5gLld+f10f9kvNIOscwlxaJnho/Z63XEdzZXpcg0uvpfYaavsvrc/NEu56yCwMPwReKw4GbXmt4lnAfr/fH8Gk1PbxA1Bqebgs9cAU1huX33PcAABf1tLmisuU6mrZ39FtW+rOvZbaa6jtv7S+NhMsf3J+xiOoBbxebXawWuL3MLCUq/eMXC+wllnNADjOdRbm1fKdbf1en6mrx7XjzOQVZ9fD7Aw/BD5vT1fz3r/O1IY3AgBw3huG1PV8DalRAEYGMCM9tQD+74kbuGBW2RsaoHAXDyHHuMYAXyOPFm+ip1YntfHILhDQR5w8vSSX8D2Vs2qrO96+lNsg9R3PLQ+PJXV8ubKl4wagj9ZrautEIKU6a5OF5LZx3Z/P1YHmK+uf7fP2pu/I1a9FQIu3EdQCXqs1R1XqJl7atrRsb9mW7eV8AVrsCfq/0ZGer7XJPFLrWgIJe+poGd7+1ff0DWZ872br9fmm695dr6UlQfybzivvZvhhJ2eS+wEA0Mc2sUfrjGDxrGKtQSsPgPC81rynM3w/a6+l12sIr3nhSIPUMpiBoBYwHQksv2GGBiiMJjdb61flzkVt1tme56/0fqTWxctyf+e2K20LbxKma0h9H1q3j+s6WubMdy33WmqBuj3H5VrAWxl+CEzp68Ns3s57C8eZVfVPqXNRGkK+p7dW6X5Uy4eYy9kY/jssE9eR2n8tLyO8xZ6RMrXUEC0pJfakndjryP5rPapae1ydTZsBTxPU6ijVCHJBgGtpqL+P9xT6uKLX0eyeuL7sOf9nji0Mgh3ZN/dpmRygtVztM12qo/U4AEYmqAVMyy/Q7+O9hP6+8p0aNdH6HfvO9c77yns/k1xvu1q5XF1H9+V+C7yFoFZnYW8tNwq4R26oiO/g+PRuBa5U68GSCybsqb81OHBlECE1VPGufbPP3tk5z8zG2RIUm+lz8Zaeh295HV8103fmKwS1gFc4+2DCMzQMgN5arithQv3UcL3SUK/t/6X7TirIlMp5FW4XByhyObJyQ8ZSvbT80Dq2UlDp6h5Vs/XYmuEYW7zldcBIBLUu0JJgNLd+bzfj1gtjSyNt7y9He/YPT/D5BPiOvdf83EyRe5JPx8taEi6fqb+1TMu+eFbrD297egMecXX9AFf76+kDeKvWWSa2X/FKXcY34a9+RxpuretbZ/wBAJhZ2KY60r6Co1ra/j0JXEEfRoKMR1BrMHtubm5MAABAiYAW8GaGH3Z2ZbLqUvfgUg6GOFCWy+0QlotnR+n9WgAAgLKzAanajIcCXsDsBLU6SuWZSiUhPSOXcDQ1XW+cBDU+llwS09LNz40PAACOKeVwq00GEJYJ68q111OTEsR/a9cDsxPU6iSXOD03u84Ze2crqSUwBQCAUVyds+bK+vfksc2ta51MoDZBgAkEgC8Q1OqodOM4cvP0Kwo9vLlhCMC3XHnPufp+6Z62z4znSwJpgPsJag0m7H1lzDu9zPi50TAEIMU9DQDYCGo9JDfGvdZQS/Xeyo29j8fZt5Y7ug0AAPAPAU2AawlqddQyM+HmSCCodXz92WW1v2vHAgAAX3dle9kPywD/89fTB/AWcQ+mTS6BPAAAcMw2EVOpJ1RYplYOgDnpqdVRONNhvBxG0zIRQetkBbVfC2tTU7fsAwBKRrivuafdI35/Uu9XqkyuLgDmJajVmQYMMzjaGGwdXttaj67zAPQwwn2ttX7Oazmvref+6CzlwDe5ro/H8EP4oN6NwTM0JAE46877Wm69B51xCTACvJegFnzc1Q298BfQeF+pGTYB4AwBDAD4DkEt+LC7gkmpYRmp9QBwhnvJ9whiAndynxmPoBZ8WGtPqbMNxjDfCABc5a77Wq0egZZ73HGeW2ZPBOA5glpAUa+A1rLokQXA8wS03iGeeKal3BFboNR7CjAmQS0gq7XB2HM/AHCVXve1XD133Te/LszVGZ/nlvMev2ep7bx/AHP4z9MHANwvbqjlpiZPlQ3LhOtzU5nHvbNSjX0BLQDOuPO+VguCCIZcr9RuiNelysaT1uzdBwDjENSCD2ppDLY2GFsag7UGJQCcced9TRAEAMZh+CEAAAAA09FTCwAAGIphnAC0ENSCD9AwBOAt3NPe78qhnCanAXgXQS14OQ1DAN7iqnuO+xkAzElQ6wEz/8KowQcAvMnM7TIA+DpBrYfMGBzS6AMAYKNtCHzNjM/xb2f2w4AbMwDAdxh2eJxzB8AI9NQCAOBzBGWO2X4Edu4AGIGgVuD3+2ng3OBoYyjVk857BQDsIShzjPMG4AeREQlqRZ4MbIVBm9z+W8ps5WrrU/W01t/Dnn2lGlLrumZfZ24oactrOvv+x8fa+r66OALwlC+lYLjifvuF86fSQ4GYAAAceUlEQVSdAsCIBLUSnghsxftL7b+lzLb8yL5a679C6de/3LrtmFPHmXs9Lc6+5m3fcX2l/WsoAnC3O3/Ieiu9lwDgWYJaGWFg4o6GSss+Wo8jDqq01jNCg6wUwEqpvdaWOgDga/QQPkcwCwDGIKhV0NLD5gojNzTvOhe9z0FYX9gQzQ0VjNfF26d6gLX2MivtM/w7t11pWwCoGbmdMQPnDwDGIajVoFfDpSUgNHpOhh7n4s5heLnk8vGwxe3fqWBWODwzXF4LdoVlw+Mp7bNlaGiqrAY2AC3cL85x/gBgLIJaNyj1xIm1Bil6NapKebnubLS1JIo/kj+sdM73DOcsbbMnEHk2Af0WBDuybwC+TUAGAHgbQa2LXdGAfEtAa2+OsD3D/o7u64g7z1X8mj2cAMA9BAV5UuqHTJM9ACzLX08fwJtdHdA600snV0+v+kvi3kat2yzL8ndw62guqfi19nRlr6na69VjCwAAgK/RU2sQcVAil1cpVTYsE64v5WdK1VOqfwR7Ali51xIPJcwNDa3lwQr/vaeOUrL3UpmwXNhLS6J4AFroZXSO8wcAYxLUusjexk+pbMtQs1rep5Z63tRYO5Ivq7Zd7hwfrWPP9l94zwAASIt/+IzXAXyV4YcAAAAAFYLI4xHUuoAu6mMbfZglAADE9vTmB/gKww8fIqDyHDd/AAAAmJ+g1gMEVQAAgL2eniho5h/mPYPRg1FZ4xHUAgAAoMmMD/QzB+OAMjm1AAAAAJiOoBYAAPAJ4fC9Wf1+vyl7SwFcQVALAAAAgOnIqQUAAHzG1lvr6d5ORxK+p3qZPf06csJjTR1jbX1YbtTXCDxPUAsAAPiUUQJby7IvuBOXWdd1mNcRqh1TvD5XfvahosD1DD8EAAA+Z8T8WluQKrV8Wf4Mem1/j/Y6lqV8TK1BuNGCdcB4BLUAAIBP2gJbowWFUseUC/CMGPjZktm3nNcRe5oB8zD8EAAA+KzRezudzbn1pNowzzuPt/e+BOJgDIJaHZS6CC+LCx4AAIzu7jZ7j+F5vbZrdVVg6I7eWr3rP5LoH+hPUAsAAGAAR2YBHK131p2e7EgQ9/AT3PoG7/N4BLU6KI0X96EHAOAtjFDor+Wchbm/4lkDW+t4wtU9sEZ43Xf2NgP+JKgFADCZWmChts3XH7ycP0aw93OUS2o/2uex9F3ZAj+l1xAGh7ZyqWDeaK8beIagFgAAwARmCOSUjnFb11KmVG7E81BLis87eI/H89fTB/AWqQ+2DzsA8ITWB0bSnL885waAkQhqAQBMRmDhHOcPuEIp1zJwDcMPOwovYhpEAAC8US0nEu8maAOMRFALAGBCtcCCwEOZ8zeuM7OKx0nKa/lvZvpBuncun/C1p8659CrADAS1OmvtcnrkZl2bdcesPAAA3OHKEQq5YFRLgCqeIa91X3s9kSy6d0ArFcQ1wyAwGzm1LtBy8Q9n/gj/K91UW28qbj4A8A21WcJaZhH7MudvLqW2cioA4z1LE6wC3kRQq6N1Xf/4b6+WX4tSZdycAJiZ5LrAFVK9vUrXmtT6uG0f/z9VprS89He8PFcmVb719W3XW9dc4A0EtToJu19v/4XLn7Lnplm7OR65SQMAz/Kj1znOX17Y5h1RKhhVGh2RWh8u24QjLuIytW1T+4jr2Y45N8QzVb7l9ZWOIXXORn5vATZyanWQyycQ35R6Cse95+oPl8c3r3jb3PLc2Pq47tz+AKBVS1LnL2nNV1TLITR64OFpe9JGMJf4mtKS6qNHKpBQHNgq7WPvcNdajt092+3ZL8BIBLU6yd0AnhxO0XrTbFmekvv1CQDoJ7y3tkwoE9+XBQrb5YKC/Onpc9X6vYi3KY2mqK3fK64r98NwT6nhlrl1AG8gqDWwszehK2+aqZt0+H8AOCI33Ib/yZ2bJ3qNv42gYLunzlXc6yp0R0/PvfW3Dge8QurHZ+A836nxCGoNpnSzjj05TKM1JwEA7JX74YR/lPLsxJ7sNT4LQcF2d5yrXJ7X1rZxbpt4ffzv1PpSoD3XHk6NYsgNP0ztL/Xv1vK162buWFPpRABmsC7L8nvrhWvPRfnMBbx086j9ohprGVYQlsvd8Fp6aOUaufENsVZv6cbNu2n4AHcQkClr+ZHL9brM+WvnXEFZ6jvgewHXWNdVT60ecr9MlQI8Ry5qtXqO7Kclt9aeel2sAejtq/eW3gmrAYBzBCjHI6jVSRjYipcDAPRwpIeMnm4AwFsJanUkgAUA9NbSvjjSa5x/ExRs51wBMIq/nj4AAAD+tHfmsjDvZdh7XECrLpeL1Dn8k3MFwEj01AIAeAkBheOkkmjnXAEwCkEtAABYBGX2cK4AGIHhhwAAAABMR1ALAAAAgOkIagEAAAAwHUEtAAAAAKYjUTwAQCfxbHCblqTa4bbb7HKl7bbyb07YfdX5/MK5Cx05j2fOPQDcRVALAKCTXDCqJUAVrs8FFFL72qt2LCO56nwePXezOnIeU9v0OmczfQYBQq5d4zH8EADgYqUgSuoBX6O5zPnsY29wz3kEYDR6agEADCjVqya1vLQ+NQRvWx4Pxatt23IMI2s5b/HrK52DuM63na9Ybvhm7jOWO19f/gwC0J+eWgAAg1nX9e//tr9/v1+2Z01qfbhss/07DBBsZWrb1o5hZPH5DKXOz7ZN6Ry8+XyFUuct9fmJ19XWf+0zCLyDa8949NR6wMxfBL+KAcD14nxGtYf4lvV75YIKM2pJvF/bvuZN5yuU6k0Vr9tTzx5vPacA9COo9ZAZg0MaEQBwXm6oVW2bUnChtn6v3FCvEdsvR85nbzOdr5zaebz7tbzhnAJwPcMPAQAuFve6Cnuf3DGUam/9rfm7nnL3+azVN/r5yimdxyv2daT8bOcUgHuty7L83vqLx95u5ndNLzzrNMazHjfX8ZkA+Lfcg3br8LXSNnuHH6aSdof1nEmGfte1/6rzWXvN2/KW5Pu5ZeHyp++VR85jqedWS2L3bd3sn0HYK9U+1mZ+D+/lWNZ1FdQ6U/6oWb8Isx43/dR+FfX5AADgywS13s17OZZ1XeXUCp1NInpWS06I1rwRtdexZ+rkns78unYkQWlqGumW8zLChWqkYwEAAIDRCGpFngpsxftsifDnjrMl70Oqntb6e9gbPMt1XS8dY+r11BzNw3HFuTJdNQAAAORJFJ/wRDChJSDSGjSplcutf7KHWul853ostc4CFZfnuNI5dH4BAAC4k55aGbnElnf46jjd0vkuBeL2BCBziU5rwz1LQzS3v3PTqbdsm/sbAAAASBPUKij1BLrK6MPN7ji+q4J6pfxateGeqSGaYcCrVNeebZ/O69YiN8MWAAAA3ElQq0GvB/bWnE5b2TOJ4PccUy4v154eU3v2l3N1YCQXQKqVL63fa9t/ax4wAAAAxuBZbTyCWjeIh7Cd7e30VEDrKq2J4o8kxW+ts5aXq0cPtVQvre3/R2erfMqTw3MBAABgWQS1Ltc7QFQbMne2nl711+ypdwug5GYzzPUouzo4t7f+sJfW3iCZwBFwtdGHv5e4RgIAfJOg1oX2BD1KOYrCnEypsvG+UonLW+op1d/L0QePMLDVWl8t91O8Pv53an2ph1IuaNUSiEsF4XLvI8BVZrzWzByMAwDm4tlsPIJag6gFZ1rLlMrV6hn9y3nk+GrbHFnfsqxHPrI3vh8AAADQi6DWRURw2WO2z0uqZ8RMxw8AAMD8BLX4jKcSm5f2O2Oy9dQxp3KeAQAAwJUEtS7Q8nAvB8j9jiRov3q/swWBajnBBLbgnWozsLbO0Hp2ptcZfwgAAOA6gloP0BhnZqWcbIK18D4tgajUpCSpcnv201ovAADfJajFa9VmlAyX1/4Ot0n9nZot0cMX8BalgFLrta4W+D7TwwsAgG8S1OKVwgeg1MNQGIiK/463zdUXD7nTq+B/9NaCdyldS2NXXPfiHw2O9AIDgDO+2KaHWQhqwZJ/EMv17sqV+YLa0KKvnQ94i1pgKBW837P9GS0/VADAVbRzYVx/PX0AcIWWxOV7c0BtvbO+fDOLe7Bt3OiBsAfrWfG127UFgCf1vMcBfQlq8UrhEMGz9bQs+5IwsLX9Fy4HOOOrQ7cBGJ/AFozH8ENeqZT8PZdLK1U2Lhcui+urJZh/04PaW14H0O6Oa1htmCEAPK02HJ93876PR1CLVzqbtL2WX6u1TG4ZwAxKM7qmZn2Ny9Um3kjVk6rPzLIAjERgC8YhqMWnuRkB5JWuj2FP1pbtS/kN99QDAAAbQS1eqfbLvjxQAADAUXprfZP3fDyCWryWX/0BAADgvQS1OqjNkCeAAsAMzOgEAMBMBLVgYrkH0JZAamp2yNJ2ow/ZDI8vdV5GPW4Yhe8IAACzEdTqIPcQva2Dq+SCUS0Bqnj2sdZ97XXHuPN4H6nzYvw7AADAu/z19AEA/ZUCUKngzszBHsEqAACAb9JTC1iWZf8Mkan1qSGN2/KtXC7fXGp5yzGE+xHcAgAA+A5BrU5SPWM8YDOLUn6t2vDGMLCUCkaV6iptWzuG0rHkXhcAAADvIagF/BFYquXPalm/17b/I7m+eh4HAAAAcxDU6sgwKEZ0pLdSbrhg6/q9csMNc0MiU+sAAAD4Foni4YXiXldhD6ijsxju3f+R8i35u+LeXAAAAHzTuizL760PiE/NirZnv7VcRtvyO+ltNo9c8KjlvavlgNs7/DDXUzFeVkoIX9u29jpq9QEAQC+13LOlZcB567oKaj0pl9Q6lUj76WMDAADgH4Ja8Kx1XeXU6inVs6Vlxraw7NXDwgAAAADeQFCrk1wvq71R+VpOoa1M7e/UMYV/b8dlmBYAAADU6XU3HoniO8jl/dk7O9wWBCv1+Er9f/tipYYtpvIchQGtMPG2XmIAAADALAS1OslFa4/00mpN8p0ql+opduaYAAAAAEZk+OFE4tkRW8oDAAAAvJGeWg+5arhfqk7DCgEAAIC30VOrk1wPqlJAKRXYiocPxnWnemul8mblcmmF9dUSzEuCBwAAAIxKUKuDLTgUB4FyCeTjbY+saymbS1x/ZBkAAADASAS1OgkDW/HynvSeAgAAABDU6urKYFNLry8AAP6USwdRalfVUkgAAM8T1JqExhMAwDG5GaRrPeDDfKNx7tEz9LwHgD7MfggAwCeVZqPOBZ0EowBgHHpqAQDATqnUEKncqrXZqOPtcvXFZQXX4H6pIPiRZb6/8/LejUdPLQCmtk3SET4otpTvsd+95XvsF3jeFpAKg1bhsmX595DHVHArHtpYqy+3XwD4MkEtAKaVexgsOfoLW2l22yv3C4wnN+v10XI5ud5gAlrwDPdyGI/hhwBMKZVoWe8F4Kg9Q4NSQwdzQw2PJpjPDTf0UA1z8x2em4k+xqOnFgCvkprdrPQwmVqfG9IY/j+3LrU9MKbw4STs9Xmmrl4PO7XcWa4vAKCnFgAvEve0iHtJpAJe8fpSD4w4V07LfvyiB8/L5dxr+W6mErvHvULD60dYd65c+O/UdvG+c9ce4H6pXuF7lgF9CWoB8Bql4FOpfGk9ML8z3+XctqUgefh3avvU0Omj+wWALzP8EIDXqg0H6j1cCAB4v7DdkMp3V1oG9CWoBcCU7kgKL2cN0Cqc6dCwYwC4x7osy++tN10Ninea+SHT5xH6q+Wr2Dv8MJezJjXDWa58Kj/OnpnVAPiHth+jquXr3P5elns/C74z1xFjGMu6rnJqMacZLyQz31xgZLXrwZH1tWW1fDh78uMAUDfjNVTb7/2O5sy7g+8MX/Hq4Yd3DE0BAAAA4H56agEAj5n5x6cZfwUHAHiT1we14undAXifo/kqUgEV94v7zXjOZw7G0ebIdeXoNeWJnDtAmjbF+529vrtmj+X1Qa1lEdj6kpb3uUeZUsJnnzV4zp5k7Llk8L7DQKj1urL3miIw2ketTRba22bLJfyO63LfeKe3tilaXteZZ6FafSNNnHPV9Z17vTqnVkh+rfdreX97lNkuXtt/qag98LytsZFbtyz5ZK6+y0BK7rqy55pSujaxT61NFq5LbVuru2Vf3stveEubova92MrsqWPPd2nvtnfqcX3nGZ8Jai3LP4EtH7x3aomS9yhTWi9SD+PJXfdz31ffY6AmdV2pXVO0Qfs70yY7u35vOd7hDW2K2nWo13djVkeu7zzrE8MPQyKqPMnnDp6zt4u47+uz7hpOXitTypvhM0LvoSc+U9d4coiQ9/SdZm1ThM/CPb4TrUN497z+Uc6VoYXz+FxQa+MDOq9RLnRH+NzBNUrXhaPfO9/Xe5S6+u/drneZWoPWZ+Tdel9XWn5Y9ZlK0/bjTm9oU7T0xjobtGkdprjXHefKdfhdPjX8EHoTwYdxlfJFLEu+QTPzw9Nb3DWcvFTG9Z2UI3loUsNYfLb6853lStoUfyrlxZrx+9jj+s4zBLXgoBkv1vB2teSnYbllSScCDtfzTeFwCQ1WlqX+QHvkmtJ6vaJOm4yraFMct91DR59U4YrrO/f67PBDOCOeltbFDJ51tHv7nmSgfIvrPHvf8zPXFJ+v42rfVd9f9vpCm+Lq70XuezhKYOvO6zvXE9TiNcJfAcILTNzYOVum9GtDbltgTIIW5Pg8cITPzb1ybbLa5A9xe67W3ksNs6q1G/me0d//1Oc3XLf3WShVV0suytJxjGymY/0aQS1eI3ehCZf3KCNpMADA846062rtudL61mV818hD0lqfYa54FmqpH46SUwsAAACA6eipBQAM5a7h5LkyMw+PADgrl/foyOx/te1GEvaySr2e2usItzEcFe4jqMWURkkyCEB/dw0nby0DPE/b7z5bUGdv0v1Unsoe79sdAaJ4H6lzMFugyneGrxDUYjoz3UwAADhH228MuWDXti63zeh6BKtyE0g99fpnOO/Qi6AWAAAAl0klUE/NoheXSw0Rzw0PL81O2TobpmDQ+HoOj53p/T47PPbNBLUAgEcZIgHwXnFAKu7xVVqWWx7XXcuVWOo1Vat/8+WgwUiODI/NDSftwfDY5wlqAQCP+WoDDOArcj1LjpbLCQNh4bKW/R5Z17KPLwca7lYaHpsrPwOfoTpBLQAAAJrt6cGU6kWVG2p4NMF8brhhqjdP63HzXrXPZPx3buir4bFjENQCAACgKHxw75FYvecDejxcsbS+t72zRPKcXC6qdV2rga7SesNjnyWoBQAAwLIs/37oDu0ZihcHwMK64t4nW5lcufDfqe3ifaf2W8u1FNeXeh3Mr9QTcM/7fOQz8dTw2C8Q1AIAAGBZlnMPyqXgUSjXoyW1fbyspUxt+dH6mEOtB9Pd76/hsdf66+kDAAAAADgq7h141XDTbV9HypeGGG7rrzzut1qXZfk5aQB8meEFz+k1pfYTfGYAjntrrxRtimvl2g2lc176rLUkdt/WpYJTtWTyLfvYe+xv/e4csa6roBYAaIA+Z9ZzP+txw4wEv5mJ+wPcZ11XObUAAICxzRgkmDkYBzALObUA+LzcFOAAAK300oL7CWoBAAAAMB3DDwFg+ae3ll9Yn1dLgJpK3poqU5tlKN5WMlZCLQl8c9uEfG7gG7Qh4BmCWgDwfwJbz4vPf8vfqTr21p+rt7RvvqE1sJn7zPjcXK8WxD66btMS/PYeAzzD8EMACMiv9azag2HLg2OpjAdPztiCVKnly/Ln5yvV44++akHso+t+v9/f/21l4+W1evgGwWt4lqAWAES2hxgPK2PzEMFTUteH3GfRZ/RaR4PYR9e1vu+8XxjM8jmA5xh+CAAJfoWnxmeDPYFVn5f5HRlu6H1/L4EsGIOgFgAUaLRea0/+qyv2faZ+n413K302j7z3Pi/HjRYY2pN/0fsOcC3DDwGA4Ywe0OKbSsOMcoGX0QIy7ONaATA2QS0AYCjhQ2QpUHD0QbOlftjEicFzZZblz89TLoE8cxDQAhif4YcAwDDCWcZS62oJnFMzlcV1p+qPZ71MBSk83H7L3vc7N8GEz82c4uB3fC3xvgKMYV2W5eeiDAA8YdaHw1mPG2ZU+r7lgtGlQHVuXVxfTq58fIyuEwDXWtdVTy0AAGBOqaDRtmzvutLyPfsH4D5yagEAAAAwHT21AIBHSdYOAMARgloAwGMM3QFaCH4DkCKoBQAADEvwG4AcObUAAAAAmI6gFgAAAADTMfwQAIBPCPMy/X6/ZV3X4tC2rfzZ4W+1/RzZb1xnKueUYXsAvJ2eWgAAvN4WBNr+a0k8fjQoFNddCz7t3W8pgLX3NQLAzAS1AAB4tVRPqZl7Mc187ADQk6AWAACfFAeH1nUt9m5Krd+WbctT/8+tS20PALSTUwsAgM8p5ddK9exKrY+XpeoKhwHW9rM391bL6wKANxPUAgDgc0rBp1L50voRjHIcAHAHQS0AAD4v1etqz/orj2sjYAUA/yanFgAAr3bHTIBX1R/OZggA/Nu6LMvPTRIAgLeLA0+pvFk5qcBYnC8rrifeJlU+1ROr1jvryDYA8DbrugpqAQAAADCXdV0NPwQAAABgPoJaAAAAAExHUAsAAACA6QhqAQAAADAdQS0AAAAApiOoBQAAAMB0BLUAAAAAmI6gFgAAAADTEdQCAAAAYDqCWgAAAABMR1ALAAAAgOkIagEAAAAwHUEtAAAAAKYjqAUAAADAdAS1AAAAAJiOoBYAAAAA0xHUAgAAAGA6gloAAAAATEdQCwAAAIDpCGoBAAAAMB1BLQAAAACmI6gFAAAAwHQEtQAAAACYjqAWAAAAANMR1AIAAABgOoJaAAAAAExHUAsAAACA6QhqAQAAADAdQS0AAAAApiOoBQAAAMB0BLUAAAAAmI6gFgAAAADTEdQCAAAAYDqCWgAAAABM5z89KlnX9e9//36/w8tz60rl421b6kuVr22beg1HtwUAAADgnNNBrTigs/29d3mqrlL9qeNoPbaj26ac2RYAAACAY4Ybfni0h9PenlBh4Cm1bWuPsL3bAgAAAHDeUEGt3+/3d2+ukeR6eF29LQAAAABpQwW1NiMGtgAAAAAYx5BBrRy9ngAAAABYlomCWgJaAAAAAGyGDGrVZkjsXf/RY+m5HwAAAADa/edsBXH+q3BWwD3LU8vC5bVgVliutq+WbVud2RYAAACAY9ZlWX6CMQAAAADMYl3XMYcfAgAAAEBJt6BWaXhgbd32X2nZ2WPL1XVmH3uOs+fr6WW04wEAAABo1SWoVcsnFee2iteF/w+X9xoWWTu2s/W21HHlEM+jwSnDTgEAAIBZDTf8UMJ1AAAAAGpOz36YCkKVZj0sBaxK67c649kSU/XGZXP7yNWZ289euW1Ty2v73o47d8yp11Wqq+V1tswcCQAAAPCE7j21tuDK3iBILaC11ZkK6oTLU2XjenIBnPi4S3W1vp5429TycFntNebKxGVrddVe59H3EQAAAOAOp3tqlewJiJR6crXk5ArtKRtvFwZyjgSzwn2ltj0SJOpxPLX9p+oV2AIAAABGdWlQa69cYCs3tK5Uz5F9h/XHx3K0p9aRbe+sc5NK1B/uR2ALAAAAGMmlieKPBF569EY6sv+ewZveAac7hcMPl0UwCwAAABjTuizL72zgoiVRe25oYSlpeW5ZLM4dVUsAXws65ZKl19bVjjmXpD11jC3L4jpbt0sdR0sdAAAAACNY1/WaoNbRMgAAAABQs65rn+GHtd5PAloAAAAA9NQtp1YpaCWgBQAAAEBPlyaKBwAAAIArCGoBAAAAMJ11WRZjAwEAAACYyn8BHNh8xmL3AoAAAAAASUVORK5CYII=')
