# Supplementary material for: Identification and functional analysis of non-coding regulatory small RNA FenSr3 in Bacillus amyloliquefaciens LPB-18
Source: PeerJ. 2023 May 15;11:e15236. doi: 10.7717/peerj.15236 (PMC10194069; doi:10.7717/peerj.15236)
Supplement: Supplemental Information 4 [file peerj-11-15236-s004.zip › KO/CK-vs-T1_map/map00053.js]

getPicJson('data:image/png;base64,iVBORw0KGgoAAAANSUhEUgAABP0AAALdCAYAAABX3xZhAAAACXBIWXMAAAsTAAALEwEAmpwYAAAgAElEQVR4nOzd6bLbKNsoUO/Uuf9bzvmRz28TwighCdBaVV2dbSOENaJHDD+fz+f3BwAAAADYxv/7fD6f37/F/QAAAABgBz8/P59fTxcCAAAAABhL0A8AAAAANiPoBwAAAACbEfQDAAAAgM0I+gEAAADAZgT9AAAAAGAzgn4AAAAAsBlBPwAAAADYjKAfAAAAAGxG0A8AAAAANiPoBwAAAACbEfQDAAAAgM0I+gEAAADAZgT9AAAAAGAzgn4AAAAAsBlBPwAAAADYjKAfAAAAAGxG0A8AAAAANiPoBwAAAACbEfQDAAAAgM0I+gEAAADAZgT9AAAAAGAzgn4AAAAAsBlBPwAAAADYjKAfAAAAAGxG0A8AAAAANiPoBwAAAACbEfQDAAAAgM0I+gEAAADAZgT9AAAAAGAzgn4AAAAAsBlBPwAAAADYjKAfAAAAAGxG0A8AAAAANiPoBwAAAACbEfQDAAAAgM0I+gEAAADAZgT9AAAAAGAzgn4AAAAAsJn/93QBAAAAgD9+fn7+9+/fv39X04Ry6ePlaumuWj7OpzWvUeuFt9HSDwAAACbw8/Pz+f379//+qwX3wrSl9PFyR40IurX+xtHrhTcS9AMAAIAJjAjKtQTRniSAB/fRvRcAAAA2VOoW+21xF6b7ps39HeYTfvbN60i33VK6XPlL5Qk/j8sYO1JmWMn0Qb/Z31IAPEWlBACAnDioFwfIwmBd+O/P599AXik4mEqXWmeqfD3lL/2u3LpzQb3cb4Xd6N4LAAAAkxkRiPoG5WItE36k0rR+1uLMmH6535VbtrQtBfzY2fQt/b6chAB/aAENALC3VMu1r55n4960VwTAWsve8xtHjX2Y6zY8Yh0wg2WCfgAAALC7VPfV1gBULmj3ZGu21vUeKV/L78p1AR5VBpjZz+fz+T3zgV0aeBTgjVwXAQD21NoVN9fzozbhResEHaUWcKX1trSUi/PqHfevNrFIqjw9vxV28fPzI+gHsBrXRQAArvKmQNibfivv8/PzYyIPAAAA4F1BsDf9Vt7LmH4AAAAwgdZuu6359IwFeGQ9K3rTbwVBPwAAAJhAaVbZIzPx9qQ/a5WWcyuUEUbRvRcAAAAm1hvEA/h8Nm7pV3rLkJqxqDQ7UUuab7rcd61pajMXtawjLHPp+16lbdAzo9TZcrSWqbdcrVO9n83r7v14ZAat2vp6ytS63Y7M7tX720rLfst5Jk8AAHhCS505NYNtbcbb1PKlfMK6v2608Lxtg345LQGXI2niz1qaZafSHGm2HS+XuijHZRilFJSK1z+imXpPmXL5jmoyPzKvK/djz1vB2r5qLXNrmWrH/tHzrHddqQBg6+8AAIAn1Z654iBdKUCXyuu7TBjwy6XJPSOoN8Mztuzem2qxk9MSZGgN6FzZ5LqnFVLtgnqmlV/u9x393We2Wc9+PluWUet6cj/myt96Ew7TtJb5zHa78zzrWY9KCwAAu4lfqpd65pTShFrSANfaMujXqzfgsaorL7hnAjFXBkt7zVSWnLvLN/v2GGWHcxwAgP19g2lx670RL6fDlntn0nzL1ZIOuM523XtrXf9S4w9cXZ5Qap0tb0h6ujP25t+yfMv6j5Tt6jLdta7W/fzkfuxd7x3HzVMBxdbrwJ3HNAAA5MR169x3I/IfTX0anrNd0K9Fasy0O9bV2yXyijJc7a1BkjvGq7hiP7Ycl1e3EG0tz1Xr7rkOvPHYBgA4YuXeIk/W98Kx9UItL6pTf8dj7oXrSb0IT6WLl8nllUvzxPZ0/MEfWwb9egfhv+NB/mwwbFQrr6N61n9X4O/OC3nPMVX67U/vx7vXt8LN9s7rAADAm6xYt3q6/npm/PXc36W8Wz87stzT+//p9R/x9PHHfrYK+uUubiNmDnoqINDym2Zcf8/YeEe6uR7dJrU0rTfMO8s82h1B2Rl+by342lqOt7ZeBQAAYG2vnMijFIxKBatK4wKW0rXk/ZS7uvq2lGOGINDIsty5n8+s58jvvfP4PXqe9aTpIfAHAMCMvvXmUZN5APv4+Xw+v2e+KLSOAxCPYZD7PB67IJd37fs4TW29peViqbHUar+pli63jpLefEstu3qWGVmm1Ppay3L296fSzbYfe8fta9lGZ/ZR7VzsybNUntJ1oHd7PTlGyczXbgDg3VYNPq1a7rscqYfWnotGr++73Ir7cdVyM6efn599gn4Ab+G6CADM7mgvm9aXqz3BkZ6Xt4IuZb0BvFS9tVaXPRMkDPM4evy0LFsrV2sDnt51Q4+fn5+9xvQDAABgbrneGj3jax9ZV2v+9MkF8XKfh92Rj/TeOqu0nloZWo6hXBrHH0945Zh+AAAAzKVnojXm8w3khXL7Kg5+zTL2fe3Yajn2HJ/MREs/AACADrMEKFZUG/N7hnXZv+dc0YJt1D658/g7auayfQlsrkPQDwAAoIFxddulAhd3dmc8sy77N+/sJIOl5Ubm/fTxd0ZtnMAZfsNMZaFsmaDfCtFuAABgPx5wz+sNuJwJ0KwS3NnF2Qlb4nyuePa/qvVhLc+R6w23z9PHd7yvni4PecsE/QB4p9ZZ/I7k2/vwMboMAMxvhgfsXcTBnFJA6Ow2T62LcVrHtitN2NE63t8orcdfa153BvxCqUlBnjJTIJK06YN+DhyAd7uqYtM7e9rs478AMJ4H2XFqM5ymPj+6/XPrch8/r3d/hIG/I/mMbiX3NSrgd+VxXDJT4I+5TR/0AwAAYF9xUK42HluYruclXhz4EzC5x+zbuefYajlGc2lGH38zBf5mKgt/E/QD4JCwa0bubWZcsan9fWa9qfXlPo/zqJUbgPfxAHutcNt+/10L2KX+nUvTuyzvkjsmasdQyzHaehzDHX49XQAA1hQH+cIxW+KxWlL//6b9/tfa5Sa13vDvOL/w8ziPVNmOlgsAAO40U111prLwH0E/AE7peXt+xQxmLUzCAUAPrfwA2IHuvQBcqneMj9Fda+Muux7iAOAeWv3wJMcfCPoBMJnRQbmwu67KHwDcw0s2nuT4gz907wXgkNTMZLl/p1r7heMAlloCxuvJrbeUX/xZqey5fEqztQEAAMzm5/P5/BYFB+BqxkcCYBXuWcAqZrpezVQW/uwPLf0AuJwKAAAAwL2M6QfAZUyeAQAA8AxBPwAuI9gHAADwDEE/AJaQmkBDUBEAACDNmH4ATC/sJvz9L/wcAACAvwn6ATC13LiAAn8AAAB5gn4ATC/XjVf3XgAAgDRBPwAAAADYjIk8AAAAgOmUhnHR4wPqtPQDYHq5Cp/x/AAA9hZO4hb+u9Ud9UV1UmYl6AfA1HITduQm+AAAYA/GdYZzBP0AmF4Y+Pv+F34OAMD7hPXC+O/437XPSvnU1hmni9PAUwT9AFjC2a4dAADs4+fn5391wviFcPhd+Hn8fZiulE8Y2MulTa1b4I+nmcgDAAAAWEopqFZ7Odz68jhO1xrIE+xjFoJ+AAAAwFK+Leq+/55pnXqkMAvdewEAAAAG0+KPpwn6AQAAANNKTZbx7WpbmqQjt3w4Hl84kUfcii+enCO1zngdYRot/nia7r0AAAAT0kroPQSHynLbp2W7hWlS6Vs+683D/mQWgn4AAACTiFsy8Q72O3AFQT8AAIAJ6A74XuF+dxxcp7Rtw+65LZ+3ft9Spp7lUy2ABY3JMaYfAADAg4z/RSgeN45xSufY0S7EZ89b5z1XEvQDAAB4mAd/Qo4Hco4ELnkvQT8AAICHaOFHzrfF39uFs+vGn6X+Ts2oW1umtN7Wz3Pri2cXTs023Jo/9BL0AwAAeICAHzVvD/x9z5HUmIfhtvl+//0u7DKfGjMvlUduvXEgL7dcbn2p/x/JH44Q9AMAAACmlAvapYJiYZpaN9jWFnWpiT1q607JBflb86+tywsEUszeC8BwV7+ZvDJ/FSYAZhTPzhkGEM7OHnq0LE/fM2cpB9fJHeNn93nq/OktU2va3ha9jmdGEvQD4BIrVlh0owDgLj2BgDhtfL+6uytgy/ru6LqsC+T+WrvhPuHqddfyz3VdhpCgHwAAwKRSD/6CXbxJqpVfaiy/7//j8f3C78PPSxN+9IzZV1t3qrVfT/5whqAfAADAYnIBgVQ34NLf4TK5YGJuuXidtSBIS7lzZUq1dHxLUORIF9Fd5H5zKhCe+7s1jyvWPSL/Wh5eAFBiIg8AAICFfAf6L00mUJsxtNSiKJwtNff/sCy5/OJWTz0zpaZmY23JC2ZzdcD2jcFg2mnpB8DtSpWf0rhFqWVKLRZKy6ggAbCqnpZfrelqeZZmHm0JvpXSlPJoHdMM9ZvZ9LZI7d1/R2YQ5n0E/QC4ValynhvbpOfvz+fTlAYAdjWqO2hLPq2zoI7Ig3/ZXvPqDeD1jOeXq/MK/BLTvReAW9Xe2LemvWL9ADCbu1qz5SYvuGI9nBcGeMLu2Kwt7LqeO1dK3fLD7+Hz0dIPgEV4cwnAW6WCcalW7L0zhuaCBLV84vWlZj4N/11rwZTKo5RfrWfAzt42iclb1YasKU0CIuhHSNAPgOmpvADwdj0t5XvzaQkmlPKo5dmSb8/3bw14tQT8ct0+W1lujuXC5VNBfWgl6AfA9OI3/OHnqZYPgoQAvN2oAIFAwzxaJixrCcD2rs9y1y+Xm9X6zPrg8xH0A2BxqYBgLkgIACuLgwCp+9yZiQCO5HNmHbM4Us6WfXGV2iRmrK21RWfqey++iZnIA4Dl5R56VIAB2Elrq64jXXSP5nNmHZ/PfUGKozMLty7zVJ0jHjORdcWTs+SUxuIMv4fPR0s/4CErV0zcSM9JjUsSD8ydG6g7l77ljXduHQAAq1OnWVvv/svN8Os4ICboBzxmxZvSysHKWZTGmml9a55Lf3QZAJhZy0uu0qy8qb9Ts+XmJh2oLR+mK403lytP/CIwtWxq/bmutWfW07otWn5XWNaWckMPxw4tdO8FAACYVNjdLxd8SnUJTC2XCjal0oWf5VrWf/+OX6rlXrKVylMqS7y+MF3YHTJV9t719GyLVLly+6Kl3HBEqrUfhLT0AwAAWEBLkCgMcOXSpgJSvWXILZf7rjXA1ZKmVv6WbVQL3p2RG5ftzHYHOELQD4BLeOsIAM9JdWW9Si0Q2FOeEcGwWh5XbpuWbsowQqqVKsQE/YCp1MZMSaXvfdNcS2NA3POu3GYqNQCQd/V9MuyWOvv9/ok6Q62L8pk8AXr9fD6f3y4gwN1ywbbUmCilPD6ftgGVW5evlUGl63n2AQBXu+te07qenu6quQkoUsvEaY5M5FGrN6XKWCp3S/0utWxL2XK/O1W+1m1R0jqxR+73hutX9yHU0nX/CY7Vufz8/GjpB8xj5A2idcwbrfoAgNm11E9y4+gdzbuW35G8W8pYyrd1jLyj6zm6LWqM7Qc8xey9wJLueIvkTRUAQBv1JoD5aOkH/8ekA+t4ulLpWBnLAwIAb3XH2HhXM2HFtVY/Phiv9CzieCEm6Mer9U4awTi1wFnuhjXDjezp9e/GwwIAb7Z64G/Vcq9g5eMCmIOgH6/lJjqv1gk8WtMzt5aBuwFgd+ozhBwP5NQmQ4SQoB+v5MI4r3DfpPbTXTc5x8j9SvsdAHbmHkjIcQCMIujH67iJzuvb0ivV9bdlv8UBw9RyLWkAAJ7w7eqb+px9xfvc/gZGEfTjVQR35lbaN7nvws9z/25J31MWrrX62EYAcEZuTGP2dUedpzaWee4Ya3np3pLuquVzeV5dbliFoB8AAMDEBCY4oyUIlnvpWls21zq11dnlY615jV4vzErQD4DpaO03r6MtAeJl433sjTsAXOdovUqdDNYm6MdruFnNx9s1WM/RlgCp8TVT+QIAY42cKKb0ki71Mu+bNvd3qm4Q1jVq3ZJT6y/VJ3LlL5Un/DwuY6y3zHA1QT/gEW6AsJdSS4DcTNyCfABwn7Ot9uKgXmqyvO//43XFgbxScDCVLrXOXNlay1/6Xbl154J6ud8KTxP0AwAeUaq4f7+P37yXWgqU/l2qpMfp4nKUygoAb3Jmwo9UmtRLwN577pEAW7zenheRtaCegB8zEfQDAG5XCqjlAni5MQBL/259Yx+n62ldAACrOfpiqzftFffP0ku8VJowXc7ZMpaGPxm1DjhC0A8AuN3ZB4HW5UanA4BVxV1Qe5dp+fwOqZeFoVFdmGtpWmdFhicJ+gEAQ+38Vnvn3wbAflrvW2Gr+lC4TGnYjdx4f6ngWKpLb2qMvdGTYuTWm/pdtWFB4uXDZdQPmImgHwBwWqn1wBWV4Kcq1SryAKzk6pbxtb/vKlfrMrnvcuMNlj5TJ2AFgn4AQLOWlgAptYG645YCqQG2U2/iU3n3tBYotVDQqg8AznlTy7c3/VbWIegHN+mZEWo2bl7A15nrQe+b99bPWsvVkp83+ADs5Ohsu7l8esYCPLKeFb3pt7KeaYJ+tf7yqRYCcfp4mdT3uXW2pM9xktNqxWNk5WAlAAC8WWlW2SMz8fakP2uVlnMrlJH3+vV0Ab5S4wDFn4X/D/9LBQxz3+fW2ZK+VnYA2N3Pz4+XAQCwuCPPvcB6pgn6nTH6guUCCABpR190ua8CwDq+L/lSL/vCz+LvU8uU/i7lE/4/lQaom6Z770paBiIvTWde+6yWVstCYEepSlyuYmeCBQBGqt2D3Gt4k9TkVqH4WTc3KVYur+8y4cRZuTSpcqzS7fcNXDvnt23Q76oD7aoLYPh368WSPbQcqy2zZPbOpJk7jhxfQI/UC6ncmLyp+1u4bHz/zL1UAwDmFg6l1TLcVksLPq38oN+2Qb+ZHwpayha+4Qg/Yy+5wG8tTUs+tfX2fA53MKbqelIvpFKBvdLb+vDv3Jt/L76Aq7VOGgg7il/EpXqtnck79cKvN82IsjCea+f8tg36pRxp/XflBTAn153XSbOfln06Kg3AaLVA7dFrU0trZgDguDDQdnZm31r+o3kBCO22CPq1nvQ9gb4nL4Bxi4fe5dlXy75vPb5SA/KaxAbo0fpmfgT3PQDol5oQ4/Mp31fjZ4LUUB1xmvhZItd1N7VMLq9cGnUCaDdV0C8VcEh1WWxN0xIcqeVXK+PIC2Bp7CIXOUYwjh+zK90Heset5HlXXFtcr4Cr1J5FYEVHjuGWIYhyebd+dmQ55+OcXDvnNlXQ7/OpB9zOLH8m7dcdF8BcuZw4e7v6QVbAD66xcuvYo/fB7/9bX3LF3+deeuUm/PDiCwAA+k0X9KPP2x42d3VX4C3VpTf3uf0zjvO0f52pAM/MgZ/ZytPi6HHZ8tb96Nv6UpoVtzFlro3MaOZ7zWqc4+sq9UhbhePvXq6d8xL06zTjBXCGMvRa+SI8WuuslGfH82sdn1LA7xorblPnKXA110bYm3N8XSvuu9iKv8Hxx2i/ni7Air5dk1a8iDCXsKVdrhVey/Jn08BsDHMAwFPca4BVzNRgY5Zy8Dct/eBBPWNYjuoud/RzuJtjFICnuNcA9HPtnI+g3w1SLa2cDMccGScgNUW87T+ns/v3q3V5x8Nzdt/XrcNAnO22X0pz9VAUu+9DYH2uUzCe82oeV7Xyu3Ifi43cT9DvYqkT5tuV84mZWkenyT1U3vWwWcv/qe3POVfu31m6O7f8xrisZ8Z7TKWdYXzSHfd16yzvV3bhby3DCDvuQ+ZxtB5yVT6syXVqTi33x7MvzlJpne9jrH5enRlLvbcef8Vz8h3Ps1fs4+8cCXfVU2veEBcQ9LtQLkL+PdCvjsxfnSZ3st59Eue281Pbv0TFsN+o/TvTtm85R1rL3/O74lavs9xswzJ8Puvv69bt+C3/HWnusss+ZA5H6yFX5cMeXKfmUKrXjHpxlkrrfL/GaudVaT0j7hlXPyc/+Ry7wjM3fxP0u1juAL/yIe2uB8nSb3tC6oLzxPbPcbE75+j+nbFS3nIsjAwcncn/CTvt67dWdHbahzznaD3kqnzYi+vUnK6u/3CtHc6rEfeMq+4ruQDbna585o5bFqaWjT8vpYvLG5c9PP5S6Xch6PewmS5wd7vqt/c8ZL95+6/qiiDK7MfBiN8cvmHsyf/JbbP6vp79uPp8ri/j6vuQ92k9Zh2H+3Cdul+pTjLLuuzDc2Y+r+48/o5qaW34tLP7OA7cff8f5hv/HbccjAN6qdaUuXx+//6d/XzE75uJoN/DRjzIr+poU+aR+e1yIu/iipYY8U1hZN6tnj5PzwT1rn5TOXKdT+3r3PqerDS0VmZHVdZG5TvD+cp9nr42xnrK4zhcg+vUs3pfNF6x/rP7mX+tcl49ffyd8XQZ77i+tb5gSwXwavmmAoCtdePZ6iYjCPpdLHdh2e1gKv3Oqy9apfxn2v4r7/Mnbzyj9m9LZeIJV58jtfxnepu1+76+2xP71j7kKSOO85muh1zHdeo5vefWmXPReXyvFc6rq1of1vLc5Vi865k711rvrFQLwdz6dyPod6HvARsftLv1E38i4NeS74zbf8V9/kRl9sr9m0r7lLsqAfHvnK3y0frGbuV9/ZS79rV9yJNmu6YxJ9epObTWSUac16l1MdZq59XIOvFbAn5X7eMrjQgc7rDvvgT9LhaeBPHnO2jpAz/yhOnNZ/ftv5u79++Tx0HrOXL2/ImXneUGtvO+LpUx9ZYxVUk6m+aOitbO+5B1XFXfYA+uU3NprZOMOK9z6xL4O2/V82pknbjlGF35/nTlPs7VbVP5pYKI4efxOd2SZyrt999hmpX2V42g3w3uPtmvfJAM/w6/z61/BjudsPxrxf1bOkd63xq2nMulMnytsB1XKOPnUy5n+F3L2+2jaWbdVrOWizkdrYfEy7Tm8+U4fTf7/xmjz+uc+Jy3v+8x+3Ye8Qzckmbn4+/qIG5Lnbj2ectnO+2Tr5/P5/N7xx82m6sixqu9NfhatdxnrPqbVy33TFbdhjOWe8a3bzNupxZPlXvGfcgznDuwt1XPlVXL/bT4/l77+47yrLgfVy3314jyr74NZvLz86Ol351SzVSh5W1PT1PpWl5h2lpTdAAAAKg529PPi+FrCPrdQBCFnJYuCbnxDHrTlNbRshw8rXXMjic4d9rMvA8BgGPi+3vuu+/f7v+kOC6uIei3AQ+b62q5sI1K8/m4yT7Jebov5xQc59oIe3OO8yTH33282J2XoN/F4gN+dBdfJ9O79E7ykPo812w6N6A55zlPzzs66QnzsA+J2ffU5OokLcdOPHxKaqB+x+C1bN93OPLscMf93/EHfwj6MYXUuHapylpKrVurC/5/4grv3TNLAwC0yr0sb5mhvlQ/fOIlp7oWsCsvduf26+kCvJHWVP/6XhDiVpG5/4f/pQKGue9n9tQbLxdkAGAlpfpdql6jngPAW2npd6FvZWSVoNOqdpgV+enyG2CXmbVOTKMb2LyOTi4EMEptErPUECilniipv3NDqYTPBO4t7OTMc677P9xD0O9CvV0ReKfWbrZnxvMrcZyyi526gR3h3AVISwXvwr9Tgb9UgC5VZ/suEwb8cmkMsQLsxovd+Qn6saVS5W4mpdago4J8cYXz64rtoqXVMbWg0+ez729vcTYwXWoNnOsGtkKQbyVeLgBPOtsrJBw+plbXab2HuM+wg9r9vfY3cD1BP7a0ys2kVM6W8Wh607RslzPbTkur/opMLsCnkvSsEd3AcmlLXcFS+eWOh1TaNwXLAT6fe1/0tgwp0ZLm83FtBvbgxe78TOTBa3y7XqwQPNqNAbfz3vRbV1G6VuSC6GGL2lrauEtXuGwumJjqcpZKm+tSBrCTsO4QXj+/f4++7l15HXWNBuBKWvrdyMP9NVrfJtj+a9HSiqeM6gZ2VTpdx4C3yA2DUrt+pq6TqXt47gVJXDfIBRRTy+TyyqXZuY6w8n1o5/0CvIugH9PoqaC1pJnxZr1y5edOpa46uQBeLthW+nfc0ipcf1gpj9OVKvDx5/G/R20Hjtlhm+o6BrzF2SFHer4789mR5d5yjV7xd6qvAzsR9GMqvRW0I2meMnPZZqOlVXq9HBN3AwudPdZq65vBbOUBAADuIeh3Iw9e8O6WVjv89pnN1g0slXdLV7Bal3FdxwCA2XjWhTkJ+jGFXOCk98bhIXdOWlr9O8kD483YDay1XL1dwXQdAwAAagT9mEIu8NMbvGntdvm02YJSo2hp1d/SqjQm4a7HCQBArp7T2jOip56U66WhnjWGOivMS9CPqV3RCozraGnV39Lq6CDhAACryr2kz02u1rp8bV2t+QPsQtCPpbW0Dku1uIrf8LXO9lprEZYKUubWnZttFgAA3qhnkrUjvXvUtcfyDAPz+/V0AeCoeJy01lZZqfHVav8OA37fZXPBxPDzUlfPUndQAADY0Z2t67Tku8bPz48xq2ERWvrxaj1vE4+kaw3kCfYBAKxD3e2YVQJ+9m+ZQB+sQ9CPZcTdalsnSnhSbtDg2KzlBwDgP7PXPWcS1317g3Bng3a1ZUtp7F9gF4J+TC28GZ+d2beW/wxmKw8AAIJ9o7QGAkfV83N5qnMDbyHoxxTCMfBCtRldcxNy5MbJi8fci8fvi9PGy9Um8khVJnIzhpXG+wMAYA4CRGO0vsAfEZwrrUvwD3gTQT+mcORmm5olN5VP62et5WjJLzcxSEt6AADmICh0j9RkeLk04fetzwPh97n8AXYk6HcjFQYAAID0S/JaL5/Uv3NpUp97HgPeRtCPZeW62gIAwFla+QGwOkE/lqYiBgAAAPAvQb8beVsIvMXVY+Vcmb/r9B/2IfBm6u1jGDsP4FmCfgBcYsWHJQ8nf7MPAThqxXsIwG5+PV0AAAAAAGAsQT8AAAAA2IygHwAAAABsRtAPgFu0jLV2ZZqfn5///cdxd+3H3P6yHwEAoI2JPAC43AwBv3BAcbMyHnNnwC+1v+xHAABop6UfAJdrCczcmYZj7tpH9iFAu7AFdG9r6Dh9ayvs2fSUKZd21t8GcIagHwAAwKK+L0p+//7913+trapb04fr6nVlMN8t3XIAACAASURBVG1EwO/zmfO3AZwl6AcAALCZUiAvNTzCqq2sVy03wB2M6QfA9lpbMDAf4/YB3Ce+3n7vnbnrcOr78H4b3n/D63m8XPh3OI5rrlxHpPKtpY/X3fPbwmVTv6+0HoBRBP1u5EIO8Jyw4u16vAb7CrhLbhKorzdci1IBrdK9M/V9LrCXyyvsYvwdU++KiZt6lx/x21p+X20bA5wl6AfAa6hQr8ODEMC94iBUrVVcy/e9y11xrT9yDzn621ryjemJAFzJmH4AXC43K2D495VpwrfrHHfXfgz/n2p5Yn8Co5WuJztca3pn9f0u822lduT7o/nWlj0yy25qluJSXmfK2CucTAVgNC39buQBBXir0tv+O9K49o5x137c/eEb4A5xq71Qqgvtlesf5Uh+pW7JR13x2zwrAlcQ9AMAAFhUrvV0LYCU6sIav6BJtdL+/jv1ffhZLtjWkm/PRB4tE4W0iPMZ8dvi8uTGCuwtK0Crn8/n89sF5h7e3gBvser1btVyX2HVbbFquYE59AbOmJf7wfNGT8jC/Ozjufz8/GjpB8A1DEy9Pvtwfq0tYc7kfaSlTLjc6DJqFQPUCDwA/CHoB8Bwq40RxL/swzVcOS5XbfbK1vKMLuORckEr3S33YN8B/CHoBwAAAA1WfukgGArvI+gHAPACYeul1ENrbeD8kd1045ZUpbLVWl6VuhSnWhle2SWaPWhNSs2K1467j2mt+mEOv54uAAAA14sfvr4zTYbfxf//CmembAmI/Pz8/PVfLq9cMC8sW+r7Wrlys2P2/g7eS7ACgB1o6QcA8BK18fVGtcwotRJM/d1SthHlgJrcsdmzrOPuHmf2FdfSyg/mIegHALCh1m6sZ4JtR7vKzvYwqMsvn086aPdtrVoKlHO/I/sK4I0E/QAANpN78A27u17Roq9XWI7RZeshSECpq3kqmCTY95zefXV3ub5lOZOmVP5cHqnxUO+mtSvMR9DvRi5+AMBI4Vh1odqEF9+/wzH8ckGNeFy8XP6pZVKf5cbeS5UtXm/871y5cuVo/R28U+54iMeF5Hkt++pOLYHG1jQ9eeReljwxacfn45oKMxL0AwBY1NEutS3LpVrRHClPy2elstXWezZ/GE1g8HmrBv5qQctSsLO1jFdwXYV5CfoBALyccbCgTa51aioN12gJXF25D0oTiJSupS1pRpXvbHAQ2MevpwvwJt76AQAjfcevOru8B0HI19VzQR7nzXN69tWdWroXP9UFGXgnQT8AgEUdDTqE4y8JXEB5fMnw+9RyzqN7Hd1Xu/HCBmihey9AxpHB3uNlegZtVnFb08pv6x1zAP8JZ3+NP29dnnuc3VerE/ADWgn6AWS0Bu2+js6cppvH+laseDvm9pR6iZB6GfH9PNViJv6sNDPkisc+lDim1zHjvho1i2/r8rnZfAG+dO8FGCBVyVLpAu70vQ6lAnup2Wvjh8Z42fj7VJ6Cx8CTzo5rOrIMqbpgeN2spYnT5/IJ8wOo0dIPJrBTN9KW1m5vCoblWsaU9kXueKi1xAHerRaEO3qdqF2nAN6sdG2NX7LUlq/Nulu7jqsPAjFBP5jALt1IcwG+t3Y9iIN0cbAvtb1y2yrVDa/UvWMnue30tevv3ol9eI9cd90r2GfA0+IWcq5LAP8S9IPF5LqRztDqYpZyzKI3mFuT6qZne8+rNag1avyfWpehWjnY3xUPxR60AfZydd3yyvzdj+Bfgn6wCd1I73V3K6XcfrA/5tTaurWl4ns0zdEWwawlbvmbavmSu37nxuZraVXsnsAdctetluOudxgUx/RaWu57d69/JyueB7vvEzhK0A82sEI30p268pVaW17122oD5+/c2qbUgnTW39xarpbWsUfTzLRtVtyHq2iZQKjls9409ht3yN1bWwJ4vS89jvZWGHX/3fk+vhv7CViJoB9sYIVupCtWkHIzqJUGWa6lTbXECf+da3ETpg1b+WmZML8ZHuRmKAPAKKV6z8zDoADA3QT9buSBiyNm7Ua6U8u9nCO/q2WZWprWljqt69vB7C3Zcjxk/mfVfQjsIVePyV2HUt+nugx/P8/Vn+KeF6kXdi358J/SvdVLLoC//Xq6AEBe2OIu1brrqnV+11P7Pm4NCPyt1CUbgHv8/Pz877/v3y1DZqQCe6lu7vEQKLnAXhj4S6Up5QOzyB2T8XnWu3xLWucD9NPSDyawSzfS0ptqb145S3fm9c20D1d+cHh628Fq4u7AtWBay/e9y/W+vF35GnW13jEeGacU8IufJXLd74+uyzkBxwj63cgNiZxdupH25Afcw70nb8Xt4qEH/nZkuJHUy8me74/m25P3itcn3qv1eD3TelXLVzhG914AGCzs4lKaRTLXyndUGoAdxa327hwG5bv+u7iuM4s7XyJ6YQnjaOkHwDJWqQCWypkaD+qqNLXvnjBbeYB59Q5/En5fWqZ3CJTcBBzx9y355vLOpXHNZAYCfrAuQT/gf1Jvk910/zhS+bY98+7enh6exnNOrGf3fdbSzbM23lot76O/3TXomDPb68gQJ7XvWz4bNRyKY4VZ9AbhzgTtBPxgPEE/4PP5pB9IUl0T36517CDbs82V21OXqHvsek60lKuWpjcIdWcripZ1rrTPWgeRjyd0qKWPlzvKWFTAylJDjOQm6jh7f2hdF9BG0A/ItkD4PqS42aaVuvmkPrc9y0ZtzycerD3M/7HLOdGyP2tpWoJQrYGqK+2yz86WJRcMBHi71pckqa7qV60LaCfoB3w+n/K4YQIaZamHY9vzuKPb86ntqjL6r9XPiZYy1dKsdlysvs9CI1uatDzYfsXbJTcuW/hZavy41Y4d4L3ia1jq3pC6Zh556ZVbFigT9AOazPyAN4ueSojtWXdFpc52v5dz4o+WrqazbKvVH6ZGbJtSa5V4f8X7LrdPU8HA3L5ffR8Ae0u9HKoNj5D6dy5N77JAmaAf0OTtN9rRLXpsz/EtpFIP16Py5l+rnxN3BRlbWwz2/P6j2+oN58bZrmVfuW11dJzHVOvIXbY5ADAvQT/g8/mUx+cgrTYAvu3ZZ9T2bAn+jbTyPh0ddHBO/KsWhDrS0m+k3ffZ0W6zvWmvbpksQAgAHCHoB1QnRPCw8Z+WbWF7trtye6bSXmXFfTpym9R+v3MiLdct9A5v2Wc9XaZr4/fdbZVtDOxnpZc7QNnP5/P5rVIBfD7lVlP0sz3HmnV7rjr+1pMzxYae2na13986qPiZoNLRgczv3GYz7bOS1q6zrd124+Bm6wQduXxycvkD7Va9D7+RfbU/+3guPz8/WvoB/3GBHsv2HMv2XN8q+7BldsFamlIQKp4EIpVmFqPGyLtaa9mOpqv9fVe5WEvP+Z1Ke2T52suMlrzOyAXIQ453gPsI+gF/Wa3rFsBoZ2YRDLvrtuTvWruH2YOiPKOn234q7ZHlz6Y5I1XW1G9wvsBz7ui6fdU6XDeOEfS7kRscwHu0ttAY0aWztK7ZW5LBCFcd57UXYXe/KAvXpwXVfuIA2YrPDiuWGd5mxXPUOJPHCfoB/xNeTFXa4LjWVg0tFZhamloXVOcxb3DVRCi1llFH1ne0nC2twJzz68uNGfn5lLvO5ibcKQWma8uHn7cEuN17AOYj6AcAg/WM43W2O9ZsEz+sxFtjVuE8fpdSS86WWb/jYF8qr9J4pKWxS1uOxVxAOvwegHsI+gGfzyf98OshA8578jzS6iLP9ni30iy+vS2j4uBKrsVV+HcqsFLqQlwrF3tpfSFx1bU9nGyot0w5jluAZwj6AdDlyNv6VJekETMRzm6WlmRnuj7a3+wm12rpaMuob/q4pVRqPaUx20rnSSmdFlRrKnWtLR0TV3Vlj8sSX5ONFwvv0Hovyn3/1TuetWvKdQT9AOjS+8BRekBtWc9Id7d4u7ul3ZVjmq24v+FOpS6WJS1pWsZRYx2lcV5r4zbeVbZa8Lv3gR6YX+l+dGaM6Vo+xqe9lqAfUL3Au+hyVG2sIcaZ4Vy1v5lR3Hrgrq6yqVaEKVo77Cvszh0qPQjXxtT7Lp97wZIL2sX/jr8vdUtvOWdqec1wj+J+uQDPl2NiHbX6XOu+VC+83+VBPzv0b7ZHnos+vEfu4WK2sbRWUesO9vTD1p37O5cf7zTj+ZDT0oKKtfTsy1Taq5fvWeZIXi3LAXNIvQy4S25oDMa4JOin4s0RjpvnrPJAxB5qrW5mG0vr7G/8/q7Ub8m1gOhJk2tJMss19e79nVqe/fW0qMq1cDraMir3QiGVX+66lCtrqbxaUL2XfQ6MNMM1RcDvOsODfnYUR3lgg3e44qZ+tEvpVW8zS78t7qJ1Ns3srSvu2N/Qc0yUgsQjWkbVzt9S+jPrXd3KvWHu2he7tE7nPUr1McfxHK547j6Sp5Z+1xkW9HMTYqSWN9/AfGZqXRa3hklxfTlnlv2dM3v5gL+teJ7eGaxccfsA80v1Fjl6vTkT8Pt8tPi7wtCWfnYMIz01pgBwTOoGvcqNe4UyzmaF/T1LOZhLrrssAOOlnulcd+cxcpinK4fO4bghQT87lKvM9gAJ9I2d9f28lnbWsbRa7fyCYsX97Z5BjWMEYF6t9/RautauxZ4300aMMd2Sj3rctX4+n8/vMxvVCcIdHGf3sr0BCLkvcLVVj7FSuY+8WEo9MK+4Xe606rHzNq3nQ+vkXK37PZXuzcfMqr991XI/7efn5/Pr6UIAAADUlFpVj5i86Ts7eK6lSu67lvW2LBsGRb7/tZQbdnI2SN66DucVbzF89t4eZ6O1b4r2mtQCgCf13HNLb+U/H/cy9qWV1nXuCPjlWheNfObIXQdzn3+DE2967oEWo87P+NwrDS8SDw2jSyorOBX0e/rm86YTy9sIAJ7Sc/+pzZZ8tJXMm+75rCkVtBGsuUfLteVsXXr0fkwdLz1jpcJqrroOnh0DPh6PLhX8TwX4Wrshz8j15F0ea+kXDvi4yskBAG/kgRPKWltpOY+OuWP7hc8l8fNJrUXRTMFEuNqdY1XOdH7sEru4uvw7bKPdPNq9NyduMpu60Zaa2MYR96/aILu5/MJl4wtWKU3uwtCTXleoP3a5yALsrPfBPNcy6iv39r2l6417KXdraaXlGMzLXTfurP/V6pu571ueMVJ5wcpau7YebQV95NyfobvtDGWA0OMTeaQeDuIgX+oNaentW/yAkGqS+xWmifOL/x2nDW/8ueBfKuBXS58qvzfDAMyst3KeuseV7snxvdK9lN1867v85+4Xvne1KOwNEjoumF3u+lVqBR1+n1quliaVNqwftC7TqvX60FoGuMvjE3mU5IJvLel7y3H0xCyd+Kn8etO3LAcATzpSea7d147e00d3vYMrOTbr4m10VSAwDhyMXk8tr7ihQ1iuluVhBqUGOrFSo5zw/6m8e1sZ5hoZxWlyeeeuQ1r1sYJHgn6lFnB3S3ULKqUtteZrqbj1pgeAFeQq51+l+/7V90MVce6Qq8uWHmopm+V54ej6j74MqV0/4fOZ+zpy5lwdOVTCkYZDuYY7tX/DrKYc0+9OPd1+nq5oAMCMrngwv+Ke6z7OVVpbac38kL6a1IuD1PZvTdPSwueO60dpmCD4fJ5v/fnUWJXOCTjm5/P5/D7bLbZ3ma/czTT3d2sf+p6mv6XvU2/ZWpr7xsuU1tlT/lKeb+BCfx/bGgiV7n25+1zLPbd0n20NnNTqEkdaBvAv94U2tXrb24N+tW54Kx5jd3Q3puwt22qWe1nP82mtrlBaljW95Xxcxc/Pz/1Bv5WV3h5yPdv7PrY10MK14j3s67GeainztCMvC2Yn6Pe8N2yrmX5jb7Cu5WXeVe7abjPtn6fZFnP5+fnRvRcA6KdSB2mt40SHad9C11XoN9v5YqxKWMuSQb+RbwZyk4qk8m/pLryqI9u0NKkJAHtzvYfz3tr191unrg2twz6u3rdX5u9+d97RZ8yeIT/i60pqHM/WZcPvWtdfWg88acmgX8vYfjnxyZw6EUv5r3ziloJyR7bpzkFQAIBeYb2o92Xo2+pR8UP2237/G624j58ORO/UqKI1EBa2DIwbl6Q+i9PHn6caqNSWzQ3rVcqjtB540pJBPwAAYG25Fn8AtclBWtOH359t2NPaUObpYDGEbg/61Zrfpprx1lqTlZr9pvIJI/Wp71u7++bW1fpbamlKzYxLbxRSZe5pdty6PUvL1LaJtx8AwE5SD3nqOcBRO10/zrSCjh1dNvUcfFUeu+w39vDr7hWmmuiGn8f/DpvNpsTNauPPUutIdSNI5VP6vFS+1t+San6c2ka17Rdvy1KeuebIR7Znqly1bVIqNwAA76IuCKTUrgsrXDdWKCP7e6x775Hod28T36NSgbCSWmCyZ13xd6XlSulqZW4J3p2R2ya1cgMAAO/TM1Z4qbVYT0uynVrTzepoK+hcA5bWHm0tjV1S5Uk1TEmtv2U9ji1msMWYflefTC3Bt5YTu9aab2TwsudGeUXQNMzXxQ4A2FmpLiWoAHW9gboj351JyzNSx0SpUUn8dy1tKe9c2iNlgifd3r33jKeb+ObeUnw+bSf2mRaBRz1xM7si2KfCDAAA+xrx3OJ5AeBvP5/P5/eZi2NvMKY0wUP8fUuaXPPZXPPw1CQbqb9r+dfWU/stud+TWn9pfanfU9smLds6t2xruUtpW8oaE/S7l+0NQMh9oY/t1cf2+tdu26T199TShV0vz3Tvbcmnp9xX2OEYaBlyqrTM6r//jXY4bnfy8/Nzf/fenua4I5dJfd7aDLd1bL3ad/EJcKTlX2vz5aPNjs80Yy6ZbWy/lZvzu4gCALCjUiBuVDBBUGJu9g2MtcWYfnDEijeUlYOVAABwhIDfmmqNYIDrnQ76tTSL5o9S91nyHF8AAPBu8cvvo88Io/IBWMGQln4Cf+1soz6OKwAAeIdc3X9UizEtz4C3Gdq910WTkRxP5xyZRTl889k7M/VX/BIg1yU5N1FM6vvSuka5YtZpAADKahMjtk7KEeaVG0sd4G2GBf3CC60Lappt0+6pbdUSUGqZ5auWRy6fKwJaPeWJ0/z8/HTPapabFbpUiUulKb3pveL4yM3gDQDAdY5MmtgzmeGRzwF2MXwij9yDswsqJalA0RNlaHmT2JNHafaxo8uekWvNlvv8ez73zKLWGjwzLAAAAABc55LZe1uDHG9kO6TNEvipBaFqAa3W3/F0q7JUkK/0BrS3rLPsz8+n3L241KU310Iy9bmuwQAAAMzmkqBfiodh3XtHuiJgNrqLem8+Ycu30rIjf/uVrQk/n/7zfnT35niMl1SQrqfVZW3MGOc4AECaxg8A97st6AcjjGpRVWutdzZ4c7RS07Lu1nKNaJF4xJntt0LA7PvbahORAADwx5V1PC9dAfIE/VjCat0nj7b8amnpN6JcpXWnPn9ST+u/OG2tC2+vXHfeVY5LYG9XX6+vzN91FABgPEE/pveWt3e12WyPaskjN2FHLWB2ppyty/W0bCzNEDxC2MqvpVswwN1WvAY9/XIJAGBXgn5M7Ykgyi6Bm97fEAb+evJJBcBSgcPWNK2t+VrKGZctDqrGeYZlqE3kkcprh+MGAACAPQj6wafchbQ2eUP4dy2wVcqnFGi6y9FuyWfHIBy1rlhuP7Xkkwsini0TAAAA3EHQj2nd2eKuNWhVC/qMyudJulkBAADA+gT9gG3N0HoSYCatwyjUJn76yqVz7QUAeJ6g341UetvtMq7ealJj261uh98AMEJLS+5amtKwCT1pAJiTmeBhL4J+vJZurAC8SW7m8Z40HqgA9rfitd6zHaQJ+vFKK97Irpa6UWqdAUBO7h7xDRyG/wcA4H6/ni7Am3j7AADsoLXFoIAfAMBzBP0AAOjy+/fvYlfgsKUfAADPEPQDig9lHtgA6BG28BP4A9hL6WXP978jy9fStuYP/M2YfgAAAEBRrXV37u/a8rV1mRUejhP0A/65abqRAuzn+wBVeniqpYkf2FJp4nSz3k+ubi1yZf6zblPgnVqvSUdbf7vmwXGCfgAAL5B7aAo/r6UpPXi15DObVcoZ0rUNeMKdY7WW1qVxAvQxph8AAACQdGegrbQuLz2gn6AfAAAA8I/egN+ZAGFt2drM8cC/dO8FANiEByEARovvLaWJOs62CGxdF9BG0A8AYANXPhS9+aGrdVKSlm305u0IrKl1wr94Uqgj1zqTC8J4gn4AAJBQmuk4TteSF8BO4gk3ahNvtMwin1tPSCAQ2gn63cjFCQBgHa11t5YxpoxDtZ+r9+eV+Xsu4ajUTO1nZ3Y/M3M8UCboBwAAFbqZkbLiMSH4DPAeZu8FAIACQRIAYEVa+t3IG2IAgPWcHZweYCVedMA+BP0AAOBhrbMEA1zJTPCwF0E/AAB4mAfhfbQEcHtmKy3lkUojgAzAl6AfAAAkxF3c4sBK2O03/uxIGtbXsj9rXSdbjpFcGscXACFBPwAASCgFS8Lvcul607CHWqDtG5wrfV/jeAKghdl7AQAABvj9+3c1qNdDSz0AzhD0AwAAGGhE4M8MqgCcpXsvAACvJKjCzMLxIGuTfqS+10oQAEE/WNiVDytXPwiphALwpCvvQ4It3EXAD4ASQT9Y3IoVOi0rAICd3RF0i2eHrv0bgPcR9AMAADgpfKkZB9riQFz8Wfh3/HK0lCZOm/scgHcS9LuRt2wAALCnUl0//C6X7vt5Sz61PADg8zF7LwAAAABsR0s/2FCpe0mYpjYTXC2PXD6tywIAAADXEPS7kYF0uUPLcVYb5yU3xkxLPq3LAgCszth5AMxM0A82VAu0pQaJjr9vUcsHAGBXV77U9NKUHeQaCHw5xuF6xvSDzfz+/XtoMK630hnPKOdmDgAAAPcT9INNjQj8HV3+u24BPwAAeKfWGa2B6wj6AVlHWw1+A366/gIAAMAzjOkHDBW28NPij6u1zlSd0jrhzdHj9+zyAAAAZ2jpB5sSbGN332O81iI1DEK3pI+XO8r5BwC8Xao+pI4E99HSDzZSavUUBgFzE23kuuWm0uTyiZd3U+cqI4JyguMAwBlXDmdz9VA56kCwP0E/2EjrYLm5dGHgbkQ+cJcRwbtSd9xUsPubNvd3HCwPvxccB4B9rHgfv3Ps7Vz9CLie7r0ALG1EpTXsKhznFwfp4uB4agzLXFAvzKunqzEAAEAvQT8AljYqcPbz85PMo2XCj9bxarzdBgDeSB0InqF7741c6LiCFkLwt6PdZnvTXjEeoC6/AMCu1G32ZqzsOQn6wcKuuqi6YLOy1mM3d5w/efw77wBgD7X6ROuLvrP5zDCW3pGeFPGy6khwjKAfAEsqzTKdSldKnxqzLzU7dWqm6lw+qXLWxvwDmNXVPQuuzN81lrvVjue4/lB6EXkmnxle5OcmOCuVTU+m9cxwrJEm6HcjJwLAOK3X06Ppan/fVS6AWax43doxeJD7TS37JzXjfEsrshn3ffxS7fOZp5y1sYZ76gpH85nh2TO3X76/KxWkZD0zHGvkCfoBwAEqOAA8IResawng9QZYjk6UdfU98kjrsTf5bocZgqG5dYflE+xb0wzHF3WCfgAs6Uz32DOVFBUc+M/R8/COB3PnKm9TarmX+vxoQO9pva3H3io3PMmqVjxWd7f6MfUWgn4ALKl3Bt3UeHxH1zvCDhVwuGom6xGOnOdnf8vM3Q0hJdVaMPV56ftUl+Hv5/E4uam/41ZppfXXvl8xkDnqGpoaZ3gV8XFRSgP0EfQDAOA24QP+Tg9xb+1u2BKo6Zl4qbatUuszMdIxpfH9at2HU+dxKpCXWy5ulTfjBBR3uCrgN5OeSUpagn9An19PFwAArlYaMyZumROnDT+L09WWTX2XK09qPfBGpfOr9bPvv1Of5z47c16WuhvGee4kDODkWljFaUp59a6vtQykha3fv/8vHfMt3/cuN2ug6g6pgOmT+VwhV65ai9KWawbQRtAPgO3FDzZfcZeiXAuGVHel+PPUsnH6OG2u5QN5qUBPS9r4v/B7npE63sNzofWz0nkYp73yvCw9vO6q5be1/v6eoRqOLPc2PdfKcJlSoKX2/dF8a8vmgva59DMovQSM/1/6bUfzCQOtuZZ2dwmvqWE5e64NznM4TvdeAF6r5SG99wEi1dKnp6UQZb3dQnNBoDCvJz39MPaU0nYvBQiOBJBy+Tgv73f2eC91PR2R/+rC35+7F125fa7Iv3T+xuvrDSZdqVa/KJWxdv06ks/TZioLvI2gHwDbid92n3F2+dZuNyrE472x5dVMUudhKiiQClRc/fB+9LwceW3huFQA600B2lzrr9oxmQp2xwGmVCuz779T36day8bft+Qbp2n9LVp+rmOmoCy8iaAfAFu5qiXDXS1I3t5S5SmlloC5h9pcUCteNk4fp82te2VHj+Nal9qnzo+W7oml1mdv8PS1q9YKcCcjWkuO/L7ls5FdwY+mB3gjQT8AlnSkpUMcwMm19qmN91UK9qTGEkvlXVsP9wn3U7g/4s9TaeM8csuW9nuuC/IKx0LPeVg670qBzzPnYS7d6PNyhe6GV1rleGU/s5xjbwnuH5W73rakz6XNbfPWvI8eM6OOud6W47Mc66xH0O9GTtC83Nv8L9vuWrY/KzrTIqCnBcKIVg2jWkFwjdy2P9N1MLV/W/JY7cGx57g9cx4cPQ/P5tn7+97Y3bA1WD0yMCjI+MeI4IlAwnlXbbu3Hue5l2qx1Au4Uvp4uaPOLv/5tP/G0evlnQT9AIAtXPmyYsQb/VSr0tHr4Vlv23+5lp7fz1oCUqVWn+HfufP7bUHWr9aXCFcFEmYISPW2HuMZvdeHs/sxFwycycxlYz+CfkyhVOFwUQSg5q4K/m7rIS8enzFW63L2hv3X00q61rKyFgC4KkCwqp7Ww2/dRvD5lK/JuRdyqRcNqXzi+0TpBUWpfKV0ufKXyhN+3nIv08Nrb4J+N3LTZVaCrrCXlbt/tHZV62ndU2pBT6YJwwAAIABJREFUFH+eajmSquznKsm5POP0Z8eQ41rxsZJqOaJex+xaul3HWgIJtWtnLtiQC5YccbR1Ke9SGn4gvDeH9+D4Ph9/njofUulS60yVr6f8pd+VW3epvpL6rexH0A8ANrRixa0lWHnkd7W2EOpptdT6Wa0lU08ZuMeZBx/dDZlR6wN9LZCQC+LVgg1xXqVl2Uvpvt57TI4uw9F1pxpLHC1jz3mQennYs57SOpyHexP0YxojL6D0s/0BeLu4Vab74N9WbkVMXa3L8NnARsixRE2udejnc34SqVLaKwJgrWXv+Y1ny5j7rbr67kfQj1dauaLh4gsA16m1YPoqPSil8lrdlb9jp+00u9oxnOpKeIUz+/ts6zHuUzrGSnJDYLTIrePJY6N1vUfK19NisrVFIXsR9GMqd75dX/GCdkcFTOsGSMsNftyzrPPqGUe2/5n9zdp6u3nD7OKxu0bkM4ogHbHc2L2t6eJhNeI6QGns3XCZXD7x+sPlc+Pn5cpeS5dbb+p3lcbuSy2f+63sR9APACpyA5vXxkeZ1dFxXVoGpK61inqy20hv95qe/d2SB8AoucDF59M3G2ecTyqQkbuetUwUkCrj2ZfMR1uPsYbRreLidLW/7yjXiO7JufEGS585T95J0O9GIultauOJANwp92DyvVaVAl0zqnWLOvJd6vvcdok/e+qeWHqITX2e29+pZXkf3Q25W+7hvjeY1hIAafmsN41zglm96Zr9pt/6ZoJ+TMnF5zm2PfyrpdvFKgGf0ouVo9+lvl/lWpJ6QO7pZhPmwfp6WizBbByf7ODqukTtpd8b6I3wLoJ+N3tTa7+7x1AacfFqHYOhpZtErSypfEbe5IxhBfdprSi+qUJ51FPb6Mi92f7cU2tLp9L3b6nrMRfHHDu4+nk59wLviSFHnjpnXSveRdCPS/V0M3h6zKyWC29L97aWrmu5liJXdHu7YwyreB2p8WVite6QLft81A3L2y7Oau3ee9cxtnIw6sq3+netr3XdT3CdAwB4D0G/B7yptd/n0zZ4+yxjZtX2S0v3thZPjVt41RhWpX2TO97Dz1Jpcuu84vw5uj/edB6/XU8AvxbwfqOWFwF3622J/f08lccMgd5WXnIAsJP4vhb+3TIZTWnZOJ94udp6a+tJ1Y/cnxnt19MFeKs3nsy/f//+33/fQFL8fW65r9Ryo8s3Kv/egFA8NtiVx8jR7Z/KJxUobPFU4BN65QI7tcrZ95rydvF1Itwud2+f8D5USvP59O3vlfZ16T4MACv51jFSgb0w4Jd6zistm8snXq623tp64mU8H3EFLf0m0XNyH23xdvdyLa4Ibp0t44iWZEfL0LLuu7s0HzHTw2+u5eH336VlSm/0Sm/oasvm1sG8el9W9KbZVXx+pP59h951Hd3fd7RIH+WpfQEAo5SCZHGPotz3LevoLVNrGUOz1xtYl6Dfw86OT3a0on7HcqkL19lAx6iuVFdfVI8+TMVvpEp5t+RVK98VzhzTZ8+HVH65t33x9z3LfMtXyqu07JPBD47bZT+VjsPe70rfh3/H615hW54t4wq/8fN535AjAKwr9RK+9nzYkuZKret3H+Yqgn4Pe8PJ3RrIyT10lN7M7PRGJPz9Vz2Ejdr+tXUcLfsd50PtbVvL973CJvvhZ/CEXPfUI9+Vvn/D/Q0AuMdbXlC95XdyH0E/LtV60Qq7UqUCIy2t3kYFUXa70F65/e/Q0/ovTpvqylt72zb6bWCuO+9OxxiwNq39AJhFqqfA55N/MZnqUfD9d/w8EH5eGn4nlb5n2VL61PepZxYYRdCPy9w1htLR9YVKgaVa98zw71LZa/nkbiBH3bH9zzwo9gSEj+Z3xUPs0S7buRaEHrQBAOCPI88wR9K0fpb6rmXZM+lhpJ/P5/PbAXYfD/hzWHU/3FXuI4GtUEsLzFyantZ8ufxy6VvH00j9ntTbt1QrwtK6ZmtFyb5W7j7unHhO6dq/6n3zKbZXH9vrX7ZJu1231Y6/a8ffBDP7+fnR0g84r/Wt2Jk0R9LmWmTW8jj6NrDnjaEKD1dyfAEAAL+eLgAAAAAAMJaWfjfSnHkuK3d/o83ocRIBAGBnVz8jXZm/uj78S9CPV3JDeA/7GgAA2q1Yf9agA9J07wUAAACAzQj6AQAAAMBmBP0AAAAAYDPG9AMAAACqcpNTtk6eV5vcspSPCfqgn6DfZuILYXhRzQ1uGl4wU2lyF9SW/AAAAFhf7vkvDuS1BAZ786kFC4E0Qb+NpC6SoTgImFoulSZ3gW3JDwAAgH21Pvt9nx+P5uM5E/oZ0+9GV16gUhfAURffXqPzAwCAnf38/Pz1X/wZPO3pgNvv3789Z8IBgn6bm+1NSFyRCT/Ppastl/o8/K7lcxUqAACAfz0d8AsJ/EEfQb+NnXk7GC478gIfj8kQriMM3sVvclLLlT4P88h9Hv5Wb44AAAD+1vs8OOr5caZAI6zMmH43uvvClRtzr3XZK4X5p7ol904ScuRGVJvABAAA7nCk/gt3SfWcyk3UIeAHcxH0o9mRKdKPLlObcfioON9wAhMA4D2ufuF3Zf7qLcBdWidtHDXTbi0fAUHoI+i3iTOt+lqXOxK0m+2CXOvKu9JNxMMKAJyz4v1I74R9peqnKx6jvEdqiKVcmvD7+Jmrls+RhiTAH4J+G6lVFHIX0VyalinTa/mVlkm9wYkv+HH+uVaAtTxSvzEMTMafrWK18n4+HlYAAGBVqWGaSs8kpWGdWvNZ8ZkHZiHot5nWC+6ZNEfS5pbJ3QRqebfcEFJp3EgAAJhVy8vonlZPqZetqe6SrfmlllOPBpiX2XsBAAAW0TOMTpg2N8RNPMFdbzkAmJeWfgAA8H9qrZ5ahjWpDZOSG5z+TJ4AoxiOB/Yh6Aebaemi0frAUksTp02Nt+gBBYBV5AaXL/2dyqO2jiPr5T3urDuluujm6nW1rse18bRzeTKXK/eJlxdwP0E/2EjtoSGXpiWfo+t0cwdgFUfHFI7TlO6bte95t5Yx+M7mG4+BXZscLw729QSuazO3qicCXMuYfrCRUZO1tFa+VNQAeKu77oHute8RBtbCcfZGBIlbx+274ljLtSYU/Aa4npZ+8GItDxK5NOEb3M9H9wwAGE3A7z1y9alvXav1WJhtiJVcd95RMwgDUCbodyM3MHajewYAu7rzvpbqMum++j65/d3aJbzlmIm73F4t1UU49z0A4wn6wabuqNCl8jdWEQCreyLgFr9ES3V/dH/l8/l7bLxQaXKN8JguBZl7xv5rXTbVyk9PEYB7CPrBhp5uHaD1HwCramnFftX9LQ7MpL4T+KPn2Cu1HuzN+8hEN0fW81a12cBtM+AIE3ncSCWNO6RmSaulO5PmimUB4Alhq6jeVnZx66vc8qnve8ZsY1+5Y8wzBABHaekHG8k9aHw/GxHky43NkhuoGQBW0drKqdSiqdayqac1VG8a1pWbsKNUr4rrYan6n+NmHaWWvPYjcJSgH2ykp0tGy0NHLc3RBxcAAP6WG8uxtYt5apIOLUj/6Okm27L9AVYh6AcAADCBnnGRBfTa9ARCU9/ZzsDKBP0AAHglY6WxKpOmtWvdPrltmWpBeZVUF1/7FzhD0A8W5mEFAI658kFaIIa75Lr0ht8zTjjGYurf37/5w4zE8DxBP1iUhxXgiCOV7dRg8aVlTegD8BzX3uukAnyjx1GMA4oAZ/x6ugAAwH1qM4zGwhm7SzMLptbRS+tlAK404sX2nd19V9czySBwDUE/ACApNzskAHMQfGqXapGXmi155PqO5m+fAqNM1b33DW/4d/6Nbk4A75Ca2TD1een7VPeo7+fhAPXxOuMxlIxjBbxN7lqXuo7yR3xv+bZeD+Va8OW679a284gWhQBnPR70U0Hfh30JsL/SWEa1h6XUg1IuiJd7yPqmi/MaPaYSwKxy1zbXvLQwGFpTmz03/i68B6XSH5Eq58r71ozE8KxHg34q5HvxsAWwvzjAVhvnr+X7o+UAgJre+0Vr673cv8/ItYz3bAUc9ciYfi5c+wtbYgCwhiPjD+W6SbV+f7Wrx2wCgJFyY+mufB+7IkAKtHlsIg8n+/7sY4B1xLP0fj71Vnqj1nul+DcBwKwvg3TdBka7vXuvFn7vYkp74GvGynWrna5hubGNSg8apbTx9/G/U9+Hn+XGAMyNkZSb8KNnTCXHIsC7tb7UGvUc43nonheJwL9uDfq52L2TwB/wteJ1YLcK6pF9UFvmyPctn/Wm6fltjkUAuNeK915Y3eOz9wIAAMBVWmbkjVuh51qWh8unZqDPpSnlE5YlFRhb/aXPbjMSw0oeG9OvJhx4e/dBuHf+bQDMqXeyjtzn7l8AzCyeUKq1xXicPjX8RGqYiVyaUj5xeVN/rxokC8sf7oda3aK3fnG0PlJbl3oOq7utpV9v985Ul9BRJ9xsXU2Nb8DTahWOmc4X4LwRAb/P5/j9a7b7MP9yXwD4W+me1zsBVimfVBBq1WtuLmAZ/s7cd3f95to+u6sc6kZcZanuvU4CgP2UKjlHv0t9X5oUIvzsDbxsqms5vr5Kx+iINAAcV5o8qkeqe+6RNLVy7HYv6Jko7Ki4pSXwn2WCfrkxEOLKcm4Mhfj73AW59QGxVnkvjfOQS1vKKzVLYe86W8oyYhukuAjPreXNJVzhaHeKWiUx1TWmdv11jfpXPD5RS/rPp3wfab0Pn7l/ntVyfNWOnVFpnuK+wGx6g+ih2jF79pqyevfL3c10bY2deblJm1R9InfO1p6r43zi5UrLtjy/557d4Yxpx/T7KjVv/p4U4YmQqjynvk/lkXoYyeWX6/YSfx+vJ5V/rYISLtuST26dLWU5uw0Aehx9012rAMXfp9KrRJX1Pmyk7g9n7sNn7p9n9R5fV6aZ3bdu0rsv7qhDHCkXc8pdJ2Lh9aUlfbzcUTucyzsLn6PCe0n4/zBN+Hktzdl8egPYlKXO91R9InVtKD1X5/KJlztajynVjRwLnDV9S7840p36riefHrmgV2kdR94w1k7mXFDz6DqPPsSFnwGwryOtC3ruZb35xma6D41qibFqi45UC4ZZHHlYmvW3vN2IoJx9+16trapbPjv6QudoPjsct7nfMPpe3hrcz90bWrfzkfpR/HfLb5+prsPapg/6fd19sYuDjXH0PSXVHPdqV67zyDZgXaU3Y8D7xNeD2vXhznvgLNemUb9z1or9VfeFuLUF75VrBVVb5uxxU1pX7loWnw+51kBxa67UclCy07Ux16qx9XyPpc6l1PaqtaK8+5n9yPp3OQZ43vTde0c52u3kzU2ubQNgR72VwzeKu8blPutxxT3j6ftQa9eb2vGlC8/fUl2Gez/7/jv1ee6z1uUYI6xnhteV0vYesS9K3ebiIF38wjtuKZTKJ9WlL9X1j/uEgSf3+/uF50R4TT0S8DtTD1mVawZnTdvSL+7zXvsuvonmbtrx96W3b6kbfukilSpDvL5U2VJpcr+zlk9pna1lObMNWNuI/bvyjckxvT8Bvz9y95fPp38IiDCfkffh0j1wpfvQ6sfXlds71dovdUzWPgv/jluVxA/5cSAmtWypzsUYuWMq1yoo/P67/Jn9kaurHG1lmKrXO17mssr+iI+x1HVyRUfrFrU8Wu4T8d+1+kq4rtzLoJZn6ZZ6TO771eo6zG3aoF/tjXjr5y2ftS5XK1fv97155ZY9WqZaHke3Aax4jKwcrKRN64P/G7Q+tJbSpz6/8j7cc9+bxVuPrxa11lzfh55Y6zZsqeO0XPfdG65Tuq60bvfcS+uj6y6VZ/T5e7TssKrWINbZc3lU3aRWlt5n6TPp4Yxpg37AM3oq23BWy1vQ1u9K3+fe1MafvZmg1H9aj6+v2jGYyn+llkFH7wu5lg/x7ww/i1tIXLVNcr0hYrPuE/5o3T+569uT1z3HFq12ae0HPON1Qb8z3Ze8rectHN/cpfSms/e70veO6Trb6D+9x9cVaZ5wpJdFztG6Uq771dl8z+pZr3rieK0B8pZugaluc6WXTOEyuXxS5cwdy44NcnZ+GZnrzgpcb8ugX+lCcuRttZs1b5E6Nxzvf5x5YRCyPdmFc2I9V+yz0WMvpcqZCtLk6ma1sZtyyxtT6X6l1nexI926e9IdfVE0Oh3vVmoFDXDUlkE/oF/qwebnZ9wsZ62B89r6WvLJpRkRvO/5Han1q8CxG+fEekbus559d2YMo5Zlez47W54cx3Obb0A11YX++/1M7Fc4bqZW2/BG0wb9wpt+rql9nC78u/TGOLds+FkqfWl9YVlbyg0zyZ0juUr5kfzj86z17X5vPqUxuFrK0KPn2vL9++1Bjh27rPCflc4Jx+IfK+0z9hIeS/Hnsat63NSCjLMGIXkHxx0wwrRBv7hSmQqmlbpipIJttX+3BAXCsuQCi7Vyw4xKLSHOPhz3dH8prevM+XPluZd6KLhye67K9e89Zj8nHIv/mn2fzU5w6Jje+sHo7XtFvUN9H4CZTBv0+6pVPmuVztzNfNTNOAw25vJ342cHox7wRnYXPtNF98j1ZGSZPDDzBs6J9QhY9BHsO882hH2V7u3uN3CP6YN+NbULRao13uh1q6zwBiMe3EcGDq9YtmVsq97lRi4DM3FOrOeKFk1v57idU+7YjHvhlJbL9eYZNcwQ1AiKASMsH/T7emo8oLBLMXluWvO7qvVbaNQYl6V8WrvqjDgma0HCq7fnalb+7a5fbVY5JxyLbfnV9pnzgrPCc/GKngCloXhKy4V/p4buOTvMELxFarxY5wHc67agX+9YHLk3Zalx+L75x8unAnLxcuGyuc/DsqTKl0vrhs8q4grt16oPdleeby357bY9R1rxt68cILrDqufE24/F2u+fcZ/Bk3pfMn65hwDwpGlb+rWOkZeqdJaWLX3Wm7ZleWP7sYrwAS/+fEWjA369ee22PSHmnFjP6H0mmDHW286FltZ2vfnEL/yv3KatQwi9bb8CMJdpg37A/a6qmJYe8lOV5lwXm5Z8Sq1/c8teRUUf/uacWE9pn9mfY2lF2S8VJJy1V82s5QJgb7cG/Xq7+LIH+5zWh8ZaC9yWfHpa8QL3E9hYT2qf2Y/jGQomLzXUzueT76HTMoxP6/A/paF7cmMSpoYZsk8BeMLtLf0E/t7FvgZqSteJM9995VqWptK7XlG7b+WOrd40uXW1Lsu+3lBXLnWHzU3S1ZN37rrfMpZl7bMRwwwBwF1+PbVi48Dsb/cKK3Be7cHv6HffFhZhK4vcMmF6rpVrZTOLWplyx1Zvmty6Wpe9UrzO0iRmqfSM8dT+BwD28siYfrov7M++fTcPKrQqPdie+a51GdcqQrVAS8ux0no81cYphZ1b/F05Dl+umy4AvNGjE3nkKtduzuvx4MKXfc9MWroH69p7j1Ezdc6ipewr/77PJ7/PUp+t/DvZj+MRAP54fPbe0thKrEPlCphNy70kNfA61LQeW3DWzq39AIDrPR70S1GxAWZwpHtQvEzrpACue+O1BPNsd47oObaOBmwEegDezT0AGGHKoB/s6u1BpNSMerGZyt3bwqLl9+XW0UtAgJX0ztT5djNsk97r0gxlhrtd3aL3yvydrwDvIOgHN3pzECkX4Ev9xhUroqlym30R6KXLOaxlxXNU3QTgPQT9YFK7BZFWLvsZqRkKU5+Xvk+19vx+HgYHUutMfT5Ta9Dcbyn9ztx3YX6h+Hd/lzHD432unKlzpNJxVZtttydNbl3hZ09r2Wez7keAHbjGAiMI+sFiBJHWUeqaXXuADgMIqe1cyqu07GytiFLr/37W+13p81p+8PnUj6uW46v1GHQ8AgBwNUE/WMiuQaRdW1vF26zW2rHl+15hq7bwMwAASLmyrnh1PXSnZwkYQdAPFrJrEGnFm/PRSVlSLSlbv++Va4m54vYGgFW11BlaJ2or5dGTH9SsePx4sQ3/EvSDSewURNq15d5XabzFK39vb/65seuO5jeCyhizcCy+x8r7epdW2jvWBVq13Gtr+7Z30rOVjxUAxhL0gwnsFkTapXKfG1S/NO5XKW38ffzv1PfhZ7nu26UJKVIB2qfGYNzluGB9jsX3WXGflyYmWokAVL2+dUXPDAD4fAT94FZvDiLVZqqcsUJ7pEy1ZY583/JZz6QAM25rANjR2XGPYy2t/GpBRADeQ9APbvTmIJKZKgGAtxrRg6O3GzCM1jqET2u39qNpdh9KCEYS9AMAAJhcqdWggB9Xax1bsqWV6Zk0jnXo8+vpAgAAwFNKD5+58WvvzK/ViAdtXULX9vPz87//vn/DKK2BtqM9gHrSOLahnZZ+AAC8svWEgN/4spB29fml5R93evL4Gj1OJuxOSz8AAF6pNqNqT/or8ms1qmUNY4Ut71JBufjfceA1/DyXl2DtvmY9Z2c55kxYA2209AMAeDktJt7NjK/XaA0C1yZK6w0m15aBM7S0g7Vo6QcAAC/lwR0A9iXoBwDwUrmuh7yDfQ/z0vK2zPUL2ujeCwDwMt+HSQ9MpMaRy40ZVxqX7q3HksAMo9Qm+3n6HIvLF18nwm6/8Wej0sy0PWAVgn4AABeaMSjgYYnPp23G1yPjyb3Flb9fK6Z3yu3zGe4jo8aoPJPGOQH9BP0AAC6gNd38ci1JwkktWlqetHzfmt+o33F2XaV0AlIw3vc64dwCRhL0AwAYzIPbGkotSVpbmbS2TLmy1cqZljVH0ju24T7uJ8AZgn4AAAN5QAPgiJla+83QpRg4T9APAGCQWR7WAFjfU/eUq9bpHgn3E/QDABjAw8y8dmmxssvvAADuIegHAHCSgN+8dtkvu/wOoCyc+Md5D5z16+kCAAAAAABjCfoBAJyglR8AI7mnAKMI+gEAAMBEBP6AEYzpBwAAABlvm0RHwBH2IegHAACTSAUXws88jMM93nzevfm3w24E/QAAAOD/vH2s1vC3v31bwOqM6QcAAJMoPVx78IZr/fz8CHJFfv/+/b/tAqxH0A8AAAA+gusptgmsS9APAAB4jIACM9DCr+zb4g9Yi6AfAABMJBV4KAUjvl3vcg/kte9HqOV/dv26F3IlAb82An+wHhN5AAAwrZUfMO8KIrQ+iF9ZnloZzgYLBBsAoJ+gHwAAU1uxBc7ZAFUY5Gr9/d9lUjNvCpgBd0tdd8LPVry2w2p07wUAoJtA0tpSXX7Dv+N9m+sinOt2W+tunMs393cu79xy0Kq3a2/qGA2/W4lzBvYn6AcAABM60gomDMbmghnfz7//xS0K49aBufTh53HgI/V5Ku/vOlP/z+WTKmeqfDBa7ViLW9keyf9OV7e0K+WvlR/cQ9APAIBDBFiu98SD8dFgYyjXgqiWdy5Q2Tu5CYyWOjbfeAy67sNajOkHAMDSWrvn1cbI6xlr6urZPo8EzGbSU9bUWIQjGDuMO4QtT79/x61h4+9yLWzDZeI8U+JjvPfvXH7OF9iHln4AABz2dKuP1nWH3fJq37cE/K4UPniH5Wld71VBtCOePDZa9yeMEB5nuW7rqS7pua7upW7y8fe19cbrTKmt7yitdOFZWvoBAHDKkZlmr1h3Tk9LwKcfRnPb8fs7U2VsGcMv/L40Rl6cT2r23ziQEK+rpxVTKigR/+bUb2n5PTCb0rmT0hPozy3fE3Sbqdvu0XP66HW8pVWlawsrEvQDAOC01u5od8sFoWKpQFRLflcolbG122+q9U/PMi159Hx+dCy00elgtCPBoFQX3pSj42seDVBddR4deTF0d4vl2nXdNYZVCfoBADBMb1fUO+Ral6WUHjR7H0Bn2gaz04qG2aWuDXcdt60vI57KbxZx92lA0A8AgAuMeuAaETgbUZYjD5FnupjN5MrWm7O1DIWSUlfylu7xuS7pqWVqreNK39e6y+e63becj2daEc4w/mu4bXK/N7ed4mVSQeCv3LK19DCaoB8AADTIjV93xXpKY/Pd7cjDeuu28aDL03pbhh3p0j6ii31PWVrTH+12f9TdXXVTQc9Ua8Dav1PBvjifXCvQ3vQwmqAfAAD8n9aB7696QIsfEMP1pcoBEJstgNQ6FulV60qtt2eM1FI+rWbaH7yLoB8AAMvKzVzbMrNraWbaOM2dwsBf/HlOKihY6mrW+lmqG2JuPbkug7nl+E8q+KDrH71mPM9y14wz19bcNavn+t06mcrdnPeMJugHAMCyWrra1dKUHqxau/KNdnRQ/lzXtVS6+LPw71SXtJb1hMvWus7BLHq7+M7q6vIfmTDk88mPOXhkm++wn0p2/m08Q9APAAAm1NpqJ9dNLQzCpZZp0TIuWUsrmZla0syotB0FAe6xS+DvKmcm8Mh9XrouhC8mavm1vNiI/061Ys61/E6VJfcSpLRsS3oYTdAPAGADVwdVrszfw87/b+9OlyVFFTWAasV5/1fe98cNu9gUIDgCrhXR0bVNBzTNTP1kOKfUjPbu5n61TeS8x4xC8Pevt7o5ODNvqnbhkeX2ylLzYKRlfria0A8AYBIj3kCoJZaWq1HSsnyqNsuZdV5BoELPNEP/l2MBYxP6AQDQLTeb+3KDbcS1/ML5ciNY5pqk5ebLNZHLLev9zEsFtI7XO3Jh+Rfej6vPwVxoWPswpyV03NvWF94/iAn9AACgI0dq5h3po++KabXzutm+zpG+/2pHbd5bvmYbs7zXZ4KqkV35/uUG7Kg9V1qO9173AkfeO7UcmYHQDwAAeI0b679qakXmBpwoHcfUMi0DV9SEJkeDlZE4T9uFwV88vXZZ4DihHwDAR+zd4NfW/KmZT5ADz9oL8eLXfUZ5yt3nWWo03L35l2VJ1j7cppdGBA6XDdd1tEYj3EnoBwDwAXs3Q6mblVzztiubZPFb6dgJab7hztpNpZqEudAjnjcOOVLrSq2vNF04Mr+73uPW78VU8J0bAb0Uksd9lsbrErDTiz9vFwAAgPtdecNR08wPOO7Oz9Be34y5/6eW36vpGw/kEk5Pzeuk1aoVAAAeLElEQVSBAS2OhGm55sbh60fkgm/nNG9T0w8AgGwNhdR8y6Lmwl1a+mljPk+MGHvHqKmt208Ff8wrN8L31etO/V36Tr37vPPdTQ+EfgAALMtyrGN/NzVwjVw/Y0c+Z6WmtaXg/u7Pda45715TY0i54yHJHee/30repHkvAADLsrR3hg5cI9ffWUuNpDBYCJvWpl7f5nn6s77Xr1v4elx+xpQ6x1oH3IhrCraet3Hz8nAd8bRcAB3Ok6otmKrNeDS0hyup6QcAwD+BgRsVeNbeqLubVMhQWj5eJhVWpMLAVPPbXP97ucAjVbZULT8DeZCSOh9KYfVetxR7671iuZo+L+FJQj8AAJoJBeEdRz53tSHHlcu3LOO7hFp+e6CN5r0AAB+Qqx2013QpXnavCVRpW0D/hCpcpfQbcPT3wbkJbdT0AwD4gJoaNnvzlG62NGmCc3JhWy4ciZvPnh35VxNbgPkI/QAAAF6U6/Q/F8TVjrzbUmtP2MfV7hhdF2ijeS8AAMDLwgE2wtFF90a6BYAcNf0AACYhBICxhcFfTXN6NacAKBH6AQBM4M4bf8EC9CnXpDd8HYDvEvoBAABMQtAHwEaffgAAAAAwGaEfAADAgDS9B6BE814AAIBB5Prs26YLAgHYCP0AAAAGkQv0BH0AxDTvBQAA6IgAD4ArCP0AAAAAYDKa9wIAAEVhP3KjrV+tOQC+SugHALzq7jDhTqlO9EckFKHGiOfJqJ9Lg3EAcAWhHwDwuhFvblNhwiz7AQDA+PTpBwAAAACTUdMPAAAAOjdyzWzdYcA7hH4AAMBhpf7njr6Wej0MCrbpqWkwsxHPc91hwHuEfgBAd2o6sU/NUxMAXDXPETUhxxVlE4TwlNJN8NHXUq/nAsB4mvMdAP4S+gEAXal5kp6aJxUKpELBK+Y5oibk6Ln8kPLz85M9t4++lnrdOQwA7YR+AEBX9sKA2nlyy10xzxE1IUfNOq6YB0a2Bdma2o3j7vfqzvX7TgVGJvQDAD7paBPiJ1xZu9ANKzMR9I1rxO+iEc63q37LWn4vSt1rnH2fr+wHNC5bWL74vb1rf+BtQj8A4HOONiF+wlXbHeFmFVrlbtjhi676LWv5PNV0r3HUlf2AhtNr+gMtLQMj+/N2AQAAnvbz81PV3PaNJoS12927KXmr/AA8o4duIa4MyPZ+044sm5p+pLYgjEroBwAwGDclMDefb3qUGyhqXdchHjDtDX412v5ADaEfAMBA4hsUeNN2DobnYjyt9rXS69tN+PZfWJM1nMZ47mrSGQc3qWml6fxW6i9vhJrltWUbZX+glj79AICuhDf5qRoFuXniC/RcbYRQ6zxn7O1XS9lKfSrdVX5IKTWda32t9HpL0z3G8WYfbtv3Ze53hr9Kx2WU4xXX5tubD2Yh9AMAulJzY9F687EXNNTOc8bdZbu7/MBzvhI+lWpT1fS7mnq95bh94RhfJVcrF+ib0A8AAIBP+0rQekSuH7zRgz/vOV8g9AMAAHaNfoMPOaOe20e7wzgyT0qpW42r9ifVvcVe9xelfm+f3B/ogdAPgF+OXOzEy+xdJKb61+HbRr3his2yHxC78/tabRvuUlsjrba/t95c1R3G0S4zSvMccWU/oDVlO7IMjEboB8AvNaFdKNdhds02Wt1xMT7aBf6MZjn+s+wHwAz8vgMsy5+3CwDAuFIX1C6wAYA37TXxBPgKNf0AuFyqw+fU9NLrqSbD2/TUhXw8LVVjMd5OaZ3CSwC41519uOWuI7a/43nC6T2bJcScZT+gd0I/AC5V6t8vVTMwd6G/F+LlbgK2+eJ1pZYtrVOzIAC415N9uM3Qf9to5c2ZZT9gBEI/AC4VB2l7/ffVvH60HC3b2XjyDOnPgRENAQDGIvQDoNrRkX1L/eo81e9O7XaEGUAv1DgGAM4Q+gFQJTdox903pW/d9LrZBoDrqEkP8Lx1WZYfNzUAbHIX5aXfir2OsFub94bTagbiKE2L+wTc246BPO43W6A62/5sjnwXpJaf8dg8YdbzKuVL+8r1nD/j8F7Bs9Z1VdMPgN+OXIztLXPk9ZpprfMcXWfJyDUXXHhztZE/DwAAsxH6AcBJI4Znwhn25GrHpjifrqOGJABwFaEfAPAYTXvmIuy7jrCPkO9KAK4g9AMAICnXv2YLwWAdAQ8AcDWhHwBDSAUHbpLHoubKfFID6OTmAQDgWX/eLgAA7AlrGm3/hdNHsK7rf//tzVezrtHMHPil+r77mvBzCQBAH9T0A6BruaaFW9AyQpgUlzFXZoEfPWp57+LzHPb4fgCA+wj9AOhe7oZwlBpWtTe0Nfszyj4vy7cGJtjel5739cj7caZZfc/HYlmePx5f+jwAfMko12W8583ffqEfAMMb6WKrp2Do7uPWy34+ZYTgb1l+v++lsqZCqlFq17a483iM9N30htnOJeA7an87YFnePV+EfgAM782LrZab+t4CABep1xsl+Nvkap/N0Kz+iKuOR2+f9R7Neg4Bf6W+C2cIy3x/0aqmm5+7GMgDgO7lbqBHu7HeBjsYrdy0CYOgUaTKW2pWP7ujx2O09/0NM4fGwNx8f3GFp68T1fQDoGt7NWlceP02wxP0GYw4wvSytD19Hm3fjrjj5u4Lx63E9xJ8R+lB56jfBaOWm748WQlA6AdA93JPxFx4/csx6UtP70fp4vJIOXvatyOuPh7hcnesG4D3qOHH1Z7qEkboB8AQRr7QKoWV4Y/9Nl+qVmPLPFBrb+CK1Osz11S76niMWtOTfvg+h364xuIuTwR/Qj8AhjFqk95SecPXavoM+3I/a1yj5lz5UrP6O4+HwT2Ar0s1Y5zpNwR6J/QDAPiA1pus2ZvVP308ZjluAJSdrbn1pZqFMz5M7I3QD4AhhDfaX7oYgjf5nP0WNtt1bLiTc4yZhLX9Rjuv3/gsjnaMznhyQIuvEvoBwEkuVgAA2EJCwT29EPoB0L1UqNbLxVQPZYBZ9Byg+6wDHKdG1++mrPEgbfEAUHHtyFyfstvrpe3l1hcum+q6IjdPLtRsmX/Ump93uDskFvoBAPAqF/8A8/vSd3wqyIkHhUqFYqnpce3BVICWCuBqgsTUvLlQMjeoVW4dNeX/ehD8BKEfAMDDap7Qp+YN1S539CbriSBO2Acwv9Tv2Nvf+3fWrNoLsuIgcM+Z3/EtfGtVqpmZWl/r/DXLcQ2hHwBdK10I9NLEF1q1NOUoNaO580L67gvx2T6/R5pa7c0Tyr3/T4azV29H6AvzS33Oc7XFnizTHd+fR36r75Kq5VeaN9U0t6U2ntp7/frzdgEAAGg38tPxGQO/rTZF7n2pmWdZ/t5whfOm5g/nay1rq6Pbql3vlUb9TDCfLdhqPSePnsN723rjs5ELnHoJh+ImqDNpCTTP1Aikf2r6AdC1Xp6YQu9KF/i5J/BxmJSr+ZDqd+iu2l8jurN5Vri87z8Yx9Of2b0HQW99d+S229ODq9zvY4tc/3jhtFIfevH243+n+tzbK2vq9zxeNre+1Hyp8pTWW1v+3Dq5htAPAGBwuRuI8O+4Y+2w9tZe59q5zrhT228p61edPQa5gDfVPCv1d+l9vkKpFuNeOB2XJRU4x/PX7N/XzznGkPuOnVlt8Jf67F+9XC6Ya91Oblrp79aHR3vz7zXnDeV+01vPwZYyfeX87oHQDwBgArV9waWWy92s5JqUctwVNVtqmgenguBUsHs0vM3Zq8Gy1/w5/jsXOLfu35dCFOZUqnHd8gCgJkiP17kXyJ9xZPmj20w97Nh4QMCshH4AAB05WvOqdd47QpC9sn8heNnbx7tCqNT6emk6d4W9pmQ5Mx0DviP1HV2qcb3371TYVwrSw2VLzVXjf6fkXu/ls9lT2HdlWUq/CXvfpz0ci6scOaap0HzkYyL0AwDoxBXNZN+8OB35ovgKR479VTdauZDgiJYylfqBuvN8yDVRjo16To5abs6raYK6/T81b+250xqCxM09a0K7OGCMl33zPO+hDLHahxkpNd//NbXER1T67T1yTGcLQYV+AAAPC2tLhEq1IUrzpoKWvRoZpZokqe2Hy892QXyFo01Jz4a88bpytTvuqDV6xbae0mu5+KZcc9mWz1Nt8H1Wrjlvy3fcFvyl1vsG3wV8idAPAOBhdwQwqeY6V6zn7HxfkAtmS/3YlW7kU+tK1ZJJBbLhv0v9fbWEty0hdW6d8fRU2Uv9hpX2L/f6U7UOocVoAXTu+yJ+vWSk/T0q/r5PhaW5h3PhtNw642mp9eS++0u/Bbltp7ZVuy9786QeUJWOX6mWaO43onZ/W9+DvWNy5OHf3dZlWX56KQwA7OnpRxRG9sZnaZbP7xXNsGeVukH70v5fxXGr1+uxamlGWQpytml787TMl5q/ZtlS+FKj1/eqpPX7flnKAVAYzLW+Xvp+zb1WCiBra5meLWtNIJcqX1zWljLFZQm32Xo8W/apFGyW3PXZWNdVTT8AgNnUXlRzrxFvcIFrtHz2c7VmW+dpmZZ6rWXZ1u+2XPA4myPf+TU17a6QqiFdEtbyPLut+LXScqX59sqc2+5Vv8W5Y7JX7jcJ/QAAJnPkYltAdb0vHs9cbSGA1tpPX3f3caoJ32oeFJZq04XruMLeMblru+G2R3t4+uftAgAAAPPYakGMckME3EvQV1ZT4+7p7bcEW2dqBB71Rs3Ru8K+uz8f+vQDYCguHJlFbYfSrdNyfTSV+mLaW99VZvn8zrIf9Ms5Vs+x6l+vAxzUqilzaYCH+PWaefZ+v3PTU7Wtc81da7oCSb1+ti/JvXWWrmNar2lK5cvtZ02gWPOe1V5H3fmZWNdV6AfAWEa8WITYmY6w9zqeXpZyU5ujHWFfvd8jm2U/6JdzrJ5j1bfU+zPaezZaeZ9Wui5h392hnz79AAAelnvyXmoiU3tBWNMpe81T7K90ug4AMCuhHwDAw3K181J/P7HtFE/pAbjDaAN6jFbepxnA6bgnziuhHwBAB8JafqVagG+VCwBabL9lM9QcF/yVOS7tnjqfhH4AAA+Lg734xmi7CEz1zbfXYXYuPMwtn+q/r6UDagBIGb0vv5QZ9oH3PXkeCf0AAF5wpI++K6bVzuumBgD+GnkEYvrx9Pkj9AMAAOiIQIEZzXJe57rhmGX/uFZ8rjx9ngj9AAAAACqlgpsZ+i7kem+HwUI/AACWZXnmhuWubYQX1bPsBwDj8P1Nj4R+AAD8Z8SbllmaWaklwkafYczIeQ3PE/oBAAC8KBX4pkbfBoAWQj8AAICX5YI9NUABOOrP2wUAAAD4stxooABwhtAPAIBDSiFFTYDRU8gx074wD32gAXCG0A8AgGYzhWQz7QvjUtsPgKsJ/QAAuFRNzaRRai/NtC+MRS0/AM4ykAcAl7u7psKd63eDBfu2MGKGWkkz7QsAQEjoB8AtRgzP3PTDvplqH820L8whDKCdmwCcpXkvAABVZgrJZtoXAIAUNf0AAKgW14i9KzwLt3NXODfTvjAPzc0BuIrQDwCAKnFgdWdtubvDsZn2hfk4Z5iR8xqeJ/QD4FGlG+szr21SN/LhdDVu4B7hZ3T7nMWf29Z53jLTvsxILbj5+JwA3EPoB8BjSjdqZ14r3Yi7AYf7hJ+n3L9r5s/N86SZ9mVGHtjMzfsLcA8DeQDwmNKF/NWv5QI+NUQAxrJ9n2//MZ/w/fU7PS/vLTxPTT8AprHdGIb/X5a/wWCuBiAA/Ym/w/mG1O83AMcI/QCYQmkUzjjkC4NB4LdZamLMsh9f53v6m9T4A7iG0A+AKcQd6rtRhHZ3f26eCttn2Y8vc4zxgA7gPH36AQAA3RD0sFHjD+AcoR8An+OGEgAAmJ3mvQA8Zntan+pvr/W1cH2huJnvNi3+G4CxlX4DRtfSVYVuLQDIEfoB8JjUDUk8sm7ta6XpqdfcDAH0r6UmdqrPt6M1uXurAd7SrHWUJrC9HWOAL9C8FwAAAAAmI/QDAACms67rrxpw4d/x9NS0ePnc9NR8R8pRs664DKXlc9tNvV76d81+7+1H6RjvGaUmI0CPNO8F4BYu0AF4QqrP1lT/sFt4FPYXG05PLRv+Hc+T205cttpypNaf2tfS9sKArNRfbmneXPniMtTux94x1uwX4D5CPwAud+fFu5sDAEK534RccHbmNyQMsfa2s23rSDnurN3W0mfikflqy+7h4Pe4foPnCf0AAIDpXB0wpGrK7W2npvZeaxl6H623dp97LT/ATPTpBwAATOuqGmV7YdsTNddSNQ2PrKMnvZUHYCbrsiw/nrIAMArNe2Fcs3x+Z9mPHrUc21RffqnXU7XOSv3Z5dad296ZMDBXjnie3PriZXI17Eo1BGtq49Ucj9J+lI5xzftdOi98HsfhvYJnresq9ANgLC4YYVyzfH5n2Y8eObZluUE1Zif0m4P3Cp61rqvmvQAAAAAwGwN5AABwi1Szwb0mmT2aZT9m9KWaQ9u+OvcAqCX0AwAAhnS2P7iR1IwWDAAhzXsBALhFKZwYKbiYZT8AgG8R+gEAAMNZ1/W/pq7xv8N5UtNyf8frS813Ztmj2z9altL8AMxP6AcAAAwnrGW5/Tvu9y5uEru9nponXHabZxNOq1k2Lt/299HtHy1LPD8A3yL0AwDgNqmgYcTwYZb9mF1tH3+pGm9n3uNcwLdtLw7t9rYfB3ktUsucWR8A4zKQBwAA8BlvB1972w9r7NXMX7s9wR/A96jpBwDArXLNFEczy37w/2r6tzvTB17c3Ld23VeHc6OHfbOMvgzwBjX9AACALuwFZaHcIB1x33bhv3N94O3NE04rLRv/O7d/NesozdNSltT64A3OP3jeuizLjw8fAKPwxB/GNcvnd5b96JXjS2jvfHC+AKSt66p5LwAAz5jlxnyW/QAA5qZ5LwAAt6odKbV3s+xH71qa+DI358FcvJ/wPDX9AAC4TdiX2PZfOH0Us+zHKOJ+6/geARHAeUI/AABukRs8YLTAbJb9GJFj+00CP4BrCP0AALhNaRTTkcyyHyOJR9LlGwR+ANfRpx8AANCtXPAnGJpD/N56XwGuI/QDAAC6lgqC1ACcg5BvXqnPaDjNew/3E/oBAHCbXFO90QKbWfZjJgID6F/uc+q7E56hTz8AAG6RG+giNzBGr2bZD4An6ZMT3qemHwAAt9lu+kbvt2uW/QB4m8Fa4DlCPwAAbjXLzd0s+wHwlO2Bie9PeIfmvQAAAMDtBIDwLKEfAAAAAExG814AupbqADqc5mkxAEC/wgE9XLfBs4R+AAB8WsuDhNS8R5Z34wsA3E3zXgCAj9pGo03VqD0z72i2AK4miEvNe2T5K834ngBz8aAD3iH0A6BrpYtEF5Bwztmw601vBl1hU7WtLL0cF4Be+Z6E52neCwAAjUp9VMXNfUvNf0vNhbdlw2XibW5/h/NpQgzjUWN3Pr6D6YHQD4DuxTfN2zTgfaWAKzU9F4KNGHTt7W9YOzJVGzC1nz8/P//Nv/0d/z81bzw9tX6gLwYmm5v3lx4I/QAAOGwv4EqFgrMEXbU1c46WKV4mFzIeLRfwHqH8/FK/dfA0oR8AQyg1pQP6Ed/Y5Gq55fQWdOVqauwFja37XVuWVJga8x0J/XIt802uY3mL0A8AgH+0NEu6I+AKy/FW0JXbp7PB5lN6LBMg9Pmq2odYcCWj9wIA8EvYjHbv5nTvBiZspvuEI9sJ+wgM/8sFfvF2UtOWpdw/YXhc4u3lthHOnytD3Ewa6IfPJYI/nrYuy/LjiwcA4HtyNx6lsKs0b2kAjtqBPPbmT70eb6snbvLhPiN9vkYqK/dzPvCEdV017wVgDLkRMoHjWj5DZweiyP07N+3M/L1wUwcAvEnoB0D3UjV4NF+Dvvg8/tVrrUOYyazfOTM/5Gz5bvQ9CtfQpx8AXctd9NV07A/cTwD/r5q+EIHjRvvOOTKCediv6tFrnd6uke6uXf6G3o4xxNT0A6B7uQs/nSHD+0a5MQPGp/YXQBuhHwDDE/wBwPyEff8Gn/GgR6lRwHMDJsXrzK33TDlq1hWXIVe+0iBOqddL/94bVKpmP0rHeO9cTa0f7iD0A2B4tRdMLq4AgKvceV2RC6Tif2/hURhkhdNTy4Z/1wSF8T62lCMXOu6tL5QL8HJhW+nfqXId2Y+9Y+yak14I/QDoXu7CqaaGn1qAAMDV4tpiVwc8ezXsauevEYZYe9vZtnWkHHd2y9LaZ2LrfLVld91Jb4R+AHQtfuK6aW12Ek4DALhCa7POq7Z39fri8u81xb1yQLU7w9Or1O5zr+Xnu4zeC0D3wous7b9weigMCF14AQBPiJuG3v2g8ar11z5EvdMV1229PdjtrTx817osy4+bIgBm0HLherQGoOUsZznLWc5ylrNcvEwovt5o6d8td60Sv56qdVbqzy637r1royNhYK4c8Ty59cXL5GrYlWoI1tTGqzkepf0oHeOa91u/f9xtXVehHwDzKV3A+s0DAM5KXVOUAijXH3m5QTVm95X95D3ruurTD4D5tDypBgA4w7UG0CuhHwBTu7KjaQCAzV1h35dqgMWjIC+L8BSuJPQD4BNcQAIAV7nzuuJL/cHVjBYMHGf0XgAAAACYjJp+AB+Xa/Za+5Q5nH/vqbM+bwAA8nKj74bXWNv01LTU36UmtKVptcvujWKbW0fL6MKp60xNgmGfmn4AHxc2qwj/2+sDb7vwqp0/3FarN/vj0xcgAPCU8FopDL5SIVn8ei5ICwOz1Ci5tcvG5dv+Prr9o2WJ5wfyhH4AJJWCvFSNPhddAADXq219kbpuSy1be82WC/i27cWh3d72z7T4SC2jBQns07wXgMvEF117F2Op13NNP1JPufeawBxtJtLSfAYA4G1vX5fsbf/q6yjXZVBHTT8ALrE94U01u0g9+U29Xmr6kWpWstcE5mgzkZbmMwAAvai5PjlzDbPXh3Oplci2/BVGD/tmGX2Z/qnpB8AlUn2+lC4qa14/Wo4j89UGecI+AKDFXlAWCh9GhtPiB5Dhv0uDYuw91Cy1ishtN7d/NesozdNSltT6gH8J/QDYdWR0tNTFWcvrT6stjwtLAOAupeuMXGuHmr/PTDuy7iuWqZ0HyNO8F4CkuNZe2Oz2ieatPQSBJb2XDwAA+LZ1WZYfaTnAd+XCq5YmKLllWpv3ppqHhOvJDfiRWnc8T25aajCQUnk0JQEAjtCPG8viPOA567oK/QAAAOAJAp9v8/7zpHVdNe8FAACAp+gi5JsEfrxB6AcAAAAPiEfS5RsEfrzF6L0AAADwoFzwJxiaw16/1/AUoR8AAAA8LBUEqQE4ByEfvRD6AQAAQAeERcCV9OkHAAAAAJMR+gEAAADAZIR+AAAAADAZoR8AAAAATEboBwAAAACTEfoBAAAAwGSEfgAAAAAwGaEfAAAAAExG6AcAAAAAk/nfFStZ1/W/f//8/ByennutNH9qudT2wnXVbPPIsqXyAQAAAMBTTod+cRC2/d06PbWu0vr35smVtbb8R5cFAAAAgLd117z3SM250jxhMJea765lAQAAAOAtXYV+Pz8//9UGTMnVwmud5w5vbRcAAAAAYl2FfptU8KfpLAAAAADU6TL0S9mrBXgFtfUAAAAAmMEwod/dBH4AAAAAzKLL0O9oAFc7Em9pua0mYUsZBIYAAAAA9OR/Z1cQN7kNR7ttmZ6aFk+PX2uVCvTCaa3LAgAAAECP1mVZfoRYAAAAADCHdV37bN4LAAAAABx3WehXah6799r2X2na2bLl1nVmGy3lvHJ/rtJbeQAAAAC4xiWh314/d3E/fvFr4f/D6Vc1O94r29n11qzjzibUR8M7zboBAAAA5tRd814DZQAAAADAOadH702FdKVRe0uBXun1bZ3xqLup9cbz5raRW2duO61yy6am7217K3euzKn9Kq2rZj9zIyoDAAAA0LfLa/pt4VNrSLQX+G3rTIVe4fTUvPF6cgFXXO7Sumr3J142NT2ctrePuXnieffWtbefR99HAAAAAN53uqZfSUtgVKoJWNMnYKhl3ni5MOg6EvaF20oteyREu6I8e9tPrVfwBwAAADCmW0O/VrngL9d0tbSeI9sO1x+X5WhNvyPLPrnOTWoglXA7gj8AAACAcdw6kMeRYOqK2mxHtn9luHV1IPeksHnvsgj7AAAAAEa0LsvyczbYqRlII9d0tzSoRG5aLO67bm+Ajr1QLjeYxd5re2XODaKRKmPNtHidtculylGzDgAAAAD6t67rPaHf0XkAAAAAgHPWdb2mee9e7TmBHwAAAAA857I+/UqhnsAPAAAAAJ5z60AeAAAAAMDzhH4AAAAAMJl1WRZtbwEAAABgIv8H+0Kb36svAg4AAAAASUVORK5CYII=')
