# Supplementary material for: Identification and functional analysis of non-coding regulatory small RNA FenSr3 in Bacillus amyloliquefaciens LPB-18
Source: PeerJ. 2023 May 15;11:e15236. doi: 10.7717/peerj.15236 (PMC10194069; doi:10.7717/peerj.15236)
Supplement: Supplemental Information 4 [file peerj-11-15236-s004.zip › KO/CK-vs-T1_map/map00061.js]

getPicJson('data:image/png;base64,iVBORw0KGgoAAAANSUhEUgAABZAAAAO8CAYAAADXl5EqAAAACXBIWXMAAAsTAAALEwEAmpwYAAAgAElEQVR4nOzd2ZKbvBoFUJz63/+VfS76kBBFAklMGtaqSqUbM3uD6Q9ZfJZl+S4AAAAAABD4b1mW5ftVQwYAAAAA4I/P57P8enslAAAAAABokwIyAAAAAABRCsgAAAAAAEQpIAMAAAAAEKWADAAAAABAlAIyAAAAAABRCsgAAAAAAEQpIAMAAAAAEKWADAAAAABAlAIyAAAAAABRCsgAAAAAAEQpIAMAAAAAEKWADAAAAABAlAIyAAAAAABRCsgAAAAAAEQpIAMAAAAAEKWADAAAAABAlAIyAAAAAABRCsgAAAAAAEQpIAMAAAAAEKWADAAAAABAlAIyAAAAAABRCsgAAAAAAEQpIAMAAAAAEKWADAAAAABAlAIyAAAAAABRCsgAAAAAAEQpIAMAAAAAEKWADAAAAABAlAIyAAAAAABRCsgAAAAAAEQpIAMAAAAAEKWADAAAAABAlAIyAAAAAABRCsgAAAAAAEQpIAMAAAAAEKWADAAAAABAlAIyAAAAAABRCsgAAAAAAEQpIAMAAAAAEKWADAAAAABAlAIyAAAAAABRCsgAAAAAAET999aCP5/PW4uG4Xy/37dXAQAAAIABaYEMAAAAAEDUay2QV1pOQj0t+QEAAAC4kxbIAAAAAABEKSADAAAAABClgAwAAAAAQJQCMgAAAAAAUQrIAAAAAABEKSADAAAAABClgAwAAAAAQNR/b69AyufzSb72/X7/GXc7LGfa0nH2huUI1zH2+na+2/Fjr+2td8k6Hc1jb3vD6WPLL9mu3HVKzTclfD03K6l1KN2mo2kAAAAAoFXNFpBTRbbSgl+quJczTmwd7ij+HRXAw2Xu7ZuS9YrNJ3d7c4aVblds2F6xPDZtuNx1+tR2xJa3l7mabSq5wQEAAAAALemuC4tU0TKnZXCs2Hg0/1BN8Ti2jnvzqy1OH7XEvUpqH+S0BK6Zd8421b6fOfbmUTN/LY8BAAAA6EU3BeS3Wm0+VZSNLbd2upZbuKZaAB9N88Y21XRvkUsRGQAAAIAeNNuFxWqviJfTrcPV61Lb+nhZ2u379q7i7LbwW9v6OJzX2X2Xs625/SnnrkvNNAAAAADQguYLyDkPvXtiHVos/F7lbF/KOfPeK6Dm7t8r3oejB/Jtxzl6WGFJUbhmGgAAAAB4W/MF5FWq4NZydw2rHtbxbnsPqSudz1PF/JyC9rKUbdNV+wEAAAAAntBNATmUKsC1VJg7s46129HD9p/1Zj/PZ7sxAQAAAICedPMQvVHFiqGtF49TBdzY8u/sX/lJ2+2o2Sat0AEAAADo0WdZlu8brSOP+oLdFtz2ipLb18Lhe/PIWU7JOLnTlA6PvXbUN2+unPnkrlfq9Zz3oWafbOd/Zl65hd2w64mS5eTuhxr6VAYAAADgLp/Pp90CMnDMcQQAAADAXT6fjy4sAAAAAACIU0AGAAAAACBKARkAAAAAgCgFZAAAAAAAov57ewXWh4ABAAAAANAWLZABAAAAAIh6rQXy9/t9a9EAAAAAAGTQAhkAAAAAgCgFZAAAAAAAohSQAQAAAACIUkAGAAAAACBKARkAAAAAgCgFZAAAAAAAohSQAQAAAACIUkAGAAAAACBKARkAAAAAgCgFZAAAAAAAov57ewWgFZ/P5+1VeMz3+317FQAAAADogAIyU9sWjWcqqs663QAAAACUUUBmWp/PZ9ri6Xa7Z94PAAAAAOxTQGY6a+tbRdMf3+/XPgEAAAAgykP0mJJC6d/sDwAAAABiFJCZiu4a0rYtkQEAAABgWRSQmYji8TFFZAAAAAC2FJABAAAAAIhSQAYAAAAAIEoBmSmUdl/x+Xx+/1t/377Wk+12AAAAAEAJBWQIrMXm9V9YfN0WomsKs08Xc/X7DAAAAEAtBWTYiLVUnq0A60F6AAAAAKz+e3sFIMda0Dzb+rfWutztemy7t9j+vv4cDttOvy1Ux7Zta7udYXE35/fU/GYrjAMAAABQTgGZpu0VO0v7NL5CqlC8/X1bPN4WibddYoTDw5+3650qXofLjc07th/2lgcAAAAAWwrINKnnVrJhYfdIbnF7r4VySYFd9xQAAAAA5FJApjkttoytWaej1sCrmm0NWxuXTgsAAAAAOTxEj6a8XTyOtRp+ap2OWgaXthy+en4AAAAAzOezLMtXi0RacVextnS+qQfRpR5Yl3p4XVik3Xuw3lGXE6kH4sX6TU6tQ2z5OfMEAAAAYD6fz0cBmXbcXbgcsTB6xzaNuJ8AAAAAKPf5fHRhAb1S6AUAAADgbh6iRzMUQ/McdUEBAAAAAFfRAplpxB6Q16Pv93tb8VirZgAAAAC2FJCZyihF5DsoHgMAAAAQUkCmCU8XdRWR/6Z4DAAAAECMAjLTWbuAUET+oXgMAAAAQIqH6DGtVBF59GJquM2jby8AAAAA9RSQmVqseDp6y2QFYwAAAAByKSBDQIEVAAAAAH4oIPOKWCvf7TBFXAAAAAB4nwIyr0kViUfvQgIAAAAAevHr7RVgTqkH2H0+H62PAQAAAKARCsgNerIF7ufzOVzeOs46Xsn6aU0MAAAAAP1SQB5UbuH2qLXv2iJ4/XdlQfjq+QEAAAAA11JAbsxasG2hsBrrTqKke4nSbdF9BQAAAAC0xUP0OrMtxq7F1nVY+HusgBv7vdR2mrPzAgAAAADapQVyo2Itd7fdScSGhYXk3P9r5XZvkfOa1scAAAAA0B4tkBuU0+VDqhVw7vyfKta20BUHAAAAAFBHAbkhscJuTrE3pxi8tvTdGze3O4qcdSrZllb6fAYAAAAA/qYLi07FCq5ni7Db7ijW31PdaFxN9xUAAAAA0J7Psixfxbv37T0cLzYs1oXF0bB1eOlD8PbGKV3v1HpuySMAAAAAvO/z+Sggz6alh9WVFL4BAAAAgGd9Ph9dWMyk9eLx9nd9IgMAAADA+xSQJ/D5fJoqHq9S69PaegIAAADArP57ewVaMnqr1962r7f1nYUCPwAAAMA8FJAX/e6+Iac47P1ok+MFAAAAYB5TF5AVwt6V6lZDy+O2bfupduwAAAAAjG3aPpDX4pcC2DtSD8tT1O/H9/tV7AcAAAAY3GdZlu9sxTotJ9sRK0B6b/rieAIAAAAY0+fzmbcFMm3YtgLXIrxPWiIDAAAAjGu6ArLWkgAAAAAAeaYrIAPX0woZAAAAYExTFZC1PgYAAAAAyPff2ysAQLu0LG+Tm6EAAAA8RQEZgL9si8YKlW3yHgEAAPAUBWQAftPVTx+275H3DAAAgDspIMNE7u6O4M75K5Dda33v7Of+bB9i6f0DAADgagrIMJkeC0z64X1Gj9ngx7aIDAAAAFf69fYKAPAuXSCMQREZAACAOyggA0xM8XgsisgAAABcTQEZAAAAAIAoBWQg6vP5ZLVk3BvnaPp1GVpMAgAAALTJQ/SAf+R2a3C2eLxdhq4UrrHu99z3r/Z9nv29KtnPqWlkHgAAgB5ogQz85aqi1tE8FM7us/aDe1XL7vW9+n6/v/+92Wr8qWXvLacmv+E0jgEAAAB6oIAM/LYWj3OKj1pPtm1b6NVNyFzeLvADAAAwFl1YAH/ZFoZTRWLF436E3YSEw87aFipThctw+N544XrGun1Y/4+Nn1q/dV6pbJ9ZTmx4uL176xUbP3e9AQAA4G5aIAN/OSpO3VHAUhTLs21NHP4rnc/Z5W+7tUj9HxY9t+9xarrt69vpwoJrbN5HRelti+zt+GeWExu+HXa0Xkf7Z2+9AQAA4AlaIAPFwgLWmQKw4vG+o5asJfM4u59rH8yX0x/2tji6Ld7mFEtzxokVZ0vmkVMIPiNWRA7n7zgBAADgDQrIQJHY1/evKB4rJP/r7L5d3b1fw8LvVWLdR6SWf1ZJy/urWwDndMUBAAAAb9GFBfBb+NC1VJ+uKeFX+2PThcM94C3tbGE+1qK1VVcUoa/I0RtZVDgGAACgZZ9lWb6z/NGqhWO7vDfP6HU/97rercvdr7mtmfduOuzdjNhrhR4bN/UAuqOuKWIPp0vNMzbfvXXZ28aSlsu5D9VLbe86reMFAACAK3w+HwVk2uC9eUav+7nX9e7BlfvW+9QG7wMAAABX+Xw+urAAaEmv3XkoWgIAAMCYPEQPJtNrgZI26b8XAAAAxqaADBO5s8inBep5b+zDsw+v8563xXEIAADA1XRhATC58GFw9EnxGAAAgDsoIAOwLIvuTXqmeAwAAMBdFJABWL7fr5bInVI8BgAA4E76QAbgt1QRWYGyHeH7470BAADgTgrIAPwlVpDUMrkdCsYAAAA8SQEZgEOKlgAAADAnBWTIsG19edQ6M1VoW8e5uhCXM99w/Ur6TNW/KgAAAMC8FJAhQ+7DxfYKrXc9oOxovmEB+Kp1iM0np5AOAAAAQD9+vb0C0JNYsbblFrqxdStZ13V6/d8+o9UcAQAAAPPSAhluctS1RKy17naabfE31gVFOG2JVIvkknntFZYVQsfh5sEYHJMAAADUUkCGQtvibqr1cVj8DceJdSvx/X5/zzOcf7is0n6MU1LrsbfNjE9XJOPxngIAAFBLARlucLbbh6MCz5PFXC1Qn9NCkb6FdeB6OTeKAAAAIEYBeRA9F/lGLGSkup84I6cVcG4rw5wCUk7L6VihfMT3cwZHXa4wju1x6/0GAADgiALyQHosBPRa+G61S4fYA/Nyu6kAuZiHh2MCAACQ69fbKwA9WAstqYJL+Pq2L+N1+Pbn7eux1srb5cQeoBd7CN7eA+1iy9p7bW899locK0D2yU2FOSkiAwAAkEMLZMiQerBc7us188yZxxXj5K67AuOYFI/n1uq3KQAAAGiHFsjQkVYLPS2uU29afW8BAACAuWmBPJG9Lg6246SKWLGuC2IPYsp9kBv5enjgVcvrBgAAAEAdBeSJ7PWfeyQ1XawPTV+Jvl7L+zKWoZL1lZXr90Hu/Ox7AAAA4IguLCYXa32cU1QOi04exDSn7Y2E9d92+N502wcLcp3wIY13zL9k3nsPnqxdv1ZzU7NN4TStbhsAAADzUkCeWEmh4qiwnFt4ZhypbjX2ishrsSwsOM9quz+utu7fKwvJ4Xt3Zr5ntvnN3BydB0vVPDjzas7fAAAA7NGFxYSOCgWpLihSfR4fTce4Uu91WJDqoQ/nNzyxP2IF/afeh21raO89AAAA9EkBeUJHLURzp1UQIkdO8fjoYYxHepluO+1Ty9vOY5327PF7xw2BcJ5hP+up4bFxjtZxb95784jtv9Ryah4wmlre0fY6HwMAAHAnBeSJxfo/3qopSvgqNKGcFrCpFu1nljfrdHs3hq4qMpYWLo9aIceKodvuN7bTxwqp4ThHxdXYdOF67q1TbN5HP8eK03vf8tgrmu+tNwAAAFxNAZksJcWJM0XknovPMxZvUrmIvY+5rUO5Tgv7OfehnKnxcgvUtcs9M4/Uel+1v7eF69T8HUMAAADcTQF5Iqmvr++1eIsNW5b9r3Sf1WNBpOfCd62wNeQqp2hZ040D+Z4uHKfODbnfakidZ864YttzWnvfleWjLjIAAADgKQrIE9l74NnRsJJp94Yzlm0RORyeOz3XemOftvw+XnFz643uIWJddty9LAAAAIj5LMvyneUPx5H/SO512/b6Lu1Jr+sNJdnNvVGw922Fddje76GcImqsT+DUOh49nG5vHnsPukttW2q5selT21ay3qWcvwAAAEj5fD5aIAPn+Zr9PGr7JD76VsPRfEuXm9OFytF0td/OOPNtjz36QgYAAOANCsgDmb0/2TMP4QIAAAAA/qWAPAhF0j9f4059ZZx7bPexr8L3p+euYzjPew8AAMARBeRB9FwovbN4oTACx3KLyI6nsSgeAwAAkEMBeSA9FgLuLHynWiMfPdSKfLH3T1GqX967eXivAQAAyKWAzHCOiprrz+Ew5nRUSAtvMmzzE+q5IBceH4zLewwAAEAJBWSGEysKpwp+ayFFMYWYvT61U31u956lEYvjswvfT+8lAAAAJRSQGVaqsBd2ZRHr2oJje6223yqklhY+Y63Rw9fCec3QWj22z2bY7lE5twEAAHCGAvKkUsWg3NaUey3aemmFuW19rDjWv1Qf11fnsYds32HW7QYAAIDZKSBPKvX1+xx7071ZiF2XndNydDvu+jplclrsPiX1Pq7v+9G6pVohlyw7tnwAAACA3ikg81usFXFOUW37+puteUvWk/Gk3t+jTJ7Nq1wBAAAAI1NAZlmWstajZ1prMq/WugnJ7fc4ZzoAAACAUSkgT+6oqJcqFm9bdSqmkfJU9w53FKdT3bzIOwAAADATBeTJrcWwWAEup7i8jndlUa21lqrUebrYmlreXra308SGhd1fxPr+VlQGAAAARqaAzLIs8f6Pt54qks1ciOu5cP72A/VSD8vbe7hebB6peZcMBwAAABiJAjLFtLi8T4/7NSx8v5WPbRE5HA4AAABAHQXkSaW+fp/71X5f6yfm7fdd5gAAAACupYA8qZKv5ed8/T/nNQAAAACgL7/eXgEAAAAAANqkBTJ0JPWgvaOHIKamX/sNjs0jNu8jWqADAAAAjEUBeSCp4iLjWAu+qWLvntR02yLy3nIAAAAAmI8C8iAU+uYVa32cU/wNX1cwBgAAACCkD2ToWEmr81hL45LXAQAAAJiPAjJ06PP5VBWD1+F7fSkrIgMAAACw0oUFdGjtaiJW7D0qAG+n1WUFAAAAAHsUkKFjsf6Pt2qKxFohAwAAALDShQVMorS/ZAAAAABQQIaOrEXgsBgcG54atv4Lu8HQ6hgAAACAkC4soCOplsGx4eGwkmn3hgMAAAAwDy2QAQAAAACIUkAGAAAAACBKFxbQEP0QAwAAANASBWRohD6HAQAAAGiNAjI0oufWx9vi9yjbAQAAAIACMjSlxwJmrGA8ynYAAAAAzM5D9AAAAAAAiFJABgAAAAAgSgEZAAAAAIAofSBDh1L99YYPs0v1RRxOnzvd1XK2Ixx377Wc+QAAAACQTwEZOvT9fv8p9OY+BG5vuqcfJFeyHeu4ufNZ56WIDAAAAFBPFxYwiFgr4pyC8Ha6FoqtV65D7j4AAAAAIE4BGQZQUiRtuagartfn84mua2o4AAAAANfShQV07KiImuraYVtEbqHVcapIvK5bzs8AAAAAXE8BGTq2LaSGcorL63hvF2Fj25FqKf32ugIAAADMRAEZBhDr/3irhSJxjtR26K4CAAAA4B36QIbJzFSM7aVwDgAAANAqLZChQ2sROCyQxobvDVuWf1v9xuZ7l73lhV1YrOPE1n07n3AeAAAAANRTQIYOpQqjseGxwmzpfO9ytLyc7cmZDwAAAAB1dGEBAAAAAECUAjIAAAAAAFG6sICGjPKAu1G2AwAAAGB2CsjQiFH68R1lOwAAAABQQIZm9NxqV9EYAAAAYEwKyNCQHguxPRe+AQAAANingMwrYkXH7bAeC6kAAAAAMJpfb68AAAAAAABtUkAGAAAAACBKFxa84vv9JvvO1X1FHfsTAAAAgKtpgQyDWAvF3+/39z8AAAAAOEMBmdfECpyKnteyPwEAAAA4QwEZBhV2afH5fJLDUt1fAAAAADA3BWRetW0hq7XsNVKF4rVbi/W17TAAAAAAiFFAhsHEisJr4ThWWF5fBwAAAIDQf2+vAHCPbVF4bW28/rx9XREZAAAAgBQtkHmdbhTeoXAMAAAAwBEtkHlV7OFtCpp1wr6Nt7Z9H4fjrq8DAAAAQEgBuSGxwt+dy1qWdOFwW2w8u06pecXWYe2nV0Gz3NE+s08BAAAAKKULi8HEWvTG5BQTr+paIjafVAE77JcXAAAAAHiPAnIj1la3MxVOU8VpLWUBAAAAoA26sOhErBuIsBVv2AduOM2ZbilS3U3E5h/+TL6ZbiAAAAAA0D4F5MasxdewUJsqEm9/Dqc9+j1XbFmxdVqHx8bnmP0EAAAAQGsUkBuS0/o01QI4d/41RcqjrjVS/RjXro9WuAAAAADQBgXkBsQKqTnF3twH4R3N66hri1hr47NirZW389caFwAAAADe5yF6nYkVcM8WddfuL2qLtuHyc9dnW5Re/22HAwAAAADv+izL8p2lYNdif7x7D8eLDTtqrZsqwqZa+sbGPRp/nSa1/KPXYlp8b9h3dKOgNG97r2/HuTonR/M98/DJO+cFAAAAcLfP56MLi7fFikhXD8tdbun4e/NQHGPrqB/t7Xhn51EqZ75X5fnqrmAAAAAA7qYLiwnUtu7dditxdvkKZixLvFir9TkAAABAu7RAHtiZr/zXFpzX/7fTKw6Oaa/l7hXveU3XEttpUg9/DNe7dF33uo4J55/qzgUAAACgF1ogD+zMg/HOLE+hjD3bomqq9fE6PFWk3r4eK9Km+uJO/Z8rtl7bYdttzNkOAAAAgNZpgQxUixVGr7iBcLbgerQOtd1mHK1XOE83UwAAAIDeaYEMNCfWqvesnKL02l93arw71gsAAACgZQrIwCk1/V2HfRS34mw3LLEHBAIAAAD0TBcWwO1y+jzevh62Fg5/Tj0IL7ac7c+xwvXRum3F1mvvQXkeogcAAAD0TgEZuF2seHrUcjmnmHs0LKdoW1rYLV1XhWMAAACgZwrIwGm9FElru824qhWxLi0AAACA3iggA6fEiqKtFZTPFIDPFJzDgnVr+wUAAADgiAIyUC1WmP18Ps09IO/pdWlp2wEAAADO+PX2CgB92ntw3PZ1AAAAAPqlgAxUS7W01QIXAAAAYAy6sNjQYvJd9v94vKcAAACMQmMpZjV9AXlb4HIieE+sz1zvTdtyisNXvG9nHoDHvOSGGnJDDbmhlMxQQ26gDY5FZjV1Abm1B33xh/emD6n36cqWx9s+lWWCXHJDDbmhhtxQKnxehNyQQ26gDT73mdW0fSA72NvlvelD6mF5d13Ufr9fXWJQTG6oITfUkBtKfb9fuaGY3EAbHIfMZsoCsgJlu7w3fdkWkdd/2+F3LM+HNKXkhhpyQw25AYB5+NxnJp9lWb6zFOx83add3htKuNFADbmhhtxQQ24oJTPUkBtog2OR0X0+nzlbIAMAAAAAcEwBGeiOrwpRQ26oITfUkBtKyQw15Aba4FhkBtMVkH2toF3eGwAAAABoy3QFZAAAAAAA8iggAwAAAAAQpYAMAAAAAECUAjIAAAAAAFEKyAAAAAAARP339goA7/h8Pm+vQpbv9/v2KhDoITty044e8rKSm3bIDaVkhhpyAwB5FJBhItuL5F4uQtd17mV9R9VbduTmfT2+Bz2u82h6fA96XOeR9Lj/e1zn0fT4HvS4zvSppxsrT3P8MTMFZJjE5/Pp8gNvXede138EPe57uXlXr/tdbt7V636Xm/f0us+3mdn+zjPkBuJk65h9xMz0gQwT6PVCeev7/bob/oLesyM3z+s9M8siN2+QG0qNkhm5eZbcQNx6bPR+fNxte/w5BpmNAjIMboQL5ZWL5WeNkh25ec4omVkWuXmS3FBqpMzwHLmBOMdGOTdymJECMgxsxIsBH9TPGC07cnO/0TKzLHLzBLmhlMxQQ24gbsRj40mOQ2aigAwAAAAAQJQCMtAdd8mpITf3Gbn1yqjb1QK5oZTMUENuIG7kY+NJWiEzCwVkGJQLAmrJDgAAALBSQAYAAACYhAYj17IvmYECMgAAAAAAUQrIAAAAAABEKSADAAAAABD139srwDV6fuqn/oLeITPUkBtqyA015IZSMkMNuQGAYwrIA+nxAqLnC7YRyAw15IYackMNuaGUzFBDbgBgny4sAAAAAACIUkAGAAAAACBKARkAAAAAgCh9IE8k1U/Wts+vz+eT7AMsnP77/f4eFs4jNm/6Ii/Ukh1qyQ4l5IUackMNuQFgdlogT2S9CPl+v7//5VoviMLpYvPYLod+yQu1ZIdaskMJeaGG3FBDbgCYnQLy5GJ3zXOe6Bte1HgK8BzkhVqyQy3ZoYS8UENuqCE3AMxEAXliJRcrRxdEuRdM9EteqCU71JIdSsgLNeSGGnIDwGwUkCf0+XyqLmLW4Xt9gLn4GY+8UEt2qCU7lJAXasgNNeQGgFl5iN6E1q9NxS5Sji5cttPe0TdXzxdOo/ZV1nJectahZaNmZtVyduSmba1mR27a1GpectehZXJzPK3PqL+NnJllkZu7jJ4b5uJYZFQKyBOL9du1VXNxc8Xd8x5PWj1/SORqNS/huvVihsysWs2O3LSvxezITbtazEts3XohN+lhOfP0GTU2ubnOTLlhHo5FRqQLC7KU9vPF3OSFWrJDLdmhhLxQQ26oITcAjEABeSLrxUt4ERMbnhq2/gu/vuVu1XjkhVqyQy3ZoYS8UENuqCE3AMxOFxYTSd3Rjg0Ph5VMuzecfsgLtWSHWrJDCXmhhtxQQ24AmJ0CMl1L3bGPXXit4+69djQP+iYv1JIdasgNNeSGEvJCLdmBNjgW6YUuLOjaekL8fr+//x2NmzsfXycbj7xQS3aoITfUkBtKyAu1ZAfa4FikF1ogD8TJ4Ye7bPlkRl5qyM0P2SkjNz/kpozc/JCbfDIjLzXk5ofsQBsci7RIAXkQTjA/tg+mWH9fln/3z95XP2Yx87av5KWcffBDdsrMvv0ruSkz+/av5CbfzNu+kpdy9sEP2YE2OBZpVVEBuec7s7EDsEepk8OI21Qitv3hU46Pfk7NZ1Q9b+vZzMhLvZ632bnmPT1vr9y8p+ftlZt39Lytrm3e0/M2O9cwkp4z5FhkBsUtkHu8uzFKZ+JHJ4IRtynX9uS5HVb63sfu6vW4X3P1uG1XZEZezulxG51r3tfj9snN+3rcPrl5V4/b5trmfT1uo3MNI+oxM45FZuEhegwlvPP2/e53Qs/c5IVaskMNuaGG3FBCXqglO9AGxyKtUkAGAAAAACDKQ/To2vp1jtjXMsKve6zjhF8JCecTzoNxyAu1ZIcackMNuaGEvFBLdqANjkV6cVsBOdUPTCy867h7r21fjw27y3fsx6YAACAASURBVCjbEVuPrdjXJHKmf3NbcpYVez13GD9Gyoy8PEt2ZKfUSJnJWZbcXENu5KaEvMhLLdmRHdpWUrtpiWORXtxWQF7vioQfqHvj5s4nNuwuo2zH3jJzO31PTRcb7uQ1DpmhluxQSmaoITeUkBdqyQ607cwxChx7tA/kUT4Ma7cj9fWDt8UuWnJOtOt0LWwDz5IZaskOpWSGGnJDCXmhluxA2xxjcJ3H+kBO3QkKD+i9biBacNV2tFI8LlmPp1pMu0vYNpmhVmvZkZv2tZaZdZ1om9xQosW8LIvM9KDF7MgN/JFTu7mrCxnHIiO6vYAcO3C2B3LOz6n5POmq7WjF0f5MXeRs76rfsV0t7it+yAy1WsyO3LStxczcNU+uIzeUaDUvd86Xa7SaHbmBH7m1m3DYVRyLjOr2AnLsgEx9tWfvQEu18H3KldvRQlF570SZc1G0jhd7X85s29s3Cs54+z29m8xcb/TMrFrMjty0rcXM5Cy7ZXIjNzVGzk2reclZfstGzsyq1ezIDfwoqd2sx53Wxz8ci+x5rAuLsDXxHXd6njDKdqxS27M3LOWqwniPJ61e3/8aMnONmTKzai07ctO+1jITrlMv5EZuasySmxbzEq5XL2bJzKrF7MgN/HFUu0n9fvWye+FY5MijD9Gjb3snlBGK6VxPZqglO5SSGWrIDSXkhVqyA+25uzsiGM1tLZDXg/Go/6ftOOFXDFLz2Zv31a7ajpz5PSG1/Nz9fPQeMR6ZoZbsUEpmqCE3lJAXaskOtK20drP9XxEZjt1WQD46AGOvnxl2l6u2I3d+d0stP2c7SqZlHDJDLdmhlMxQQ24oIS/Ukh1oW03tBsj3WB/IcLXUnfrYB8PencWS+dA3maGW7FBDbqghN5SQF2rJDrTD8UgP9IFMt9aT4Pf7/f3vaNyz86FvMkMt2aGG3FBDbighL9SSHWiH45EeFLdAHqV/plG2Y2vEbSp11QlylhOtzMhMDbn5ITtl5OaH3JSRmx9yk09m5KWG3PyQHd7mWPzD8UhrigrIowRvlO3YGnGbSqUeaBHum6OO8t96wOHTZtjGIzJTbpbtPCI7ZWbYxhxyU2aGbcwhN/lG374c8lJulu08Iju8TW7+cDzSIn0gD6LnO3VnT2ixbQ+feHz0c2o+I+t5e2XmPT1v8xUXT7JTp+ftlZv39Ly9cvOOnrfVtc17et5m5xoYi+ORlikgD6THO0tXnNi2J83tsNi8c/oLmulkKzMyU2PW3CyL7JwhN3JTQ27kptSsmZGXc2bNzbLIDrTE8UjLPESPYYR33L7fuk7je7yApI7MUEt2qCE31JAbSsgLtWQH2uF4pEUKyAAAAAAAROnCgm6tX8eIdQwffs1jHSf8KsjRfBiLzFBLdqghN9SQG0rIC7VkB9rheKQHCsgsy5LuG6flk87RusVezx3Gvh7zsiwy87Zec7MssvO2XrMjN+/pNTPLIjdv6jE38vK+HnOzLLIDLXE80gNdWLAsy58Tzdq3jhMPe+SFGnJDLdmhlMxQQ26oITcAzEABmSQXP5SQF2rIDbVkh1IyQw25oYbcADAaXVgQFfaZs341KzYsHH7FsunLm3kJ500/5IZaPqMo5XxDDecaasgN4FhkRArI/CV2otteBG07bA87ar+Cu/V9eTsvyyIzPZIbar2dHbnpz9uZWRa56dHbuZGZPskNsCyORcalCwv+Euu3a73QCS9wYnfTmYu8UENuqCU7lJIZasgNNeQGgJFpgUxU+BWr8C556nfmJC/UkBtqyQ6lZIYackMNuQFgRFogU8UFDyXkhRpyQy3ZoZTMUENuqCE3APRIC2SWZflzIRM+9GFZ/nz1Kjbu+jpzkRdqyA21ZIdSMkMNuaGG3AAwAwVklmU5vnhxccOWvFBDbqglO5SSGWrIDTXkBoAZ6MICAAAAAIAoBWQAAAAAAKJ0YTGQbf9akENmqCE31JAbasgNpWSGGnIDAPsUkAehby1KyQw15IYackMNuaGUzFBDbgDgmC4sAAAAAACIUkAGAAAAACBKFxa8ItbP2HaYr5IRkhlqyA015IYackMpmaGG3EAbHIvMRgtkAAAAAACiFJCBLuzdwXV3lxS5oYbcUENuKCUz1JAbaINjkdkoIPMKJ1sAAAAAaJ8+kAEA4CUl/SWG/S266T4feQEA3qAFMq+JXcS6sGWPzFBDbqghN9Qozc3n81m+3+/vf7EH8qTGPRqfPpRkRl5Y+YyCNjgWmYkCMgAAvCD3j8y1GBibXlFwHvICALxFAZlXbS9uS+/UjXYB/Pl8htumO5zJDPPKzc16HOYci9txRz12R962HM431KjNTaroVzL9erzGfp75WG5dTWbkBZ9R0AbHIrPQBzJTO3vxfeUytAq51ht9BK7zafXCofX1e1t4rO4du7HXnjifPLmcZXFegqdccZyFx+v6e+55jX7ICwDwtKlaIPtDeBzrBa33c045BeE3+ghs/Y+s1tfvbkfb76vBxOTk4u2W6y22FmxxnZ5Uer69qo/aWBGQPpS8Z/LCynsHbXAsMgMtkHndHSfbWOvTsPXl9qt64bBwvWItN2uWEWvpEVsex/b211WFQO/JeJ78avC6vNjP4brkDt87b8V+j7UmC5fjvHQs5yFoqd/3xj0av2T9WivWtrhOT7viHHJ2Pm/NnzpnvwF1Zh5vzp9zvCfQBscio5uugKwwdJ+ar8fH/rgsbYGx98d7qtiybbkRDg/nExundhlHv3OsNDNPFwJTyz0q8sV+jo2nGFinJDdPfzU499wTm8/eeSecT2o5zktpOblxw4rQ2Wub2PipnOSeV86uD/e64no4/F1exnfFuQY4z7HILKYrIC+LP9bulluwSrXqzX1vcoo8qWJbiaNWVGeWIYdlSjPzdCEw/H3vJsTRfBUDr1Oam9RNpVJX7vvUPPbOT2dass2cl1XNZ9TTN6xSN25T6x7Oww2r6539nDoq4u2NH762/bzImT/vKMmMvLA6+3cUcI0zx2LJ+bbk/P+W1HXpm47W6crPvBk+P6csIC+LospTSv64XX+v+QM95728ophyVJDMWUZO9mY4+ZSqycxbhcDcYnaq2Js7zxyzn+fOnGvCecTm87aS89Me56W/1eTm6RtWqfc+diMqNq4bVtc78zmV66hgePQzbSnNjLywLOf/jtqOn7Oc3PGP5nNXthSt5rk+a82VNY076h9XKP0b+Irr4SvlrNNV+/GKv8laN9VD9ELbA5t7xfZz6kC98kQYe2+vfr/vWMb6h7mLgL+dzcyawzeO+Zz3dFuUObuso218c1887WxuwvcutX/3Cn1ntfA+zXZeKs3NtqB6drmlfxTE/qg4uhm1dw3khlW9J65tGIvMUKMmN9vrzKPPq3DcM59vd2e5xWMlZ52uuqaa6dqsRbXn8JK/X2PjtlisZXzTtkBezXCXoCVn/7hMtZzaDtueTGMFn9Tdu1jLr3Da7fg1y9jOO1Zsio3LdVJ3h4/er1QrvBpHrQOfImP/KmlpE7toix3P299zzzFnzls5LVFT2+e8dK03WwTlLC/VgrlmWUf50DoqT2kruh5b3dG+Ft/DFtepR1cVrLwPcK2raiTh3w6p66/c4Xu1l9h0sb9XcpYdjhduQ+70R9udI2edU/t7BtMXkFezvOF32vsD9Kr9m7qYuWpYyR3EM8Nyl0GdtwqBqQ/Z2IdLznwVA59Vuk+OcnX0c868zpy3SpafMy1lWrthtTfsbnKUJ/Z5dOX4T2hxnUaTcwyfOc5bfA9bXKfePV2wSi33qHAU+zk17d5wRStadcW5LZa/3OvL2PDUsXDUECrnb9ecv5vXccPpUusevlZ7HZ27zuH6hdOOTAGZW+0dRKmDbIYLxFlOMFfLzcxbhcC9wl7ua4qB15v5XFPCeelvubl564ZVbF6pG1ZHw8Jlu2FVz/mGUjJDjTO5ebpgFf6eKsxsC0Gp+SpazVm0atnZc/hV72Vt/vbWKbWMo3VYHY17NM/abandDznbt/f7DBSQuVzOgRT7AFyWvK+onbm7e+e8SpY348nmrDOZmZELyh+luen5/FLLMfSvkty8dcOqdHjusJz1yTFjnmo/p0rPR0fjp25KxIoR4e+pdY+Nv50mtp4cq/2MShWXYuPE3t+9rMhV+85eE79VsMotsqUKs0frsTfPcB0UrbjCHX+ftnzuS924SclZ/9J57i3r6Bg82rdXrcvIFJC5TM0fl+sJt3Q+V51Mnz5BtPYh0JuSzMxYCFwWxcCY0nNNr+eXWrISd+YzajZuWP1RmpucVnTb33PG3xs3Nl74B3Bs+tj4YSFGBuqUZCb2vqbez/D9SeVCrvp05WfUm9e5dxSYFK140tXXi7EbBrGM5Vwn1Lr63Juz/k+4er/M+BmlgMyrZjvgOK8kM7MVApfFMZViv1AjNzduWLW9nk8780djyedM763u+OPM/svNTE4GYq/LVbuuvs7d/v5mweqq+Spa8ZSzN26O5hE7x4aZCOcdTpM6X8eGp46b2OdDbN3C4XvL2PvMSZ0XYvtgO6/Yvsk5bo62L7W82GujUkDmdWcPutj04YllO85sB/mIvIfUqMmN8wu576kbVmy9cS7ordUdf6vNTOn4o7fmnE1Jbt4qWO21VA/XP2e+ilauN1tU+p5cea7fvpb6OWdeseGx/F05v73pY6/f/RlZun6zHYMKyHTt6G51WNiJjc8cFAIp5fwC9GiUVneUufs9lqv+vVWw2itA5b6maHVu/jCD2s+kq/7u76Hxx1kKyLwqdbc3V+zuc/j63u/0pyYzCoHU5Mb5hdrPKDes5laSm5xWdOt4ueP30uqOP0rPNes4e+eP8D2MTRMbLzVcrtpz9u8orqFohWPxXWeOpTPHbvhez/C+KyDTtVgREEIKgdRwfqGGG1aUKmlFVzq89VZ3lMu5ZqlpuSlXUEbRCtrgmzDP+fX2CjCvWEHm6iJNrDUF/arNzLbVDfO561zj/DK22txsC8Op1/d+p29PXNu0wg2Pa8yUmRxylUdu3vf03xbr8hwfbXEsMhMtkOna0dfwUl+Li73GvGJflZQPnF+ooeU6pfa+zv/mvI6W4Tz3jt7ykkuuAKBtCsh0r/RrdC5M56MQSC3nF67mhhUxV2XgiZsX8vq+nvKSS64AoG0KyLxi70I19+Ehy+KhAzM5mxmFwDnV5Mb5hTPnGzes5nX2c4r5yAw15Aba4FhkNgrIdMdDB8ilEEgp5xeu4IYVZ8Q+u8KuBsKHMYbjMw95AQCeoIDMK8KL1rvv0LlI7l9pZhQCWZZnzjXyMZ6a3LhhxRXnm7AP7bXgF3Y1sH1YYzg+/TibGXmZ09N/RwFxjkVmo4AM8H8+8IEablhxlbALlNjre78zF3kBAJ6igAwA8DCFHGJirUchRV4AgKf8ensFAACAY2GRUNGQPfICAFxFC+RB9HxBqBUWAMC/XRJs+7VdX0+N73pqPvICADxFAXkgPV4I9lz47l3P+77HrI9CbqghN9SYNTexaa9+aOyoZsyMvJw3Y24AoJQCMkysx4vOni/yRyE31JAbasySm6tahcrsHJmRl+vNkBsAOEMBGQAAXlJTuFoLR9uHqNXOi77ICwDwBgVkAADoiMIfJeQFADhLAXkSqa84bS8ow1YJe9OnHsKxHc/FKszJ+QYAAADGoYA8ibUAkyq+7ElNFz75ObUc+qQISC3nG0o531BLdiglM5SSGQBYll9vrwDviV305BR5wgsaD3AY0/o+f7/f3/9yrXkKp9t7UrgL5bE537DH+YZaskMpmaGUzACAAvK0SoowR4We3EIQ/VMEpIbzDTWcb6glO5SSGUrJDACzUUCezOfzqSrOrMP3vsLlAmhsioCUcr6hlvMNtWSHUjJDKZkBYEYKyJPZ+9pVTrHHRc58FAGp5XxDKecbaskOpWSGUjIDwMw8RG9SRw99qHkwlYufMa05iL23R+/3dlr9uc3L+YZczjfUkh1KyQylZAaAmSkgc6jkQkdRZ1yKgDzB+YZlcb6hnuxQSmYoJTMAzEgXFpNYL0jCC5PY8NSw9V94993FDqHSvuEYi/MNT3K+oZbsUEpmKCUzAIxCC+RJpC5IYsPDYSXT7g2nL9uCXdjSIhy+N2xZ/v3Kn6/vjc35hlLON9SSHUrJDKVkBgAUkIEERUDgKc431JIdSskMpWQGAHRhAQAAAABAghbIA9E3KAAAAABwJQXkQfi6EzXcdKCG3FBDbqghN5SSGWrIDQDsU0AeRM8XPbGHUfSotyJ+b+tLG+SGGnJDDbmhlMxQQ24A4JgC8kB6vPiJFYxH2Y7W9bjOKzcd3jPK/h5lO3oxyv4eZTt6Mcr+HmU7ejDKvh5lO3oxyv4eZTuY1ygZHmU7IKSADBPr8QPCTYf3jbK/R9mOXoyyv0fZjl6Msr9H2Y4ejLKvR9mOXoyyv0fZDuY1SoZH2Q7Y+vX2CgAAAAAA0CYFZAAAAAAAonRhMZnU1xLCPntSX7kIp1/H2w5/8usaOdsTjru3fuF27O0LAK412mcUAADACBSQJxMriub2dZOaLjb8qT/QS7ZnHTeldr/MYJSijhsOzxklM6n12VsH2ak30meUzDxrlHOO3DxHZo7nJzN/GyUzsXXZW77c0IuSXLfE8UgvFJCJXvTknGTW11s7GdWsT2x7jwrOMxmlqOOGw3NGycxKdt7T62eUzDxrlHOO3DxHZv4lM/tGycyyyA1jOnOMvsnxSC/0gTy5khNKDwXVcP0+n090nVPDQ60Vx1uSKurkTtfKvr3yhgP7RsnMSnbuN9pnlMw8a5Rzjtw8R2ZkptQomVkWuWFMvebR8UiLFJAndVRATV38rMNb+yM9tk7rCTTcltTw1Dxb29YWjFLUccPhOaNkZiU79xrtM2pZZOZpo5xz5OY5MhMnM2mjZGZZ5IYx5eS6xb/5HY+0ShcWk1pPIqkTUe604cnoqa9d7a3TdliqwJA7z7e2p1U52Ujd+VynbWF/pnIfy3bq5715trCNrRglMyvZecZIn1Ey86xRzjly8xyZkZlSo2RmWeSGMeXmOhz2NscjrVNAnlzsa1dbJX9st1BsTW1PCx8IIxilqOOGw3NGyUxsnbbDZOceI3xGycyzRjnnyM1zZGZ/njLzr1EyE67Pdpjc0LOSXK9ZbSGvjkdap4BMtqM7Wzl3wFrlxFpmhKLOsrjh8KRRMrOSnfa0/hklM88a5ZwjN8+RGUqNkpllkRvGdJTr1O9vczzSKn0gT2Y96YQnn9jw1LD1X3giW4c/KbU9y/JvX5jbr6qE2xCOH3udOnuZ6PUDMXUnmGuMmJmV7Owb7TPqCjJzvxHPOXJzL5mh1IiZWRa5oW+tFY7PcjxyNy2QJ5M6OcaGh8NKpn3K0bJztqtkfrMKi/B7w/eGLcu/d3qf/JBLbce6XmEhKhwWu+EQzoMfo2RmJTvPGOkzSmaeNco5R26eIzN/xkmNH74+u1Eyk1q/7brJDT0qzfX2/zcz63ikFwrIwKFRijpuODxnlMzkLlt2CMnMs0Y558jNc2Smbn4zGyUzOcuVG3pUk+sWOB7phS4sAAAAAACI0gJ5IKP0dzPKdgAAAABA7xSQBzHK1xRG2Y5ejFKsH2U7ejHK/h5lO3oxyv4eZTt6Mcr+HmU7ejDKvh5lO3oxyv4eZTuY1ygZHmU7YEsBeRA9n6AUjd8xyn4fZTt6Mcr+HmU7ejHK/h5lO3oxyv4eZTt6MMq+HmU7ejHK/h5lO5jXKBkeZTsgpIA8kB5PVD0XvnvX877vMeujkBtqyA015IZSMkMNuQGAYwrIMLEeLzp7vsgfhdxQQ26oITeUkhlqyA0A7Pv19goAAAAAANAmBWQAAAAAAKJ0YcGyLOmvQPX4dS4AAAAA4BoKyCzL8lMo/nw+fxWM9atFihsO1JIdasgNNeSGUjJDDbkBYAa6sCDJRQ8paza+3+/vf5BDdqghN9SQG0rJDDXkBoAZKCATFd5J/3w+yWFaKrMsbjhQT3aoITfUkBtKyQw15AaA0ejCgr/EisHbri3Wn8NhzC3V/UmqSxQX1axkhxpyQw25oZTMUENuABiRAjJ/iRWF14JxaL04ctEzLzccqCU71JAbasgNpWSGGnIDwMgUkIkK75CHFzmp35mLGw7Ukh1qyA015IZSMkMNuQFgZArIVNle9LhzjhsO1JIdasgNNeSGUjJDDbkBYEQeoseyLH8uYGLF4LVIHI6zDnPRwxEXyNSSHWrIDTXkhlIyQw25AaBHWiCzLMvxBYwLHLa2NxHCbISt0sMbD7I0N9mhhtxQQ24oJTPUkBsAZqCADBRzw4FaskMNuaGG3FBKZqghNwDMQBcWAAAAAABEaYE8EA+zAwAAAACupIA8CF+NooabDtSQG2rIDTXkhlIyQw25AYB9CsgwKTcdqCE31JAbasgNpWSGGnIDAMf0gQwAAAAAQJQWyLwi9jWx7TAtAQjJDDXkhhpyQw25oVRtZj6fz/L9fqPTb6dZx8tdh73lhePUZnudzvFQz7kG2uBYZDYKyAAA8AKFQEpts7BmJ5WV2OupecV+X8XmczTvlFTeAYC26cICAAAeFhb61v/Xf2Fhd6/ots4rNu1WuLzUsBwKx/3zHgIAuRSQecXeBauLWWJkhhpyQw25ocabuZHLPpVm5s4WvzXzDqdf/+39Hptm/Tk2XWy88F9qulH5jII2OBaZjS4sAADgQWcKgTldWZwtBIbLjP0edn0QruNedxl73XboP7Lc2X2WW3TdGy/MZ5iFVJcpa9F3rzuOvTzldtcBAJyjBTKvSfWxBikyQw25oYbcUONsbratKO8uBKZabMa61Vj/zy3opbrUCLdpfX1vuaO74lyz3Y+165DTUnn7ntbeyKjd3tL+nEfnMwracMXn/vr/3mdz7jdJjr6Jsfctj9JvcMzyrQ/+0AIZADY81IoacsMVYu9l7fQlX63N6V85No9U8floHRUC35F7jqg9lzzdCji1PK3Y43xOQVuOvkVR8i2LvWm3YvOpPXfn3HhkLFog86rwxAVHZIYaubkJL9TW/1Mt7nKKLkctu2Kt7Wpb4DkmriU31Hjicyq3tVBtq6Kn/yhMLW+Wfm2vyszR+5bbejh3vCftFT9DLa7/HUpy43MK7tPC36eOEZ6gBTJdcMecGnLDm7x31JAbluW4NVBuTlrMU6q/25gW1/9N4X7bfvU5bKUWGz+U24I8tpzYsNQyY9di4denU4XM2HqWtMrjevY1nHemxW/JDaPadQuXGfs9/Hs6XMe98/ne3+i+RdIuBWSa56sd1JAbSrmQcyFXQ27kpoZC4N/j52wj/3rqBkPqmqfEVcuSj3I+p3xO0Y+zmcz9+3FvvPD4D4+12Gf6+lrqJnHO9YHrgfYpIPO6J08MTkJjePp9lJsx1L6PLuTmvpCTG7mpcVVxTSFwHiX7Nfe4euP4e3qZs55jVlcWb89MXzuezylGcVWGUjdca6bfW6fwtb3lHTWe2ptvatkljbdohwIyr0rdDd6+7o65O+ZbR5lZx5EbudnKyU2KC7l5L+Tk5ngd5eZfublRCHx3eS0pPddcfWMhti6l09ZOVzvvO5fXizOfUdtxfU7NmyGucfZYPLvMvWXV/u339M2V1PJm/du1VQrIvCZ1MZhbxFu5Yz7PifRMZrbTh/MoXf6Z8eTmeWdzU7qccFm144VcyD1LburITVluUjcOY+PtLeNKNfM/s06zFwJLM3P3ze7UTeic6e5SWzwc2VOfUdtlhcurHS/kc4qe3XUsHh0Xd95IvFvqb9qYFtd/Zr/eXgHmlPpjIfdO+FosqxUrtu2Nl7O8vT8Oc4bFxnHH/I+zmVnHlRu52f5e8kfy0Xuf+57njvek7YXckRbX/2pyk0du/labm9J9cvc+rHmfrvhsndGV5xrmcXVufE79aHH9aduZYzHM5fpzqhHR+tre33jbf3vjhcuJDdsufzuv7TptpwvnEY6X2iex7XUMtksLZF6zdzftqgtmd8zH8kRmlkVuRpObm3A/xS7WttPkFOtz1iO2nNSF4t6FXGrZ6/ix7Y2tZ2x7R85HitzITY2nPqcYR0lm9o771Hkgdu5JtZiLrc/euLHlxn4PzwdH55TUeYc/SnLjc+rv8XO2EXJd9bm/N58z0+eMV3ocXLUsx19/FJDp2tGH/9Un3CdtL/KP1q/F9W+Z3Pxocf1b4kKOGnJDrqOCXfiaAh+xQmD4czjO+nvs+iA1bJU77t56hNPFsra33rJ1PZ9T0IaS89wb58Onl+mc3z4FZJrmjvnf4+dsI3ITjp+zjfxwIffu8nolN+8ur0c5Bbvt7wp8pOS2cItd/6TGCzN2Zp61+ZCta/mcend5kHL1jZtlSd9wfmr60nnuXQedWVZqedRTQOY1qZNDzoVq7vArx3PH/H01mVkWuZldaW7uuJA76+hC7soLJRddP2pyk3PB/UZucse5Mjuzqr22Kdl3Cnxjqb22WZW+B6mbEWfmXzrPvWUd5cpn1I+S3JQWg2oyVTPd2Wlr5hs7d7pu4oyz5/Czy4kpva6ITX+1o+uQK68prvg8Is5D9HjFXovJ7evrz7kHvzvm4yrJzPq73Ly3vFaU5qbEkxclOeu5thC8YlkzZmWrNjet7bfc91J2rnHn+eZouUf7ftuK+Oyyjs59a6tmf7gduzIzd+/vvcLkk3LyPrqaa+In1qd22ruKVUfL89nHWW997sNbtEDmNesfIeEJNzwRl3woa9k1tqPMrO5uaXGG3DwvNzewJTfUeDM3sRuFb9w8dIyUqclM2K1IbPxtlySpaWLjpYbHWrOnWrinvo4cW1aqAcB2eLgN+IyCVpw5FlPnwnB47BwYO/cftbzfW0ZsvO3vqfNybPxwvWPrdCRnncP1q1kOZRSQedXeAV771YunLi5zvxrhqxjXym1N1+p+kpt35O7PKy/kXHT1rzQ3LthZlvrPqb3imgLfe42nNAAAIABJREFU2Er2Wez92Bvn6PWjdTg7fe465U7LHzX7JXXspj5/Yj+npt0b7rOPkV11LIbZTx0Tqc/t2LGRO25svG1xfDtdat3D12Ljlu6bnP2S2jdcTwGZ1/kAppTMUOMoN1dfyLnoGkNJblywy84q53OqpGBXOlyBrz+ubX44l5Qpyc3eZ0r4ebJKjeezz2cff7vjHL73ub897o5ePxr3aJ6121R7fORs397v3EcBmS4c3aEOf0596MemDS9IVrGLothF1Znt2Jt/+DN1Uu9xbpbkhq2aCzkXXfNwwc4MFEzedeZ64s55neXa5X6xfRs756cKs3vz9dkHz0ndwEkpucGUO8+9ZR0di0efPVetC9fzED1elXOxEbsjnmols70oOZp2e4c5HDc2fur/km0N570dFm5DqiXA7HIvUNfXU/s79YfK9kNPbsZRkpva+YfvSY2c921t/ZJzzuScs7nZnhv2liE7Y8nNzdH7UbrMq+Z1tAz5uF7pueaq47Sl472ldenFFdc2d3xO+exjNnf9nXH1Z3psfm/8vZhzjtgTrrO/eZ+jBTLNO/Nh7u723O5oaSE3c2uheHJFi7PtPFrYptHF9vEb+1122nPV/nuipY73GsYVtvjLaUVYMs+9YXfz2UeLwr/xYn+Hpo6fcNqwgVNq+N4yYvMM55Na1l6DrHB+OcfP0fallhd7jWspIPOa1B2wKw96X8UYyxWZyRlXbsaSm5urL+Riy3LR1Y/a3GzHc8E+nyeubRjL2czEjsHwPLEdxzE7hpLcxD4HUuf3o8+z1LC9efrsY2RnzuGpcWLDcxoNnZnf3vSx10uzf8X4e/NwLD5DARku4u52X+5oaVFDbtpy9YVc6nUXXWNxwc4VFAIpdXQtE+YlNj7j27teyX1Nserc/GEmtZ8vV13XaHR1HwVkmrZ3xzl1t3j7s7vbc7qjpUX4empcueEsF13Ukp1+KQRSI7xGiL2+9zuMwGcftOHMMXXmGA7PAT7r7qOAzCv2PmhLTgBaBc7jTGauammRO88jcvOckty8zUVXO3rKzbLITivO5EYhcE5nzzWxmwyMr7fPqLv47ONtjsW/Pb29s+3fFiggQyZ3t6khN+Ry0UUt2emfQiB30M0VI/PZB/AsBWReEX4At3xB6+52G3rKzLLITSt6yw1tkBtq3JkbhcAxnc2Mbq7m5DMK2uBYZDYKyHDA3W1qyA0AuRQCqaWbKwDgCQrIAADwMoVAcunmCgB4mgLyIHq+APQH0DtkhhpyQw25ocYMuVEIvFbP+yE3A7q5ut4MuQGAsxSQB9LjBUTPF2wjkBlqyA015IYaI+dGIfAePe6Lu881Pe6Tp/W4j3xGAfAkBWQAAOhAj0UuAAD69+vtFQAAAAAAoE0KyAAAAAAAROnCYiKpfrK2X4cM+9Tbm/77/UYf/rIdz1ct+yUv1JAbasgNtWSHUjJDDbkBYHZaIE9kvQj5fr+//+VaL4jC6WLz2C6HfskLNeSGGnJDLdmhlMxQQ24AmJ0C8uRid81znugbXtR4CvAc5IUackMNuaGW7FBKZqghNwDMRAF5YiUXK0cXRLkXTPRLXqghN9SQG2rJDqVkhhpyA8Bs9IE8oaMLlPUiJrw7nuqr62i6K9etZaN+1azlvOSsX8tGzcyyyM2d5EZuaoycm2VpOzty0yaZucfImVkWubnL6LkBGIEC8oTWD+jYRUbORdE63l0f9D1eQPR8wXak9bxsl9OTkTOzLHJzF7nJm1Zu/jZ6bpal/ezITXtk5nqjZ2ZZ5OYOM+QGYAQKyBOL9du1VXNx4ytY45IXasgNNeSGWrJDKZmhhtwAMBt9IJOltJ8v5iYv1JAbasgNtWSHUjJDDbkBYAQKyBNZL17Ci5jY8NSw9V/49S13y8cjL9SQG2rIDbVkh1IyQw25AWB2urCYSOqOdupBDrXT7g2/UupiK7bsddyj9bq778yejJaXZZGZJ8iN3NSQG7mpNVp25OZ+MiMzNeRGbgBmpwUy3VovUL7f7+9/R+MyN5mhhtxQQ26oITeUkhlqyA0ApRSQGcqZC5z1rrmvkc1FZqghN9SQG2rIDaVkhhpyA8AeXVgMZPYP7PBrU6mvW+V+DWsGMiMzNeRGbmrIjdzUkBu5KSUzMlNDbuQGgH0KyIOY+UM8dsEXPqDi6Oet9e756Pt09O3bIzP1ZtjGFLmpN8M2pshNvRm2MUVu6oy+fXtkpt4M25giNwDkUkAeRM93zc9eYGwvZLbDYvsk5+EPs+h5W2XmPT1vr9y8p+ftlZv39Ly9cvOOnrdVZt7T8/bKDSPpOUOxFvw9cvOHPQrIA+nxYL/y5BqetGMXRHvrEfuKVo/7tESP2ycz7+txG+XmfT1uo9y8r8dtlJt39bh9MvO+HrdRbhhRj7mpueHSop4L3zzDQ/QAAAAAAIhSQKZb6x2y1B2/z+fz1zjbYbE769v57M2bfskMNeSGGnJDDbmhlMxQQ24AKKULC7p19LWQ1IMdaofRP5l5TuqPhtRXJI+mz53uDnJDDbmhhtxQSmaoITcAlFJAntBIhR3uJy/UWFuq1DxQYm86rVnG5nxDLdmhlMxQSmagbTnHaKtK1n0dN/dcszcvKKGAPCGFHUrIC1eJ/aGU8wfT9vV1GsbkfEMt2aGUzFBKZqBtZ47Rt5Wse87fQ25QcQcFZJZlaauw08tJfmYt5WVdB9pWcuGSm6cr1on2Od9Qq6XsyE0fZIZSLWVmXQfgj54Lp7XrrnjMXRSQaaqw4+TWvpbysi6DduXcHY9lZPvH1B3vsdz0wfmGWi1lR276IDOUaikz6zKAP1ItelOtfFs6hnLWfW843EEBeWItFnZ6vms++km7xbzkrFfLRs/MsvzZxtj7lPvVqzv+4JKbtjnfXG+G3CxLm9mRm7bJzLVkxmdUjRlyw3NSf3eEf1uEw1qQu+57P8emgysoIE+s1cJOjye5Vj5w7tRqXrbz78kMmdk6+irVGxc4ctMu55trzZKbZWk3O3LTLpm5jsz4jKoxS254TuwYTXUVsx6LrRw7Jeu+t86Kx9xBAZkmCzu0S164mwyxcr6hluxQSmYoJTPQttQxGn4ToMVuII7WfY/zEXf59fYK0Bd3iCkhL/Na3/swA7HhqWHrv1j/X7JFSCaoJTuUkhlKyQy0p8XCMbRMC+QJbQswqcJMeIcrddfraHr6Jy/USL2nseGxPgJL58sYnG+oJTuUkhlKyQy0be9YCruBCBulvH3sla57OCx27oGrKSBPaJTCTuqkGFuPow+GknnNZpS8LIvMUEdunuN8Ize1RsmO3DxHZs7Na0ajZGZZ5IYxHWWu5UzWrHvuMLiKLizo1npy/H6/v/8djXs0v+18nHzHIzPUkBtqyA015IZSMkMNuQGglAIyQ6m9WNlO5+tjc5EZasgNNeSGGnJDKZmhhtwAsEcXFgOZvZ+bVH9k4UVMK/0ctUBmZKaG3MhNDbmRmxpyIzelZEZmasiN3NCGUY7FUbYDthSQBzHzh3js5Bw+sOLo59h0o5tlO2Nkpt5M2xqSm3ozbWtIburNtK0huakzy3bGyEy9mbY1JDe0ZJT8jLIdEFJAHkTPd7jOnmC3FzLbYbF9sres2S56ZEZmasiN3NSQG7mpITdyU0pmZKaG3MgNAMcUkAfS44f2lRdsqf63cpYx6130HrdPZt7X4zbKzft63Ea5eV+P2yg3/2vvXpfkZNUwgNqp7/5vufePbBOHAAKeANeqSmXGtj20j46+0visEddPZp434jrKDQB38hA9AAAAAACitEBmWOsd8dgd7vCrV+s44dezwukwN5mhhdzQQm5oITfUkhlayA0AtRSQGdbe16Jir5cOY04yQwu5oYXc0EJuqCUztJAbAGopILMsS/qusZMCYuSFVrJDLZmhhdxQS2ZoJTsAvIE+kFmW5e8Jzvf7/fMPUuSFVrJDLZmhhdxQS2ZoJTsAvIEWyCQ9dfKjD60xPXmyLDNjc6yhluMNLeSGWjJDK+c2AMxGAZmo8IEK68lIbFg4/Ah37Mf0VF7Onhb3c6yhluMNLeSGWjJDK+c2AMxIAZkfYnettydB26fwhk/f5X3khVayQy2ZoYXcUEtmaCU7AMxMH8j8EOu3az3RCU9wYnfTeRd5oZXsUEtmaCE31JIZWskOADPTApmo8CtW4V3y1O+8k7zQSnaoJTO0kBtqyQytZAeAGWmBTBMnPNSQF1rJDrVkhhZyQy2ZoZXsADAiLZBZluXviUz40Idl+fvVq9i46+u8i7zQSnaoJTO0kBtqyQytZAeAN1BAZlmW/ZMXJzdsyQutZIdaMkMLuaGWzNBKdgB4A11YAAAAAAAQpYAMAAAAAECULiwmsu1fC0rIDC3khhZyQwu5oZbM0EJuACBPAXkS+tailszQQm5oITe0kBtqyQwt5AYA9unCAgAAAACAKC2QeUTsa2LbYVoCEJIZWsgNLeSGFnJDLZmhhdxAH+yLvI0WyAAAAAAARCkgAwAAAAAQpYDMI3Jf5/BVD2JkhhZyQwu5oYXcUEtmaCE30Af7Im+jD2SGEOtfyEEZAAAAAK6lgMxjvt/vP4XhVFF4HXf7evh7Sul49K8mM7CSG1rIDS16zU3sRvyy1C/bOp0e1mkWvWZmWdK5WZZrllG+yo2Sm3WZrnqwmMzwtJ73RTibLiwADvp8Pn/+5YZBzDYr8kKpMDfyM547t9d6Mfv9fn/8q10GF8XPu3s/X7MS/pxyZPnk6zpPHW9yw86cFwDXU0DmUbETixbbC+fw5+3/jK80M7OeKNOmx9ys82sp6Dim3aP2b9SIBUHOd9a5zR1kpg+9Zib3zUCe12tu4G3si7yFAjJDSbWySh20FfGAXqW611HQ4Qj5GUPsRnduWGqc8LWj2z41ndS0c+PK4fl6y01sXrXLlxq2N658lestN7F5xOYpMwB9UUBmKFpaUWL0E2We0XtuYstCP3rPzxXTpl14g3vbT+j2uQ/bc53YONvfj94s304nNf0wv7lxOV9PucnNq2b55Ot6T+Vm+7cm9ncoNc/tcssMQD88RI/H3fkHfXuS4URiXHvbbnvCuf09PFFeln9PNsNxwnFzcq/n5lm6XhzTa25yYtMJp8+1Sj/nEfJz5rTJa90/w/yUTvuuIkmsYJMbl3JHPq+nclN6DClZvtjr8rWv59yEr8eKyLH3xP6W5uYhM/Sg93yF+8bZy5u6EdQ6nTOmdXQZUvM/cxl7WN8aCsg8KnXicJURdkryjmRmhBNlrtFzbkrJyDEtJ7Zn/I16Oj8upu93Rm5qCv2pm0yt865R2grxjmUZ2Vnnw3fn5spcl07/zfkaNTc148oMI6jdF+++9ovNr2QZapZz72ZPiXB+T10jl6zL2dd3ozTqUEDmMbGL+W1LrNi4uTtnsTvQYcsrxlaTmb3p9Hyi3DJt0kbPTclyXTHdWZV+XmflZvtex535nZ2b0nmuNxtqb5SctVy5i1OZynsiM+s8WnOTmtZV5OtfM+QmnOb256PrITPc5al9sVRqOXpsxNTTshCngMwjUicc64EsPJjVthTcG8Z4ajNz5nzvPFGW13P1nJvUiVtqmXIngLRJbZuncrOd/9kFQRfT12vJzfZvwPb32E3x8D3b4Xs5abkRv74Wa4kTLndsXLna13qsuSs34XS208ht65rlk696vecmlpfcPFM3V2P5kBl60vp3f/0/zGcqx7FxwunFlqNlXbbz2S5nan1rzqXPWtbY9Gs/o9T6tixbybqGy9cynx58lmX5jrjgjG3v4ru3u2Ejmu0zrM1M7CC9/r59PSZ2Yrp9b2zeuemn/uj2+odkpuz0nJtwnqnxa07WnjJCZnLbbrXdzi1/o5467uTG7zk/I+SmhnOb6832GcrMPWb7HOWGM8jJcUfOF3PXH7Hz0VShee/cNbeMe9PZ+3lv+UrmkVOyTjWfUe69e6+Vzr90G9bMrxefz0cLZMZx5h2ro8tQU0g8Oq8zpvVG288s9vntfaY1n3np9GN3p1vmx3XuzM2Rac6Ql5KC7t2Onrw9fdwpHW+G/AAAzGI9N0s1KNiOs7Weu551bpeaTm65Yq/vjbunpDjfOu2W+aWUfC6530ejgMwQcneH7rR3gFjHOWtey9JnkQWg1VOtX4+eyMLZerhR7Mb4eHr4HOVmPD18jnID+2ItVlNSLW/D1+9ertJ5p5Y11UJ7O94Z6xZroVy6jLFlfUPdRgGZx+x9BXjLH36WpS4zPZw4OlHug9zsz+uMaZXOq6d87p0wluYm9pr8vFNpbtwYZ1X7N0puWBa5KZnXssgN12s5Xzx73tt9K9biNbaMLV1eHFnG1HLnxi9pXX318eyMc+Uejr9nUUDmEeuBLHV36chOFetbZjvPvbtZ4bAjF8ix9UlNP3fgpy4zvRyonSg/T27257Us1+emt5OlvWVp+RslP9Tkpqf9gefUHmvkhmWRG+jFkZrG+p513FgxeDut7Tjb4SXzip0bhuckqenklis23XD4tsVwaSOHkvPYVM0nVoDO1XNyNaKSc/m9zyU1v9hrI1BA5jHbA244vFXqjtX2wB7+H743fC11165lWWIH/dgfnt6KLb0ozYzPji25eVYvx7PaZaj9G9XDOvK8q85tttNwY3wuV2RmWeRmdnIjN/ShZV/cu6FcUrSs1TLNkmulmvPiM9drb9mO3LQ/Y/zS7T8aBWQe1bLz7BUjUnesWnfU1uJH7I5cbnlGPpDc6ezPyYnyO8iN3LS46jOSn7md+dm4Mf4OV/yNkpv5yY3c0Ad5G1fr8eKs8+FcvahHCsg8rmbnK7mwPuMAXnKys3fBHjvJ4RxnHrCdKL+H3NyfmxmyeXbBVH7e4ci5TWpaodbPv3XbbW8glCyPfNSpPdbIDcsiN6nf4W5usI/lyPY6UnAOj4mj5UUBmWGkLrpLxr/CmUWo2O+cw4kyLeSGI+SHUm6M00JuaCE3AL/dfU47yzm0AjKP2p4Q5E40tndscrYXw+FJR6ql1fa9sWnFTrRKLtbD6YfzTM0v9hp/lWYm9roT5feSm/vNcFOsJjep8eTnfWrObdwYZ1na/0bJzbvJjdzQh5bzRRiRAjJDqDkI77WYOvKVgTPGz03DH5vzOFGmhdxwhPxQyo1xWsgNLeQGgDMoIPOY2ElMTxenrcty1smL1mD/Ks2ME2W25Ca/7MTV/o2SH5alPDdujLOqOdbIDSu5OT59OEPvNQ04kwIyBI5cHB8pOId/aPzRaedEmRZywxHyQ+/cGKeF3NBCbgDmo4AMgbsvjl2Mz8GJMi3khiPkhxJujNNCbmghNwDz+izL8nWA5W4lX/HlmNm+OtNrZu7+Onfu6+xnzmOW7MjNz/ldNc9UlyCj5qjX3Kxmyc/IGYnpPTczkBlayA38a7b94gn2Rd7k8/logQxwhBbrtJAbjpAfAADgTgrIPGKmlmrcQ2ZoITe0kBtayA21ZIYWcgN9sC/yNr+eXgAAAAAAAPqkgAwAAAAAQJQCMgAAAAAAUfpApit7TzLtmf6OniEztJAbWsgNLeSGWjJDC7kB4EoKyHRnxBOIkU/YZiAztJAbWsgNLeSGWjJDC7kB4Cq6sAAAAAAAIEoBGQAAAACAKF1YAAAAwIukuo6IdYOxjpt7LfU6AHNQQGZ4Tn6oJTO0kBtayQ415IUWckOt7/e7fD6fH9s5l6O91+QFYG66sGB468nK9/v9829v3L3pMDeZoYXc0Ep2qCEvtJAbzmC7A5CigMyUnPxQS2ZoITe0kh1qyAst5IYaYQvjz+cTbXWcGg7A3BSQmY6TH2rJDC3khlayQw15oYXcUCqWgbVLirDritRwAOanD2SmkTopXltflPzMu8gMLeSGVrJDDXmhhdxQa5uB7bBYlmQE9o18c8U+To4C8iQcpJz81JIZmWkhN3LTQm5+Tkt2yrw9N/JS7+2Z2U5HbsrJzb/TCm8uAHVGPL7a19mjgDwRB6nfnPyUk5nfZKaO3PwmN3Xk5i/ZKSc38lJLZn6TmzpyAwB5CsgAAADwImsBOtZ9Sarv47Bl+950AJiHAjLDc/JDLZmhhdzQSnaoIS+0kBtq7W3f2OulwwCYjwIyw3PyQy2ZoYXc0Ep2qCEv10l95T/V3cPe+7dF2HAasWlfSW6uM3NugD6UHGfCcXOvpV6HIxSQX8YJEKVkhVayQwu5oZbMUGvdxqntm5N6X9iSNzUfxiU3wNVqjjOx40duOnCWX08vAPdaDyTf7/fPv1LrgSh8X671ggPXuGSFVrJDC7mhlsxwhtgNh5LiYJgHDzR7F7kBrua8g95ogUzyBKj2q3Bn3elyItWv3rKynR596zE7ctM/uaFWj5lZp0d/arbzXpbObvUlM/2SG+BquW8vhOPFhsMVFJBfrrcTIAe+fvWWle206FuP2ZGb/skNtXrMzDot+rJXZEtt/20r01RrdceaeckNXGvkGyBX3gTaHh9KfoarKCC/VK8nQP5o9KfXrJQuX89mzcyq5+zITb/k5hoz56bnzJQsX89mzc32gjtUkqd1vKs+H5npk9xcZ+bcUGfELJy578WOM9vzldi4cBcF5Jfq+QRoxAPhyCdse3rOSjifkcycmVXv2ZGbPsnN+WbPTe+Z2c5nJLPnZlniXZ5steQidaF/ZNlG8YbMLIvcnO0tuYEaqeOM/YUnKSC/XM8nQPRFVmglO7SQG2rJDFdq6SIF5AaAWfx6egEYR80JzYh3vzmPrNBKdmghN9SSmXdat3u4/WPDU8PWf2FrMIW/eckNcLXcMWG9ubQdZzvMsYW7aIH8MuFBJzc8N2xZ/v3K6NVf/+Res2Yl9cc0tjy5vjFz65d6z1vMmh2uJTfUkhlqpbZpqg/s1vfmhjMeuYEx1Fzn9WZvGUuONyXTgSMUkF9mphMghcBrzZSVcF6pYkNq3NLprMPfbsbsON5cT27kptaMmVkWuaGOvNBKdphNzXUeUE8XFgxr/cPw/X7//Nsbd2864XAnPO9wxnbWWm1ujje0kBtayA015IVWsvNeb7puect6wh20QGYqCoHUSt2lDjOw1/JCZt7H8YYWckMLuaGGvNBKdphJyXXeVa3ltXxmRgrIE3n7QUohsN6bMxNb97BvzL2fY7+/wZtzs3K8qSc3ctNCbuSm1tszIy9t3p6bZZEd5lF6nZd6LsJR9gFmpYA8iTcfpBQC27xpXWNSfbTF8rT3tb03Zect65nieNPmTesaIzdt3rSuMXJT7y3rGSMv7d62viHZeZc3bKea67z189D6+LfZs8ExCsiTePNBSiGwzZszk5pW613oN2Xn7blxvGkjN3LTQm7kptabMyMv7d6cm+00ZGd+b9s+e9d5qd/PnvcoRj4Wcg8F5Im8/SClEFhvxPXs9Q/bm7Iz4jqenRvHm3ojrqfcPG/E9ZSbZ424js6HnzfiujrWUMN2+de29XGv15jQEwVkCDjxmdt6chDbxuHJw7Z/rO04uelccQebeTne0EJuaCE31JAXWl2dnR4Lfb3uJ7FrmJnVXudt/3/D5wNHKSAzLIVAWuxtz9jrR4YxB8cbWsgNLeSGGvJCq9Gy03MWeyxqL0ufn9WVWq7zgHIKyAxLIRC4i+MNLeSGFnJzvVSxJ/UV/r33l77vCvJyn5lyE86/9PUnstNz4XjV87LRv5JjSzhu7rXt629rhc61FJBfaLaTH64lL7SSHVrIDbVkhlqxr9iXtiDMva/XVoicQ27u5xjMG9QcW8JvAuxNZx0OZ1BAfiEnP9SQF1rJDi3khloywxliNw5Kilfb13MX9sxJbq6jePxO9oXfzsi+fYizKSCzLEtfJz/+aPSvp7ysy8AYesqO3IxDbqjVU2bWZaBfNRfZpVk6Y5nom9zAuRQ7fyvtT3yvOwufJ2dTQKarkx8Huf71lJd1Hoyhp+zIzTjkhlo9ZWadB33aK7blvg58Zb+sMtM3ubme4hdvFDu2bPeFkp9jv8NZFJBfrMeTn5Hvms9+kO4xLyXL1bPZM7PqMTty0z+5OdcbctNjZkqWq2ez52Z78R0qydM6nmPNX7NnZlnk5gpvyA3siR1bUt+Gyu0zd33jgfdRQH6xXk9+RjzQjXzCVqrXvGynP5I3ZGbVa3bkpm9yc5635KbXzGynP5K35GZZ9h+c+MSFuMz0T27OEeZG4Yu3Sx1bao6xishcQQGZLk9+6Je80Ep2aCE31JIZriQ/tJAb4G6KyJzt19MLwFje1rKAY+SFVrJDC7mhlsy807rdYy0fw+GpYeu/8IZFbLrMQW6AK+SOAWsReDvOdlishXLsGOX4whm0QH6h8OCTG54btiz/tvKJTZexzZiX1B/Q2HLk+sVMrRu/zZgdric31JIZaqW2Z2x4rM/s2ukyB7kBrrB3DCg5xtQMg1YKyC8008mPQuD1ZsrLdt6pQkNq3NLp8NdM2XGsuY/cyE2tmTKzkh2WRQ64lnwBUEMXFgxtPUn5fr9//u2Nuzcd3sm2J8exhhZyQyvZYVnkgGvJFwA1tEBmOk5eqJVqjRxmKdf6gveRA1rIDa1kh2WRA64lX3AOfQ4zIwXkiThIKQTWentmYusf9ou59/MbvT03y+JY00Ju5KaF3PwmO+VmzowcXGfm3JSSLziHfYNZKSBP4u0HKYXAem9d761tDrbDUk/AxefgWNPmzeu+LHLT6s3rvpKdOrOusxxc6+2fkXwBUEIBeRIj3zU/48RDIbDe2zOTml54YsxPI38mjjXPkRu5afH23GynIztlZs2MHFxr1tzUTkO+AMhRQJ7IiH/Qzz5hUwisIzPXmL1Fxojr5ljzPLmRmxZy85vslJs5M3JwnZlzU0q+AMj59fQCQM+cMM1p3a6plhWfz+fHONthsRPq7WuzF4+5hmMNLeSGVrLDssgB15IvgLlogczQwiLfVvjVq20hcDtOOJ1wGsxnb7vGXi8dxpwca2ghN7SSHZZFDriWfAFQQwGZoSnnRaqcAAAgAElEQVQEAndwrKGF3NBKdlgWOeBa8gVADQVkkl8vcjJAjtzQQm5oITe0kBtqyQwt5AaAN9AHMn9Obr7f759/sEduaCE3tJAbWsgNtWSGFnIDwBtogUzUkyc+HrgwrqdyIzNjkxtayA0t5IZaMkMLuQFgNgrI/CN8kMJ6IhIbFg4/yh37cT2VG5kZm9zQQm5oITfUkhlayA0AM1JA5o/YHevtCdD26bvhU3evXIZRvPWk7encyMyY5Kad3Pw7TG72yc2/w+Rm31tzIzPt3pqZZZGbI96cG4BRKCDzR+xEZj3JCa0nPlf8sR/xBGLkE7ajesiNzIxHbtrIjdy0kBu5afHm3MhMmzdnZlnkptXbcwMwCgVk/hF+vSo8GUr9zrvJDS3khhZyQwu5oZbM0EJuAJjRr6cXgPE42aGF3NBCbmghN7SQG2rJDC3kBoARaYHMn5OY8IEPy/Lv1662466v805yQwu5oYXc0EJuqCUztJAbAN5AAZndE5eeT2xSfWbFljl3opbrq6zn9X/SiLmRl+fJzd/3yk05ufn7XrkpJzd/3ys3ZUbMzLLIzdPkRm4A3kAXFgxtPSlZH0KRO0kpeS31P3OQF1rIDS3khhZyQwu5oYXcAFBDAZnpOFmhhrzQQm5oITe0kBtayA0t5AaAFF1YTCT1NaQ3CfseS33dSr9jv709M/LSRm7kpoXcyE0LuZGbWm/PzLLITQu5kZurxLr00M0HMCIF5Em8/Q9P7KRvexJU8vPaZ9f2/5nNvn458tLuLesZIzft3rKeMXLT7i3rGSM3bd6wjjly0+YN65gjN9eKfSY+JygTHp/sM89SQGYKqbu5sRMiBx3khRZyQwu5oYXc0EJuaCE3QI9iN1lKbry4OXMdfSAzlfBrV3sPhODd5IUWckMLuaGF3NBCbmghN8/6fD4/ivbb31M/w6xSReDUzS3uoQUybPg6ETXkhRZyQwu5oYXc0EJuaCE3ebmiV6xrkLBQFn6+PmtIf3Mi3FfW1zlGAZmhxQ4Qq/CP7rZfru04vIe80EJuaCE3tJAbWsgNLeTmXrGv4ud+X98T62saSBeJS/ptp40CMkPbOwCkvvZwZJqMS15oITe0kBtayA0t5IYWctOXks8uVjBT1Id09t10OZcCMgAAAMDDYi0mcy0nFY0hzU2Xc3mIHgAAAMDJYkWrcNhaJI4Vu7bv2Y4XGwdmkWo5nLqZUrMvrH2MKx7X0wKZ7vhDSC2ZoYXc0EJuaCE31JIZWshNf0q7Aon1Q733M8wsVkQO94XUA/JSD6PUD/IxCsh0xc5MLZmhhdzQQm5oITfUkhlayA0wmzP6andsPI8CMgAAAMCFUq0ln7S3TGf2F6vvWRibAjIAAADAhVL9uj6pZJnOKvam+neGHDde+rnxooDMI1Idoq+e3jHoj8zQQm5oITe0kBtqyQwt5Ab6YF+8hxsv/dx4UUAGAAAAuEDuQV/h8FgBMhxv+3v4ULDc+7fvCcc5si6p6ececgaMRwEZAAAA4GTbAu+20BoOD4vB67ix8dZxw/fFisnb8dfXYuO2rEtqmcPlC98LJdx46e/Gy6+nF4B3yu0Ive0k9EFmaCE3tJAbWsgNtWSGFnIzrlghLPW19LDQFBuvdXu3FnO3heHU62cs3yjsi9cJb37khm+H5caL3fwIx42Nn/r/yLrEljl1o6gnWiADAAAA3Ki0EHVGMbKk1fFeC8tUa2q4UqyInBt3b7ynbrzkXs/93hMtkHlMbMfoeWfheTJDC7mhhdzQQm6oJTO0kJu57D2MLTfsTNtWmC3C5XtDkdm+eL/SnB7N8zqNvRyvrfJT48VaG49KC2QAAACAk8UKUOFX6MO+ifeG5fpHzrUizvX9WtK6MtWdQKq/1p77cmV8scyWDjvT0Wmn+i7vkQIyj/JHhVoyQwu5oYXc0EJuqCUztJgxN7nCycitWVPrVNp6de8r7rF+VI8uW834b+8L+Ol9cdZ9w42X/vYfBWQAAACga70VU0r0VNxrbdl4VjGrp89iNjPuG2689EcBGSbU89ce6JvsUEtmaCE31JIZWsjNOGyr6xwpAB8pOIfb1PZlRG68/KWAzOP8IaGWzNBCbmghN7SQG2rJDC3khhJ35+SNuXzjOs/OjZd/KSDzqNjdlJ52kBHNfvdeZq4zc3bk5hozZ2ZZ5OYqckMtmaGF3Iyh174+79Ky/rNs+1nYHn0ZdZ8aITO/nl4A3mu7Y6//tsOp95YTZZmhhtxcw/GGFnJDLZmhhdz07/P5/NlOV37Fu+W12MO71n+xcVOv1SidzgzbfiYjbI8Z9o8W9qnzaYHMI/aeODn7Sd8VZv/MZOY6M7f8kJtrzP65yc01Zv/c5OZ8s39mMnON2T+3ktyM4KxtdEdxbLus299zrx2R2saOGX0ZYXvMuH+0sE+dQwGZx6R2xHVnpczMxb+QzJzrLdmRm/O8JTPLIjdnkhu5qbH9nGRGZkrJzd/hbyt45PaVlv2o5j1Xf86xv5+OGX3pfXvMvH+0sE8do4BMt+ysZXo8MD9FZuqcnZ2Wk4mabdb6vj1yU87x5i+5KSc3Px+MQp68/CQzZWpzM/vnOvv6HbUW2e/6nM7o3sKxcUwj7ot37h9PfT72qTYKyHTLDk0tmXlO6x/h1m1W+r6SkxK5oYXcUOONrQI5h8yca4ZvRLz13OasQtMTx+Lc/HLrNeN2fJs7tuHZDWvuzN0V87JPXcdD9HhMab86sJKZfvX8x1huaCE3tJAbasnMfdbCSM/nLKXkpk1LcWzbF+pen7FnZSuXU9u+LzNtj1H2jxb2qXNogcwjUp2Sz9AqgGvITF+ePgkoJTe0kBtayA21ZOY+o5y3lCjJzR1dhJ31vru3y95DwGJSDwWrmUaJkuVwzOjHjNuj5/2jhX3qXJ9lWb4+FJ4SO9mQR3Jk5nkjXoTJzf1GzElIbmghN9SSmWvN8PcoZpbclBZqctvx7Ndiw0vGrXnfEbNs+1k8vT32Mtbr/tHTsfnpbTiCz+ejBTLPslNSS2ZosXdnfH0t9p5e7F1gbZf/6LKfOa2RleQGQi3Hm/C9pXpsIeNYVc+x5jozf6az5Ga7HtvfS63vixWqYq+lphEuRziNWMEs9vMdZtn2s+h5e7xx/2jR8zbsiQIyAMVm/aPa2mLkzs+j5CupZy1LeJJI2lmFwDso7PVj3Z+PtlSr/ar6HRyrrpNbzyv2sxFvUITj9rTs5LUWcGLjrsNKv3q/HS98T2oassUI7B+cyUP0AHi11IVKj4UZ+rM9ud7+6zE7JSfz6/KfMS8XD/V6zQ792O5bJfvZkTz1uA/3uEycyzYG6JMWyAAUeXtLnrBFZeorYevr4e+phzPExg/nsR2ndnlz8wyXr2U+xKVamEKN1DFg7yujpccax6qxaOlV7s3H35J9FgBqKSDzQ2+dh/u6bR9GOhGVGa6QKhKnHgyx/ryOs+0nLFWg2Y6/bV3WchGc6ucstQ6p9eA8CnvUSh0nYvtyOH5uXMeqeaWOH7G+KmPDUtPJDe/9OPZGsc95lpuavqEBcfYN7qCAzA+5i4U9V5yUlHyV86x5xk5a+W2kE1GZ4Wq5FmCpLLRmrnUf29sPwmn2th/PRmGPq4T7esl+71g1p9zxI9z2qX16thsUzMX2hzj7BndRQAaAE6QuumuVXCjvtcY6a1k4j8Ied6i94e9YNZfSz7DkmBN7fbTjGHl7LcVjPwPwXgrIVNk7sQi/Dhe+vhUbfvRraiVfrXNCdJ3WE9Env9ooM6SKIKkL1h4uZI/Ov/WbJrRT2KPEWftizTHtSo5V9zr6TYMzpt/Tceztcp9/rqX4KtVKHSgXq3dcMf2e9s0el4lzKCATlWs5kCsKpr5qFjsBSZ2QtH5Nzddtr3fViehTX22UGVapG1qx11NFmVxLrVTWYvPazi92Y6Mke7Flya2DmyPnq7kBobD3Ptv9eSt13Nm+FjtepfbxvWHhMjhWzeHq/XGW49jsYtso9/v6ntg5NlCv9VhZczztcR/tcZk4hwIyUWefFMben5pe67z2DlSl8yft6hPR1m0iM/eYff1LCh17w2qmUft5njF+bhqzb9+r1BYCFfZYlvLPKDVezfDaY0H4umNVf2L7csmNzvB9e/t5avgoxzHySj6/WMOK3DYDfksdo2LHNRiFAjKXqTk4loy7d7ISO8HhXq0noq3zkhlm1XpieVYBz/5Q7kghUGGP0TlWPaP1BsLR49CIxzH27X0jL2QbwHnC69XYTbLY38zcDcPUuNvh4Xjb31M37mLjh8sdWybmoYDMMM64yAgPhA5u16g9Eb2KzDCaI0WVI0WcMNtyPj6FPa7kWMUdnHe1yRWgYq3PU40pYq3EbRM4T6pIHLuW3v6cagRVOm5svHXc8H2p6+HwNS2r30EBmR9qv4q7jhs7wG3HLfnq2dGvqaWWy9dtj7v6RDR8PTVuahvKzD2cFFxvtJss9Edhjzs4Vj3nzFZevbYYe/O51hlaW4qnjuG2A1wv1+I/d1M+d22dmkdumq37u+vEd1BA5ofSnb7l62q149WOmxo/Nw0HuTJ3n4geOWmVGeDNFPZgfmftd6kb/k9zXAH4rbbLxZLjZ09dSjIWBWQuVXMnytdtqSUzAAAQ12Nr7r1lekMre+aXKq6mrl/PbsFbM+8r2e/mooDMJWpOVnzdlloyA+e4+ibIldO3/wGUPTAp7FszHJ957X39/QklyzR7K3veIZb1VNegqWLvXpeLqeGx7ipSXVg82aUkY1FA5hJXdlNxlIPY+GQGzjNivl0IApQ/MGkdnntuCQDnq+m6MTWspsvF1q4nc69f3aUk41BABgAAGEzJw5VyvzOvXKvGcHisdWHqwdi51oax8bfvCcc5si5a2UMf3Ix8l19PLwAAAAB1tl9xhtXeV9+3w2MZio2X+kr7dtzUV+Vj/x9Zl9gyh8vXY9cdvM/6zY8zsnjmtM4QfquFd9ACGQAAYDKxlqIu9t8l19dpbNzYe2Lj1GrNnlb2jG7W/rzta++kgAwA/GPv66YlX0ct/crq3oWlogfAv/YerpR62FHsNd6h9AHnZxSrYt1dxOaVW7azlgWA4xSQAYAfagu6sfFLW77tXRC6YARIq304ksIxy1L2d/sOR+enlT0j0Z83o1NABgD+kbsIKzmRLT3Z1U8hQJ2zigqOvXOK/V1NtU7fG7a+N5xObJrbaYTLEiuYlRR7tbJnFql9J/Wgytj48DQFZACKOHF5j5oT1rPGyb1PkQPgt9Zj6fp/7MFjzKfmBnBtK/bw9docnTG+VvaMRn/ezEABGQCI2uu/sKSw21r81doC4ByOpTzlyA3kZdHKnnnoz5sZ/Hp6AQCAMX2/36IWFbWtiBWPAWBc4Vfwa6znDbXz2/4fTss5Bb2LdTsDvdECGYAiinrcKdV/IwDQt9EexgdX0583M1BABgCinira9vBkeAAAOIv+vBmdAjIA8Efuaeqph9qFT1cvHWc7P0ViAABmoj9vZqKADAD8UdIS4qxx9sarGQcAAHpx5AGSYcMK58L0QAEZAAAAAB6kUEzPfj29AAAAAAAA9EkLZAC6cnUfX1dOf8RWAzP1qXblulz9OY2YnRk43sxl5ONZ2E/8qEbM5Syf9yzrMRt/Z/pie8zjqs/6jmPpqNtSARmA7oz4R3XEC7crP+enHoonO9SSmbnMsj1nWY9RzPJ5z7Ies7Fd+mJ7zMO2vJcuLAAAAAAAiFJABgAAALoxYstCgJkpIAMAAAAAEKUPZACKPNkSZNtXVG459vrdLZlObpyn+vXlGPmhlszMK9X3YPgwspLttb5vHZZ6oNlZ2/DOXJZO5y35lBu5OZNt0h/bZA6247UUkAHoWviHN/WHeO+BBCXTyY0z8gMP3kx+qCUzc1sLd6miXU7qfdtiYG4+R9yZy9LpvInc3J+b2Qovq5G3yaxskznYjtfThQUAXSu9eNgbr2Q6uXFmvIh5A/mhlsy8T+xCseTCL3ZD4Cp35rJmvDeTm/bx3sw26Y9tMgfb8XoKyAAU6eEu6qytUbiH/FBLZuZX87dtr0BYWkA86ulcPj3/HsjNePPv0dOfydPz79HTn8nT85/F05/j0/O/igIyAEPooYDNuOSHWjIzt8/n01TUW4en3nt1MfDpXM56UVxKbtrn/+bcxNgm/bFN5mA7XkcfyAAMYdsv6NE/yiXTmPmP/xvJD7VkZm65vqb3Lj7PzEatu3N5ZPwZyY3cnMU26Y9tMgfb8ToKyAC8ikIOR8gPtWSmb3sPymnZNnd1SXBEa+bC9XprduWm/n1nTId/2Sb9sU3mYDv+SxcWALzG9g946iKtZBzeSX6oJTNzqe33tletmft+vz/+rcPIkxu5uYpt0h/bZA62Y5wCMgBdW/sMXP+FrX7Cn2N3fcP/zxiHMcgPtWRmbqXbLTcszMYd2+rOXOam81ZyIzdnsU36Y5vMwXa83mdZlu9MFXEArhH+IR59Pmcbdbmv8sTnMeo2GHW5ZzDqZz/qcl9t1M9lXe7w/9H0tNw1y9LTcteYPTejrk9o1PUYdbn3jLpeoy73lUb9TEZebi2QAQAAAACI8hA9AOCw2Ne3tsNGvNMOAACAAjIAHXpTX1KcS3aoJTNzmWV7zrIeo5jl855lPZZlrhvPM22XGdge87At76UPZACKjNpf09YM69Cz1Enc6J+53NBCbqglM+d502f5pnXlJ9u+L7bH+GzDNH0gA1DMH1MAAAB4HwVkAAAAoBu+mg7QFwVkAOAUsVbqWq4DAACMTQEZgCJaggAAAMD7KCADAKfZtjjW+hgAAGB8CsgAAAAAAEQpIAMAp9LyGAAAYB4KyADA6RSRAQAA5vDf0wsAAMwj9rBFxWQAAIBxaYEMAJxiLR5/v98//7bDAQAAGI8WyABwg8/nU9wSN1Vw7bkl77Z4vPX9fpfP51O1/gAAAPRDC2QAuEFN8XQdd9uSdy3E9iy1jgrHAAAA41JABoBBjFBEBgA4ys1ngL7owgIATrYt8m6LvrE+gY9cIMW6jThr2gAAALAsWiADUEgxssza1+/28woLvOHrR+ezFo3PmvaRZaoZDgAAQP8UkAHgIqlCbuqBc7XWh9PVzPsqsdbV29/dgAAASrn5DNAXXVgAwI3CQmvYr3HLw/Zy7uzSYl2X8KJP8RgAAGBcWiADUERLkHqxzyzWInftdmKv0Lp2UVE7nzu7tdjO68nuNAAAADiHFsgAcKLcQ/PC//e6uMi15I3NJzYMAAAAjlBABoCThcXb2mJu6fix8RSOAQAAOJMCMgDTynXtsCyKrcTJDS3khloyQwu5eS/bvi+2x/hswzoKyABwsh5OPEq7yciNUzuvM6YFAABAXxSQAeBE4YPuUg++u9q2P+TcOGfNa1k8aBEAAGBGv55eAAC4Sq5AelVRVwvc8T2RG8YnN9SSGVrIzXvZ9n2xPcZnG9bRAhkALrLX+jjsZmL7e6wl8yrW4jdscVx70hPr8iI1/fBnAAAA5qUFMgBTixU47yh67nXnsBaIY8XY9bV1+Hbc2Pip/2uWNZz2dtgqXL6SbjJG9VRuGJvcUEtmaCE372Xb98X2GJ9tWE4LZAC4QFhsjUkVX1tPWlr7W94rBIfTdFIFAFzJuQZAX7RABmB6sVa0d/t8Pn/+bZclbOVbq6QVcGze4etHl2NGPeSG8cgNtWSGFnLzXrZ9X2yP8dmGZbRABqCIP6bH7PWFfOXne3Tasf6Y5QFgXiN3T5Tqy380/s4C0BMFZAA4UXixmroATPV9vP6f6g85Ns3cQ/dKir3h9MN5puaXWz8Axjbi8T1WMJ5lPd7GzWqAviggA/AKd12E1Mxnr2/hI1+nOmP83DTeclH3lvXkXHJDLZmhhdy8l23fF9tjfLbhPgVkAIqM3BJklhZJKa3b5qxWxLO2lJo9N1xDbqglM7SQm/ey7ftie4zPNiyjgAzA1GJF0vWBcqOfGBwpAB8pOIef3eifY8zMueE6ckMtmaGF3LyXbd8X22N8tmG5X08vAABcJdeH7/b1UX2/31tPbNb5zX4yNXtuuIbcUGuWzKwX2uG/cJzS95e+7w4l6/bEMi3L+Lmhnm3fF9tjfLZhHQVkAKaWe4gdpMgNLeSGWjNkZl3WlpuMawuv2Pt6uHA/sm5XmiE3e2ZalzO9YduPxPYYn21YTgEZAACA04RfBf5+v0UF4RG6R+p1uVJiLaevak39ZAvtHm44AMxMARkAAIBT1BTySgvLvYh1sZEa1st6bVtR54adOa8njFbYBxiNAjIAU0tdwPVyYUef5IYWckOtmTKzVzRNFYvX4T2vc6pQvHZrET5k9upi5ky5oY5t3xfbY3y2YTkFZACmlXoAQuqBCbAsckMbuaHWbJnJFU5Liss9t0aOrVuq8H319rsqN6luLnI/p96bG57rUiM179b395qnVrMdM0Zne4zPNqzz39MLAABXSl3gOSEgR25oITfUmjEzsf6Pt2LDRpFat7DYcEcRuTY3uWJquC6xgv76ezhe7HNITTM2bm7e4fvC7ORage+t86hmPGaMzPYYn21YTgEZgOk5AaCF3NBCbqj15syMXEyOSRVfrxIrqubG3Uq1uMtNf2+9wtf3xt2b5tFszJStrVnXa1S2x/hswzIKyAAAADSJtfxMDd9rJbr3/rvlliFVLB31q88ly1vbuveKaQLwDAVkAIqMdiEEAFwvdX4QGx4rwtZO9057y9DDMp5tr+uJo9PMDTvbbC3cAZ6kgAzArXrpX+qKi4rUBdKyzHmRCQD0raQl+LY1de6hUrFW17EuKMLhse4qUl1YlPSjvEqtz5Fzr9z0W6e5N68nzhGdB/OEq68D7VPX+vyer50ZgOu1tkAZvQXJ6Mvf4ux1vqp/xCPecKIIPSnpT/WK+b3xQnTUv1t7D10bRc250ajr2LM7W0y/YfuduY4KkMen+dQ63nUdaJ+6bp5aIANQ5IqvLy5L3QNgeK9UTp7MzhXzze0jpJ11g8GFY//C1ojrzylHPtcn970eji+zHHdmWQ94uzsKkG8/7l/FdeAcFJAB6Er4NcHcVy9jv6ce4pMaPzVObJly080tE9dx4smynHeDwYVj31Kfkf3/fLN8prOsx11mvOl0lb1z0djPqffmhtecx858HqwA+Q4t14GpYXvjboe/cZ9qoYAMQDdSJwfh8PDndZy9r66G46fmmVum2PJsl7NkmlzHiSJbLizfJbUPbY/d6+uxYanp5IY7vjCT2W46HVH6zYbYueWypM9fU+eIpeM6D85TgPx33Uc57rdeB9qn7qOADECXUic3uQuZoydELRdOe/N864XXE5wosid1QebCcXy5/XodntrPt+9xIQosS/rvQer39T2xY05uHuFxpmR5nAfHKUDOc9xvuQ6MvW6fOpcCMgBDufsEaLQTrrcrOSFzE+KdUhdtLhznUbpuVxZ3HF/okZtO5yv5XGqPvaWf9Z3bZNS/H3cWIB3372OfetavpxcAgHdInayEBZXt8Lu1zHO0P/yzW4txuRPBbdHuDnfPj3axFmd7F4XbYvHe9I4uz978SuY5cw5L9v+t2n3T8YUR5W5UbXOzd3OLuNiNx6OfWep8uWTY2fO94j1Pctx/xtPXgfapc2iBDMBtYicP4cVLqsVL6mKmpMVgOK/wAirXyiY2v1xLndTFQ+oEiWNyJ56pDD2xPGe/h3tc0cLsqJFbrtzl6n3K8YUe1BTA3tpasUXumxuxc9HU8Th2Prh3jhhOs3RYaplnOg9ep1l67D372Oe4f9xV14H2qft8fi9ff+ECoC+9nozQpytO3GNiJ5jh8Nyw1DS378mdKMbGL1n+vYvP1AW7fTBt7+IufH17Qr43vHZY6ufUvEqm1/KekvmOKLZPboenhu3ty7HxYsMdX/o3esZr7K1ryTEhHHe2YwbzyBUgt6/njtOO+z/fByU+n48CMgBlXDxQQ164U+0NhvA1F44wlzf9DTpaQH7DTScAjlFABqCYiwdqyAsAT3nD36C91sThuFtuOgFQ4/P56AMZAAAAZpXqh7PmdwDe7dfTCwDAGFxIAAA87w0trAHoiwIyAAAA0I1c3/IA3E8BGQAAAAag9TEAT1BABqCIliAAAADwPh6iBwAAAB1bb+RrfQzAExSQAQAAoEMKxwD0QAEZAAAgI+x3tqZbJ+975n3ha70u5977FI4B6MFnWZavP0oA7HERQw15AUa3Lfo5no3lTX+DZl3XWdcLYESfz0cLZAAAgC3FKwCAv349vQAAAAC9UDwGAPhJARkAAGBRPAYAiFFABgAAXk/xGAAgTgEZAAAA6IabOQB9UUAGAAAAACDqv6cXAIAxaAkCwKx0X8GVPp/PsNO3XwCwLArIAADAyymScbURM3Z14Xtv3iN+ZgCzUkAGIGrvosFJPQAAAMxPARmApFSR+MkWKQAAAMB9PEQPgKjv9xstFPtKIQCzcWMUACBNC2QAAAB4yHoDI3aDfntzI3cDf+8Gf+l0ACBGARmApLUVsgsN9qRaq69kCAD+lTvPCl9LjbvXgr50OgCQogsLAIq54AAAOMfeeVXpOdfeeM7dADhKARkAAAButBaPP5/PrX1wawwAQAsFZACythc3LjhIOaMFFQC8yXpulXpw8RXzA4AWCsgAAABws5obrGfcyL+zWA3AXBSQAdilBSklYjmRHQA4xrfAAHiaAjIARVy4AADca1s8flPLYeedAH357+kFAADmsf1qrIs/AIgLu5LY/s3cPmBv/T0UKyyHLZXD6cTmBQAlFJABTvKmViEzc1EFANwhdc6xDi99QO2R6QBACQVkgANSLUcYl20K8D6O99AX/T4D9EUBGaCRE9s5xb76SR2fGQAAwDwUkAEq6d/1PfTnWy/WlYvPDoC309UZACNTQAZooCD2HrGHzxAXK7Z/Ph8tuYHuOU5xpSuzJbsA3OHX0wsAMBIn6e+kiLwv1VI7fEI8AAKf1ogAABM9SURBVAAAY1FABiikePxuisj79p4CDwAAwHgUkAEAAAAAiFJABgAAAAAgSgEZoEBN9xXrQ8NS3R0c7Qbhim4UYtPMrcMVWuYXvkcXE8+6KvMAAAA8RwEZ4GRrofmq/mCv6E82Ns0r5pMrJLbML/XANu6Xelhe6uF6AAAAjEEBGQAKeZBe3raIvG0drngMAAAwrv+eXgCAN9kW1FI/h+Nuh4fjxcZJzS813dQ0U0W/cLm374vNJ5xu+J7YvEo/j9x7cuuZW26O8VkCAEc5nwDoixbIADfangyHBcxtkXM7LFdgXl+P2ZtubJli70mtwzru2tI0NZ9w2XPrXft5pD7b3HrmlhsAAAD4SQtkgIed0cIi1YfxkT6Ha96faxFcO/2zWpykCux7yw0AAAD8pYAMMKlYVxF32ivOXrl8pd1xAMCy+DsBvdHFGEBfdGEBcJNUkfSM4mnLNO4qKj9RvB69cLx9CF3s84u9lht/NFeux960z/wcZ9omAADAe32WZfmOeoENcJeaVhC5voNjD3ZreYheOL29B97l3pOaZvi+1HK1PBgw1fI49hml5ht7f0zpQ/XC+cXc0Rom9jDCVBchsYcPnrl8Z06vdlpXfta5aV8xX62oAO71puPurOs663oBjOjz+ejCAqDEtthbMm7ta6k+jPeGlfRjXDuN2mmm+hRuXf6jn1HKKH0h97QsALMq6acfAIDfFJAB4AZhi+eS4sSR1je5+eVac4e/x1rJ537OtXKP9Xuda6G+t16p9dn7vUbN/GpaswPPK/32DgDA2+kDGeAh26Ia89sWTlNdhdwxv/X3WDcZsQJo+H/q5+189qYVGyc2LLT3vnCZcutQonZ+JesA9MF+CgBQTgtkgEI1LUdLp8c4ztr2d2/3XP/J28Lq0UJK7bRy4+T64t57X2peLZ977fzs0zA+/a4CAPxLARmgwtlFZMZw9QPdVnfkKtaFRKxriVal02pZ15rlLNlX9z77Mz8XoD/+pgMAlNGFBUADxaT3uLq4sLYEDudx1Xx766P3zH2pdlqpz751fo4LMDbFZACAuM+yLF8nSgD1XGjO78xtnHvwWuu8w4Jl6YPl9sbPLWNJq+KSaZVOO1ZYL1nO7fh7DxAsHT83v9QDBGPTBPoRftPAvjqHN23LWdd11vV6Ozfb38P+O5fP56OADHBEScGLceQKsoyp9gK09YI19z4XwdC33r6ZwXFvOu7Ouq6zrtcb3d1dG32w3efy+Xz0gQxwRKoFI2NycjOXI8XgZTmeB8cCAM4W+9syY6FGH+VzsA3fy7fx5qOADHAyfxzhWUcKwEcKzuHJsWMBjCHVzQ/wLH9Hx+WbHWyVdN9H/xSQAYCp3H1i6kQYxmc/ZhS5Gx5yzNnuvinPvNysHd+vpxcAAAAAYKXQ1I+18Fe6TXRXQIoi8ti0QAYAAIq48BuXgg4jU5R81vrZ7/W3bTuxR//m41JABgAAkmZ8QNcb2Y7ziLXim32b6kO1D+GD0WLDgTkpIAMAAFFaCc0jLPzYrowm1go2N17JuN4HUEYBGQAA+EFLv7lpzTm+N2/DmvVt/Wy877dYoTmVuyM3psLWzNtpPZXzcL6l6xcb7+51aJlf6/ryHh6iBwAA/MOF49xsX6DU+hC9tah45vFjO82eumcJ51u6HLHxrliHXCvylvm1ri/voYAMAAD8odXRe8SKNTOYdb1C9lOutm0NfHbheFnif2/ken5vOUbPRgEZAABYlkXx+I1cyI/N/srVnshYap7bltAlv2+HxX7PvS8239zPJb/vTXc7PDVeuNx784oNr1nf2Pily81cFJABAACYykiF8b0iU+49e4UgOOKJbOUyvRaWY//HutfYDkv18bvXhcb2PbH3p/ojj72emu52WbY/780ntyyp4bXrG/tcS5ab+SggAwAAMJ3RihmlxeBtEWlb2BlpXRnHtkB41/y2/+ekvjUTFkD3iqQtznyYY6w4u7X3+ae20Vmtx1MP5dtbbuby39MLAAAAPK+2+4q9FlU9iK1TydPpW55g37JstfPQxUi9bQvDkaTykSvkbFsBwpliNymefLhdTc5n2B/21mH7eZxd6A+nO8PnSRstkAEAgGrbVmKlD1eK9cN4pb2WaTXvO1vL5+XCvc3dLSjPVNOqcKZ8zLQuMwm7Pji6T131LYFUX8BXz+NqT87TPokWyAAAwClcYI5p1Fa6NUbv5qFm+5SuY/g1/1Le9873pRw9dsSKyLFl3M4ndsxK9REc6/t4O71w/rHxYutaMu3YTdO9dYv9nPtGQq7v49h61a7v9v/UeuZ+jpn9782sPsuyfG04AAB4t5YLutwFY+qCcx1W+3s433B46v2xr9+m1jU1zt78trbvzb1vbx6l61O7jiku6J+z17dpOK7CDHep7Qbozvw9mXX72TE+v/F8Ph9dWAAAAO1iX2OOtYratn5q+T837e2wVVi0jbXS2ptu6fy2P2+Lx7n37c0j9zlsx08Vl6/6ajj3CPO8lcvwLGZalxmsx/nYsfap5Xl6GeBtdGEBAAA0K2lh3CJVINib9l5RoWTZYgXeUqmvCefmcXaxV2FlTCXbbc3KXot/OEtPxdoech7rvgHeQAEZAAA4LNZCdv25Zho1X9G/q5ViuDy5PilXNcv5xDrRj9oi1LaIfGQ6sKc1m1dlsYeM97AMI1N4H5cuLAAAgGlcWYDNdZkBd0p1oQJP030OKYrHY/MQPQAAoOmha6vcA+m24+QebFezLDXTDl8P35ebbmrae9NPtSbOLcfeOtXOr6SV9HZdXBOOadZtN+t6vUUPXU3QF/v02D6fjwIyAADwWy8XeL0sR0qs/9mel3fP6Mv/ZrNuu1nX621sR5ZFDmbw+Xz0gQwAAPTDhSbAHEq//cFc9M8+JwVkAADgcSN95TnVhQQAP5V0ccRc/E2ckwIyAACwLMvfwugTF3+jXXCOtrwpZ/R9fVUxvcebCiXLFOuLunQdtMDnDWQcxvPr6QUAAAD6kfrKMfNpKVau42/fFxt2hh6LTKUPJFz/2ZcAmIECMgAA8A+Fr7lp6Xq+2Gda27pb0RmAHunCAgAA+GHbNYEi43zu2K5hVw/b31M/p96bG57rUiM179L3h8sYW6YSe/PjXz6bc7kpwRPsx3NRQAYAAKJSrSFdFI4l3IZnbL9cQWpbpN126ZDrG3jb+jZWyC0dNzfv8H2xYvJ2/G3XHGcU3VPzCz3ZFznzcLOCp8ngXBSQAQCApNhFn9ZsY7niwj3VOjj1+/qeWGE2N4+wiLy3PLlptn4OdxZza/ctRRli3ICgByU3zBiHAjIAAFDFRSB7SjKSam185zRz89oreJS2rispnMTGeXvB5e3r3yLV/Qs8LdVlEePwED0AAAAuEeuG4mgL9tj7n2gVv3Z3kWv9fHURdOZvA7z5gYJrlystFOfolWyO7bMsy9dGBAAAYE/JQ+e2w0oford9f677i+00Y/MJl2dvOnutiEseuhd7T2qc2s8vN5/Y8s3oDesYCm+21La+h57J6ng+n48CMgAAAMT0XujoffnO8pb1XNXeuHjb58P4ZHYsn89HH8gAAAAQUuDox9v7T91rdQ9wNQVkAAAA+D8Fuj7lHo5Y2oXJqO+LcYMDuJMCMgAAAPyfolzf9rZP6/br6X25B0XG+tWuXYawS4ztNHq8gXL1MtVOP9bHe2s/1Xd/3i3za11f5vLr6QUAAAAA4KfP5/Pn3/f7PaVot51W6kGWvbl6mWqnH45f+v7YeFes296DRGu1ri9zUUAGAACAQR3tCoE+hYXeM6e5pRjIE2I3L+ibLiwAAAAAOnF3UTc1v1hXF7nft++J/b4WsPfel+tmISyCx6aVW/azph++vjePvd/3ppvqPiI13ZJuSWLDa9Y3Nn7pcjMeLZABAABgUFryzWfttuLOeeUeThj7P9atxnZYqt/cVBca4XixXIcF6NS0Yst25vRjn9HePPY+p9R0t8uUW75wPnvrGxteu74ln3NsuRmTAjIAAABAR7bFt6vns/0/J9WKNCwq7hUeS5an9rVQqtXtWdPPqZnO3rix4uzWXkZSOTqzW5TY9PaWm/HowgIAAAAGpkAzp1Q3AXcvQ033Az1ksbSbiBnsrVusK4uz5/2GzxktkAEAAGBIJX3XMr6wW4HWlslXdSMQm2brfM5Yvr0+jq/2xP735DwVjt/hsyzL18YGAACAeZQWlFIP0PK+Z99XcnOgtnVwarlKHqIWm0/uIWy51tN786h9UNuT09/abo/SeYTv3y7r3jLl+ljOLW9qvWLzza1vbNlrllstchyfz0cBGQAAAKAXpcXa3Ph3LNNo85hhHWbhcxrL5/PRBzIAAACMSBFmbk/2fRwuh5zBu+kDGQAAAKAT26/4r/+esPa1fMf812L5VX35Xj39u+YBT9GFBQAAAAxIy1BWssAoZHU8n89HC2QAAACAkaUezAY9UTwelwIyAAAAwAQUkemV4vHYFJABAAAABrf2l6yITG8Uj8f339MLAAAAAMA5UkVkBTzuEuZP9sangAwAAAAwkVjBTstk7qJgPB8FZAAAAIDJKeoBrfSBDAAAAABAlAIyAAAAAABRurAAAACAAemSgDfTp3O/HJvmo4AMAAAAQPe2RWNFyn7ZTvNRQAYAAACga5/PRzFyENvtZLvNQR/IAAAAMCBf4ecNPp+PIuTAvt/vn23IuBSQAQAAAOiW4vHYbL/xKSADAAAA0B0tj+extkRmTArIAAAAAHRF8Xg+isjjUkAGAACAASnGAHAHBWQAAAAAAKL+e3oBAAAAgDZrK2Rf9ad3a2v5kqy2ZDrVGr+nfSO2XrWfS+m4Z3KMQQtkAAAAAC633vBY/5097fX/9d+ecBmu7hImtkw1hdm7irjh56B4jBbIAAAAMLBtX8gKPfRum9Grc2t/6I9vTYxJARkAAAAGtxZjFGYYyTa34bCjwn0hLFavv6/jpX5f35NbxlghPPX+cP659d0bJ7ZM2/ekPoOS5Qo/h9y2ys2TOSggAwAAwCRSha3a93qf9131vqvFlmVb1Fx/Doudtb/nph0O274/9p7UeuRuDMWKw9v1CpelZDlzn0vLPJmHAjIAAABMqrWI433ed/b7cv0Nn1lsTLWUPVrkThVF96a9t2659x9Z5pLP9IzPpXaejEkBGQAAAIBb3NVfd6yl7Hb+pdPYa03bOu3S+Z85rVh3FFctO3P59fQCAAAAADC3bTH2TS1VzyjMnjWNt332nOezLMtXeAAAAADoQUsfuntdYtQ8QG6vv+Ej0w5fD98Xm27JNPbGKRm/5D218wzpH3k8n89HARkAAACAvvRUaOxpWVqlHoD39HLQv8/nowsLAAAAAIhR8AQP0QMAAACAH+562N9dUt1PQAldWAAAAADQHa1/52J7jkkXFgAAAAB0KfWwOcajeDw2BWQAAAAAuqWIPDbF4/EpIAMAAADQpe/3qyXywBSP5+AhegAAAAB0LVVEVpzsS7iNbJ85KCADAAAA0L1YMVLL5L4oGM9JARkAAACAISlYwvX0gQwAAAAAQJQCMgAAAAAAUQrIAAAAAABEKSADAAAAABClgAwAAAAAQJQCMgAAAAAAUQrIAAAAAABE/XfGRD6fz5+fv99v8/Dw9fA9sXFLprl9b2w6R95bsj4AAAAAACM6XEAOi6rr77XDU7+vw1qWITbeme/NjQ8AAAAAMLquurBIFWOPFGi306yd9t57t+MBAAAAAMymmwLytoVybUF2fd92OkeWoXbe2/kDAAAAAMyimwLysvwt4LYUZGPdY9TO+whFZAAAAABgNl0VkM/oqqK1iKslMQAAAADAT10VkFuFfRUrAgMAAAAAHDdFATnlzv6Qj8wLAAAAAKBHn2VZvkcLn9sWv9tpXT18bxnCom5qnK3W9yoeAwAAAAAz+Xw+5xSQAQAAAACYy+fzmbsLCwAAAAAA2p1WQM49uG7vtfVfbtjRZUtN68g8apbzzPU5S2/LAwAAAAD05ZQC8t4D5L7fb7JYub4vfP/3+z2tX+G9ZTs63ZJpXNlNSGshWNclAAAAAEBOd11Y7BWjAQAAAAC4x39HJxAr+G5bxG5b6e4Vh3Ovr9NcX9/+Hr4vHDc1j9Q0U/OplXpvbPjevNflTi1zbL1y0ypZz9h4AAAAAMB7nN4CeS1k1hYc94rH6zRjBdTt8Ni44XRSxdJwuXPTKl2f8L2x4dthe+uYGiccd29ae+vZuh0BAAAAgHkcboGcU1N8zLVQLulDeatm3PB926JpS+F4O6/Ye1sKsmcsz978Y9NVRAYAAACAd7u0gFwrVUROdc+Qm07LvLfTD5eltQVyy3vvnOYq9hDD7XwUkQEAAADgfS59iF5LkfOMVrYt8z+zUHp2cfdO2y4slkXhGAAAAADe7LMsy/dokbDkIXap7ilyD3RLDQuFff3uPRxvr8CbepDc3mt7y5x6gF1sGUuGhdMsfV9sOUqmAQAAAAC8x+fzuaaA3DoOAAAAAAB9+Hw+53RhsdeqV/EYAAAAAGA8p/WBnCsQKx4DAAAAAIzn0ofoAQAAAAAwLgVkAAAAAACiPsuy6F8CAAAAAIB//A9DN/cdAX5TVgAAAABJRU5ErkJggg==')
