# Supplementary material for: Identification and functional analysis of non-coding regulatory small RNA FenSr3 in Bacillus amyloliquefaciens LPB-18
Source: PeerJ. 2023 May 15;11:e15236. doi: 10.7717/peerj.15236 (PMC10194069; doi:10.7717/peerj.15236)
Supplement: Supplemental Information 4 [file peerj-11-15236-s004.zip › KO/CK-vs-T1_map/map00062.js]

getPicJson('data:image/png;base64,iVBORw0KGgoAAAANSUhEUgAAA8UAAASxCAYAAAAZJjs1AAAACXBIWXMAAAsTAAALEwEAmpwYAAAgAElEQVR4nOzd6ZKsKLcAUL3R7//KeX984WkPDQo4MawVUVFVpgPqFt2C5rosy28BAACACf2zLMvy+8mLAQAAmMu6rsv/fV0IAAAA+IqkGAAAgGlJigEAAJiWpBgAAIBpSYoBAACYlqQYAACAaUmKAQAAmJakGAAAgGlJigEAAJiWpBgAAIBpSYoBAACYlqQYAACAaUmKAQAAmJakGAAAgGlJigEAAJiWpBgAAIBpSYoBAACYlqQYAACAaUmKAQAAmJakGAAAgGlJigEAAJiWpBgAAIBpSYoBAACYlqQYAACAaUmKAQAAmJakGAAAgGlJigEAAJiWpBgAAIBpSYoBAACYlqQYAACAaUmKAQAAmJakGAAAgGlJigEAAJiWpBgAAIBpSYoBAACYlqQYAACAaUmKAQAAmJakGAAAgGlJigEAAJiWpBgAAIBpSYoBAACYlqQYAACAaUmKAQAAmNY/XxfgzLquXxcBhvD7/b4uAgAANEdLMQAAANNqvqV4o5UL6uhtAQAAaVqKAQAAmJakGAAAgGlJigEAAJiWpBgAAIBpSYoBAACYlqQYAACAaUmKAQAAmFY331N85ui7WMPvOF7X9a9hOdOWjnM0LEdYxtjn+/nux499dlTukjKlhMs5m3c4r9j+iM0jtYyj7RGbx5X9H4unO9cFAAB4zzBJcSoROkp4wum38VOJ8Nk4sTKcJWg1zpK6cJlH26akXGfbOHddz8pylsjH1j83yU2p2bdPrAsAAPCu4btPpxKWnFa6MLnNmX+oJumJlfFofrVJ1VHCVjqfXKntEStLTtlKt0ft/s9d9jZdzboAAADvGzYp/ioJuSvRrFlu7XS15X16Pa+UrbXW16/iAgAAODZcUryuazL5yO3WemdZaluJl6XdROpoG9/tzm3w9bZtdX8CAMDMhkuKf7/f562Eoz8r+vY2Lk0mt6S9xQRUYgwAAG0Z5kVboaM3D7euhzIuy7tdlEtuNByN28K2Hf2mCQAA9GTYpDh0lCS1kpxcKWPtery1/ncs5+rzzy3tfy3GAADQhuG6T48u9WbjrxPiowQv51neklbg8P/WXqpWuy4AAMD71mVZfi1fnO+/AzdnvNi4qc9i30ObmkfOckrGyZ2mdHjss6PvyS1xlHyeJadn3x+du27b53fMr2T/5352x7rcLfcYAgCA2azrOk5SDMQ5hgAAIG5dV92nAQAAmJekGAAAgGlJigEAAJiWpBgAAIBpdfM9xb7TFQAAgLtpKQYAAGBazbcU+xoZAAAAnqKlGAAAgGlJigEAAJiWpBgAAIBpSYoBAACYlqQYAACAaUmKAQAAmJakGAAAgGlJigEAAJiWpBgAAIBpSYoBAACYlqQYAACAaUmKAQAAmJakGAAAgGlJigEAAJiWpBgAAIBpSYoBAACYlqQYAACAaUmKAQAAmJakGAAAgGlJigEAAJiWpBgAAIBpSYoBAACYlqQYAACAaUmKAQAAmJakGAAAgGlJigEAAJiWpBgAAIBpSYoBAACYlqQYAACAaUmKAQAAmJakGAAAgGlJigEAAJiWpBgAAIBpSYoBAACYlqT4xLquf36emPcd87i7bGfzLF1eavwntmnu/Pfr+HQ5AACAdkmKT/x+v79+PzHvZalPzJ4u19VlrusaHf/rhPj3+/21byXGAAAwJ0kxzalp/Q6nSSXuqSQdAACY0z9fF6A3W+K1tS4etYKG44R/78dJfb6NE847HB5Onxr3qPz7z1LrcjS/2HY4Gr6f39n6HpU3tfyz5e6nOdqfAADAuLQUFwoT3FiLZmycs4QsNt32EybNOYlmah6p8u/HTyW/4bJT0xyJJZ5hWc+25dk0OcvXZRoAAFgWLcXVchKxWOL71PJL5380fixhjI1fmlimWmJTifjR8nOmidESDAAA7EmKqZbq7n02TWweZ924Y2qmAQAA2JMUd6rH51/PnoFOjVczbwAAgBzrsiw/CUVa2EU39f/RC6BSL6s6mk/Oi6dKllU6fszR+sfKui3vypugc7Z3znQ5wx0HAAAwl3VdJcU8q5dks5dyAgAA91nX1duneVYPb3mWEAMAwLwkxTyu9YSz9fIBAADPkRQDAAAwLUkxAAAA05IUAwAAMC1JMQAAANOSFAMAADAtSTEAAADTkhQDAAAwLUkxAAAA05IUAwAAMC1JMQAAANOSFAMAADAtSTEAAADTkhQDAAAwLUkxAAAA05IUAwAAMC1JMQAAANOSFAMAADAtSTEAAADTkhQ3YF3XV5d1trxtnG28kvK9uS4AAABXSYoHkZuM/n6/0/n8fr8/P5JcAABgZJLij21JaAvJ51aWvbMkOjZ9C+sCAACQ45+vC8CxfYK5JajbsPD/WFIa+7/Ufpqr8wIAAGiJluJGxFpY912ZY8PC5Dj3d63crtVaiwEAgF5oKW5ATgKZaq3Nnf9brbqSYQAAoCeS4g/FktWcBDYnwd1aa4/Gze0KnVOm2nUBAAD4ku7TnYi1wF5tld13hd7+T3XhBgAAGNG6LMtP0vO+oxdoxYbFuk+fDduGl74o62ic0nIfLQcAAOBL67pKikenpRcAACBuXVfdp0cmIQYAADjmRVsDSnWlBgAA4G+S4gFJhgEAAPLoPg0AAMC0JMUAAABMS/fpycS+21h3awAAYFZaiieyfwHX9rMfDgAAMBtJ8SRSb6SWGAMAADOTFE8k1U1a92kAAGBWninmD63FAACMSCMQRyTF/KGyYJPqbg9HxA01xA2lxAw1xA1H1mVZfoJjfEcVgUqCFLFBDXFDDXFDqXVdxQvFxA2hdV0lxTOJXXC4CCGHEwg1xA01xA0lxAs1xA1767p60dZM9m+a3n72wwEAevL7/bwThWLihpCkeDL77yfe/w1HnDyoIW6oIW4oJWaoIW7YkxQDAAAwLUkxkMUdVWqIG2qIG0qJGWqIGzaSYgAAAKYlKQYAAGBakmIAAACmJSkGAABgWv98XYBN7CH3Fr8uKOe7fffrsj3An7suvkwcAADgPc20FIffnVvyNrg33xp3lrBuSW3pOgAAAPC+ZpLiEcRaeUtafbfpJdIAAADvaKb79Jl9t+XY3/uENOziHI6/T1TDrs6xYbFxSpwtDwAAgG8011K8ruufn719Ahn7e5/Qhl2Xw8/CRDo1fur3lXXL6VqttRgAAOAdzbUUh4ln6YunzpLNGm++/EoyDAAA8J7mkuKrYt2oa+S8NTq3K3ROUh0bx5uoAQAAnjVcUvym2Eu1Ys8sS2wBAADa1ExSvH/Ody98fnj/edgqHHtW92z8o9beoxdzpZLdo3mmPjt6WZikGgAA4DnNJMW5iV8qES2ZV+qlXbXLLxknp/w15QIAAKBcc2+fbolWWgAAgLE101LckvCrmQAAABiTpDhCMgwAADAH3acBAACYlpbihNh3HGtBBgAAGIuW4oj9M8Xbz344AAAAY5AUB1Iv2ZIYAwAAjEf36YhUN+nf7ycp5rIeYsijAm1qPXbEDYyh5bpGPdMucUPPJMUVWj7oQyqBdvT0VV89lXUGveyPXso5m9bPWeKlHT0cwz2UcTY97JMeysi3JMUVejqgVALf63Ef7B8X6Knco+ktdsRNO/aJcOv7orc4H1Uvx234OFsPZR6ZuGEUkuKI1AHe+t32GJXAt3o5WaRsjwz0vA696nm7i5tv9bbtnae+11vMLIubcC3ocduLG1K8aCuQeqFW7yfr7S3aPSb2vRqlwhU37xshdsTNN3qOHeepb/QcM8uirvmKuGE0WoojtgMlPFh6PvjhCicPaoibd/V+kcr7xAw1xA0jkhQnjHqwu0h9hxMGtcQONUaKG+epd4gZaogbRqX7NJBllJMg7xI3AEDrJMUTcpH6rJHuovIusQP/4zh41oh1zWjr0yJxw8gkxQDQsREvVAHgTZ4pbtjTzzk8OX8XaN8RN9QQN9R6ct8+HZdi5xtihlLOUTxNUty4Hg8kLy34nrihhrihltihlJihlJjhSbpPAwAAMC1JMQAAANOSFAMAADAtSXGH1nX983NlnG28nOWdLYf2iRtqiBtqiR1KiRlKiRnu4kVbnQm/eiP2VRw542zDc5aXWxbaJW6oIW6oJXYoJWYoJWa4k5bizuQccLkH5ZV5Ofj7Im6oIW6oJXYoJWYoJWa4k6R4cE8cqNs8dRMZl7ihhrihltihlJihlJjhiKR4YE8enFslsFUEjEPcUEPcUEvsUErMUErMcEZS3LGzO15PHqC6ifRL3FBD3FBL7FBKzFBKzHCVpLhTnl+ghrihhrihltihlJihlJjhDpLiDu0Pft00yCVuqCFuqCV2KCVmKCVmuIuvZOrMdsDHDvz9w/57qVfR7+dVMk64DHfn2iduqCFuqCV2KCVmKCVmuNO6LMvPDmxTr91Bei33Xb5e/6+XX6vXct/py23Q6/bvtdx3+nobfL38Wr2W+w5fr/vXy6/Va7nv4hxVrtdyz2ZdV92nAQAAmJekGAAAgGl5prhxXhpADXFDDXFDLbFDKTFDKTHDkyTFDXvyGQTPOIxL3FBD3FDrqX0rbsYlZijlHMXTdJ8GAABgWpJiAAAApiUpBgAAYFqSYgAAAKYlKQYAAGBakmIAAACmJSkGAABgWpJiAAAApiUpBgAAYFqSYgAAAKYlKQYAAGBakmIAAACm9c/XBeAd67oeDvv9fm8Wh06IG2qIG2qIG0qJGWqIG2K0FAMAADAtSfEkju56uSNGirihhrihhrihlJihhrghRvdpAKBrJV0fw66TLoIBkBQDAN1a1/WvxDb8/2jcs/EBmIPu0xOJnfRdCHBG3FCjNG7Wdf3zc2Y/bs749KOmvsmtj1LJ7+/3E0cdc46ihrghpKUYuJVujJTS0sddrsbCViftE+UwaRZrAOORFE8mPNHnkOSQGzeSG/Zy4+aulj6xM4aa89SyxL9m5cqy9//n1mt8o+QctZ/miOuZ8ZXWNV/ET01dSB1JMYckOZSQ3HCVlj5qbfv1agyph8b05fVMzrRirm1fxY/HO97jmeIJlRyUntViU1qZ35HcbLET+1tc9eGLlr7w/y0Wtx+x0747koOn6wp1UVs8e06N3LgQP+PTUjypmgsOLTjUdLm/sizdGMdQetGhpY9luX4+OLpBspeqV85iSHy152rikqvkemZ/QzcclhonnGftIwXk+eKm/7bckuvhWF21H/dsvmLnmKR4MrFkpfQ5ilqSnH6Vxo3khmWpr29i0z8RA27Itak0bkqe3Yu11sQuMvf/u3nbvpKYeft6Jvws9nc4zvZ/7AaNc+J9as5RX10Ph7FwFEep+YqdY5LiicTuFO0r3SOSnHldiZtwHuF87uKCtT13xI2WvvnUxE3pfsyNidTftKU0Zlq4nslNrMIkmfvUnqO+ip9Uy/HZfMVOPknxJFJdJ8K7kaXzi83zDpKcNtwVN5KbuZTGjZY+luX+8xTjuyNmvqgbSpcT63qtTqt3Z13z5X7I7ekpdvJIiidydJe99C6SJGceJXEjuWFTEjda+thcPU+VPjtXOv4bWixTy67GzNPXM0euTCs+rrnrmvjL+InNO2e+YidOUswhSQ4lJDfAl2ouaFvrWthimUbw9fVM7LnP1Dj7Fr1wmv1w3vNV/ISxEBs/HPdovmInTVLMIUkO8KYWW8lyyhRezJR2v2tpfWFEX17PxFoTc+eZUx6e91X8HMVO7mdiJ4/vKZ5I6s6zO9IcGSVutueEcsaJPXeTM3/+VRs3LZ68z8q0b83RyndNbdykju/wmM4d/2weR/+XTL+fJqeO4r9GOUfxLnFDSFI8iaOuFfvPQ62fpCU6z6qNm1xvbl+JzXuejpuWxFp5S9Yv1r1tVlfOU0ddTMPPcsaPjXs0XqpbY6oM2/ip3+QZ6drG9cx7rp6jxM+YdJ+eyHZCvvpcREvOyhdesLa8Lq2qiZvepBKb3HjZXwiPtF2uKI2b1MVIbHjYVTk23v7/o3ogdnF09mxgjrPlEXe1vrn6TPHRtPvENTVe7f5Vd9Qb5drG9cy7rtQ14mdMkuLJzHTSlejcp7TlKzZdKunYb1+JzVhqnqmNtdzt/46NGxtvf8Gzny4WR/vxw8Tnjt4QseWF1DX/+nIb5Cw7Fa81yzrb5+qdPKNvG9czz5hlW4ifPJLiCeV2D4lNF0sSUglM7O/YeBKdPuTETSoBSCW+sWRm/7fEpn+l9c2MLXfu2P9X7XnqzuXHei28XR51Sb7cc1RsHD1S5lVS14ifsUmKyXKUlIQJyeZsPInOnFLbUWJDTK8tdzmx10ri1btY3bE/r+zHyx0/Nm5q+pzeDWEZwrLHLk7Fwr1S9URqn4Xjup6Zm/gZP34kxZNJHchnYuPFLj5TB2zuPHNIdN5XGzely5DYjOXOuGllO+cmNfZ/vZq4ObrZdnV47rDU56WxIHbKlcbM0Y2N2LixaWLjlHI9860r18TiZzySYqppwaFGC9tRYtOW3lvujuaZ+izVenC0HMZjX7fB9QxXiJ8xSIonEjsI7+52ker68QaJzjNK4iaVAMQSmXBeEpuxlNY3vbfcHY1z1zrM4Mp5KjxGS47Bt4/XVH1IuTuvbVpJAFzPPO+Ja2Lx07d1WZafjTKHmm4bsYuM2N/7cVPjpZadGjdWrlSic7QeR+McJTpnw1JGq2ju7u7zlh73Q49lThE37+mxzCm1cZM6N7SaFH9tpPUtiZnYuKmbtkfDUssb7XrmrMw9u3pNvB9f/PRvXVdJ8Ux6vUjd66FC7qGMJXqMm173Qa/ljuktbnpuuZs9blLrX9LC/FUPp6+MtK691TWbHvdBj2VO6TVuNiPtixas67r839eF4B1Hd6eOPmuJCuB9vcXNuq7ipAG9xc2yLH+68POdu+MmbEXZfhhHj3XNsrie+VqvcbMRP8/wTDHN67kFh3eJESCU+yzdbK3FvM/1DFeIn2dJiifRwoP/tXop54h6jhu+I26o8WXc9NA6xH/1Vte0XLaZ9BY3mx7K2DNJMQAwnJwL3VbeFgvAtzxTDAB0K/YtBxJbAEpoKQYAunb0FSapz7Zh+wQ6NgyA8UmKAYDuHSWxqRdrlcwDgHHpPg0AAMC0JMUAAABMS1IMAADAtCTFAAAATEtSDAAAwLQkxQAAAExLUgwAAMC0JMUAAABMS1IMAADAtCTFAAAATEtSDAAAwLQkxQAAAExLUgwAAMC0JMUAAABMS1IMAADAtP75ugC9Wtf16yJU+/1+f/4eZT16Mcr2HmU9ejHK9h5lPfjX0/v0yfnbp995cr8+HZPi5hvqGp4mKb6gxyCPHfSjrEcvRtneo6xHL0bZ3qOsB/+yT6khbiglZniS7tMAAABMS1IMAADAtCTFAAAATEtS/ICc5wfuGGdd1z8/JZ+VOprHlc9i5UutywzETd5n4uZv4ibvM3HzHfuUGuKGUmKGK7xo62ZvXqCGb3Xd/g8/u+KpCiZW9pkrGHGT95m4+Zu4yftM3HzHPqWGuKGUmOEqLcU3y7k4vGOcs8/vOjiPlnP3Z7HhPb5psIa4qf9M3Dw/jrihln1KDXFDKTHDVZLiAYR3sn6/X/JOFmzEDTXEDQAwGklx544uRF2okiJuqCFuAIARSYo713srzZ3PI5JP3FBD3NAa+5Qa4oZSYmZ8kmI+o4KhhrihhrgZj31KDXFDKTEzB0nxwFo+iMO319IOcUMNccOb7FNqiBtKiZl5SIpvth0wR99ndsc4++9NCw/YcNjd6xMOy/1sX77w79z5jUrciJsa4kbctM4+pYa4oZSY4ap1WZZfq3f3W3bXReDbtnKHv3vTcrmPytZyuY+Im3ekytd6uVPEzTu+LF/r2yal13Lf5ev1/3r5tXot913UNeV6Lfds1nXVUgwAAMC8JMUAAABM65+vC9CzUZ4bGGU9ejHK9h5lPXoxyvYeZT34l31KDXFDKTHDkyTFlUZ5PmCU9ejFKNt7lPXoxSjbe5T14F9P7lPP4o3rqf0qZsalruFpuk8DAAAwLUkxAAAA05IUAwAAMC1JMQAAANOSFAMAADAtSTEAAADTkhQDAAAwLUkxAAAA05IUAwAAMC1JMQAAANOSFAMAADAtSTEAAADTkhQDAAAwLUkxAAAA05IUAwAAMC1JMQAAANP65+sC8I51XQ+H/X6/N4tDJ8QNNcQNNcQNpcQMNcQNMZJiAACmsq7rn+QnTJJ+v99fnx/NYz9N7ji1Cdg2naQN7qf79CSOKlCVKynihhrihhrihlK1MRMmxL/f78/PfvpYi2I4j+0nNe42z3DeZ2U8mhfXqGuIkRQDAMCSnxRJnmAsuk8DAN3SDZYSYTwcxUhJ/FzZl2Ecpf7fL2M/bFv+UYymWrNT08FstBRPJFXhwxFxQw1xQ43SuNENljvqmm2/H8VJSu402/xjywnjaP97H5+ppDccL5VIb/8fLW8WzlGEtBRzyB14aogb4Gu6wVIiTDLvni78LOdGTWweqYT6rIxH5bva0g0jkBRP5ujuYSh2B37/2X5+uRVtSRel3OQpNS/uI26oURI3y+JmCv+TGze6wf5t5m6wpXVNjdxtW7sPas9dtVLLmymGauLGeWpcuk9TxR14aogbUnSD5Q7bftcNVlzmyt3vsTrpynhvit1sSWmx/K1wnhqbluIJ5VSM7sD/beY78BtxI25q5F6Inc3jzvFo35W4CS9a757uqGUtpBvse0qSvlQvpu3z/fCclrxwuth4sRbGnHNmbL32/+fcbAmnjd2smdUd56htPneOx/skxZOqOSiP7lifKbkDf7b8WGWe6s6ybzVInQhz7tzHlj8jcfPv8sRNvtIbH26muJmyLLrBXl3ejDFUe456clmpeuyLZc0SB6Vytovz1N9GPE9JiieTCuxc7sD3f9DXEDfHZRQ3cVfixs2UeW+m1MZN7vbquUUnFVsxLZb/KaUxk7MNvzj+3l7mrHXM5o5rG+epcWJIUjyR1B2jOwPaHfjxiJty4uaeuHEzZewYiSmJm9QF3f7z/fCjbR3O92i82MVmTitSLFb2/+dcjIbTjnpxWqK2rnnypkJpolSbWNWW6Y3lte6uaxvnqXFiSFI8iVQFGN4xOpreHfh/tVj+J4ibc+Lmv67GTelyYsuqGS/kZsq7rsZN7ba5Uv+ULvOuZY0cByVqYybnuL5y7MeSkLPxnyYZ/tdb56j9smLLqxkv5Dx1H0nxRFJBmrqD5A68O/DLIm7ETZ2SuAm5mfK3Fsv/lNK4ydmGXxyHby9TXRMfXpKYMperceM89bcWy19KUkwWd+CpIW7I4WaKmylXnLWApVoKU59dcWW+NdNq+St3dPyn6oOw63Eq5lL742jc2HJj/+fUkeGwEVrvWuE8Nf55SlJMkjvw3yyvd+Lmm+WNxM0USpW2Cj7Vinhlf9aUSfyUC89Rsb/Dcbb/Yy1nqWGb3HGPyhFOF0vOjsotTu7nPDWe//u6ALwndbKNDd9XwkfeTjL2J4ScLpj78UouNvbTzlIZpJTEzabFuNn+zhm3Nmb28xA3ZXGTkxC4mTK+mvqGud0RMznXFMuy/CfZPKrPcuefM8/aOmH2+uRI7bWN89S4caWleBLh3cZNqqvPU3fRrzjrFrJ31MWlZnmzKo2bUm9UrLlxcEfMhMubVW3cpLok7j9/S9ht8Wz5sW6LueXVxfF/auIm9dlRt8aj8c+6RobjhXGSO/1+mlg5yXPXOap026daha/Mv3SeR8vK6a1VUrbR3FnXxOZdo+a66q5rsdz559STpee+luJPUjyR1F3IlgLyDrGDrCTJT3VPmtUMcSNm7lcbN63ckHMT7hslcZNKImL7I9VlNTaf1Lix8cKL61RdEI4ftg7a//XuPEc9vS9i8/9i/4u38rh5+txUM/83GhWObqDc1ZjQCknxZO44SZzdKY/9HRvv7TvqZ8sjrebOZThdan/GLj7FzBhm2E5uqNyv9lgtuSALxz+aNkxgj8YpZb/f48q1Tex6JRwnPF/F4icWH+HwWCyl4ivnxk1q/Y/OmWLuX7ZDvRHPfZLiCZV0tzi6+506OZyN9/Ud9dTyQq0drF/LiZuSFppUnOz/FjP9y61vji5Kw+FHN0TcUBlDyXnqDiXnw+3vK8s6qyfETLmSmIldzB+Nc/b50bA7ps8tU+60/Kumrrmrseho+c597/OiLQ7FgnhLUsLxYslI7MKhhzvqqbJz3dFFg5iZ01nrS6ql5mi8VKvKftxUa03s9x3rdnQXveQOO8+J7YMv9ss+ZqCUm7PPyek9ELvpcnY+c+77npbiycQOulK93lHPWd/YOE4u98RNzjLEzFhq4iZ2cXA0bmya2Dil3r6hwr9y4ya238MLwW283PFj46amT5XzqAxh2WOtKuqPcjV1TayFLHe7t7qP3u5h0bvac9TRfPbjxRqLjubr3PctSTHVUhcBb1fGuRcbThJtaGFfiJl+uAnHkaOE+erw3GGpz0v3o/3+nqNupT0TQ9944jzl3Pc+3acnUtItbH/Hej9sO3CODsRwvG1YzjxjB8XZHfWYo3mmPkuV72g5MyiJm9S2jcVNOC8xM5aSuPlifrX23cG2/1N1IOVa2c9PEyP3KY2Z1DmjZHktdfmkzhN1Tepa5a55Hg172gznvnVZll/PK0C+u7tYvKmnA62nsuboNW563A89ljmlNG6Oup+F0x0NSy0zvPlyVJ6jVqSc8qdu/Ow/yx2WY+a4CadpvRtsLHa/MHPM5LZkpeazT3ZG2Ya5RlrnK+eo1DklrMuPzj2pYal5hvM9W4+z5Y9w7rvTuq66T9O+kSph3iFm+tN7t9ajce5aB/7r6CKuRfZx+2IxlTpenWvmcdS7IPezknrfue99uk9P4qwrUYtSXWN5T29xI2ba0Fvc7Imf75TGjW6wfFXX7B/voT89n6Oe4tznRVs0bPaDk3JihlqtdGvlutLuf7Asfb8gCGo59/1LUjwJlTg1xA01eoyb1ss3g7vjRjfY8dXETIdUa60AACAASURBVGx/2/9z6fEc9ZRZ1ztGUgwATGnWrpKzO3rpUOqz/TcLHA0D+iQpBgCGoRssOUZ6QRBwnRdtAQDdib0kS2ILQA0txQBAl3SDBeAOkmIAoFu6wQJwle7TAAAATEtSDAAAwLQkxQAAAExLUgwAAMC0JMUAAABMS1IMAADAtCTFAAAATEtSDAAAwLQkxQAAAExLUgwAAMC0JMUAAABMS1IMAADAtCTFAAAATEtSDAAAwLT++boAvVrX9esiVPv9fn/+HmU9ejHK9h5lPXoxyvYeZT16Mcr2HmU9ejDKth5lPXoxyvYeZT2oIym+oMcAjB3wo6xHL0bZ3qOsRy9G2d6jrEcvRtneo6xHD0bZ1qOsRy9G2d6jrAfldJ8GAABgWpJiAAAApiUpBgAAYFqS4gel+viv6/rnp2b6s3H287/jOYOn1yOnvDM9LyFujqePzUfciJuz6WPzETfi5mz62Hxmjxsxczx9bD6zx8yyiJuz6WPzETfv8qKthxwFcvimu9hD/VcO/jvfpPf0euSUd6aDX9zkLV/c/E3c5C1f3PxN3OQtX9z8S8zkLV/M/E3c5C1f3HxLS/HLct9qlzNebJy33pp313r0+Ja/L4ibuvnMTtzUzWd24qZuPjMTM3XzmZ24qZsPz5AUPyB1h6i3cry9HrHltbIt39DKuoqbvrSyruKmL62sq7jpRyvrKWb60sq6ihvOSIpvNkrAtrAeLZThLaOsawvr0UIZ3jLKurawHi2U4S2jrGsL69FCGd4wynq2sB4tlOEto6xrC+vRQhlGJym+UWnAthrgLaxHq9vmCS1s7zu0sB6tbpsntLC979DCerS6bZ7Qwva+Qwvr0eq2uVsL2/oOLaxHq9vmCS1s7zu0sB6tbpvReNHWzcIH4I8etm85wFtYj9wyjKCF7X2HFtZD3IibJ8swgha29x1aWI9Z4qaFbX2HFtZjlphZlja29x1aWI+Z4uYrkuIb5fb93w9/KqivzPeL9Qinn+k5CnEjbmqIG3FTQ9yIm1JiRszUEDfipje6T79ku8Oz/x2765Mav2ScJz2xHqSJG3FTQ9yImxriRtyUEjNipoa4ETctWpdl+bnbUK7XuzRbucPfvWm53Edla7ncR8TNO3LuQPdE3LxD3LSp5XKLmTa1Xm5x06Zey92SdV21FAMAADAvSTEAAADT8qKtC0Z5BmCU9ejFKNt7lPXoxSjbe5T16MUo23uU9ejBKNt6lPXoxSjbe5T1oJykuNIoffdHWY9ejLK9R1mPXoyyvUdZj16Msr1HWY8ejLKtR1mPXoyyvUdZD+roPg0AAMC0JMUAAABMS1IMAADAtCTFAAAATEtSDAAAwLQkxQAAAExLUgwAAMC0JMUAAABMS1IMAADAtCTFAAAATEtSDAAAwLQkxQAAAExLUgwAAMC0JMUAAABMS1IMAADAtCTFAAAATOufrwvAO9Z1PRz2+/3eLA6dEDfUEDfUEDeUEjPUEDfEaCkGAABgWpLiSRzd9XJHjBRxQw1xQw1xQykxQw1xQ4ykGAAAgGlJigEAAJiWF21N5Pf7/eflArqJcEbcUEPcUEPcUKr1mIm91GnzRDm35bW0DVrUU9xs5XrqZWBi5n8kxTThzYOfcbV8gqM9qYtVcUPMXfHiAvR767q+uv331zWxa5zQlfLFkj3u8WbcbPtxv7zYsDuXNTvdpycTHlxH3jxAtrLEyufC4XslcbN5u4LdThT7n5wyOBE8p/W42dcxpXHDc3o4T12JF+e0+9XUNW9Jlae1cs6o5bjhfZJioHupO6cSHGqIG0qIl75s+2r/+2hYapzws9oYiC2rtHypYWfjitt8rcVNbBmxZYqZfJLiCeXcDev94Od+JXdRW4+fWFl4xkhx88S8iRvhPOUC9F25dU3YCy3s2rz93t/siI2z/7+2lfFoWSXliw1LDb9a5tG0Hjf7uiBWT6SWuS+3mMkjKZ7UWWD3fPDznNZPHkdi89FF/x2jxM1sFwhfa/U8dWQ/Hxeg77uyzfZxlLohEZt/6nokV+7Nj5zyxcpRMu6sWo6bfX2Smk+4zH39d1a2WBlmjRkv2ppM7sGaEh5gR+OEy805yccOzKP/92UZ+UD92tW4Cad5Kn5Ky8GzRombowtWsXS/1s9TV8US46NxOXdXXbPNa3/z5Eg4Xrhvc8pQWs6S8uXOv7TMo+g5bkrGFTN5JMUTid2V2u4GPVkpf3Hw18ybuDvjZj/9F/GTU64n5jujkeJGvfOeEc5TpcTXNU/UNSXLTvVGqJ3XU2Lzn7lXwihxE85z//fVdZktZnSfnkTqoCu5c3Tnso+6gpTMc/s7rFhGPWDf9mXcHJUh3MepFqHUCeGo9UjsXNdL3BxNmxs36p379HqeuusiWnyVuxIz22fh7+18sh8ejhNOlxMDsXnslxVLPnLLtx+WGh6eL99I/lrVQ9ycTRsuM1X2MA5iw8TM/6zLsvxGXkH+5yyQjyrk1B3zo0ojlaScHfyp+cfu4qfK+HU8j1Rp1MTN/rNleSd+wmWmxk/dGc6Z9xtGiZ1e4ubo5kiqTEfDvjJz3LQcL+FnqWV9EV8zxwz1Rtme4obQuq66T5MW3jE/+vxs+pJllQw7KyPfeTN+rsxT3LTl63ondzxx04Ze4qV0uPgCeJfu0wAATCPsNvplGXLGiXWlzZk/9xI3Y5MUTyQV6EfDHfyUxs3+c/EzL3FzPC1xzlPxaUmriZn9M9pfbd/cZ9W/LueoxA0hSfEkjh7A33++H97CQeXg/1Zp3Ow/b2G/iJ9viBtqOE9Rqqau6aFreuyZ1pJyb9OLtThxczz9rHHjmeKJbIEeBvtoB3/uwbw/+HtY36+UxE3OZ60QP88SN8fTi5s456n49OIlraauyRUmSfv/w32yX34s6Qr3+9X3Zlyd1+zEjbgJSYonsz/g7joYHPzjeyJuNuJnXOJG3NRwnqLUUzETznefSO1jJxZD+/G3z+66wZFaXsgNlWPiRtzs6T7NJeEBvCz/rWS24akuZPuDPvb7jrId3ZkvuWvPvcQPNcQNJcQLKWcX/rGWxGWp3+9vJhqpsnOduBmTlmJO5Rz8Mb0c/DxL/FBD3FBCvFAqp4fAHfs4p9Utt7dATtzFxpmx1e8p4mZckmIOOfi5QvxQQ9xQQrxQKtXFNWf8J4TzjsWaff89cTM2STFJDn6uED/UEDeUEC+U2neVP7Lvsr6Pse13GHdHN0RScRDOK7X8cJ6pz1LlO1oOecTN+NZlWX6zrCz/qulqlho/dfBvw/afn91Fz7njf1TW2F318LPcYbVGrkBy10381Bk1dsSNuKnhPHU+rNasMfOllsuWa4R1iGl5vVou20jWdZUUz6rVg6zVcpUYYR1SWl+31st3pvfyp7S+Xq2X70zv5U9pdb1aLVeJEdYhptX1arVcpUZZj1Cr69VquUa0rqvu07TDwc8V4oca4oYS4oUSYQ8FyCFuviEp5nMOfq4QP9QQN5QQL9QQL9QQN9+QFPM5Bz9XiB9qiBtKiBeAsf3f1wUAAACAr0iKAQAAmJakGAAAgGlJigEAAJiWpBgAAIBpSYoBAACYlqQYAACAaUmKAQAAmJakGAAAgGlJigEAAJiWpBgAAIBpSYoBAACYlqQYAACAaUmKAQAAmJakGAAAgGlJigEAAJjWP18XoFfrun5dhGq/3+/P36OsRy9G2d6jrEcvRtneo6xHL0bZ3qOsRw9G2dajrEcvRtneo6wHdSTFF/QYgLEDfpT16MUo23uU9ejFKNt7lPXoxSjbe5T16MEo23qU9ejFKNt7lPWgnO7TAAAATEtSDAAAwLQkxQAAAEzLM8U3W9f18HmEfb//s/Fq5pM7/1xfr88svt7O4qZPX2/np7b/1+s1i6+3813b/+v1mMXX29l5qk9fb2dxQy5J8Y3OHnQPD4DUAVE7n9z55/p6fWbx9XYWN336ejs/tf2/Xq9ZfL2d79r+X6/HLL7ezs5Tffp6O4sbSug+faOzgM0N6Lvmc9Vb6zM7cXNtvFmNFje5yxM/9xglfsTLO0aJl7vLIW6OiZtr4/EuSfFH7mxV2eaz3RW7c/415Sj1Zbl7I27+JW7yjRY3sfKUaqH8vRglfsTLO0aJl1g5SombfOLmX+LmG5LiD5x1m7gyn1h3kafdsT5flLs34ua/xM250eLmqDylxM+5UeJHvLxjlHg5KkcpcXNO3PyXuHmfpPgDv9/vr7tAd85n/xzFW+5Yny/K3Rtx81/i5txocXNUnlLi59wo8SNe3jFKvByVo5S4OSdu/kvcvE9SPJBUl5HW9VruUfS6/Xst9yh63/69l793vW3/3so7ml63f6/lHkWv27/XcvdOUgwAAMC0fCXTjVIPxae6QMTGuTKf8LOrzyG8tT53l7s34kbc1BgtbvbLrSlPOI34OTZK/IiXd4wSL2+vj7gRNzXrM3vcfGVdluVnY5cLA7kX+wN3/7s3LZf7qGwtl/uIuHlHqnytlztF3LxD3LSp5XKLmTa1Xm5x06Zey92SdV11nwYAAGBekmIAAACm5ZniC8JnB3o1ynr0YpTtPcp69GKU7T3KevRilO09ynr0YJRtPcp69GKU7T3KelBOUlxplL77o6xHL0bZ3qOsRy9G2d6jrEcvRtneo6xHD0bZ1qOsRy9G2d6jrAd1dJ8GAABgWpJiAAAApiUpBgAAYFqSYgAAAKYlKQYAAGBakmIAAACmJSkGAABgWpJiAAAApiUpBgAAYFqSYgAAAKYlKQYAAGBakmIAAACmJSkGAABgWpJiAAAApiUpBgAAYFqSYgAAAKYlKQYAAGBakmIAAACmJSkGAABgWv98XQDesa7r4bDf7/dmceiEuKGGuKGGuKGUmKGGuCFGSzEAAADTkhRP4uiulztipIgbaogbaogbSokZaogbYiTFAAAATEtSDAAAwLQkxROJdQnRTYQz4oYa4oYa4oZSYoYa4oaQpBgAAIBpSYons78L5o4YucQNNcQNNcQNpcQMNcQNe5JiAAAApiUpnpC7Yc9Z13XY7TvqerVi1NgZcZ14nrh5jrqGGuKG0UmKJ6USoIa4oYa4oYa4oZSYoYa4YVmW5Z+vC8C71nX9zzCVwT1GvYu6LOLmaaPGjrh53oixI26eM2K8LIuYeZq4YQaS4olsB//+gF/XddjK7k0jb0NxQw1xQw1x85xRt6GYedao27E0bvYJ9PZ5bNhTZftaTpnC7VESOy3Eme7Tk0gFc+zApkwLB/JTxM2zRr1wEzfvGC12xM1zRouVjZh5lrj572exN1bfvY1a3OZnZdpiZfvp8diTFE8kFdAtHnw9GDWhCYmb++1jZ9TtKG6eNWrdI27uNcN5SszcT9xQIhYrJdtxm/7rRFr3af74Ohh7o+L8H3FTTuxQq8VudW9S35SZNU72xEw5cVMvrKP3/6f+Tk17NPyoO3dq2bnTh2WMlSnH2fJaIynmj1aDlLaJG2q4UK0z+/E2+/pTTsxwp6Nz1z7x3PcGO3rWdt9KGktOc8c9WnY4XSxB3o+/7xZ+R4+B1PJCdy2vlqR4IjkvD4CQuKHGWdy4UCVGfUMpMUON2rhJteIeTZ9KNo+WESbGZ+U5mmft+fbNBLWF49UzxZNIvTzABSpHxA01xA01xA2lxAw1noyb/cumUkrfKfLEPI+WdZagbq3POeOdCV/Q9eWzxVqKJ7LvRhEOhxRxQw1xQw1xQykxQ42n4+as2/PVeR4Ne1rspVq5XaRbti7L8uut0AAAAFflJHA5L6baD8t90dZ++qOu1/t5xpYTludsPmcvvsp5MVdsmtQ4pdvvaDlPWNdVUgwAAMypx1bNp822TdZ19UwxAAAA8yXEG88UAwAATGz2F9RJigEAACY2azK8kRTDAFp/62bO3cejL7fPmX9r69yyu7/L8EliB9qS852pTyyvpeNUvQTjkRS/rKU3rZ1R6feh9hX9b27/s++dO3rLIfdLHastHpNi53l33SSRvMwj/KqZ7e+UK9vpy+8tTVEvwXi8aOtlWyW5ryxjw1qQm1R9/WXbM0tdaPS0P2LrUHIs7L//j2t6245i5x77c9CVOr21c9iyOI89IbVNW9z/X1AvQZ+0FFMlVennVuJ3fZE5eWItIdvw3O/WO/u+utQy9uOUKP1+PO539j2IYmdso9fRzmPPSNUHYbK333a538OaGq5eAq7SUtyodV3/qjT3/6f+jn0Wm2ds/HB+tXcow0r/yry4x74lZBP2TtiPE7uQiCXSqfFTv+8o/9EFqzvr94rFRCyWxM48UnV6qp4/Gjd13gr/dx7ry1F9kDrvnNU14b5WLwFP0FL8kaOKbn8HM3ViCO90huOFJ5vYXdH9+PvK/o673qnlhdxlf1dqO5+dmGu8uV9dODzjaLuGdcbRODXLFTttSdXp4XkoNv7RuM5j48k9pnLqkNjn6iXgCZLij4QVa+xueGya2Ik/Z/65VPpzSl3Ylsq5OAxv7uSUqWQcF6f3ydmOYoeN5IVlqXtBW0kdol4CniApbpRKnxypfZfani1s53D5Ry1AvKskbr7YR2KnL85jc3t6e7SyD9RLMAZJcePOuqC9RaXfrlhLy34/7D9PXUActfCkYjC2rP3ywtgI53W0Dqny7z9Ldb88Wg7/s99Oe2dxczYsnKfY6dtd20LyMqbYMZNzvgmni9UhsfNaOFy9BNxpXZbl50B7z1FFGBsW+z/2d8zRuDmtQTl31Y/GKV3Xo+XQFydwaomd9+V2X07V1bHpU8nR0bBUGZzH+Jp6aWz2L+u6Sor5l0qBO4gjaokdrhJD3E1Mjc8+Zl1X3af5HxUCV6W6zMEZscMdnMe4k3oJ5iIpnpxKn7uIIWqJHa5wHuMJ4gnmIimenEofgJ45jwFw1f99XQAAAAD4iqQYAACAaUmKAQAAmJakGAAAgGlJigEAAJiWpBgAAIBpSYoBAACYlqQYAACAaUmKAQAAmJakGAAAgGlJigEAAJjWP18XAAAA4Mi6rl3Oe1mW5ff7PTp/rpMUAwAAzesxuXw64eYeuk8DAAAwLUkxAAAA05IUAwAAMC3PFAMAAF3aP7N79Mzxuq6nn5/NJzVObhlol6QYAADoTpjophLfs5dd5cwnNU5uGWib7tMAAEB3cpPPs/Fy5pMaRwI8BkkxAADQNS20XCEpBgAAuuW7gLlKUgwAAHTr9/v9eb73qpwW56Nnl7VW90lSDAAATE9CPC9JMQAAMLV9UptqcU6NkzMtbfOVTAAAQHfCBDT11UjbeEdfqxSbX844R9PSj3VZlp+mfgAAoFW9dk/utdwzWddV92kAAADmJSkGAABgWp4pBgAAmue5XZ4iKQYAAJr21HO5nvllWXSfBgAAYGKSYgAAAKYlKQYAAGBakmIAAACmJSkGAABgWpJiAAAApiUpBgAAYFqSYgAAAKYlKQYAAGBakmIAAACmJSkGAABgWpJiAAAApiUpBgAAYFqSYgAAAKYlKQYAAGBakmIAAACmJSkGAABgWpJiAAAApvXP1wUAAAB4w7quh8N+v9+bxaERWooBAACYlqQYAACYwlFLsFbieek+DQAwsFh3UfogSYN3SIoBAAbjGckx2I/wDkkxAMBA1nWVQA1ivx/t1/v8fr//9KCwbecmKQYAGMB2ke/ifkz7RM4+hnt50RYAwCAkS2Ozf++z35a2K5JiAIDO6Vo7j1jXX+AaSTEAQMckxPORGN/DccNGUgwAAExJYsyyeNEWAAAMS0+CuFhLu+00L0kxAECnahOeVNfblpKC2LrlvH35jTc01yzjzeRU1+pjsf23rqsbCBPTfRoAYDLbhf/v9/vzcyZMtJ5OvGJlyinnG0lNzfZ6o1z7xC53v84mdUNj+98NhTlJigEAkEB1Zv+yrTAZ5lhqG9l289J9GgBgcmG30bA1bZ98hclY+Cbk2P/hssLhqenD5dd0mz5b3t627FgZSpaR2j6x1sjYOpZ0463dNiUtoqNPB5JiAIBJxRKHfUK2b33cDy/9/2je4bD99LFpUusRGydnefu/j8YpWUZqe4Tjx6aJLe/IUaKd+j81LEfv00mWiZEUAwBMKpVQXU0cUgnd2bzPEqCcsoXj1LQ05pQzlsDf4Y4k8I2XjfUsFZ8S5nlJigEAJhdrudz+LpnHWetm7byviLWaniWNJeX8Yp3OtFaeloQt8hs3EuYmKQYAoAlPfiVOabfkEcyynqX2iXE4nDmty7L8BAAAQH/u+J7inG6kJS+/ymktzp13+Hk43dF8U/M+m3+qlfWoHGfrVLq80tZsoN66rpJiAICetZYctVaeUOpFV73ptdzQmnVdfU8xAAD3kKgBPfJMMQAAl/T0kqJU92VgXrpPAwB0TgvtXEbb3znPWN+9rJG2H9foPg0AMIC7vyuXdo2WEC/L398PfTTszmW1wnHbBkkxAMAgXGCPbcSEGFogKQYAGMDv99NiPDAJ8fKf7xbe/5/6OzXt0fBtWGpZseWdTZ+aRzh9qpw8y4u2AAAGkvu9vrQt9t3HoztKBvc3Bba/U98BHY4XDjuaZ2zco2WH06W+8utoHuHw8G+eJykGABhM7GJa61NfZkyIwnWOtbTGptknkGe9JcLPz8Y9m2fufsrtxeE4/YakGABgAjMmWYwlJ4ZTrcJvzvPKPByn3/BMMQAA0I1YF+irLayp542/osX4Xb6nGAAA+Ezu9xSH3zG8/z/29376o67X+3nGlhOW52w+qe9YPipXah153rqukmIAAADmtK6r7tMAAADMS1IMAADAtCTFAAAATEtSDAAAwLQkxQAAAExLUgwAAMC0JMUAAABMS1IMAADAtCTFAAAATEtSDAAAwLQkxQAAAExLUgwAAMC0JMUAAABMS1IMAADAtCTFAAAATEtSDAAAwLQkxQAAAExLUgwAAMC0JMUAAABMS1IMAADAtCTFAAAATEtSDAAAwLQkxQAAAExLUgwAAMC0JMUAAABMS1IMAADAtCTFAAAATEtSDAAAwLQkxQAAAExLUgwAAMC0/vm6ACXWdf26CAAATOj3+31dBOAhXSXFy6JCAgDgXRpmYGy6TwMAADAtSTEAAADTkhQDAAAwLUkxAAAA05IUAwAAMC1JMQAAANOSFAMAADAtSTEAAADTkhQDAAAwLUkxAAAA05IUAwAAMC1JMQAAANOSFAMAADAtSTEAAADTkhQDAAAwLUkxAAAA05IUAwAAMC1JMQAAANP65+sC9GJd1z9//36/ZV3X5ff7vb781DLD8gEAAHBOUpwhTID3CehbtkQ8Zl++L8oGAADQK92nT8RahFtuiW25bAAAAK2RFFcKk891Xf9qpd3/H7be5owbjpMSW8Y27dEyUuVLlVULNAAAMCJJcYVYUvn7/f7q4rzvzrwfnjtuOE7KNm04j7NlxJZ5VFYAAIAReaa4QuxFW6nkNZZQno2bkwzXOuoKniqrxBgAABiVpPgmJUnj2bitvDgrLIPEGAAAGI3u0ydKW22fGvcLkmEAAGB067Isv16Snre/Gzhc9l7sRVv74bHvNY79HRs3trzUss+mPSvPUfmO1hcAYBZfXoMCz1rXVVIMAABHXIPCuNZ11X0aAACAeUmKAQAAmJakGAAAgGlJigEAAJiWpBgAAIBpSYoBAACYlqQYAACAaUmKAQAAmJak+MS6rn9+npj3HfO4u2xn8yxdXmr8J7Zp7vz36/h0OQAAgHZJik/8fr+/fj8x72WpT8yeLtfVZa7rGh3/64T49/v9tW8lxvC9J29Cppb11fRn835SzfxbX183QQG4QlJMc2ouvsJpUol7KkkHvvfkTcjUsr6a/s15h/VpzfyfWt876mQ3QQG4SlJcKOeOc2qc8O9wnNjn4TKOWlJyxj0q/9HycuYXK0+qlTgcvp/3/gImp7zhNCnbeLEyu1AC6JOboABcJSkutE/WUolUbJxw/P2JOmwd2Sd5+2mOkr9w/ql5pMq/Hz/W4hpbdmqaI6mEeF/Ws215Nk3O8iXB0L7cbq9Xb/7thx/Np6QMsXmW3jBNletoPWPTn31+VMac5ZasXzif8JxydJO4hJugAJSQFFfKScRiie9Tyy+d/9H4sc9Sw0ouVlJ37ffzSc0rtr5n0+TMB2hXzk3I2I2u0pt/uTcRS8oQu5FYesP0rBdMbH6pdYh1TT8qY/h3bLmpv4/W70hqv+3XqeacIwkG4Mw/XxeAfu2T3JKLlNg8wgu1ZSl74VfuNEB/ch6NKJ2uJFHKqYvOkuXU/HLrrNwbmbXJ351159UbwjnJeOoma858ACAkKe5UzgVBa1Ldps/Gq5k3MI+vj//YDcLU/0/7els8aZ/wj7yeALxP9+kTseex9r/Dv3PGOXvuKuwmtu/2Fg5LzSc1j9zxU+UMuwam1mVf3itKnk87my61TbbxXGRB357qIlsz37uT4Zpnap8c/037Orv0PRIAkGNdluXXywlG4tKfXvZZL+WEkcVuYsX+j/U62Q8/mi6W/MWWtZ936jnj1PSx+V8tV6x+ipU59Wxyaj3Ptmnu+pyV/Wg5OdvnyNG+Sw1X31NK3MC41nWVFPO81vdb6+UDvqN+eNYX29c+pYa4gXGt6+qZYp7X+kmk9fIBjGr/1uyUmhepHc1LnQ9ASFIMABHhOxR4xptvkbYfAYiRFANAhAQKAObg7dMAAABMS1IMAADAtCTFAAAATEtSDAAAwLQkxQAAAExLUgwAAMC0JMUAAABMS1IMAADAtCTFAAAATEtSDAAAwLQkxQAAAExLUgwAAMC0JMUAAABMS1IMAADAtCTFAAAATEtSDAAAwLQkxQAAAExLUgwAAMC0JMVMa13XV5d1trxtnG28kvK9uS4AADCSf74uAPRsXdfl9/udjvf7/Q4T13A+klygNft6KVbvnX2+Hyen3qwp29F8w/Ll1t/btHeXGYB2aClmStsFTgvJZ+xiq+Tiq6V1AcaVWy8djfdUYnk2362e3H7UlwDsmD8UaAAAIABJREFUSYohIuzKvB+2/z/8HXZ/zuk2nRK2HF+ZF8BdYkllyy2pbjwCcEZSzNSOLu7CpDRsYdg+z/1dK7eFw0Ub0Jqzm3lnNyBjw914BOBukmKmlXMBFLtoKpn/Wy0nLuaAN+1vwqXqutjNxNTnsRuOYQutG48APMWLtphO7AIuJ4EteaFWycteSsqZM07L3RiBeVxNImvqv6dIhgHGpqUYDqRaN67Yt0hs//f0fB5AjtijKFflJNq5XaFz6vKwFVlrMcCYtBQzlVh3v3BYqrte6is/wgQ21lp81s0wvNCKzS/8LGddAJ5S+rVGb4m9VCtWJ7dWbgC+sy7L8uvlxOAkRi/EKjCa1M258KZc+HnK2Q2/cJyjpLbkO5Jj4+SUI3c5jMl5Hca1rqukGO4mTgGepZ7lbWIOxrWuq+7TcJdU92oA7iM5AeBukmK4iYs0gOe48QjAUyTFAEDzJMMAPMVXMgEAADAtLcVwo9ibVrVuAORRhwLwBS3FcJP9827bz344AGnqUAC+IimGG6ReAOOiDuCcOhSAL0mK4SapLn66/gGcU4cC8BVJcUfuulO+ruvpvLZxtvFKlu2OPnBFWP98WYaS8QGAPkmKJ3R2131d17+e6XKxB7xpq6O+bCEsXbbWTADol6S4E1ui+nSCui1nr+Ri761ytii1zjNuC4BS6lAAvuIrmQaxv2gIk9LY/6X201yd14i2bRzeVEi9PAaoF6uD9sda6jgMpzmb5/6zo+M6XHaqHKSpQwH4kpbizsRaYffdnffjHf2uldu1esbW4v0F8v55RBdzcJ9UHbQ//vbDw/oxlRCHdWj4WWx+sWM8VQ7OqUMB+IqW4o7kXFylLh7ebLGY+SIwvCAG3nX1uDt7fCQ30XX811GHAvAFSXEHYhcHORcMOd33crtC5yyvtpwAT0m1Ju8/L7Gv02a+AQgAI5EUD6Y0CU21goTPdElsga/VJKGlLw9U3wHAfNZlWX69XADMeLFy9EKZ2LCjZ+KO5pmz3NoyHS1nVDPGKtzl6F0F4eepYbGXX+3HTy2zdH5HUs8dc04dSmvEJIxrXVdJ8Qxst/fZ5tAGPV/6ZD/RGjEJ41rX1dunR6cSBwAASJMUdyLVXe9o+B0J8VE3wf1XZnjhDNCSfR24/4qfsNW4th7LHfeOulE9DADP8qKtDqSS26MLoDtah88uxMLv5tQqDbTi7Hneo3ct3OWNG5PqYQC4TkvxoPatB7XTtPCdxwB3K30jdWr6N1pm1cMA8DwtxY07aiUOL8pSCW341tTSN1EfLVcrBfCEWB2TeiN06v9SV+rGUKquDevJmrdTq4cB4F5aijsUu+DZhm0/e/uLr/2F1NE0Oct/q6UEmEusjtkP22x/p37fsfyjeq7065n2894ntOFzz6VlVA8DwDVaijuTagHIaSWJJcs1rSFaIIAnnSV6LXQprk1EU+Ur/doo9TAA3EdS3KHwYizWgpLbJa9mGoAnxboXp+R0F869+ZeTjB711LniandtAKCepLgzuRdjV5+nA2hVaRKa6iVT2jr7BDcjAeB767Isv15OxrO+PORovXNbNjZnX1NyNF3O8Bn3T4xtAdeELcRXvmLpqP5MjRP7LHdYrEzq4TKjrAfjEJMwrnVdtRT3LqeCrv3qkZxn3wCecLUHTE3dWLP82vpUPQwA7ZAUd6CHr9hovXzAuFqtf0qfdw6nLdXqdgCA1kmKO9H6hU7r5QPG08PzuG++Rbrl7QAALZMUA9ClL1+M9XU5AID7/N/XBQCAHuxbpvdfg1f7ncUAQBu0FE9GKwdAuVRX7e25Yc/zAkC/tBRPRCsHQD1vggaAMWkpnoRWDoBnucFYxjkHgFZIiidy1MrhYg7gGklemR7eHg7AHCTF/CExLudiDuaR6lGj7qwTPsKjPgXgK5Ji/nBBUs7FHMwh9aiJOuC6fXJsOwLwBS/amkiqNUMrR73thWW2IYxvn7xtP/vhXKMuBeArWoonoZXjWdv2tR1hbI5xABiPluKJaOV4llYOgGvUowB8QVI8mX0CvP+uYu7hgg7Gt7+pCAD0T1IMADTDzVoA3iYpnsy+dUNLxzNc0MG41KEAMB5JMQAAANOSFE8k1qqhpQMgjzoUAMbkK5mY1tMXs0/OXxdtoAVP1nNP19HqUQA2kmKm1uNFkZYpoCXqUQB6p/v0JI4uAFwcABxThwLAuCTFAAAATEv36UmE3dvWde2yyxvAF9ShADAuSTEE9l0hUxe9OeNs451dOB+Nsy3HxTfQg7O6Mbd+La1XY/PNracBQFIMO+HFVuri62ycbXjO8nLLAtCys7oxt349W0bOcpdlyaqnAWBZPFMMf8m5aMq9sLoyLxdwQG/O6qw76lf1IgBPkBTDBU8kr9s813X1VltgSG78AdASSTFUejJh3S4Yt+QYYBTqNABa45liSDhrydi/zOXuFg8tKEDPjurFu+vO2M1DNxQBKKGlGCJ07QOo80X9ufWs2f5ODQOAGEkxBPYXdFoaAPJ9WX/mfFsAAMToPg0720Xc0dd+xLrpheOE8yoZJ1yGCzpoj+Pyv87qz1CsXjyrN2Ofp76CKRwGACnrsiy/Xk4a7vhyp17jqddyA+PptT7qtdx8R8zAuNZ11X0aAACAeUmKAaCQ9w0AwDg8Uzwp3YD+x4UtwDXqUQB6JylmWk/eFHDTAZjBU/WcOhSAN+k+DQAAwLQkxQAAAExLUgwAAMC0JMUAAABMS1IMAADAtCTFAAAATEtSDAAAwLQkxQAAAExLUgwAhX6/39dFAABuIimelAs6AAAASTEAAAAT++frAsAI1nU9HKZlHsayrqvj+kbqUAC+pKV4UrELEAAAgNlIiuEGR60YWjgAjqlDAfj/9u522VGVaxRoPNX3f8t5/5z0pnkAQVERxqjq6hU/ELNWZpiC+CRJMQAAAMuSFAMAALAsSTF0khriZ9gfQB0xFICnSIoBgNfZtu3vv6fr0LI9AOORFENHYa+GHg6ANi0x9Lf+yVjbemzfCwBjkhQDAACwLEkxdKYnAOC4XjE0Nbw6fB0PZQ63zw1zLq3PlZc7dq4eANxPUgwd5Ro9AOzrFUO3bft8v9+//37l/BLu3/rwWL9tw+1yZebWpcqLj12qBwDP+PN0BWAWqYbPr1FX6vkIG0N7PSRxw+nJXunU+ea2+W23917E++p1Z1T+Nvs7GkOPOFtevH/qdU2i6+8IYAyS4kX5Iu4rlyD+Gka5Rl28vNT4S617MnHca/Slzg0g5WgM7SXXmxyubxHWV+wDGJ/h09BJrtFUakyd7TUdddhdqr4tjUpDCmE9R2JoypG4kRoaHQ6/7nEMAMalpxgGcbYnJOzlSP38e53aPl6W2/dMz8neseBNDO9/Xm6iqlJPb3zPb/jzXkwq9SbvlVf6Od4PgPtJihfly3csPXodcklsanh2rgEXN/Ti5a33BefUDhvvdTxgPrXPMS4tyyWkpZhU+7olbolxAM8yfBo6KT3CY088S+lRtUlkeJ9ebn3KnQmq2bthLWdiKACcISmGDnITqtTM0Jyy96zMs0qPFonVJOu19a05n/hRKu4thvkdjaG9YmV4ofCqi3+1MTLcruW8xEmA4wyfhk5yva9n770Ny96bfTo1FPqI1v1r6msYNFDSGkN7x5ir45MZ+wHGJSmGjlITsZS0JNCpBlWpAVWaPCY1CUyp7rkkN9x3r77xvXYtk+CUjgPMo2XSqZniQW7G/trEuNcFUYBVSYrhQa2Nl72kee/nvbJ6TwxTW99edQLWtJcMli7CmbEfAPcUQ0e5x268nd4HYFQ19+mm5igojYiJtw2Xp5aFZZT+P3OONfMsmIMB4Bg9xUDW0YnCAO7SMuQ6tW/LjP17dYjdPWM/AMdIiqGTVIPk7T2sb647sKYrhhmn5jnIqUm0a+tY8x1SMwkjAGWSYgBgGi3JoBn7Afh8JMUA0Eyy8rza2fv3ZrsPyzNjP8Cats/n831L0BTgGVXNcDoA6szwfT/DOfAfv0+Y17ZtZp8GAOhJAgXwLoZPQwcmOYG1+IyTYsZ+gHfSU7woj24AgL7i5xYD8A6SYgAAAJYlKQYAAGBZkmIAAACWJSkGAABgWZJiAAAAliUpBgAAYFmSYgAAAJYlKQYAAGBZkmIAAACWJSkGgEbf7/fpKgAAnUiKF6VBBwAAICkGAABgYZJiAGi0bdvTVQAAOpEUL0qDDgAAQFIMAADAwv48XQFIeXNPdjiJ2SznARC7Or5dWb74BkBIUsyw3thoSTXiZjkPgJj4BsAMDJ8GAABgWZJiAAAAliUpBgAAYFmSYl6l5l6wHtts2/b3X8u6WjXHP7p+r+6txwJo8UR8Sy3vEasBWIOJtniNOxPieAbp3+t43RFXNxhLdW89FkCLJ+Jbavnn879PAnjjpGAA3ENPMa9R06Dpsc3e+rOJ5Nnjl9a3rtNIBHp6Ir6JYwCcJSmGgrh34fv9/u2ZANYlEXtWrudXjzAAR0iKF6XRsK+U+EqMAZ6Ri71iMgBHuacYMnreR/yEt9YboCQXm0vzJwBAiZ5imJCEGK4l8QKAeUiKF6VBd87ISefejNMAAMB/JMW8xi/BSz2fsuc24bMt4wQzXnbFeZxZH5/D3nFzZQEccXV824vNv+W/eR96xGwA5ueeYl6j5nEcPba5+rEfZ49/tH4eyQRc7Yn45lFNAJylpxgAAIBlSYoBAABYluHTDGuW+1xnOQ+AmPgGwAwkxQxplnvBZjkPgNiV8c3kWADcyfBpAAAAliUpBgAAYFmSYgAAAJYlKQaARu53BYB5SIoXpUEHAAAgKQYAAGBhkmIAaOT5vAAwD0nxojToAAAAJMUAAAAsTFIMAADAsiTFAAAALEtSDAAAwLIkxQAAACxLUgwAAMCyJMUAAAAsS1IMAADAsv48XQGYwbZtxWXf7/fO6gC8ihgKwJP0FANAI0kaAMxDUrwoDbq+Su+n9xqgTAwF4EmSYgAAAJYlKQaARql7YAGAd5IUL0qDrr/UED/D/gDqtMbQbdv+/ntK6/F99wKMSVIMALzOL2F+8uJj67FdKAUYk6QYOgobPBo/AG3EUACe4DnFAMB0Us85/i37fr+fbdv+Sbzjoc2ppLz07ORceblj5+oBwP30FENnGjcAx/WIob9E8/cvlaCGy8Ptc3WIt0mtS5UXH7tUDwCeoacYOgobNqmGEAB5d8XQs2XG+6de1yS6vh8AxiAphk5SDbjfzKStw/BK29TsV1u/EdXUM34PWoYfGqoIY2qNoT3lepPD9S3COusFBhif4dPQQS6RyzWKckP7YqmhfEdnXH1LIrhXz9r3DniP1hhaU1br8eOh0WGc6XEMAMalpxg6ySVzqcTtLQnqaFI9Ri2JcXj/nt8BjKUlhn4+/yWmufhaGmkT9+TGx8g9MznXm7xXXunneD8A7icphoedbQilhhKnXudmRS01CFOzpYZaj7e3T7xfrdKxgDntfb5ziW3qdWrm6Jb9U69b4o9YBfAsw6fhQS09nOG/UDycOvw/NQNquE3cc1qaLfX3uvV4uWGJpf+PahmWbvgjZ0hiAGAeeooXpUHXX82EWrHaYXPxulKZpR6OI8O494Ybh+v2ks2aMq4mGYYxHYmhLRMW7sXYXFkmKfxv39HfA4Cj9BRDB6UJtcL1e3K9wTXHvzPZK93jl5uYpraMuLya96Pm3ONeZL3FMI4jMbR1wsKaOqTi11sSwb16mqQQIE9SDJ2EjbowkWu9r6w2qbxL6p7jM2W1iN+PVD30XvAECUV/rTHU575ebpLC1v393QOzMnx6URKJa5Tuxw3VDmPOzWwaLwuPnVqWO3bNPcfxvql7iHPHixtSqUZZaoKb1PnljlE6fuk92zsOcL/aW0pitdunYsDvuCYpNEkhsC5JMTygZTjf0X17H+uuOtcOvT57fI0+mEPLhIVhMhtflIsT3VLynNouPEYpWa45Xq4OpTqfkTuPWK/jAYzG8GnoKO4lvfvYdzZUrmiIAbSqvUe29p7bmv1qL961TlLYel/03ZMUGj4NzEpPMbzc3TOj9jjeW2ZzBd6nZRjw3T2fuePleqZbyojLC7cvbXfkYoELmsBsJMXQSWk25ivd3TDpcTyNKeAqo8SX3BDrM2XVqp2/YZT3CuBpkmIA4HXOTljYMmlgfDyTFEqqgblIigGA1zk6+d+ZSQNrtzNJIcC7mGgLOijdA2ZiEoBxmaQQAD3FAMByTFIIwI+kGDowMyfAu5ikEIAfw6cBoJHkBADmISlelAYdAACApBgAAICFSYoBoJFZ5QFgHpLiRWnQAQAASIoBAABYmKQYAACAZUmKAQAAWJakGAAAgGVJigEAAFiWpBgAAIBlSYoBAABYlqQYAACAZUmKAQAAWJakGAAafb/fp6sAAHQiKV6UBh0AAMDn8+fpCkDKtm1PV+Gw8ILDLOcBELs6vl1ZvvgGQEhSzLDe2GhJNeJmOQ/gP9u2vfKz3dsb3wPxDYCY4dOL0igAAACQFAMAALAwSTEAAADLkhTzarlh4Nu2/f13ZP+9bcLyzwxFv7r+NfU0lB64wl7sbNnvbLniHAAlJtritUqNn3gG6NRkMGcS4h4zTF9d/5p6aigCV6iNnXFsO5oQl8oV5wDYo6eY6dTOhlqzXWqbq2db7VX/N84KC8zraMzdWy/WAXCWpJhXGuVxKEfrcXf9cz0yI7yHwFyejC21I20AICQp5nXe3sgZof4j1AGYz9MJ8Sh1AeBd3FPMq7Q2ckZrFI1Q/9HeE2AOLbHlijj0K++XHItzANSSFPM6tb0BoyZ/I9RfjwpwhZrYcle8EecAqCUp5lVqG1fh8qsaQkfKfaL+8f7uLYbzfGb+V01suSM219YFAH7cU7yoGRsHv16B8P9UT0Fu+5ZtrnBF/QFGEMazUmzbi2up9fHz2Gf8fgPgWtvn8/m+5QvEl9063vq7/tU7/v9t3lpv4D5vjRNvrTfP8ncD89q2TU8xALQyIgMA5iEpXpQGHQAAgIm2GNgsifss5wEQE98AmIGkmCHNct/OLOcBELsyvrl/E4A7GT4NAADAsiTFAAAALEtSDAAAwLIkxQAAACxLUgwAAMCyJMUAAAAsS1IMAADAsiTFANDIM3QBYB6S4kVp0AEAAEiKAQAAWJikGAAabdv2dBUAgE4kxYvSoAMAAJAUAwAAsDBJMQAAAMuSFAMAALAsSTEAAADL+vN0BWAGqYnLwmWeCw2QJ4YC8CQ9xQAAACxLUgwdlHox9HAAlImhADxJUgwAAMCyJMUAAAAsS1IMnaSG+Bn2B3Py2e6vNYZu2/b331Naj/9kXQHIkxQvSoMOgDf7fY89+X3WemzfvQBjkhRDR2GDR+MHoI0YCsATJMUA0Mgw2PGlhleHr+PfYbh97vdbWp8rL3fsXD0AuJ+keFG+hK+jdwPguB4xdNu2z/f7/fvv9533K/u3PkxMf9vm6hBvk1qXKi8+dqkeADzjz9MVgJnEvQKfjyQZoNZdMfRsmfH+qdc1ia7vB4AxSIqhk1QD7jdETsMHoOzJGJrrTQ7XtwjrrBcYYHySYugg16Pxa2ilGnU1Da7WbeJjH6lzrad6wmuOG79vLY1qFzHgfkdi6F5Zrcff6/3d2x6A95IUQye5BlJqGF3coMolzXvbhOXv7V9TrxZP3Qe3d9zU+waMryWGfj7/fbbjdaWe3vie3/DnvYuQpd7kvfJKP8f7AXA/STE8oKbh0+Oet9UaWbnentrEOGzMrvS+wRvtfUZziW3qdctFyNrXLTFEvAF4lqQYXqBHklYadpy7/y3Ve5K77y9cX+p1Ke2/d8xc/feUjgUAwNo8kgk6KT3X8opyW8uIHw8Sr4uT1dT/uXJSwwZTj0NJ7Z96zEmpDr3eh1IPskekwP2uiqE1wnuXSxchw21yarZJbX90/dnyr1Jz3Pi9aqmnGA30JCmGDnKzjNZOCrV372+PJC3XQKmZkKtmGGFNWWHDM7e+pQ5XeKoBCSs7GkN7flbDC2a5Y+1dVKu98BYf98z6s+Vfpfa7pdd3HMAZhk9DJ7mEr/cMpkeH/7Zue0UimhumfbQOte9FzbkcmawM6OdIDL3THXNBrML8D8BoJMXQUcssokdnHa3dLlfmyI2I1rrlGlU1E+bAGf6mrtEaQ8NtS3MbxBfjcrEirscZtRf1UhfjcnUw/wPANbbP5/N9S7DRuOUtWno4f1KNunh9bVmp7XONw9SxS+dR08ObKj+3f+7YuTrUNJRK2+Tuha6tP3C92u/7XHyIk95UMhknhq0XKffuPf4dY2/fo3XOnX9qm7AuexcGcsco1S33vXH04uzexc2jF5XP0AaFeW3bpqcYnpD7Yt1LEFvK2ttu73Xv45WW9x4GXtqm9vgaP/BOv89uaThuKVE7mxCH5dckUnE9W+dc2KtTy0XW0j41+9+ZOLoHGehJUgwDGelK9Ah1GaEOkOJvc3ytcxiE2+0NK2793beMPGm9SGj+B59H4DxJ8aJ8gYxphN9Ja0/1rHUA1hH2Erfc09t7hE3uWKMx/wMwG/cUL8p7eS3vL8zNZ/xaLff1fj75nt29IcC5+R1Kx8qV0TpMuaa8eLtc0m7+h/JxevCZh3lt2yYpXpX38lreX5ibz/i13vb+Pl3fp48/Sh2uNPv5wcq2bfv8v6crAQDwVk8nS08ff5Q6AJzhnmIAgIOeSgZHmHthhDoA9CApBgB4mRES0RHqANCD4dMAAAAsS1IMAADAsiTFAAAALEtSDAAAwLIkxQDQyARDADAPSfGiNOgAAAAkxQAAACxMUgwAjbZte7oKAEAnkuJFadABAABIigEAAFiYpBgAAIBlSYoBAABYlqQYAACAZUmKAQAAWNafpysAKW+eHfv7/f79eZbzAIhdHd+uLF98AyAkKWZYb2y0pBpxs5wHQEx8A2AGhk8DAACwLEkxAAAAy5IUA0CjNw4bBgDS3FO8qLc26LZtK9Y9vFdsb7sj5dSWX+vp8wHo7em4Jt4B0EpSzGvsTY4SN6ByDaqj5dSWX+vp8wHo7em4Jt4BcITh07zGXsOmtuHTq5yz7jofoD8zGKc9HdfEQwCOkBQvavYGXa/egbCcXy9Ez/KP1KPVk/UGyLk6Hol3ANSSFDOdXgl/7pnDTyTEZz1Rb4Ccqy/Mzn7hF4C+JMVM5/v9/tM72rOc8L61u/Q4nyfqDZBzNq799v39610+AGuRFEOl3FDq0b213gAlv8T39zMAHCUpBgBeyW0hAPTgkUy8Rm6yqNzQ4NxjOY6WE6872xC763x61xsg5+44HcezUvkAkCMp5jVyjZua4XPhul7lnHXX+eyVBdDL03FarAPgCMOnAQAAWJakGAAAgGUZPs2wZpkleZbzAIiJbwDMQFLMkGa5L2yW8wD+5bN97XtgVmkA7mT49KI0NgAAACTFAAAALExSDACN3EsLAPOQFC9Kgw4AAEBSDAAAwMIkxQAAACxLUgwAAMCyJMUAAAAsS1IMAADAsiTFAAAALEtSDAAAwLIkxQAAACxLUgwAAMCyJMUA0Oj7/T5dBQCgE0nxojToAAAAJMUAAAAsTFIMAI22bXu6CgBAJ5LiRWnQAQAASIoBAABY2J+nKwAzSPW8h8tMbAaQJ4YC8CQ9xQAAACxLUgwdlHox9HAAlImhADxJUgwAAMCyJMUAAAAsS1IMnaSG+Bn2B1BHDAXgKZJiAGj0/X497/1h27b9/fd0HVq2B2A8kmLoKOzV0MMB0KYlhv7WPxlrW4/tewFgTJLiRenlADhHggMAc5AUL0yD7hreV4DjesXQ1PDq8HV8YTjcPnfRuLQ+V17u2Ll6AHA/STF0lGv0AHPzWe+jVwzdtu3z/X7//vuV80u4f+vDY/22DbfLlZlblyovPnapHgA848/TFYBZpBo+v0ad3mOYWy75od6dMfRsefH+qdc1ia6/FYAxSIrRkOsg9x7+GkalRl2vBl/N7zFspP3qVnvs2m3Pnk9cxx5lwh3Cv9ea7Wq2XWm/eN/f6zsuLuZ6k3P12hPWVy8wwPgkxfzPF7fk45jc+3bX0Li948SNyivq1NpwTdUp9bo1gYcntfydHv2bnm2/0ue7NYYeiW2p4+9dYBSPAOYhKeavmqvab+lxeKKH44jwfrIrG1i5Bl/tOd5VT41MoFZuoqpST298z2/4817PcKk3ea+80s9GxAA8T1LM/6j9Uh61x+GJ/a5KoFPDnUuvW+UuAhwpK9cT3SuZ1lsMhGqfY1xalktIc7Gm5l7i2vrt1RWA+5h9GjopPcJjT6rXNjXTaTwzammm1Ba5mVpr6pmT6zWJH2kSvwbWdCaGAsAZeoqhg9xkMK2TX5XKz+17Vw/D0YZpqSfljgnI4Akm2zq235EYekY8ouWnNIrGBIUA85EUQydhYhwvT0k1WGoaMTWNstqh0DXHO1rPMzTmeKsjSdzIt4bcvV9LDO0hdZ9wXB8TFALMz/Bp6Cgc7hwPfT7jyGNN4rrkhmePxqNMeKvULQ+0uSqGHtE6I3Vu/6vjmL83gPMkxfCA1Kyp8bLckOxwXaoHY+9+4FSZuXU19YzLqDnHcJ9QfJ9xvE7jj5H5+7xfLlaU5i04O49BHHfPlJWK43uxvMUdSTnADAyfhgfUzGqaW9ZSZss2vet0pIdFUgHUii/gxRcLczPg9xpW3DJjde3x4ouhud7m2ltkAKgjKYYXGrXX9Kp72EY9X/C3+Zy9XtARJvEzQSHAO0iK4UWunom1hyvqNvL5si4JyLNa5h8wQSEAJe4phhd5euIZgLcwQSEAtbbP5/MdMcCnjPplBDF/qzA3n/FrtTzfN3TmEUulIcm5bXLPB65ZlqpTvF3N6KBUEhzfa8153kuY17Zthk8DAO9kgkK3lwD0YPg0ADC9UXv6rnps0qjnCzAiPcUAwLRMUAjAHkkxADAtySEAewyfBgAAYFmSYgAAAJYlKQYAAGBZkmIAaOSyLgPBAAANgElEQVQ+VQCYh6QYAACAZUmKAQAAWJakGAAa/Z59CwC8n6QYAACAZUmKAQAAWJakGAAAgGVJigEAAFiWpBgAAIBl/Xm6AvCkK2eQvXp22u/3e2n5AACwAkkxy3tjculxMMDTro5DV5X/xpgPwLUkxQDAIW9LMF1QBCDFPcUAAAAsS1IMAADAsgyfhoxwmF1piOC2bbvr98rJbVNbB+BePo8AMA9JMSTEiW4u8d27P62mnNw2tXUAGM0IFxUBoJakGBJqG1a/5PVMObltNO6ANxrhoiIAtHBPMezQyAJiZjHOa7moeLYcsRmAHiTFUKDhC3Cci4oAvIGkGAq+3+/uEOlaNY3D0jBDDUvgTVxUBOAtJMVwAwkxsJpRLioCwB5JMVwsbKjlGoe5bWr2BZiZhBiAq0mKIWHbtn/+5Z4d/Ps5Tljj5b9yWrYp7QuwgjMXFQGglkcyQUKpxyFct/c4pZpyPJIJmEmcmOYemRRe+Ms9qz1VXu02AFBLUgwAdDPCRUUAaGH4NAAAAMvSU8zyDLsDOEb8BGAGkmKWdtXQOzOhArO7MsaJoQDcyfBpAGgkYQOAeUiKAQAAWJakGAAAgGVJigGgkQmmAGAekmIAAACWJSkGAABgWZJiAAAAluU5xQCwI3UPcbjMI5oA4L0kxQBQIZf4mnQLAN7N8GkA2PH9frO9xXqJAeDdJMUAAAAsS1IMABVyvcUAwLtJigHgAEOnAWAOkmIAAACWZfZpAKgUDqHWSwwAc9BTDAAAwLIkxQDQQA8xAMzF8OmXWHHGUw1PmM9MsWzEcxE3AaCdpHhgYYNrxYbO6ucPs/BZvo/3GgDaSYoH5VEf/zbovB/wTj679xI3AaCdpHgwZjVNG33G19QwSj02rGzkz+sqRo+bADAKSfGANF7SwgYeMD6x7HlviZsuLALwJLNPD8RQt32jNvBKvze/U1Yjlo1l1LgJAKOQFA9CI7KeBh6MSywb0+hx04VFAJ4kKQYAAGBZkuKX2rYt+W8kuXvERqtnL6neDD0ckBfHriOx4ep40iNm3RHzZo6tAHA1SfEAjgw3/G3//X7//qs5Tul1b5JEWEtLLPtt+/tXG4/i7a6OKT3KvyPuzRBbfWcA8BRJ8UQ0Hp4X/g78PiAtlTz7vAAAT5EUTyLVCxwui4cnpv6PhzHmhuOlluf2L+1zxuiTxgDtfolxLpbk4lZuuz2luFWKc6VlpThaW8e9MvfqlPOGuOnCIgBPkBS/XK6RFg9JDIdbH/m/VHa47Cf8ObXPXZ48nnv84JhcLCnFpzChrok1e3GrNfbFsbZUfqmONWWWjg8AtPvzdAU4J2wshct6TAyTu7+rVPbelf07Gm9PNQ7jBuxvmUfUwH1aPmupxLW13Fy8OfqIoVKMPLpfi6fjVWqEk/gJwNUkxZNI9cz+fm4pY69BdLTsO+SS0qeO/XstMYY6d35O4jh29Li96/tEjB0llruwCMBTDJ+mqycaV2Gj6cmGU+7YGnPwr1Sv5t2JT+9eyFESyxZx7Byhhzg3Adsb318A3mP7fD7ftzTaZ71afOS84uHSpfW/bVL3p6X2r+ktri07Xh/vd8bee1DaprUHvWa/2h52mFXr3/nZOFYaZpzat/bYpePG2x+JfalzKR2/tF9rbK15z5+IVS2jlOAJ/gZhXtu2SYpHMNp5jVafnNwww9xQ8rvqcmQ9zGDUv/NR6/WEvR7yOy8khtuLoYzO3yDMa9s29xTzr7cG/VLPzV1y751hf/Cct8a0K5V6vlOvc8tqjwUAo3NP8QR6PPpnbzKTI8d4Khl84hElufvezJ4K98jFqKfvSe0Vn3sL7yPuUccecnUYoW4AzE1SPIEeCdfeJCs1x9i7h+9ud08cEza+w0bm0+8DrGDvc/bEJF69jnt13Z+4kJiqw+fjwiIAzzB8GjrScAPe6un4leu1frpeAMxPUvxiezOX1kx2Ek5wUtpv7xi/17myUj0n8QyqGj6whtzsybmZlXMxI1yXK7/0Ot6/NHN0aabn1KR/qZgWL9uL1bWxdCYznhMA4zN8+qXCZ0uGjaTU8nDZ5/PvsOIwiS3tt3eMsOzw/3j7XCPv6aF7wH3C+JCKGbmYVDMh1N5+uXgUx8lU3fZiaO58UtvVxOpS3QGAfiTFE0g1vmoTzLABV9ov1WDtlcRq4AGfz789qaWhtKWRJWfiSc3jimoS89p6pc6v9pFJ4iYA9GP49IRSjbaWxt5estuy7VvUXAx4Wm445uczVj2hRWnG4TvjTG6o9ZW3d+QS7L2ecZ97AOhLT/HESkPy3q53IzUeFllTdq6H5yqpOs30O2UtqSHStZ+7K263eDLRDGN1qQ5n62juBgBI01M8gCM9EalGYenettzkLXv3De8dI1yWWp/aPu7tSO0/glHqAW/Rs1c1FWdi8bFqY83eRFu50TapbXPxKxcLU+tKdYgT5juS96cn82o9xyN/c0+fY8xIIIBnbZ/P5/uWgDtSwtTbleeWasy9/X284hxKyXmuofpb1vo6Pm68PLd/avjkDL9P5jHr3+MM59VyDk+f713fibnjjPK9+fTvgf/4XcC8tm0zfBpCuYlv4t70sBf+yP+lslPD3VONsyuGkAL/S2N4Xn6vAHw+hk8P4+rJXEYbKnbGlQ3Ump7gI3J13it77zwlxoxmptELMw1f7fk7KQ1RLw01j/cplZer996omVwd4v3j3uJUmbW3A105EgiAe+gpHsiVCc6vZ/HtX7J3NbZzPbOtZez9Po+WDSOb5WLNLJ/N3glx+H2SSuhKI19Ko2Vyx0qVlUocc3UIxfUwEgiAz0dSPCRfhGmz9D618LfAm/n7fd7dcfPMseJ9U69Tt7icqUNtmSV7I4FyZdeMBALgHpLiwbhCnHZ1wy6e2TUUN2zCbVL3H6f2zdU9VXa4rDScL1cnGIFY9rwRLiSm4tlRV4ysMRIIgM/HPcXD2hv6Nbu9e9B6O3LFfq9X48yxa3pM4A1Wj2V3ujpuHrnA8aYZr++22vkCjMwjmV5mlV6XWX7P/mYhbZVYdqcrJtJKlV+aaOu3LDUBVq6OuYmm9soqyd13vFf33L65ya/2YnxL2fH6eD+e5fsc5rVtm6QYQrnZRX/r4mWlcmq2a912BD6HQK3U7NEzxY/Zzoc8v2uY17Z5TjH8FX7hpWYTzc0wmtJyH9loX7I1k9jo5QNWJ0kCmId7igGAS9QMn36bt43uAWCfpBg+x6/4l+47y/2c27e0vDScO3fsvf1LZaRmvo57zfWSADVmixOznQ8AkmIoKg0TjhPH1CNo4uQxvGc5da9y7balY8f75e7pK5URL49/BgCAWUiKoSDXi5t7/dsnvj+5lFzH6/e23Suz5V7mmnuD3T8MAMDMJMVwQu3s0rlHf9xV5pky9A4DADAzs09DB6kh0Gd7WFP7P9lrq8cYAIAZeU4x/H+5ntOaZbUTbYX7l4Zeh2WmjhPXZ6+cvYm2SsfPHdtnEYBV+N6DeW3bJimGH39f9bxXAKzE9x7Ma9s2w6fhp8eQ5xVoGAAAMBNJMQQke/u8RwAAzERSDAAAwLIkxQAAACxLUgwAAMCyJMUAAAAsS1IMAADAsiTFAAAALEtSDAAAwLIkxQAAACxLUgwAAMCy/jxdgVbbtj1dBQAAACbxqqT4+/0+XQUAAAAmYvg0AAAAy5IUAwAAsCxJMQAAAMuSFAMAALAsSTEAAADLkhQDAACwLEkxAAAAy5IUAwAAsKw/PQrZtu3vz9/v9/DyeP1v3d72e9ts2/b5fr9V28Q/79UNAACA9zqdFMcJZJiAtiw/+rrnNr/ltecKAADAuw01fDqVdNYkoaVtfmXWbFMqS0IMAAAwn2GS4rAnudRbW1tOT73qBgAAwFiGSYo/n397dY8kn1cmrGfrBgAAwHiGSor3enj3eoFrk9YjvcmGTgMAAMxnqKS4pNewaPcGAwAA8POKpDh+XNKR/XLlSJIBAADWdfqRTLnn//ZaHiavOfG60qOWaoZW//7fqxsAAADvtn0+n68kDwAAgNVs2/aO4dMAAABwhW5Jccvw5nhd/Pzf1LKzdcuVdfaZyLX1HPEZx6PVBwAA4G5dkuKaRyXlErDwvt14ea9h3Xt1O1tuTRlXDlE/mtwaNg8AAKxuuOHTZoMGAADgLqdnn04lsaXZpUsJb2n9r8x4VupUufG2uWPkyswdp1Vu39TyvWP/6p2rc+6xVbmyas7TjNsAAMDsuvcU/5Kz1iRqLyH+lZlKCsPlqW3jcnIJYFzvUlm15xPvm1oeLts7x9w28bZ7Ze2d59HfIwAAwJuc7ikuaUmoSj3JNfckh1q2jfcLE8EjyXB4rNS+R5LMHvXZO36qXIkxAAAwu0uT4la5xDg3NLhUzpFjh+XHdTnaU3xk3zvL/ElNdBYeR2IMAADM6NKJto4kbj16Q48cv2fy9+ZHHYXDpz8fyTAAADC37fP5fM8mPjUTXeWGRpcmfcoti8X3zu5NoLWXtOYmm9pbt1fn3CRXqTrWLIvLrN0vVY+aMgAAAGaybds1SfHRbQAAAOAu27b1GT691/sqIQYAAGBE3e4pLiW9EmIAAABGdOlEWwAAADAySTEAAADL2j6fj7HNAAAALOn/AP6SFRVq9X5HAAAAAElFTkSuQmCC')
