# Supplementary material for: Identification and functional analysis of non-coding regulatory small RNA FenSr3 in Bacillus amyloliquefaciens LPB-18
Source: PeerJ. 2023 May 15;11:e15236. doi: 10.7717/peerj.15236 (PMC10194069; doi:10.7717/peerj.15236)
Supplement: Supplemental Information 4 [file peerj-11-15236-s004.zip › KO/CK-vs-T1_map/map00071.js]

getPicJson('data:image/png;base64,iVBORw0KGgoAAAANSUhEUgAABHkAAAQFCAYAAAAljBRiAAAACXBIWXMAAAsTAAALEwEAmpwYAAAgAElEQVR4nOzd6dKkqLYAUO3o93/lvD/62semAMGRYa2Iivoy0wHdjlvAdVmW3wIAAABA1/5elmX5/eR5AAAAAHq1ruvy19eFAAAAAOA6SR4AAACAAUjyAAAAAAxAkgcAAABgAJI8AAAAAAOQ5AEAAAAYgCQPAAAAwAAkeQAAAAAGIMkDAAAAMABJHgAAAIABSPIAAAAADECSBwAAAGAAkjwAAAAAA5DkAQAAABiAJA8AAADAACR5AAAAAAYgyQMAAAAwAEkeAAAAgAFI8gAAAAAMQJIHAAAAYACSPAAAAAADkOQBAAAAGIAkDwAAAMAAJHkAAAAABiDJAwAAADAASR4AAACAAUjyAAAAAAxAkgcAAABgAJI8AAAAAAOQ5AEAAAAYgCQPAAAAwAAkeQAAAAAGIMkDAAAAMABJHgAAAIABSPIAAAAADECSBwAAAGAAkjwAAAAAA5DkAQAAABiAJA8AAADAACR5AAAAAAYgyQMAAAAwAEkeAAAAgAFI8gAAAAAM4O+vC3BkXdeviwDD+/1+XxcBAACAi9TkAQAAABhA8zV5NmoawP3UlAMAABiHmjwAAAAAA5DkAQAAABiAJA8AAADAACR5AAAAAAYgyQMAAAAwAEkeAAAAgAFI8gAAAAAM4O+vC3CXdV2Tv/1+vz+G3X9XMm7tMLnvSoRljP2+n+5++NhvuXLXlKlkOrWx2P+WWo7cNMLplZbnaPmvbidH5YhNO1ams9sQAAAAcxkmyRMmCDa5G/Nw/G34VJLhaJhYGVLluuIo+RDOM7duaspVOp3SWNQux9PlLp1WOO7RNpCaVyxGNeUHAACAveGba6VurEtqR4SJi5Lph87cnMfKmJve2Zv/XGLhiemECZ27liOcZk1iLzXs2e0kN62S+d8RDwAAAOY0bJLnq5vluxInZ+Z7drynEz0103+7tspX8UpprTwAAAD0Y7gkz7quh7UzluWdm+krtXiWpf8b/lwszkxn+5fqt+au9fZ1DHqPOwAAAN8YLsnz+/0+77tEHyr/qI3FPpGTms4s61SiBwAAgFrDdLwcSiUDerhx7qGMNUoTM0fJsaPf71xvLcRAshAAAIAawyZ5QiXNfL52pYxnl+Ou5f9yPd653lrbTtToAQAAoNRwzbVGl3ojUy8Jnq3sZ5MXdyY93krc1LwpLTU+AAAAHFmXZfm1fBO5TwqUDBcbNvVb+H3J67LvGqZ0nNrvY7+lkiJnOoUumU4uCXM07JllPBr3TFnObic1ZS5d1u33J/bT0v0LAACAtq3rOk6SB6hn/wIAABjDuq6aawEAAACMQJIHAAAAYACSPAAAAAADkOQBAAAAGMDfXxeg1F2vzQYAAAAYkZo8AAAAAANoviaPVzsDAAAAHFOTBwAAAGAAkjwAAAAAA5DkAQAAABiAJA8AAADAACR5AAAAAAYgyQMAAAAwAEkeAAAAgAFI8gAAAAAMQJIHAAAAYACSPAAAAAADkOQBAAAAGIAkDwAAAMAAJHkAAAAABiDJAwAAADAASR4AAACAAUjyAAAAAAxAkgcAAABgAJI8AAAAAAOQ5AEAAAAYgCQPAAAAwAAkeQAAAAAGIMkDAAAAMABJHgAAAIABSPIAAAAADODvrwvAdeu6fl2ET/x+v6+LAAAAAM2Q5OnUPrEza7LDOgAAAID/keTp0LqukhrLfxM71gkAAACzk+TpyFZzRTLjT7/fz/oBAABgapI8nZHASNsnevgf66RN9mUAAOBukjyd0BypzJbomX1d6a+ofWIEAADcTZKnA5IWdWZP9My87D3RpxQAAHA3SR4YhD6J+qVPKQAA4A6SPINI9bvS0g1jrLaCG9t7WY/90qcUAABw1V9fF4C80mYc2zC/3+/ffyXTzn2+W6xMkhL30NxnDBI9AADAFZI8A3PTPwcJnrFI9AAAAGdJ8gwqVktn/932d+7//Tjh59y0c+PnxrmTG2UAAABmI8kzmFTCZWvCFfaBc/b/3LT3321ibxKSiHnfPvmWS9x9qTSRmBv/i2VqbT0CAADzkeQZTKw/ni2ZcuUmNNUk6GjaR82INDO6prap1gx9N721TYXrwbYMAAB8zdu1BhWrObP9XTONoyTC2Wn3JndDX7tO3xyvdtoAAAD0S5KHR43QKfDRMpxdvjvGu5rwCZctbM4XNsFLfd7GCT+H88qVP9acMDZObBlyw8TKtB8ntQ5KyhWuh1jCs2SeoZJhAAAAQpprDSLsOHkvbFIV64A59fnoZjM27f13uZviVJlaMuqN9ih9Nx0Ns/89lYzJlWm//ZeslzPzBAAAuIuaPIM40/dNrO+eu+Z9NO0eEiejJniWJV3j5O6aQaXTLtl+c4mes0rie3dCZtRtCgAA+J4kD1kjJzoYo++mO7fPXM2b7W8AAIBWaa41gKM3Z525MQ2bWz1RrtJpML474nzXNErfOgYAANCadVmWnxuadpUmWlqpcRPrxParct2RpGphnebUljHXMXL4+zZMaWfIJbV5Sqcd/h6OF5tuyTSOhikZvmSc2nnG9LD9AQAA7VjXVZKndZI895Xl7fHf0FIZWyrLWa1svyOsSwAA4F3ruuqTZzRHtS5SNTmOaiLk3tqVeoNWWK7Y/ErKcFT2p/Rwk13SH84bWigDAADA7PTJM5Dcq57D30tfZR37P/Uq6NjrpGPDXX2dNu24o++mlmzb5GjLBQAAzEFNnoHc0TSppn+Q0vmV9P1SUwY33u0YMRYjLhMAADAHSR6STbuebAqUShilOqM9+v0JvdTkaKXJFvcQSwAA4CzNtXg1cZKad8mbhnK/x4af6UY51W8SfZltuwUAAO7l7VodqHnD1ubK66SP5l/y+ulc582lnSqnkhZvvW2stxvuL5N1XNfb9gYAALTFK9Q78fXN39fzP2PGJM+m13LPTMwAAICrvEKdQ24++5N75T1tCOMjNgAAwB0keTrwRce6PTf9kZgqf6MZ35h9+wQAAJ4hydOJtxM9vd6ESvCkWS8AAABjk+TpjCRGmnUTpwbP+Gz3AADAskjydGX/1ik3df9lnfzX0RvTGIt4AwAAyyLJ0yUd6+q4NkfCaz77eIs/AADMS5KnU7N3rOsm9k89d5bNffZJYNsCAADMRZJnIG/f0I1eY6DHZeuxzNwvVdsPAAAY219fFwC4bvSEG/UkegAAYD6SPNA5CR5SJHoAAGAukjyQ4OYYAACAnkjyAAAAAAxAkgciemkCdbac67r++2/7HP72tnC+pWWIDff2MpyZ39nlBQAASJHk4bQekiBn9JLgOWtbvu1fmFz4atnD+ZaWIzbcE8uQS8Kcmd/Z5QUAAEjxCnUeU1IzYX9jW1OTYRuvtvZD6Xi5xMeZcr413pFYAkvnvGPb4iuJBAAA45Pk4XZbwqD2pvKO2hBPj/fFPHPj3ZWcSc1jP/0wGRT7vB8n9nlLNsTGi813P2z499G8cssTJj7CJEhquuE4sXnFvq9Z3tjwpeUGAADmprkWp6USDFszIPoQ9s+zt8Ux9v++2dd+WmEzsDAhcdRcbD9ObPzYtFO/p6a7L0uYeMrNJ1eW1Pe1yxtbryXlBgAAkOSByYUJjJxUzZEwSXGUyDijZvyjYWMJlL2jjpT3iZazZcxJ1RI6KjcAADA3zbW4TJORsdX26TLCtnC0DLFmW3fP+2yzRwAAYF5q8nCJBE9fnmrek3qN+dPzeNqX87RfAQAAtdZlWX5uJjjDzej3zibZSt8eFusrJjadkk6La74Lyxb2P3PUQXHpspV28Hy0XLH5H63TmrfPlZY7RiIWAADmsK6rJA/nSfK04a2b+C+TBRIV51l3AAAwh3VdNdfiGjePc5AoAAAAaJ8kD5C0f1X3l2XY/w8AAECct2tB52rfflU77a+1UIZefZ2gAwAA3qUmDwzgqbdm0S8JHgAAmI8kDwxEoodlkeABAIBZSfLAIH6/nxo9SPAAAMDE9MnDaW4k25RK9IjXmMJYizMAAMxLkgcGFLvRV8NnTJI6AADARpKH0zQL6YtYAQAAjE2fPAAAAAADkOQBAAAAGIAkDwAAAMAAJHkAAAAABiDJAwAAADAASR4AAACAAUjyAAAAAAzg768LQD/Wdc1+9/v93iwOAAAAsCPJQ5VUIieWAAIAAADeo7kWxX6/X7I2j1o8AAAA8C1JHgAAAIABSPJQJVWbBwAAAPiWPnm4pJWmWj0nnlpYf08THwAAgOdJ8jCMHm/Ge05+1BIfAACAZ02f5Im9Avyp14Jv0+3xZndv32Sr92UBAACAUUzfJ8+WpNgnK2Lf3TmvVqilAAAAAOOYviYP55ztgFkNoOvOrMNYrErGF6/rzq7DszEDAADmJclTKLxR239O/Z0aN/d9rvlYat5H4+emsR+/9GZ0P4+Scb6uMXTUOXRp87yaTqZj6/Vo+rVqyh0Os65rcnnejlduvZ79Lfb7m00zU+UpnVdtzGLj59ZbqgwzNF+VuAQAYGSSPP8vd2Mb3rD/fr8/arKECZft79TNfumwuXmH48VualPlSn0f/p1aTyU3n18nd0rKkFpntdNJDVs6/atqEonb5zBuX8TraL8781vs91TC543Y5MqX29ZKYpabduq33Lix40jsuzucrQ3Y63wBAOAN0/fJs9kSH9u/0HZzFY6zv/nZ34Sl5nE0zXDY3DRLb7qOylVSnu332HxjialWbqKO1lHNOuxBajuN2cftq3gdJRzO/Fbye+kwT6vdt68s15tJLAAA4Btq8hSqbSJRctP8xDSvTOPKDWTt0/FWkkB329eeWpb/JgLfbB519w39qPEq8cayP52AiW2XV6e3n064vcf+To2b+z7XfCw176PxAQBgZJI8lY6aWV2dZu67t1yd910JpRotJCFS6+1oG6ldF3ev1zfi1UJ8znpy2d/cx0ubZG6/10ynp+arAAAwsumTPKmbh/13sSfSqT4/YjcuR8OGTbNS34XzTd0YbXLTyN2k3XUj9GVfL2dcuQnMjXtXMjDn6Ia9pAZRb/GqcVTT7O0EwNG8nqj1VbN8qVo2uXKkmq/m5pE6tqXKk5umBA4AAEjyJGteHH23/5z6O/fdlXnnfr8yr9rmY+H3JeVrNYFwx01+6kY4vEG9O4l2NMy+lkOqbKnpthqvM1K1WN5K8JTO40zMzjrbnKn2WNFS81UAABjZ9Ekeyt1x89ni0/aaZiwpqeZ2T9yI1pZvH7fa6bQYrytyCZ6nkj1nt6ezMaudzxUzNF8FAICerMuy/Fw8H9+Ut7SOUjdBy/Lc645j89r7ev2U1DCK3dznliVVa6CkFkjJuLnxR1MTn1zTw9xvud9jiciS7bjH+OTWTez7o3Fz38U+x/7ej59r6pUqc2ntstz8S/ZHAADo2bqukjzLctx84+hG76vmH7ly9HhzekWvy9truWv1upy9lhsAAJjPuq7LX18Xogdu8v4Ua0oCAAAAfGf6JE9JLZ3wc+yNMLn/9+OEn3PTzo2fG2dZjt9sAwAAAIxFx8sJqSRM2Bwq7AOn9nNu2rF+XfbJm6/eNBMmmVqp6SSp1TbxAQAAeJYkT0Kqk86rN6qppMjRtI8SKbPX3Gkl0USc+AAAADxv+uZaR2IdKp99hXXO2Wm/LVXDCQAAAPiWJE8nJFIAAACAHK9QX9J928TWS5hs2dfSifWfk5pPqhyl0w5/j433RFxTyabZtyEAAAD40rqukjzL8l7nwW92UvzEvI5qE82+Hd0pF79UEnH/2/73o8TllTLePc0W5wkAANCDdV0111qWdzot7j3Bw3ty2+JR3037t7jlvrvDF9uY7RoAACDN27X+31M3j1/UPHhqXrXNzzgnlXS0vgEAAMiR5HmYm3LusCV47koa5vqRSv2dGjf3fa75WGreJfMCAADgT5I80Imwg/CaTryPphPWHgoTLvskU6yvn9Jhc/MOx6tZXgAAACR5oBs1SY5ULZvU522cfTLlqK+q8PejYY+mGZb5jb6yAAAARiLJAx07++askmFTtXbemmbt/AEAAGbn7VrQsa2509mmTLEmV1cTKqlOowEAAHjWuizLT18XnKGflGekaueU1NrJdXQc+6604+X9+LmmXqkyp5bjaDolTcAAAAD4515LkofTJHkAAACgDeu66pNndE83k3ly+hJIAAAAUE6SZwI9Jkv04QIAAAB1dLwMAAAAMABJHgAAAIABSPIAAAAADECfPPwr9rrr8LfU7/vhjn4vmQ4AAABQR5KHZVnyyZnwt9SwR50ll04HAAAAqKe5FofJltJEzNFwEjoAAADwHEmeyW0JnnVdX31tuVo8AAAAcC9JHv5NuGzJnjfmBwAAANxLkoeqGjV31MB5M6EEAAAAs5DkoZgmVgAAANAuSR6K7BM8auAAAABAe7xCfXJhs6nYK86332PJnVjyJ/Wq9HB8tYIAAADgPuuyLD832+PqtYlVr+UGAACAL6zrqrkWAAAAwAgkeQAAAAAGoE+eCegoGQAAAMYnyTO4J/u10W8OAAAAtENzLQAAAIABSPIAAAAADECSBwAAAGAAkjwAAAAAA5DkAQAAABiAt2tRLPYq9v133rQFAAAA31GTBwAAAGAAkjwUy9XUUYsHAAAAviXJAwAAADAASR4AAACAAUjyUCXWLEtTLQAAAPieJA8AAADAACR5qLavuaMWDwAAALRBkgcAAABgAJI8nKIGDwAAALRFkofTJHoAAACgHX9/XQD6s67rH99J+AAAAMC3JHmosiV49kmddV2XdV3/+G6zfR/77qkyfa2kTOH6CNfh0fRbWl4AAAC+p7kWxVKJi1wSJ/YmrruTEy0mO47KtCVptn+x2lEAAABQQ5KHKqnkRYuJllbFauHUrL9tfIkhAAAA9jTX4lNh7aD959TfqXFz3+eaj6XmXdv87GpztKP5AQAAQI6aPDxq669n+xf+FjZXitVwiQ0X+y71/f67knmHNWVSTavC5md3NUcrbcqlNg8AAAB7avJQJdXhby4RkRsu9aau/XyOkhmxRE9u2KNpnk3SvNkZsuQOAAAAIUkeim2JkVRTpqtNlFL28ytJbjwxzdy8jpI7pU2vSpJEsWG8aQsAAIBl0VyLSvvEyL4J1h1NlPZ/39EUKTb+FzVg9k2vts+ppmsAAABw1rosy8/NJWfkEhMlHRXvvyvteHk/fq6p136asfmE5TmazlFtnJKOmmPjpIapXX+5+QAAADC+dV0leThP7ZP/sS4AAAD40rqummvBVRI8AAAAtEDHy3DSXf0RAQAAwB0keeAkyR0AAABaorkWAAAAwAAkeQAAAAAGIMkDAAAAMABJHgAAAIABSPIAAAAADECSBwAAAGAAkjwAAAAAA5DkAQAAABiAJA8AAADAAP7+ugA8a13Xbqf/+/0emzYAAACMRpJnAj0mS55OTgEAAMBoNNcCAAAAGIAkDwAAAMAAJHkAAAAABqBPHv5j3xfO7/db1nX99//Q1tdPrv+cfX9A27QAAACA+0ny8K8wCZNK+MSG3yd8YskfHSkDAADAszTXYlmWeC2b0lo3qeH236vBAwAAAM+S5CFLcgYAAAD6oLkWVcImXAAAAEAbJHmoIrEDAAAAbdJciywdJgMAAEAfJHlYlmWJvibdK88BAACgH5I8/GtL9Gz/Yq9Tz9XsyQ1TMj4AAABwnj55+I+S16HXjls6PgAAAHCemjwAAAAAA5DkAQAAABiA5loT0A8OAAAAjE+SZ3BP9oXj7VsAAADQDs21AAAAAAYgyQMAAAAwAEkeAAAAgAFI8gAAAAAMQJIHAAAAYACSPAAAAAADkOQBAAAAGIAkDwAAAMAA/v66APRjXdfsd7/f783iAAAAADtq8gAAAAAMQJKHYrmaOmrxAAAAwLckeQAAAAAGIMkDAAAAMABJHqrEmmVpqgUAAADfk+QBAAAAGIBXqFeqeWV47JXjuXG24WtqxqzreltNmtL5/36/U2UFAAAAnqMmT6UtqVGS3NgPu/2LJX7C4c+UZ1niSaWz0wIAAAD6IsnDKRJCAAAA0BZJng+t65qsfbP/bT9M+Hc4TOz33HexYUpJ9AAAAEA79Mnzglg/Pvu+dGL96mxNu7bf9n3gbN+lvo9NMxxn35Sstl+f2r6GAAAAgOdJ8rwg9drxktoz+3GfSKScTfCECaQ7O4AGAAAA6mmudaOapk/7mjVvK0kwpZp6beOH09v/DgAAALxPTZ6bjFaTJbUsue8leQAAAOA767Isv5GSE09LJTJi6zDWF0/JtGLTDvveORqmdP6pV7CXDF/7OwAAAPCMdV3V5KlVk8Q4GvbstEpr2dQmXCRoAAAAoF/65JnU2Vo3uVe+AwAAAN+R5GlALkFyd/LkypuwUh0spzpkBgAAAN6jT57G9NCvTapPIAAAAOAb+uThlH2NHskdAAAAaIPmWidsTZ72NVpyn8Phc8OF/6f+jpUHAAAAmJckT6Wt9kr46vHtu9hrzPfDb59j/dhsf4f/x6a3T/iE8wYAAADmo7nWBftkTCrBcvW15kfTWxZvtgIAAAAkeW6x75vmi4SLfnEAAAAAzbUuaK0GTWvlAQAAAN7jFeonxPrTySVYwuZcqeZdYV89uSZgseHejqO3awEAAEAb1nWV5OE8SR4AAABow7qummsBAAAAjECSBwAAAGAAkjwAAADwoHVd//23fQ5/gztI8gAAAMBDtr5Mt39hQqe0n9O7EkESSmP7++sCAAAAQA9Sb0nODR/+nnuTMlylJg8AAAAc2BIz+1o5++9rpBJDYZOusHlXrplXavhwmKPp0DdJHgAAAMjYJ3j2ziR6wv55YtNL/b2fX9j8K/wtN0xuOvRNc63BPb2jPjn90rapAAAAT0vdn9QmSPYJmCtlSc1zn8gpKZfkzlgkeSbQY7LEgQYAACBunyRK3TuVDLMsfd4vkqa5FgAAADygp2ZQvZSTvHVZlp/M3biuVgP8Sq/lBgAAxpPqk+fot3CYzX7Y/W+pmjepvndSzkzH/Vf/1nWV5Bldr8mSXssNAACMKZYMkSChJeu66pOH/wqzyPue2UNnM8gOgAAAQG+2+6JcrRz4miQP/wprz6QSPrHhw1fw7cfPjQcAANCL2H0PtETHyyzLEj9IlR60cq8SrJkOAAAAcJ4kD1kSNAAAANAHzbWoom8dAAAAaJMkD1WuJna0XQUAAIBnaK5FVu7NWWemJcEDAAAAz5DkYVmWJfqa9DuTMrG3bgEAAAD30VyLf4WJntjr1HOJn9wr0/f/AwAAAPeT5OE/jl6H/tS4AAAAwDWSPPCB1ms1Sczdr/WYL4u4P0Hc5yTucxL3OYk70BpJHnhJT6+f38raejlb11PMl0Xc7yLu8+ppXfZU1tb1tC57KmvrelqXPZUVuG5dluVnhx9XD08XUkbaLnt9s5iLgvN6jfmyiPsV4j6nntddz2X/Ws/rrueyf63ndddz2VvU8zmfca3rKsnDeQ5sZUZYTyMsw5tGWV+jLMdbRllfoyzHW0ZZX6Msx1tGWV+jLMdbRllfoyzH16xHWrSuq1eow5Mc/Ocj5nMS9zmJ+5zEfU7iDvRCkgceMtLFwO/367rp31tGivmyiHspcWcE4j4ncZ+TuMPYdLwM3C534TDSzTAwr9GSe5QR9zmJe7+eTmY9OX3bHGdJ8gBFtqc+pSecbbj9OLkToQuoNtXGnTGI+5zEfU7iPqeZ4t7jMqppxRWSPDwq9irh3l4vfMYsJ82U1LKPvE5mj/msxH1O4j4ncZ+TuAO90ScPj9pOivuTY+w75rKu63+Sfdvf+/9z3wEAAPAnSR7gVdsTsX2nf2HiL2zqFRsHAACA/9Jci2Kxm+u7ml6FN/v7z6m/ed5TMS9N1OyTPpI773lyX6dd4j4ncZ+TuM9J3PNy9xml66m0eZ97Gp4kycMrSjvcTdXYCDuH0z66b7Wxi3Xe7KIEAIA75O4twt9Sw5Y+kHQfw9M016JY7mB0dKDaEjfbv1Csv5UwsbN9VqPjPVdiXuJKLHPbE9c8HXfaJO5zEvc5ifucxD3uKOlS+2bZK/OCO6jJQxNqD4pqc/RhH6dY06swZvs+ePafw5pdTpBtSSXrztTYOjPek1osU2vuiv8bxPN+sQc0LRHze/X01lSxvy52fG9xfV6JdXjt+eTyvTkv5ibJQ1NiTbJyN/QOjm2riVvsDWwl0+J7qf20NhnXYt9LLZapNXfF/w3iea+zcX9z2xDze8X296Nrta+I/XWx2Nb0OdPLfv5mlxC6n+ANmmtRpfbmO1bjJvxu3wwr9lRo+xw213LifoeEy5zuiLsL7P7cub+Lfz/OxD11cyLu/XB+n5O4/6lm+a8mZmZf17xDTR4eVXoiCb9L1epwYOxPi1VSWyzTDFJV+nPN91LD7r8/ejtf6fj7cWLl5BrxnFMqHrEHO2I+jqOYxv6ODSf2bTuK62j7uZo39EJNHqpJusznSsxb3EZaLFOL7tzX9/0rxS4Awwu22Pf773LDhdWgY+PHhk/9P5snjvHi2b6n4x5OO4yrmH/jbNy3mtX7Gtb731Ix2s9L7L9TG/dUrFPTGXE/z7U4gNaoycNrWqw90WKZYFaxRE9u2Ng4sWFqeVL3DPGcWyoGYt6ncP3GEj2xcfaxEft+xOJds55bjnWuVlAsAZUrR6wG0/5zbl5wJ0keTskdrO8c52ktlqlVtesqlUDTZKMvX+4jpU8X73iyFtuuYvOqKVvPnoi7eLbvi/1dzL9nf5/Tm/t767HOJaGPplNSK+psjTk4S3MtTnOQmk9pzDXBGcvXT9lST87ett/OZnB1OVPxF8+21dwUHT3VDr//mpinPbVOYtcA9vd2jLg+xBqWZV2W5WcnoEaqCu7R8GH2vZUaHU9U7R2tuvCZmOequ+6nUXJDECZ4wmnG5pX7O/b5qtFivizlcS+tgp2rDh0bN3eMOBo/NZ2jJ3wlx5Tc8CM4e4w/GqeHeJYS9/R4Z+LeQ8xj0x7Blf09dZ21/y517Zfdx3QAACAASURBVBb+HdNK7GeO+5nz+/Z7K/t5r/Hrtdx8b11XSR7qlF6k7387Ss7EbtZz36WmVXqzf/TbHUY6MNfGfPs9leQpOfmWJGpK4l4ynIvAuDNxH0FtHMW9bU/FR9zb9WRsxL1t9vcyI8S9Jia55FLreokHbVnXVZ88lEudALYb5aMDbnhDfZTRj40TG6bWaCfrJ12N+dG0W3jaYlv405Nxb9moy1VqtLj3Vt6vjBT3nsr6tZHivixiX2qEuNeW8cnl6WF9MSdJHqqkDmRHVW5rprUXq71zRqoWSTivmrLN4kzMY7+FNWdiibxUci/8O1abJ1XeVC2ecFr815m4h3GofdL2VSx6e4L5pCvH+FbiL571eo+7mJ/Te9z35RD7cr2e38Uaykny8Dk1OsaUu4g4+13q99rYifX9Uom0Htgermsp/uL5nlbiLubvaiXuyyL2b2gl3mIN5bxdi0ftq3+GtSfCaqFH323j7v/ehNOMJYmOanQwJrV1npfa32rHtx/2SfznJO5zEve5iDf0SU0eqqRumEv61yn5Xo2O9pyJeWyYt6v3qtZ7zZW4b1JP/sSkXXfEfSP+/RD3OYn7nJzfYXxq8lAs1TdOLzfTanTUuxLzbX1v/95+irPNl3p37+ul24Knfd966hgv/m0T9zmJ+5yc32EOavJQJWw+tf8+R42Ofp2Jea65XIl99V5x+8bZff0sF39teDvuG/H/lrjPSdzn5PwO45Pkodr+KUDJCeHrDtskCa6rjfnRdLZpxb6nHVfjXjJebBjJvW/dtb+Lf1/EfU53rXNx78vVdS7e0DbNtXiUDtuIUb13LLE4uZCbh/jPSdzHUnquFfexHMVdvKFPavLwCTU6OCK505fwQnC/L6d+277bXzDGvqN94j8ncZ+TuM9FvKE/kjx8KtaUK3bg1z/LGFTvHVsuRqn9umYatE385yTucxL3uYg39EVzLZoX6xyOtqneCwAA8D41efiEGh3jU70XAIBRxB4663aCFkny8KhYMys36/NQvRcAAOA9kjw8To0OAACgZ0dvhIVWSPLwCjU6AAAA4FmSPB/quTPh1CvQe/N24miUdTXKcgDAHUY5L46yHAAzk+T5WI8npNgFwCjL8YZR1tUoywEAdxjlvDjKcsATYk22etxnGJtXqAMAAAAMQJIHAAAACoQvkYHWSPIAAADAg9Z1/fff9jn87YvyMB598jTu6HXhqVeT1w4TDntnVvrJZahZtp70HncxB4A/vXl+P5rXFb1fp8BVudepx4T7TKxfn5Lp3blf1y4D/ZDkadjRThc7WIQ7fckwJb+d9eQy1CxbT3qPu5gDwJ/ePL8/eePW+3UK3KV0u4xtwxIsPElzrYYdHThKDixXDj53uGMZZtN73MUcAP705vnxyXNt79cpcNW+2dWVJk+5xOa+SVfYvCvXzCs2buo7xiXJM4iSk2Duac+WTf5yh3cir9d73MUcAP6UOj/un/73cA7t/ToFQvumg9u//fc100lt26mOnbe/9/PcyhA2adz/Fhu39WMH10jyDKC0/ebR7+FB4k1O3vV6j7uYA8Cfjs6PsebLLer9OgVCqb6hziR67ki25JKgmj/OTZ88AwgztmeG+Xpnz5UvdWKf/YTfe9zFHAD+dHTuTvVT15rer1MgJrctf/HAtCTBVHK82I9vv+ufJA9dSF0ElFwIhcPSBzEHgP/an/t6SPQAfeyrLZeNepI8dOPoiVaMA1bfxBwAgN7FavqEb5jb/o81UQxr7aSGiQ2/n39unoxDkqdhqR1vX0137+ww4XB37uR3LkNYrtT3sfn1pPe4izkws56blMYu/nvU6rngjvNj7twda7rxxLmx9+uUO42yn4yyHG8oqUmekitraXPFVH9AZ7S4T3EPSZ6GHdVUKDlQlB5MntrJn1yG2gNlL3qPu5j/aZSLp1GW4y2jrK9RlmOG+V5R03Fny1reXu84P5ZM52haV/V+nXK3HsoYsr+fsyUeUzViWl6HHobORZIH4AU9nlhdBF43yvoaZTkA4Ip9oif8/khYM60m8XI2SdNDAor7SfIAAABAgbBvnBKp2j9Pk9yZkyTPx0Z50jjKcrxhlHU1ynIAwB1GOS+OshzQilgyKNY31dH4mlxRSpLnQ6PspKMsxxtGWVejLAfAV44u1ks6nK3plPbuKvtPlr/1znZjeinnkVGWozX297H297tYDzxFkudDPT8p0SnnOaOsq1GWozUuAue8CBT3+eJ+dAxNvbWodpiS3854svw1y9WSUc6LoyxHS+zv4+3vdytdD2rzUEqS52M97qQ65bxmlHU1ynK0wkXgnBeB4j5n3I+q6Zcs59OddR7N+2r5R9Tjcju/P8/+zh1a3sZpz19fFwCA44ukHi4Cr/w+K3HnSEncUsPsE2Zf3SCMlJyDp9nf51ISp22d7v9J+HBEkgegMy4C5yTu8ym9ATj6/asbAzciUM7+Pq5YPJwTeZLmWgAdufMiMPz7DS4CzxH3OZXE62iYL28icmVL3YR6Ss2s7O9jC5d1v45Sv23fhefv8DsISfI07mgHTh0srgyTG+6sL5aj5wNf73EX7+e4CJyTuDOi1HZxtC33fOzv/fy+n77zPDVm3N9DufKXnrd7Xwe8Q5KnYU92aHk0zJ2+XI4eD4S9x128ucJF4JzEfV5HTQxjeo117+f30uk5z5My0/4OX5LkadjRU8y7DnpPHzzfWo5R9B538eYqF4Fzminuqer22+dcLYyaYcLh7qyteVf5Yzf2qbL2fpPf+/l9P33n+XL29zn3d/iSJM8gctXz9wfYo4Pl1wfUK8tRu6wj6D3u4v0/LgLnvAgU9znjfpS0yi1bzTBHw531ZPlLl2t0vZ/fj+Y/03ne/m5/h7dJ8gzgqNpsLyfHO5ajl2W9Q+9xF+//chE450WguM8Zd8jp/fy+cZ4H+IZXqA8g9pR2L/VEtTV3LEcvy3qH3uMu3gDwp97P7xvneYBvqMkzuP3Tj56fhpQsxyjLeofe14V4Az0b5YZ0lOUYySjnvpHO86PsJ6MsByDJw06rJ0+eJe7vGOXiaZTleMso62uU5XjDKMfTUZZjZs7vzxtl/Y6yHMA/JHkadkeHluFwsWGe9tZy5IbpSe9xF+8/tVy2GqMsx1tGWV+jLMdbek6IhcfaXrW6zfZ+ft/PJza/Gc/zo+wnoywH8A9Jnobd0aFlyXSOhrvqzeUY4UDfe9zF+0+jXDyNshxvGWV9jbIcM8z3ilicR1mOVvR+fi+d/2zn+R7KGLK/w9gkeQBeMMrF0yjL8ZZR1tcoywEAMDpv1wIAAAAYgJo8HxvlSeMoy/GGUdbVKMsBAHcY5bw4ynLAG9vyU/PosQYt7ZDk+dAoO+8oy/GGUdbVKMsB8JWjTnJLOpytHSY3XK0vyt/yuaflstUYZTla89b+UjKvM3o+XvW4TUu0cpUkz+CePkg8Of0eD8otEPN+9XwRtU3XTV89cZ8v7kfH0dRbi+4Y5g5flr/32F/h/N6nt/aXknmd0fvxCmYkyTOBHk+sDuzXiHl/er+IctN3jrjPGfff78/XTIe/3zWfJ7xVfv7U47qd/fz+5v5yNK8nptn68QpmpONlgAYcXdy0fhH1VvlHI+4cSSW09jdeJUmvrxJjV8pfu4zQu973hd6PVzAKSR6AzvR+EeWm7xxxny/uR0/kt/XS6vq4o/ytLyPcxf7+vpLaqNu/K8OEw8LTJHkAOtLjRdSem75zxL39ZXzC7/fLNpXY1kerNw13lL/1ZYS72N/fVdrcOLdcJcPEhoWnSfKwLMt7meyabDfPEe9+9XYRFXLTd464t7+Mb9snvHpcLyXl730Z3/bkud35/Fu97wstlv/N5sazPaDgezpepjiTnfp85zA8T7zHFbuI6mmdl5S/92V8Qu/rRNyfZ32N78lzu/M5b2px+0qVab9/pIYJH1C0tmyMSZKHw4y6g9FYxJtlafMiiueJexu2Y3DupnovNkw43Js34W+VPzcM/+Xc3q439/fUvHopf4uOEqglDx7CGLW8vIxBkocqVzLZ9Ee839P7RZSbvnPEfc64p8q/r61UMu7RdI6GO+vN8vce6xY5b7+r9/2l9+PVVUfJmZLr4daWifFJ8lDsjkw2/RDvd/V+EdX7RexXxL1sOkfTAsq00BcKjEJTYlolyUOxq5ns2FNd2iXeADCW3Lk9dd52PgfoiyQPtyjNZGuPOgbxBkgb5YZ4lOWgXOq8XfLgJxx2FqPsJ6MsRynNjRmZJA+vc8M/F/H+xygXT6Msx1tGWV+jLMcbRjnejbIc1DuqwRsz6/YyynKPshw1NDdmZJI8vJbJ3n53oPuWeL9vlHUwynK8ZZT1NcpywMjuOLenztu587kHOQDtkeThtUy2i4A2iDcAjOWOc/uZWjrO9QDtkeQBAABgOJobMyNJHgAAAIbydE0zzRVplSTPBGSw5yPmADAe53cAjkjyDO7J7LLsdZvEHADG4/wOQIm/vi4AAAAAANdJ8gAAAAAMQJIHAAAAYACSPAAAAAADkOQBAAAAGIC3a1Es9trO/XfeyjAeMZ+TuM9J3Ock7gAwFkkeALoQuxldlvqb0G06bl77dNd2QF/CuIv3Nb0k92JlarGcvegl7sA1mmtRLHfgz/2WuiCnfWdiLt79q4n7m/He5v37/f7zr7YMLmLjzh7jl6XP7YB/9HCcX9f1VLxtE8/4an/PfQfA/0jyANA1N/gsi+1gVFuCJyTe11xJ6tIvcYc5SPLwqO0CbP9/7rvUMOFvLuzaJN5zaTXeqemkpp0b1rZ3rPXt4Ilpz6z1eMfKwn1aj39qnrYDYCaSPFRJPU07Gj78f3syt6+CvZ2AY8PsP3vS8K6amIv3OEri3mK899NJTT+8EcgNO5vaY/z+91a3A3E91vtxPjYdTXqe8VX898mgWKIoNc+w3AAz0PEyn9hfHKSersROyC7S+yTec2k93rFET25Yzvl6OxDXd30d79w8iIvF6uz6ezr+4e+xRE9snG36/M+dcQfaJMlDtdyTklr7k+9RVdpwuPAk5QT1nLtiLt59uRr3XuJd+hT5jbK04M5j/LJ8tx2Ia53Rj/Ni/Q77O8D3NNeiG7GLz+3pj5P1eMR7LlfifdeT2tgNyb5ctr3nPbEdiGu7SuKdqhlSE+/YdPlHuO7f9MR5PtYc1/7+py/jDjxvXZblZ+fmjNIbq6MnNEdV6lNVcFs2avXgkuWaMd7LMm7MlyW/bG/Gu7QJQOppba46f2rYtxJMLapZtpa3gzNxPTJ73L84zh81L3ky3vvpjRj32vX01f4em36sNlCqjFcSR+JOaNTtgv6t6yrJA09w4J+PmM9J3Ock7nMaOe4jL9tVI6+bkZftadYdrVrXVZ881Ou1pgXnifmcxH1O4j4ncZ9T2LxpWcR9BlfibjuR4KF9kjxUSVWHLmkbn6tm+1TZuK4m5kdVtN8oG/cojXsLHVnaDu5Te4wPxwvHfZPt4Lw7zu1vE+/r7O9zOhP33PUd0B4dL1MsdULNtcHed5yY++4OTvT3OxvzfYxr+1moIebPKI37dkG4/fvqItB2cI8z+/v2ve2gX7VxF+8x2N/ndGZ/l+D5n5IkKLRAkocqqYOag924amJu+xhHSSzFdTxn9mHbQf/uOM7TH/v7nEriLrnzX/vkjn2AHmiuRRNK34pQ8/aM3LCx4XleKs7biTOMtZiP42gfP4pZ+J249sl2MBfxnpv4j22mJJDtjd5I8vCK3Ilgf6LfZ8ljJ/dwuPC73DRTw/KOXJz3zbv2T0vEfAy52Iexil3457YVF179sB3MRbznJv59K7l2EgdolyQPVVIn16Mb6FSNi9z4qZN7bh7hTX9peUg7G/PUtEqI+fdq43504Z0a72xcXOg/4+r+bjvo09m4i3ff7O9zqom7B2XQJ0keioVPYDaxJjJnpn2ktlZG6TRrhp/N3TGvHV7Mv1Eb95Jq93es65KnuOJ73tX93XbQp7NxF+++2d/ndDbuqVgDbZLkocr+5BB+f4ejJjdXpxl+52Lg2BMxf/ppnJhfVxr3VJX8lKdjL77XnN3fbQd9q427eI/B/j6nq9d11je0b12W5Wdn5Smxpyu572KfY3/vx8819dpPMzafp8xepTj1VO0oJkfbS2y42Pdi/o5c1e7UsKnjwNF2EE7r6AnyW2aMe2jG7WDmuM8Y71QZZjRj/MUd6Mm6rpI8nPPWjXOvRrwgEPO8EWO+LG3GvaV13VJZ7tRi3ENfrntxf18L67yFMjyh5bhv7O/36yHuQL11XTXXAqAfo15sU8d2MBfxnpv4z6OmphiQ9tfXBaA/+wNwSedrW7vfLztq+3r+vauJuXiPozTuYcxr1n3psNv0Xew9r/YYvx/WdtCvq+d28e6T/X1Otdd1b9livfXzlGqiH+O6D/5HTR4eFWtD/cXJuuYkwXniPZ9cPwl3cpHfNtvBXMR7buIP0DY1eagSO5HnTu5O0P2ribl4j6Mk7rEkXs02sI0vIdeO2mP89rvtoG81cRfvcdjf51S7v4f/575LDRP+djb+4bRjZQHU5KEhYQdw+8+5p0ZHb23YD0M7xHtcX78BhzbYDuYi3nMT/zGF12Tb532ybn9dtm9iFQ4TDpuTe5gYXi/GygmzU5OHJoQnhmVZ/jhp7LP0sba6+xNQ7H/aId5zSMUu5Knu2GwHcxHvuYn/HGJJn9Qwe+E1XG76Z/rlAf6hJg/FcgfYkuz50TB3NwGS0b/uSszFu19X9/W75sW73ox7zbx51hdxF+/v2d/ndHfca2rnpGpuh7/fQW0yZifJwytKmt/ccRBWXbMNLcXbif59Z5O+9t2x2A7mIt5zE3+O5Gpx3802xewkeSh29sScaq9bMjzfOhPz1uJtW6pXGvdYks3+26+zx3jbQd9q4y7eY7C/z+nqtXysKf3+YVr4d1h75yi5Ew4XK3dsnuF1J8xuXZblZ2fgjNIb/tDRgT1W7TPM+h/VziipSfKkUU8yZ5pgzRDvWBlGcqW2VOy30u96MHPcY8NvRt8OxH2ueG/E/b/Db0aPv7gDPVnXVU0enlVz4giHzX2uPSE5gb1DvOd09NT/7Hf0xXYwF/Gem/gDtMvbtRiOpxJzEW8AgGes6/rvv6/LUDJMqsnX0bgwEjV5+ESsaU7pjXpq2Kc7caPcE/FNzUO8AQDu10r/S2HT/VCu2T7MSJKH1z11IHaz34a3TrTiDQDwnB6utWKJp6OkUGx8NcMZieZavCp1IK4dX4a+TeILADCfsElVrulUrAlYrLnVlWZi4QPHr5ucwZskeWiCA/HYxBcAYEyxV6qHrzWPvX49Nnzq/zvKlnuQ6CEjI9Fci6aUtv1VrbJP4gsA0J+j67Jc8uSJ+d1JcofRSPLQHQfisYkvAEA7cv0t3lXjZptGTTLpaLijMsWG8ZCREUjy8CgHYpZFfAEAerS/Fts3fSoZ/gmpTpZbeAsYtEKSh0c5EM9FfAEAxpDqODmU6otn+z/VP89++HBasZpDR838Y9NM/ZYqX24+0AtJHl7nQDw28QUA6F/N9dfR21XD68G7y5EbJpUYOjMf6IEkD59wIB6b+AIAUMvDPbhOkgcAAIDPhM29gPMkeQAAAPiM5A7c56+vCwAAAADAdZI8AAAAAAPQXAsAAKBBR68vb3n6mmDBNyR5AADggqdvxJ+0vxEfZTlG0+Oy9bwtQe8keQDgAT1f4LrpO2+U9TXKcsww3yticR5lOQBmJcnzoZ5PSC4EzxllXY2yHG8ZZX2NshwzzPcKN33XjbK+RlkOAJiJJM/HRrmAGmU53jDKuhplOd4yyvoaZTkAAGBE3q4FAADQodSDjHVd//13ZvyjYfbT9zAF2qImDwAAPGxd12htyP0Ncq62ZGr8o2HCG/CrNTKfXo6S8pasixnkEjxhc+ujmNXMIzZ9oB2SPADwETd9+fFj00lNq6ebPnHPjx+bTmpavcR9lJvxp5ejpLwSCsdK94nf73e4PmPD9LDPwcwkeRrnQjA/fmw6qWn1dCEo5nPFfFnE/Wj82HRS0+ol7m76yuY/2k2fuJfNf7S4p4xyM37XcvRw7G7Fto98vR/0cs6FmUjyNMyFYNn8R7oQFPOy+Y8U82UR99L5jxb3FDd956bTO3E/N50ejHIz/vZypB5MtLAuvyaxAuToeLlDNRdQZ4Zp8ULwjun0TMzPTad34n5uOj1o5QL9rpu+t+Ru+nrQSlnF/T29lPNIC8vRQhlaULserDeYjyRPo1o5ILsQfE8r5RTzd7VSVnF/Ty/lPNLCcrRQhlI9lTWnheVooQwlRrkZb2E5Wl03X1nX/77VqrQmLTAHzbUaNMoBuYXlaKEMJXop55EWlqOFMpTqqaw5LSxHC2Uo0cLN0h1aWI5W101MC+vrDi0sR6vrJiW8+c41V215uVpYjtIyjK70Acf++6fW1awxgNZJ8jSmhQuoO7SwHK2um1AL6+oOLSxHq+smpoX1dYcWlqPVdZPSws3SHVpYjp5u+lpYX3doYTl6ifsoN+NfLEc4fq81N98W9lkUq+ETxin8rnQYoF2SPA1q4QLqDi0sRy8Xgi2sqzu0sBy9xHxZ2lhfd2hhOXqJu5u+OW/6xH3OuOeMcjP+xHJQJ7Z/5NZlbn+qGeboN+A7kjyNcSE434WgmM8X82UR91njnuOmb86bPnGfJ+6j3Iw/vRxH0yv5HWBmkjwdcSE4z4XgRszni/myiPtMcXfTN+dNn7jPGXcAeIMkT+NcCM53ISjm88V8WcQ9N9zIcQeAI7GHJAApkjwAAHDRKDfioyzHKJ58cDFyTVmYmSQPADxklJulUZbjLaOsr1GW4w2j3CiPshwAM5Pk+dgoF1CjLMcbRllXoyzHW0ZZX6MsxxtGuVkaZTneMsr6GmU5AGA2kjwfGuUCapTleMMo62qU5XjLKOtrlOUAAIBR/fV1AQAAAAC4TpIHAAAAYACSPAAAAAADkOQBAAAAGIAkDwAAAMAAJHkAAAAABiDJAwAAADCAv78uAHNY13X5/X7//r33+/3+83tuGvtxaJ+4AwAAvEeSh8eFN/r7G/XtBv7ohj82nhv+tok7AADAuzTX4lOlN+xu7Mci7gAAAPeT5OFRYc2LreZGTO633DRpj7gDAAC8T3MtXre/qa+9aS9JBtAmcR+fPphYFtvBLMR5buIP0C5JHj6R6qvlqfFog7iPSx9MLIvtYBbiPDfxB2ibJA9NKn264ynQWMR9TPpgYllsB7MQ57mJP8D39MnDq0qb3fx+v3//3TEc3xL3semDiWWxHcxCnOcm/gDtU5OHR8Wq66ZqYRxV6w2nS7vEHX0wsSy2gx7E1nNtbUlx7s8dcd8PK/59uDPuQLskeSh214XgGU4637jrYkDc+3J33PXB1IenLv5tB3MQ57mJP0A7JHl4XMlbFpzcxyPuHNEHE8tiO/jaUXObu4hzW96K+0b82/B23IFvSPJQ7MyJofTJcMmJ5WxVYM47ezEg7n27ehFYmrzTQWdb7r74tx3MQZznJv4A7ZHk4VGx2hwlNTxy06J94j4XfTCxLLaDWYjz3MQfoH2SPADcSh9MLIvtoCexZLo+18Z3Je5nh786HtfdEXegbZI8VHnixBA+AUp9jj012j9Rij1JCoc7Wh4nuT89dTEg7m2rjbs+mMZwdX+3HcxBnOcm/gBtk+ThFbnmNuHFQngDH96474eJDbcN+/v9skmA2Py4l7jPQR9MLIvtoHep5HpInMdSGveN+I/hTNxj12X7aR1Np+ThWu7BXWlZw2nZvpjRX18XgP7sD5Y11bn3/3JSJ4rS72LDHLULdwLIOxPzbVhx71dp3GMX9TUX+ql58o0r+3tqfNvBOMR5buI/nzDBE7uuS9WcDqcRexC3Z/uCe0jy0ISjk8Nb89tqiejo9x3iDtAON0VzEvc53RH3moe9wHs01+KUt2/Or0g17YlxEkrrKebLIu53uSvu+mDqy1P7u+2gfXesF3Huz53rSfz7UVvLOnddVdNs60pcbF9wbF2W5WcDpUbqoHc0bHgAjY0XO/Af3Wjkphs7WIcH/Se2/9GaAtXEPBx+lriPFvNlOb+vp4ZP9aEUa+ufimVqeqlpiXu92v39aNxw/BG2g9njPkucQ7PHPTdOON5I8Z857qllj11b5YY/Gu+obOE4I21fcLd1XdXkoU7qhjmX1S/5Lqd0+KN5ORifUxvzcNjcdzni/q074p5L1B09CcxNNzXvXNlckJU5E/eQ7aA/9vc5Xdnfxb9fdx7na9d16Xi2L7hGnzwUS2Xfwwz5lem/edB0kD72dMy3aYh7W56Ke+yC60mp+W0Xs2+WpQdv7O/b9GwH7bC/z+np/V382/TWcb50vZ+Nj+0L8tTkoUruiV7q4Jcbr3SYO709v97VxryUuLftqbg/JVa9OsU2kNZb3EO2g3N6i7s436O3uG/E/5orcS99UHalNvbXbF+MQJKHR5WcMN4+QDogv6OkKu7bT2F4xhbHsP16+N2yxKtBx7aF/edt+HC41JPH/fRLL9S4znYwB3Gem/jPJbZOY3HZvs81cQqnmxvO9gXXSPIAcEnsgqf2IujKU7/wAo9v2A7mIM5zE/+5nV3nd8X8zXnZvuiZPnmokqp5UVIjI5YdD7Pr+2x97G/edybm+9jtvws/h//nvuNdV/b1o+m+eeHkqVudp+Iem57toB329zk9vb+Lf5tq435nM6472b4gTZKHYrmqjPvfY/btW/ef99+F4++rRb7dtId/nI35vmrrNnwq3qlhxf47V/f1WLy278Nxn0rkpeZXM+5srsQ9VLsdPGU/v1njeuTOuO/H/SLO298cOxv3kv3Ift6umrjv1+VRLN9OttTEexvmzDFiP64EDz3RXIsqqQPqmYN/7CAbtnd1g/+9szEPlcZR7NtwZV9P7ds1w1915WJs5m3vrv29djt4ylFfDfzjrrjHxnvj1b6grwAAIABJREFU5ijVXwh5Z+Jesh/Zz9tWGvez6/Lpfb4m3mFZziyP5A49kuSh2l0Hu5Lp7A/OsQy8A+877ljPZ5JCYv8t63hOuRqWjEus5yTuc5oh7rFkU03iKqxZDj2R5OGUO28Awpv5owOqA+037or5lZOl2L+vNO6p4VKJuaPhU0/ewsRf7HPuyV2sqnp40Wc7O09c+1a7v4fDptZ/LGkvxu04e35PxSsV29jfseFsA++oiXttbFve54/mByPQJw+PitXACNvRxg7iseFiw9C28EQeS/CEsY2Ns/+e9mxxDS++9t/HLv5yw8eGzQ0XSxTnyrANn/p/ZmFMasYT1/GV7NebcP2L8Thy8UolD/Y39baBfhzFttd9PjW/UO43aJWaPFSLXbynxE7wtb85aX+vJuabXHxj3x39zvvOxr3mYiiWEMgNezSPs9tM6fJRRlz7c2Z/T0mNK8btORv32HCx2O4TO/vPpdMsYRuod+Vavkbv8ZbcoVeSPAA0o+TCLVcDsHZeRxeLs1Xljq3POy6oxZVlEePR2c8JtRjvknNaqua57YheaK5FldQNQOm4rWXEWyxTa67EfBu2tXXcYplaczXuvc9/s6/KzXXi2qa749LC8VWMjz21P8ZqidjP29HKcfhuYbxj251EDbNYl2X52dgpdbXKZYsH1yfK1OJynnVHNdsW18fdZWpxGa+ojXuumn5s3KPhY8MejZ+aztHTvTB2NU9/Z497yfg9xvXI7HE/2q9z3/US45jZ4x6Ok4pXGOtcXGPzbm0bmD3uuXUaTiu3HaTm+XS8S8sfK2/uO2jVuq6aawFwXa4Pjqvfl36X+r32gmzWC7jchXjpTY64zuFKnMW4b7l4lv5mG+hLbp32sM9fLf+ZcsHXNNei2NENQO63VNXQWDXK8Pvc55rx9+NorlPmbMy338W9T1fi3pvRntDyD3Et1+v+LsbX9Br3PdtAvZ7jLt5QTk0eHrU/IIc34Pvvtyqa4bCx4bZhw/FiVTj3w2+/xYblXuI+p1g1/ppmPm/GJtasZHaxauxn1s+X24G4vuerOItxG+znvEW8oZ4kD8Wu3gCEbW2P2ujGxsmVp5Qb/XJ33PSJe3/OxD3XTr5FtoVnfL0diGu93vZ3Mb7HlfO7/bxfdyXz39R6+aBFmmvxma22Re7gva+VcXVepc2LWr857Z24jyd2kVgTu32tLPplO5iDOM9N/AHapyYPn4tdMHzxZMGTgneJ+/hST3qt87nYDuYgznMTf4B2SPLwqNjTmvApTqyJTqrZTkn/Lvt5x8oSuxDpobpqT8SdvVS/SSH9Jo3NdjAHcZ6b+AN8T5KHx6VO4KmTfun4sd/P9BfDM8SdGqrusyy2g1mI89zEH+BZkjxMwxOjOYn7d8504Fo6Hv2wHcxBnOcm/gDt0PEyrwg7t615inP1ic82XxcR7xP3OeSa5zEP28EcxHlu4g/QPjV5eJxXbc5J3OeS6xsp9VusbyT9JfXNdjAHcZ6b+AO0TZKHR6VetVl6w7/vWNcFQD/EfU65WN3VFxPtsx3MQZznJv4A7ZLk4ROpGh5O+GMTdwAAgOfok4dPbTU1tn+pmh41tUBon7gDAADcT00emucmf07iDgAAUEeSh0941eacxB0AAOA5mmvxKK/anJO4AwAAvE9NHh7nVZtzEncAAIB3SfLwCq/anJO4AwAAvEeSBwAAoEFPv4jiyel7UAffkOQBAABoVI/JEm9Jhe9I8gAAwAU939DuEwijLAfAzCR5AOABo9wsjbIcbxllfY2yHDPM94pYnEdZDoBZSfJ8qOcTkgvBc0ZZV6Msx1tGWV+jLMcM873CTd91o6yvUZYDAGYiyfOxUS6gRlmON4yyrkZZjreMsr5GWQ4A6N26rofn5TuG2Z9Hw+FyvwHfkOQBAADoSMkDjDuGCRNA+88lCSTgfX99XQAAABjVmzfj27+a32rkxr/yW6xsqeXgHyXJlTuGKakFBLRFkgcAXuamb86bPnGfL+5v17bY/u2HD38766mYx8rdc8xHFtbciW1vwPckeRrlQnCuC0Hxnivem5HiflQOsf8fN31z3vSJ+5xxH6m2RW4ed/8W+16zoG/ltiGJHmiLJE+DXAjOdSEo3nPFezNS3I/KIfb/5aZvzps+cZ8z7l9Q24In2I6gH5I8DXIhONeFoHjPFe/NSHE/mo/Yf89N35zEfT5qWwAgycOyLC4EZyPecxL3Obnpm5O4z6nn43p4jqIfYgdtkeTBheBkxHtO4j4vN31zEnd6Iub1Uk2Yw2bZV4fZ9423j1PsO6ANf39dAL63P1j3dpDuscxfE+859Rz3Zem33Jwn5nMS9+e0um7DxEGLZWxRSZPmO4apaToNtEFNHrrlQmAu4j0vsX9Oq+s2vOnjXuL+npFqW8TKEH5X+tu+bOHfpdMDIE5NHrJ6uRBssYw9anVdivezWl6nI8Z+f6OyX57YDe6VYcIbodjN8503fWGcan8Ly5a7mT1aBy0S9znjPlJti1yn97W/HZVNB/sA50nyNMiF4FwXguI9V7w3I8U9VQ6xj3PTN+dNn7jPGXe4Q3geBMiR5GmQC8G5LgTFe654b0aKe2p6Yg8A1zx5fuvhwQhQT5IHAAAuGqW2xSjLATArSR4AeMgoN0ujLMdbRllfoyzHG0apDTHKcgDMTJLnY6NcQI2yHG8YZV2NshxvGWV9jbIcbxjlZmmU5XjLKOtrlOUAgNlI8nxolAuoUZbjDaOsq1GW4y2jrK9RlgMAAEb119cFAAAAAOA6SR4AAACAAUjyAAAAAAxAkgcAAABgAJI8AAAAAAOQ5AEAAAAYgCQPAAAAwAAkeQAAAAAG8PfXBWAe67r++/fv9ysetmR42iPeAAAA75Lk4RXruv7nxj38nBv2aHjaI94AAADv01yLV5TesKdu7n+/3x+1PWiXeAMAALxPTR5ed7WWxnbzv08EhEkBtUDaId5z0DxvbuI/J3Gfk7gDtE2Sh1fdUTsjdoNf0zyI94j3HDTPm5v4z0nc5yTuAO3TXItX/X6/W5rixG70aY94z0HzvLmJ/5zEfU7iDtA+NXn41NNNbjTpaYt4j0/zvH7Fbrxq17v4z0nc5yTucxntYdt+mzsaZhuuZh2Mtr7oiyQPxe64AQiF46QOoKnqwUcHUAfXa+6OuXj34WzcNc+bm/j36epxXtz7JO5zeuJavnb+rczjqFZZbFuEXkjy8IqajvdiB93cQXafACiZPs8T7zltcbh6Ead53jdyF7ylF8zLIv6zEfc5iftcSh+2jSK2nDVNDWdbX7RHkodiV24Artb4SP2W+pt7nI25ePft6s3+RvO8uYl/H+7a3zfi3gdxn9Pdcd/E4hM2h9o+7xMfqbjGmlKdmUesplhsfqWOygOtkOQB4BGa581N/Ock7nMS9zkcNalLJXJ+v98f45ZsC6nvSudx9Pms0maFavPwFUkeXhHLyANj0DxvHEfxiRH/OYn7nMR9XiVNlXLxLXXULOrKPN5MuOjDhy9J8lDlzA1Aajz6cDbmJSdSTzfaVRN3zfPmJv79O3OcF/f+ifucauNeUiMrNZ8zUs25zs6jpDZNaWLx7LWt613e9tfXBQAA2uFmC4AzYkmZux/yPjGPralX2KwrnIdzIr2Q5KHa1RuA2EFz/93+c+pv3lUb833M9t+Fn8P/c9/xvjP7em3MWoxxi2XqRYvrrsUytWik5J6Ylztzfm953bZevlaUxj11Pbf/f0uIxPq+SdVqCYdJjbsNf3Ye+2WM9aMTGzYcJzaP1G8l6wveoLkWr9ofqFOdq8XaY8eGo125mIVxTp2sxbxPtU0zW2zK2WKZ3nZ2HbS47los04zePI6L+XNaX7etl683sX32zu9qmoFf+a50HjXD3F0euJOaPJxy9oAVGy/21CWXAOAbV09SpfET87a4OJmX2M9HzOck7nOaKe4eFjIbNXk47a6DZWn14FxVSAfud1xZz7Xjink7apro5apMx6pJ56px56YRDhdW/y4dfz9OrJyUEc9x1Kyvo/17+z5sdrEfRszbcLb5fe64HsY09ndsOLF/z+jrK3VugtFJ8lAtVrPijoNnrHlOLvPugP2eO2N+5WmKmL+rNO6xG7fw+/3nkuFzw+aa/+WahMaGD2uO2cbq93fxHMOVuO8/pxI5pU14xfxdZ8/vuTiFMdpPV+zbcPW6rpf13UMZ4QmSPFRJPZU9OtjnLuZTT3T244YXCr2cXEZwNubbcOGFXuxJf+xJr5h/62zcw7gdicU5N+zRPL5IPo7kyv6+jSee/bka95TcQxox/96VuKcS/rHhYgmZ0mmWEPs6V6/lgfZJ8lAsdZMePoGJiY1T+5sT+Pueinnsu6Pfec+VuF9V8wR5+/vKvGouakffHp+Iu3i274v9Xcy/Z3+f05m4p5JCQLt0vEyV0ht6xiHmc/o67rELyC8uKrdaZbNs70/FXTzb9mbc3ybmaW/EPVYb+y1iH1ca933SxzqEvqjJw+tSTxG+1GKZRtHium2xTD2LXcDHLuxz1fVTzTePvtvGDadzVIaw7LEnlJoAlBHPOZXs37Gbxu2GUcz7FFu3qf295Lwg9m0qvU6qSd6drQlkvHvGsz/MRZKH1331RCenxTKNosV122KZelf7RLjm+9LvUr8/0eSA/xLPOV2Ju5j3KRfH0t/Evn2xRN2ZY/fR9I333ngecM5Fcy2qpG6M3TCPS8znNEvcPe39r97jLp7n9Bx3MT+v57gvi9ifVRP3fZO3rfkWfdLsbi6SPBTLVb/d/56SOjnEvt++C6vxpj7XjL8fxwkr70rMxbtfZ+MeW+el3o7LVk4XPP9z1zH+i/iL53m9xl3Mr+k17vt5i329K3GPNbUE2qS5FlVSmfySi4HYiSX8Pmxfvb94CIfbl2U/XnjiD4cP+w1wkZB3Jubi3b/auMfi0DLbQdwdx/jt85vE85oe4y7m1/UY92UR+6vOxr12OOA7kjxUu3pwD58C5C4Owhv0O8vjhr/clfUk3v0qXV+xdVvztC+VsOMbtTEQ/zGI+5zEfU7WPcvi2nhkkjx8rrSzsFQV09p5HR3Q9tN34LufeM8j9aTXep6D+M9J3Ock7v0pbZoH9EefPJwSq+Z5xzRLvnva1tTHSe+/7o65ePfhjrjvm9Ad1dJqvZnXLO7c38W/H+I+J3GHOdkPx6UmD6+IHUT2VXa3YcJhU813Svp52c87VpbYUyfVFu8h3tRykTE38Z+TuM9J3L+Xuq4CxiDJQ7WzJ4bUcLHvS79L/V57snJyyzsTc/Hu39WLwJJxYsO44PzWXRf/4t8XcZ+TuAOMR3MtpuOCYi7i/bxczS3GJ/5zEvc5iXv/WmkuDzxnXZbl58BMqatvPAqb1dRcGFy9iHizg7mRLniuxHyWeG/zGyXmy3Iu7rlmc7HfSr9rmbjHxx09/uIeH1fc+yLuZcSdkY22ffNPTDXX4jWpflHe4gD2LvGeT26d39VMj3aJ/5zEfU7iDtAuzbV4RSxLXHNyj3WwS7vEGwCgLbnrKtdcMA5JHoo9cWIIa3rc+RpPrrs75uLdBxeBcxL3OYn7nMQdYFyaa9GEWNOeVNVebUf7J94AAO/ydjOYgyQPxb4+MXiy9L4vYy7e3/l6X+cb4j4ncZ+TuAPLom+sUUny8KmSi4rYMC5G+iTeADCGnh/GuKYARibJwytizW7cuI9LvP+vvTtdllVVEwWaVtT7v/K8P871lJtNbwuMEbFizcxUQLH9BASA+Y14Xh85OAVQQ5CHx4RvSzpeGKR+2787Bghi3/E96hsAAL7L9fWcBHl4VO4gkhp4tyUNvkV9AwAAPMcr1AEAAAAmoCUPAABwuVS37dZp9ulKv9ekAzA7QR4AAOBSNS9gqH1JQ2mwZC97APg/umsBAACXqgmy1AZiBGwA6gnyAAAAr9L6BuAagjwAAMBrSt2xAKhnTB7gViNfuHmi2EedA3BUaqWz/9bbmufv72/ocw/vW3n7WXnZf785r/0EeXjMyAeQGXf+J424/kbeXr9Ana9p5HU44jb7JeqelKe6YZ0NFLEeb2Tj95tzOxDk4VEj7jgjX7gCPM1xfl3qntAx4PJE8GXGAM/d2+id6X+5LmbcVugz45v5BHnotjeNnWFHoI46j5t9naj3uNnXiXqPm32dqPe42dfJHfW+Bw9iQYQ9r/C31M3WMa3YNPvvV9fRV+r9C2Vo9dUA6l3bCnO483jyJEEeuNhXLggAAN5SMwZPzTS56WrSgZDthZwZxvjydi1OmWEnoM1Vdb5t23//nZlmn64mv1I+PVYJ6l1R77PU+T6/el+Pel+Tel/TKvW+EnVKrdGPh1ry8Lqawa5qB8SqOXjnpjnbPM/Jo06quXXrNPv3NfnVloV7qPO1zXScp426B77AuZ9WI3dfFuThtDN9F2e68Rv1INDjbH/Vmnlq062JtKemOVNnK94snKn3Gep8n39PfxVn9/cZjvPq/ZoHH6PVvXovL/fIT7pTRq33JwOqtekA7xDk4RLhwHgtN2tXTLNP52b/Ob113uOOAFrvYI2r1vfuqXr/Up3v87bOM5Mz9T7ycV69n9vfR6179V5X77Otn5Hr/cmAam06owqX/6plu2L7untd15Txqev+1jxm2w7PEuThUuGFwdXeuvHLLc/qB5Qn6vwux+0pdUEUs3qd/3731rs6/6679/c97a8c59X7fzxR73v66v47nqr3rxi5zp8OqI6m9tgSC2Bdle8V6/XubfRMMP3pcoR1NfL+ewdBHi6Va755xYHyLqUbv9SyOKCUm+y2HqRDuXo5q5ReqbnzyvV/Zl9X5+M6u7+3pH+11uP8sTzqva0byNk8rqbu+6zWJWelOtfqoY51xKgEebjM2RPGl2/8cmXpmX8Wd9f5V61e/2e7N464vu48/oziimUf6Th/d3lGcdWyj1z3vWmMrKYeRm7tEVu2Vfb3kevtbnsLktzDq1Qrk3DefZrarnN7GqU8Yy3sagLVx881+ZfSqy370THv3HylPMJ1W7Nucsuf0zr9VwjycAk3+2OW/4wr63zU9Td6+XtcFeAZdZ2NerI/64kAz5ep92+k84bRj1k9Wm+ARlPbHWXEZfv97g+oPtFd502xoEG4TcQCOseAw9/fXzZgFAY7wjqJBYuO5Yr9Hsvj+Pc+fyn/mNQ0NWXPraPSMpeWJayPcPqa5Z/V/7xdAMZ39c0+33dFne//h3Ue/nY8IIfThNPH0klNczzYz36gv8rZAM/+/+h1PvsFbujqAM+o6069n09npfU3KufD/xh1f3+q/vab5v3v2RyDAjGx9XwmMJq7Nkqlm/v9eL1Tk3/Nb6lpUvnk5s2VL8yjNG2rGbfXGC15OOXKm/1U2uFvsehsmFbLNGEeZ55qrHDguGI5a04wtSeh1HSt05yxQv2fXT51PqarAjzH/2Ppj3CcP6aj3uvTOf4fy0Pdf8fsy9dqtDpPtaB4Ir8V3Lk9pAJGqUBO6fcng+uxstUEqGrL50FBH0EeXjXbjR8A/+Q4vy51D894MqBauoEf2duBq+M6zrUmKv3+hrDsvEuQBy7iwLY29b8edb4m9b4udV+npuVUbeuqmvWdm+ZsQGKUOn8yoPr1dXFWbtuMbQ+xoFjs79x0se00/C4M5NV014otUy7/2DSx9HJlj7WeDJc9Vr6aPErlj02fC16OsG/3EuSh28w7BnG9df6Vpwz06al3dT4+x/g1qfc1XdlFL9VCpGWa/fua/GrLAiU920uqK1Xu75bfestWmr4msFeTXu/+3bKMpWl71t/sxwZBHh7lxm89sx9E+Td1vjbH+XWpe87cLMamK21Tpe4scCXbFaMQ5OExDooAc3OcX5e6p8cdN80zjh0jgPquWNensBvQ29vZ2XLElqu3ZdMVg91zjiAPAADwqDsDFzONu3Fn2UdfN08Jx+JJjTlT4843dJ3Zp64Mztim3vc/bxcAAACYS+lm9s63A7nJ5E62L75OSx4AAOAyWogwqto3M+XmTXXlSr3hKZVf7m1eLeVI5VOaNtclTZesb9OSBwAAuETqBha+7viK79TrwUvCboK5dEr5pV4RnmsBF5smlU8qvdjbsVLz8U1a8gAAAKcdbwJjv8VuTlOvW061nihNY+BX3hBr5XM2yBnbdmveONebVy5wFPtOoOe7BHkAAIDTSmPw1E6Tm651GnhCrGvVXQMsPy3M82tvFuPfdNcCAACAE1KtYe7otvhGV8iwpd4KwZ1RxxfTkodqpYPWiDsAAAAwr1grm9x0x8+/X37g5dRgyrExdo7z5MbC6UkzV/7a7495l/JcKdAzIkEeAIBFeYCzpqvq3cDKzCYVPKmdvtRdKzd9b5o1ZT3TtbGmzHyLIA/VcgNy2dnn5OIf1mF/B1o4JgB8kyAPAP/gZh/W4QHOmtQ7q6ntsgW7kbcXAy8DSS3NU4Gx2d8BmFkuuAlHIwd4fj9BHhq19lMFxuNmHwCYlUAPOaMHeH4/QR4AgKV5gLMm9c6KYm+1gt0MAZ7fz5g8dCi9vo+5xE6E6h3mZH8HYAWpQI9z3lpmveYR5AHgX9zsw1o8wFmTemdlsW1eC5+1zHrcE+Shi2aOa3ERCOuwvwOwKuc9ZmBMHro5CMLcjvu4/R3mZz9fk3oHmIsgD1DFRSCsYx+YkvWo9zWpd4B5CPIA1VwErkedAwDAOIzJM4nj+Dj7eAq1N2etr4ozEv13PFXv6vwbntzPw/yM0fKeN+v9mC/vcJxfi/0dgLMEeSYQntTvHBA5dqO3bVvXhQXnPFXv6vwbntzPj+mr93ep97U5zq/F/g7AFXTXGlzsRNzaKqf2TVmpJ/n7Z2/bes5T9a7Ov+HJ/XyfPpaHen+Wel+b4/xa7O8AXEWQZ1KxpzJXnLBTFxye+HzDHfWuzr/rrv08TLvme56j3tfmOL8W+zsArQR5Jrc/2dn/pS4MWp7+8H3qfS3qe03qfW3qfy3qG4BaxuTBxcCi1Pta1Pea1Pva1P9a1DcAv5+WPNOqHWPn+FSope9+T37c7456V+ffddd+nktbvb9Pva/NcX4t9ncAWgnyDC52Ir/rrQipwfhSg/dxn6fqXZ1/w5P7+Z7fnkeY5/F37qXe1+Y4vxb7OwBX2X6/358D+fiOJ+mwPmO/1X5Xyqtm+pXceUGWym93Z72r8zp31/+T+3k4be08q3lin1fv3/Pksd5x/lsc59fz9LXdk2ZeNljVtm2CPHAlJ8u1qf/1qPM1qfd1qfv1zFznMy8brGrbNt21AAAAAGYgyAMAAAAwAUEeAAAAgAkI8gAAAABMQJAHAAAAYAKCPAAAAAATEOQBAAAAmIAgDwAAAMAEBHkAAAAAJiDIAwAAADABQR4AAACACQjyAAAAAExAkAcAAABgAoI8AAAN/v7+ftu2vV0M4AH2d2A0gjxwIRcCa1P/61HnsBb7PABfJ8gDANDIzT6sw/4OjESQBy7mQmBt6n896hzWYp8H4MsEeeAGLgDXpv7Xo87XpN7Xpe7Xo86BUQjywE1cDKxN/a9Hna9pr3d1vx77/Hrs78AItt/v9/f39/d2OWBa+4WA/WxN6n896nxd6n5N6n1NM9T7tm1Dlx/4t23bBHngKZ76AADwtNS9niAPzGfbtt//vl0IWIWTKAAAT5uh1RFQz5g8AAAAk/r7+zOGFCxEkAcAAGByAj2wBkEeAACABQj0wPwEeQAAABYh0ANzE+QBAAAAmIAgDwAAwEK8aQvmJcgDAAAAMAFBHgAAAIAJCPIAAAAATECQBwAAAGACgjwAAAAAExDkAQAAAJiAIA8AAADABAR5AAAAACYgyAMAAAAwAUEeAAAAgAkI8gAAAABMQJAHAAAAYAKCPAAAAAATEOQBAAAAmIAgDwAAAMAEBHkAAAAAJiDIAwAAADABQR4AAACACQjyAAAAAExAkAcAAABgAoI8AAAAABMQ5AEAAACYgCAPAAAAwAQEeQAAAAAmIMgDAAAAMAFBHgAAAIAJCPIAAAAATECQBwAAAGACgjwAAAAAExDkAQAAAJiAIA8AAADABAR5AAAAACYgyAMAAAAwAUEeAAAAgAkI8gAAAABMQJAHAAAAYAKCPAAAAAAT+N+3CwAAAACz2bbt7SJQ6e/v7+0iXEaQBwAAYHKxgMPxu5luct9knY5ppnoT5AEAAICTtm0bPkCwqmO9jV6PgjwALGfk5tMjX3QA8J6/v7/k+c+55Zx9vVqPczjuKyPWqSAPAEsa8aQ9cnAKAGY24nUFabmg6Nd5uxYAAAB0GL1rD2mjBnq05AFe94WBzlqbZPae0L+wrEex5citi9iJrmWdtUzP+3rqrHYb+cK+8NR+36tUvqvX4VP76Ag3RLkyfmHbhV6xm1bbcb8Rjmecs+8zI9WzljzA6/aD5psHz9a8ewM8f39/2XnDC6+7nx7EylK6sdmXYZ8uV8Zt2/77j3HV1mPLNrLKfn9GTX6lY8rV+Y2UT0rN8ShXxivXOQBcTZAH4AWj3SCknvCnbuJHD+zkyt8a8CjlkVp3X11/qbK1biMAvON4nB7temR0pWuLK9O825evVVanuxbwebGm8ccbyrAJZU0z5Fxz+1R6qbxT5Yjld5wmle4+TepzmHdqGcLvU/OnyhPKfX8s6+hK9Vjzis2aAE8sndr0vyC2vdRsI63pH9Mddb+v2Q9Tn1vcnV+pTsLPNXmV5k/VSc18ufxqjsUtdQ2s58pjwpmxX946Lp0p81Vq6mDFY7cgD/BpqZve/cQS3hyHF+6pG71cC5RSerEL/9RN+i5XtjDdYzeWls+p5YvlfZy/tE6u9vYFQU7pQqD2IqF04XPmYuNr6++Oi6cZ9vvW/bC0X7esszvyi6WVW0/hb2fm36XSzm0bYflbjsWxPFe8WWBOX7hBX43jCE8R5AGGdvYkGbuJCD/XXAS1luOKi6tSQCmX911lqwkU3XFh09IaIZz++F2shcAFkAyWAAAgAElEQVTXPFmup+ux1gj7fe9+2Hvx/2R+YYCoJr9c/jXzX/Fbyh3HeBiB7fq7Si0Mcw/uUoHuY3q9+dWklZomvFZLlb22TMfpYtMcP+emqTFacE6QB5hK7ETRGgA46m3hUsqzN92ak8xdrXJyLSRi5bw6/9ZynU1rpJP5k2q3vfD7O31lv+9No3a/Pk7/dn6teebK8rYvlAGelDtv0xcEaFE6Bre0VqxpeVi6tmnJr+a4H0svF5iqmT5WplResXlK089GkAf4rJ6bhtgBu+em9KwvnzR6n9yHJ9Y9rf331HzhtFe6uv5a0roq7xEuMmrK17uNhEbe71u0luFsea/M747115LmXfX3he2C5z1Z7y0tIPbprt43Ui0mbP//lGpdclZty8HUdLXn45Z8e/NLzZf6/hh4KeXRU6bcPGE5ZifIA7zu2JTyKPdEPtX8MjzAl04crenl/i49JTn+Fks3NX/4uXTRl0q7tMzh+k/lm6qnkjdvCq+2SoDnTDCwlM7s+33tfhhOHwuQ1Wwnd+cXS6u0no6/lz7n6iS3rKn5SttEbLpYWuH0pbKxptptonQTmtonr1I6Hti2/yl3PmqVujZMnR9jeZ9RG7i/Ir9YeqnPV5apdp4VtnFBHuB1NTcvpe9qAySl+WOfW04GuZuSnu96T0Rnl7kl3Td8JcBzphyz3jReFfRbab9vTbdl+ivz60m/9bjTu/20lO1MGWbZT/mPY7Dx7botBVdr5y8tS03wlH+KBd7e3l56vbWtpwLwXyjTjAR5AAYz80npTbkn/7FWCKHYE6RU8CHXiuWKJ4aMp3e/7r3hcBzp50Z4HbkWhanjfTjP2WN6qmXPnftvyzbe2/JolPlSWtJItRo9fpfbjnKtCmumibVYPGrJryZIk0qv1JLs+FttmY6fY/OEZS+ti1lsv9/vb+YFBNYz603yCielWmdvUEe9wR213E8Ydb9/er8e+Tgyah3zXbkWlamb29j0pdaENS03S8f3N/JYVapr1e8XfwBEv5HW4Shl3bZNSx5gPiMcgHvMulytRjnJ8qxRt4mnyz3qevr9xi4731XTIuNMK5Anz1k1ZcsFgPgngWVGJcgDAAAsJdVao2dsqtg0Na1matKsKVPtsuzlirUCKpVjNSM8UOqpt1h3w7eWM9W1nfMEeQBYkqeWANToDQjlpAIwd3cHOgZ6cuVZ2ZfWRW4b6Bks+0tj/31pPc9GkAeA5biwAFhXzUC4pcFgS0GfVNAmNm04z/Fz6beaZYnlA8xLkAcAAFhGbeDjzHe1+bZMc0V5egdlpt8xMFgasHuf7vg5FsCrHRh6lxuHKUz7WNaacvM9gjwAfFqsKfJXmhoDQIwbYXbhWEix4Enudd+lN7qV3gQXThOWK5ZGbbn5JkEeAACACxjEmJSw+12oNL5Oagyeq7a1Y3Aplb7tegyCPAB8Wm5gQRcbAHyJ8xK9Wt6idvXLI0rdwRjL/7xdAAAAAOCdt38K7uSN1j1NSx4AAABoUDs2TWrcm9g4Onu64fzhG99i8x3nrXkbW6x8qWlLYwHxLdvv9/tTOQB8Xfhky7kLANp4u9a1rLc1jFTP27bprgUAAAAwA0EeAIbg7Q4AwJfkXg7BHEZqxbMT5AEAAIAOAj3zGjHA8/sJ8gAwkBFPtADA/AR65jJqgOf3E+QBYDAtJ9xt2/77L/z+CrG07zDChWOujKl6AOBZo960fl3s7VeMa+QAz+/nFeoADCJ24VRzAr7zJP3UBd3bFxo1Fzu538PXsQLwLW+fZ2aRui6wfr9ttje4CvIA8Hn7yfd40t1bhrSeiPd5Rn9KAwB8T+oV9XzXbNeDgjwAfFoswLN/7g301OR3zCP3uSWt43exzzV5leYPA2FhWrn5cvkd065ZBoE0gO9JHZcdr+9l3fIkY/IA8Hmpi6MzF02xJtX7RW7sde2p/1NiaR2/iwVKjtP3zh8uY+18x2li09WklUoXAIBnaMkDwHJqAg+pIE7P085joCSVdypAE8u/Zv4rfks5s/4AYBUedIxjpusWQR4AlhEL0NQOKlyarqYbV6zLU6svXIR8oQwA8EUt3br5jpnqTXctAD4vFRC58wlZa9rHrk5n06rRkuZd68kTSgD4P2HXZ8YR67I+qu33+/3ZAAH4stTbtcLvYvPFWs7UfFczMGXpqU+u3DE1gy+nBj0ulblmvlRauYGWc8tkIGaAbzHw8j1qrkkYy6h1um2bIA8AY4gFEmoHP76yDKOdM79U5i+VBWBFgjz3sP7mNGK9bttmTB4AxtB7kr3qScyIJ/qvGL3ZMwCkuD6Y16itkAV5AJjWFSflUZvr/n7/V/a3L1BGXHcAq3n7XDEi62x+IwZ6BHkAIGOkk3po5LIDANDO27UAAAAWN8Nbha6wbZv1wNC05AEAAFhAqYWnFqD/EXsrZai2C0/PiyNW1NM9Pva2T+tWSx4AAICluTH+t7+/v/8Ge8607tnX7Z5eS4upp1oUfSGfnm0wnMd2/B+CPAAAAPyLbkv/Ds5YJ+sZrSuj7loAAAALaO3O0nJze0y35YZ4lPmOrrzhP3Y5iv19rLNY96Tj9Klli30fppHLJ1feVFepM/nEvk8tTym/Y1lryj2D7ff7/c22UAAAAPxT6oZ2xhvdXrF1kQo61K6z0rg8qaBD7d97evv3sYBLLrhR83dqfZTyb/k7NcZOanly6dSsq7DcOaPsI9u2ackDwHpGanIbGuECAwBGV2o50ioWOLqqVVVtOrUts2qmOeaZCwS1luWq65x9/ebG7Zn1mkqQB4AljXhiHzk4BQCj+GKrjViLlLvSuCOo1VuWM3n3vLFrBgZeBgAAgN8v2vpjVVcEX954QLVqcGdnTB6Y0NmnD63ztzRnrRnILdS6LHcc2FN9hO9WsyyxgeVa+oiveA4YdblHLTcA32BMnuvUrrPa69twutQYNSmpgZvDvFryKV2vp/KMpRlLN1eWXLlbWgDVDsScWt593lH2j23bBHmAc3IDoZWmrZ2m58B6x8H4rQN8yzptDXCdCejtWgcd/MI5Z6ST9dHT5e6pszv719+ld/DMt5brqsB6bjqBbJiTIM+1rLc1jFTPBl4GTnviQrv1on4VsXVSO6Decf7WJ1FhUKkUhBpZ6Wa65mb7qmneVFu+nm1kn+bN5e4Z+PLNAM+VgfVd7unpnUrHrFQgGwCIE+SBweWaHsZ+v3r+MK3c06GrWnKUmnGmmr/WNvkspVlq0ho2/2xpanrFjVYpvx6pdbuXd8YbsdbARE0rtN5pvqRlP9s/1wR6qLNSC5anA9kAMAMDL8PA9gvX48Vr7Gax9JS3d/4wrdqyngkAHNM5ppVKP/Z9bLlK0+UCS+E0YXeHWHqx6VP/X72uQrV1kipPrNXGLHLLUlM/M99Yxuq6ZhuJpRP+n/suNU34W6ruwt9Tafdux6Wy1izn2X3oeOypOTan1mHtMsXmza3Ts8sZO+bMdNwBxnH2upbvG/FBgZY8MImWQM6d86cOhE8eHGOBnty0sXlKaR7lgic9njyZvHFhMsrFUGmbPjozzbGlQW06X3J2ew2XO2z5c/wtDKqG04TT5sp6DLKGgdjU/CW5soZ55ZYzTKtHrCylaXa5dVK7/mPTh3V8VSA79TlcntEu0oExOMbMa9R6FeSBicVuZs7OH94InHFlWjm1LZF6b+6uKHvNBULt+uoNOFxxIqtZh184WbbUcaluatIqTdNygfjk+nuzHmsCsLnAxd2B7VSaTx4/cttMz/FeIBvm94Vz8KxGDQgQN3J9CvLAJHI37TU3HrXzX3mwq03rqoPsXYGNO9KKCdO+4+l/Tq41QOhMa4jR1LT4qW1RMcIFRU+A8cx20BKAfTuwfbYlUCrNWP4920pvYF0gG+Zn3zin5lqAcYxej4I8MLBY8OXYxP74f+zmpWf+UHgjU8qnJq1UmuEyH3+LBbKON86paVPzh/PGljeVfq6bQ249pII2YVqxeVrWVap8NfmkylfTmmCFgE+PO7qxXK22hVHPNnKlNwPbd23fuaBg+HdPWi1mD2QDnJU6/zhufVvu3mNE2+/3+xt9IYA2T10kuxhv9/V1NsuFS8t6rp32qtYFpa5hX1/fPdtIqeVMqdtYTWuy0ufaMpemLwW+a+dtyT8XbM6lVSpXbdotLZ9SQcBcOXPTlLaX1vUBsxvhPDIjD7q+baZ9Yts2QR5YjQDPd1lnzznTbSTVyisWqKmZppRfS7mJW2W9jbCcI5QRZpbaB+2bMIdt23TXgtU8dQJ3oVDvye4s1MnVxbFr1RXTlKbjnFVuXEZYzhHKCACjE+QBeJmbHrjPKvvXl5dTIBtYlW5a63rznCfIAwDAbQR3gJUYA4zf793tQJAHgCV5ugYAXEm3VHZvvhlSkAeA5bgAAwCuolsqObE3Vd7pf27PAQAAACYmwEPOk9uHIA8AAAB00EWLWscWPXcS5AEAAIBGAjy0eiLQI8gDAAAAMAFBHgAAgAVodfKebdv++2//HP72dFne9pVyzEaQBwAAYGGCP+1aumrt0+7/wsDG0+u/Jr8ngi+2u3t4hToAyxn5qZELIgAYRywY9NQAvKxJkAeAJY0YLHFBCMAZBgr+jlQ9HM/1YTAo9vk4Typ4lJovzDNM77i9hNOkyp0q03G+Ulqzi62TK+muBQAAsDgPEp4Tjs9ztN/4x/5PdfuKtRTKpROWJZXeMWCT6mpWSmP/LQwcac10H0EeAACAxbnp/o8nBgNOBVxS5amZrtQ6JPXbPl9pmXPT5NLIlX3Vljx3010LFhBG0I/CppOlg22uqWdumpr5cmnddRIYobloTRljTXlbBwNsKctR67xfXtf8U0+dtW4jsabgx/kcl77pS8cl4Dp3dyMZRa6VzJP5n827Jp3ceThM62waPENLHpjc8aB7/D/WTLL0BKf0ZoBjOsf/U9/VuPvE2pv+kyewmhvcmno563ixc2wGXNpmRn49Zk35a598jbyeasvXuo2EF4XhfHtajkt1VjwuAdezz/7H8fh15hz91PrMPdS9Oh++TUseoNrqT3W+6OwbG44XBDVP5FN5pQbUG1lrC5KaNGJp1kzzJaltoXUbKamd9svralVPHZeA+7zdkuVLYtc3PQ8HYq1Vw3TDh7PhcTD2gPY4/zG9XDphfsf5Uw9gcsseSyOXXq68nCfIAxPrOWC2dI84czDOtSBKnUiO38VOEuGJLnVTkfo+zDOWzvHvWNPU1LypAEjs5Jxarhal/Hqk5g3XyUxK23npxrVmfY96URPbR2u2keP8sQvX3MWj45LjEvCcVADh+Fvq91KaX5+vpCet0vXEmXRqzsW5NEpp1qTb8rvj/r0EeWBBZy+uW57GpoQ3GeENUu4mI/WUN/a0YZ/v+Hssv5qnFqkbpNy8YVlLZc49delR20rkqvxqyzSCWP3erTaQ8SVXrp/Sk8JSOc5O57gUL/MKxyUg7ezN/Wjz1QTcU9Nd6arjn+PoegR5YEG5JzOt87c8lcjlV7rIz6WbyjtXvlgrgl6pJ/Bn0n06sHCVmm3rCxcarU8Bn6iP2jI9uf7eqMfe4JrjUrmMZ9Md9bgE0OOOFoexFpap81LtQ5/cOaUmnTN5fEVPOWvqYlQGXgaS9ie+pYvt2ulCuZuQO9yV3/Gp9xk15Wupk5JjuWMtDWrTjH1/xfqYTU3w4el9okeublu2kV6OS3VWOS4B3CE8Fl0lTCv1IKH2wUHp9yvOASVPHaOvfvBUUxej0pIHFlZ6qlx7sPviQTHVDWF0sRNSbdeHs/mG3Uf2vGLlipV35Ru10bfDllYqrdvIcborLmpbp3uS49I8ywzMy7GK0W2/3+/Phgzzyo0jcZxm/67UleCoZrpS3mEZU3mFcummxquoza9Ulli6pacLsTLF8oqVr6a5cG35a9ZbbT6lab+s5YazNG3L7zX5tnTn+aKWbSR1fArncVxyXMrlA6TVHrdo13ot8fv9e+y1/bvjNLHvSueS1Hkll17qfB3OFztXt5S5tB7273MPiGrXTcu6yM0TWwc15W5x1zXdtm2CPDC71gPIGzeRT+f59Rvlr5dvBjWBmV3u5r/2ouEodTGSyq+l3KOpXR7Hpfd9vXxA3OgPDr6s5xyWC0zUfBemUZNebP6aIEtLeUp/h+sjVv6z+ZxZF2fWe+9+dGeQR3ctmFzLwceN1Pu+Xr5V5Org+Ftquv37mnRWru+a45Pj0vu+Xj4g7cxNKNdLPQAKpylNW3MtUipDa/Cvpuz7/DVliP1dm0bpQdpZ+zoI0zuz3p8kyAMLqD0IPX1T82SeT+fX6uvlg7uUtnnHpfd8vXxAP4Gf70u1HL5D60OXXHmu2K5Kady5blKtrkbi7VrAK2LR8Znya/X18sEKHJf+6evlA+rUtsDgG+6uq1yX8qvz+UIavXneef67O8hqTB4AljPyxa5zNgCtrhosln9qGRIhJzamTGm+WEuW1Lw14/nsv+fSiI0jGBsLJ0y3lF7u73DeVAuesHy16yIntY5LZS25cx/cNgMvAwAATE2Q5x6zrcvZluer7g7yGJMHAABgYr0tDliHAM88jMkDAAAAjWYY72jbNgGeBz2xrgV5AAAAJucm/h6jB3oMsv+cp4JpumsBAAA85O2AwNv5/35zBpy0hiHnye1DkAcAAOBGqbf+rGq29WFQa3Ke3i4EeQAAAG7ixv/fcq/tHlmq69Ysy0ed2OvdnyTIAwAAcDFvs6oz25u/YsvwhS5yPOft7ViQBwAA4AZv3+yNYvTBi0tsBzzJ27UAAAAuNFMXpKfMHuiBpwjyAAAAXESAp59AD5wnyAMAAAAwAUEeAAAAgAkI8gAAAFygp6vWtm3//bd/Pv42kuNyAO8Q5AEAAHjBHhTa/4UBkmPAqCd48nTAxVhE8D5BHgAAgIfFWv0Ikhh8Gc7637cLAAAAwH/sgZ490HEMeuyBofC38Lvj/MdgUjhN6BhcCYMtNZ9T6QlewXO05AEAAPiYY2Bk/zv8/xjgCbt8paZNtZQ5/l7KN8wzppQfcA8teQAAAAYUBl1KaoMtpcBNy/TAswR5AAAAPqL3DV1hl6yYnm5Tx1Y7PfMCz9JdCwAA4GGx1je9wZRWpRY2rS1wrk4P6Lf9fr8/EVYAAIBzelvh7FKvTI8NthzOE3v9emow5lL3qtQgyuH3qfRT+dd4KtAFM9q2TZAHAADgKrMGKZ5sZTTj+oMnbNumuxYAAABpAi8wDgMvAwAA8C893a2Ad2nJAwAAcJHa15mP4O/v79EAjxZDcJ4gDwAAwIVmCvQ8RYAHriHIAwAAcAOBnjoCPHAdQR4AAICL7V2dBHryBHjgWgZeBgAAuEkq0LNqYCNcF6uuB7iLIA8AAMCNYoGMVVv4COrAvQR5AAAAHibYAdzBmDwAAAAAExDkAQAAAJiAIA8AAADABAR5ACbTMpBjatpt27oGhGydrzef2bXWS2k9nl3P6gkAYAwGXgaYyFU34qnXvV49X28+q8q9hje3Hs+uZ/U0ppHrzIC0ANBHkAdgIi0349u2/Xf6EW+oZr2BVS/vGXF9l4y4TCNvQwDwNkEeAIqON137TWPsu3Ce4/el6XusfgO7pxWuh9T3+2+pOkx9bkk/9/2XhfWSqqcvLVssEFiqGwBgbsbkAVhcqfXPfiMZBmz272LzH1uj1EzPv7XUy3G61PfH38JAQOz/nvRnclwX4fafUhsoukqsTII7ALA2LXkAFtZ6E1p7A+lG85yeegkDManpSvmmAgc16c/Odg0AfJ0gD8DkUl2tYt083MS+66p6aZm+Z/yfFbeTVPfDsOtbqhVbqWtcmFf4fakrXUs3rVx9l7aF2m20ZvlqywsA1NNdC2ByLd1NSkZswVFT5ienedLd5elJvzTP/rr2mumuSKcklkasy1qu61vN/7m0Y10mU90nz6y3nnlT36WOO7puAsC9tOQBmEh4U1g7TW0rhHDMll0qnVgapemvNFKA50y9HNPItfKI1cs+XVgHLem3LmPu91jw4q50atQMUt2jtmtcqjy530vz57rzne0quMstHwBwH0EegInU3EDV3HiVPvek88YNX81N65PTlOYvfVdTL2fmqylTy/yx+c4EMK5Op0UqaNRS5zVd43rTvlsqsBiT6xYaSxMAuI7uWgCwuJlvtmdbtjcCP73rMBcU+lIACwBmoiUPAK/p7fazirvXTyr9WerlTCAh15UwDF6kusHFPpda86TSLnXBi3Wtu8JdQbLa1j4AQBtBHmBaIz8pnvmmZ+R6ectdbyMKgxFfcsXN/5lAQs3YN3vax/9b0mjJu6cL3pWBnvDzzMcoABiZIA8wtRFvRL52s32VWZfraVe3svlivYweRMjV0WjLlno7Vo3RlhUAZiDIA8CtvhhEmMHZYM9X6yXX9Wk0xzr6She4mjfg1az3mje+xbqthdvd2+sDAGaz/X6/PydYYEaj3iCOWu6UO4MJNTeisWlTbzC6Y5pcma7Ss728US+tAYDjdC310RNIuDvo9cY+PeqxZNRyA8Dbtm0T5IGvS13svvWE+MpxJ+426o3CU+U+s930bAdXv/J6hfo9s85q60i9/EdvuXvX3xPH0pXqoud49lQdhGn3jrH1Vmuwu8YE6xXbPr7SUg7gbdu2eYU6jCp8W8sTjhdR+7/j9yPJlbm0PLHfU9/t/1p+e1prWXq3g+O09KtZjy11pF6uV1qnMx1Lv6b2ePZUHezpxs7ZVw8Gfoc9oNISsHyjVZxjGMD/MSYPfNix68HbFzCpp2R7+b5QxlpPBXhyXVZSXX7eVnoaesV2EC47ZVc87S/VkXo5p7V11lPH0pXrMrWuZzqfPck6ARiDIA9MJrx4zX2OBRuO04Zy3490I5Erb8+ypOapuZn+qty2cOV2cHZdjLTd9ehdP2frSL3U61lXTx1LRzjWPCF2PDtTB1cH6sPuUKnPqfN1bCyq1Dk/lJrvOG9sPKzwc1iGVJlyXb9yy5laF7ppAfybIA8MoLU1z/HiJ/w7fFIZay10x9gUM4hdtKbUrsvU719Zl19+ov3Vcq1OvVzjK8eAmVxxPMudV1u6NB2F8+fOzeE8qRa/YdmO84XLkSp/7togteytn3PrNRVcygWfABDkgc9ruXAJL5xKLVbO5FWb5lm5p34t815Rjt4n9j2BnDNBttZuI1fl/7SRL+rPdu35shXq5eiuOhqpzr/g68ezVKuVmFwr0HC+mmUrBaFqz29XtDRrWbbw97vLBjALQR74qNKTrpjSU7eS0kXU061OvtKK5K5ynG05lUvv+LknjZwvtT76wvbRqmc9tQY7366jVeolNf9XjqUj3/ReeUyMuasOeh9MtLbYPasnv96WM7UtnbTKAbiGIA9M5ooLxVyz7ViT8P33K30lwLMLLzq/Vr6j1uBRz43IU9sB/1Za1+rofbl1/XT9jFjfZ27yW1qk3FEHX1zfqS5dIxm57ABP236/35+DJnxLqv/88btcN6xY3/WWaUtP22LpXOmqi7ne5uktTxxL89QsS2oshbPuvCh+YjuoKcOI56+Wcp9pgfdWHa1QL+F8JbUtRr56LH3aU+XurYOW82bN+TycvqVrVyndUllL58JcHql0U+uk5txam3b4ezgfwKq2bRPkAb7lyov7mub4YauXmqb24VPR3EVn7GK6NKbCE+vgSXc2vX972XrcsT7uCk70Ui//9sY6+cL+32PUcl/h6WV/Mr+V6xXgKdu26a4FrCfVhSL1W2naWNe2mvlW8WRrouNvrS21csG52Pep32oChVe05Dm7Xt+ol/332qf5Z6brGRvl6mBZbauQ1Y4JxAnwAHAFQR6AiY0+DkOPUvAn9X2q1VWqa0PNeB53rPuR67I1ANTbDfKuLpC1vlxHV3ZjbZm+NyC6gqfHy3oyP2OBATxPkAf4jNWCEdyjdsyqK/J5yiz7RWn9tyxn7njxxvoaoY56AqCp31qmfysgOoqnl9uxC2BugjzA1O4eZwPu5AYpLtWa6s2yjODKAOiVAVMA4DqCPMC0Rrr5Atqt2B3xaakB41umDweqFyACgPsI8gCwvNyreGtuRt24Xu+q4I0gUL/WdVfqQqcuAOB+//N2AQDgC/7+/qJvQEt9v3Pjej0BnvddGeA5/i4QCgD3EuQBgP+v9W1O4du2OK9lnda+3Und9Nm27b//9s890x/rQqAHAO6luxYwrZFvJLQ+6Be7sQxbEaQCALFXROe+j83vtdBpsfV//JwLJqTGeslNM/Ix4G0tr0vvmR4AuIcgDzC1EW8y3JieE6vzXHerlhvXM/NQXp816/XsNCtrDYCm0jgz/e/3z7ejhd8BAOcI8gAALKA1AJqb7orpBXYA4HrG5AEAAACYgJY8AJNJjWeym+npua5t36ReAADeIcgDLKlmUNDYNLXBkppxKmrSIc16+yb18i0CbgCwFkEeYDk1Nz25t/ukPtemX5tOr9writ2Awzrs7wCwHmPyAMupufE5c3NUOyApAADAlQR5ACq1vDa41tWteAAAgHUJ8gA02AM9VwV47uJ1xQAAsB5j8gA02AM8VwR69vm15gHuMPKgy46JANBHkAeg0jEYc2WLnrscu5d9uZzAfUbc90cOTgHA23TXAgB4Se5teAAArQR5gOUcB0+OfZ+aZr8Z2/+Fr0GvTf+Yxt2tgUZ8ig8AAPTRXQtYTirwcfy+ZpreeZ8OvAj0wLeN0P3z63q6psZaUJ2tg/DBQOq7lrSe3i56y3uX2L6hKzJAmpY8wOv2Fi3h363zzqxnOcMWQyusJ6BO7njQ81vrPHcdj2qPd8cgwf7vinLFgvm9Af43Ahh7QCWXd64V7B28LRKgjZY8wKtiT+NK3ZhWDlbUPmHtWa/Ae54cKH3WAE8qn9pWIMcuuY6TAikAoxLkgQo9TbqvvFg/k1bPxWrvBe6xnDVptF5o99wYzBwQcgMDcwlbk9y1n+YGe+4ZCLp1nqcHm46tz2dj/hcAAAhASURBVFy32lIw62z3uthYb7HPsfPfMe9c17DUcqTmO857XLawLOE0qc+lvGJp59bNU/sGwAwEeaBC7IKudIF35UXsmbSeCvDsebVeBNdcaD+17KM6ewMjiHnPPNDrqq5DV4rdxN8xz3Heq50NzLTUS26a8PwYBm5SY/kcg/Spa5Jc8CeWX65csb9zZa/5nFqfqWWPBZJK6xdgdYI8wBRc8PXfwAhi1uUj0MPTzm5vV+2jbwRGe/K7Kq0arQ8wSl3aYunFjo01y1I6XtXWzRXH+ZZlC3+/u2wAsxLkgQvEnjilmlnHpq+dL/w+l+ZRbQubVPeo3nJedWNc8+Ru9pvvlZcdeM/ILd9yZcidB1vkuiOVyvbkeurJr7flTE1eWuUA3EeQBxqkLuZiQZTjPKnmzqkmyrkm2z1NtI/lSjX1jjlTzlotF9qt+Yx84Vj7lDXlqhuY4zyzBTFb8op1U4BVhPtczX7QM88VWlqo5B5s1Pjq8aDlPP9VI5cd4G2CPNCg94lWzW+llho1edZc1PV2VdldUc5w+tYL7dry5NL4srOtdnrX62pBzNa8YEWxwGjNA4LWec5qTf94zKhJJ3ccPNq/jx3jwvUQO1bF0o4dI0vHxHD6VH65stcc72O/1eSVSjv10CD8PZUvAII88BmjXKRcXc7WC+27y/NVd9/AHH9bLYjZmxeMKhWIOO6Lpe2/JoiRmqd2+rv1HFdL88a+P5NP63Q1ZexNL/Vdbx32pO2YDFAmyAMd7rwBPJPuk020r8zDRds9Uk9c3ywL8L7czXVtK52WYEI4j+PBfzx9bH4yvy+cdwBWJcgDFWJPHcNmxaWmx/t0sfRiTZRzzZJrm2in/k7d/Ke60Zwpp4u88Qhi2oaB+5S6zo6c39PLBsC/bb/f78+BGNhdeVPbktYdF4alsQdKecWmqR2rpXXZc2MbnFXThWIX62KVCiTWBBzD70pduEpp1nTtigUjj3mmypDLS8CHEY26zY5abgB427ZtWvIA/3TVzeyXL9Jrxn+JTVMbjGkZ06Zl2rvUji3RO15Dy3c109ZsV2+NaQFf84VjDADwHEEe4F+uuLFtSSPVnewura1B7kifd/QGMb8ctIQU2ywArOd/3i4AwCiOwZvZWzvNrGedqycAAEYgyAO8KtUt6qtW6M4GAACMSZAHoEHsDWe9aQAAAFxJkAeg0jE4c0WgZ/+3fwYAADjDwMvAa3KBjZlbu5Re6w0AANBDSx5gOanWM+FbvsLv9tY7+7/wdeot6QMAAFxt+/1+f54gA19wdYuWUVvIWA8AAECrbdu05AEAAACYgSAPAAAAwAQMvAxMzTg4AADAKgR5gGkZhwYAAFiJ7loAAAAAExDkAQAAAJiAIA8AAADABIzJA0xr5EGXjScEAAC0EuQBpjZisGTk4BQAAPAe3bUAAAAAJiDIA3zG39+fViwAAACdBHkAJrZt25Bd1gAAgHaCPMCnPNWapyaP2DTbtv333x3pAwAA9DLwMrCcMwGeY6uYVCuZrwR4tOIBAIC1aMkDfM7emueuQEhN4ONMcOTu9GsI8AAAwHq05AE+aQ9Q7IGeLwQs9uDT8f+v+dL6AgAAniXIA3xaGOx521MBnt7lFdwBAIB1CfIAQ+gJXtwRGHqqJY9gDQAA0MqYPACVjoGdp94CBgAAUEuQBwAAAGACgjzAcvYWOGFLnOPn2DTHt37FXqd+Nn0AAIAztt/v92fsB2BGX30DVsmo5QYAAN6zbZuWPAAAAAAzEOQBAAAAmIBXqANTM+YNAACwCkEeYFrGtQEAAFaiuxYAAADABAR5AAAAACYgyAMAAAAwAUEeAAAAgAkI8gAAAABMQJAHAAAAYAKCPAAAAAATEOQBAAAAmIAgDwAAAMAEBHkAAAAAJiDIAwAAADABQR4AAACACQjyAAAAAEzgf69IZNu2//799/d3yfex346fa8twnLdmmlReuXkBAAAA3nY6yBMGRI4BlbPfx/5uKUPrNKm8aucFAAAAeMtnumvlgiZnAip7QKbUCmj/XfAGAAAAGNFngjxHrS1ljl2x7mhlc3f6AAAAAGd9MsjTI9bla6T0AQAAAM6YJsgTG1y5NO1d6QMAAAA8bYogTzimTi4QcybAU5M+AAAAwBs+F+S5sktU7q1YxtgBAAAAZnL6Fephy5ZUi5fS9zmlgExNmsc0WvPqKTMAAADAk7bf7/cnaAEAAAAwrm3bvtddCwAAAIB2lwV5SoMd537b/+W+O1u2VFpn8mgp55XLc5WvlQcAAADod0mQpzR4ce6NVMdxb8Lvr+pGVirb2XRr0rizS1xvsEY3PQAAAJjH57predsVAAAAQLvTb9eKBWVyb9XKBXByv+9phq9Aj6UbTpvKI5VmKp9WqXlj35fy3sudKnNsuXJp1SynN4oBAADAOC5vybMHG1qDAqUAz55mLMhx/D42bZhOKqARljuXVu3yhPPGvj9+V1rG1DThtKW0SsvZW48AAADAO0635MlpCRDkWvrUjOlz1DJtON8xsNET3DnmFZu3J2hyRXlK+cfSFegBAACAcdwa5GmVCvSkuiLl0unJ+5h+WJbeljw98z6Z5i428PUxH4EeAAAA+LZbB17uCURc0VqlJ/8rgxkjv5r82F3r9xPcAQAAgFFsv9/v7+yNfM3Ax6muWLlBgFPfhcKxZ0oDKpeCMKnBh0u/lcqcGvQ4Vsaa78I0a+eLlaMmDQAAAOCbtm27J8jTOw0AAAAA7bZtu6a7Vql1jAAPAAAAwL0uG5MnF8QR4AEAAAC4160DLwMAAADwDEEeAAAAgAlsv99PXyoAAACAwf0/QBcmswqiJ2kAAAAASUVORK5CYII=')
