# Supplementary material for: Identification and functional analysis of non-coding regulatory small RNA FenSr3 in Bacillus amyloliquefaciens LPB-18
Source: PeerJ. 2023 May 15;11:e15236. doi: 10.7717/peerj.15236 (PMC10194069; doi:10.7717/peerj.15236)
Supplement: Supplemental Information 4 [file peerj-11-15236-s004.zip › KO/CK-vs-T1_map/map00072.js]

getPicJson('data:image/png;base64,iVBORw0KGgoAAAANSUhEUgAAAfAAAAJNCAYAAADOECfQAAAACXBIWXMAAAsTAAALEwEAmpwYAAAgAElEQVR4nO3d7ZKkKroGUD2x7/+WPT9m2+PQgKho8upaER1dlan4kVk+gojzNE3LBACE8s80TdOyyHAAiGKe5+n/fr0SAMBxAhwAAhLgABCQAAeAgAQ4AAQkwAEgIAEOAAEJcAAISIADQEACHAACEuAAEJAAB4CABDgABCTAASAgAQ4AAQlwAAhIgANAQAIcAAIS4AAQkAAHgIAEOAAEJMABICABDgABCXAACEiAA0BAAhwAAhLgABCQAAeAgAQ4AAQkwAEgIAEOAAEJcAAISIADQEACHAACEuAAEJAAB4CABDgABCTAASAgAQ4AAQlwAAhIgANAQAIcAAIS4AAQ0D+/XgH6m+f516sADGBZll+vAjdSAweAgNTAX8zZN3yTVrhvUAMHgIAEOAAEJMABICABDgABCXAACEgvdKq2vVmXZZnmef7Tuz19L30tfW+v3JL0/W15rb1tS/O0bNPePEfk5lvL3ttPJUfXo1Rmab2OTlvbp7Uy0vJa12dv+9OyWrar9D3IzZ8ru+U7D1cJcIr2Dny5IDty8M7Nmy53e0DMHdRzy6sdcM9s05EAOKN2AtO6fUcCobQv9z7L7XS1+Vr26Z3r3VpWOm/LSdrea0c+S7hKEzrNWg48R2pOLWX3ONjVyjhT/tl1WvdNaX+cPTHYa8HoXU7t5CZ9/4y9/ZRbn9o+rbXgpOW0rFfL8t2HzRMEOIeUasB78/zigHameb3VHbWoK/vpiRA/Uv7TtcxffcdKRlsf3kkTOkXbg9DZ2ndaVo/a2ZVpjm7T2Xly65Q2s9ZqcyM1s/YKotq14+00LfupdXm9yjpjxM+SdxHgVOWuReemaTlQ9TigtXT0au08dSSUz8xz1mgH/r39mSo1V9eu47/VaJ8l7yLAadLr4PvkAa3lhGKajm3Tlf1wtAl6tAP/0RaLs60xPZueR2jGHvGz5B0EOEV3HXR+eX3wbPBe2Q+l+ffKPbKfen1Wvwyas/spN82Vsu7gmjh30ImNqrsOOk8fRNNbya7M/6SrfQ+OOFJOenvfUT0D7ckWndw6ty5fDZze5mmaFl+sd+l1nbb1FpzS+y3z1W45aynraE/zvW3KvX7kVqTU0fWu7acj87SuU62cvc6AtWlbvwe5ZRz9fM9+h1rXq9e2ru8/cbx9oq8GvzXPswB/I3+88G2OAe83z7MmdACISIADQEB6ofMKrdclU62dxNLpz4xK1vuacss98a3Ly9m7Pl2b9sr1/u37rfssN5/mY95OgBNeqTPc3ihcR8IunT/3WssycveRp9O0bk/Luvbe7r11q61vy3zptC2fXW4d4Qs0oRNaqabVcpvSHfd215ZRG9hkr9zc9pwNqp4106v7/45tUPPmKwQ4n3O1htY6sMjdjgbgiDXTu7ZBiPMFmtD5jB7BPU31cHg6JFuu9/ba7l/auxbutim+SIDzGWc6oKXztzbLPxl6eyHeY7u3ftFBbG8b0vcFOV+gCZ3PuXJwb23y/UXA3XnNfxR727AsS9dhWmFkAhwOGjUgRl2vmh61+WjbDL0IcEIrhdbdzbxHwvLoPeNPPDCjV+hdWd+rn1F6Kxl8jbHQX+iL1wGvPGDiSNlXBnI5sj49HpjRcwCbvXl/OZBLbnu/9N3P+eIx4Gs8zOSl/PHCtzkGvJ+HmQBAUAIcAAJyH/iL6dgD8F5q4AAQkBr4C+m4AvB+auAAEJAAB4CABDgABCTAASAgAQ4AAQlwAAhIgANAQAIcAAIS4AAQkAAHgIAEOAAEJMABICABDgABCXAACEiAA0BAAhwAAhLgABCQAAeAgAQ4AAQkwAEgIAEOAAEJcAAISIADQEACHAACEuAAEJAAB4CABDgABCTAASAgAQ4AAQlwAAhIgANAQAIcAAIS4AAQkAAHgIAEOAAEJMABICABDgABCXAACEiAA0BAAhwAAhLgABCQAAeAgAQ4AAQkwAEgIAEOAAEJcAAISIADQED//HoF+K55nn+9CpywLMuvVwGYBDgP24a2IIjJZwhjEOA8Zp5nB/wX2H6GPlP4HQHO7dYamwP9+yzL4vOFH9GJjUc4uL+XzxZ+Q4BzK02s37CtiQPPEODcRnh/ixCHZwlwAAhIgANAQHqhc4ujzeelpteRmuBz29TSA/uJXtpnluESB8SmBs4Q1iBZluXPvz1p6N99/TW3Ti3r+URIntlfwhtiE+AMS8DEoyMbPEcTOkNKm3fTJuL193W60u/rPLXhP3PNz6X50+WfaTrfW97WuuzSgCmtyyjtn/T90jZqbofxqIEzlHmes03ja7N6Gjxn/6+VvX1tlRs+tFbbLE3Tsrztz9vArc23t4zafthOXwp3NWsYjxo4QynVCK+GR6kGuVf2Xq2zZd1yAdtqG7h765nWmHtR84YxCXCGVHpgxtHw22v6PVv2Fen6tIwnfmQ9f7FNwPM0oUPFnQFYa7IH2DNP07Q4cNDblfvAc/PlboFq7VjWUgtvLTt9P52vVm6p7L3yS7Xp2nrsbdPR5bW0EqzzOJ7A/eZ5FuDcZ5SD+SjrUZLrcT/y+tZEXneIZJ5nTei8m0AB3konNl7pieFLe9m7Tx0gRxM6t1ID/g6fNTxHEzq3MwDINwhveJ4A5xFC/L2EN/yGAOd2e8OOEpfwht/RiY3HtN4/zbg8khTGIcB5VMsgLYxLYMM4BDg/95ZQ0JwMPMk1cOhAKwLwNAEOneioBzxJgMNFms6BXxDgABCQAIcL0tq3ZnTgKQIcAAIS4NCZWjjwBPeBw0lrSAtr4BcEOJyU9jzXGx14kiZ06ER4A08S4AAQkAAHgIBcA4dOXAMnpYNjDFH/bgU4QEfb0I4aDF8T9TMT4ACdaIWJafuZRfoMBTjARWsNLsqBn7LtQEyjf546sQF0MPrBnnZRPksBDnBBpCZX2kUYElmAA5wkvN9t9BAX4AAQkAAHgID0Qgc44Uzzea459utN8Gd6fKfzfPVShho4wEPWkFmW5c+/X15jfWrZteWcCd50ni+G9zQJcOjmqwcReLNfn2TVaEIHGEA6nGepub11um2ZucFJ1t+3zc+15uy0rFLz9ZXl5F7fG+a0tLzcdtfWOyIBDg8pncWXDlZ7zDfGfGfkQikNmFzglEJwfT0XSqXgqgVarZztsmrLP7qc3M+5k4PSeuXKaF3vqAQ4dFI7GLQeKM4eTMz3/HxXQr61/KPXekth2toM3DLNdh1qNeK9dayVe8X2xKFUfuTQ3hLgcLPoZ/k8565aYa5mWlr+VXtltK7LlWVHGcv8Kp3Y4EbCm6f1OAnoEay/6Pj1leBezdM0LV/ZWLhT7qApwN/r6n3gtXlLHcPS+dKQrF3Dzk1b6gC21zSeu5ZcKjNXbm1datt4pObe2qmttL3b5Y/4NzzPswCHXgT499z1+frejGPUz2KeZ03ocKcR//AZ26iBwXh0YgMYwNeu33KdGjjASa23Z7WWJbzHMnpriACHG406BCP99AxxxjF6eE+TAAfoQoi/R4TwniYBDnDZdshQYosS3tOkExt0E+WPnvvcPUwo/ZXupY9AgAN0dGZ8cH4nUmCnBDihmoxatI6utDo69OTb9hf3833hDgKcLp4ItSNP9KrVeGrDVF5dv73XHciBXgT4x9WeI/xGe88Tbp2/tr9qjxQF6EWAU1V7kED6e+kxgbWHGpxdRukBBWnZrVoeHNFajjHRgSe4jYxpmvK10DV00nBLb5lZ30+fhJROl5v37DL2/j+rtO4ptwwBv6YGzqFH87VOXyqjNu+VZTxZw91btwiXJCKffIy8X+FJAvzDzjb1nj2AlprYzy6jJSjPPn+5dZqz841gxHXaE/nEA3rThE6T3IGz98H0jmVsm8PX30uXCgAimadpWhy8vqfWcSz3WmtHtNZObNv3zi5j+/rRTmi1aY7um+12tKzvCKKetERdb+htnmcBTnyjHNQF+P2irjf0Ns+za+DE1vOAfjZwtzXxbRlH7y8/s+w7XG3BSKfr0UcB+JsAJ6Q7A+9IqGzXY3uPeu72uNpyRpFrRWi5ZJHbzr3tay0HyNOJjZD2wrGXNYxL763rkvu/Nt+I4T1N7b3/e5UFnCfAoUEpdI8MpzpycJ+l1gy/owm9g7cdlCm7O7AifZd+ta5PLdeJCaMT4CfpfPM+raPEndUyiM0oo8mt09TWJx0696izw9E+vY/8fTMqAX6CZsPvODvKWktIj1zbfuo7fvUk4E4jrxtMk2vgh/ljfr909LbadNP0dxC31txal/O0I0Pe9l7eiDy4hlGpgR8w+oGGa640A+dGmLt72XfYPiUu914uzEq3gm3Lyk0TqYk6wgNq+B4jsTXyx8ueSN+RSOu69ev1/vXyYTXPsyZ0AIhIgAM0cj2ckbgG3kCzGW8kiCA2AQ4f5IQU4tOEDgABCXAACEiAA0BAAhwAAhLgABCQAAeAgAQ4AAQkwAEgIAEOAAEJcAAISIADQEACHAACEuAAEJAAB4CABDgABCTAASAgAQ4AAQlwAAhIgANAQAIcAAIS4AAQkAAHgIAEOAAE9M+vVwBgZPM8V19bluXJ1YE/1MABICABDlBRq2GrffNLAhw4Jde0fOey9pa3TrNOd2T9ntwW6MU1cOBn5nluqsUuy1IN2bQcgdzmC/vpza0kAhw4bA3M1gB+Yl229gI/N39tW3Ll/Xq7z/paB7w3b68AB7rLHTTX19LftwG6nefqgbdUI3/bQfyIEU64npZ+D960/a6BA6flaqbrQTJ34NxOv77f+v9Z22XXauZ7tfbtekQLgbVvQLT17m39jN9y6UANHDil5SB45br0k4HzlgN6zdfDe3Xk8sroBDhwSC5YW8L2SGe12rStzeEt63R0WyIe/NW8/zZK/42rNKEDt9kbxeyMbXP4+nupGf8OkQ76bwipu0Q8GUsJcKBZ7h7r9LXtdcY0ZEs13q1c7Wjv3u5t+em8pfdatgVGpgkdaJarzfV+rXW5R6bpsT65UD9Su1UbpjcBDgxlxKBLe86vrx25Xv+0M/sxdytf6TbAXut4pcwRvytPEuDAEO4IiB5K69VyWSDS6HB7o9ndcc34apmjfVee5ho4MIT03vGR1Hqlb20DfdRtySmNZvd20TuyqYHDQyIfKNh3tAXhyPfhVzX50rbsjZpXG4mvVO7RMksj+9XW+20EONxs1KZh2rQG5tEgOft9uOMEYW/+0uWD9C6D0nXzXPP81TK3IZ57/ws0ocNNojan8rdSKJR6pm+HbY0aKEeGsi11JrvyvS9dk99rFfjS35oAhxsI7vco1exaAmMb5G/zZKe2vROiN5wwnSHAobOv39ryRtsQ34bEkfvYR/5O3HWS0atMte8818ABGrw9HHIhXhoNL3edOldOabjb2jXyXJnbaUsj6Z0J8egn2wIcOop+QOA9SkG4N8+Z91qm7T0Sn78zTegAzb52jXXPHSesToLbqYHzKU8cfO9ahoMaoxhxWNUvEuB8TsQDhFrf76VPLYvwPTrTjN5abm9P788on2GNJnSAF3vrbWxXvCG8p0mAA+zKBWC0UIy2vnd5S3hPkwAHeL03DyhzxJvCe5pcA4emsat7TbNOV7rHdW9euKI20tkb1e5rfwMBzqe1PGSh1zTr62fWgd+p1Vojflat38s3iPbZHCXA+bSWP/Be06zTvfVgSVxvD7q3EuBwQEuNK2KtjLK91hb4FZ3YoFFLzVntGniKAId/7dWsWnry6u0LPEWAw6RZFIhHgPN52/BWcwai0ImNT0ufJZy+1/KM5NZp0uXtPSsZoEaA82ktzz/uNU1tOqENHKUJHQACEuAAEJAmdD5HRzXgDQQ4n3LntWa3ogFP0oQOAAEJcAAISIADQEACHAACEuAAEJAAB4CABDgABCTAASAgAQ4AAQlwAAhIgANAQAIcAAIS4AAQkAAHgIAEOAAEJMABICABDgABCXAACOifX68ARDXPc/W1ZVmeXB3gY9TAASAgAQ4n1WrYat/A3V7ThJ5rzoxSvoM9AEe9JsCnKWYQ3n3iAcA7aUKHC3InjRFPJIF4XlUDh9HN8/wn4NPWl2VZ/uf9WhnbeVqnOdtDfp3PiQmMRQ0cLtoGWy3k0vBeluXPv+38tcsq6Xyladcyc+t2NIgFN4zpUzXwszWXM9McmQ5avx++R8DqMwGeNk3mmip7TVN7nXdqrTmn05euobc2pV/5jqUnmKXf0+97uo615vrSfinNB7T7TBN6rwPEmWuHfMOZpul5nk99T1rnWcvPLSdtUt/+v22qLwV0Ol0p9Nffa8sDjvtMgLfYHoCu1oD2rlHCNJ3/nrTOtw3Xs9/nsz3t91oStFLBNZ9pQm91pidwj/KIq9RE3LvsO/pbPP39LC1Pczoc98kAb6kV7B3U0qZEvql0nXjve9H6vYncua31b2maxlx/GN3nAry1SU/NmT21671piOe+T6Va5953NF1WbbrcfectHepyzfPb31uukafz+tuCvj4V4Ln7cJ9cJu9T6wNRu8xy9jtxpUZ+1/3fe8vy/Yd7fCbAt7WP3Hu12sR2mloNqHZbDbTUPH9xwvf0Mp3UQh+fCfCW69m16VpueXFbDDUtdzj07vzW0vEtd+/22TKvrtOZeXL3r7cuw8kEkbmNDC4oNZOXrgHfeXvh0Zaf9NayXh3NasO79m7Gf2K/wqgEOJxU67C1fT/9mT5yteejtXuhT2SvakL3h8jTtj3O09dLWnqZp03BpR7sez3M09f2hk/NrUvu/dxQqdufc8vM/Z5bxtU+JC09/eENXhPgd/5xuk5GzZE7G1pGTtvegpYL9Fywl6795oY8bbmla++OjVJw10480nUoTdfrNrPcSU+px7y/cSJ6TYBDBK1hv9f83tra1HoN+S61JupaK8RTYarVjsgEOPzQ2SbeKwHXUuNMa9VnlZrvz6xT675qbQmptTpABAIcfqh3M3EvI4ZZqRm/pZkc3miepmnxha9zUKBFzyFQ12n2OovtdSzbm77W4aulw1utE1przTvd/qOd0Fo74pU68rUup7SO8AvzPAvwFv5gaRHte7J3wvGLmm2EfRhhHXm/eZ7dBw5fNGIIjbhOMDLXwOFDWjum9bgfu/c6Af9LgMOHPNXT/QjBDedoQgeAgAQ4AAQkwAEgIAEOAAEJcAAISIADQEACHAACEuAAEJAAB4CABDgABCTAASAgY6HzKbVnU49evjHDgS0BzudEDMK7TzyAeDShA0BAAhwAAhLgABCQAIeM2jXnvevR8zz/+Xd1WQAlOrFB4mp4bzvJpb8fLQ+gRA0cDtjrwR6xhzsQkwCHjb0ac8+yei4L+B4BDv/qHd5PLQv4JgEOU/9AXZZlWpYlG+TCG+hBJzb4Vxq2dwbtk8sC3kmAw/R357M7A/XJZQHvpQkddmxry+vPuRr0+v/2X3pLGUAvauCQsQ3e0s+56Ws16b15AY5QAweAgAQ4AASkCZ3PcS0aeAMBzqfceb1Zb3LgSZrQASAgAQ4daZ5/N60sjESAA0BAAhw6Ko1/Tnxq34xGgENnQvx9hDcjEuBwAyH+HsKbUbmNDG6yDXEBEI/PjtEJcLjRevBXG49HcDM6AQ4PEAZAb66BA0BAAhwAAhLgABCQAAeAgAQ4AAQkwAEgIAEOAAEJcAAISIADQEACHAACEuAAEJAAB4CABDgABCTAASAgAQ4AAQlwAAhIgANAQAIcAAIS4AAQkAAHgIAEOAAEJMABICABDgABCXAACEiAA0BAAhwAAhLgABCQAAeAgAQ4AAQkwAEgIAEOAAEJcAAISIADQEACHAACEuAAEJAAB4CABDgABCTAASAgAQ4AAQlwAAjon1+vAEQ1z3P1tWVZnlwd4GPUwOFhueAHOEqAw0m1Gvbdte8nTgJaluFkBH5HgMOD5nmelmURfMBlAhwGMs/zn3/pa9vft/+X5svN22MZR6YB7iPA4YJcU3lL83muFr7Wzrfzb19bp1/fX//fTrOdLjdvj2UcmQa4j17oDdYDkl7F9NASbmnAnrEXpEeW0RrKghueI8DholytNCd3EthyYnj2xHFbdktA9yjLSS48RxN6I82C7zfS9du9e8xHX8Yo+xHebJ6maXHW3E5T+nvlQufIZ137buQGeKm9lmverr1WGkAm3aZSa8HRZZTKammJAK6b51mAnyHE30nTMBDFPM+a0M9Yax6aCb/D5w2MRie2k1o7B/EupY5oKTV24G4C/CIH6vc404ReunZ85DKL68bAGQIcKvZuC8tNs73E0tKpDeAMAQ6JIzXh0rSl2w4FN9CLAIcHCG6gNwEOG62jqt3h7SHvGj/0JcAhsTc4ylbpOndu0JPc67lp3kpnPejLfeBQkD7hqzWUa0GVPgnsSzypDPpSA/+B2rCVLcx333x70hr3Xri3LPNrgebpftCHoVQfpAlxbLVBWnxm/QlxOG+eZzXwJwiBWFqufZfm8xm3UxOHawT4zRygYvF5AVHoxHYjYRDLlzuY/YpObXCeAAeAgAT4TdS+AbiTAAeAgAT4TdS+AbiTAAeAgAQ4AAQkwG/gthgA7ibAASAgAQ4AAQlwAAhIgANAQAIcAAIS4AAQkAAHgIAEOAAEJMABIKB/fr0C8LQ7R8q7exS+Xz4kx36DsQjwGzhYjC/iZzTCEL32G4xDEzoABCTAASAgAX4DTXYA3E2AQ0XtZKzlRO3IyVzkE79e+2Jvmnme//xreR3eTCc2KBDebZ4M720nuvX30uvwdmrgcEJLQHwlRHrti71pvrI/oZUAh4wna3FqjMfZZyDA4S/Ce2yRLzdATwIcNoT3+JZl+XPtG75MJzZI5Ho43xW0Ty4LeBcBDhtpeN4ZqE8uC3gfTejQaFtbXn/O1aCPTPMGvfbF3jTbe723Jztrc3r6OrzdPE3T4gvfl4PI2KJ+Pr9e718v/6yo6w018zyrgd/BwQKAuwlwAAhIJzY+6W3XoZ9iv8E4BPgNXHMb2523hL35c7ffYCya0AEgIAEOAAEJcAAISIADQEACHAACEuAAEJAAB4CABDgABCTAASAgAQ4AAX1qKNUnx3F+esxoQ1ECfMvrA3wbpG8Oua9sJwD/8eoA/9JDErbb+aXtBviqVwb4Whv9aogty/L5fQDwdq/txPb14Pr69gO83esCXPPxf21r4gC8y6sCXHj/TYgDvNOrAhwAvuKVndhqcrVRtXYAonlNDby1+XydZlmWP/9am5ifaorW5A3AntcEOAB8yeea0Pds75/O/byt6af3WqfTp4OrrHKvp2XUlnNUbn24LtdSYkS8ffYb9PHZGvg8z3/+bW0PHrmft6GaNsGn76VhnE5fK6O2HAD4bA08Pcs/WkOtBWprOa2hLLjH1OM78EX2G/Tx2QC/KtfEfVcZDmoApD7bhB6RmjgAq3mapuUNNbzWJvDWprvctfFSh7NSeblOcOmyjiznyuekE9t9av0oKLPf4Lx5nr/XhH7k+vTea3tllTrE9V4OAN+jCR0uajlR42/2G1wjwDvJ3ZJ2dB7XuAFoJcAP6N1TXFP5e/jszrHf4DwBDp0Io3PsNzjncwG+bbauNV+XmrfT10rDQpbKK9Xic8tL17VlvQH4hk/2Ql/DMHerVzpueDqUafp6y8+5cdFzzed746DvrTe/4RG159hvcM3nAny11wN2r2ZbGg6y1wFoe+JQKt/B7vdy9+hvT7TIs9/gus81obfaPnwkpxSwPZd9pmc7zykNsHN1iN23s9+gDwG+4xcHkx4jr6XlqdXc48gAPfyX/QbXvaYJvfVacOk6c+lRoKWnlqVN6Ol823lLr9c6pZWGU2259g7A+70mwFu1XlM+O8TplSFTa1wLB2BLEzpcULstkDL7Da57VYCXeoZ/mab1+5Q6XfXuw/A29hv08ZrHiW4Jrf+wH57hfuZz7Dc479WPE/16eH19+59kP59jv8E1r2pCX+V6iX+J8AZ4v9fWwKfp/tHSRpFu49u2D4C/vTrAp+ncMKnRCOw+tFwAkbw+wHMcpLlLlJOA3MBDq70H7+TKys27N03LfLWy7trPesMTxSuvgcNRtUB7m20ob//P9R3Z2yfbkQlr06bLK73W4u5gPVv+U9+dL3xHaSPAoUHuee5Hnhlfmq/03Pgo1FLhdz7ZhA4le89vr41Jn85bKif3bPe9eXs5U+6R5wxcWedazb/0fILta7XnEaTTpUqvl55JkK5P6XtRmze3HbXt2/5eWw7foQYO/2qp/aYH1yu15VIHy189AW97UnFm/qPLKd09kfu/9BCh3EOIck36uWcJ1Ja3LbNUTu1yQG3e9ESjtM61MmrL4TvUwPm8XGi1BNkdNZ5f1aJKw5uemb+2Dbn9XFIqKxdWLfttryUhfe/KZ9HSH+BKGVuC+7vUwOGAWjPr3csZQan2fHa61NM1ybuWt60Z313GtvbOt6iB82m1a4p7TZil5tmW5t7cMmtlPmWvlnqk9jiaXF+DN3nrdlH2yoeZAGW5k5Vp2u8cViprq2W6vWWn61haVqpWbqnzWevy9taldK27tq6ljnWlzm17y3Ec/5Z5ngU4fM3RmtovanZPL1PtlWjmeXYNHL7myHVf4Q3jcg0cPmjEa9lPNwVreiY6AQ4M4ekgFdxEpwkdAAIS4AAQkAAHgIAEOAAEJMABICABDgABCXAACEiAA0BAAhwAAhLgABCQAAeAgAQ4AAQkwAEgIAEOAAEJcAAISIADQEACHAACEuAAEJAAB4CABDgABCTAASAgAQ4AAQlwAAhIgANAQAIcAAIS4AAQkAAHgIAEOAAEJMABICABDgABCXAACOifHoXM8/zn52VZury+fa80fcs6rO8ty3J4fbbzpj+3zAsAd7kc4GmobcPy6uu18lvW4cp65razddsB4G7DNKGXgu9qIK6heqacbSDn5hfWAPzKMAG+dbQmu20eb5n3jpqy2jcATxoywM/INYfn5JrCr7qjTACoCRXgtYDOdVTLWZvTe4buHWUCQD5sudwAAAHOSURBVE2YAG8J72maBCkAnzBcgO/1ID8SzleuS7umDcDILt9GVrq/+ujrJdvOaUfXIVfO2fXJdZIrlQkAd5unaVoEDwDEMc/zeE3oAMC+bgFea+Lee2/9V3vt6rqVyrqyjCPr2XN7ehltfQBo1yXA9zp81XqGl0Y6Ozt6Wm0ZR99rLbeljDsvU5wNYpdOAOIargld728A2Nf9YSbra6u0t3ctnPfu9d6Wt/299CCUUm/0XBml9a6Vtac0b+71vWWnA9Wk05R6x5fKatlOT1oDGFf3GvjZh4e0DNRSCrDcWOi5ZvtSCJbWu1ZW6/ak8+Ze3762t42ladJp98ra284rD4EB4H5dngdecuaBJKWnfu1dQ986Mm063za0rozqVpr3TCD2HGVur4UjfU2IA4zp1gA/qhTiR0diuxKSpab5szXwM/M+WeYq14lwuxwhDjCWWzuxnQmZnmOZHx12dV3+k8sdTTryneAGGFOXkdhaOpGVmsdrHapKr6XSa717ndP2ArbUkWvvvb11rg3benY/tGxv7rXS77UyABjDPM/3BPjZaQCAfd2GUt2r1QpvAOir2zXwWkALbwDoa7iR2ACAfQIcAAKap2nSvg0Awfw/OzaX42LyxfYAAAAASUVORK5CYII=')
