# Supplementary material for: Identification and functional analysis of non-coding regulatory small RNA FenSr3 in Bacillus amyloliquefaciens LPB-18
Source: PeerJ. 2023 May 15;11:e15236. doi: 10.7717/peerj.15236 (PMC10194069; doi:10.7717/peerj.15236)
Supplement: Supplemental Information 4 [file peerj-11-15236-s004.zip › KO/CK-vs-T1_map/map00073.js]

getPicJson('data:image/png;base64,iVBORw0KGgoAAAANSUhEUgAABCIAAAVzCAYAAAAfdIy1AAAACXBIWXMAAAsTAAALEwEAmpwYAAAgAElEQVR4nOzd7dKjqLoA0GRq7v+Wc37s44zN8KmAomtVdfWbRAHFGHkE/H4+n98HAAAAYIK/P5/P5/cTiwAAAADG+n6/n7+uLgQAAADwHgIRAAAAwDQCEQAAAMA0AhEAAADANAIRAAAAwDQCEQAAAMA0AhEAAADANAIRAAAAwDQCEQAAAMA0AhEAAADANAIRAAAAwDQCEQAAAMA0AhEAAADANAIRAAAAwDQCEQAAAMA0AhEAAADANAIRAAAAwDQCEQAAAMA0AhEAAADANAIRAAAAwDQCEQAAAMA0AhEAAADANAIRAAAAwDQCEQAAAMA0AhEAAADANAIRAAAAwDQCEQAAAMA0AhEAAADANAIRAAAAwDQCEQAAAMA0AhEAAADANAIRAAAAwDQCEQAAAMA0AhEAAADANAIRAAAAwDQCEQAAAMA0AhEAAADANAIRAAAAwDQCEQAAAMA0AhEAAADANAIRAAAAwDQCEQAAAMA0AhEAAADANH9fXYCS7/d7dREAlvD7/a4uAgAAFOkRAQAAAExz+x4RG3f6AOL0HAMAYCV6RAAAAADTCEQAAAAA0whEAAAAANMIRAAAAADTCEQAAAAA0whEAAAAANMIRAAAAADT/H11AUb4fr///P37/T7f7/ef//fv55ZP2dZLrbNPN5X+EWe2KaZ22dz+CLfl6D6pLWetbd/E8jtaltZyxOql5b2W46jl+Ipta6kec+vXlHO/PaV90JpuypnvRmmdmm0qrQMAAG/2uB4R28X+9i/WSAgbA7H3t/XDv1Pr5BoYNcuM3Kbw71wa+3+lz1ON0tZ9Usq/h7NlqW28xtJsfa8lzTNp1NbjJjwOY+vmjtVU2rnvWc26qfWPfjdK212zTaV1AADgzR4ViIjdcTzSoE2tU5PWjAbHrLuqvfI5uk+O5B/rKdKrLDPqtlT+XON/RrlqyhN+fiTtM71UeuyLmoBIr/QAAOBtHhWISJnZCJjVYB25Tb3L37pPRu6/M/Uzom6PBBH25Vihu38sOFgzdOiKXgQjhwzdvZ4AAGCWR84RcbWtEdWr4bFvlJ1Js9TIav28pSw1++Rsw3Offi6/3vWTEuaz7+0Qy7u2/DWfl4xq5LceqyO3cZ/HmWWOfP96fWcBAOCJBCIGGRGM+Hzyky7WprEJyxfmkSvD0fxLDc9c/j3NCkbcVelY6JF27lit3f896ikV9IktU3Psp9LssQ4AALzBK4ZmXGVE9/IZk9/VNg6Ppt3yRI9W3+/3n389ytJLah6E2Hs15S/NJXEHvY7VmdtZc+y3lseElQAA8KdXBCKubAD0aIA8rQEzcq6F8F/PuQhG9qBoKX9sCMddzBjyMduRfO9UJwAAcDePCkTUPFHgiqcO9Ei7dgz7fvmR+Z5tGNaW7S4Tf/YcjnJmuEHqyTCj91NNUGT/3qgyzLTfDsEIAADo5/v5fH53Hrt8ZHz1vgGQWu/sMuFnpfTCSQtz+abWrckj9nntuPfUMjX7IbZc7T4p5V9ydLtbynJ2uEhuWEZr+XPLlcpZs321x33q817Haul7dDSt2gBBOCdKSz61+6EX81AAALCK7/f7zEDECt48USLQ11PPkwAAPM/3+33W0IxVCEIAAADwVgIRFxCEAAAA4K0EIgAAAIBpBCIAAACAaf6+ugC1PAoPAAAA1qdHBAAAADDN7XtEmNgRAAAAnkOPCAAAAGAagQgAAABgGoEIAAAAYBqBCAAAAGAagQgAAABgGoEIAAAAYBqBCAAAAGAagQgAAABgGoEIAAAAYBqBCAAAAGAagQgAAABgGoEIAAAAYBqBCAAAAGAagQgAAABgGoEIAAAAYBqBCAAAAGAagQgAAABgGoEIAAAAYBqBCAAAAGAagQgAAABgGoEIAAAAYBqBCAAAAGAagQgAAABgGoEIAAAAYBqBCAAAAGAagQgAAABgGoEIAAAAYBqBCAAAAGAagQgAAABgGoEIAAAAYBqBCAAAAGAagQgAAABgGoEIAAAAYBqBCAAAAGAagQgAAABgGoEIAAAAYBqBCAAAAGAagQgAAABgGoEIAAAAYBqBCAAAAGAagQgAAABgGoEIAAAAYBqBCAAAAGAagQgAAABgGoEIAAAAYBqBCAAAAGAagQgAAABgmr+vLgAAADzd9/v94/Xv97uoJH3tt+sp29Tq+/0O3/ZtPx/N5+z6WxpvrWP60yMCAAAG2hpw27/ws575zLTfrje5Iqh0No8eZXxbPTOWQAQAAEz0xAbdE7cJGEcgAgAABvr9ftHeCtt7+//Dv2OfpT4vpRX7O5Z2rJyx/Pf/166Tei9Mq3WZ1vRL5a3ZZzXL5fKqKWOpblrKnkuzVKbW7RxVZ0ePoZptTKXPGAIRAAAw2BaMiM2pEP4fG/Kw/zv3efh/6u8tjX1aqWDJfljJtkwsn1z5Sunsy7P/u3aZlvRrylv6O7efa/MqlbFUN61lT6VZU6bW7RxRZ2eOodr9/sahRlcxWSUAAEwQNnxKy7WkebQsW3lGqS1frvHcskzPchxVqtvU/j66XksDOrXM0TK15DeqzmrzqtlGwYh5BCIAAODFNLrm2QehegSAwrR6BKaeqrSNvfYldQzNAACAgUb2OOiZ9ohyrjbWftXy9mo0r7b9R+R6lnw+AhCzfD+fz8/OBgCAMcKGT2xYRNj1Pjd0IjbOPUwrtW6sHKUGWKxcqbLWliWVTmp/lJZJ7b9c+qXyhuvXlrE2r5r1cvMvhGm1lD2VTmm/lcqbKlevOju6fGpuiJp9Q3/f71cgAgAAAJjj+/0amgEAAADMIxABAAAATLPsUzPeMJHKkxkOBAAA8E5LBSJMIPIc6hIAAOCdlglE7J+5y/rCWXXVLQDwJHrvAisb3T67fSDC81yfL/d4IwCAVbmuAVY0I5C6xGSVTuLPp44BAADe4daBCF3232XfMwIAAIBnum0gQhDinQQjAAAAnu22gQgAAADgeW4/WWWt2F30sEfFVb0sekzE2KvsHpsJAADAlW7ZI+JIo3tb/vf7/fMvDE7MbHj3bvD3CkJs+wYAAACucMtABOMJRgAAAHCFxwzNKAmHR6R6LITv516H74dpx3p2hO/Fhm2k8iyVPbV+qUx3E+5PAAAAnuNxPSK+3+8///bChn5sCEds6MJ+yEf4/76RHwsYpIIQsfxqypD6PJZHmG6qTAAAADDT43pEnJ2gsrahn8uztmxbekfLIKgAAPAcuV6t+/d65HGHSdRz6X8+6TLebfL1VC/oz+ce5YM7elyPiDP2vQhqhmT0zDPsaRHr1VHzOQAAa4r1YO3dq/VIOqWexkfSyMmVseaGXJjX6GvmWFkEICBPIGLnysjlfmhGrgyiqwAA4HoYVvaYoRlhQ36TmqyxNFllbPhFaqLJcKLK1NwRuc9yZQi3LReMSG3bSpNVAgAQt78OTF2b7j+P/R1Lq5RG7Nq15rPctXBNeWLbnksnVaZUGyA3zOPMpPKptHLbB2/y/Xw+v7t9Ge7aWL5ruZ7IvgYAVnb0Wqb1qWv7Bnbuxtj+71jjuTaNo5/VlKnUmD+S/pHXtWWs3YZc2eCOZswDY2hGJScNAADuIjcJes0169XDgHPzndXm3WPetNQ1fintUhlNXgl5jxmaMcod5o0o/VDklpkpFU3+fO5RPgCAp6rpTTAjjda8zoj1QKjNu3ST8Wjaqfz26bguBpNVFvU+UbSeJHPpmDEYAIDPp99jOc+mcTTP1bSUWwAC/kuPiAdwUgMAeIZwAsXtvU1uwsZYgzdMLzVpY5h+as6EVP7b36n89n/H5qmIbXdqboxYOrkyxV6XekWU9ltpcsxYmffrwds9ZrLKcEKY1N+5WW/DdGLLtORTSiuWX2xbUsMdjpS79nUsv9y+S+Wfmrgnlk+Y592OSwCAWq5l7k8dQZzJKhuEEc7w71QUNxYpTUVpW/MppRVbJhXhjW1rbXT5yP+5fRLbd6X9mFoPAABmE4SAa71maEbsRBM2jHON/9Z8atPKLVObRo9yl2YMzuXdUjbBCAAArmKIBNzDawIRoZYhBEfUptXjJGjGYAAAKHP9CffwmKEZre7WGDZj8J/L3aVeAAAA6OuWk1V+Pscbo0eGOqQmYQzXyS0XS68mrdq0ayfZbM1re7/UK6I27fDzFBNVAgBP5noGWNWMySofF4ig3d329d3KAwDQyvUMsCpPzWA4P5IAAADMdNtARI8nQZD2/X5vGYS4Y5kAAADo57aBiM9HMGKkOz5CUxACAADg+W4diNgIRjyfIAQAAMA73D4Qsd25F4x4LkEIAACA9/j76gLUqnn05h1pZP9X7HGgAAAAvMMygYjPJ95gXaGnxAplnEngAQAA4L2WCkTE3L1Rq0cEAAAA/Ov2c0QAAAAAzyEQAQAAAEyz/NAM+HzMw7ECQ5QAAIDPRyCChe2DDxq596e+AACAz0cggkWZBHQ9+/pSfwAA8F4CESxlu6uuEbu23++nLgEA4KVMVslyNFyfQT0CAMA7CUSwDN35n2ffMwIAyIv9ZqZ+R7/f7z//gHFy37WW7+zbGJoxmIZzH4IQz7UFI9QvAPQR/q76nYUxfNeO0yMCAAAeItYQ0gMR+kt911rTeGvPJT0ieKTUl/lOEcrYyatlAserJnsU6QWA67yxwQIryw2fenNvCj0iBvNjcd6RL+W2/O/3++dfTT65173FytSynbNOVOF+eNMJEgDuZn9tc/Vv8uhrJelfn8eM9EfmcYe2WOo7e/X392p6RPAab/+yAwD0sO+VOaKH5urpb3mMTn9Ld+V9tP97tfL3cvfyjSIQwSvEuj59Pv9+4bfX4Y9G+HpbJ3wd5hW+n1o/zD93AiotEytTeBJOlalUrtSPaWueKSasBIA+Ur/5vX5jw7T2v/898nhC+vt0R6c/Ko+Z+yiV75n0U+WP5XtUr+9a7/27CoGIi+W6vbd0JXr6ekelHpkTfuHDE0nr61za4Xv79WPrpLYjd5JKnQS3fMKy1JQzt1+O5AkAzJG6aXLmN7nUiDt753n19Lc8rkq/Rx61++jMdd3IfVRT/lIZWvMo3aAkTSDiIjVfsqMH8tPWOxOwSN25PxsESZ3ASmmXtjm3fo/9cDTvUXkCAPVS1x4ty7Y29FqWP9LQWz39ljxGp380j9b0jwQLRu6j1vL0/h60tufe2gMiJBAxWe8uQdRJdZlq7c1ROmEcTbs2/55pxYZZjCo7AHAPLY2gow2l2obeE9IvLXNF+q15HCl/7boz9tHR/VO7/qiAwdt7UwhETPT2qBd9joG7pAEArCvX0Otx4yzX0Fs9/dz7PdLvdeNyxj7K7Z8e6W9pjdxHI78HNfm/1ffz+fzevANGM07+vCP7rhRdDO/4p3oIxNav6RVRm3b4ebheLN2aNErL1Cxfs05rnjm+IwA8yUq/a7Hff+n/N/2jwxJq09+MOG5G5jF6/+zz2Ky2j1Yz+vz1/X4FIkYTiDjvbvvubuU5ItyGq7fp6vwBoLeVftv216ufz7gG2IzGjfSvy2P18s/M4+5mHOt/DUudP7z9YD4j1WPgCk5MAMBTjb7Gkf616Y/OY/Xyz8wDc0RAladNMvr2yXEAAIDrCEQMpoH3DE+sxyduEwAAcH+GZgx2lyEFq7vT8Az6MtwFAADeRSCCZQhGPI8gBAAAvI9ABMsRjHgGQQgAAHgngQiW8vv99Ix4AEEIALiP/W+y32dgBpNVsqRUMMKP5z2FdaWeAADgvQQiWFasMaunxD0JPADAfXmkNzCbQASP4scTAKBeOFzS8ElgBnNEAADAC8WCDubiAmYQiAAAAACmEYgAAAAAphGIAAAAAKYRiAAAgBeKzQdhskpgBk/NAACAlwqDEYIQwAwCEYM5mQMAcGeuV4HZDM0AAAAAphGIAAAAAKYRiBgsnAAIAAAA3kwgAgAAAJhGIAIAAACYRiACAAAAmEYgAgAAAJhGIAIAAACYRiACAAAAmEYgAgAAAJhGIAIAAACYRiACAAAAmEYg4qW+3+8//7bX4eeldQEAAKDV31cX4Ol+v9/VRfiP7/f7R7lagxB33CYAAADWoEfEy8QCCaXXuXUBAACghUAEn8+n3HNjC0IYlgEAAMAZAhGDPanRvgUjtoAEAAAAtBKIoJphGQAAAJxlsko+n4/5HwAAetODFCBOIOJltmEV4VMzBCEAAPpyfQWsaEYQVSDihcI5HsIfye2zfYCitA4AAADUEIh4qVwgIfWZ4MPz5HrDbIGn2OexoNTRQFUuHwAA4HlMVgkvletytX9CSsy+p0zuvRoCEAAA8C4CEfBSuZ4QggMAAMAohmYA/9iCED2GS4RDNVKvw4lT95+n5iYJlwuZ0wQAAO5LIOJlUo220vKtY/5n3m2PpWnegeP2+7NUX7nhHeETWsLgQmpuie/3G11uX55cgCKW390dnasjXGYza5t7nx/urufcKLV5XbWvwvxXrjcA4H4MzXiZfSMt1qBLLX8kj89nTgMplqYL5uNa9t3+OCqtl2rIHK2/UqBhlYbTmbk6wmVqvtM99T4/xMzalho950apzesqYf5Hy3On+gMA7kMgYrCrLyahh62XQmujYmajOJff0fLPcCaQkgvu3HFbAQDg8zE0g0DNIxtjXetzY/dT8w6UujTn5hAI84jlf8bKjbhZvU6ulhq+EXPH8ueMmKsjTK927o3UHB6lfFrPD7H0a5a5o9x56eg+rjkf1uRdyqvmvdS5+yn1BwCMJxDxUqXx9bHGXWz8/v79sFt4ao6AWF6x8oVlOdKgOWPFC+WW7Y7tt1QDtWbd2Hv7NGPvpcpeMxdEuG64DSvW317p+1grtg9Lc2/UfP96nx9if9csc4Wa4TT7v0t1kDvHpdIsffdSdZqrz1T+qfNsbt071x88Uem3suX7dlXA8Gh5R4mdpwRToR+BiMHuerEVK1OscVhat8e2HSlLKd/abXmz1D6sqdNUnfXIvzWvO36/eui5Xa3BmSvOD7Xp3+F7nbowTb3e1skF/VLL59IMy5NLM1YXLfmXrFR/8ES5oP+R3+fZ39Wam0mpQOgoZ34LgTKBCP7Ru0fBU8rCObODcXcN/vVw5d2i0d/J2vRXqNuaMrbuz6vSrPWk+gOu5TwB72CySi53pFEjODHX1rX7yDqzLihm53eFrbt76Q54rvt8jRW+X6uVsbUOatLMvXc2zdFWqD+4Wk1vq9b09r/nqdexdfb5h+vFlgv/pdYL042lF1umVKZUXqXtTO2LUlrOadDu+/l8fk++cL/a3RpGpTuqtSfS2FjvlmXCz0plTa2TSjNcr1WsIZfLp/ZOYG7/x/ZHzfET3okcdbydSbt1O94kdUy09H5IHY/7z0rfx/3yqe/nyPNDajtSy1xxrMT2We692OvcfmnZV7F8wvKU0jlSx6Vjp1TuK+sPZuv1u1n7O5/6/uauK/bn/NpzWCq9VFo11zU121tKqyavlvKW9s2s6y+4wuhj+vv9GprxNqUDquWAC8chti5zpCylNEZ8YVJBidgP8v69lh/Io192Efj11Xx3jqYRflbznc19PvL8UJvnlRd6tfskV+bSfmk5Ho7U0dH8a5a5e/3BG6RucsSkrj1SgdKavEuBkpZ0zmjZtvDzlrJt+Ti3QTtDMyAj9kMWCzzklj+Sx/79EcGGXPfD1Hupdffv55ZJfV67DADwP9tvZOvv5Kjrip75HW3c1+TVM3CwpeN6BY4RiIADSt0KU/YN7rD3xNEf6iPCnhj7H+/Ye7l1t7LHumHv/87lWbMM48UCQgDcz/Ybeac78SNvoMzSUnZDzeAcQzNgoNhY6tYhGjXDPI460m0xtm5rl/2a9Fe+kFmViymAewiD9aVGb3gzIfXePr1cD8/9+vs0wuXCvMLlU/nlyp7rbVq6HirllUo73L+xG0epMu/XA+oJRMBJuR+92FjNcPncj1esMT5j8pjUhcXM9P2oA/BmLQH/o3O+HFm+lFePfEfOOXMkbdck0J9ABBxwdi6IUq+AWPq5BvyZyS7v/uPaWsaVe1LcvS5GUm8Ac8z+7Z+Z3wrXNcD/CERM4KS4rpHDIs6Uae/sXBGxeRpyk1DG8k0FSWLL1HS5rOmGWtqu1azcEO9FvQGMM3sYwcz8DJGA9QhETOCkuLbUeMhN7bjMmnGVsUkjU+n1crY7Z013zJoujrpBAsA4s39XZ+bnmgHWIxDBJVaLXOfK2dKQP9oAb80fAADgrgQiuExr9/vcoyRpc6SHxWrBIwAA4J4EIibSkPuv1PCEUGzffb/fy+drWNWZfVaqq9SyPfLureb4Wf0YO3LeWb3eWo7Ru3pivQEAbAQiJgob3S4Q/xUGGPbvpfbX1qNiVEPRJHRluWP57sGjmvp90jFQ2zhfvd7uNrnsWU+pNwCAPYGIC6QewRhbprTcquvVCCd6TOU/orHowr3NXYJHLWqOnVHH19VS9fOEeru6fCOtXG8AAHsCEReqvTA882jGu64Xa0ic6Yr8xMbiiq4MHtEu9p1Tb/en3gCA1QlEcKmzY7m3i2x3+8brfRda4+i/rtonRyYt5V8r1BsAwJ0IRHCZ1sZPbh6C3lZubK3y3O5R5VR3f+odQFqp3mY11FeoNwCAOxGI4BItF9Kpcc6jJ/1c8WJ/RiP8rsGjK+R69Nz5yQ2lSQ+fUG+5IIR6AwC4lkDEYHe7kF3VPhgRvs8cKwSPZsttx922saY8T6m3ffljDXT1BgBwLYEIluFiei13Dx7tJzpNPe6xZplYunfZxs+nfX+vXm+5CWzVGwDAPQhEAEPl7kxfKfeUgZZlWj5bxZ23oVQnR+vmzttc6wnbAAC8g0DEYHdrfHFMOG48ddcxNR679Pl+mVS+qWUdYwAAwEoEIqAgN+46/GwfpCiN1S5198/lE3ZDBwAAWIVABGSkJrpLBQlyAYIRvRYEI+LskzWpNwCAdxCIgANSwyhaHm1Z+lyQ4RjDVNak3gAA3kMgAgYJ55VoWa9lvggAAICVCETASbE5HLb3W+V6VYTvm6QSAABYkUAEHDAyCBD2fNATAgAAeJK/ri4A3FlsnoazQYhSr4f9v+09AACAp9AjAgrCYERsiMT2/37ZUsCilG4s/dT6hmkAADmxa4WaealcXwAjCERAhVJAoXbZ8POWZY98DgDQIgxOuNkBjGBoBgAAkJx823xVQG96RAwmggwAwB0IKAB3IRABCX6sAYAnSc1zNduW78gbdqOHlMwYsrL6NkifHIEIiHDSAQDob9+4GxGQ2Ke5Yvoz8pD+tenzPwIRg4mkAQCwgq3hNWKyyliDbh+Q6JXHVenvX4/K42z6T6+DFdLnXwIRAADA5/NJP178TEOs9pHmZ9Lf0smln1vmbPrbcnfehtrHyo/aR09PP/XY25ZH576JQAQAADxcrNFTaliH77U29FqWn5H+ts6I9LflVt4G6R9P32Nv2wlEAAAARbUNvaN3plsakkcberXBgjPp164/chvO9A6YsY+elH7usbeCEWkCEQAAQLVcQ69H4yvXiOsxH0PpzvbZ9Lf1c/vobB6pbehZ/lj6vfJ4Svq1PI3vvwQiAACAJvuGXuz9HumPfnpBOB/GiPQ/n3H7aEsrNTfBiPR757F6+i3l2BOYEIgAAABOiDX2eqX7+Ywdb/+EPFIBjxHpjy7/iulzzF9XFwAAAFjbyAbejMbjE/KQ/jXpxwJxgh5lekQAAADAQaOHyDyRQAQAAACc0Po43LcTiAAeZeXJf/woAQDwBgIRg2lYwHwrfu9WDqAAAEALk1UCAAAA0whEAFOMerQXAHCdfS/EFXskAtcQiBhMwwsAAAD+ZY4IYJqtV8TMOybho5TC4OBWllzQMLVeKq0tvdx2buvO2BetecX2hbtcAKR4bCHQSiACmGpmMCLMZ98gDz/bvxdbL3ydSvtIuWapuVCMBS1i25taN1ym9uI0l34ukJLa77Fy7INHR/f/zABSrSNluuoYBJ6n9JsJEGNoBjDdjPkiYhdCscBDbvmcmkZ1bBvvcoG2BRfC9z6f/25bTa+R3LZu/1Lrl9Ld1o/Z3t/nk+utcnbf36HuQkfK1BpEM8wQiEn91jpnACUCEcAltguV2RcrqbvqLcMWUnfba9e9YrtTwrKUGvwpZxrouZ4QR9N1IQwAcF+GZgCXqbnTfpUe411LwzzODO/o7W510GsoxZZWLI2wLjZhECNVjthQn9hxEy4Xqnk/lW9uW1PHWqw8qc/3r3PLAAC0EIgALtezMdPSoM7NV3G2TLVzF/TMs7UsYZ53DUaEf7eKNfTD+UDCYyE1Z0gsQFGaWyQXoIjlt30W2/7SPomVKUw/9X5qn9csAwDQQiACeJXRDaczQzdmah0OcUWQYuQ+K6WdC1Cl5p8o5VeakDM3p0ku/1R+LeVrTf9uQSvgGqWefwApAhHAI424OFolyJBSM89DeCf+87lXN/weQ2ZSSsGC3o7kl+qd0Utt+nc4FoB7SPX6AsgRiAAeq3RxlBv7fqRBWpPeFRdrR+6IH7nrP0NtOe4WIEoN36hZ585WKCMwnvMA0Or7+Xx+Th7juEjjza44/lf9zq1a7k0qwFKavLF13Vy+ezVzX+Qmg0wFrVJy2xKbHLImv9zyNWJzQZSWiaWfW2blYxZGW/28DrzXjKHMAhHAMAIR9VYt91F33t7ZZVt9yA8Q53sMrGpGIOKvYakDQMSdL87vEIQAAHg6c0QAj2NG/3u7Y8N79lCDXH5n5ikBAFiBQMRgLiRhLt83jph93OTycwwDAE9naAYAAAAwjUAEAAAAMI1ABAAAADCNQAQAAAAwjUAEAAAAMI1ABAAAADCNQAQAAAAwjUAEAAAAMI1ABAAAADCNQAQAAAAwjUDEYL/f7+oiAAAAwG38fXUBOO/7/V5dhMcQOAIAenGNBhAnELGo/Q+bxnM/9isA0ItrCWBFM4KoAhGDfb/f7j9CI9Lkf/b71X4GAADoTyBiIVtkSuN4jt/vZ58DAAB0Zn0YCiIAACAASURBVLLKxWgQz2V/AwAA9CUQsQjDBK6z7xkBAADAOQIRCxCEuJ5gBAAAQB8CEQAAAMA0Jqt8iNjd+q0XxegJF1ec0DHWy2TF7QAAAFiNHhE3VzssY1vm9/v9829Ww3rFhnuszCtuBwAAwGoEIgAAAIBpDM14mbCHRdhrYv96v+x+6Ec4cWMqvZq0Y+nk0mgpc6zcpfVzYulzPytPKurYAqC31O9ibIjq0d+hGb1wY9dvvfMzdBfmEYh4mFSAYPssDAKEJ/Pt/XCZcPlUozxcvybtsHy5NFrSLaW/fy/cd/RxVfBmxYsFxx8AI6R+i8P3zvx2zni6WO5GWM88SvkCfQhEDHanBljss9ooeWy91rxq084tl/sxOLuv/dAAAG+hpydwJYGIl2v58bnDD9abejC0dAXMPTXlanc4bt7uSLfSOx9TAE+WG3K6XybW67NHnvvXsfdyQ2ljy9Wkl/rNqRkKnEo/t32xdWqH7o7ulQFvYbJKPp9P/0Z9j/SeHmiosR92krL/odz+7d+HzXYslY6Ns8dU6XhNfb4vX21Za8tzJp1e5TjjSBlqzhs9xdK8w76DlcSGkaaW2f7+fM736kwNZc2VKzZXQ24YbGr9fRn2Q4Bj/9eWd69UplKaYZAllxdQTyBisFkXYPsTa81n+3kUYj9oscj255OfEDK2XC7t/TKxSH4sjbBhHv6d2r5UOcJlUvvwSuE8GKW7DvvXd9mWmoDKaKWGbU3Dt7YBX0q3ZyP7qFT+Z4+p0v7LXcDtv+c9L/R6DNu62pEypO78HU2vJb+R+cCbXP0dSl1/xZYJ/65NP3YNuMl9litvLI/U71Mp/VSPiKvrBlZnaMZDtMzJkPvBKL1uybsmrdaTf+s6Neuv8kNS6uIYW/4ugYjPp/0pJT3Fgmctr7f3SnnU5Pv5xO+6XCVWpjPHVGqZo9u5yvcT4C5qrhGOpDnrJkcpONGqZ9mvvJaBpxGIoMnVjaY7qP0Ry92NrF3vjLv28NjMLNeRgFdsmVyZewR+ru4hMeq7ve999PnUH+OlQE6qS3Ipr9hFemr9WBq59VPHQc37paBV7LPwAjtXnlQ9lBotufKltsFFOvTTo1fA0XRHX/ftz0s98jmSTss6+559d72+glUIRDxA6YKvx8m99qIy1vg98oPQkudsV97VzTUgYnm+MXDUIxjQc0hA7CIrdeE1MhCQK+MMqQZzatma9ffdbWsDAqneL2F9pL4/pfU3sW2NHQel4yJWhnC7Y4GJ1PvhvindKawpX2uaQFrsu/v5/PldSy2Tuw7c/7/PK7ZMLM3wHBf+nTsP5s6PYTlz5+DYdtQEumNlzwVQw89T+b/t+gp6E4h4gJo7tT3yOLLskYtQJ/Y/1dytLN31pc6IfZYKOFwdJCoFAnofU0fOIamLwDNp1zpSP6V6TQUVUunU5JdLp9WRspTyddcQ2qW+26nrgZrvYUueqXWOpFOb3pm0a9av2Z6afQD0Y7JKuLH9XYbcj2iqweZH9L9yDcXYHZ1e+eXuxsySO5b2y3w+c46p7a5+bYChpvxnjKiTI2nuv/dXu1NZ4M2uDl7P9rbthTfSI+JhUt3MYo2LXJQ99zp8P9WlLSxXLL+aMpTK/lS127jvpn1k/TeZfWGT6g6f63o6wtE7+6OPqaPp3fUCNTZ0oXadOzhSljuVH57sLd8zN1LgPQQiHiQ2lnff+EmNbc6N9001mMLxyfu8UkGIVH6lMsS2jT/5wS6LHXeknQkSbP/HgjC5tHPBzFxwMpdXqSdKKp9YkDS3futY59x2lbYhlkfqHJk638Zel8qXWye3j8JyAKQ4T8B7CEQ8yJmTd6n7be3Y5tpyxYIJtWXwI0WrfSMp9dleKmC3f13zeU2j9WnHc2p7araztEztOag1ndZypRrsvdJvTaMm79wyR/ZXKY2nHdcAvNeTr9uuJBBBtCfC9v+ou1ipi9bUnbnS55CTO15qG2GlBl5Lo9jxe18jznl6AwDAmlI3oDjPZJVc2rgP71SXumxf+cV34oHn2g83m5FmrpcOAHC90lBRztEjYrCzF7W1vRJKXcBLY6NzPRFK46VTf+eWi+WXG3OcKyPAWTN6fo3ODwBgFQIRD3JkHG/qvZZ8UmOPa5frVS7YiFQDAMB9CUSQZTgCq3G8AgDAvZkjYrAed2avGIs0Yrz0yuwLAAB4D4+jHkuPiEWMfIJFKj/+xwkHAADeJzfHHucIRCxGo3ius/s71ZPlbB2enbizZv3wpNuyLxynAAA8hadl9GdoxkJ+v58vwUQ9GtPb+lvd9Wqc9ypXyrbtjjkAAKA3PSIWlGoYugN9TrhPR+3Pu9fT2Wcm7x/RevdtBQAA5hOIWFSsgeeu9TkzGs1h4zwcIrF/HRsakSpnbOxaav1UGiWxch9NCwAAeC+BiAfRILyvWJBoH5TYD4UIn1iSCk7E0omltR8e0qOXQiq/kF4RAABAjEAETBDrpRB7HS7f08yggN45AABAikAETBSbe2F0fqUARO0wi5pARmwZvSIA4F5afq8NxwRGEIiAG7iysZ6amLJm+AUA8FyuB4BRBCJgoO0uQulJFOHQjdjcDmGa++VydytSgYVUuWJ57pdJfRZLs5QPAHBPuWsXv+nAWQIRgzlRv1up/muHarSmc7ZcpWVSwYuz5QIA5jCfE3Clv64uADCWOxcAQGh7wtb270qjgyLSvz6PGemPzEPgrj89IuChwmEfAAB3EntEec/rltXT3/IYnf6W7sr7aP/3yPK7wdePQMRgDlau4rgDAI4aPXl1mNZ+fqkeeTwh/X26o9MflcfMfZTK90z6qfLH8qWNQAQAAPAfuQmqjzbCSo24s3fOV09/y+Oq9HvkUbuPzjTkR+6jmvKXypCa9N2j7v8lEAEAAC/SMsF06elatQ2oluWPBDxWT78lj9HpH82jNf0jwYKR+6i1PKlt8NjbOgIRAABAk5aG3tGGWG1j9Qnpl5a5Iv3WPI6Uv3bdGfvo6P7Zr++xt/UEIgAAgENyDb0eY+lzjdXV08+93yP9XnMZzNhHuf3TI/0trdH7qIYncPyPQAQAAHBYOIlf+H6vPJ6Sfo95HnLp79/raWQeo/dPmO7+vdlSwZC3EYgAAAC6iDX2eqb9+Ywbcy/9a/NYvfy0+evqAgAAAM8xuoEn/WvTH53HyuWPBeIEPeL0iAAAAIAOwmCEIEScQAQAAAB0kgo+xN5/a6DC0AwAAABgGoGIwd4a4QIAAIAYgQgAAABgGoEIAADgtH1PYL2CgRyBiMFGPUcZAAAAVuSpGQAAwGkeWQjUEogAAABO+X6/fwQfwtcAe4ZmAAAAh8WCDr/fzxBlIEkgAgAAAJhGIAIAAACYRiACAAAAmEYgAgAAOCw2H4TJKoEcT80AAABOCYMRghBAjkAEAABwmuADUMvQDAAAAGAagYjBRIYBAADgXwIRAAAAwDQCEQAAAMA0AhGDhY8yAgAAgDcTiAAAAACmEYgAAAAAphGIAAAAAKYRiAAAAACmEYgAAAAAphGIAAAAAKYRiKDJ9/v959/2Ovy8tA4AAADv9ffVBWAd3+/38/v9/ngdfl6zzv41AAAA76JHBFViAYTSawAAAAgJRHBKKfjw+/3+GMYhWAEAAPBuAhGDaXj/G4ywLwAAABCIYLgtCGGySgAAAAQiOKUUXNj3hBCMAAAAwFMzBnvKkITY8IqnbBsAwAhuwACrGt3WE4igWtijITwwY5NSltYBAHgq1z3AimbccBaIoEnugEx95kcYAACAjTkiAAAAgGkEIgAAAIBpBCIAAACAaQQiAAAAgGlMVkmT8DFU4eM8w/di6/eevDKWZk1ZniS3Dz6f9H6ILXP0KSdX7vO31PfReo4tW7N8q7fUAwAA5+gRQbWtEbT/19poHdFAiaX5poZQ7BnlYV2lnmO+f8xq7r0aV+7zo3mv9Hz3M/UcW7a0/BFvqAcAAM4TiKBKqifDiMYMbd4UdHmzM/Xs+wsAwJ0YmsEwYTft1Ov9e7n1Y+uU8nirbd/s/z8qtc/D16lhOvty7NeLLZfajtzrXJlzQ4e21/v9s9rxM6KewzpN7W/1AADAUXpEDPbWC+l9N/BUY2T7vHb92DqpNN3l/TQ1Tr/f7x//wnRS/6f2+b5BGS6XOia217X5peq5dOyEeYdlXe346RGE2NJJpZvbn+oBoJ/Ub3Hu89Q5uOUcemT5VqVta02rl5r9eSY9IE4ggmFqT8S5LuOluQ1a0nybWE+ElHDugJp0Y2nUvBdbJteQPtLIDo+d0vGUWm8FLfVc0iuosXlTPQD0UHv+Td2UaU1n1vKlG1A165/JPycWiO+ZHhBnaAbDnO0mHhvCQZ39/isNj6jRu4E6Or9wvdrjabWLh9713Ntb6gGgt9jvYM/A85Wc44HPR4+I4Vb/sdiUul/n1Nz9bPWU/Tpbba+HmUZeWB1Nc/XjK6zn2u/vqLp4az0AjBYbVlBz7swNkwjfy+UR/p3KK/y/5u+a9VPbkitXzdCXMN2a/Vza96XtO7s9Ncu31m0qfejh+/l8fndqlDzNzLvIM+S6xsW6YO+XKX1ek1dtmqkyPlHq7nfNXfHYMrn1Ysdz6Ycpl+6+PmPHQym/lmOr5Xi64zFzpp5jy6bSCfdLS75vqAeAWkevAffr7QPE4Xvh8uEyn096MvBYWuG5P5dvab3SvmhNq2abe27P2WVz+35fplz5WrentHzLvqipA55tdH1/v19DM2iTOyDDz1pf1+R1Ns0nSm1zzb6o2cdH82/Nq1c6tcvUrncXZ+q5ZtlUXbTk+4Z6AFhB6uZMbLnS6yPpnDEyrdrt2a/behOmlMeRa58ey+cCI7n1tu3320xvAhFAldmRcJF3ADivpedcbN1Yr7dV9dqep1yf1N4U1FOREcwRAWRt4wJn/fjMzg8A7io33KEljdQd7ScEF0YqBS6esv9S2yEAwUjmiBhMgwoA4H2OXAOm5t+JNYbDIQCpIQGluQpy6bYOZSjNDZR6v5RWbu6i1jmLevSEqJkDKfd5y/a1bE/L8rH6qtm3vMOMOSIEIgYTiAAoW/muknM8EOMaEFiVySrhIhpFMN+Kx+7K5woAgKsIRECCRtGaVt4HKx5zAADQSiBisB6TDAFtVvy+rRxAAQCAFp6aMZjGBQAAAPxLj4gJVrw7O9qRxwHVzgTNOK31ps6u98TvWqmX2RNm+X5ivQEAbPSI4DLbsJWaXiP7i/L9s7Bn9TjJ5dP6Wcvy2/7Zvx97b7aaMlxdZ/yp9ri5e73VlH9f9ruU+6iZ9bbPa8R+65XulefAlt+r8L2WMsfO+z3KdkRuewDgKIEILrVvLKQubFJ3Bmc1kK4MQoQNqjs2smL1dnWdlVx5UX8Hd/2u1Sjd4X9yD4CR9RaeW2rPLy3HRI+6ufIceCYI0VrmVF22rNNLLN0nf88AmEMg4gLuJPxXrMEdfp5ab0bZjnzWY/mVhPV2ZZ3lvD0IsXe37xp1etdbaqjLXYKdd3FlMAAAnsYcERdouUu1v6g5eufpzuvltDxt5G4Xy1vZW7rhhsvvn7jSkt7V+6Jlm69Qsx+vaoBdtU9W/q7dwQr11iu/zf47si9HrHdGqsdGbtnY8kfLGytbuO9SZewhdi6vLXPsvdg+qlmmJa99uXP5AMBRAhEXmnU3/Y7rtXQv7pVnizMNi9bGQW75I49/HXmBmNsvrcGoUeVcuaE8Yp/U1lmtleptVkN9hXo7KxVsCN8P/46t17psj/LGhril8h0djKgtc7hurHzhtuXSyeWV2v+t6QJALYEILlV79yt1AXe3i6GeQYj957PvfLbI3W1boc7e6AnftZLcdyZ33ul5R763u9RbKXCaWy8MRvTOYy+13BXHd+u5vFevrDN1VUp3tXMCAPciEMFlWi/IZnalPSO8OKvtihsuv1/vbhd9tRepq9TZGzzxu5ZSusOd2467beNK9dZ6x7y199z+fJjLL1yuxsiAVOxcHp7TR9dRrIeF3g0AXEkggkscGZayXWifSWe02MVsS6Pnzj0fPp/2C/sV6uyIle6oP+27Vuqivv88tm5rD56rzKy31J36XC+Lnvsql3dtfR3pLZJbdsaxMCOPo9tzt+8DAM/z/Xw+Pz824/gx72/GPi3daau9oxUbi3x2+VIj+I7H28xy1eTVa5me7lp3s6y6/auWO6YUxIj1sAjfi6URCwrt32/pxdHSyyNXtjD/mnRz5+PS+bllGGJO7e9C6/ak1kulG65H3JPOD8C7jD5/fb9fgQjWMzsQsZK7lvtOgYhcQ6GmMTHqjvpd626WVbd/1XLTj2OAFMcGsKoZgQhDM4BXSZ1Ua7p5twyzAZ5PQxPo4W7DOmEGgQgAbsGkeaxGgwE4KzXnETydQMRgTibr0iiCeZwnAXib1JOdtB94A4EIiHDyX5sgEgAA3JdABPAogkgAAHBvf11dAAAAAOA9BCIAAAAm2+aD2DM/BG8hEAEAADcWm/soNR/S9/v95x/3twUjtn9bEEId3lvqe9byXX07c0QAAMADeBTkumJPz/h8/m3Eqsf78D3rQyACAAAW51GQzyQgcS+p71nL+kfWeyKBCAAAuDndu99NQGIduWFTelL8SyCCYUb+YI7+MX7jSWH0Ph2Z/hvrC4B3CX/rrgxMjG5AST9tH5BYdRuekH5O6rvqevVPAhEMteIX7s13HNQXAFBjdONK+tfnMTL9/RNDViz/GXct12wCEYO9/QADAGC82HwQve8KxxpQPRtV0r8+j1T6I4+jleqgx/dsVq+WuxOIAACAB9jfZd5efz7nG2K59XvkIf3r8yil36Mxn0pjhTrYr5v6ntFGIAIAAG4s17hqWba1Iday/JG7vKun37L8mfLv1x+VR2n5s8dQax53qeNS8CSVx9l830AgYjAHXFzNfkktU1q35oQnitlGfQHA+mobk2fuHNfcPV89/TN5jC7/6DxqG9Wr1/GIeRz0pPiTQATT1UwumHvsTWm90pgtj85po74A4FlSAYleja+npt8rjzD9nmmn8hixj0bOx7D6MVTKF4EILhBGA1uWKa3b0i2LOuoLAJ6rtgfA0bQ/n3GNu9np985jn/6oGy0j99Ho/RPLY7X0SROI4NXcXV+L+gKA/mpuOpxNfyTpX5vH6uWfkT7/9dfVBYCrjPzBpT/1BQAAzyAQwWOV7p7/fv99/A7XUV8AAPAOAhE8ki78a1FfAADwHgIRPM6+Uevu+f2pLwAAeBeBCKbbGpupRxbVLFN6f5t9OLXM/p878XnqCwAA6MlTM5gu1ZDcv1+zTOz90hwDpWX4L/UFAAD0pEcEAAC8UM1NBYARBCIGc1IHAACAfxmawVAmH1yL+gKA99j/7rt5BswkEMEwo37QTFg4xsh9qs4A4F7C32a/1cBMhmYM5g4zAAB3Egs6/H4/163ANAIRAAAAwDQCEQAAAMA05oiAiJW7JhrfCQAA3JlABCSs2KBfOYACAMyxzQdhskrgKgIRAADwMuHklIIQwEwCEQAA8EKCD8BVTFYJAAAATKNHBLcXm/fgiq6EYZ5hubZy5OZpqOkG2TJm867jOe9SZwAAwP0IRECFWHDg84lP9rR/rxRUSKVbWyYAAIDVGJrB7eXuns+4sx7rdRALPOSWP5t3LOhw514FV9cZAABwXwIRg2l0PVfNsIoWdx1mAQAA0JOhGTBYzRCKUhAiNswDAABgRQIRLCE3OeQd5AIF4XvhdpQCDKvOBXH3OgMAAK4hEDGYu9jPdbRu90/X2BrrseDEftmzeb7JqoGbz0egBgCAdxCIYBn7O+wzG2w1T79otV8/FWxYuUG9ubLOVvOE+gYAgBoCEQvZN1RKXflzwwFS66YaQis26noLAwOp/bvf97n3Svu0Jr3YMgAAAHcnELGI2jvysWBC7bqpO/93cmVPgdZHUta+V7tM7hGid/aU3h0AAJTd9eZm7U3dWXI3j+9QvtEEIh6md6PvTl+C/Xa96Ut6F0f2uTq73tl626g3AKDGHW9uxnoZ55aJve4td2P4DQQiSEoNKYg1bGIRxtg6e6XhDmFZYnkaljDfU+qsdbjSmWXuYFa9jR5Cdmbd3A97bp0ec50IxAHwZnf6/btTWd5MIIL/yAUNwuBEbiLHVKAhnKix9vGVsaEJIxu2b4lGnpF7ukfs/dF1Vqsm4t1rmTsaVW8zhpCdWXfblnCZmgDF2TsUV97hGHlcrnLMA3Cdq29u1szbVpqLLUy/Jr/cdqXyP3qTZkUCEYuYeRGbuzhv/QKUAg21F7G5RsWI/fK0L/posZPn7DprceaYa13mzq6qtzNpnV235X0A4Li73NwMP4v9HS7T+josc2q7YkGV1M2R2psmqxKIWEjsy3NGKcI26uI898U9mvcTv5wrajk271JnNWWeddf3iXfMZ9ifU85sS+qOS+kiIyxH7HXsrkhY7jC/I3eAUq9zd4Fi7+XKmLp7lEobgHe6483NfVpnlIIeubxbyrYPlDyNQMRiejYYWhqMR4MgLY2DM9v1xC/n3Zw5qfZap0bLD0vNsjODAyP2Se96u6uzQYh9Grk7EOE5LXeHpBSw6H0HKHfHJXcXKHdnqGaZXNoAcLebm0d7GtRca/TsxfD0IL9AxCJSB2DNHarS3b0wrfBLs18+dlesdDdvn36pO1NKatlRjcS73K0/YuZJqvZEHL5/FzWNptqG1UoNr1H11uMOw1E9ekRscusf7T0T2zc15Wy9A1Rz5yRWjlS9pc7ztWkDwGaFm5ujHWn/XHl9NZJAxGCjey/UBhlqL3iPlqX0Xu+7lJ/P+OjgnU9iKTNOUi2Np9l1dpVSQ3Fz5XbPqrcr7ojnegiE5RqhVwDkbH61d05iAe3S3ZvaOzxP+24D0O5uNzfDG7VhPrkASfi6lF8q7dLN49g27v9/4u+rQMTiVroLu9da7n0DKXyfOVr39VvqrBTdv3p7r6i3u5yX7lCGs1ruALXeORlZT3c5BgCY7243N4/kczSvo2m/8Tfz+/l8fm/ccNr0urPYI6o34wJ31YvoVcvdU22DbS8W+T6yzH65o10O7+LId7V1CFm4bO4uyJF1S+UspZEbrhDb1lgdlgICue3a51GTX2m7cj0mano55IZ01PbGgDe523kd7qLnd2P29+wt3+vR2/n9fgUiRptRiW+7oyUQkbZquXtadR/crdy9G5Rntu9u+ybFxRCw5zsK/3Wnm5t3zu9qM9qwhmZAg9Id09ox1KWTcGl8WqpM0ENq3OSZ9AQh1s4PAHro9ds1+zfQb25/AhELSTWCY5OI1XbLrZ1AJZX2m6S6QcfGb4f7ttSduraLdG2Z4E7OnDPufr5xRwYAoJ1AxCJSAYHURHmxRnA4kVnNMrm03yQ1CWFNXfTKO5XmG+ujREDmuNi+c4yluSMDANBOIGIh+yBBbpm90oRrpWVyaVM3rKJFbhLEXP4aiv+yHwAA4N4EIhZROzwiNmN7ad6CmmVyeVJWG+jJ7eNcr4iW4AUAAMCVBCIWEQ6ZqF1+ZFn4UylQsBfWYWmfngky1M5OXHr0YOtkmY6R9eSOM997AAB6EYhYSKo3RCxIkRp2EZsNP7ZMas6IWP5vdrRxFpvLIxac2C97JM/ap2/UzAtQ6o1h0kwAAKCGQMQiaodi1NyNr02/Ju23qHn6Rav9+qlgQ22DvnX5UO+hHW8+VlZ2JugFAAC1BCKgUthYTw1jiM25ceQxqKX0wrLdRe4JL9vf+2U3uXX2SvUAAADcm0AENChNJnn0vdpl7tzozgUNSo+W3b+fCjSEPUjcrQcAgDUJRAymocSVZj5NI/fkldbvQSnQIAgBAADrEoiAh4v1KDijNCxiVIAgFZwwTAMAANYiEAEJT3ryQ88eBEee2NGaf2r4xpnyAAAA9yAQMZgu5Gt6Sp3lHgG6fz82MWbtpJA1E2jWPFo2NbTD3BAAAPAsAhHwYLlJL2uCDGcm1qxZrvSegAMAADzPX1cXAJhv1V4Fq5YbAAD4l0AEvEBs2MT2WM3cXBilz2vzPTvfRvgIUAAAYF0CEfBwsSDA1qjf/qUCBWcb/vu5Hc6m05rGyMlGnzSRKQAAzCYQAQ+nFwEAAHAnJquEF9o/faJ2yEP4OM4wrdjrfbr79/Z579eLLZcqe83rWJlTZSqVMfeEkdTTSQAArpK6zoo9Tc01DLPpEQEvdSQIEXsEZ/j/fthH7gcwNTwkLM9+WEYpvzCvMM9YkCIVbEhtS03aAABXqh2GC1fRIwJeqqVHROnzVBqxH77aR4LmyhV+FgtGxNYplS0sY+0Ptx93AOAuYtdQghHcjUAEvND+B6o0VCKlpUdFD6n8aodH5Lohpn6Ya5bJ5QkAcDcCEtyBoRnAP/Zd+K4UC4zklv186oMBnqYBALzZ/nrv6ms+3kuPiMF8ublabHLF2t4PqYkZY70p9mmFDfL965o5JMJ1c/nt10n1ekjN8RCWq1TG2H7IzW8BAAD8l0AEPFztUIWaZWob2meWi006eSSvmrIfTf/ofgEAGC1246altynMIBABHDb7cU8eLwUAUNY69xfMJhAxmIYTTzR7KIKhDwAA7Xr1EIXeBCKAZrN/sPxAAgDAc3hqBgAAADCNQAQAAAAwjUAEAAAAMI1ABAAAADCNQAQAACxu/6jG3Hvb+9s/gCt4agYAALxE+Gh5j5oHrqBHBAAAvEAs6PD7/fSMAKbTIwIAAB5AQAFYhR4RAADwAL/f749/V5kx/8Tq6c/KY6TV62D1/b86PSIGM+YOAIC32A//2Bp6Pa+H92mumP6MPKR/bfrUEYgAAIAX2BpeIyarjDXo9gGJXnlclf7+9ag8zqb/9DpYIX3qCUQAAMBLhJNT9miIldaNBUBa09/SyaWfW+Zs+ttyd96Gmjo4k35u3TekX/u9EdSoIxAxmAMRAIDRYtebpYZ1+F5rQ69l+Rnpb+uMSH9bbuVtkP7x9D32tj+BCAAAoLqhw1knygAAIABJREFUd/TOdEtD8mhDrzZYcCb92vVHbsOZ3gEz9tGT0vfY2zEEIgAAgH/kGno97gTnhmr0mI+hdGf7bPrb+rl9dDaP1Db0LH8s/V55PCX9GgISxwhEAAAAf9g39GLv90h/9NMLYnete6f/+YzbR1tasbkJRqXfO4/V068tw57ARB2BCIhY+QRivBoA0NOobug9JoF8Qx6pgMeI9EeXf8X0GUMgAhJWPJGtHEABAO5r5Jj4GddcT8hD+tekHxtKtL127X2cQATLyY0rhJV/EBzTAAD3M3qIzBsJRACPs+KPw90CKIJ9AAD/il0X1b7HfwlEsCS9IuY7MolUrHGtzgAA4N0EIuCEmi5avZa5i9qyxgIX3+9XAGkB6ggAgJEEIljWqEc91UpNWjNimbtqfX72VmcrbePbqBsAAEYTiBjMBf1Y4eOMZu7vmrx6LXN3sf2f2q4rZhgOe3GknjedK1fNJEUtQaW7NfivDOoBcF81v+0ArQQieITRz1cuqWlUzmp4XjnpYcs2zipnLDjw+cTnGdm/VwoqpNKtLVPL+zO4uAQAYBaBCB6lV2OqR6PyaHpnjWpQlnoLtJpRzlhgJBzSs1+mZ7AoFdAIyxC+DwB3s9JcVsAa/rq6AE93t0fy0d/v9ysON6hZ5vO5X3f9km27Yu54139TM6yixWr1BgC1tt+42msZgBp6RMBNlOYT2Fzd4K2d9yI2KeVq8xDU9nbJbY9HzQKwqlyvPr9rwBkCEXADpeEBd/ixby3DPhhxJp3RchdUqaeB7F/XPMIUAAD4l0AEHJRrYO/nB6hdJtZoXf2Ow13LfnS/hsGiWKAl90jTu+4PAACYSSACDip1x++5DMfUPP2i1X79VLBBTwgAAEgzWSXwaPueC7EgRKxHSuq92se0ltLL9YIBgLuIBdf18AN60CMCeLzWXie179Uuc8c5PwCgRhiM8BsG9CAQAQnuVgMACD4A/QlEQIQfXAAAgDEEIoDH0ZsFAHir2HVQ7RxXvZYbtf4ZdxtilJu77A7lG00gAniUN5y4AQBSjjw1rPapX2efDnbV08X225/Kv/eT1kpSc5K95Yaap2YMplEEAABwD9pn96BHBAAAwEuUhiiEn6eWT/UyiK0TG3Kwf29LK5ZXuFyo9GSX/WPTY2nGlkm9bskvtq2p/ZEaknG34SQ96REBN/f9fv/5V1ruyLr7ZXLL70/IZ7qMnV0fAICy/XXdvsH7+/3++ZebTyL1/z6dsAEd+3+fZyrQEC6XCl5sr2vKmNqeWHlK6dXmF0t7/15YptQ6qfWeRCBiMA0uzqj5sdiWO7ru/kSaWz53gm9x5cl05PfRdx0AuJP9dd0ZsbkSaia1zAUFWtLalsnN2dAyn8OW1tkba7k5HkrX3bmyhfnUrLcigQh4gBEnpzdNlgMAwL+OXAfOvnZM5VfqEXy0p0HN9vXsxbC/OfjEa3JzRABFuXFrdx0bmHqdGx8Yey9XxtS4wtw+AwCgTTh8I+fO114tPTdSQzaeQo8IoCh2wrzz2MDcWLzc+MDcmMFYGVPb/vQfDgDgvvbXNaH9HfbYDZTYjZzYDZtwLoPcOmGe2zphWqWy1eZX2h9hL4PUtsRel/KLpb1/L3UTK7Z/9vvpzsGVo/SIgBu7c0P2zNjA1PwTpfxaxgbWdI1L/bik8i8tk0sbAGCGIz0GWuZX6LFey3KxG0stjs5VcbTxfyTtJwYaSgQi4ObCu+xnxXok9FLbZW50frXDI2qHmrQuk8sTAGAFR67pZt+9f3p+TyYQAQvoedJrHZd2Fy1jA1uHRozc1rvtRwCAnCPzXM2eG+vp+b3B9/P5/OzQcTRCOCM3SeT+/VQvh5reD6WhCKVlUhM+psqcktuW2GSVufxK+yPXY6Kml0NuSEdtbwwAns01ILCq0eev7/crEDGaHyFGufOxpZscAG/ntwlY1YxAhKdmwILufHEjCAEAAOSYIwIWdMeGt7F6AABADYGIwTSSeIvZx7rvFgAArMnQDAAAAGAagQgAAABgGoGIwUqPLAQAAIA3EYgAAAAAphGIAAAAAKYRiAAAAACmEYgAAAAAphGIAAAAAKYRiAAAAACmEYgAAAAAphGIAAAAAKYRiAAAAACmEYgAAAAAphGIGOz3+11dBAAAYGHf7/eff/v3YsvRV2zfc97fVxcAAACAuO/3+8fNzfA149j34+gRAQAAcEOxhu/v93N3fgL7fiw9IgYTNQMAAEbQKGZVAhEAAAALCm94CkywCkMzAAAAgGkEIgAAAG4oNieBod9z2PdjGZoBAABwU2GDWEN4Hvt+HD0iAAAAbu73+/3REI41ijWUx7Bf+xOIAAAAAKYRiAAAAACmEYgAAAAAphGIAAAAAKYRiAAAAACmEYgYzAyrAAC02D8uMPfe9v72D2AVf19dAAAAoN33+/3jplf4GuCu9IgAAIDFxIIOv99PzwhgCXpEDCYyDQBAKwEF4Mn0iAAAgJv5/X5//LvS6KCI9K+3+j5aPf03EogAAACyRk+IKf3r8xiZ/jZsaMXyh/Ow0IehGQAAsJitYTdyssqt0RVriPXIR/rX55FKf+RxtFIdzKjjtxKIAACABYWTU/Zq6OXW75GH9K/Po5R+j8Z2Ko0V6uBM+rHv5PZ+bNm3BjS+n8/n99aNn+HNBxcAwFvd4RqwtSF2pOHWsp2rpz96+VQDdkQeo5dvXecudXw2/VwvpZUCEaPL9f1+9YgAAIAnqr0zfObOcc3d89XTP5PH6PKPziPXiO6R/rbO1XV8Nv0tjdQjde8YbLiaQAQAADxYKiDRa6z7U9Pvlcfo8s/II9WYX72OZ8/3YLLLfwlE0CTsbhV2N9p/lloHAIBr9Br/n0r78xnXuJudfu88ZjR+R+Yxev/E8lgt/dr8N28OTAhEUC025in3Wawrkq5JAADX2gcjRqU/0urpz8hjZPr2Dz38dXUBWENqzFPs79QyAAAATxQL8LkJm6ZHxGBPP/Cevn0AAAA1wmCEtlKaQAQAAAB00NJT/M2BCkMz6C7VBUnXJAAAAAQiBnv6TKi146AEIQAAAPh8BCKoVDP5SupRnqn3AQAAeB9zRFAtN/nK9n4sWBF7HwAA3kgvYRCIoFHrYzqdaAEA7qHm0esAMxiaAQAAMMn3+/3nX+yzmvdgdXpEAADAC6SG2DJPbo41eBM9IgAA4OG2Bu/2z132+WJBB3XBW+kRAQAAD5ZrALsbfz8CE7yBQARZqRPhSj9aI35kY2lu+2rUvik9sSSXd2yZo90zR2/n1fmt5sxxEVu2ZvmWcqk3AGiTusaEJzE0g6ztRLjvyrdaF7IRDaFYmiMbXKnulLXdLPf1mHuvxuyG5eoN2ZHflbPHRWzZXt9v9QYAQIpABIesFoxYncejEnP2uEj1FvL9BoD+Yr+vhsfwVoZmDPaWE0tL9/Ajy8Zex2Ydrl0/zDtMI5durkwrS21n+Dq2b/b1UaqHWAO3Nr9YOXPvzzzWcmns11/teInVXaqew+Vj6aSW37+v3gD6Sp0TndPmy/2GwpsIRHBa6octdhF/dNl99/Htucth4zeWbqy7+j6P1HbkytWS5t3kyhhub2r/xgIGLfWwrbf/vDa/Ox9ruTRi27vKBWAqSFS7b/ef1yyv3gDG0AC+j9y+j32mrngigQimqDmB7hsB2zqphvPZE3LqJF9qqJfSnBGMSDWEahpIubvUtenFtrOmPmKNwaP5lfIpGXGs1ZZz1DFy5rgoKdVdbp2W5UueWG8AM2nQAnchEDGYu2d1Ur0OZvY2WKF3Q21j8+gdjyMNzjNm57fl+fn0P9Zq0xixraOPizt4Yr0BALyVySo5pLXxWGok7BsXMxxptFwdnKjp9r7fj/s7x3ew7wo/Op+az6/eN732w5njIlUfuWEMo7yt3gAA3uz7+Xx+V1/YPdnqPSJquz2n7rTGGg+puQJy66fKEN4dLaVbaszEhhyE66TSDNfrKZVHbd4t+3z7rGUYRyndWD3FGrql/HLjW68+1mJp5I6fHsfI2eMilU5qvx7ZB7XLv6negHdY/RoQeK/R56/v9ysQMZofIVY0+7j1PQHgafy2AauaEYgwNAP4gyAEAAAwkskqgc/nc908HYIQAADwLgIRwOfzmR8QEIAAAIB3MjQDAAAAmEYgAgAA4P99v9///Ktdp9dyo9a/m3B77r5vepY3l0cp3ycQiAAAAPh/2/DR3+/3z7/ax5jXpn22bE8Rbs+Z7Zuxb3qWtzaPUflczRwRELFyxPGJJ6oW6m4d6goA4J0EIgZzsbquFetu5YZdT+puHeoKgNXsfwdiv2Ph56nl948wL60Te9rY/r0trVhe4XKhXBlT+cS2ObVtMaXt2b9ObUtu23Lp16y/Xy5Xf6Xy1m5zmFdqe3PbshpDMwAAAAL7OSL2DcPSkI390I7Y//t0woZm7P99nqnGdLhcKnixva4pY7i9qUB8LKBSs3xNkCb1XqzBHqujbbkR+6ZU3tI2x9YpbW9NXqsQiAAAAAjsG65nxHoHlNJM9Sg4On9ArjdDLr8jebVoyXPbhlzwpzbNcN0e+yaXf67sqXVyn6cCKSsxNGOC1oOXuNJJh/FaT3rq7HrqbD1HLi7O1NvRi6K7yd0dA5it1Ljttc4Zs/LrNYwgNZRlhN77pmfZS8M2ViEQMcHsk8oqWr48qTFVs/drbvzevny5E0yuG1rNuuGyVxxXNT8od6mznJqy3Km8Z6xcZ7XjTD+fdX+MY2q362y9pX6jrq73VqVza63VthugRjh8o0datWbndzT9XvkcSadlnZrhMiv4fj6fnx/cOVzc/Ck1Ni62XOrzUZHAmovycAxcavnYeqnXrctu+efK3VNtkOSKOtunfzS4dWSZXkbV3Z3rrDYQlMu79J0Z4S7fs/2yZ+sttU2r/W5dcYENKY6ldZWCmrHPU+ukrh+35Wqv50oNzlw5wmvWmvxiedfchKu5tq/dnlRZc+uEy+T2fU25c/VXU9692L6L9eaLfZ5y9fX0mfT1iJhIz4i40kkj9nr//oxIYKzewpNHLqBwNI+cu0VBwxPp1XVWUntyv0NZR1mhzkp5v+18GrvImVVvRy7sWpZNXRSWAmY175XKEy5XCvoCz1b6vsc+rz1H1F7j9ko/fO/IuSy1furcWpPH0WXOpN1j3+SW6XHcHD0+ViQQMVltlPCNau/OxlzZSArV3uXdX2TX9g6pcXXDuTb/q8t5R1ftE3XW7up9MTuonep5EmuwH112+3tbNnWeLKX5+fz5W1tbnn3esaCyGwlAqxk3ps46mt8bzolv2MYrCURcIHbRFH6W+ryU5krr1ahNu/dJoncjI3UXMNX1K3VxXWN0N6qafGvKPLIr2apG7JM715m6ilu1B0hN2fYN/m2dXDfX2Pq5/Ft/j2qWX/k4Ba5x5MbS7BuVZ/O78+/RWW4azyEQcaEj3Xd6pHuX9WJSXWxTEck7XSDGuhHvP9uL3ZGr7UZ2t+hsqiwr1NlbPbXO7vbd6Cm3XavUW2noxexgWG3eTz2mgHHODn+Ywbktzb6Z46+rCwBboCG8U7ZJXSjeIVp55EI/DD7crbFQY6unUvDkjnXW0/7YbfnsCk+vs1wQYqV62ivV2bbM5zOm3loDO6V92PNYuqK+7niMAMCq9IjgUrUXuvsxw+H7M8R6Ozz57mtKy/ZeXWcz1DQQr/aGOiuN41+hnvZay3S23vZzKaTWD4OmsWBqKsAaGwKUWjb8O6zX0vqpNEplT+UXyxMAOO/7+Xx+flzhTzVdnWNDJsLPShfjuWVL46Zr5p14o9p9kKubmvprHd7Qq9xPUrPNpTqIfU9qvg9n9vcb6wpo51wBrGr0+ev79fhOaNJ6Z7V23ofYe6Uvv4ubc2rqpqX+aj6jXakOjtaFegIAuI45IgAAgP9j726XHUW1AIAmU/P+r5z745Y9DsOnCoKuVdXVJ4kCijGyBQQYRiACAAAAGMbQDEgwQ/q61N061BXwZM5xAHECERBh/Pi61N061BXwdM5zwIpGBFENzQAAAACGEYgAAAAAhhGIAAAAAIYRiAAAAACGEYgAAAAAhhGIAAAAAIYRiAAAAACGEYgAAAAAhhGIAAAAAIYRiAAAAACGEYgAAAAAhhGIAAAAAIYRiAAAAACGEYgAAAAAhvn77gIAAAD/+H6/0fd/v9/gkvxTlta8W9c7mg+wJj0iAABgIltj/Pf7/flXEgYvUsGMo2XpvZ4ABLyLQAQAAExOQx14EkMzAABgYt/v91+BiHAYw/Z6Wy71elsnfB3mFXs//DyWf2q9VPlb8wGeQ48IAACY0Pf7jQ652IZrhEGDo//n0k59Hnsvtl4qONKaD/AsekQAAMCEUj0Ozs7/EPZQOJJ2bZDgaDBBMAKeTY8IAACYWKoHQmsapSDDLI3/fW+JqybdBOYiEAEAADTpGSDwKE94vu/n8/n5kgMAwHVSwx9q192kJn/ci80XkWrMl8qVCzDE8kmVNzWcJDVZZipf7RQY78z5qzZ9gQgAALhY7wv5o2YtFzCPEYEIQzMAAOAFBCGAWXhqBgAAPJg5F4DZCEQAAMCDCUAAszE0AwAAABhGIAIAAAAYRiACAAAAGEYgAgAAABhGIAIAAAAYRiACAAAAGEYgAgAAABhGIAIAAAAYRiACAAAAGEYgAgAAABhGIAIAAAAYRiACAAAAGEYgAgAAABhGIAIAAAAYRiACAAAAGEYgAgAAABhGIAIAAAAYRiACAAAAGEYgAgAAABhGIAIAABby/X6r3tve3/4BfaS+Zy3f1bf5++4CAAAA1/t+v5/f75d8DZzne3aMHhEAAPAwscbQ7/dzNxYulPqeHUnnbT2X9IgAAIDFvKnBAisrfVff2qNCjwgAAFjM7/f717879Q6KSP/+PKR/XOm7evf39y56RAAAAKdsDb1ejSrp359Hz/T3w4ZWLP8VZi/f1QQiAADgYbaGXc8u37GG05WNKenfn0cq/Z7H0Up1cOX3bL/9bwhGCEQAAMADhZNTXtXQy61/RR7Svz+PUvpXNOZTaaxQB/t1U98z8r6fz+dnZwEAwHVWuKvZ2hA70nBr2Q+rp997+aON3Z776OjyrevMUsc9hk/MOFll7zJ8v1+BCAAAuNoMjYlapcZVz7v3T0j/bB69yz8ij9Lxvnodj5q/omceLQQiAABgQSsFIjY9x+o/Mf2r8+hd/t553DEnxmrpr0IgAgAAFrRiIGKz+tMLVr97vfoTNkbc3V/9GJqdQAQAACxo5UAE8G4jAhF/dUsdAAAAIDD08Z37bjoAAFCiVwHA8wwNRHw+fkwAAKjjJhbAMxmaAQAAAAwjEAEAAAAMIxABAAAADCMQAQAAAAwjEAEAAAAMIxABAAAADCMQAQAAAAwjEAEAAAAMIxABAAAADCMQAQAAAAwjEAEAAAAMIxABAAAADCMQAQAAsKDv95t8f/ts//eo/GvW61WmI3nYX+NNH4jYdvr+wDiSRm9nD44rDq4jX7Qz6Vxt5D44uvzVauri6hPP3dsMAEBfv98v+veVzlxT9irT0Tzsr/GmDkR8v9/P7/f786+lob0324HeY/2WNErLjTzQ93U1ch9sed/9pc7lvz/+r85TMAIAYG3bteJd13V3X0evxv76t2kDEbFGosrjrRz7AACcFfa0zb2+KsBR08O3tExLOWt6E9f2OF51f61g2kBEytYgS43jif2fWy6m14FeKlMuzVKZjmxnKd1Y2qVtir1OlSdXxpZ9ktqXuS9oLNCVKu/RYyF1XNae9MI8YttTqoMwvY1eEQAAz9B6XbdvT4U9z8PPzl4v7vNIpbdfppRGqZyxZWvSy1ltf61iuUDEJjWOZ/s7/H//d+5A6Xmgl8qeSrOmTK3bWUo3/DxVnjDP2P+p8sTqKLZcaZ/E9mXrFzRcfsvrzLEQW7b2pBfum1RdpI6DfZ5XnRgBAJhL7U2ubdnw2jm1/uhGbqwtsi/LkXKmPsulF5YpdeOypRw95PbXKv6+uwB3KB2wqYPy6HotjeJcJPBImY7kVaM2cnkkv9hyZ6OnR7Xs99KyPYMBuX298gkKAID/SjWSa9or4Y2r7e9Sfvt0zi4Xlmu/bm67rriWrk0v3F+xsuXyqFmnx/5axXKBiNIX7Mr0rzjQrzpQZjrAUtsU+7JenWepDLWfx9KPLduyLaVlrz62AACgxdHr9TM3FEtah0qMlNpfNUGf2vRbzby/Wkw7NCO2Y3sHIXq4OlI1w8F2Z/RtPxQiV4bWMtb0rmgtIwAAXC28Ho69t/8/tXw4RCG3bG05Qvs8YjflwrxrhmbUblOqfKX0atJObccM+2sV38/n8xu1AUd2Vqm7SurACv8Ope6Ax9JsTX+fXq78ubKn0ondUb9iO2vSTS0TCus5lWZuX+aWqyl7uA9iSuXcv1faP2fLGJazdr+X6iu3r1c+cQHwDiv/Xq1cduDdep+/vt/v/IEI1rNKPYdRxjAQsMI2HPX07QPgGVb+vVq57MC7jQhETDs0gzWt9KO7+riqo1aqIwAA4HmWm6ySOd05b8QZ4USb4ftP9ORtAwAA5icQwSWe0Lh9wjYAAADMztAMAAAAYBiBCAAAAGAYgQgAAABgGIEIAAAAYBiBCAAAAGAYgQgAAABgGIEIAAAAYBiBCAAAAGAYgQgAAABgGIEIAAAAYBiBCAAAAGAYgQgAAABgGIEIAAAAYBiBCAAAAGAYgQgAAABgGIEIAAAAYBiBCAAAAGAYgQgAAABgGIEIAAAAYJi/7y7AUd/v9+4i0Oj3+91dBAAAAG62VCBiH3zQqF2P+gMAOOb7/f7n+in23vb+xjUXMKNlAhGpEy3r2Nef+gQAuF54jeWaC5jR9HNEfL9fJ9AH+v1+f+oWAIDzYtfM2zUXwEyW6BEhCPFMfhgBAOq5bgKeYuoeEXpCPJ9gBABAnd/v969/d+p9/bZ6+iPykP6z03+6aQMRghDvIRgBALCO7Tq99zDb1dMfkYf0n53+ky0xNAMAAMjbggO9JqvcGlxbetv/PfNIvTdr+iPykP6z03+LxwQiYpGo2kcc9XbFgXlV2T3OCQDgucKepvtgwf51i9K6+zyPXl/m1u+9DVekPyIP6a+dfup7OUubdbQpAxFHdn5NBHhkhe7zvmLowVVBiPBLAgDA/HKNn5ZlWxtitdflZ9KvXf5ID4yj6deucyaPmuVbbyKO3EfSr0/fY3X/a8pABP29/cAHAHij2sb20TvHtQ29M3ema3pgnE2/Jo2e23C2d8aIfST9fPr7dMI0rrhRvbrXBCLCAykVXQzfz70O3w/TrulqkxtjFOZZKntq/VKZZhDr0QIAQB+pxvZVY91TDb0r04+ld+VY/RH7KExv9fJLv91bAxKPC0SkKnL/xU51jYkFE8L3Y8uF66ca1eFyYTqlMoRlj21rats09AEACPVsfNXeRLsyjx7Xur3z2K7Te12rjyi/9M/nv3lLYOJxgYhSD4SSfcM993kuz9qybekdLYOgAgAAV+h5XTnimnX1PFYvv/Rp9bhAxBmpaFjP3gSpoEYqInd3xA4AAIA6sbbkvjf8W/11dwFmcmfjfj/0IlcGAQgAAIB17IffGC7/f4/pERE25DepyRpLk1WmZjaNLRub6yGWV+6zXBnCbcsFI1LbNvtklQAAAE+VarvVvPdEjwlElCqsZl6H1krPpZn6u+Wzq8p1JA0AAADowdCMSnoSAAAAwHmP6RHRywzzRpTmi8gtM1LqkaWfzxzlAwAA4H56RBRc3YBumRk1l3fNIzzDvHrPympICAAAACUCEQ+gsQ8AAMAqHhOI2B6FUvo7ts7+/djr8P/afEppxZZJvRd+Xkon9aSNsGyp16XypNYvbUMuHwAAAJ7vMYGI0hMrUo/SDB+bub0Xzm0Q/l+TTymt2DKx91LbmksnVe7a/3P7JLbvSvsxtR4AAADv8prJKmON37BhnGv8t+ZTm1Zumdo0rih36qkgpbRrHpsqGAEAAMDmNYGI0L43wfZ63xi/smF/piF/ZV6xvEuPJb1yn8T2OQAAAO/ymKEZrWZrDK86Z0JLuXP7vBQQAQAA4Bm+n8/nN6oB2NLYPNowPTLUIZzfILVObrlYejVp1aad+vxsXtv7LY8BzaUdfp7SWgYA4H1Wvj5YuezAu/U+f32/3+cFImg3w76eoQwAwFxWvj5YuezAu40IRLx2aAb/50cSAACAkaYNRFzxJAjSvt/vNEGIWcoBAABAf9MGIj4fwYieZnmEpiAEAABPlmrPbDcGw797lmOfRym/O8o0mjq4z9SBiM1Td/7bCUIAAPBW++vgEdfEYR6lPO8o02jq4D7TByK2O/eCEc8iCAEAwNNt17zaMvBv0wciNtsXOPw3uxXKOEJYb4IQAADMIuyin1om97pHWUqvY2U68l5N+6q0zNly5tK7qk5q25Cr1sFK/r67AC1ijdcVKmGFMvYm8AAAwIz2N8lyDd79Mvte2zXXuS3LbsuX8t33tgjTT70XlifMI/Y6Vo6W/VMqZ0yPOoktn7NaHaxmqUBEzOwNXHf/AQBgHVdfu7c0GsO2Q25YR+tN2rNDRPaN8Ja0c/uztkxX1EltXqkgQG257qqD1SwfiAAAALhTeKd7ey93VzsmdVc9zCO3fg9hGVa4Wx/rfVBTxlivipb9elcdrGaZOSIAAABGaG1Mb3epR965z7k6GDBD43dknaTqoLV3y5VmqIMrfT+fz2/UxrxxmMIbtxkA4AorX0etXPY32jfywgZk7E50qVGY6iGxfy/X3T9Xnpplw/kGcsI8Sr0Gara5tpy5dK+uk1IZa8pbqsu76+Aqvc9f3+9XIKK3N24zAMAVVr6OWrns/EM9zked9DciEGFoBgAAQECDdz7q5DkEIgAAAAIavPNRJ8/hqRk8xiwz9PJ/figAAIAYgQiWFpvUhTmoGwAAIEYgojMNsH6MEZtbOFOwugIAAD4fgQgW9LTGIIsdAAAgAElEQVRn6L5B7SOVAACA5zNZJUvSmF2POgMAAD4fgYjuTKB4LV3817bvGQEAALyTQATLEIR4BsEIAAB4N4EIAAAAYBiTVfIoqTvtM/WkiPXsaJnI8a5JH/VIAQAArqBHBEuobQRvy/x+vz//atLOvb5arEwtDfxRwYBwPwhCAAAAVxCI4PE0oAEAAOYhEMGjxXo77N/b/s79v18nfJ1LO7d+bp2adHN5hOvkypQrV2w/HM0zZMJKAAB4L3NETCDXBb6lsfb09VqkAgVb3tvfW4N4P6Sj5XUu7fC9/fqxdVLbEaab+jy2XWFZasqZ2y9H8gQAANgTiLhRzaSDRxtyT1uvNWARa+BfcRc+1bgupV3aztz6Z8pcO6/GlQEhwQcA+D+9/wDiBCJucNdTD94odud++7sljdLd/aNp1+Z/ZVrh8dez7ADwZq71gBWNaBOYI2KwfTd23uOKL/NVaTj+AACAO30/n89v5OMA39wAevv2n1G778KhGLnPt2ViPQRi69f0iqhNO/w8XC+Wbk0apWVqlq9ZpzXPGN8HAEpW/q1YuezAu/U+f32/X4GIkd6+/WfMsO9mKMNZqYkm7y4HAMSs/HuxctmBdxsRiDA0YyA/Rsfd/bhHFxMAAADXMFllZxqwa3vaxKKpYRUAAACjCERAxhMb6k/cJgAAYB2GZgzgkYjXuHt4BtfQSwgAAN5NIIKlCEasTRACAAAQiGBJghHrEYQAAAA+H4GIITS+rvX7/fSMWIwgBAAAsDFZJctKBSM0eO8X1os6AYDjwide7QP8dz3h62lPFgPGEohgabEfPz0l7ueiBACuEfYqjAX777j20TsVOEMggsfRCAYAniA2tFEAAHgCgQgAAFhI6qZLbAhH7vV+ndjrLRASWw/gDJNVAgDAIr7f759/oS1IEPt/CyqEwzzCScD3AYlwPb0xgKsIRHQmagwAwFXCIENO6qlVYTDC5N/AaIZmAADAQ4RP1ahZHmA0PSIAAGBCvYZCxNI05AIYSY+Izloi0gAAsBcLRsQe57m/5oz1iojNA5GaG2KfXmmSS9e6wBECEQAAMLFcQ78lCFCaL6J2mdZ8AUKGZgAAwIPopQDMTo8IAAB4gHCYBcCsBCIAAOABBCCAVRiaAQAAAAwjEAEAAAAMIxABAAAADCMQAQAAAAwjEAEAALCQ7/f759/+vdhyMCNPzQAAAFjE9/v91xNSwtewAj0iOnNSAAAArhALOvx+Pz0fWI4eEUC1/Y/c9iMYe68lLcE6AIBrCEiwCj0igGpb0GAfPIi915IWAADX+P1+//oHsxKI6ExUEgAAAP5haAa83NUTHoVDNVKvwzz3n8fWiy0XSq0HAPAE+2ulTezaCWYnEAEvtv8h2/6O/cDF1ksJ1w+DC6m5JbZHUOV+YHMBilh+bxHWx5XbPltgJ1a35hsB4E3ceOEJBCKAZqmGYEwqKBCL3Nf8kJYCDW8MQsTq44p9kAoc5fLqvf9rjyUAeLrY0zNKy8AszBEBJG29FFobeaMbhm9tiLYEec5yIQMAwFX0iICIlRu1VzYYZ2x8poZvPEWvOTvC+TlKXTq3z2O9IsLX4djU1DwfuTxzc4fEyp9aBwCA+QlEQMKKjZszPRdSE0nG0o81TsMGcyxYELtTv39dMxdEuO6T5oY4OmdHTiogUAp2xOb0KJWt9XVuu1MBkNwxCADAGgQi4OXCQEHtsrXrHF2+lNfKAYfRrgjSXDHc4+hQkprjUjACAGAd5ogAuhjdO2H13hA1js7ZcVXeWy+IFjVBgqNpAwCwJoEI4NIG7v4xnGfSSKXbI79VbI31cKhD6GnPF1+13AA8S+o3N7XsXTcPzkqVvWX7ocTQDDggNea+Zl6DUG5yvlS+Vza6r35E4xVla+m+/6QAROucHeFy+/c2qXk1WierDNdJzR8Re10aGpJKu3ZyzFS+AHCHqyeeHmnlsrMWgYjOfHGfJ3aC3uQmaCw12kon/hE/BI7X+x2ZB6MUqDiSdu18ILFJLo84krbjFYDZ1EwAPauVy856BCKgQe4EHb5OBR6uyvcKuScQlO5Cp+6s5+60x+7wp9ZPlYf1uIAB4CnePhTh7dvPdcwRARdINbJaGmC5RxNun1198t/PNbDPKxYQOPr/JpZ2bJLCWC+Qlec3eLM3zd8BwDvs52t64+/b27ef6+gR0ZmLcGJSvQZS3d+u7mGRckWD3yMa2Tj3AcC1WueSglkJREAHNZPzxaTmixj1A1MzcWVMzfjBo2m3WDlQ8baLCHUFwBPVzPt1VOr68KqARM+yQ0ggAi5w9TwQb5wY6KrtXXGfrdwoP0NdAfBEsV6cZ65zSoGGKwISsZ4WR9OCGgIR0OBpkWKPaAQAqFP7RKnU+62BgtbljwzjjeXRsk2uyThKIKKzN97ZfrqaSHFs0snc+7l0e0ama39QYmXtld9VeQEAzKSl58KZ9kPN/BHml+BuAhFwQM3EiiPXm4GAGwBAWS4gceV8D7H0BCCYhUDEAHpFpB3torZnv47T+oM5a33VfB+f8p09csExa729yVPqLTWnRu7JQEfz6LmtsQv5q/NLPTFpny/wLLFJvK/+vgtAMCuBCG5X+/ihVCP4KQ3GldT8YM5aXzWTDT5xQsLai5yZ6q3mSSybp54DVqy3vVQg/sonA8XmkrnaiMnbUkPXnng+Av5txHn6qb+TrEsgYpDaxvZblSLCqX237dded6coa+kl0bO+atVc2D/94j9VPzPVW2n/P2nS2For1FstPQUB4N0EIgbq2aXzKWKN2dhn4ftXNxrVT7uwMTSyvjimdabskfVWyu/N39Ge9RY+vi015OrKIFBq/HLsvdjr8Gk8++Vq0ksNaakNjNdOXpwrkzHcALyNQMQNUnezWtd94npnaNzOobYe1Ne/3bk/jjzm681m2QdXB7X36aW2MVzm9/tlgxY19g3xWBlyeW6vw54f+/djQZNUoGG/fGq7SuUt7a/YOi1pAsATCERM4MzF2+rrpS7cwvVqLsbcOeqv9g71XfW18kV7r+P36l4FV5VTXeXN0Bvk7nNqGBDILRP+XZt+LoDSGlw5MsdDKX09yAB4KoEIplAzCVium3DP8qxmdONhhvoaLXe8rjCBYik4uFq9vWW42wr11uP4H9lD4Oq5K/RuAIA4gQhuV3PRl5p0rec42hUbNqMudGesr5Fy5Z9122rKtWK9le5ob1YMGH0+99fbFb0CjqbbO8CUGr5xNr3e6wDAE3w/n89v1I+gH1zOSk0q1iOfFY/V2co9qr72+dU0bmJlSd25TC1zJO8z5R5pRL1d0RCNjb/vbba62rui3nKTOObmNagJBqXKVZq4MZdOrFyl9Gu2IRXUieXdug9i66T2QWw732bm71zJymUH3m3EzQCBCIhY9VidqdypSeJG5rmKVct9Rk2QYRM7jnINtV4BoyvWX9Xbtvtt2zuzleti5bID7zYiEGFoBgDTSf347ScwbF239Blxb2tMvW17AeAOAhFQUOoyW5qIrGaispZJ5kb3MgDe7S3nmJnnQgGApxGIgIzc5G/hZ6WxzaXxx7X55LqmY2b6lagrZiIAAQDjCERAQqy3QRhsiE2WN2qSMcGI/9KQWIe6AgB4r7/uLsBTbY9Su7Oh2Jr/kbLOsJ17sXJcXb7UMIqWx9aVPtdIAwAAnkogopOaCdVGlaHX8luDuXbm+9jrq8XKckcd7AM0Lfmnlp8t4AMAAHCUoRlc4q138GNzOGzvt8oFLcL39ZoAAABWJRBxk/BJDPv3UhMU7pWeslBquIYTKIZ5p8oRrh/OkRBLM5w7ITaXQux1LL/UPolNFNlrBvSeQYDRPUgAAABGMzTjBvshDakGdKzhnhvukRsmkUsv1lhvmXwxXDaW5tH/Y9uW2ifherF1WsXWPRuEKPV62P/b3oOS2NCdo8N5DAECAKA3PSImdLbxWRomUNs4bynHFU9wSDXSS2mXynllMCLVUyMV7Dmabiz91PqGaZB7nOyRuWIEIgAA6EkgYgG5YQf792rFhlOcdTTNmsZSj/K2KAUUapcNP29Z9sjnAAAAMxKIGOzoIzJbGrxvu0P+tu3lHWLzupwdFrTJzdGSmksmNbdLbLlQbQ8gAADeQSCik1yX+vD91OSO+79LF/G5XhOl9HJ/h+vFti82F0Np3ZYu5Km0ayfHTOULs4p9f2p7D6WE64fBhdS5aZszIpZ/6vsf++4fHSoCAMDzCER0cqRbfarXQ+2d0Zq5IWrL11rW2veONkLObu8RxsmzmtQcJjEtc7LUfJdKgQZBCAAANgIR3G7GBsps5YG9o8McRvdK0AsCAIAYgYgFPHV8dWxMOlA243cmNXwDAABCAhGLeOKF/RO3Ca4QzoFSCtql5oMJ39unF3svluY+jdJkleHyqfwAAHg3gQiACZ191Gtrw792+VJeAg4AAJQIRAC8yOjeCXpDAG9m4muAOIEIgBc4MyfLkTlqes4BEwtumHMGmJFzErCiEUHUv7rnAMDttjkeWu3nh8gt07rOGVcMRQEA4D4CEQBU0dgHAOAKhmYATCgcalB6ikbuaRaxp2LE3k8Nd4g9jSP1dI7U65b8ctuV2y8AAKxBjwiAycQel7lveIef7d/LPe5zP1wi9X+4fCnvUnq1+ZW2KyxTah0AAOanRwTAhFIN6yOP5cw9uaLlqRZXNPhT+ZXSrnmEqWAEAMAaBCIAJtRzqEEqOFF6OkZsiMaZ/K5IGwCA9RiaATCx2BMpWtev7S2wH94xG8EJAIDn0CMCYDKleR5i8zPkJqvc7Hsd1PZS2K8X5hP2YojN3xCWO5VfKu3ayTFT+QIAMB+BCIAJ5RrTuYklU+8daZwfyedoXkfTFnQAAFiPoRkALzS654CeCgAAbPSIAFhAOCThbDqjggKj8wN4gti8OOEQtR7n1dQjowGuJhABPMbKExrWPJ5yRD5Xyz02dFUuyoHeYvPqpObr6ZHv/jVADwIRwKOseNG0cqP8DHUFAPBOAhHAEDVPaQAA6sV6TXw+8WEcqWX3y4dpx9Iqvce7OAY4ymSVAAAwoe/3++df2MgLH2McG7oRzvUQWzY11CM1LCT3Hu9ScxxBih4RwDB6RYx3ZFKz0gUp/ak34PNpf5RzqiF45blAMILPJz6Rqes8WghEAEPd8SNVk19qmdK6NV0SZ+i2WFuGWAM4dTdulKv28Qz10GrlegPGG/l9H/EUD+C5DM0AhhvZfa8mn9QypXVruiTO2G1xa6DG3v98/nsxGRsLPMpV+3jGemjVq972Xb9TedSW5ehyvdaHt+r5vdkP7/h8BCCAYwQigFtsjcHejYyaC6TUMlc8UnPmC7TY/j+6L3q5ah/PXA+trq63bZmWQE3t/jy7359Ub9AibOyXPtvPAbHvCVWzbGr5cD6JWC8rPa+AowzNAG5z5532O+Qu1u7cBy0XkbOXc8QF8SzHq4t/eK6WuSH2r3OflZY9ky/vk3oSi+OCWgIRwO2u+tGapYEYc9Ud5ivzPZLnXXV1ZojN1UZcZF1db2eU5qkIP08tH7vrmlonNefF/vNUXuFyoVwZU/nEttnFN/B2qfO38yE1DM0AuEDph3emuQlyM5wfnS+jt5r9V7uPV71I6l1vqW7apSEb+6Edsf/36YQBhtj/+zxTgYZwuVTwYntdU8Zwe3P7tDboAfB0qfMplOgRAXDSCg3b2rkCUmOAa9OYXe3wmFm2dWS9XdnbpbULd6peYg38ln2Sq+u3zS0CADMRiAA4IXb3eCat5dk3as+kM6NSXc20javV25HuuKO78I7Kb8aAFgDMRiACeLRw1u/9+2H36tQd5dS6pVnNj97NvdtMZcztv5p93FJXq3vCNlwlHL5xRVq11AMAlH0/n89v1I/mUy72gLI7vu+rnmNWLfcZq27zquXOaZ2MMrdOKpi3LZeahDI1YWRKrhyxeRtaJpbMzftQmwfXWfk7t3LZocXsvUNp17sev9+vHhEA8GalC43U3A1H0r56vopS2Y5cRKXWTwVfXHADQDtPzQAATjty92T0nbOj+bnDBwDX0iMCeBSP0FuHuppPOMygpgGeGpqQG7Jw1XCG2vKeyS83dERwAgCOEYgAHkOjYB3qak7hvAhnHnEZm2OhJd0ateU9k1/tY0UBgHqGZgAAAADD6BEBAC+XerrE/r3SEyrC1/vlc+nXrL9fLvfEjlJ5a7c5zCu1vQAr6Tnfjbl0aKVHBAC82HbxWGrkb8vk1ovN1RBbbv9e7hGY+zxT/9eWt7TNsXVK2wtwle/3O+Tc0iMf50aO0CMCAPh8PnVzH+wDATVzQLTeIdvSLQURWtJL5dGyTsv6ALVG9Lyq6fV2Zfp6j1FDIAIAaBb2euipFJxoNbLsADG5nmC5z6/I46p8zmxDanhe7ClFAhrPJBABAFTrfVG4pX9VPkfSceEL9FLb8D8TKGhZp+Vxzfu0a9JPpV16zTt8P5/Pb1TFO8jgPXzfYR01wzFKkzvG1gmXOTJZZenitaW8e+G6uckpw89j20kfK/+WrFx2rlcTHCgNS6tZP7dM6Zis6cFw9JguBZlT6fse3WPETQeBCKAL33fgas4r77Nyna9cdq7T2oCvDaIene+hNaBx9XwPpUBEjO/ReCMCEYZmAADT06gDVnK0AV8aklHqbXY2/e297ekao8+7sR4RPJNABAAwLbOvA6s6c96qCUicCRTUBjygF4EIAGBaLoaBN+v9SMzRj9yMBVD280fwHgIRAAAAHZ0d5jAiQDBKGHQQcH4ngQgAAACGSc1NUfMez/DX3QUAAAAA3kMgAgAAABhGIAIAAAAYRiACAAAAGEYgAgAAABhGIAIAAAAYRiACAAAAGEYgAgAAABhGIAIAAKCj3+93Oo3v93tBSWAOf99dAAAAAOK2AMQVwQyYhUAEAADARb7f7+f3+50OIKTWF5jgCQQiAAAATgoDBNv/W2DiaDql92FFAhEAAMDrxAIEqaDBfn6G1OepAEFt74jcMq3BDJidQATwGCtP4uTiAgDmFAYB9q9reynU9I7IBUBcJ/A0AhHAo6z4Q71yAAUAniwWONh6OPx+v+brjit6R8ATCEQAXex/pAEAZnTHzYBc7wgBCN5CIAIAAHilVCBgVN5hfgIQvIVABNCNXhH3O3JnJXYRpg4B4HpHn6wBq/vr7gIAjFJzl6O0zKrzOXy/3z//Sst9Pp8/417Dybha86rJc7/OVcv1Wv+Mlv0xQqwcM5UPYAaxXguCBnCeQATQ1fYDfnfj5s1BiFCqPlK9J1qDEfvnp2//SuvWXtCdvfC768KxZlKz2IVuT7GyuLAG+K/9tYwgBFxDIALobt8YvasxX3PR8LYLi1h9tDxSjGPsS4A5tARkw56CwDnmiACGOdLNfxbbHZBeZb9zn4y+u7Pf1twz07fPU8vHnuOeWifW22P/Xqx+Y8+IT82fkdum7bPcc+fDZVKvW/KLbWtqf5ilHQAYSSACGK5XY6dnkKB3A+2OfdJ7m1KN+lQwYb/s/v3YpKf7Bvq+x01snVLAIrbcPo9cgCJXxtT2xP4ubXPNPkmlnQqA5AIkAAA9CUQAZDxxLGhpnoJSL4Ur8mmRCla0rrOtd+RRaaUnwLQcJ1f0rGnZvvDz3mUDACgxRwRAQfi0g9ikgrkJIGeYrLNmbGvqrvgd3faPNIhHN6JT+ZXqvGbiypb8rkgbgHs5b/M2ekQAZOS6vqeWqf1shKON3SO9Bp4sNXwjZuZ99cQePgDAer6fz+c36qLEBRDQU6nr/KZ2wsNSHld11X/aubF1MsrcOrF5G/bLpSZmTE3gmJIrR2xehVJ+qbxTvU5aJpBsya+Udvh5uB7cbeXz48plZ7yaaxAYpff56/v9CkQAz7HqOWbVco9wZN+M3p9Pzw/utPLxvnLZGatmImcYaUQgwhwRAExJEOL+/ADoK/f0KHgyc0QAMJUjk2OOnlDz6fkBAPQkEAE8ijsI6zvS2B7dQH96fgAAPQlEAI+hsQYAAPMzRwQAAMANYvNBmA+IN9AjAgAA4CZhMKL0GOdN7pGfqUdZC3AwC4EIAACAG8UCBLmAhEd+sjqBCAAAgEntAxJb74nYIz9b5HpTwAgCEQAAAJM7E2wI39ebgrsJRAAAADxMbI6I2PtwB4EIAACAlxGY4E4e3wkAALCI1CM/j6QTSwtG0CMCAABgIalHfsIqBCIAAAAWkws+lB4HKnDB3QQiAAAAXkJvCmYgEAEAAPAigg/czWSVAAAAwDACEQAAAMAwAhEAAADAMOaIAACADvYTAgLwj+GBCCdkAACezmSAAGlDAxFOyAAAAPBu5ogAAAAAhhGIAAAAAIYRiAAAAACGEYgAAAAAhhGIAAAAAIYRiAAAAACGEYgAAAAAhhGIAAAAAIYRiAAAAACGEYgAAAAAhhGIAAAAAIYRiAAAAACGEYgAAAAAhhGIAAAAAIYRiAAAAACGEYgAAAAAhhGIAAAAAIYRiAAAAACGEYgAAAAAhhGIAAAAAIYRiAAAAACGEYgAAAAAhhGIAAAAAIYRiAAAAACGEYgAAAAAhhGIAAAAAIYRiAAAAACGEYgAAAAAhhGIAAAAAIYRiAAAAACGEYgAAAAAhhGIAAAAAIYRiAAAAACGEYgAAAAAhhGIAAAAAIYRiAAAAACGEYgAAAAAhhGIAAAAAIYRiAAAAACGEYgAAAAAhvl7ZGbf73dkdgAALO73+91dBAAuNjQQ8fn4MQEAoI6bWADPZGgGAAAAMIxABAAAADCMQAQAAAAwjEAEAAAAMMzwySoBAOAtwgk3nzJx+367nrJNwDh6RAAAQAff7/fz+/3+/As/uzKfkfbbBXCEQAQAAAzwxIb7E7cJ6E8gAgAAOvj9ftHeCtt7+//Dv2OfpT4vpRX7O5Z2rJyx/Pf/166Tei9Mq3WZ1vRj68XSqKmD2GdAHYEIAADoZAtGxOZUCP+PDXnY/537PPw/9feWxj6tVLBkP6xkWyaWT658pXT25dn/XbtMS/qh3H7c/o7tp3Db9QqBdiarBACAjsJGcWm5ljSPlmUrTy+15UsFTlqXOVuOvX095YIYpfoE0gQiAADghTSi/5EbvrEPJAHXMDQDAAA66Nlwnf2pG6s02mPDL2oCNLkhH0DZ9/P5/EZFQ3VfAgCg1urXjmEjNTYsImzM5oZOpOYpyL0XE97hT+3jWLlSZa0tSyqd1P4oLZPaf7n0Y2XODZ9J7ctSukDc9/udNxCROnmkXreUIbfOXT94V5zEWst+94/7kR+/K/L0QwEAa/C7DfA83+933qEZqRmAczMDt6R79PMrXd3QXikI8fnkyxubdfmqPHWhAwAAuM+0gQjY3B0wAQAA4DrLPjUjNoNt7HVpPFhqvf3rcP2WYSPh+2HaqXFoLeP+Us9MjpU9l2esvLE0YxP51CxbO/wktm9yY/9SdZAa6+dxSwAAAPeZukfEvoGZmpk2nOV2Wy9MJ1Rab/95rByx5xnH/g8bw2FeqSBBLL+aMqQ+zwmX3zfUUwGJUhljy4bLpIT7JlUXsc/DPM1oDAAAMJdle0RsansgxD4/qtTQj+Vbm1+u58aRMpzdzjNl3C/bMxiQ29d6PQAAd3ATBFhZ73bUEoGI2DCAWLf7ESf81DCOnt39Uw3tUg+Q2qEQqV4hLdtSM9xiZD0BANzNDRFgRSPaa1MPzfh86oZZxPTqkn/ns4L3QyFyZWgtY03vitYyAgAAQMz38/n8RjWqj/YYyPWI2F7H5OaNyE1+GK6bW6amrKnylCZbTG1DqVzhPogplXP/Xmn/nC1jWM7a/V47aWjsb3coAGB+K/9mr1x24N16n7++3+8agYiVrLKNuadKrLINRz19+wDgKVb+zV657MC7jQhETD80YyUr/eC89UkSK9URAADAEy0xWeXs7pw34ozUEy1W244WT942AACAFQhEXOAJjdsnbAMAAADzMzQDAAAAGEYgAgAAABhGIAIAAAAYRiACAAAAGEYgAgAAABhGIAIAAAAYRiACAAAAGEYgAgAAABhGIAIAAAAYRiACAAAAGEYgAgAAABhGIAIAAAAYRiACAAAAGEYgAgAAABhGIAIAAAAYRiACAAAAGEYgAgAAABhGIAIAAAAYRiACAAAAGEYgAgAAABhGIAIAAAAYRiACAAAAGObvuwtw1Pf7vbsINPj9fncXAQBged/vN3pdtV0b/36/f/0NMKOlAhH74IMT61rUHQBAP2EAYtabdjWBlJr3az+vKc+Z9a8W1tuoco3cD0fzal1vtrrl35YZmrGdtLZ/rGVfd7P+MAIAzGy7Hn7itVTq+r503X+2XTBTu+LO9s7I/I7m1breyCDO9i/3Hv82fSBiq8CZThKcs/2A+mICAPSVaiDFXofXZlc3pp4cSOlB+2cNWz2F9VUTUHrzd2GJoRm+hM/jRwgA4JjtOqr2Gnlbbr/O/u77/sZf+P+27GhHhmqkyhxed+bm0Yi9P2qIca5ea8uVey+Wfu1+yA37ie3fUtljn5e2I1yntY5G1aOb6HWm7hGhEp9NMAIAoE1LD4XYtXRq/ZZ5G84qXQOGQZLS+/vPwjLH/m9Jf//eCLGew7XlCod2xIIJqTRK+cUCWPv3U70CcnXWuh3h57HtaMmnh1z7NVav+//3y9zVa2mkaXtECEK8Q2tEHwDgjVJBhdw1VOw660gvipb1SlobTLFGcmq5Ur6xZWrSvyMYsc83Va5w+dp0U5/lej2U0qjdv0fLd2S5UO96LAUhUr2RYvUdW262XktnTRuIAAAAzknd9CkFMUp3slsdKUNMy/JHbniFy/YKyLQamW9LAKT2OCql1duIeiztj7PbnxuisuJN3amHZtTYd0dJdUu566C/opvMVWVfudsOAMCbpbpwp/5PLR/eWa1Je9aeq72vacP9MmIf1GzTTG2dq/XcjlH1WOpNcmXQIOwtsZrv5/P5jTq51J7IWk94qW4sd5ipLJYF/VsAACAASURBVLEyzFCe0IxlAgDut/I1wsplv9q+kRS7Ox423lKNudScBbnPt2VivTGOpN9TWKZwG1re27+f20el/RBzpHdNLq2rt6PUA6NHPZbagKn2WM3QjNTfPdt4vc9f3+9XIOJqM5VlpjLkzF4+AOAeK18jrFz2p1EXfb19/9YETfbv5YJJrUG7cNmrjAhEPH6OiNqo5pmobKxrWylSWBP5a43I5g7cmU8QR8bvAQBAiWvMvuzfeLvs6HtHl1nR8nNEbFJzIMR6J+zH04Tvh+vF/o91i4ktG+Yby6+mDKnPY3mE6abKBAAATzXz/BZPYP9y1mN6RLSOVQrVNvRzedaWbUvvaBl84QEAIM31cl/2L2c9JhBxRmrcTs8hA6mgRmpG19LnAAAAsILHDM04487G/X5oRq4MAhAAAAA8wfI9IsKG/CY1WWNpsspYT4TURJM1j1QpfVYza2pNsCK1bStMVgkAAMB7LB+IKDWuj8xE2ppnaoLJ2uV6letIGgAAANCToRkFehIAAADAdQQiEu58JE3sMaSxz3PLjJR6Asgs5QMAgJjUdSzQl0BEwtUBiJYTWi7vmkd4hnn1PpkaEgIAAECt5eeIeDONfQCAZ4rdSLry2i+XvqHJQG/LByL2T5LI/R17OsX2eZjO/nXsKRelfEppxfJLvRfb1lw6qXKnnhqSeopIqYyx7c9tQy4fAAD+K3Y9deV1VO/0V2EoBoy3/NCM0hMrUg3ysHG9vRc2pMP/a/IppRVbJvZealtz6aTKXft/bp/E9l1pP6bWAwCAWj2DBdt1quvVPvbz24XzyAkCvdfyPSJKYieTsGGca/y35lObVm6Z2jSuKHcq8l1Ku+axqYIRAADHhddivecwS92guluq1zHn9B7+k0v3rb1v+MfjAxGh2BCC2FCHo2rTuuKLd7TcseEqV6Wdym+fjpMOAEBZ7zkbZp8TotS7+GzaM27zaAIE540K6DxtXpfXBSJqhkDcUZ7VtJS7tM9X3QcAACPU3ESaOf292kZbrjxny+vac7xVet8cNSqg86TA0ZSBiNaTS2wYwP7v8I58LLqaWye3XLhOTVqpOR3CL2hqks2WvFJplfZxKu3ayTFjZd6vBwDAeDPciMs1pmqvGY8M1Ygtnxqi/Ba9h/+E6a7ccOZaUwYijqg5WbV+fvTEVLPekbSPlvHol/1I2k4sAADXC2/4HLnmyg29HdkrIqcl/9rGrRtiaaMDBLMcZ1cbFdB5Us+SxwQiaPPEEwAAwFOUbgi1DpMN17+zJ8DVjbZc49Y1b51eAYIZeuCMMCqg86SeJdM+vnOWORyeZntkziwH7kxlAQBYxXatnLte3l/3zXS9tS/PVeUK98ds17wruuvpfCsbtW1P2IfTBiI+n2fs4NnM9EPkxwEA4LiaycBnvta6+lr/SXeL7xAb/lMKdsWEQaC3z8NxhSe2iacORGyeuOPfzg8EAMA19g1GPQE0cmvVzgfXEjBaIQDW235/HQnkhJ7as2T6OSJENp9HXQIAXGvVa+anTl74NKWnlLx5QtBcQKf1aTB7sacs1uS9iukDEZtUxGflnf8Wo2aRBQB4u9mvs57WmHqTVKNaIKmsdV+9YZ8uE4j4fPLRN+b19C8RAAC8xZm7/G+nZ8k/lgpExMxUSW+IXAEAAHw+c7XFVqFnyf8tMVklAAAAPMU+APG2IMTnIxABAAA8xL4x97aGHWt663EqEAEAAAAMs/wcEQAAAJv9ZPZvvdsMsxOIAAAAHiEca//GsfewAkMzAACA5cWCDvvHJXItAR7OEIgAAAAAhjE0g+WIas9FNBwA4F1i83DEeqQYGkOKQMSFfMn6MenQvNQNAMB7mIeDKwhEMD0nt7n5IQIAZrDNB+HapB/zcHAVgQimtZ3Q/HisY/9DpN4AgNHCRrHrkbEEJNpsx+cbj1OBiAuJuF7P/lyPqDgAcCfXj/eJzREBMZ6awZQEddYmGAEAAGnf7/fPvzcSiGA6ghDPIBgBAPAsses71+7ttn22/XvjNbOhGQAAAFQxD8c5uQk/37QvBSIAAACoFmsw174Hn49ABJMpRQJT3ZZmOsnFtqHlSRJ3PXXibVFYAADgHuaIYCn7R9xs/0pi49h6OhsNHhUMCPeDIAQAADCCQATL04Ce11sn3wEAgBgTfv6foRkD5e5AtzTWnr5ei/BLGw5r2F5vy6Veb+vkJt6JDZlIrR/mXzPcJLVMrEz7dVL7oKZc4X4IP6/NEwAAqGPCT4GIIWoao0cPvqetVxuwiC23bxzvH4mzf7/1dS7t8L39+rF1UtsRppv6PLZdYVlqypnbL0fyBAAA2rz9OlogoqO7Jh18g9Sd+7M9L1KN61LapTrOrX+mzDXH1tXDIxzPAADAGQIRF4rdRaav1D5vHUJS87SOI2nX5n9lWrFhFr3KDgAA0MpklR0IQrzPFQ38q9KofZoIAADAHb6fz+c38nGBb2ggvWU7e6jpmbCJLdcyUWNpPoYzaYefh+vF0q1Jo7RMzfI167TmmeK7AMAZK/+OrFx24N16n7++369AxJWevn2j3LUfn1B/qYkmZykPALRY+Xdk5bID7zYiEGFoBnxcLAAAAIxiskpe7WlPNvFMYgAAYHYCEUyn5ikWV+b1NLNsk14mAABAjKEZTCk10SNrEIQAAABSBCKYmmDEegQhAACAHIEIpvX7/fSMWIwgBAAAUGKOCKaXCkZo8N4vrBd1AgAAlAhEsIRYA1dPifsJPAAAAK0EIliWRjAAAMB6zBEBAAAADKNHxIXcoQcAYJTUMNXwmnSbTHpb3jUrcDc9IgAAYEFbQGF70ljqiWP75VqYjwvoRSACAAAexOPPgdkJRFzICR8AgJl8v9/oNWr4fuz1/v/9Mqn1wnxiecfSAN5HIAIAAB4qNxxj+2ybQyI2j0Rsmdhy4TwUsTT37wHvZrJKAAB4kS0gEL53Riy4kOqJIRgBCEQAAMCLbL0U9sGAHoGBMM1974leeQJrMDQDAAAeJNbjIZSa0LLH3A3hHBICEIAeEQAAsKDUJJH7hn5q0snU3A6xIRuxx4KGvRtq0xSMAD4fgQgAAFhSTWO+ZrLK1HKpoRW1y9SsD7yToRkAAADAMAIRAAAHlMbSf7/fLuPtr8xzdPkA4PMRiAAA6OKObuiteeoqD8AdBCIAABqFk/EBAPVMVnkhdxUAgJTcEwe2oEbs6QLhOqU095/lnlYQ5p0qBwBcTY8IhjGWdk7q5ZnUa1/2L5vaXhH7RyDGHmsY9rDYL79fLpVm6rNYerHHJ6bKAQA9CEQwDWNp56Renkm99mX/vsOVAaez9VF6TOIWXCiV13EBwAgCERdy9yDNHZY5qZdnUq992b+EvRt6HA/7wMG+t8LR4Eeu9wQAjGaOCKZlLO2c1Mszqde+7F9axeoiVzfqDoCV6BHBUMbSzkm9PJN67cv+faf9fs29F76/7+EQ9nKIpRcuH5PqNVFKb3sv9XdYfgC4mh4RDHPlBc3Zuz6lu0y1F+NPuPukXp5JvfZl/75XbD+l9l1Nj4bUMrFeLS3rx1631LHjAYCeBCLoLnbxdHUX0tRdxv3nLWJ3l55GvTyTeu3L/gUAOE8ggkcwlnZO6uWZ1Gtf9u/cYsNbegh7sqhjAJ7k+/l8fqN+3J5+sfT07TsidhGVurAK369Zd39BWHPBVrrLmEovJzXuembq5ZnUa1/2L5uW33vXBuesvP9WLjvwbr3PX9/vVyDiSk/fvpnVjqVlLPXyTOq1L/t3fgIR46y8/1YuO/BuIwIRhmYAAByQ6pUSvk7N0xFbT+MV1hPrdbbS9zhXfuckehGIYHq13YSPTsLmBPt/qf1c2v+5z2u6mOsG3lese/7ZfW3sel+xoRSjzlNHj5HW9Z70vY9drG9/h4GFVG+Xbbnttd8l7qAxfU7s+mmGIYS1Ziv/xjH4XAIRTK80vjl2YUe71H4u7f+az4/kyzWOzhVQky79pAKCI/I9klfrek/43scuKs9uk+8Vd7u7MXo2yH13+a8Unk9y17r7z1Zv+M5Qh6sHdFYhEHEhB9l4sS93ywWuu08AHBH77fA7Av94W0M6t01HpdLocQMuVf6V6iB09Bjcv17tOFyJQATdxbrglmaUvzIirgt53NEhF7n1cuOgczP6t5SLvNahTKWx7bHG1pvrqDS+v2a51Lq1+7lUV3ul82nteaC0HeE6bzkHpwLZLlxZ1dWN6ZEN6VhaIxvTIxquPdOepeHtGHyPv+4uAM8Wjn8N39uEX9KrvrT7vHI9JZ7QTbhFrF5qPs+tt+9d8vnk6/RI+pS17r/woiNWf2G9vrmOYueu2nNc6lzUup9r6qr2fNpyHihtR/h5bDuecszst23/3rZ9uSEb+2VigdswTRgtdg650nbs99K7/LVl6LmNI/bhneefEXX49GNwFXpEXOjuCOKMSiez3F24UfvyjRd7LT8ysYZQarmcVJ3Wpk9Zbb2GdVEK0sXWf6tU4zyl9jyWWy4MOrR+B2u/e0fLd2S5lYXbGAuq1y7fsgyMtL9pcJVY8K3n3f0nXZeXet5tSuejlfQ6Bvdpb3/38LRjsAeBCLqK/eik1Hxha7v41nzx39ydtqVeQi3758hJ+A37v5faeg3rpfV4eGsdpS6gR+6Po3V8Ji2AM2INvtS550hDesZrt/05+EyDN7fufh8e3QelQPVs+/WM2E2Y7f3QkwI6MzM0g1sdaQSHXZ5SXYPpq3fDRcOoryu6Xr6tjkoXk6nhDU/wlO0A6oVDiY6I9SIL8zgjd803cohBLlBwZGja/vemZh8dSX+/72p6at3hqmOwdJxsy51JP5W238+07+fz+Y3sAj/DQd3L07fvqFi0O3dBH+7Hml4QuWVin9W+92Q1d1Nz76f2W6r7YK5eSutT78iQm9IPZWrZt9VR6hyR6zJbOpflvj+l70hMay+vlnq/Yjveer7luJWvrVYue0zL9rT8Thw5H6z6O1Qb0G7pkdAy5GXV/bbpeQy29gJZfV+W9D5/fb9fgYgrPX37RrEfn0edwj1891jdysfwymVPGdGQrgmerr5fUzd1UkHfls9q019Vzba0BhZagjnh8k81IhBhjgim8oYv9tuoU7iH7x5wtVzAoNT7MdeQ3i+TOnc96ZxW0+jNbWtpPzwxALEpHYP7Zfbv5d4/kz7HCUQwBV/s51GncA/fPaC32DCx8JxztCH9tuGAvbfryfut1zFYmz7nmKySKfx+dZPxsA51Cvfw3QNG6XWuqR2qwbvtf+96H4tcT48I4DFWnpn4bT906grgGUqT6J5NG+7W8xh/M4EICKx8ovGDveY+WPmYO0NdrWnlfbDiMQcATyQQcaHWx74wrxXrcOXGAbAW50gA4AxzRFxsxYszAAAAGEWPCG7VOhNy7I6W4M846ms9R2YbV2/3U29rco4EgDoCEdyu9tFMqWcDGw4zXuqZzLFlZq6vcDu2spWebx57P5b2LNv5+dTV2X65u+utVN7c57ln0Ifr5J4vPkP9rVZv/N9TzpFAXx7dyZsZmtGR8aj1tsfvbBdh4b5LBSpijYmeSvmkyt+aTiqt2vRHmrm+craL/f2xt9k/Cip8FGLss9T2zyp1DM1Ub7UXTy0XWbFHfMXem7X+Vqi30jkq93nLOqXfipmseo6Ekti5dKX0eY4Rj+50DF5PIKKjfcOaOmHjbr//UieAUSeGmuBCrnFam04srZb07xIe63fXV07sjmOpXEcavLOLnZ9mq7dUoCd3l/ns92P2+pu53gSQ0lY6RwL99b65NOPNK9gzNKOz2rsbRy+mnr7etm5t472nUjlaLsBbghEtZvixqS3DDGUNlRq3Pd25P1q2b8Z6G22WfTBzve2HOu3LkDr/7T87+l2rObfOUHczlAGuUjt8bNb075I6P66S/kwcg+sSiBhkxN3UFddr6Wbcqzyp/O8U9oJoXa+X2kBMzT7s/WPRO72rf5h61d0VwbOz68S0BjJbG6q5Zc8eJyMuRGatt89njnPkUSudI2F2GtPHpHplXrV9vdOfiWNwbQIRTKGmUderUTGzFX44nlxfuR5NK4/lzh1PT6i3lh5oNcvPYrV6my2AdJcnnyN5L41p7uYYXJ9ABLer+UJvX/xYZHL7fCZPP0k9rb42qXqbtbwtWhqBq9XbJlZ/q38X31BvmycFkJ56jgSAqwhEcKvWYQexSXdmu2BbveGT85T6yo1fz1kxOn5kiNOM9Tb7fr7aU+qtxpMCSE85RwJAbwIRLCVsjMx2Ryws29kLylUvxjczl307lvavN9v7sQbC/rNtnf37qWVWMkOZS/sw/Dy2/JFlavKe1YxlfVsAqdWVvxfAGo7eDJklfbiKQARUSjVOYo2c2LqlRk6Yzufz38fV1cylQb3UPszt25p11M15pSEysZ4ppTRqh92ov+MEkOAdNKbP6X1N94ZrRsfg+gQioFKpAVrbeL0qHYDZCCDBe2hMn9N7e562v2Icg2sTiAAAAJppTHM3x+C6BCKAR5lt3hDS1BUAwDsJRECEBtKaRK3Xoa7W5hwJAJwhEAEBDSSANOdIAOCsv+4uAAAAAPAeAhEAAADAMAIRAAAAwDACEQAANzLvBgBvIxABAAAADCMQAQAAAAwjEAEAcKPv93t3EQBgKIEIAAAAYBiBCAAAAGAYgQgAAABgGIEIAAAAYBiBCAAAAGAYgQgAAABgGIEIAAAAYBiBCAAAAGAYgQgAAABgGIEIAAAAYBiBCACAG/1+v7uLAABDCUQAAAAAwwhEAAAAAMMIRAAA3Oj7/d5dBAAYSiACAAAAGObvuwsAcJWV7yqarA7geVb+XQLoSSACeJQVG/QuVAGeacXfJIAR16aGZgAAAADDCEQAAAAAwwhEAAAAAMOYIwJ4tP0Yt9xY3e/3WxzLW7tMmF9tGQAA4A0EIoDHCgMHqUBCzYQ8tcuE6deWAQAA3sLQDOCxahv8NcvVpuUJGAAAkKdHBHC7EY33ET0R9kMxWvO6I4ChZwYAAHcQiABuszW+r2oQpxrzoxv5v9+vORhxR1Dg6v0PHOM7CMDbCEQAw41uAJ/pqfBk4WSa9g0AACMIRABDCQbMR6AGAICRTFYJDPOWhu6q27kNKQHG8r0D4G30iAAeK7y4Tz1Gc1su96jN0jL7vPaf5z4DAIA3EogAhrijl0AuvzBYcHaZ2rxmd2SiTQAAaGFoBgAAADCMQATQnTvsazFXBAAAPRmaATyKBjQAAMxNIAJ4DL0uAABgfoZmAAAAAMMIRAAAAADDCEQAAAAAwwhEAAAAAMOYrBIA4EYm2qVW7MlQueNnpsdnb2VvLU/rekfzebvUsbLfn0f2rfogRY8IAABYwNaY+/1+f/7lHls9U+PvaFla15tpm59gvz+P7Nsr6sOj2Z9JIAIAAOCltt4QGvyMZGgGAMCNZuo+z7piXejD19vf2/EWHnthN/pUmql8UuXJlTeWX2q9VHlb8+G8muNte12TRvhemFZ43O7Xix3f6n1+ekQAAMBCvt/vn3/74RrbZ9uwjU342X7dsKEXmwsgTDP1/758uaEjsTLu34utlytvSz6ktfaKKB0PNfOXpOo0lUfNcare16BHBAAALCTXwKr9LFwu1wjN9TaIfdbSoK1tLB5tVGqU1mkJQJR6cdX28joaPKo5TtX7/AQiAADg5WJd32PC4R1n0uot1ZWff8TqslS/sWOg5riIpRN7XaqvUh7qfQ2GZgAAALfoGajQEO3nyskt90MztrRb1ku9r97n9v18Pr9RlWQyJq6Qm2SJOamn9agzGMf3LW3lfdOj7DWTQ26f5bqvxyYaLDUsW++a1/SqCNOtmcAyN0liLt9Vj6OeWvZ3KFeHtROKpiadjKUZW66mzOr9mN7n3u/3KxDBegQi5leKkKuz+fluwTi+b2kr75uVy17j6dvHMY6LZxgRiDBHBADAQKkJ2jYu4pmdxiYxjgtaCEQAlzsy8zYAMDdj74lxXHCEQAQAwECCtazK8UmM44IjPDUDAAAAGEYgAugiFh0XMQcAAAQiAAAGE6wF4M3MEQF0k3rGdC+lx4bOTAMEAIC3EIiAgMbs2lbcBysfc8Bxo4O1ADALgQiWtl3EXX0Bt+IF4ayN2dzs8AAAwPuYIwLobsXAztupM+hvH6T9fr+CtgC8hh4RLK9Xrwj+q7ULceyiWj2Npc5gTrHv5haM8J0D4OkEIoBm+8Zq6oJ5tovsljLnltmWK32+F+6Dmjyu1rvOavfJHdvcEoTRAGSE1LG5BdYdiwA8naEZPML+4q2nUvpbGWqWO5vOLF14Y+XMXWTvPx9lu6jf/sXyr1lmW64lr9rPRrqjzu7Y3tY8V2v4zXIO4JjU8bbacQgARwhE8Bj7BmSPC/TWBuhVDdlUo3k24X6f6SK7Js/acpWWq+k5MIur6mw7ZmfaNgAA5mVoBo/T6657qaHV0pDt1WCboSFYW4YZyppyVbfoMJ39sRnrLXGXO/KOBUD2vTLCfZQb7pJLc/9ZLL1U3qlyxNYP802llcsnlXZq27bX+/KV8nKnHQCYhUAEj3X0ovvuBvK+0ZBqsKaCGb0bGrWBmJp92KOsV9TdiPqP1W2vuruyzkpqG7yxoEDYoyn1PcgFBlJByJr0YgGE3PewFLCoyWdbLrcdsXRy6ef2J3MpBbkA4MkEImBCpSDETFLlmfUiu7QPSw3eJ+hRZ1fW69n9nprnYv+6V7Bsvw9zAcPc8VWawySXd8xTj+OVpYJEqV4yAPA0AhHQwdlGbMud4DvUzJMw40X2TPtwtF51NiJglhvikCtbSq73xBG5+WCO5JMKpJTq4q3H9qr237nwfYAnO/Mbfqc7eiM/mUAEXOyqIMTnE+9+fWVerVrymu0ie3RQp3THe9R+WLnONqmhES3L93A0WJgb8pFbrrYnx5sDbqtRT8DbpIZnrmKF3sqrEIiAC/Vs7K544pulfPuJ/WKfxRp4qR/JfVotP6SrRP9jvQ9SYvsit3/278f2Ryq90rwKqXLXppf7+8z3OZdPLI/UduzXTZ0HarcfAO6SurHgd+qdvp/P5zeq4h1kXKH3cVQzTj7WAM1110r1aig1dsNlcuX0/Vp3H8xU7tl6Q3w+jnV4s5W/7yuXHXrIXWOv8F1509CMEe0tPSKgUmlcdu7LGt7xPLpMTXk2tXfoR55AW/Nc5YcJAIDnGznM9+n+ursAwD3uOHke6drOOKmhA3fbz13hhx8A+prht/+MEeWvnbeJND0i4IFqJ8N7Ij8Kz/S24xgARtv3XO3RczZ2bXrltWrv8nMtgQiIeGNjNjd5YOqHY69lXo3ts9xkfKkfk9wPlh8bAFhXzTxauffeqnaestL6sWHCVzXoc0+AuqIuY5M/b+/vX59JP/TWm35XEYiAwJNOJrUnyFR0et8lfp9WzdMEUpNv7j/LpRcLQLy5p0dvueCb/Q1AbyYmPudIoKamkX62QZ8LcrSWpTb9vR7lj6VPO4EIeKgre3WcPcnGHtUUvq4pr5M9MBOTAsM1PNZxrCPnptYGfWseq6dPO4EIeJgR3RdjY+9qHjmakus9wRi6vML17pjMrDVP33NW4fogLzVk9urf95oG/Zk8Vk+fegIRQLPUnYuW5QFWZqgYjBVrUPOP2jkhrjpfleb0env6lHl8JzzIdgLd/zjH3gvf38/BEOudEKYXLh8TzutQm972XurvsPwAq4idN1PnuHD51Dkv93kqvVTeqXLAxrExv5E9sVJzfF1p9fRJ0yMCHiR28qydXKdm3VS0PRV9r5kbolTOGD8SwCxMCswb9L5rHDvmHIPr6B386H0cOM7uIRABAHCASYFZVexYSNV9GBBonfSvVI79XAZn5pviH4KJrEAgAl7kqh+lKy4Wjl7AtK5nvB9wNZMC8wSlY7j0+3kmIJFap7YXZ2t+T2f/sCKBCHiRqy+Sz65/5GL4yIzwLrqB1ZgUmDu1HE+1kyQeSRt4LoEIAIBK4US/qfdi78d6NKTSq+l5lus1UUov93drw5I1hUH6o/M27dfJ9Y7QQxHYE4iAB8lNJpX6LHfRWZPGpnTRXLoAyV2gp9ZLlTeXD8AZJgXmKXoEnFLDNQS1gJDHd8KDlGZETy0XzpReSiN8xFHq/00srdTnsfdi6+XKazgGANTp8Zu5/y0WhHius71oeDc9IuCBWsd1xtbJXZjkejWUug+3lOmK5QB6SQVpr+iCXjM0A2bnuAVS9IgAomK9FGJqggy1aQGsJDUMovVclwv6Oncygp6EnLH1fHEM0UIgAh5o5R+ClcsOACvwuEeuYmgsRxmaAQ9Umkl9k5qosmaG9XBYR24MaE1aYXmvmmE+NZs9wFGxoRep4Ri5SX/3r2NP4UitV5pYGGCE1GOGXXNRQyACHqpmtvbYZ70mHqoZ4nHkvVJ5/RACV8oFDErz6sQCqOFFe+ppGbGJhUvrAsCsBCKA01z8Am9U6oYcOzee7bYcO9fqCg3AagQi4EFGD0PQHRggLdZFucf50jkYgNWYrBIeZPQM62ZzB8hL9Zro0YtBzwhgpNj5TS9ZaukRATzGyhfhfrRhDakL79TfqUl1Y0M2YrPOt0zU6zwCjJY6Z0GJQATwKCv+AK4cQIE3aj3PtE6qe8VEvQCjOAdxhKEZLMcziqEv3SoBAOhJIAIAAAAYRiCCJekVAX3oDQEAQG/miGBZsceiQahmAqXaSZZKx1sqnVUmcfJ9AgBgBIEIliYYQU54bMSOlZpltveP5FWb/t1mLRcAAM9jaAbL2xp7hmoQqmlY1za+S8ut2ojfvjurlh8AgPXoEcEjhM9ZhyPubJDfdewKQAAAMJpABI+iUfVuZxrzdwexHLsAALyFoRnAK5R6O/x+v8uexmKoAwAApAlEAI83MjAgCAEAAHkCEcCj7QMDvYdfjMwLAABWZY4I4LG2YEAsKLB/vOZe6lGb+7RSj+mM5RXmobcEAABvJxABPFZpTojaVNBqmwAAA6xJREFUZXLLtaYDAABvZ2gGAAAAMIxABAAAADCMoRnAo5gkEvhfe3e3YycIhQFUknn/V7ZXNoTwdxB3ndO1kiYzqBtMr/gGEAB4N0EE8DWcxQAAAO9nawYAAAAQRhABAAAAhBFEAAAAAGEEEQAAAEAYQQQAAAAQRhABAAAAhBFEAAAAAGEEEQAAAEAYQQQAAAAQRhABAAAAhBFEAAAAAGEEEQAAAEAYQQQAAAAQRhABAAAAhPmJ7jClFN0lAAAA8BKhQcR5npHdAQDAP+MPcAB14SsiAADg2/kDHECbMyIAAACAMIIIAAAAIIwgAgAAAAgjiAAAAADCCCIAAACAMIIIAAAAIIwgAgAAAAgjiAAAAADC/OwoklL6+/N5nlva82ut+2fGcF07z3PqnvLnmfoAAADAnNtBRDlpzyf9d9t79WfG8Ok9eb8rzwIAAAB9r9ma0ZrY353wX6FBr04eLAgYAAAA4DmvCSJyvdUKtfZ828XMaoVPVzR8Wh8AAACoe2UQUVPbMpGrbe9YqXO3PgAAAND2a4KIa3tFK0ioHUi5Uqdltj4AAADQ9muCiJ7yjIfdYcHT9QEAAOB/8bogYuf2hyfOiwAAAADW3f58Z7lCoLVyYNTeUq4+GB1W2bpnpk5+X28VhOACAAAA1qTjOE4TawAAAOBpKaX3bc0AAAAAvte2IKJ3gOPo2vWv13Z3bL2vbdytO1Nj5/vs8rbxAAAA8P22BBGjAx97X5rIz2Eo23dtGRmN7W7dmRpPbn9ZDRRsyQEAACDa67Zm+IoFAAAAfK/bX82oBQe9r2X0Qobe9avmdT3/vXyuvLfVR6tmq59PtZ6ttY/6vsbdGnPtvXq1Zt7Tl0IAAADYbfuKiGtC/OnEdRRCXDVrE/G8vXZvWac16S7H3as1+z7ls7X2vG30jq17yntHtUbvufr/CAAAAD23V0T0fDKJ7a2YmDljIvfJveVz+eR7JYDI+6o9uzKx3zGeUf+1usIIAAAAdns0iPhUK4xobTvo1VnpO69fjmV1RcTKs5E1L7XDQvN+hBEAAADs8OhhlSuT5R1/9V/pf+eE+zd/FjPfmnEcAggAAAD2SsdxnHcnmzOHRba2XfQOTmy1lcqzEEaHUI6CgtaBjaNrozG3DoqsjXGmraw5+1xtHDM1AAAA4I6U0jNBxOo9AAAAwPdKKe3ZmjFaZSCEAAAAAI5j4xkRvaBBCAEAAAAcx8OHVQIAAADkBBEAAABAmHQch30TAAAAQIg/LrW/JxiDdUQAAAAASUVORK5CYII=')
