# Supplementary material for: Identification and functional analysis of non-coding regulatory small RNA FenSr3 in Bacillus amyloliquefaciens LPB-18
Source: PeerJ. 2023 May 15;11:e15236. doi: 10.7717/peerj.15236 (PMC10194069; doi:10.7717/peerj.15236)
Supplement: Supplemental Information 4 [file peerj-11-15236-s004.zip › KO/CK-vs-T1_map/map00100.js]

getPicJson('data:image/png;base64,iVBORw0KGgoAAAANSUhEUgAAA84AAAPzCAYAAABm8VUrAAAACXBIWXMAAAsTAAALEwEAmpwYAAAgAElEQVR4nOzd69KjqtooUP1q3v8tZ/9Y2zlpmqNH0DGquvqNQTQJITxycF2W5bcAAAAASf8sy7L8fmJnAAAAiK3ruvzf0ycBAAAAIxM4AwAAQIHAGQAAAAoEzgAAAFAgcAYAAIACgTMAAAAUCJwBAACgQOAMAAAABQJnAAAAKBA4AwAAQIHAGQAAAAoEzgAAAFAgcAYAAIACgTMAAAAUCJwBAACgQOAMAAAABQJnAAAAKBA4AwAAQIHAGQAAAAoEzgAAAFAgcAYAAIACgTMAAAAUCJwBAACgQOAMAAAABQJnAAAAKBA4AwAAQIHAGQAAAAoEzgAAAFAgcAYAAIACgTMAAAAUCJwBAACgQOAMAAAABQJnAAAAKBA4AwAAQIHAGQAAAAoEzgAAAFAgcAYAAIACgTMAAAAUCJwBAACgQOAMAAAABf88fQIAT1vX9elTIOP3+z19CgAAAmfgm8JgWXA2Lp8TADACgTPwOeu6CsImEX5OPjcA4CnDB86GUPJGGv/P2OoT7/+cfr+fzxAAeITFwYBPEXDNzecHADxh+B7njcYSb2AExXMM832PrefZ5wkA3EWPM/B6gqz3CYdtAwBcTeAMAAAABdMM1Qa4S6knc5Se61QvemrhrDMW07oqXwCAWehxBl5t7zDt3+/3737h36NInU/rtquOBQDwVgJngEguKBQsAgB8k6HaAJ3iYcrh43CYd+6+w7X9U2lz6VOPW8+7ti2V55E8Wl5nz8UJq2sDAHfR4wzQYQvUUkFx+Fwubcv+qbSlIDx+vvW8a9tyasevnXfpdVopGwAY0et6nFO9PXFvR0qtwVZ6PtfAjNPnem5KentSUnmWjls7p9TxW9/j0vtey7ck1au3J4/UPi2vp7YP79daF7TWDbX0rXrrqZZ6L5Qq53vnj8cEzADAyF4VOJeGOG7iHo8wXS4Aanl+z7ZUkNaST0luCGTpuD3nXHuPU3m3XsAI0+Xel9pn0fqeHnk9LeWMdzsjwB1B64XFzZUXiUZ5TwAAUl49VLu1Z6TWYNvT67undyd37DsCs73n3PLe1ILXnnzPaFy3DkE9Iz/erVaOjz7/tNzFxyvPe/T3BAD4plf1OKccCWpGGX47+lDgWq9vbp+7X1Pr8QTPbOI5uMuSXvArlS6XtnX/eB5wKX0cbJbOI3cuqfz2nl/reZeOCQAwklcFzmc1vnp7iUZs6F3Va9P7HpeC1TOC55bX2Tp3vfU8NPK/o3XkQ+8ohtr+cdB75Pi1NFec3558fZcAgJG9KnBelv7bs7TkUXp+1Mbe0bnSLXmX3uPWoPho8JzaL3dho+XzzOV5xj4AAMCcXjvH+fc7fmuT1qDvq854j7d87ngfWz7P3nM56z1gHOu6Fj/PnlEOZ5aL2nm15gEAQL9XBc5vbRSO1LN9xxDwO+055lvLGf9zxmKB2wWVo9/b1DzhI0apRwAAZvOqwHlZrgtqardQqm3b8jhrhe6z9ZzzlcHzXeIFkY7sDwAAvNsr5zjXemlyK+CWhleG+faunJs7l9Txji48lnsNuddZWnk3d/yz3uPWxcV68ml5T+NzLr2e1vdKT9475VaXTs2bT5WbbXvpcby9tAJ1mH/qeC3nUDt3AAD+ti7L8hu50WTxJd5Eeb7f3pEey5JeCDC8fVIcqKaC39xigqkgubR/Ll3t3Hqen9Hs5w8AjG9d1/cN1QY4w5FgrHaBJBXstR4vN8Ij7sVuOYee4wIAfNnrhmoDPCk3rPvorddajlk7h9bnAQD4kx5ngBM9GYzGc/zf3ttsmDYAcBc9zsCr7enpzS3+Fi/YVVscLNXT27LQXW5ecu250jnEQfVbgmcAgDtMszgYvMnI37k3GqlncqRzmZ33EgC4g8XBAG4k0AMAmNPwQ7U1MoGjrlyYq4Vh0edzEQIAuJMeZ+AT4jnJdx9bkHceQTMAcDeBM/Ap1k2Ym6AZAHiCwBn4jK3nV/A8J0EzAPCU4ec4A5wtFzwLysYSf0Y+HwDgKQJn4JNSQZie6LEIlAGAUQicAf4/gRoAACnmOAO8hB5zAIBrCJwBAACgQOAMAAAABQJnAAAAKBA4AwAAQIHAGQAAAAoEzgAAAFAgcAYAAIACgTMAAAAUCJwBAACgQOAMAAAABQJngJf4/X5PnwIAwCsJnAEAAKBA4AwAAAAFAmeAl1jX9elTAAB4pX+ePgEA9kkFyuE2c54BAM4hcAaYWC441vsMAHAeQ7UBJvX7/bK9znqbAQDOI3AGAACAAoEzwMRyvc4AAJxH4AzwIoZpAwCcT+AMAAAABVbVBphcOFxbbzMAwPn0OAMAAECBwBngBfQ0AwBcR+AM8BKCZwCAa5jjDDC51O2oBNEAAOfR4wwwsXBRsO1fuB0AgOP0OANMKreS9rbKdu6ezrmgeoRe6tLq4KWedb3uAMCV9DgDTCwXHJaCxu25uJd6BL3nHQfaqecAAI4SOAMwVPAMADAaQ7UBPi4e0h334oaPw17c7XFp33BbKY/wMQDAaPQ4A0wsNxy5ZZjyNg863pYbBh0+Fz7e0qX2jfcJ88v933reqTncpecAAPbS4wwwqdwiYKUFtuL9w/RhnqX0ucdxXuG20lzq3iC3ZR40AMCZBM4AEwuD53h7Tx6bMIjds7hWLrhOLeJVC5gN4QYARmGoNsDkwt7cUVbJDodqL8u+wHfEVb8BgG9al2X5aZQAzK91yHOtJ7fU01xa3Cs3L7p2rNJCYq3nrXcaALjKuq4CZ4C3mHFBrBnPGQD4lnVdDdUG4BmCZgBgFhYHA+BWR+Y9AwA8QeAMwK0EzADAbAzVBgAAgAKBMwAAABQInAEAAKBA4AwAAAAFAmcAAAAoEDgDAABAgcAZAAAACgTOAAAAUPDP0ycA8CXruk6b/+/3uyxvAICRCZwBbjZjAHp1wA8AMDJDtQEAAKBA4AwAAAAFAmcAAAAoMMcZYADhHOLSHOiWdOu67s6jti8AwBcJnAEeFgerueC1JaitLeJVOpYFwAAA0gzVBnhYTw9vLbit5VV6Xk8zAECawBlgEr/fb/n9fnqGAQBuJnAGmIzgGQDgXgJngIHcuTiXhcAAANoInAEGIWgGABiTwBlgAD2rWx8Neq2kDQDQR+AM8LAteF3X9a9ANn4uFTSH+4Tpc/m0HAsAgP+sy7L8DNcDuMesQ6RnPW8AgKPWddXjDAAAACUCZwAAACj45+kTAPgac4gBAOYicAa40ZXzhM1DBgC4hqHaAAAAUCBwBgAAgAKBMwAAABQInAEAAKBA4AwAAAAFAmcAAAAoEDgDAABAgfs4A0xqXdfiNvd0BgA4hx5nAAAAKBA4A0yq1KOstxkA4DwCZwAAACgQOAMAAECBwBlgYqkh2YZpAwCcS+AMAAAABQJngMmFPcx6mwEAzidwBgAAgAKBM8AL6GkGALiOwBngJQTPAADX+OfpEwDgmHVd/9omiAYAOI/AGWBiW9AcBsrrui7ruv4VPI8aYKdew9l5h7bjjPp+AADjMVQbYFK5gDMXGG7bf7/fv/9SwePdrgxWS6951PcDABiPwBlgYrmgU88pAMB5BM4A/Du8e/s73hanC7fX9i2lr51LLv/WvAAAzmCOM8DHhIFmOFw5nBsdzpHObQufS+UbDonOpU/Nw46fz51bLa/aa255DgBgWQTOAFPLBYylXthScBgvMpY7XiqPljnCLWlyz/e+ztq+Lc8BACyLwBlgWnFP7OasVapri47tyT/XQ106bs856j0GAK5gjjPAxMIgNJzve2bQGM8vzuV99lzjnvzCc8v1iAMA7LUuy/LTwACY39nzfONAObd/PJe5NNy7NlQ7dbuolrnTLcG83mkAYI91XQXOAG9RC5y/cg4AAGda19VQbQAAACgROANwity9lgEAZmdVbQBOYYg2APBWepwBAACgQOAMAAAABQJnAAAAKBA4AwAAQIHAGQAAAAoEzgAAAFAgcAYAAIAC93EGuNG6rtPm7z7NAMBXCZwBbjZjAHp1wA8AMDJDtQEAAKBA4AwAAAAFAmcAAAAoMMcZYADhHOLSHOiWdOu67s6jti8AwBcJnAEeFgerueC1JaitLeJVOpYFwAAA0gzVBnhYTw9vLbit5VV6Xk8zAECawBlgEr/fb/n9fnqGAQBuJnAGmIzgGQDgXgJngIHcuTiXhcAAANoInAEGIWgGABiTwBlgAD2rWx8Neq2kDQDQR+AM8LAteF3X9a9ANn4uFTSH+4Tpc/m0HAsAgP+sy7L8DNcDuMesQ6RnPW8AgKPWddXjDAAAACUCZwAAACj45+kTAPgac4gBAOYicAa40ZXzhM1DBgC4hqHaAAAAUCBwBgAAgAKBMwAAABQInAEAAKBA4AwAAAAFAmcAAAAoEDgDAABAgcAZAAAACv55+gQA2Gdd1+K23+935+kAALyWHmcAAAAoEDgDTKrUo6y3GQDgPAJnAAAAKBA4AwAAQIHAGWBiqSHZhmkDAJxL4AwAAAAFAmeAyYU9zHqbAQDOJ3AGAACAAoEzwAvoaQYAuI7AGeAlBM8AANf45+kTAOCYdV3/2iaIBgA4j8AZYGJb0BwGyuu6Luu6JoPnOMg+K8BOnQcAwFsYqg0wqVywuj2Og+QtmN7+nUnADAC8mcAZYGK5gLUlkBXsAgC0ETgDfMTv90vOh16W/4Z3b3+ntoX7xo9L+eXyb80LAOBpAmeAD9mC5zio3YZvh9vDHul4DnUqfen5cPh4uL2WFwDACCwOBjCx1kXAQnEQGz9XC2Bb0uSe7z1XAIARCJwBJhX2Hsc9wtvzVwiP1xMg55hrDQCMzlBtgImFAWw4BHtvz+7Zvb89+el5BgBGtS7L8nO1H2B+uWHb4fOhXC91rgc73K82FDw1tzn3vHtAAwAjW9dV4AzwFrXA+e58AADeYF1XQ7UBAACgROAMwL9y91oGAPgyq2oD8C9DtAEA/qbHGQAAAAoEzgAAAFAgcAYAAIACgTMAAAAUCJwBAACgQOAMAAAABQJnAAAAKBA4AwAAQIHAGQAAAAr+efoEAL5kXddp8//9fpflDQAwMoEzwM1mDECvDvgBAEZmqDYAAAAUCJwBAACgQOAMAAAABQJngIeV5g/nnktt78kn9Tj8BwDAfywOBvCgUYLmcMEygTMAwJ/0OAM8qLTCds/q20fSzrjKNwDAnQTOABOJe4efTg8A8AUCZ4BJCIIBAJ4hcAaYgKAZAOA5FgcDmERtUa+j6QEASBM4A0wgDnhrQXBv+tY0AABfZKg2wIO2XuGwdzje1nKrqZa02/OtaQEA+J91WZafHgaAe8zaqzvreQMAHLWuqx5nAAAAKBE4AwAAQIHFwQBuZm4xAMBcBM4AN7pynrB5yAAA1zBUGwAAAAoEzgAAAFAgcAYAAIACgTMAAAAUCJwBAACgQOAMAAAABQJnAAAAKHAfZ4BJreta3OaezgAA59DjDAAAAAUCZ4BJlXqU9TYDAJxH4AwAAAAFAmcAAAAoEDgDTCw1JNswbQCAc1lVG5jGuq7/BoXxitK/3++P50t5xPuddW5n5gcAwDj0OANTiIPm3+/377/NFjzX8oj3O8OTAXP8HgAAcC6BMzC9vcGiIBMAgBYCZ2B48RDsUs/y3ufWdf33ufD/1N+px6X8cvm35tXCRQAAgOsInIEpbUFwb8CZ2i8cwh1uzw2BzqUvPR8PMw+D6FJeva8NAIDzWRwMmFYcjJ6xX0sA25Km1OvdmrZVan9BNADAeQTOwGvleo/PyDe3uvee48Vpe847tZr31qMueAYAOIeh2sB0Wnto4xW0W/Y72vt7JL8wCG5Z+Tt3C6ye1wsAQN26LMtPrwQwuto9nFPpUnmU9tu2xXnk7hmdk5vbnHt+7z2ga73Kep0BAI5b19VQbWA+V9x+qve52jnkeoFTj68MbvU6A3dysQ54K4EzMIVUT3BMD+vfvB/AnfaOoAEYnTnOwBRy90BOpTvSy9p6nNr+Z55T7/FK2wGuFN5eTz0EvIk5zsDwUnOOUytRt851fsJV55NbVTveBvCE0epigD3McQam0NLo+mrDLNez89X3AwDgCgJn4HVa5kIvy98rXudWuE7dVzm1TylN6fhHhccTMAMjaVmfAmAG5jgDr9IyBzqcg7csfwee4XPhttKto+L7LqfyKm0HAGBcAmdgKrWei5agNLdoTW+PSGtPSqrHWdAMfIULhcAbGKoNTGPPcL/UMOunhww+fXwAAProcQamEAbNPT0X4TDrVJ6lx63ndOatqwAAGI8eZ2B4uXsrtyzQFavNU46fi/POBe+pecypNKXjAwAwJvdxBqZ21mqtb1j19Q2vAXgn9RMws3VdDdUG5qUhBgDAHQTOwLTOCppzQ8EBAGBZzHEG0GsNAECRHmcAAAAoEDgDAABAgcAZAAAACgTOAAAAUCBwBgAAgAKragPc6OpbXl2Zv9XH4d3UTwB5AmeAm83YwHOPa/gG9RNAmqHaAAAAUCBwBgAAgAKBMwAAABSY4wwwiHCeXm2e4bquyTS5PFryjucJzjjXETjfSHWTegl4isAZYAC5xmYubUse2+Pc9tq+ACPWTYJn4AmGagMM4slgVUMUyHEhDUDgDDCE3+/3bw9MyR29LXp0gM3TdVN4bHUT8CSBM8BASg1UjUbgKU/WTalh3QB3M8cZYAItjcZcw7altwhgjzvqptycaIA7CZwBJhE3MFONyO1x/FxuO8BRV9ZN4XbBM/AkgTPAQHKNwtpKsy3PtTQ4NUqBlKfrJoCnCZwBHla6R2lPsLvlk8ojtb01f+CbRqib4uHc6ivgKeuyLD+VEMA9Zg1UZz1voN2s3/NZzxuYx7quVtUGAACAEoEzAAAAFJjjDHAzt4YCRqV+AkgTOAPc6Mp5eOb5AUeonwDyDNUGAACAAoEzAAAAFAicAQAAoEDgDAAAAAUCZwAAACgQOAMAAECBwBkAAAAKBM4AAABQIHAGAACAAoEzAAAAFAicAQAAoOCfp08AgH3WdS1u+/1+d54OwL/UT8Db6HEGAACAAoEzwKRKPTZ6c4AnqZ+AtxE4AwAAQIHAGQAAAAoEzgATSw15NAwSGIH6CXgTgTMAAAAUuB0Vt2u5HcW6rsnnSvvW8k3dGiOXz+/3+zf93qvjR/d/m9z7P4PRP8MzyivAFdRPwFsInLlVHBCnAuRcgFXaNxdoh7Yf71ygHKYL0+91dP83mrHR5DMEAMBQbW51JHCq7bs3wBHg8gYzXpQAvkH9BLyBwJmhtPQcp/x+v1MC4HVdk3mE27Y027bc41y+uf3gKI1TYFTqJ2B2hmozjL1Bcyg3HLt3/9R5bf/Hxwgfx8PH43xT6cJjlKQC7JbXaW7ZfHo/s71lA+Bq6ifgLQTOPKZ3jnJu36u1BLS5W27EDYYzFxoLA/Fc+lnUPs+WBeV68wnzas3/bq0L6cXPl8oGwF2O1E+pi8976rSRLx6PfG7A3wzV5hG5RbpSQ5pb9s2lu2oo9FXzolPnnPthTQV9Mw79rp1v2NNfet978+nN/2m5KQDL0lY2wjxGfY01M587fE1v/RTve1a9fGZQenb9I2CGuQicuV1qOHP4AxkOgW7ZN/d8Kkiqnc/TcuecO7/wvZg1oGhZDf3KfEb57FvFn3XP6yp9t650Vtmc7bOCr9tT76Z+k333gREYqs2tar3JufThFedcr9uWrvfYce9jnCY3pDw1dCw3RzrOK053R6Ng1sA6dNZFjj1TA0Yz4jkBXKW0fkjpcSz3fNxDnmp/bNtTaVL7pPLPnRcwPoEzt+rtPQx/sI72GLakK6U58zg96XryKgVTT/9QHw30ngwUR+qhzTXEzjzukUZgrhHb29jUyARS4voorjdaR6WFj1MXyLftuYvnLfuk8k+dBzAHQ7UZ2sg/LneeW+u83pah6bO6Yw7yyOUt99nunfOdSh+/x3GjMA6C4/Th9vC8U3nVjnPW/EbgOWfVT7VjlKamtAgD3p589uwDzEvgzK165+I+/eOTW5DpzgArd/W81BPfOr+b/4wYNNc+xz1lo3SsMxqBLcfW2IT3O7N+ivM5+4Ja6qJfC7+18C2GanOru3qPzgqCUuf7xA9kLqg5Ovz8i1JlIzf87ilnBLx7GqUtQ/5r5xLuf3R6BTC3PfXTWUOb7x4Vpl6D9xM4wyTe+qOcmgMbPi41uFLBXm+DK9xvVkeD/rNee2oYdkt64L321E8t6xykAuzcFJDw+Kl84+3x36nflJZj1Y6b+90CxrQuy/LzZeVOvYsEhfttSttLP06l45Ty9x05btb3cabzbr1IEGvpaY4biaXvWbgt3F77Pu7ZBszhirp0pvoZmNu6rnqceU7qimw4rCsOanO9kbWgu+c4qXODt6iV6Z7ncz1ALfnWHvfmD3yP32ngbgJnHlMaztm7GFFtcY4zjgMAPGvv4mIARwmceYzFiL5n5nnEADzP7znwFIEzU7MY0Ty87wAAzMriYNyq5z6MFiOCPi4MAaNSPwEzW9dV4AzwFhqmwKjUT8DMrKoN8IAr53pfPY9cwxfe6+r648r81U3A1QTOAA+YsZFncTd4P3UTQNr/PX0CAAAAMDKBMwAAABQInAEAAKDAHGeAQZRWnc09l9oeb6vdti18zi3YgJo9dUfv7SjD/dRFwAgEzgADKDUic8+ltsfbUkH01miNt+fSAmxyF+ZqwfAm3Hf7O8wzzMOiX8BIDNUGGEApQO0JXuO0uX0FxMAZUnVO7QJear/UdvUUMBKBM8CE9vQG9wz3Bkhp7VkGeBuBM8Bk9gbNAGfYgudcvRIG1y7MAW8hcAaYyN5G6O/301MEnEadAnyNxcEAJtMyfxAAgPMInAEmUrv1VC9BN9Cjtc5Ird4PMDNDtQEGEM4HzG1ruWVV6v/wX+qWL5tw3qIGL5BTqlNqt89LjZjJ7ddS9wHcZV2W5adxBHCfWYPSWc8baDPrd3zW8wbmsa6rHmcAAAAoETgDAABAgcXBAB5gzh4wInUTQJrAGeBmV83FM88POOLK+kP9BMzOUG0AAAAoEDgDAABAgcAZAAAACgTOAAAAUGBxMIBJpVa/DbdZiAd4ivoJeBs9zgAAAFCgxxlgUr/fL3vP1ZbenJbbw+TStB737FvQbMftybN3n6vTwxccqZ9aeqZb6qY9z5fO58p6BxifHmeAD8o1aFvTbI3B3+/3x794nzMajUeHd/buc3X6TctnAF+zBcS5OmVLk9P6fTwjeD+SPzAfgTMApyn1MgHUnBVwpuqis0fAAN8icAaYWKoRuHf4dW+amnVd/224xn+HaXL7hM/Xep22/eLjtfas59Lmzq+Ub+r51PnlXgO8xZ76qeaK4PeOeid1jNxx1AUwJoEzwIfcFTQvy58N5O3vLe+tYRj2CoVDNOP5gbm507l0uf1i4TFzz6XOrzSENH4+dYz4/FL7AX/qrZtS38NcnlfWO6VjtNSDwBgsDgYwuVRjLOXOoDknFTzGx+/NJ2XP64jTnzl3uRSgb8fSSOaNWuunlPB7fGXddEe907NQmroAxiRwBviQljl/qTShuwLrPfvWGtdHF/xpPY/U41LwEAcId50rjOrOuunqeqf3GKXXrS6A5wicAV6gpccyN3ywN03JWb1CV/UuHe2R7xEOwdwz9FIDmbfoLfupnua9dVNrYNuT5xE9x6iNVAHutS7L8vOFBPie3Hy9VJrU9pQwbSlNeMzc33E+ceO7lD53HqXXEvf4ls6vNX3p+KV0uXOFt0vVG3vrptQw79J3+Mp6Z089ow6AcazrKnAGmF1rQ7OWx1t+C970WmB2Z9RPM1DvwLut62pVbYCZhT0T4ZC+vcMiZ/em1wKzO6N+moF6B75B4AwwqdxwvlLjdF3/vs/onlVdc8+n8u/N+8hxe+djv60BD6PYUz+deew7vtvqHfgWgTPAxEq3N4qFC82UFus5EjTX8t+b96b0eo/efgo4V0/9dMdx9yjVSeod+BaBMwB/eOKWLgAAI3M7KoCPCG/LsndOXrwS95n7hvcv7lnNOvW4d2VtYBy5FadbH9fyi7fn6pAwnXoH0OMMMLHe4dZnBM17tOy7PR//n7qXaereyHH6OBCvDVEHzrVnOkjq+56rG8L6LFe/5L7/LXVIqS5S78D3CJwBJpVbZKd0D9C9PcZ7FsBJ3UN1j1KD+Cu3uoHZ7KmfcnnEcnVKz3d/qwd76pA9+wDvYag2wMRyDblS0Bzu1xsM5/Krbc81nkvnW6OhCmPrqZ9a8zrre58afn3FPsB7CJwBJndWz27LMTYtQXNuCOXZ5+keqjCuI/XTkZEuAGdbl2X5qWQA5tfSaOxZZCvcljtWbjGd0v6l8ywtCJZ7nDvv1sXFSq8TOEdPUNsy3aSUvnXxsNqtpmp5p/ZR78A7resqcAZ4i6sX77piX+Abzqon1DfAE9Z1tTgYwNcJmoEZqG+AJ5njDPBxV6x4DXCWnpW4Aa4icAYAYFgCZmAEhmoDAABAgR5ngJtdef/Pq+8tqucH3uvq+uPK/NVNwNUEzgAPmLGRd3WjGnieugkgzVBtAAAAKBA4AwAAQIHAGQAAAArMcQYYxLquxfmF4Ty+WrrWfMK8WvMHvitVf9Tqjtzzuboo3ld9BIxA4AwwgNriNnHjMdeY3JNPT/7Ad+Xqjzh4zqnVMbn8AUZgqDbAAGpBamsQe1Y+ADVxfZIKoFsC5Nz+6itgJAJngMmc1RusVxno0dqzDPBGAmeAiWi0Ak/agudcXRQG1y7OAW8icAaYyO/30+sDPEo9BHyRwBkAAAAKBM4AH2QIJdCrtYd5643O1TG53mr1EjAyt6MCGEDttlCl+52G++y9vZTVbIEWqXqiNqc59XytXmvJF+BO67IsP5URwH1mbQTOet5Am1m/47OeNzCPdV0N1QYAAIASgTMAAAAUmOMM8AC3cQFGpG4CSBM4A9zsqrl45vkBR1xZf6ifgNkZqg0AAAAFAmcAAAAoEDgDAMrsHIwAACAASURBVABAgcAZAAAACgTOAAAAUGBVbYBJpW4bE26zgi3wFPUT8DZ6nAEAAKBA4AwwqVKPjd4c4EnqJ+BtDNUG+Jh1XYsN19zzqaGXy3JfI3g7fs/x9uwDABDT4wzwIbngt+X5Lfj8/X5//KvlecTROZECZgDgDAJnurQ0kHNp1nVN/ttzjB6545y9DzwhFRjePUTy6uAZmFNv/QQwMkO1aXYkaF6W/xrX8Y9mvO2MH9Uwzz2NeoHA+WZ+P7/S0Nu+N0c/q3h4dPg4/G7G3/3cfrV6I+6VtnIvAHA2gTOPywXUvM+Mn/EMAX8YLO59j8/6DqYC4+384sA8/O6X9ssFzbl06hQYxxn1E8AIDNWmSUsj9IyGajhEOv47TJPbJ3y+Ngw8Hi5eGj4Ob3Z2kJn7HtVGlrR+/+6oiwAAQgJnqu4Kmpcl3bAOe5fiHqu4xyncr9RLlUqX2w9mcNZFq9SFpD1THbZ/d+y37duy8JmLY3C/3pXwcxfOezz1XT/7uOosGIeh2hTdGTTntPRS9eaTMkMvVa0Xr7bf6K+P/+n9vFIjLno+69q6Ay3Hz30395S5q76Lyj/cr6d+yq17sMdTa5WcfVxrrsA4BM5UpYZGpxrapcd3BdZ79q010kdZaCjV4Ah74XPpZ3DWZ9CTT5jXKJ9xrOW89paLPcFprgcovrjVsshX6u9cozo30iT+O/V9PvJ6gWN66qfUNkEjMBKBM0WtP2y1NCVnNWjf3EuVCyjiIexh2lm0DK+NG117LhS0BlSjBli5Bmi8bXuca5y2vLZcmtb3pXbM3CiSVP6l54+8FuBae+qnlNwFztrj3PnEz+cu9JUuAubSp9Tyz/Wwq7tgPOY4s8ueOTe5uZO5YCbVuxX/XfoBjvfP5VPrpRpFLZiZdR5UrXGwN1hrfX62xkn8Ob/ldZ1h1Ise8FVn1k/hyJL4/+27XxsCvv2LL5zmRrykLqrmtqV+f0v550bSlPIDnqXHmS7xD1UpTev21jR6qY6b/Yf4qdEJI75ve86p1jMymtbzne11Acfl6vG9U1B6tLSFavmrr2A+Amd2eVPPzlteS8tQ7Sdf59Hg88ng9e73rfUz7H1P7urFOOs71Xq+b/j+Amm1dQyOOpJXyzQp9RO8h6HadNszRPuuoCccAt6ads/V6dQxeo6dy7OWpmV7abjazO4YvjbyRZTc59paLgDu1lM/per3vb/Re/Tsd2TEDzCvdVmW36gNRca1Z6jrnh+/I8e4IgjKHeOMY9f26VkcqmXfu5VeX8/7dUY+uTnxucD0qR7n1tcSpy3tn+ohObJoTWq9gDhdy3FK+fuNgjnt+d1qWcOhtK5Jqge4VsekjpW6KF16PSm5uc2550v1Z+ocgfus62qoNvR48kdr+1FN/Zi37Mv/1ILmEQK1nuPvLRep1xzmFQe1tQtGuaC75zipcwPmtad+2vvdr61nksu3Z/ueOdU953XGnG3gOgJnqkpXO1t7pVL5tfRalXrHYqWGfu0cSj1tpTxqV7xLx66lS3njD2jqsw4flxpcqfLRG4SF+81qT9BfGva+Z6RHa5nfexxgTmdflHRhDXiKwJmiVGASP9fTa5Tqfdrba5XSGjT39oCl8sgdv3SOetb+Vrva39oz0dpr0NoL8Xal73arnotaAEeMMOUI+DaLg9HsrIAjNWyrtTe51sDP9VK2nEPp+Kl0LceBN+ttyPq+AHvVRrYAXE2PM7fLBeC9CxqlhneHvZSlRYf2NPT3/GBb1IORxMPZw/IZ/50aGbJJTbPIjS4J980Nq8/lnxt+DwBwN4Ezzc5uvMbDont7cHt6h2vncPQYV+3/Nnocn9U7amTvojV7hsdbFAcAGJnbUVGV6y3atsXzksPnaulTz7ccN04b75N7fs9ryuXfe26lc9QzzRn0zAKjUj8BM1vXVeAMZ9AgYATKITAq9RMws3V1H2eA2105ZP3q4fAavvBeV9cfV+avbgKuJnAGeMCMjTxz1OH91E0AaW5HBSeYsaEBAAC0ETgDAABAgcAZAAAACgTOAIMpzdfLPZfaHm9b1/Xffy3bAWIt9UVrmqPHAbiTxcEABnJl0BzfJ327Z3lqO0CspX5oTdOTh3oJGIEeZ4CBlBqHPQ1HjUzgCi09wLU06idgRgJngIm19sRsvcs9+wCEfr/fH3XJ3jQAMxI4A0yqNwBODc0G6NUSGAuegbcxxxlgQnsC4NS8Zo1bYDTqJWBEepwBJhWvOltbWCwXLG9DK7e/AZ6mXgJGo8cZYEJxQ/LoEGxDuIFWZ62ufcZxAO6ixxlgIKne43hbyy2r4v+3Xubt39YYjR8DpKTqj/C51jRx+lI+6iVgJOuyLD8VE8B9Zm0QznreQJtZv+Oznjcwj3Vd9TgDAABAicAZAAAACiwOBvAAt1oBRqRuAkgTOAPc7Kq5eOb5AUdcWX+on4DZGaoNAAAABQJnAAAAKBA4AwAAQIHAGQAAAAoEzgAAAFBgVW2ASaVuGxNus4It8BT1E/A2epwBAACgQOAMMKlSj43eHOBJ6ifgbQzVBvi4dV2TDdnasMo9wy63fXoaznv2mcWbXxsAvIkeZ4APS81D3LQGc7V0R+c1jhhUlt63HiO+NgDgbwJngImlAq+zg7Hf7/dXoJjrpQbY3FE/AdzFUG2Aj9qC37N6T7c8l+W/xvH2OBVoh9viXulcL3XqXFPpS+nCY+byLm1Pvabc6w6PaUVhAJiXHmeAyYVBWM9c457gLRcwpvIM027pckFzLl1uv21bLX34fxwor+v61/HDc89tD48f/l963eFxUvnD2+2pnwBGpMcZ4GOuHGbdGhC2zIsuDfOsvYbU83sb8KngOZUmRaAAAO8gcAZ4gd5ezNSc5Ti/veexVzyU+u79c3kuS3316zOOaSg3b2WUBfAGAmeAyYUN0pbbG5XmGpf0BKZX92q39jyfdazWhv/RwB/eprd+yl3Eu/LWba3rHcTP94yAyeUFzGNdluXniwwwp1SDrLeR1nMf59KCXi3nk1toK05fWxAsVLsQUDpm6dxyrzH1OnOP92yDt+itn1oWEcx9T866iHbV8dyJAOa2rqvAGWBWtQZo7rnRHW1gaqDC83rrp5Yg9e7A+Yx0e9MDY1nX1araADO7cs7tEwTN8B5X1U/byvjh4/j/1N/h41za8P9U+pZzKaUH5iVwBqDq6obg0fzDW0wB71W6/Vv8f/x36fZyqf1bbiOXy9+CaPA+AmcAqq4OSGu3e9qUbvskaIb3O6O3+ox8gO8ROANMrDR8EOBJo9VPYU+wOhLoJXAGmFRqZebwce32KLm5eanHpXQt+YXP57bnzjF+XbVzAZ7XWz/lhjafOQVDbzNwhFW1ASZXm3eXSh/P4cvdgiV366bcvr357zmf2t/AOPbUT6W04fO121yVLqrlAvvS8y371NKrp2BO67ou/zx9EgAccyR4DBfDqTUg479b899zC5nWhXX0NsPYeuunWpqelbqvOl5pn73nAYxP4AxAspf5KrVguud8NEgBgDuY4wzwYVcHyeHQ66uPAwBwFXOcAV6iZ6j2GfMBc/u2zI9OnW+cR2quY2qedZwvMB7rEAAzW9dV4AzwFrM1TGc7X2A/33dgZuu6GqoNwP00ogGAmVgcDIDbGFoNAMzIUG2Am828kJXfC3gvdRNAmvs4AzxkxkbezI1qoI26CSDNHGcAAAAoEDgDAABAgcAZAAAACsxxBhhI6TZNtVs49ewbzwncngu3zzjXEThPXB+01BuxUt2SqrNSx4zrLnUT8ASBM8AgSo3P2uI3PfvmgmgNVGCTqydSwWy4rbRfnH/rMUv7ANzFUG2AQZSC1FoA27OvYBgoSV00SwXKpfSpPHP5tRwz9RjgTgJngA/Tqwy0StUVLXXI7/dLDvXee0yAJxiqDQDAaXJrJaSGcu/JB+AJAmcAALqUguCzgtzeQBvgSoZqAwBQZXEu4MsEzgAfpScHSEnNRz6jvijlsXcONMBdBM4AgwhvC5Xblrs9y559Y1vDdfsnqIbvqtUHLXXO9ncqj1Ta+Jgt+wDcZV2W5adxBHCfWYPSWc8baDPrd3zW8wbmsa6rHmcAAAAoETgDAABAgdtRATzAHD1gROomgDSBM8DNrpqLZ54fcMSV9Yf6CZidodoAAABQIHAGAACAAoEzAAAAFAicAQAAoEDgDAAAAAVW1QaYVOq2MeG2lhVsW9Kn0vQe54irV+PdXkvPMfbsA19yRv0EMBI9zgAftQWk27/c/Vu3Bm7c0N32qx3j6Dle4WgDXqMfAL5F4AwwqVLw1hLY7Q3+3I8VqDlaPwGMRuAMQHMwXEq3rusfPbnb3/G2ON3ecwrzSR2357xS+8bn2nPuAMC7CJwBPq41EKwFzfGQ73iId+vQ8NqxNnG+W1Ab5t1yXvExc+ly+wEA7ydwBphYKojrDexaAtktXS3YPaM3tncoeJg2tV/rebXM1xY0Q7sz6ieAUVhVG4A/lBbO2oLnMxvEtVW7U4/3Bta9Sq83dW6CAgB4J4EzwORSw4uP5tdyvNqw7b3Hyw2hPuqqHmPBMuSdXT8BPMVQbYCPChe7qgXC4f/x/svyX+M4lU8qzRlBbG1hsNTc59L+uXxSFwpKC4wBAO+zLsvycwUQYH7m4F7HewvH+A4BM1vX1VBtgNmleko1UM+jwQ/7qZ+AtxA4A0ws1RA9ayj0bM5ulGvkwzF766fcYoCtC/G15F+bmtJynD3UKzAvc5wBJpVrgOVWph7VWed5dkN0u00X0O9o/RR//1rvA1/Lt+X+8anv/qj1FHAfgTPAxHKNMI0z4Gln1E977kt/FvUoEDJUG+CjUj0ocU9OrmcnXmk6t+r0lja3PVydOu6JSj0OV8pO5Q/ML3ULq/j7v+d7n6o/UsctrcCvnoLv0uMM8GHhkMSW/+NAOZyvGDcu4yGV4fbw+OH/YZpUwzRslNaGbAJzioPQzRlBc01Yr4Xbwv/VU/BNAmeAie2d57csfzf0SsfIzVOM/65pWRgnbrTuOQ7wvD31U+oCW/xcbxDaG2y3BLvqKfgeQ7UBJhX3+G7OWLX1SM9OKc9lqZ+fhifM7+z6KcxnT/0UB7lHV89WT8H3CJwBJpYaVrhtb1Gap3y21PDG1nMD5nO0fjrzPEK5umVPnaOegu9Yl2X5+cIDzO9oD8yy1BuYucW9cn+HedYWDKsturNnGzCGnvqpdXHBcFtPPVAKnEPqKWCzrqvAGeAtruj50JsCnOHKukQ9BVxtXVeLgwGQpjEKjE49BdzFHGcA/nDG4mIAd1BPAXcROAPwBw1RAIA/GaoNAAAABQJnAAAAKDBUG+BmLfcwHjHvZTGMG97s6vrjyvzVTcDVBM4AD5ixkXd1oxp4nroJIM1QbQAAACgQOAMAAECBwBkAAAAKzHEGGMi6rtk5hqXnSs+H8/+25+M5gantM851BJ6Rm2f8+/2qdZC6BpiBwBlgEKUFbmqL3+Sej4PpLV1qWyqtBi3QYguQc/VNqj5RvwAzMVQbYBClRmStgZl7PrVdYxW4w97RMwAjEjgDfJgGLHCF1lEwALMwVBsAgFPUppwImoFZ6XEG+AiNVuBqv9+vOHWktl4DwKgEzgAfIGgG7iR4Bt5G4AzwcmHQHDZYBdPAEwTPwIwEzgCDCG8LldsWNzZLz6/r+sf2WkN1a8xu/wTVQKtcHVV6rqVeAhjFuizLT+MI4D6zBqWznjfQZtbv+KznDcxjXVc9zgAAAFAicAYAAIAC93EGeIB5fcCI1E0AaQJngJtdNRfPPD/giCvrD/UTMDtDtQEAAKBA4AwAAAAFAmcAAAAoEDgDAABAgcAZAAAACqyqDTCp1G1jwm1WsAWeon4C3kaPMwAAABQInAEmVeqx0ZsDPEn9BLyNwBkAAAAKBM4AAABQIHAGmFhqyKNhkMAI1E/AmwicAQAAoEDgDDC5sAdHbw4wEvUT8BYCZwAAACgQOAO8gJ4cYFTqJ+AN/nn6BAA4Zl3Xv/7WUAVGoH4C3kLgDDCxVEN0XddlXdfmxmkubdjg3fN86/lesc8s3vza4Mr6qXbM+Litz5fyPFpv7Tn2E9RLkGaoNsCkco2b7XHYSKvlkdLaaKqlO9pYHLHx1vLethjxtcEZrq6fckatt7YLAFd+59VLcC2BM8DEcg2cMxs+v9/vrwZZby8Q8D131E+lY49ab41wDkA/Q7UBPmprRJ7VS7HluSx/9yqlGqzhtrh3J9fbkzrXVPpSuvCYLcMoc3mnzj/1OPU+azhDWep7k/penXWsLd/w8dn1VqnOSOWX21Y6tnoJrqPHGeCDehuduYZZKs8w7ZYu1/jMpcvtt22rpQ//jwPlcI5l/Jri808Nr4yPUXrd4XFS+QN/KwWsPd+fUeqtljojVdeol2AsepwBJtaysFfrPmedT4uW+YW5oLn0fGn/VCOzRcvcxNzr1oPDl11ZP5353bq63uo9Zkse6iW4n8AZYFJx7+mmZUXU1Ny/OO+957TX0eGXZw/f3PJclvp7qiEKf7qyfso9N1O9dfSYy6JegrsZqg0wsbABtf0Lt+f2Cf/ltqX2a20gXjnkLzfH8KpjLUv/bWuAc+unlHiocS6/EeqtnmPWzkO9BM9Yl2X5uSIFML+9va0twylTQ6RLC9nkephyC9qk5vWlziMlNw8x9zpS55M6t9xrTL3O3OM92+CNzqifct/dOP1mxHqr9Zi11xNvS+2vXoLzrOsqcAZ4iyvnLt/p6Ot4y/sAb/L27+XbXx983bquhmoDMA5BMzAb9Q58g8XBAHhc75y9s/cH6KXegW8ROAPwuKMNTw1X4G7qHfgWQ7UBAACgQOAMAAAABYZqAwBw233Rr2DYNHA1gTMAAMuyzBmAXh3wAyyLodoAAABQJHAGAACAAoEzwEvMOMQSAGAG5jgDAFAVziXeLtTF22ppclIX/tZ1dUEQGIYeZwAAqrYgNgxm4221NPHf2784uLbgFzAagTPAS2hoAiOIA+GWnuNcbzXAKATOAABcwnBr4C3McQYAoJnRLcAXCZwBAGgW9yCnAult6LXeZuAtDNUGAACAAoEzAACP0jsNjE7gDABA1TYkO14xO97Wuj38lxv+bT41MApznAEAqEr1COd6iXu3700HcBc9zgAAAFAgcAYAAIACQ7UBAFiWxZxigByBM8BLmBMIHHFlHWLVbGB2hmoDAABAgR5nPikcivb7/f69Er5tb70q3pv+iPic4YjccMyZy9ad38cZzPwZ+ywBGI0eZz5nC5K3f0cC0r2Nut45ZKVzhk1vuQjL1Pb4CWeVZ0HWn8LPNfycr+SzBOCtBM58SmqOlQYaXxSWe3MPv8PnDAD7GKoNS7oxGQcTLT3TqeGFqWHhcf61YYnxcPJS4zfOK3wsQKJFrsyG4vLU+n3Z831IlWFTF/rlPqPa5+azBACBMyTFQWqqwRk38FJBRK4BmQs4SoFta9Ac57Xt1xp4M49UQNsbhORGYYTbU2U2tS5A7fuy9/tQK8PKdFmunLTUVz5L9jqjfgIYicAZEs6cuxw2GHPHapkX2NvjnDoOhFqDlNoUh56yVfs+bGlSlOF9Uj3HqcepfUp8lgB8icAZlvN6OXLBRWkodq6XJ8wj1/uXunrf+jpc+Z9f6aJL7TOtjZq4YnRCz9QEzle6+LE3L58lOUfqJxhR65S9XFsvpZS296J0uE/uN743X/5kcTA+JfVDfsXQwDgA7s1/68Wp7VdKV+vFbj0GnKX3+9AyEoPjakNqS/v4LIEvCEfY5C4KtYziybW9jnZmtFwY1d47bl2W5eeN5Gt6F7vJ9e6W0rccJzeEshYItwyNbD1H5ranR6dniG5qDmqYNvUdaf2+xHnmejFb8zKK4k+19yNVF5S2hdt9lrTQ48xb7enRLXXUnLHeQ8s+1pHYb11XgTPA7FouvBzJ228EsNeV9RM8pWXhxNI+qWl6y/L3UOtSuty0vtIFzNzCjqV0qbRftK6rOc7APWYeqvnVH4oRgmblBpiNeutben4rU2UjF3DHwXOcLrdfGDznAu9UEL/tFx83F/B/kcCZz2kdpr0nzy9XJi1mfH9maACdPQR/tPI8ynn0mKHc0O+sxYGOTMdJ7dPzHbn7+/3VKUIzvlb1VpsjgWRuil4pbct5tB47Dp5bj6ts/I/AmU9pHVpztDKCmc3Y4IOrtfxO1NYPOLuxvOe3x+8V7NfyvW+ZnrD3d7Y2HLw3r71pv7oOhcCZT/nSl5tvUbbhWmd9x0oXa98a0L75tfEdueHNuTS9eT6ld6h56nV/hcCZz9qzImKYppbubLl5MT37frWim8mRoZchnzU1vWVNOSu7IvjNLd5Tmg8Zptv2Lf1uXb1AUGpoqHLDme743Qy/e3vk9i9dQMsNCS99N1PzmFM94qVFxFLH9d39H4Ezn1Sb11Gao3ZkSPdeqQorXMChtM/oau9h64WKnnzCvEYdbtTzuuM0tbLxJqXvcmvDKBVklNK97X1tnbcbP/+lclazd3pPrbzlFu/JBc25dLX9UseI89wzr1O5KUv9LtW+j6WLIrHRf+fOduXvZuv7tnf/8Pk4bcuxS2laz6n0+M3lpofAmU/q/fF/Uq6xHjdu4vQzqJ1r64WKPfn05P+0XBnoLRtvVOsVq33Grd+fL7yXy5JvUMbbtsdfKWexPUHk3uO0qB1/z0XWPXVtKq1yk1art2pSQU1q1MEsv3Nne/Pv5gzn+FYCZygY5Spt6Wrh0eFDT2q9Wn5VPrP98KR+8FvKxte0fq6pxkfqfftiIyUua8rZf3I9t6XHe8vPkXJX6s3ee4zS607lo9y0y9VFqaC3pW1S++5+xVm/m0dHHJ0xYqn3YgDnEzhDwdsqoZkbKmcFL3vyGe1963kNo5371c4oJ6WGak/eb3jv3/AazpQb2pxLU9Ia2PbkeURvvZJ67XuO+VU9n/+d3vqZHH2vj17sOeNikQtRzxM48ymlXoDWK7ipdLkhUXeKz6WU5glHKvWnfxDufN/O/vxGa5T1av3sS+l6Ro7kvt97huWO/t63lrWnv3+jODq6p/Y7ET9fumATX9DJldHSVIbcRaFSnmf3bI3+HdmrZ4h96T0NP7+72hczfiajtnt4H4Ezn1KqQI80hp/qCUj9WLQE0LPZE7T0GvHK/6Z0Xj1l481K5b7nO5FqoI5aLq6Qe63K2TWLA9XKWe8+rT3dex/vGa3z9XJTc8fv22bk37mzXf27WepEqV0QKc1vT+XT28nDdf7v6RMAynKN/tqV/63HQsVaN2JjouXz21s23uyLr/moWllTzuY14igo5eYZI/7OXeGO381wVEhu1Eb8XLxvywiTUlrDs5+hxxkmsFWQpaHmtf3JL+pz5xX/mt7jHy0bb5X6LOOr93cOfxxRz+tWzsZYHKg171GCU+Um74q58C3HemOdN9rvZu/oxlwA/LbP6Q0EzrDMUTm98UcvN+cvvsq6SaVpyafl+DN7Y9lolfsMU1fp4+25q/bx0FRD4/7ny+VsWcZYHKg175E+n6+Xm5LScN/WufA92/nPSOXy6ePTTuAMPKY2NLT1qm0tn9bHzKf3yn5qe60cKCfA2Vrrp3hbz36l7VxnbzA+QhBPmcAZAKCTxYHgO+Ie/dL3MDdfOdw/lVdP2lp6riFwBgDokJsWEs6dzA0FDRvAcWCcyyeVNpU3cI2jI5VKj4+kbTkXziNwBm5jjhV7KDfMxuJAqLfgfQTOwC00ANlDueELlPN38Xl+kyHT7+c+zgAAJ9rb26iXEua1TbMQNL/XuizLzwcM55u5AaROuJaywV2UtfPEi/LkFgeqLfgT7783bSn9Ga9xNqOVF86lbPK0dV0N1YYrzVhZzvzjNBNlg7soa+f4yuJAygujUjZ5mqHaAAAAUCBwBgA4Qbg4EADvYqg2AMAJZhxKCkAbgTM8qLagS8uCL62Lwpy1eAz3UT64Wun+wannWsphfCsWZes94jJRWiQttU+uXKT2VW7ooWxyB4EzPKR2n79U4zNVedfStByL8Sgf3KEU6Oaeqz0OtZZBxlcrJzU99ZVyQw9lk7uY4wwPKlXoLRVxT2Vtzt18lA+e0FpuUg3G3pWnmVfqs65dOMlti/dXbjhC2eQqAmd4yO/3a74a2nJFs5Sm51iMQfngCWeUAQ3Ld1JHMCplk7sInOFhtQq/NXA641iMR/ngDuu6Zj/77bnWCzSlvJjbVke0zI03hJU7KZvcQeAMg2vpDdRj+F3KB2fYykjvc6m04f8hjdV3uLs+UW5opWxyNYEzALAsy3XDrDUw2UO5YVTK5jcJnOFhd1a+Kvr5KB88IXcrqtStp1ryClekZU69Uz5KIxhSeZVWK1ZuKFE2uYvbUcEDSvcA3Crk0n0E96YRFM1B+eAu4Zy/UG4+YLy6bEs5S+XPnFL1RW3eaK0cxfnF+0ALZZM7rMuy/DSW4Hyz9t7Net4zmfU9nvW8v2zWz2zW857drO/7rOdNu1k/41nPm7+t62qoNgAAAJQInAEAAKDAHGe4kDkw5Cgb3EVZo4fywqiUTZ5mjjNMxnwZcpQN7qCcsYdyw4iUS1qZ4wwAAAAVAmcAAAAoEDgDAABAgcAZAAAACgTOAAAAUGBVbRhc7fYLvr/fpWxwB+WMPZQbRqRcspdVtQEAAKBC4AyDK139dGX025QN7qCcsYdyw4iUS44QOAMAAECBwBkAAAAKLA4Gk4gXtJjte1tbkGNko7/Xs5cN5qCcsYdyw4iUS3qt67r88/RJAN8x4w/TzAF/Tfjafr/fsq7rv/9v23ryuePzbWnsxK8rl8+M5REAeIah2jCJsJGvwU9oT9nYAsftX0uw2XL8Hr0XJeJzbkmTOsabL4ZcSR3EHsoNI1Iu2UPgDPAxqd7WGRoOLec4w+sAAOYjcIaJCArIOaNs1IY9b4+3fzmp5+P94v9z+5WOsec1G6J9jPeOPZQbRqRc0sscZ5hEHGAsKjG0KwAAIABJREFUy5hzUHvVApnWIcQ9+YR5HRmifIU9n9WRslHLN577HOabes/Dban9wvNLpc3lewZB8zFXlTPeTblhRMolewicmdLRYGe0SrJ2Pqnnt9652j4jq51jS6C2N5+e/J/Qc8EgTlMrG63OnLsczj3OHevsMntHMP4VPeUs9zm2vP93fU6j/Qa8lXLDiHp/N1suvMf55Y77lrLz1e+CodpMafui7u2VO+uLflZDvzcwCh/nhsTOoPY5tH5Oe/OZpcLPfaa9ZaPlOGeIF/AKF+rKHSMVWLcMC8/JNczj4eJHjvEVveUs/tx7vmctDc8zzPLdn5lyw4j2/m6mfp/2lNWn+S4cI3CGCbQEfm9v/J91pXbmK76pz3jPRYFU7+4V70s8j7k3/1yjpGVYfmpoeC6gn63h84SjF5+8v9+k3DCiI+VyT8fNsvw5dYl5GarNK8UN9dzQ3NS2XM90vD2VZ+644XzOJ+fUzlphP33eTx8/dtYw7FpZz81XjveJ0+eGwcXbwn3ivHteY/w9C7fxvFwdWaovw8dx+pnqXPZTbhhF7ndts/c3ufR7Wivrubbr29qtoxE48zqpxn6qkgmfj//PPb9tW5a2xY22NLX8z1AbZhSmecKRQCb1Hp+tlPed79udn1/r6w0fp/Yppd97nJLUfr292l//8b9DqizHdeKWLr54MkOdyzWUG0ZTClh7hXnk8suV2Vw5zV3k9l04n6HavE74pW9J26qlYZ477tFKJvdacsf6cqW2x+g/BKXPtKdsvNXon98b7ClnpXLb8nk9WedyDuWGEfWUyzCgPOO48TFyF35y6bd9UnnEaX0XzqfHmddJXWU7KjekJZfuTKkr7b3n8qUgqqQ06iD3/FNazmNv2Qilhmmd1UAIz7O2vSfPvT3V7HO0nO35fJ6sczmHcsOIzvjdLEn9xtXaHqVzbT1mruz7LpxLjzOvclWA2Fuhnn0eYQUYXh3sGZY6YuUYXmXNbQ//5QKwWj4txx/l4kLvZ3VG2Sg93iO8Qp+6mh5vbzViGf6Ko+Vs2zf1dyntU3Uu51BuGNEZ5XITt03C37ie8ykF0nvKqe/CNdZlWX4aI8wm9wXP9TSHjfS4wV57Ls6vdIUy93jPtpyRekV7OO/r7T3Xq1/jln/q4seeXudZPo+3qn0GLfVzXO+27BemubPO5RzKDSNq+U0pfe495bpWtlJ5l/bLtV1jvgvnWNdV4AyzmTVwcN7X6znX+Ae31CBNPW49VjyELHWc0vnF6Wb6PN7q6GfgM/wm5YYRKVe0WtfVUG2ArwmHTNcC1FxA3TLUutQTVNr/6JBuAICzWRwMuI0AaDy1ADa3T2veWz6u6LMsf64roEzQSrkBRiBwBm6hsTOfPYuK7J1jfWR/5uHzZQ/lBhiBwBmAolovz9FGrUYxADA6gTPAx6SGZ8e3fCktFpZa8CuXV7h//FwuYK6tbm+4JgBwN6tqw0Vmns+rTpjT6AHl6Of3RuoheigvjErZ5GnruupxhivNWFnO/OME/E09RA/lhVEpmzzN7agAAACgQOAMwC1m7C0AAFgWgTMAAAAUmeMMNygtilRbMCm3anHPSsWlFYpz+wDfkJuDl1p9fdteymPbr3c1deaRWjm/NJez9HxcTpQPjlI+uYrAGS5Wqqxri0aknk/dRqhUsecasH4MgGUpB7q551rqmNb0zKXlokh8y7rtudK+FlHiDMonVzJUGy5WaiDuaTz27qOBCvRqrTdSQXDtMe+yfb6l+7LX9q2lg72UT84kcIZB6ZUBnnBGz8reqSmMrzbstZUePK6gfHIlQ7VhQBqXwN1ap5XU6qZcWg3R9wiDk97fKuWAqymfXEWPMwymN2jefiC2f2fmDXzH7/crDmdsrTtyQyO3PDRM32Hv59lTlmAv5ZMr6HGGAdUW14mlFrxI5enHAKhRT3AH5YyRKZ+k6HGGwWxXO8Orni0VeGvQrLcHaJG7FVXq1lN8x9mft/LDmZRPrqTHGS62Vbpx8Bo2OFt6g3P75ObxpNJvUo1f4JtSdcSyLNk6Kq53UsFzaW6z+mZ+pd+P3O9aqZyV9oNeyidXWZdl+SkAcL5ZK9dZzxufHX+btUzMet6zm/V9n/W8aTfrZzzrefO3dV0N1QYAAIASgTMAAAAUmOMMF7KoBPA09RA9lBdGpWzyNIEzXOSqOS3mywCtrqgr1EHvdeXnqtxwhDYVIzBUGwAAAAoEzgAAAFDwuqHatXvVXjEkoyfP3PyM3H3mUs8BAABwn9f1OG9BZu3/ZTlvkYGewDY8j/BfeC5bIJ56DgAAgHu9LnCeVRgg62EGAAAYx+uGapeEgen2dzjMOg5c4/Th9lyaVPqj5yyQ/rbUiAND+VkWZYN7KGfsodwwIuWSI17Z45wLjMMvQ7wtHB6dCqC37eHfuTzjNHsZog0AAPC8T/U4l5QC3VRwXMvrrHNalut6nePXmzpG62Jmuf32nvdZw9Z783l6uHzugszez4F3Uza4w9FyVuvN6f0tyh0z/q1MjQ6L909tr/3m+s61UT8xIuWSI17Z47xH2OP8BfECZDkti5mV9tvr7IsPVx/3iYXmAEZX+61p+S1qWTAz3paaXhXvn9te+41L/S5eyegzgDG8NnC+6tZTV7n7XM8IbP2YA1DTEoSWjHIh9uljAPCsTw3Vzi0IlrslVPh3aWGw1vTxOYRKt8m642r2lUOiS8Plco9T70d4MaRn2F3qPGppS68rd869C831LEaRulChocay7C8bX5iqwXn2lrOeKUd7f4viOrU1n7g+Tk2Raf0utdb14XPh4zCvVLrS78vI/HYxIuWSvV4dOMdfgt7Hpfz2XiW/4+r63WoXCsIGRNwYyTVcUo2HXAOntn8qTWkuXOl11RpIuf1aX8ObzTxC4W2fTekiUigXPNTK69ERKUa0vM9Vo8CO5nnkvFJltFTX7/kNa/l9AeAerw6cuc+RnqncBYYjVwN7L4qUzi+1bQuGe/Y7ch7bvjP1NKTMeN4zBHD/r727XXpURRcAmpz7v+c+P/Y4w6b5Fo3gWlVd/cYoIhL1AdTeunF2P1wVBPFsTzgGnQ0cW4LWVrmG2vC7XrXzy4qNSk+oNxBTLxkhcOZfeoYPh3rnXeWiOxeA1w62K2wbfD573arB3nKjH0qfS8vnRj+lljv0jiTruThvOb+kfk9+DwD32PbhYLRJ3ddV601NLRdOf4LZ+YgvUFovTmbnw0UROb/uAUz1hMWBbhikxP/n0skNc82tk2ud7Umd8X1Yn+JzVi6N0q08NT3nxdx6W8pttPerNX+/9OS88V7qJb30OF/kzNCtJw0dSbVofz5/3+8d5zlcLjWsLtW6n7vwDv8uXVj35iN3cZ6aJ9cDFuc1zl8u3db1l8oilYecJ9Upykb21Zm6McPTbtXgGr31LNcT2rNsWBdaA974/FI6j5XyWArCa+mVjvW19cbTSumtMHrr18cnSFEvGfH9fD5/VJS5eoKt+PvQ7vtlhRP+U+xQp3KNASMX3i1p59IJ02pJ/+562rvfRupGvHypPEqjS1INYLl0U0FJyzw9acV5Z56z9SyV3mjDyqz0r1w+l87bznuz6w3MoF4y4vv9Gqo9W+6Hlxsi9v1+XznU8G0XD2fsWqdqeQx7WFI9kKPp9Kb/BLl92ls3UsvHoz5ahnyWguVfac07/c7Ws1R6VwbNR95G66Pz0xyz6w3MoF5yhqHaF8idcEeGnO1Gi96YHetU7cK2tY6MprNiHUz9flrqxtn1lYZNh+sp3XIQ/p3qqU7lNzUkVe/yb8ysZy09sKO92OGyo3VjZp16e30dqTe18sot19IY0zLfVcv3rOeOevLm6zH1ch93b7/A+cFWC4R67LxtT7ZquV81bLJnuSeZVR61NHoaL3o+z14fz1Wrq1cGqU+hvrZrObblbhFpqWtn6sdd9evq0Rjhep74e3ki9XK+VeuxwPlHWoaEONny+fQ9EKc2/y/r1Jlhk792Z7k9df/NZCgskDN6fMgFLjCDesnn43VUl+i5F9M9ebR4c5264x7kp5/USvt09N7vcL67GieOdV1Z1qvc47+akXoWD/UP983xdzwcP/c59ywH+/rZeuvNzON9qX6k6lmubqbSSdXNXJ2s1euW30BqXa3pl/L2Vupl3/F45NicmrZDPRY4T5br9Ts+l+6r2C3gYQ516lpPDZpb9t9o3UilcYeRBoCRdTDXmWNQ6v/jN5e61zl3z3w4PZx31WGKb3Dm+HR2v6bqU/xdnI/U/7l0UnUzVSdb6nXqu/j7eL0tadTy9lbq5d/5iNcRb+/IsTk1Lc7nivXYUO0LHDs03qmtF3S7X/j1XNTzD3XqvFSAHE57SgDdm4ezdQNazKxnvY0n6vK6fnl8Gq1PuXNB6mK9ZTvO1OtU0DEz/bd6e73MLRMHqb15zgW0O9VjgfNFnnYx/iRaPMfsVqfi1shweu1EEAe8pXRa1r+6kbqRa8DK9XyE6wrnKTU+pFrCS+ml9mvqc6qO7PCbeLqrj0H24Z7O1pvR33nvvE+r17lj4az03+7N9TJ1rq3lYzTd3eqxodr8VPiDzf3NnsIhN/H0+PvcPC3plD6X1rGz3DCv3mFWYQBbGrLVml6cbhykx+tMpc/67Evi4aMtx+hcgPGU+pQbGlybv7cxlOvsWC9DtUB9JM+71WM9zvxM6gJ4l95UWEUqeI7lhlmlgt8WOw3boi7XqJL7XBpNUhptkBt9whpae/Byo4Xi41FPfQqXyaWTymeuETJOM7VNtTyG/8fL1hoXW/Lm99Jm93oZry925ti8Yz0WOPMzDtTwPLnguLfVuJb+LsO2KCs1rpz5nKof6szaWvff6Hy1z1flq7T8SJ5GtsvvZdzb6mVLXZnRiL5qPRY4A7d5+hAc/ic3ImRWuq3p6Q0B7uBYwxOpl88icOZ2pSEehmvvyz59jtwwr9ywwt6hZaXhtKn04jysNGwLWNus0TS963OMouTuekmb7+fz+fPknbJyD1UYBK6+HfSzz7mbCzHuoJ4xQr3hidRLWn2/3zV6nFes0KmgaZftoJ19DgAA61sicAYA+lzZCHZ1A9uKjY47uHq/Xpm+OrM3xzOeQOAMAJta8YLNqJffUmd4KnWTX/u/X2cAAAAAnmy5wLnUctP7Xc/83+/3v/961907/4ztyOU3Nb22bcxVK+fW/XEmHfsaAADaLTVU+5dBc/wqldSrVVrdETSnhrPk8l3aNuZqCXZb9seZdATNAADQZ6nAufRap95XPvXMPzuQvGM7UgFXajsEyfeq7d/W/XEmndVfjwbM0XseqjXiha9gLM3Dmkr1JTVP6l3rLeeeUnqQom5yl6UC5xG971G+ev5RPesJexb9mNdl/wFXSgW64UikltFWtdFXjmP7KDWMHNPieWqfS3VI3aGVusldlrvHuUdvxb56/lGj69GzuC77DfiF1nNN66imY172NfNaozRaAXqpm8y2beB8VRAc9vw+OWgeSVcL2nP8+fNn2gHffgVazDjepIJpjbgcSuejuI6oO9xJ3aTF1kO1aw/56p2/NiztyiB35noEze9hvwI1rQ+lrB1LSvPe2eDMb4X7uqWzoRZ8qDvMom5y1raBc29gWJu/dN9DS/qjzqynls/UQcMBYB/2K9AiPE70fJea17GGXj11DO6kbhJbaqj2UXHjG/Rz37Wk0TJ/OO+sobPxumdtx5HHVOCf2o7Z20ZZbv+m9l/twRS1dML0WvIAvJuAl5lqo/Zi6h93UTcZtVSPc6rihk/Da1l2dP6RvPXMO2s7csv70T9Dbf+0HrhnpQMQyz34K5ze27usJ3pfpfqS+3w2fWihbjLbUoEzADBHbvRJeCGZCpaPv1MXnLlRMi4u11eqL2fTKz2xWN2hRt3kLgJnAHihkZEpraOcat+xnt79Wasr6g6zqJvcZYnAeZd7MXfZDtrZ5wAAsL7HB867tOzssh20u2qfu6cGAADu9fjAGQAYY9QLvdQZnkrd5NcEzgCwIaNe6HXlflVvOMPxjCdY6j3OAAAAcDeBMwAAABQInDfx/X7/++/4HE7vTedXfr1+AACAmMB5A8f9Gce/My9nP/uy+LPcZwIAADyNh4MtLvVQgzh4Zm2pfXmmcYR9qBvcQT1jhHrDE6mXnCFw3lTqhx8H2S0HimOe0nLhsPBjvni58PMxnwMVAHBovS7JXeOUlh255khdA12xTI/e9K/Oz9PXDzMZqv0ScbBaGt4dL5Nb7nD8HQbJ8XLxdy3r5x+lk40T0bupG9xBPWNEb71pvS4ZWV/PfGcb9a/+TbgF7xzHM87Q4/wSMw+cqeC5Zbkz+ailuwIHZOCNenoCW+YZHTlVmydONx4x1bLu2jthrzo37mBWGYSN84fUSDeAXgLnTc16oXvq/ukj/dT3ueVmWvECw8kaeKOWQDIXjJbmKQVHLcvG8+SW6V136rtQbtmrzLoWeIIrgt/cbWW1upS7ZS1Mq7aOUl1obRxyCx7cy1DtycLXQsWvhLri5Jg6iVxxogy35Vhvz3KckypvJyU+H3WDe5ypZ2eH155poD37W7jjt7Tz73XW8an3uiYX/KXSTN1WlgtQc/PVlqvdupabtzTCzy1445w3GaXHeQOlVr5cq2FumXj+Ustk7wkiN09pPvbx5JNojboIY1qHMLfOM1su+KiJe9nioKM1nVyPXq53teV8H89X6jV8qlKv/+z1tDhTd3uG5/c0Mo2WSS2g7lnuTD5gRQLnyUqtbFceXFpb5FMtiq3zj66ndV2l9Pl33Vq1nFbM9woB/w51g+c7U896gsm7nM3PmW1KHVeO9FIBeW2IeC0AD+eN/75ab73JDZMufR7dljv2f29P+dVy12e1ffSk3+4MzpuMMFSb5bUOhW8JgEbnuXI4PgD/qA27bV12JHAsBa29Sr17Z3sSS+k+/TyVawAI/+WmxXp7/q/Ws47cdcZMbsGDfnqcWVruQiY1X0taI/O05mGGp983xO+oG9zhl/VsVtAcTit9Li0ffi4FaLlh1aVp4XetQU1Lr2EqKK3lb5aWepPKU4/acPvSLWOpulEa7l7a9/EytVvXSvOOLl+aP7XNtXJoyUfr+p+kp14e84+463c2g174MoHzBVI/xCdUwLsOWrkhaFdoTbfl4Dg6z5lhej3LhusdbSF+Qj2k7O66Aa3OHoNK8/Z83zv8ODVPLVBqWXeLM+XTs65c8DIrf2e01pue83nr9HBa6zpLy7TksbZM6XNLHq9c/uxyZ/br3Xrq5Znr51SD1RVmXeNrhC8TODNVriXzjqD9Ca2ZvXlobYUcKdcVDnwtF8uHsxfdodRJ7Nd1J/aLuvG0MjhLI8I8Z+tZS+9Wbn25nsja9NKyOfFFcm75XO/aMW+tTErplXrwauuNp5XSu+u8nMrnE87XM+yyHW/zq3qprqzv+/l8/tiR17jroq007OaYXho+k/o8cvAobe+ssij1KNTSb9mmM/PUtj+3f2Kpi55SuvF3PWnfKVcGpQvMlovR0XR60r+z3K6sG/H3Z3q4rjQzH0/ZppVdcWyfdTx+2rIzls+ls1pdvuOa4FdWz/+bjdTL0jVcqSE+dy0e/92TZind1LKla/yRxr83+36/epxXF7eM51rLU9Pjv495zvxgcstdPfQjtV13m5WH1IG7pVxX6GEO1epEaxmOprPiSWG0brQabTRjfzPr2ZOD5s/n3O/A7+ffavVmtfNW7Ir8qz/XO3M8y41ISQWe8bEkFzz3pDnrGn/1hrlfEThf6Opg8ZBaR/hD6Vnu87n2oL36SfKMKy4ur87DU1zVg9Oz3JPcdYLrGc1SOnGnlqull7s4iD/XWs55npb9czbwran1GM5uPB5Na/d6veM2naU3+/larrFHtR6/nniN/wYC54vdUUHjdeQuNmvL3eHsOp8WwPTIBQul+UbSvyLtGUb33RP2+Z3l9pT91zuaJQ5g46BWy/k7Xd27POquhu2z1OP3ecIIOvJar7F/vX515xqPf4/zcXHUMhy1ZdhPrnc2nN6SRus8cf6vFJdR649mZt5yaV21/XEZ54LTXP2ZMU8pDz1KrYc95XpVK+ivhIHSVZ5+gTKrbvRKHbtyx5eW4eO5ddSWyR1Dn7zPdnP3sZ09qDfjVmncWdGZenl1wNwax/ziGp+H9ziXAqGUloNMqqL1DoeqrSc3vPGKi/O4h6eUh2N6HIjU7qvozUtuv909pKXlQn7GPFcPKRwt157fzps9NWi+sm6M5mF2S7uW8zWM1rPUOaV23smNWIjXk0snNwIh3Bbu8Ytrgt2k6jPn9NbLluNYLo5ILRvPmzvOlWKTGdf4PXnmfx4bOKd22Aqtb6XemCuD59Ln1vlm5Cvcztlp76S3PM6Wq/JPH1PiE+ETyunuuhHKlUF4Yp85AqA3vafsozcaqWfxRX/q73ie+FyZWqaUTjxP6uJYHbqPa4LzBM/z9dTL0WvsGfOeSbMl37M7g97gsYFzzkhr9zFPqYU6l+ZIS3WpUj898J/Bj+4aTwvwzsq1asatr4fcxW8tnZb1r663PuS2PUynt6evFiBpOV/fjGNQ6+8t1+tSS8d+fh4NFzzRbtdU3GO5wPlQ6ynKDakoDbkozZNbz2jeVzN6YX7FwWjF8hux+3C2WqtprSerNZ3Wz28y2gjY2xpf209azt9n5FxypiEbdqDXGZ5h2cC5p/e2dqC5uyd4xQPfU4K4X68fgPNmNkQ7LwBwh8c/VTuWGqL3NLkgfOWe0vgespL4oQf0U4bALuJRX7lRYqn/4/NOOPQ/d8tGmGY4b21+ACh5bI/zzId63NkinbsweEqP7VnuCeEMF6nwLr3D7EeH4bfeMlCaBgAljw2cP5/yo9jj73KtzOFyqRbrUCmNUjq5fL/xKZK5h7i8Ydtn2bUMV88/AADv9ejA+fNpf0BQy/cjDwcabanevWf2Vw+qWLnHcsd6AAAAb/D4wBliKwagdwX8qSfE514r1JLOr8r61+uHHVx53Ln6mOa3/1vqzpirt+3K9J/+m1MneQKBM8PiXufSgWfXnvfZzpRh7r76z6f/yfGjT5qftZ/vftI97GrF467f/jOoO2OU23WULb+23FO1gb+lAtYVTzAAAPBEepyZJvV6EcFbn9llmFq21jOdkho6nevRTo1CSH0uPYAPAACeRODM8noCv9I8x3y170vp3HFv7pm0w2C19ZVvcSCcG6Kfmh7/Hb+ubdYr5wAA4EoCZ5bWG/jl5jmmn1nXCkHfaP5Kr8hqbWiYkQ9grtJvNPVd7dhZe+PCCsdJ6lqO7aXnbLQ+x2K1c2yNcruOsuUOAmeWNvpKsdx8pYPmmZ7qmXrWNfNhXanPtR52JxR4ttzIj9J3tc85HpKzj1wDSTgtnqf2uVSXdqk7yu06ypY7PD5wXrlitl5MPN1Owc8VAW58r+4vyuuuYc/xEOvWFlqtsrCOMw1zrccE9lQbcdCbVpzurpTbdZQtMz0+cP581gzcWoe4Pd1OB4Urt6XUQnmX1LCjMH9x3koP54rnLz0cLNe6m1ouTrd1/cA9ZvzmcsO5XWgSMqR/jHK7jrKlZonAGVrUDmozA9s4jaccTFuHTNfyXpp/dD2t6yqlD1yjdYh17beZawjzm36nsLcv91DIkIaVfyi36yhbzvAeZ7bw1HuMAVZwjADp/S41b/i/4yU9euoa/6PcrqNsCelxZnl3DpN+wpBs2mkpZtRbf9tXbHf8O3TsfJ/eZ3CoH/9QbtdRtoxYLnAevf+g9qS9cNqhNn/P8LWzea3luXU7SveTxvOuILwXNvVd6p663IEyd19tnE4qvZXLcDf2BTO8vR6VHvwV9ir3XmwKmvfW8sA497r/TbldR9ky01KBc+s9WC3flQKtljTOPMH4V9uRC/xHt6Om5aJqxjpq37Ve1NXu2727JdIFZj9lxixXHRefpqVBMBUsH3/XGifZU6nenE0vd/1S+n4Vyu06ypY7LBU4l1qEeluLcvPnfgAzW6N+tR257YLVpRqBYJY4WNzJSINgy7llZH2so3c/1upMLb1d6o1yu46y5Q7bPxyspyUo13qem/fO1qartuNqT8nHarRg9lNeXEn9AoB3W6rHuddo8NE6xPiOocifz/XbcbXZ+RCIE3pCHecdnnJMBQDut23gfGdAe+W6rkq79SFjs8wqp90vWHcdDnoVQQx3Wy141tDIKHVnjHK7jrLl17YNnD+fa1+B0ftk0bPryq17NL1fPOl05/sEz+opF2UHtFitQZfnUHfGXLltu5ddjTrJE2wbOJ8JDJ/0I5q9HfHrl+Kg/66nYGs1/Len1DcAAOBvSwXOqYdxhcFf/F0ujdT88fvcavOXlnnqdpT+vjuQFSie96QGnll6et57t/+OV+bkGqtS61tt9EUtv7+qjzPKccffEgAw11KBc+l1Sq2Pjc/NX3vtRmndvX65Haxv94v8K4b0x2UWNx7NWk/ut51qmFrtifO1/N5ZJ1O3ypyx8+8JAJhjqcAZVgo0YrMvzne+Zzw1pH/mNu5WXtxrtQeEAQDnCZxZzooXq1cF/HGAuWLZlKR6iWe+mi1320S4nvBz6ZaI0nI1pR7xXD5y2zaSVm8517a15ZaR3HbEUtuX2s7Strfk4erGGgBgbUsEziv3MoZ22Q6ep/TQtVzQ0JrmL5YrGe3pSwVJpaAzfp5B6mF6qflS6bRsT2v6cdpxMD+SVs+DAktllFoul3aq/FPzxcuXGkFq21LKQ+9+e5NUWWhgoIW6M07ZXUO5csbjA+ddKvAu28Gztd4jPzvd2cuFZvam14LCcH25ZUfWOfPe4Hj+8PPZtD6fesB4Zj+EwW/p+5H1tW5Lax4cswGA0OMDZ+B9ftn6+/aA6artzw3rzvUgz1xnLQ+t379VqfFHGVGi7oxTdtdQrpzxf7/OAJx1DOcs9ZS1zHPM17qucN7W9KkLe/xmncRG9svb9+Xs7f9lMBo6C00QAAAXKUlEQVQOxS7lQcAMrKz1emjm+uBN9DiztNz9lL3zHNN719WTPnVXllupFzt1r27c+5iapzRfXJ9a6k9q2Vr6ufuSe9JKzZ/aFyPbntrmVE9vT/m0lkNqfaX9W8pjyG8ceJrW66GZHAd5m+/n8/mj4l9n9wusu7evtr6W/NTub23dnlIAXgvez9i9TvVQFvtYaV+ulNeZ4ovuN5YBY9SdcaNlVwqclb86Sb/v92uoNu8y64K3J2gGyvxuAK7V2rGQug2t9h28hcCZ17j6AO8EAn2OCy9B8xrOPMGdd1N3xs0ou57ReLlblnLfrUqdZIR7nNlG7cSQuk9ypqvTj9fDtU9k5nor7jf1DXi63LMhWpZLccyDfwic2YKL2fcSPHMX9az+XnLIUXfG9ZRdy0PBcvf3nunRjtNagTpJL4HzZKkf4KoHlFWMtqzOWB/PYb9wJfXr3+eyXYZrco+RuhNfO+32Gxwph9oyqeuhkYeVtjyhO7TifjlbJ8P5n1Y3HZ+vI3BmafErZOLvUq2JuZNB6rU2qc+5PKTSv8LTDtBP8NSTF3tQr9IXYrV71Fcd9umic67RupN6jdwTzDoetPR29pRd6XqoNz+5VwaG3+WumVYwu072XDPW8nVX3WKMwHmyUmVd7cCygpYW0NZW0tx8qRNIax64V+73Zx/Rw2tK/q12MZ272Ev1El55Meei83lG6k5q2hv3SW/Ztdb90Z7jXa59Ro9nsVW3n3MEzsBWUiezt11wcY4Lor+VGhZ7fl/K9n2uqDu53s+4sSY1qizXs1qaFi+XSzeXl9Fb9maVHf82Uq652wVS9SpVP+L1/rpuMUbgDGzPyQR+rxTE5G6rcdFJLHcfb9hbmNrXqR7FcP7atDi9nrzMGsrbWj6HXLDXm9aThmP/8laKVKNLrr4deU3t+1XrFgLnS+QuAJhDKyvAOnK3T+QuAGsXhS46363WK5j6OzdPKJVmWHdynnR73uxbI2Zuwy63UuSC4l6r1S3+IXBmKQ4WAPfLXSS2XMCmhizG343mx0Xn852pO6l0csNgz4rzmBu5UFtupp6yS8376yDzqWbVyVFPqFuMEThfJDWcA7iXC4bfcdzbR2qI6+fTP2SyNF/POdNF5zpG6s7VowFqacUBemvwOXvEwhW/u5bbF47puXlqaYbT4uWecCvFaLleUQd/VbcYJ3AGtuKexWewH/YSXmzG03ulLgJ7LgxddK5lpO6Ugqb4u/jv0nD9ePnStDDtXH1NLRcHibltSQWTuXKY/bsr3b4Qrjc1T7h8y7Q4vZ68XNV4Mlqurfuxtu/D5X5Vtxjz/Xw+fxTqdXavtLtv3xMp8zxl80z2y15a92dpqHTpYm9kWji91qM1mj7n/fpY8Ov1n9HaU15L41BrYMj9HX5OBZ61gDDOR0teat+dsXKd4F7f71eP89X8GOF6vUPXuFfpYop91XoUQ7mL5FQapd65ns8902BVpZ7gGXK/s9ox3++MFf3frzOwq2MISPgPuI6T8LPZP8AvhcNXd5TqAZ7dM9vyfW8j6a77gz09tsc5Hk5S+vG3/EhH7p+q5a0nP/H9IcAcflfrqB3Lea/SvYAwwxvqVOl3FH+3873hcJVH3uOcGrL1+dwXGJ9Jo5TXHYcqOnDxS+rfmuy3tdl/jFJ3xv2y7HbebztvG3N9v9/nDdVOVeDVKrT7OQAAAPbxuMA5JzXsOSe+rzj+O/4//jsevuIeZZ5GfQQArrb7veHQY5nA+ZC79yH1/SH1d/x/arlwWm59cLfcayB20NNI1Tu86o6H9eWOSS0PVbl6f46sY8c6BkC78DoY3u6xDwfL6QkYen7kMw8ItfufgbwrXl2Ue25C6rszcq+2qf3272gIaVlHXBYulADa3dEAepWnH++v3PY7zr/sYZnA+er30M1y5HHkAWfQY+d346Z+4zO3cbfyWo2nawO7WvG49sTr6RRly689LnBOXVCNXmD96sIsDJ7j6TBTHGDuVsdmNT7lArXUay1yr8gI0yi9IqNnn5Re2RFPz518U/lqfS1IKr+5tGrbLBAGAHb2uMD58zn/HrraBWFq3trnWnqpbajNA7PkRmG0BF6l9H6xXM3obyp1bEiNYkk99yAcRZJr2EsdP46/a9uRGzqeG2kT/l2ap2cd8fy57ekpG4CQ4wOwskcGzp9P+eBaO/DG35c+98zbun74lTO/m6csF5vZm97SoFXq2R1dZ+89ziONDrX1xA0HM4ePOSaua9fRKgAw22MDZ+C9rrq3ucUTAohUA14twOl5/sPTnxXBfWY3ogD/Fp/PciPDao22qeVKD76cccvj0ylb7iZwBh7lipPQSJpPOBkaAs2darctwFlvq0u54Ct1XO95TkXqOTq5W2p2pWz5heXe4wzs67hv9grHyTB1wotPuKke2dQ8ufniecLvw21NzZPKQym9VL5q+UjNG5dFKZ1c2aS2M7cvXHQ8S7ifPx890XBW6jiXC+Zy86eWK00r5WOn37Oy5Vf0OANL6umJ7bn3e/Q5By3LteYrFdi3tHb3XADU5h0pB8Hwuuw7uEfqt9bTmKjhMU/ZcjWBMwAAPMQVz/lw288/lC1nCJxhMQ7M7xMPBVMHmCUekh/+7WIQrpX7jV3xnI+3UbZcQeAMLOtNF/a7bONb9tcqRm5VAMbdeQzMPdNj19+1suVqAufP9a1FV6bf8gPdfft4tzcFz6uzn4C3yL3S6Mwx0DH0H8qWXxE4/8eKP5aegHX37dtZrRxW3LdXcNJ7NvsHeJvabTaptxeEn0vieXNPdy69/WFlypZfEDjDAnIHYY0L/4jvzeRZ7Bfgrc681aE0/8hrlHY7Ditb7iZwhofLDUUWjPwt1yqsnO6Vemc1AMDKBM7AVnLvceQ+AmUAYDcC54xSb17vd7lph9aexGOZGRelu2/fbjwA6xzlBvB7bzgWa6i9jrLl1wTOCaUfZu93tYcJtKY/M2jaffveQHkBwLNceV5++3n/qm1/e7nS5/9+nYEn6nnYwGhauQAy1xM780e9+/YBAADMJHCepCf4Kz3aPpfu9/v96RCV3bdvBWE5aWgAYDXO88DKBM4TjAYyvcFl6/yz7b59AAAAJQLnk+7o/ftl7+Lu27caZQUAAPfzcLAJ4l7S3YbS7r59q1H2ALC32gNZXQuMUa6cIXA+qfVVSykrBKC7b1/IMPFrrFQHAAAgReCccARQYeAXPsQq/i6XRmr+XKtWbv7SMrbvPK2M11PGANCn9NwX59JxypUzvp/P58/bK8pqPaOH1nzvvn1PTZ+/KXNYT200jt80rZwD+gjwrqFcGfH9fvU48z7HAdMB8n5hS6/yBwBgFZ6qzSsJ2n5H2QNAXep86Rx6nnJllB7n/9j9wVC7b18rw8Se4eh5ti/g+dwTCAAC58/nc+2J/wnBwe7b12qlvL6B4BkAytzidA3lyghDtQGAIkMbmUGdAVYmcIaE7/f717/a/Her5St89dcV+UuledW6AOCtNDhcQ7nSS+DMK/QOCT7mPd41XbrHL5z/TrV1httw1/qdhGBf4e/bbx3uETZIa5yeR7kyQuAMAMDlBCd9wntwj3/hdMYoV0YJnKFTqpUy1WoZHoDjg3HcuplLM7eeUp5Sn0vztnxf2s6WNHNqPfkA8Ea5B1cJ8s5RrpwhcIaCMGCMhz4f01LDF4/vwmXDoDMe/p1LM/d/nMdcei3z1r4vbWdLmsAeZjSWAe1y53K3SpyjXBnldVRQUDqItn6XatXsfSdq6R7t3gN97V7tM/dyC55hT6lGubhREQB2JnCeLNeLd1j9AmP37btDeKHZEsTOLtNSeq15A96jNLRR8AzAWxiqDS81EhgLpuGdDG2E+5WeVcI45cqo7+fz+ePEN1fvMNzVrLh9vT0ipV70+LtSeYQ9Nam/c8v15D2V19Y81dLLLdNSBq3lrbcKnq3lGOQ3TAt1pU/uFol4Gn2UKyO+36+h2pDSc2/zyL3OMw/Mve9Tbn3/c2laTxkAAP3C2yHi6YxTrowSOMODaZ0HniB3LDK0Ea7lGuAaypUR7nG+QG8P4Gp2376W9xzflYfUE2zPpgvQI3cLiKGNALyJwBkiI0OZr8hDfO/wjPW6wAVGhMFz2IjnmALAWxiqfZGWhzCtbPftA+DfHOs5Sx0CViZwhoLc06RzT5eOlzumtz6FOvUe5dS9halh3K15qOUdAAD4N0O1L7R7MLL79h3Baa53Pfw+nCecfjj+Tv0fBrKpdeWC5tT6WvKQ+x4ASAtvU5jxzJGW9T3JHducW+cTnj0z2y/Kk/MEzhfbPTDZefvObFvLu5JHX+mUe7Jt74N7DLUH4E4rBwpxg3du9Njs9Z01K493XyvEnRPxd6E787ZqeTKHodoXyQ3F3cXu23dGblh3PBT7inXW8tD6PQDAU7hO4Qn0OF8gDEbiobg72H37zvplMBoO1S7l4SkBs/dUA7CDcORX+H9qNFg8PZ5W+7417fj/UtqpfP/yui7Xo18r49SQ+lw5xOnuXJ7M8f18Pn9cuM5TCkieEqycsfL29QZpqYdn5R64VZqnlo/SQ7xSf9fma8l76Jf7S+AM16kdr674/fWk2XpMqh1TWcfqx/zaaLv4vJx6hknLtJFlaunU/k7lu7TMXVLXlrk8tm5f+PfbypNx3+/XUO0r5H4EV98Pc5fdt++Q2s6W+5J7D4KlNHN/93w3mi9gbfFFW+rzYdYFXE8aueC9dGHpQpNfK9XX8PtSj2l8325qWmndPWmn5iml/TSzgszaNdNbypNzBM5wIxd9AGVhQO14ubbSUNvPZ+/gItcDGX/OzTMj7ZSdyzw1Aq+F8qSVe5x5jV/2iB/3tjjA/o/ygN+Zcd9eaZnc/LzPERzG/94oN+w4nlZbvjXt0bSeYCR/MxvcditP5nCP82SlH9pIK9jT7LB9Arbfsw/gPql79sLpPX9/Pvn7BGvz584bM6bzXLvsy9qQ3FRPeimYal0u14vaknY4X61HdWTaleLty21Trqxqn3N/p+xQnpz3/X4Fzlc426L4dKtv30p53dFqF0uwut7A+fh86A2ua3+n8tYy3bFjTfYld/FMBK70/Xo42CWOC5RSa9nKVt++WQ+aoJ8yh+dL9Rr/mmPHukojDgBWInC+yO4niB22Lzc0Z4dte4pVG1dgJ6sFLj0946zHPuQqqaHZMJOh2hB5Sg/LDhxb4BlqQ7FL9+nFeu4NzKVfWkdtHseV9Wj8AFbnHmcAAC7n+SLAyr7fr9dRAQAAQIl7nF9o9n2nLa3ILU9svWK9AMDvtQzrB3iy1wbOqfu7cgHYSGB4hRmBYimAHdV6j1sqD2fW7yQMAP/29PPik/OnIR4oeWXg3Bs8ngkMW/PQ4opA8dcniV+vHwBW50nCcyhHoOR1gXMqYH1Tz2Wpd7321NO4l7jWQx+uL/471euc+nzM52QGAH/zlOp5ejtBgHfxcLD/iA+WpUD6+D4MAsO/w/9T6aXmzU27IqA/AtE4T3/+/EkGt6kTSa6xIbVM6u/4tRS516GEwXNpvQDwJsd5XHB3jdS1EvBuAufInYFhbt47AsVU2qUTRJjX1hNJ68k8l56LAQDIc568lvIFQq8bql3TE6j2BIYz07tKy/pnPdird70AwD/0NN+n9gBZ4D30OP9HaXjyWWHv8a+1BLu5nvYr1nV2HQDwJoK4+7lNDPh8XtjjnGo5HD0J9S73lJNd6kFbuaHkpWlxWvGDvOKe6do91an5U0PKc/MBAABc4fv5fP68MegoPaW51KpYCvRq36eeVl0LCmvTAID3aG0svvvZIU9uxE7lrfaGkJY0gPf4fr/vDZwBAFZydqTbSsHfHXntWcdKZQfM9/1+3eMMAAAAJQJnAICXCV8FGf4fD/E+pqVeX5laLpVuKa1cevHyuTyk8t+6XA8PCAMEzgAAm8oFq+HzU8IHp4YBYupNI6lpqb/jB4aGy9XWET6QNJ4n9RyZOP+p+XLpALQSOAMAbCoMJlMBY/zWjFRvcDhfblpqva1a0sv1FI/ed+x+ZaDX615HBQDAv4UPvyq9HaT0xpARrekJdIFf0+MMAMBfRnubz66jZX6Au3kdFQDAAnpfn5QS9/Dmps1YLr7XuLZsKUDPfe6ddma4t1dSwXt5jzMAwCIEbr+l/OG9vMcZAAAAKgTOAAAbqb2r+Ff3CY++QzlOA+AXPFUbAGAjtfcU3zncOBzePOP9yTsNldYI0Genfc+aBM4AAPADgsE2Ghl4AoEzAMCmRp5OnZre+nTq1PugUw/ViqeVXn0Vr7OWd4AruMcZAGBDR3CaCjrj78N5wumHcLh1/H8YyKbWlQuaU+tryUPue4ArCZwBADZ0JqhMBdrx9/F3retLzZd6cFhLHnrWC3CGodoAAPxXblh3PBT7inXW8tD6PcBsepwBAPivXwaj4VDtUh7uzuNVDQbAOvQ4AwAsoKfHN/VAr8/n7wd21R4OlurpzT3YK34wWO7e59J3pTzEQbXeZuBOAmcAgA2lAsqW+5J7A9FSmrm/e74bzRfATAJnAACaGLL8G7nXf4XfrbhfVs477+MeZwCAReTeoXy146nXbwxwnrDd8eu/csPbe5ypR7Pq4K/LFXoInAEAFvKL4Pmt70x+QtAMPIOh2gAACxLUXWvF8o0fvHbINbaU5g/nSaWTWjb1ufYgOliFHmcAgMXEw3WZ66lB8zFkPpW/3BPKU//H045l43oVTj+Ulk0F0GHwrN6yMj3OAACLygUhTwz6niwuw6eWXylftTyPNgakgufUPCN5gpUInAEAFpYKTvTo9dk1wOt593du+c+n/vTrXcsPQgJnAIDNCGSYITUMu2V+2NH38/n8UcEBAOA+PUFm6cFauYd3xQ/4yi1XejhY7YFhtYeDjaYfE5Dza9/vV+AMAAB3uzMYXD3wXD3/rO/7/XqqNgAA7ErQCXO4xxkAADZTe6AX0EfgDAAAmxEww1yGagMAAECBwBkAAAAKBM4AAABQIHAGAACAAg8HAwCAHziefA08n8AZAABu5qnXsBZDtQEAAKBA4AwAAAAFAmcAAAAoEDgDAABAgcAZAAAACgTOAAAAUCBwBgAAgIIp73EOX94evpMuN/34LjWtN51ami3Tz+a/ti21fAMAAPBcpwPnOGgMg9HU9OPvGenEy+fyNzv/tfRTywIAALCmnwzVvqL3NZdmbvoR3PYuFy6bm0/vMgAAwD7c43yxXE81AAAAaxA4AwAAQIHAOdD7cDEAAAD2J3D+D0EzAAAAKa8MnFuf+J2a3hNIC7oBAADWd/p1VLn3ILe8Hzl+OnVvOqFcYFsLeMPvW6a3rhcAAIA9fD+fzx8BHwAAAPzt+/2+c6g2AAAAtJoWOJeGNNe+O/6Vpp3NWy6tM+voyefM7ZnlafkBAAB4oimBc+3+3vg+5fi78P9w+qwh5LW8nU23JY0rh8OPBsCG6AMAANQ9bqi2h2wBAADwJKefqp0KdEtPxy4FxaXvjzTj10Ol0o3nza0jl2ZuPb1yy6am19Z95DuX59wrtXJptWxny9PMAQAAdje9x/kI4HoDrVrQfKSZChzD6al543RyQWKc71JardsTL5uaHk6rbWNunnjeWlq17RzdjwAAALs53eNc0hN0lXqkW+6RDvXMGy8XBosjAXO4rtSyI4HojPzU1p9KV/AMAABwceDcKxc854Yhl9IZWXeYfpyX0R7nkWXvTPOQejhbuB7BMwAA8FaXPhxsJLib0as6sv6ZAeLKr3kKh2p/PgJmAACA7+fz+XM2OGp5OFduGHbpQVW5abH4Xt7aQ79qgW3uAVm172p5zj2YK5XHlmlxmq3LpfLRkgYAAMDbfL/fawLn0XkAAADgSb7f75yh2rVeXEEzAAAAq5p2j3MpMBY0AwAAsKpLHw4GAAAAqxM4AwAAQMH38/kYRw0AAAAZ/w/F7DwUgFcOQAAAAABJRU5ErkJggg==')
