# Supplementary material for: Identification and functional analysis of non-coding regulatory small RNA FenSr3 in Bacillus amyloliquefaciens LPB-18
Source: PeerJ. 2023 May 15;11:e15236. doi: 10.7717/peerj.15236 (PMC10194069; doi:10.7717/peerj.15236)
Supplement: Supplemental Information 4 [file peerj-11-15236-s004.zip › KO/CK-vs-T1_map/map00120.js]

getPicJson('data:image/png;base64,iVBORw0KGgoAAAANSUhEUgAAAv0AAAVyCAYAAACSh0GXAAAACXBIWXMAAAsTAAALEwEAmpwYAAAgAElEQVR4nOzd25KsKrYAUD2x//+X8zx0u7bN4uoVcIyIiqrKRMVUJ1NEc12W5bcAAADT+mdZluX3k/cDAMCM1nVd/u/tSgAAAPeS9AMAwOQk/QAAMDlJPwAATE7SDwAAk5P0AwDA5CT9AAAwOUk/AABMTtIPAACTk/QDAMDkJP0AADA5ST8AAExO0g8AAJOT9AMAwOQk/QAAMDlJPwAATE7SDwAAk5P0AwDA5CT9AAAwOUk/AABMTtIPAACTk/QDAMDkJP0AADA5ST8AAExO0g8AAJOT9AMAwOQk/QAAMDlJPwAATE7SDwAAk5P0AwDA5CT9AAAwOUk/AABMTtIPAACTk/QDAMDkJP0AADA5ST8AAExO0g8AAJOT9AMAwOQk/QAAMDlJPwAATE7SDwAAk5P0AwDA5CT9AAAwuX/erkDJuq5vVwHo0O/3e7sKADAMPf0AADC57nv6N3r1gGVx9Q8AjtDTDwAAk5P0AwDA5CT9AAAwOUk/AABMTtIPAACTk/QDAMDkJP0AADC5YZ7Tn5J6Zvf2XP/S+7H5/H6/v/4vLTs2v9wyUnWJzTO1nNj8zq5X7hnoR74rIfY5lOqXWu/abVlTp9I8Stu2tPyW9aqtU2q+KbntXfus+9y+WVqn0jQAwHOGT/pTicT2Wun91HxKCVVYhyvqmiqTmi72eu16peqcq+PVYnXP1aV2W5Yc+dxyyyrNq7ResddyJzixacPlbtPX7julbX5knUrTAADPMbynIJX85xLN7b2rkpweekfP9PLXfn5H1/HKzzontR1qetyPzLtmnXInb2fl5nFk/m/vwwDwZZL+Dj2VxNZ4uh69J/5HpXraS9O8sU5XX+E6Ow0AcN7ww3tq1YzDTmkZi1w7HKW2LjXLvWvozdnpa4cUveWuhHqfrB/t5Q/ndfazq1nX2vsDWoeztUwDANxjmqS/lEjnxi4fWdaZedTUpSXZOzvGvVTHWd3xuYXzziW9tdv4isQ/Nm3qmKm9Ob5l35T8A8C7pkn6z95Me6WW4RE99oDvnanbzCcMta462XxyX6k5CVmWtnW68qQbAGhnTH+lmvHV+ycG7X9GSX6vvvH4yOdwtA49JZNPDBt62pHljrLfA8AXfDLpP5M8XZ1c9nJS8PS9A7H1PvrZPtkDXvskojsT/yeFj+08Mz0A8J51WZZfLz2kMaWxwPukojRuOZWYhclc7P/9NLVjn2vLhHUp1btl3rn1ik13xaMna+pRej32Xu1n2VLH1Hxq65V6P7cPlZZRM13ps2p5PSccltOynNrPoZX7AwCgzbqu4yf9wLeICQDQZl3Xbw7vAQCAL5H0AwDA5CT9AAAwOUk/AABMbpgv5/LoPwAAOEZPPwAATK77nn6P5QMAgHP09AMAwOQk/QAAMDlJPwAATE7SDwAAk5P0AwDA5CT9AAAwOUk/AABMTtIPAACTk/QDAMDkJP0AADA5ST8AAExO0g8AAJOT9AMAwOQk/QAAMDlJPwAATE7SDwAAk5P0AwDA5CT9AAAwOUk/AABMTtIPAACTk/QDAMDkJP0AADA5ST8AAExO0g8AAJOT9AMAwOQk/QAAMDlJPwAATE7SDwAAk5P0AwDA5CT9AAAwOUk/AABMTtIPAACT++ftCgBcaV3Xt6vwGb/f7+0qAFBJ0g8Mb5/oS0Sf43MHGIekHxjauq4SzpfsP3fbAaBvkn5gSFsvs0SzD7/fzzYB6JgbeYFhSS77YnsA9EvSDwzHUJJ+7Xv8AeiHpB8YioS/fxJ/gP5I+gEAYHKSfgAAmJykHxhGzdCedV3/5+eOOoTzLS3rraEuV3wGhukAzEHSD0xjOynYfsL3rhA76SidiDx5D8LVX5jl/gmAOUj6gWlJWN/jZl6AvvhyLmAaW6KZ6uXfvxd+kdT+/63ckV7z3Hz3/4fzDF/P/Z9a39h67ucfW15NHUp1B6B/evqBqWzJaixB3Sev2xCgWGK7T6bDcjm5+Ybv78vsX0/Vef87VtdY2XC5seXV1CH1PgDjkPQD06lJ1FM3uZ5Jas9MGztJCN8P36tdXqxc6obkUh1algtAPwzvAT6pp8Q1NRQoNVzpymWW6lD7PgB909MPTOPIjaM93Gz6ZiK9H96Tq4NkH2Bs67IsP0EcGEGp1ztM4HM3rtbcpFr7Wmz5qfKt89zer73hNvZ3qVxN3fdq2oy7rlAA0G5dV0k/MJYvJpMjrvOIdQaY1bquhvcA9EzyDMAV3MgL0CFj6AG4kp5+YChf+abXkZ+J7+oEQH8k/cBwvpL4j0jCD9AnST8wLIl/XyT8AP2S9ANDqvnWXZ4j4Qfomxt5gaGlEn8J6L1y34kAQH8k/cDwUl9oxX0k+QBjkfQDUxohKTUkBoCnGNMPAACTk/QDAMDkJP0AADA5ST8AAExO0g8AAJOT9AO8xJN7AHiKpB8AACYn6QcAgMlJ+gFe4luDAXiKpB8AACYn6QcAgMlJ+gEAYHL/vF0Bxrcflxx7BOH2fu69/fSx184s/0pPLutuqXWp+fxtNwAYi55+LtV6Y+I+Adv+jr1WO4+7zZowprZban1tNwAYi55+TlnX9U9CFUscPZ2kT6nttn8dAJiHpJ9TcgnilkCeTfzDoRn74UK1Jxph2VjCm5pfuMxS/XKv9zLMpLTdasqV2G4A0A/De7jU2SRx+ynNM5fQxYaZhGVj024nKdtPbJmxOsfmm5p/rGwPUtutpo62GwD0T08/lwiHhRwZJpK7mfSM0tWGM1cjSolg7HPoKWkM63dkG9huANA/Pf2clkrww97ffY/w0Rt+nxxzXrvM2Pulp+GkeqWfVFqvcB1stz62GwAcIennEmFSGEuQ9q/1lDiVbkYuTVuaZ+u0Twq3W/j3/sk8tlt+2iN6+jwBmNu6LMtPw8NRqRsoY2VKN1NuZXJjw2PDiEpyN2Ombi5NLbOmvqnlp+rwhpabZmumt90AoF/rukr6GceTQ0TeXOZsbDcAeNe6rob30L83hsH0MPRmdLZb2Wj1BWBcnt7Dq1qGk+gt7oftdkwsyT8ydKjlOwaecueyZxteVbuP5h4hu389N4TyarNtC/gSPf28oqWReuMG0t5uWu2F7XZeeEP7kTqXksCzn8GRKxB3fO5PJrNPOXt1563PYsZtAV8j6Qd4SOoG4qNXJ3xh2NxqTwhHONkF3md4D4eVntyTuwy9/R0rH3siS+y91JNbctNiu81m+6xKXyhW8zmH2zm3vHC+Kfa3f23rEtteqfqk6pyaLvVaavqvbgv4Ij39HLYPyGHwDoN2LIiHAX1fthTsYw1DrqHQePzLdntXqrf/ai2f875u+79z+0rtVQb7W1nNeqfqXVsuNX/bAr5DTz+3eGLYgaEN17PdnnfFjcf73uPY/K9S6jU+Or8v7W8tJ0lntczri9sCvkZPP7c5m8zEepFil5dzvURXJFRfY7uNKfV5bT32V36eV26fr+xv2zL226K35Pcr2wK+StLPLZ4cvsB1bLdnpMZ13+mqz/3K7Wd/+9tbn69tAfOT9HOJcGxm6iawcJpUI1DTOJSWobeozHYbUzgOe5Masx2eXBzZzrmx/KmyqXp/bX8Lt1dYl1QPearM/vWaeeXq9LVtAV+2Lsvyc6BxVM3NgW9xmTjNduvDV9bV/tYP2wK+aV1XPf3MxyXkMX1xu0lw3vPF/a1XtgU8Q08/h+WGFryp556sHthu74slObOut/2tH7YFfNe6rpJ+gCfFEhxJDwB3MrwH4EGp5L7XRzgCMA9fzsX0JFL0IHxKSux9+yoAd5H0MyWPgWNUEn/uIhbCt0n6mY7HvjEy+y53ce8IfJukn6lI+L9phN7x0pcmjbAOjK32i7uAOXl6D9PQkH3PiD2Xnt5DD8RL+BaP7GQaGrBvGT1J/tJz+umXuAnfsa6r4T3AWGZIVAyzoAfbE6Psg/ANntMPDEOCAgDHSPoZnkSQWa3r+udn+3//eut83vL28knz/RDwHZJ+YAhfO7nb1nf7OfPdE0c/t6uSwS9tN4BeSfoBOhM7wZE4A3CGpB/o3td6+VNqnu8fDgmKib2fG0qUmi439MiQEYC+SPoBBrWdDO0T7tSQoHCa1HSb7e/wSUP76cL3apYPwDs8shNgUFeO1Y8l/jXTnakHAM+R9AMM4qphTqn7BUpfeia5BxiX4T0AnYkNjbnjvoZwPH7t/A3bARiPnn6ADuUe0xmOxd//HZsmLB9L8lOJf2ksf6pMrhwAz1uXZfkJwoxMIjG/WbfxrOvFWOyHML91XQ3vAQCA2Un6AQBgcpJ+AACYnKQfAAAmJ+kHAIDJSfoBAGBykn4AAJicpB8AACYn6QcAgMlJ+gEAYHKSfgAAmJykHwAAJvfP2xXgO9Z1HXLey7Isv9/v1vmP7u7P/85l2LaM4O5j7M75O8agD5J+HjVi8H8ioZ2BbQv3cowBZxjeAwAAk5P0AwDA5CT9AAAwOUk/r8qN92x9r6X8uq5/fmpep81V2zW2PXLbqLU8jOzK+Jl6vXS8tZQH3uVGXl7zZsK/vyFu+z98nWOuTPjD7bQsS3TbHSkPI3sq4U8dL63lgffp6ec1ucahteFoKZ8rq3fqvCu361XLhdlcfZy1JPdHygPvk/QzlNaepJbyv9/vT48/z7q6h3Cb33576oXk61qPgdaYKIZC3yT9DOPOhH9Po/WsOxL+PUO34Nxx1hoTxVDokzH9DOGuhF8y+K7c5x9LHGqSiXCMv3s2+Dr7PrAskn4GUrrRs7W8hrAPue0Uu0k3deNuat776Wxzvqo1fgLzkfQzhLBxKjVYpfKlp75oDJ9Rs11rXwPizh4/Tw2tBO4l6ec1sRss90MxwvdS82gtX/pbY3XOVdt1U3oMZ1g+nM62ZUZXxs/Y/HLHYGwZjjPo37osy88ByhNG7f0Ztd5PGvUzerveby+fcYy6r4xab5jNuq6e3gMAALOT9AMAwOSM6edRnt08L9sW7uUYA86Q9POYu8Z1GjP6vrs/f9uYr7tz/3d8wTcY3gMAAJOT9AMAwOQk/QAAMDlJPwAATE7SDwAAk5P0AwDA5CT9AAAwOUk/AABMTtIPAACTk/QDAMDkJP0AADA5ST8AAExO0g8AAJOT9AMAwOQk/QAAMDlJPwAATE7SDwAAk5P0AwDA5CT9AAAwOUk/AABMTtIPAACTk/QDAMDkJP0AADA5ST8AAEzun7crAK3Wdc2+9vv9nqwON7CN4T6OL/gmST90oLbBDcut6/rnd2na2Hw07sxshONFsg08RdI/oJpGYmvcaqY92ui8lTjuG+3Ye6NJbatSuVhCU6u1fKoOd5ltG/O8EY6Xp46nkOMLvsmY/sFsjcT2U7pMG9oC+j6wx16roXG4TimhiCUHPn+IG+l4OXIyAXdZ1/XPT83rpTI10+XmxbUk/YPpteHiuNwJXM20oTPBOjdd+Ds2Xaw89OLt4yVWn5pjv+U4kyxxVKpTsaazcVl0Ko5A0j+ZKy4Xxxqv2P+xaba/Y9PFyoU/qelCsXUcPUgcTfz3wjHLtVeGckF+X7/979h04Xtn1mfGbUxfnjxecnLHSstxFiubW2bNa3yH7T8/Y/on0pLwlxLq/bzCG+BS9wJsiXpYbl+3sDEKG6/Y8ql39DMrJTct052pBzzp6ePlqJbjTC8/V4i1weFJ59H5bmL5QGwZ+9diHUphTpI66U1N9yWS/oGFCXjLDpw6mEvLCecRTtfSq5UqW7suqQAxg9rAdNXJUWr8c+nzPXKS2bqfzrqNed6bx0vLMR2Wuyq2x+rt+CJUOsksHUc6Ffsl6R9U7iw89f+RZOupAyO1vC+dlYeBaS8X6O6oQ8swgZq6zL7t6EuPx0vtyftVJ/l3Xnlgbkc7E8PpNyN2Ks5K0j+gWA9/7CDrdcdOna3H1Lw/8uXslpOa3KXJcEzv/u/cZdCwTOqSaljnMMFJzTf8+4jRtzHv6O14CdUe+63HWWvPveOLo85ewdWp+Lx1WZbfV1Z2BqlxarFytQ1NbsevuaKQqk/tmLu7e+OgV/Z3oFel4TS5aWpfy3UQpd6rKZcq8+WYu66rpJ+8pw+QLx+QfI/9HehFajhN7TAbnYp9W9fV8B7Sek/4a6969K40BCF8vWba0nxzwbx13PB+/qVpW4cezLKNed5dx9X+/dK+ePfxcZbjazxH95GabV0aZlaSGpvfomVYWu41+3GcpH8CRxOpUoN310GTGp96JOEPG/PRzuRrL0HWXDKtGUdfukS6LG2Jf27cdE35nFm2Mc+767hKTZNy5/FxluNrbC37VY/buvdOxVn5cq4JXH0m/fvFn/hwVWMU6104m/Dv/x/pprQzQag20D9Rl6vNtI153l3H1SyJg+NrLlsCn3pvWdq29Ta/lv2gtvy+3BP72dsnN72R9DOk1AE88oGd6nU8ErC2E6l9UA3nk+tVLPU4xgJ8+NqRhiOsQ8vrEHPVcbW/WlDap584Ps5yfM0ntT+1bOttP993xh0d2pMq19rRF9avxdFlzXria3jPgErjuI+OX81Ntz8zTw3LiQ0PabkE+WW55Ht7/8jnVxqqs99GLcPDYr1Eqf3kTP3hjKuPqyND6PbLHOn4mDXp+YKz+1OP+yPXkPQPJtWg7N87On41Nl1qnHfs730vWO3y+Y+zyf2Zz/bMsp8cgwytrj6uvnR8iNV9yu1PV2yz2mNmpM7HUj1S88gtZ1SG9wwsNUavVepSdGmerZcSr1Qav/gld59MvTUMwTbmTbXH1dvDdI5yfM2jNITlyLbOnbDuO/pS74WJc2zIaWx+sen2ddr/jk0X68TM1SM3j9xyRqWnn+TJQynxf+uMN7yisJnlTLxFabhBLnGpTWre+DxtY95UM4xnM+K+6PiaQ238vnNbX9n5GHvt6AlNbT1qE/nRk/2NpH9gV/fwhsNyWg6GpxuJfSALXx9Jrv6xS5HhpcvYPFKXMFsvd+ZO9nLLDHtYYvWv2Wdm2cY8747jKrVPh546Ps5yfI3pyPY5u61r9vuz3up8jA3huWM5vZD0DyZ1GWv7nbq0lSufG0uX6jmuqcfdDVttT1zPWnsQU9urdp5Hyh2dNlX/I8sZeRvzvDuOq9J7reWuOD7Ocnx9R+u23pcr9bR/qfNx9GNlXZblN/IKwOgHYUxqna5Y19I8evw8e6zTFWZdr17deVyN7Ovr/yWlIZ+b0v6Q6vTbXotdPastn6tLqtzReoTTlOoz8nGyrqukn/HN2GDNuE5nzPp5zLpevfJ5x/lcvsO2/q51XT29B3okKMP1HFfAl0n6AQBgcpJ+AACYnKQfAAAmJ+kHAIDJSfoBAGBykn4AAJicpB8AACYn6QcAgMlJ+gEAYHKSfgAAmJykHwAAJifpBwCAyf3zdgWY27quwy7n9/tdPs/Z3bm9796XUtv77uXeOX/78DOeinN32O8js6zHDGaMpbxP0s/tRgwAIzd+b5txe8+4Tlxrln1klvWYgW3B1QzvAQCAyUn6AQBgcpJ+AACYnKSfR+XG+7W+11J+Xdc/P7GyxiHeo6ftndsHal25Pq3T3LVOXG+W/WS243d0tgdnuZGXx7wZsMInVGz/h+9xnZ6297L8/ZSS1u3+diJ3xzpxvVn2k9mO39HZHlxBTz+PyQWF1oDRUj73KEaB6j69be+zrlyf1mliZe27fZplP5nt+B2d7cEVJP10rTUxb+nF+v1+Lk925q7t/ZajVxSemIZ+zLKfzHb8js72ICTpp1t3B6yt/Jb8867ZGqgnEznGNct+MtvxOzrbgxhj+unSEz38Alw/7t7e299PuTORC8u5P2Vcs+wnsx2/o7M9SJH0063SDUWt5SVFfbt7ez+dHLeuT8009uH5zLKfzHb8js72IEbST5fCIFIKLKXyeij6dvf2frqBal2fmmneWA/uNct+MtvxOzrbgxRj+nnMlmzvk+7wtVJCfqT8vuz29/4mXoHrHj1t7yu285Xr0zpNbp3sw32ZZT+Z7fgdne3BFdZlWX42HHcZNTCMWu+3jfq55eo94zpxrVE/663e4e/RjFrvnFHXadR6f8G6rnr6AQBgdpJ+AACYnBt5uZ0bZ79lxu094zpxrVn2kVnWYwa2BVczpp/hGUM4v1m38azrxVjsh99hW3+XMf0AAPABkn4AAJicpB8AACYn6QcAgMlJ+gEAYHKSfgAAmJykHwAAJifpBwCAyUn6AQBgcv+8XQFoFftq8v1rPX/bYFjP7dsRt9dr695a/kwd3zDyNobeOb6+w7ZmT9JfsP/K6poDJVV+m6b2K7BHSA5pE2772Dau1Vo+VYfW94FvirVnR6ZNxcDUPFNxLix7tI1MLU8cZEaS/owwgQ+DVSzopN7fB5LWxKvH5PBNuXXqtc6xz/PotrlbD9t+xG1c40yv29VJ19HePknR+FqPr1ybVJJqO2vnmWozw9e2v8/G1V7j8lFHY2nNiVqu87N2OaVpU/NwkneMMf2Vzu4QLT3zseSQOdX0bK3r+ucnJfZ+OF34O1WfmkYvXF5sObm60WaLC9tPq31ClHutZV58x5ltnpr2ijZVXLlHGG/2sT32em7aVvu4lFvW0fiVWt5XSPoTWns7Y70OpZ6LFr0lh9wj7L1oDbKx6TYtQTK3j8aWF14Ri9XD/pT/7I++B0+K9dCfbTPOXl1MtXuxjol9XWP/p+abmi5WLvxJTderO07yztKGXMPwngukAtYVl55Ky8xdKs1dDo1Nt69rD0M8cnJn/iM7e4kyfO1ob8uR5S1L25jcklm38VmpYRFnj9vwsn3q/9KyY5f/w3Kh1HTc54rjK9Z+vCG2LmEbFx4fqfYztt+X2tncfh9b3tPObOtULlEzj7tjVSnH2Yhn/5L0HxBLnlNqy7UaJTkk76r9IpxHLDjFlp2avlSupc6pBqN1PvytNenKlflyUsQ1WpPAHutyNEEu7b8j7tulzp2WdbryBNFJ3nGG9zRKnfWGl/Fa5ldzye+qXpRth93vmPsd/Uwdn7bfDr0dWKFckLpSuA+WTkhTJ3th8MqVa61bbn6xOsb+Hlkq0bhr3uH7tZ9/LilqXe5WZrakaHRPHl+12/fO9ibVM3uX1PLeaFOPbOtYgntHfZ6Yn3j2H3r6G8R6+FOXl2o3eKyHNnV2eaXUWXFNHTkmd8lvn6yH+1ju8mJYJjbP1D4aqu2Bjy2vpv72o+ccvZrydO9UanmuBvWpZt9Ibc9U73D4/5Ge4x60tP091fttdx7r4tnfJP0JqUtAR3o2t/ntX69NqmLThvN4OjnsydM9N2elPs/YyV9umlz5luXUvndm+Wf3odG2cY2jJ0NHk64eSIr6dOb4Cvfj2JXGI23nXmr6VLu4fy12ohHbB2OfQWxepXY2tuynE8+cJ2Pp1bGql89wM2o8W5dl+fVUoZ7ctZP1tvMCz7sq6Y8lWDU9Tbnep1JvVUxuvqU6ionz6XmbPl23nj+LmNQJVun10jHdGqtiyyqVaa1LyozxbF1XSX/J1Ruv152B+5Wu3oSvp6bNlWtZbu2ya+afm9bwnrRe44GkiDN63p727eNy69Lzetrm/7Guq+E9Na5MWmrm0WNyuC/TS3IYO1Pv8UBblvQ41tL41tS0Z5ebWlbNPEI1lzbPXtpvWd4IwqEDy9LPemkgv+PM8ZXbb2Ovvb2fP738t9c3dGcs7fkYFs/+l6Q/442N12NyWDu/J5PD1CW1Xg+4M3W6c9peP69lGW8b17pqvY6eJJc6DO76bMP595YUfc3Z/bD1ZP7oyf9Vx/uT49m35fXi6LauvRIcyzuuiktHff0kL8UjOwueDBLL0m9y2JPUwZUad9ib1AlVTeMWOznb1rd1vX+/8uPYwnmHy9v/n3rtiNG3ccqV69V6zNacdOd6aM+KrfNIcWcmsx5f/O3ott7amv1xWnsy2OLMyIHSfK+IL7XHwijxTNKfUZMULcuSTHy2v3NlS/PtITlM1SV8P/x9Z3KYqkvvB11qfWv3tXBeR6aLLTtXr9jv/bJj9bmiV23UbVwy63oxltb9MBezU+1cqUOhNF2szappb6/qfJjF0Zjj85uPpL9CLoGJJV5hYrQPRC0nEqm6PJ0c1pxkvJkcjuTOdX5yKI8E9XmSLt4Si+Phe7F2LhXrYm1SbBm59iTX3n61fblSa6fnCHGpVI/YPErLGY2k/wKpnSAVIGt2mF6Sw7OJouSwD7XbUbLWJ0kXvUgNE2mVSrpK82xpbzmvttMz9V5PcSlXj9w8cssZjRt5G+03dLhD1AjLxub3plhymArMmzfqnUpiRz0Qa9Qk7qntlzuJ27/Wwz64mXUbn12vK5OuVN1KSVdNvejb28dXaj8uJf72s3ZPbOvR41JtIj96+yPpr1CbFLX0itfsxEddmRzmyrxlOzjDutT0Er0ld6IUO/GrWZewRyK8FBl7LbfMUv1jvSKp/2Pr0rLvjLiNa/S0XpKu7zqzH17dBsSuENUmX/bFsitjzhOdlG/FpTD/qa3faCT9CbU7d+py0vY7dYkpNc/eksNWTyWH+0AWvt6j0vaJvVazbrFLnstybYBMLaPm/9ZlhdONtI1rnV0vSRdXaNkPj7ZzufKxGJWKW7F9MzXfKzsfZnEm5tzR6Vmj97g06n60LsvyG7HiX5Pbwc7sfKPuuHsjr0PusuuXt2loxnValvarg8vydxKzvRY7ia8tH3u/tNzcdLWv0YdZjy/+VrOtW47VUeJSqR7hNKX6jHi8rOsq6R+F5DBt5PUYue5PmvVzmnW9GIv98Dts6+9a19XTe0Z35uB14L/PNgAAniDpH4TkEACAoyT9AAAwOUk/AABMTtIPAACTk/QDAMDkJP0AADA5ST8AAExO0g8AAJOT9AMAwOQk/QAAMLl1WZafb3vlTuu6vl2Fwxwb9WbdzrOuF2OxH36Hbc0d1nVd/nm7EnzDiIFg5MD7llm386zrxVjsh99hW3MHw3sAAGBykn4AAJicpB8AACYn6edVuX/HYAkAACAASURBVDGAR9+Lvb+u65+flvlwnVm39azrxVjsh99jm9PKjby85smAtb8pavtfwHrOrNt61vViLPbD77HNOUJPP6/JPZ3g6Hs177eW47xZt/Ws68VY7IffY5tzhKSf6e17JcJeC+Yy67aedb0Yi/3we2zzuUj6+YQtcAlY85t1W8+6XozFfvg9tvk8JP18gnGI3zHrtp51vRiL/fB7bPN5SPqZ3r6HQuCa26zbetb1Yiz2w++xzeci6QcAgMlJ+nnN/uag1Gu17+Xe33ontp+t1yI1H64367aedb0Yi/3we2xzjliXZfm5OYM7jXoD0Kj1fsuon1ep3rOuF2MZdXuOWu83jfqZjVrvr1jXVU8/AADMTtIPAACT++ftCvANxv19w6zbedb1Yiz2w++wrbmDMf0MzzjC+c26jWddL8ZiP/wO2/q7jOkHAIAPkPQDAMDkJP0AADA5ST8AAExO0g8AAJPzyE4AuhE+qrDlSSP7aWPTbe/n3guFZbenn+Tm1VJXT1IBniLpB6AL4eMEW55VHps2939oS+RTSf6+3L78UWenB2hleA8AXTjT652b9syzySXnwCz09APQnVSvf6pHvjSfK4bTpOaxr084xCj1f2ndYkOVwnKh1HQAy6KnH4DObYnw0V73s9NvUvcCxJL52O9UPfZJfVgud8KyvZ9bLsBG0g/AUEoJbWocfg91yU1XU8/SlY4zQ5mAuUn6AZhGbdK7ruufn6s9fR9Aanl3riMwHmP6AehKTeJeetJOzdN6rqrLk8IhQDk91Rt4n6QfgK6F49q3v3Ovxabd/o/JTZ8rkzrRiCXmsR752LxKN/LGlt16gzPwPeuyLD9BgpGULlXbn8c36zaedb3e1HOi+3TdWoY25fT6edLOtmazrqsx/QCMScL/3vKA8ejpP+HOr4vfyvi6+Ljaz4BxzbqNZ12vO7Q+j39Z2sbqt5Sv1TLfK56pf3Q97IffYVuzLP/ZD4zpP+jOr4svzc/Xxb/jrpO8UsPvJI8vao05rXHq7DP/c/M9Mp+jPfWOU6CWpP+gM4H2riDtRq773HWSV/sEDid5MBdxGniaMf0XiCV1qSdBHJnf0TqlntscltnXNfZ/ar6p6WLlwp/UdLWOfrHNUXee5B1NsGdPzp/exk+Zdb2uVPvIzpo4VyoblslNl3p6Ty721Sitb02MLa1LyH74HbY1G0n/xbbgfdel41qpYSKx4R+x36n1CHuo9+VyQ0u293PLHcWVJ3ln9pWwTjOf5PEdtQn/PqbE3tvvd7EYlZpfbLpNGLNi08ViZGldate1Zjln2yBgXpL+m9U2XuHfb9elNF1NPUvDjc6ub6wxftpVDewV06fqNvJJXg/b+A6zrtdZR2JCbN87uuzYSW9pnqkT2dp6nI0fqWO/Zn72w++wrVkWY/pfFWvgUo3O5uqDtZSYXy03Pn1fZlRHT6x6qkssAenhJI9veDoGpua7P+HNLbe2PrUx7opY6DgDYiT9J7Vcik69lrpU3Zok9ZZUhb3DOWcat1EuYddunztPgEY8yRtpG7eYdb3OOBIDr96fY1e1arZTqR4tPf9XqY299sNvsK2R9F8sHPIQjoeOvdYqNf0+uMfKpIYSxRKzWHCIzSs3HCScNre8M5480bnyJC/1fkvP4VdO8npazyvNul53iw0tC8e07//OxajUMLh9mdTx2lqPcB7hOpXWtXV93zjRoG+29bety7L87ATP6C1J23u6bj1/Fjm5xjs1LCY13vfI5f5wHjVlUslMKQlJLS+XgLQsDwB4xrqukv6n9Jz0jJrwn7l57gm2+fnl9b6Nj5p1vRiL/XA8rVdxwun2YvM4cw9N6ar/kXk9vT/Ocn9hjKT/Qi1JTevOfNfO3zLfKw6EK9ej5VL8GyT855fX+zY+atb1Yiz2wzEdOVGr3dZhrD4Su0vDV8/O605XrH/P1nX1yM4rtI7Nf2o8c81wjdqEfyt75kag2uXV1GebXzj//ft3qh0Ks5VtqVNr+db51m7zs/VoWV5s2mV5dxvfYdb1Yiz2w7nkYnXLtp4pwT3iC+vvRl6KejwQam96u8ORk7yWaY6uQynBPnqD8NHE/ex+8+Y2vlPrernc3seV0dnMenx9WSnBD+W2dawd2E9zRWdk7N620lWJ8Gb1fdnc/XWp5eXqWXuvXenetp5OrCT9J8V2wFiZTemyV83OkTsotte3//fzD6c7chBfcSC4nNw326IfufhQI3bMHW2030oGezlp/hqJ/7iu3pdjeUSpfEoYf8JEPtU5sb9ynOqYyp0MxJZ3pP7h/ErL723IkKT/hJqNlztYwh24ZucI55c6UGKvh3+XDqTYurR8HqXlpOrXMyd58brVLsdJXhufE2+x7/WplFA/obScWLuXkmpjYu1szfqV2reatu9MXnL2SsjdJP0HHd0Zcv+3LDtVnyNJe209zibosWmO9ial6nBn75STvPzncfVJ3hvb+AlH1yt3AnWmkUmdQIb/l5ZdcwIYyi0vXOY2v6dOmmc36/H1RW/F0prjL+bpxDi1vNr6H13PnDvmWUPSf0Isqdu7a0OmTh5Kvai19XnyQDh68rBPKsP63PG5O8l79iTvjW38hKvWK3dymSpfqtM2v9yJWmo9SieA++nC+tcsbz/NEyfNs5v1+PqSljjeuq3PdMq8rbZTa1na28Irl//WZyfpP6jUAxVz9UES7lyp3rTWetxxIJS0fjb7QHZXnUJO8p49yXtjGz/hjvVqbdxycSJ1LMbiS02dSw1gbnmty0rNP7XM0felM2Y9vmZ3tqPsyLz2x34uz4hdMUtdRYvFhdi89//XdCaE08Y6F1JqP5/W5b/Vqx8j6b9ZeLAsS/rAKO1IYZmas/bYQVJTj3Ae4TqV1rV1fc/2JN/d6+Ak752TvNx+ObK71uVo4/J0T/eTyzty0txTI32nJ2Mo72qJpaWT8JaOptZ96kx7VFPHK5bduvyejitJ/0Vakqrc/0d6vGoPwKvmk9Na/6sOhqeTllI9tr+XxUleaV1Ketiub/vK5fbYdHfVI3fS3OPneLdeYij36Wn7Pl2Xntb9TeuyLD8fBLNwYM9lxu2ZWqfWITCxy+25E7jYJeiaK1ilq0m5+ZbqWFqv2HxTwwxqyqfqGVvuV814zHFsu7ZMU3v8PD2czHH9r3VdJf3MR6M1h1m345Gk/yl631gW22U2RxP+Zbn3quzdJyJnzHgMrOu6/N/blYCr5S7bM4YZA27vJPxsxNB5OM7Yk/QzJY3WuDRSaXfs0+v671M9njhmtuXZxn0TQ8d39DirvYdoHzvC92rLhmVy08XiVDhdLp6l6hGbR2k5o5L0My2N1ngkg2l37svbja1PHDPbcuifGDquuxP+1HEcPrRhXza1P8Vuro8tY/s7fEBE6t6dmnrk5pFbzqg8vYepeSLFOGynd/jMyRFDx3Nnwh8Kyx/dT0onAy3TtdSjNpEfPdnfSPqZnkarf7ZPXthrlSqzLOkn59R8vqVyNU/o8USc+Yih4zi7nWJDX/bu2gdSJw+lGHK2PvvPKxdfZ9n3De/hE2a4LDcryURe6+X20mXu3Dxql9F6Od2xNz7bsX9nY+n++N4PcQlfC5d5pXA8fesjQ+82+jGgp5/P0FvVH9sjr+XzueIyd+syS8sZvYHkf4mh/Xpyu6RO+sN6xDocUuVjSX4q8S91crTUI3w9Nl2qfiOS9PMpGq1+2A51ai+3Hzk5aB3K08r2nY8Y2p+7tkdunqWx/LEbcI9Of2a6Uj2O1m9Ukn4+R6P1Pp9/nVQPV06pTGvP/xVs77mIof2wHWgh6eeTNFrv8blfr/Uy917tjXq1l+n3f89ySZy/iaHv8/nTal2W5Wen4asEzWf5vNOfgc+GEdlv3+Fzp9W6rp7ew7d5IsVzNFIwHzH0eWIpR0n6+TyN1v00UjAvMfQ5YilnSPph0WjdSSMF8xND7yeWcpakH/5Lo3U9jRR8hxh6H7GUK0j6YUejdR2NFHyPGHo9sZSrSPohoNE6TyMF3yWGXkcs5UqSfojQaB2nkQLE0PPEUq4m6YcEjVY7jRSwEUOPE0u5g6QfMjRa9TRSQEgMbSeWchdJPxRotMo0UkCKGFpPLOVOkn6ooNFK00gBJWJomVjK3ST9UEmj9TeNFFBLDE0TS3mCpB8aaLT+pZECWomhfxNLeYqkHxpptDRSwHFi6L/EUp4k6YcDvtxoaaSAs74cQzdiKU+T9MNBX2y0NFLAVb4YQzdiKW+Q9MMJX2q0NFLA1b4UQzdiKW+R9MNJX2i0NFLAXb4QQzdiKW+S9MMFZm60NFLA3WaOoRuxlLdJ+uEiMzZaGingKTPG0I1YSg8k/XChmRotjRTwtJli6EYspReSfrjYDI2WRgp4ywwxdCOW0hNJP9xg5EZLIwW8beQYuhFL6Y2kH24yYqOlkQJ6MWIM3Yil9EjSDzcaqdHSSAG9GSmGbsRSeiXph5uN0GhppIBejRBDN2IpPZP0wwN6brQ0UkDveo6hG7GU3kn64SGpRuvuhiw3f40UMIq3YmjNcsRSRiDphweFjdb2912NVm7+GilgNE/H0JrliKWMQtIPD9saracvVYcNpUYKGNFbMXQjljKqf96uAPCcrbHSSAEcJ5YyIj398LBU79TVvVa93/QGcMRTMfTu+cLT9PTDg840HrFpj/YyuSQNjOhsAn5lHN3mJ5YyCj398KBS41Dqwfr9fn9+asofrQdAj47G0P17tXG09F5NfaAnevrhYftGoqbXKjV2dH8zW03Do3ECZtAaQ/flzsbR2DxgFHr64UX73qZNy+Xn2Ovh9LFlAMygNoZuZVteF0uZjaQfOnBXY6KBAr7g7oRcLGUGkn7oyBUN1za9RoqvKw392IZ1hF+81PoM+DefGc//ujL5F0uZjaQfBtB6w65Giq+rSfj3N3Tuy7ceP2eeosVzjjz4QCxlJpJ+6FzqCRO+HAaOid206TiamzgKkn4Ywr7B2g8l0FDB344+O73mxvjwGEwtvzRd+Ds2Xaw8x4mjfJ1HdsIgNExQduWXJW3zCn/nlrV/LTbdPtGMld3/HT5O0hdBnefz48sk/QBM4eqk+Mqx+vtEvmW6M/UA2JP0AzCN1JjtTSnpviLBTt0vUBpOUrvsMzcdA98l6YeMli/K2so/3QiXEon90IBcuTPLT305joSEJ+WG2oTlaobqnBUOywmfElSaLsVxBRyxLsvyE0Ag7Ynk4KzaOj1Z9x4/px6kPhef1/VKn2mqxzx8PRyHH06TK1+znNSVgNJ8e6WzpG75Okt40rquevoBmFMpeaodZrP/P3XloOX/o9ONkgy2Xkl5Y71KV132X8x1x5OTcleg4C6Sfjgo1/tX84SOcB65eaaWk6tT7P9c2Zr3a3s0Uz1YueUBAPeR9EOFWNIaPk5vXy72qL3966mTgdQ8w2WWhoeUxhDnTkRS7+fWMzZNal5wp5Ybd1PT33XSGjtJrhl+VDoxP1uvJ+ks0VnCeyT9UOHoTXW5YQG5S7mlcaat9UjNK6X20nft9DWPK4SzUslhy/Q18zy6H9ckoLnyd9XrLjpLdJbQF0k/vKQ2qOcarDNKPYxXNTg1vWdwhbP7VqqnuEe91mtPZ0nbsnSWcLf/e7sCwLuOJPUt00j2eUOsJ3zfu3rVMmrmuS+Xem37/+jxWDqJTy0vVvej9XhCbSJcSsCP2padu2pwRawLr2DAFfT0Q0bsEmzqvVgDmrocHE6Tm25Zyr39qWEDuTrlkvFUj1NqLGpsfWLLl/jzhjuGStTOM1UuNcQj9n+pHrX13P8fG0pTGkvPv458Nq3bNTfUCI6Q9ENGy+XpI5err2xQU8l7S/nW+bV8BtCLo/vp2WEidyRwZxP0VI/1GTpL8tPoLOEtkn4YgB43eFftMRhLIq9afs18r1j+FfdG1L6ns0RSz3Mk/dAxPT0cNfKQgLP7e02CfmSoRWm6O0/Oa+d79YnGyLFn9PrD1ST90DENFmeMuP/cdfPl/gQ6NXwiNiwldbNrap65ZW9yQ0BK9YnNYz9NafmldS0NYRnB6PWHu6zLsvwcGADPeKqneNRezqfrPernBNBiXVeP7AR4igSzL7YH8CWSfoBOeDzfsyT8wJdI+gEeUNurfGfiX/NM9yPvx8asbz+p8rn3OcdnC8S4kRfgZq3DSErPFz9ahzvejyX8uS+aOvNFVLRpeXxnbPvaLjAXPf0ANzrzpUlX9tYeeb74FfOlD6UrL8uy/PkG2PAJP8AcJP0AN9iSrDNJ8Zb4v518taxH+EjM2BcR5d7nXuH+lHq8pcQf5mN4D1xAw0joqmT27eTrSGJeGp5Uet/xdL/951/7jH9gbJJ+OMGXwPCU1n3simTtaE/8/kueYtOX3nc8nZPb9j5b+C5JPxwg2ecrSjfqxsrve5BzN+7eccMycT5jQNIPjSQpfEW4n9v3x1K7rXJXZIB5uJEXGkh6GNX+5tnc6zWJXuxG0P3Vr/1z+GO9/Kn3ucb+CTw1ZZclvV/YPjCPdVmWn4Ma6khSGMWo++qo9R6d5/TD3NZ1NbwHaklGgFnte/zFOZiT4T0AADA5Pf1QQe8XI3IjJgAbST/AhJykArBneA8AAExO0g8AAJOT9AMAwOQk/QAAMDlJPwAATE7SDwAAk5P0AwDA5CT9AAAwOUk/AABMTtIPAACTk/QDAMDkJP0AADA5ST8AAExO0g8AAJOT9AMAwOQk/QAAMDlJPwAATE7SDwAAk5P0AwDA5CT9AAAwOUk/AABMTtIPAACTk/QDAMDkJP0AADA5ST8AAExO0g8AAJOT9AMAwOQk/QAAMDlJPwAATO6ftysAANRZ13XYZfx+v1vmC9SR9DONuxvDO+evMQRqjRgvnjhZAfIk/UxFYwgA8Ddj+gEAYHKSfgAAmJykHwAmUhoyuK7rn58n5gP0wZh+PmVd1+y4/33jVSp3xXwArlSTqO9jUiqWXTUfoB96+vmM2kZs+0mVv2o+AFcrJd61iflV8wH6IennMzSGAP+6qndeLz+MQdIPERpDYGZXXYF0JRPGIemHgMYQmN1Vww8NY4RxSPohoDEEAGYj6QcAgMl5ZCcATGK7sph6pGZ45TH12M0z8wH6JOnnMzSGwOxS8WZ7PReP9u+dmQ/QJ0k/n6ExBAC+yph+AACYnJ5+ABiIJ4IBR0j6mYrGEJjZ3cMHfaEgzEvSzzTubKg0hADAyIzpBwCAyUn6AQBgcpJ+AACYnKQfAAAmJ+kHAIDJSfoBAGBykn4AAJicpB8AACYn6QcAgMn5Rl6IWNc1+5pv5wUARiLpB4CP0sEB3yHph4jf7xdtDLf3csLpWhrNWGN7tAHeptNoA3c6G7fCsuu6/k8Mro1hYh7kGdMPF9oaq+2n1TbNftrYay3zAkjJxYmaGBKLeeFrqQ6UUtmnYl6ufjATST9cSKINfM3RpHlL+PfEULiP4T2QEOuhah1esy+/v/Qca+xa5puqY+qSeGzZuUvyqd65sz1xwFzC3v29o8NtYuVT8TQ3/1ws3F7f/t/PP5zuqtgNb9PTDw/YX8Ku6RVb1/V/fvbC4T7736nlhA1z6pJ6rNcttzxgfLFj+UiiHotVtTEvJ+yoqBk+FIuF+9f2ddz/jk0Xi58wIj39kHHkZrLa+ba8XzMmNjaPI1cqSr1ZerqAJ105Vj+W+NdMd6Ye0AtJP7zo6FCZpy8zp5ZnqA/M4a4Ojr3aeHFVbEvdL1Baz9anBbVMA2+S9EPBkcu5NY1Wrz3m4RCgnB7rDzzvSLyIxZk74mJsWGPtMMuzTzeCnqzLsvzsuHCt0k1tqZ6m1uddl3rfY3LzLdWx1xMV4Botx3gqNrUOK6yZTxiTamJl6obc1HJKN/Km5gsjWNdV0g8jezoJl/QDJeIE9GddV8N7ICf12MoeSPiBq/Qc64BrSPohITW8pXa8/qZmmE5LPUqXlq++9Hxkfm5wg3FcFevCedQu++gDAmpj01UxMfUIz6PLFSd5muE9EJEL1jWBvDT2vrXX/O7yR6epmY8rBNCvK2PdkTgVzr91nrXLvCu+HS0vTvK0dV19OReknHmc25e/vEXDBWM5GuvOHuup7xf5gq+sJ32R9MPFco+Eq7lkvpVJTV9bNiyTmy78HZsuVr7kyLrmllNaV+AdsZ7r1nhRs4zUvMLl5crVzjNXJhW3jqyrOMlTJP1wk1jiX3pG9Bb8c5eD94F+K5s7yQjfjy1j+zscq5p67F3Nc65r3o/VP7WcWJ2A/txxrJbmmYtd4TxaYkqqTGxozpF1Fid5kht5ISE3FvMJ4bKPXg4unQyklp1az9p61N7sVpp+TyMG17s71p2JXfsOiZr65JYVi6kt63hHIi1O8iRJP0RswT12yXp7/wqpnqMrpU4ecuuyX++WHv2aJ1mUyuUYBwvXeirWtYrVpzYmHVlGbKjMlesuTtIDST8k7BvD8PUaNT03VzyVotb+MvCVl39be/6vcPVnA1/2RKxrOWbDZPyKp+XUeqrz5Ynli5OEPLITKtQGz9yYz72anp5Yr1Y4pjO2vFz5mjrW9KbF5hvOJ7aMUGv93+59hNkdSRRj06Ti1PbavkzqtZr39mXC8e2tMXQ/TWxdSsvO1Vec5G3rukr6ocbZHhM9LsAI7o5Vd85fnIW0dfWcfgDgAZJyeJekHwC43d1XEPa/gb+5kRceoHcL4D5iLJTp6QcAgMlJ+gEAYHKSfgAAmJwx/QAwiCduVL1rGcbdw7sk/Uzj7sbwzvlrDIFaI8YLT9WB90n6mYrGEADgb8b0AwDA5CT9AAAwOUk/AEygZqjglWW2n9xrQD+M6ecT1nUtjve/ssxmKxt7DeAqTyf8YRwLX6uJlcCz9PQzvTcaw+0n9ppeMOBqNQn2VWWWxQMIYESSfqanMQS4jg4MGJOkHy6kMQS+QqyDsUj64QYaQwCgJ5J+AACYnKQfAGjmCT0wFkk/3EBjCDxpG04YDisMn6N/tsz+Wfz7GLcNaYy9B/RhXZbl5+BkBqmGJvWM/H35K8rknsVfes8xCNQYNV6MWm+YxbquvpyL+aUamrCX6myZXIOmsQMA3mR4DwAATE5PPwAMxOOAgSMk/UxFYwjM7O6hgsbew7wk/UzjzoZKQwgAjMyYfgAAmJykHwAAJifpBwCAyUn6AQBgcpJ+AACYnKQfAAAmJ+kHAIDJeU4/RMS+5Gv/Wu6Z/bXlapbbMn3qi8nCeWzfObCVP/r9A2enB953Jta1li0t+8j0sfh2VX1q6iaeMhJJP1wobIRavtQrNm2LreFJJfn7cvvyR52dHhjbm/EudbJytD6brfx+2pqTAfGUERjeAxG5huLoe2eWeYbGBEg5E8/ejHex6e+Y5xXzhV7o6YebpHqyUj3yV01bqtM2n9Tywsvjqf9L9YtdZg/LhVLTAX3rMd6Fyzg7z1T8Ek8ZhZ5+uEEYgLfAfaTX/cy0oVjQT41Jjf1O1SW8JL4vlxvvur2fWy7Qt17j3dXzDOOceMpoJP2QcObycamB6WkYUGl+qV6xo59Pqaftqp49oM7ZoTI9xrtcHLlrGFDNvMVT3iTph0Gt6/rn52pP3weQWt6d6wjMqTbRfSq+iKf0QtIPGfuG4+reklTgrWmwwsu9NWV7ERujmlK7jsA5d8a6ZTkf71qWExtPnyo3enwRT2mxLsvyswNAWsvzk8PAm7s5K1cudmNYOG2qTChWh1iZ1A1ltcsJl1d741lpecAzWmLdvvzmzngXTpuLL7nyuRgaW69U/CwNZxJP6c26rpJ+qHFn8Ow5MD9dt54/C/iCu4/BM/MfPT6Ip7xpXVfDe6CGhH++5QF/k/DfQzylB3r6ISN3ubh2utzl2ZY6tF5yP9O4npm+9+UBfzsa68JpR4t3dxNP6YXhPZCRGiMZvhabLjZu88xYy7vLH50GGN/RWLeVE++gf4b3QELuy0/275emB+jZ2VhXWwZ4n6QfElK9QKXeoe2RaLnnJJeuFKSepRy+VvPc5dj74XTh79h0sfK5ZQBjOBrrtjLiHYxB0g83ST1uLveot62BjDWS23v7hmj/3OVUoxm+H1vG9ve+dy+cLnwvNj8NIXyTeAf9++ftCgBxqcvtrUqNY2rZqQYt1UADHCXewf0k/ZCQuix9ZcA/+oSLFqWxurletrCOtcsAxvFErAvnJ97B8wzvgYhUA9DyOLSap0PsL1fHpr9SOD71joZLDxiM5YpYt5UX76BvHtkJGbGgXropLVYuNta1NI/U867378eWlytfU8eaHq9UPcQSGFNrrAunEe+gb+vqOf1QpaYX687pAZ5wRawS76A/6+o5/QAAMD1JPwAATE7SDw9wqRv4CvEO+iTpBwCAyUn6AQBgcr6ci2nc/czkO+fvcjgAcCdJP1MZMXn2BS8AwN0k/QAwiCc6Ce5axoidMjATST8ADGTE5NkVTXifG3kBAGBykn6mlOtVKvU4xd5Pvbb9tMwnNw0AwB0M72E6TyX8uUvsR6YBALiLnn6mk0usjyTdqWlyJxBHpgFocbSD46qrk65mwlj09MN/bT3xNY3VltS39N4fmQYg5qmEv6UDQ2yDvunph+V4Y1V7knB2GoC9t69oupoJ45H083l6p4AvaI11v9+vqZOitTzwLEk/LH+PQ9VoATM507nRmshL/KFPxvTzeWFD2NI4HmlIXVkAniTmAMuip58JxXrrw9dqeqFS0+yvCuwb0tLyYtMAPMHVTEBPP9OJJdXbazUJd1g2nCY1j/3rtdMA3O3M1cwnygPP0NMPAIO54ormkauTrVdAgX7o6QeAwZy5ohkr13pF09VMGI+kn6kYpwoA8DdJP9O4s6fJJWsAYGSSfgAYiCuawBGSfgAYxN1XHF3VhHl5eg8AAExO0g8AAJOT9AMAwOQk/QAAMDlJPwAATM7TewAAGu0fnbo98Sj2Wu30dzw56eg8t7q1ThubruUz4V6SfgCABrFkOnwtCiuDIgAAIABJREFUl3DHyt7haJK9nYScnW6/nqn5eUzscwzvAQBodDRRjyW5X0h6v7COvdPTDxGxYO4SJTAbse6Yfe91rMd/X+bIPPevxbbR/vVwunCasGzuKkPuykRufrFpt9djvf3h/7kyXEfSDxc702CGwb1l+tJyc4E012NVujx9NkAL8Oe8tb9t06ca+rP1eWIfbmVfJxRLonMnBEfmGf6/rutf//9+vz/lUgn0/r3w96Y0bCmV7OdOTGKfR1jnXBmuI+mHiNx4xlwQahnTWTNtrdJya+qRCrql8kfHfu7nc9d41tm9tb+lyl9dn7v34dakYsZ9/Wis4zmtw4GOvldThzP7RO3+39sxMhNJP1zobEC8Y9qWZOnKOnG/t/a3bfqzVwpqp7UPM7Laq1+53v03XTXsprVDietJ+uEmqZ7UmmB+ZtrYfK4clpBrwFJBvTTGNLWc1PJqLyun6jmjHva3Uv2OzPOuYWThWOLcvpcaTmRf58gJae2wmrPLvUo4FOcpvZz0zETSDwlnejLD6Wp7OFLzOjptbPojQXT7LHJ1CceIhg1bmNzkEqbSeNNcgtRjT9ndetrf7pjn2X04Nn1q/0zto7H9cJZ9/eqrNrMrdXyk3turOVnLbdfYyWTqRHa/nNh+nTvZDH/v6xJOm/s7ti/njsvUZ8I5kn64QSlBORPMStOGy7wycJYasZZ67ac7knCUEp2vJPzL8u7+lpL7/N/Yh2tPNsJEOlcmtyz7+rzOxMGjZWumL/2feu9MzGhdh5pl2Zfv4zn9kHFX8nyX2sZ/62G8+1Lt05eDU8t7an35jzNJ6F378NaL2HK1rqX86Pv6aLHuC5zMcTVJP7wk1SjXBPpUY187hKI1AepR7NJ0ygzre9bV+1uubM1++NY+POKJn339W8KhlOF7+9/QYl2W5Sc4QF5L7+NeOEZ3e61ULjVONDVtrAFIjSOurX+s7rnlhe/VrlNKrv6xz6O0vBm9tb+Fy84l6rltti/z1D5c8xnVnHjMuq9/5diBr1nXVdIPb3tiKMTbnq7nKJ/LG3rb32bbVvZ1oEfrurqRF3JyvY9Xzb+nBOwOkqB+9La/zbatRt7X7451XOfI021sX5bF8B5IKg0HqJl2X7ZliEKpHleWv8vT9ehlvd9gf3vX6Pv6mVjH81oTeNuXZTG8B5JyAbEULFNjes+Mw727/NFpeJ/9jTPOxDreUbrXJFbW9mVdV0/vgZRUIDxyQy/cyf7GGWdiHX3ZnvyzZ/uyMaYfLrYfXtHS6xKWiZWL9eCmyuaWmXoaz37+4XThU0RcKu6D/Y27OakcjytpxEj64SaxZCWXoIWvhw3t9l74OzZtan7hdKnEKvb3ViZXDw3Ne+xv3MVn3JeW4T2wJ+mHhFyi9IRw2UeDeay++8QqtezUer75mXAf+9t3vR3rOK90Nc/2ZVkk/RAV9jJu7npqxpXzDKWSudINXqke4Jpl0Cf7G6GnYh3Xq9k2ti97buSFhH0Ssr85qjZI1gw92Ho/n+iF2Y+j3pZ9NT1H77G/cdTZWMezclfNUuWXxfbFc/qhSu3Y4VRPau3TFPZlYz2f+2EQ4ZCImvI1dazpcU3VQyx5lv3N/nY190nAnNbVc/qhytmGUEPKk+xvHGXfgTmtq+f0AwDA9CT9AAAwOUk/PMDlcp5kfwMgJOkHAIDJSfoBAGBykn4AAJicb+RlGnd/Uc+d8zcGGwC4k6SfqYyYPPtWUQDgbpJ+ABjEE50Edy1jxE4ZmImkHwAGMmLy7IomvM+NvAAAMDlJP1PK9SqVepxi76de235a5pObBgDgDob3MJ2nEv7cJfYj0wAA3EVPP9PJJdZHku7UNLkTiCPTALQ42sFx1dVJVzNhLHr64b+2nviaxmpL6lt6749MAxDzVMLf0oEhtkHf9PTDcryxqj1JODsNwN7bVzRdzYTxSPr5PL1TwBe0xrrf79fUSdFaHniWpB+Wv8eharSAmZzp3GhN5CX+0Cdj+vm8sCFsaRyPNKSuLABPEnOAZdHTz4RivfXhazW9UKlp9lcF9g1paXmxaQCe4GomoKef6cSS6u21moQ7LBtOk5rH/vXaaQDuduZq5hPlgWfo6QeAwVxxRfPI1cnWK6BAP/T0A8BgzlzRjJVrvaLpaiaMR9LPVIxTBQD4m6SfadzZ0+SSNQAwMkk/AAzEFU3gCEk/AAzi7iuOrmrCvDy9BwAAJifpBwCAyUn6AQBgcpJ+AACYnKQfAAAm5+k9APBRscd/7l/zJB+Yh6QfIjSEAMBMJP1wsTMnB+HJRsv0qS/sCeexPYd7K3/0BObs9MD79rEg9l7JW/Fumz4W366qT03dxFNGIumHiKMNYdgItXzRTWzaFludU0n+vty+/FFnpwfG9ma8S12NPVqfzVZ+P23NyYB4ygjcyAsXOtNLc1cPj8YEuMOb8S42/R3zvGK+0As9/XCTVE9Wqkf+qmlLddrmk1peeHk89X+pfrHL7GG5UGo64D6x4/HsUJse4l24jLPzTMUv8ZRR6OmHhDM9SWEA3gL3kV73M9OGYvVPjUmN/U7VJbwkvi+XG++6vZ9bLtC3XuPd1fMM45x4ymgk/XCDUgPT0zCg0vxSvWJHT4pKPW1X9ewB9WL3/bRM21u8y8WRu4YB1cxbPOVNkn7IONMQ3m1d1z8/V3v6PoDU8u5cR2BOtYnuU/FFPKUXxvTDS1INU02DdeYpGW8LL1nn9FRvmN2dyekb8e4LPeDiKS3WZVl+dgTIa+k52svdnJUrF7sxLJw2VSYUq0OsTOqGstrlhMurvfGstDygT0/Gu3DaXHzJlc/F0Nh6peJnaTiTeEpv1nWV9MPbeg7MT9et588COO/MMT56fBBPedO6rob3QE6u5+iq+fcalDVQ8B13x7ptGRL+OZfHGPT0Q0Lqcmn4Wm7afdmjz0uuXebR8ldPv59Haj4tl9qvqhMQdybW7cvuy48S766QW9cjn8OZderh86BPhvdAQi5w1owHjQX+M2Mt7y5/dJqa+Zxd96vrB/zrTKzbyoh34h39W9fVIzshJRVwj9zQ+yWtCQLwrjOxblnEuxTxjt4Y0w8Xyz0urmUoS6xcrBcpVTa3zNRTKMLH3YXrsy9/tGfNcB6Yh3iXXi/xjt7o6YebpB43l3vU29ZQpC61xxqs3Dz3ZWLT7eu1/x2bLnzvSO9ebL5HygB9Ee/y6yfe0QM9/ZCQ6t15KjCHyz57Y274Wqqx3ZaVWs8zY21rptX4wbPejnXLIt7BEyT9ELEF4tTl5asuwx59wkWLVGNauoEvLJeSWofaS+KxS++1ywbOeSrW7ed59Xz3xDtIk/RDwr4xDF+vUdMIPHkT2P4y9ZWXk2sa0dx6GMcK7zob65ZFvBPvGIFHdkKFo704sdfD91LziPX+hGNOY8vLla+pY02vU2y+4XzC8rllh0rLBu7RknyLd+Id41hXz+mHKmd7oa7uxQK4wxWxSryD/qyr5/QDAMD0JP0AADA5ST88wKVu4CvEO+iTpB8AACYn6QcAgMlJ+gEAYHK+nItp3P1thnfO3xhYAOBOkn6mMmLy7KvXAYC7SfoBYBBPdBLctYwRO2VgJpJ+ABjIiMmzK5rwPjfyAgDA5CT9TCnXq3Tkvdjr67r++TlbHgDgTob3MJ2nEv7UJfbW8gAAd9PTz3RyyfWRxLsluT9SHuAIVzSBFnr6Yfm3J762odoS+9oe/NbyADmuaAKt9PTzeWcaqpYThSPlAWJc0QRaSfr5ND1TwFe0xrvf79d8BVTHBvRL0s/nhWNQNVjAbFzRBIzp59PCRrC1Yby7PMBZ4g6wLHr6mVCsxz58rdQLVZp2+9k3pKllpMoDPMUVTUBPP9OJJdbba6WkO1YunCY1j9QyJPrAm1zRBJZFTz8ADMcVTaCVnn4AGIwrmkArST9TMU4VAOBvkn6mcWdPk0vWAMDIJP0AMBBXNIEjJP0AMIi7rzi6qgnz8vQeAACYnKQfAAAmJ+kHAIDJSfoBAGBykn4AAJicp/dAROyRePvXPN0CmIFYB9+hpx8AACYn6YeIXO+Wni9gFmIdfIfhPXCxM5fGw0vtLdOnvqUznMf25Ttb+aMN+9npgfG9Fe+26WPx7ar61NRNPGUkkn64UNgItXy7ZWzaFlvDk0ry9+X25Y86Oz0wtjfjXepehKP12Wzl99PWnAyIp4zA8B5IiDUWpQbkTC/NXT08GhMg50isqy1zx7Sp6e+Y5xXzhV7o6YebpHqyUj3yV01bqtM2n9Tywsvjqf9L9YtdZg/LhVLTAX3rMd6Fyzg7z1T8Ek8ZhZ5+yIgNi6kRBuAtcB/pdT8zbSi2DqkxqbHfqbqEl8T35XLjXbf3c8sF7nc01i1Lv/Hu6nmGcU48ZTSSfrhBqYHpaRhQaX6pXrEzQwJyPW1X9ewBz+gx3uXiyF3DgGrmLZ7yJkk/FPQaMNd1/fNztafvA0gt7851BP5Xr7GuVW2i+1R8EU/phTH9UOGOxjDVMNU0WGeekvG28JJ1Tk/1hi+465h7I959oQdcPKXFuizLz44A1wh7UHI3Z+XKxW4MC6dNlQnF6hArk7qhrHY54fJqbzwrLQ/o05PxLpw2F19y5XMxNLZeqfhZGs4kntKbdV0l/ZCTa0SuXEavx+DTdev5s4CZPRHrtuXcMU5/BOIpb1rX1Zh+SNn3nOyfinDleMieg7IGCr7hiVi3zU/CP+fyGIOefojIXf4tXRrel9mXO/q85JrlnSl/9fS9Lw/419lYty+3LztKvLubeEov9PRDxtHHvYXPVI691tKD1hq8r0j2r2gwatfxquUBx5x5tOXo8e4JT8Y38ZQcST/cwCPRgK8Q72AMHtkJF8s9Lu7o0KD9e7mnSeTmV/MUivBxd+H67MunntSx/z83P2B8X453qeWIg/RKTz8kpHqvWoatxB43l7vcvb8snnovbEhy89yXiU23r9f+d2y68L3Y/MKyufkBfTgb65blm/FOHGQ0evohYgvKpR7tu+uQ+79WqXFMLTvVKMXqVdOAaeSgPz3Euthyeo13KeIgI5D0Q8K+MQxfv8rRJ1y0SDWmpad2hOVSasu6nA19eiLWLcsc8S5FHGQEhvdAxr53qPWpCLExrqn5pxqiK+0vQ2/LfoOeLujPmVi3LOJdK3GQN3hOP1SoadC2cpvUjV/he6l5xHqNwvGiseXlytfUsba3KlWP0nLFG+hXbazbym6+Gu9K6y0O0ot1XSX9UKOlIbxjeoAnXBGrxDvoz7r6ci4AAJiepB8AACYn6YcHuNQNfIV4B32S9AMAwOQ8p59p3P0ItDvnr2cMqPHEox7vWoY4B++S9DOVERsVz2sGWohzwBGG9wAAwOQk/QAAMDlJPwAATM6Yfj4n9zXoqa9Xj5Wr+Wr5mnkBXE2cA0KSfj4l14iF76XKlm5Ii80H4CniHBBjeA+fUeq1qu2lKpXT2wW8RZwDUiT9fMLWEK7r+miPVKkBBriKOAfkSPr5jK1h2hpFgNmIc0CKpJ/PaOmJ0nMFjEicA1Ik/RDQEAKzE+fgeyT9sLNvCM9eGteoAj0S5+CbJP18wv7mttSj5va/w4Zw/39YPlYG4GniHJCzLsvyc5bODEbtcRq13sDzRo0Xo9YbZrGuq55+AACYnaQfAAAm98/bFYArGW8KzE6cA46Q9DONO8eLGo8K9ODuOCTWwbwM7wEAgMlJ+gEAYHKSfgAAmJykHwAAJifpBwCAyUn6AQBgcpJ+AACYnKQfAAAm58u5ICL2jZf713x5DTADsQ6+Q08/AABMTk8/RPx+v2gP2PZeyf6r7HO9ZuF7sWXup9nPN7fslrqmpm2dvvbz2tZhK3+0J/Hs9MD5WLcs34x32/SldTxTn5q6iae0kPTDxcIGMNWIxRqMLXinpom9n1p2ahk19d7+b5GqW/hauC5HnZ0eOO+r8S41LOpofTaxz6vmZEA8pYbhPXCjll6qJ5Z317Sl+WpMYH5finex6e+Y5xXzhY2efkiIJas1jVptgM71gNXUq7Uu+8u3penPTFuq0zaf1PJyQwBSl7Fj9YtdZg/LhVLTwcyOxLplEe9aXDHPVPwST6mlpx9eFguY67r++TnTOOz///1+h3rdz0wbiq1Lakxq7HeqLmFCsS+XG++6vZ9bLnCdL8W7q+cZxjnxlFaSfsjYB6qzQau1V+zspetcA9PTMKCjV0+OXl4v9bRd1bMHI7ky1i2LeJdb/7Ofb2568ZQcw3vgAXcFvjcvnd657Csvq59ZnkvT0G7GeNeidv2fWh/xlI2efii4soe/5okP4bJLT2442kuWmm/L+NmaZffW0xMbo5py5vOF0Vzdwz9TvGtZTm79w3KjxxfxdCzrsiw/GwCuUwr6qfGTYfnY6zWXUsNlpeaRK5fqocmN56y5tJ4rk7qhrHY54fJqbzwrLQ9I+0q8C6fNxZdc+VwMja1X7vMST2mxrqukH652d6C7ev49B+an69bzZwE9+lK8Gz0+iKfftq6rMf2Qk+u5Sblz/GRPDeDdNFDwnCOxbivzhXg3enwQT1kWw3sgKXW5MnwtN+2+7NGbmGqXebT8G3J1zA0RaPkMZvq84E5nYt2+7L78l+JdaV2vrmPN/I6exG3Tnjk5alkWz1nX1Y28EJMKXEdv0Apfa7kxrDV4ng3WT8jVcXvv6Od1pC4aKL7qTKzb3v9yvCut6/79q9R0OoXb5Cniad8k/ZCQClytPV+0ifUytfYU3n2iADM5E+uW5dvxrtTb/nQCLH6SY0w/XCzs7dprvSwbmz73NIfc/GqeAhF7EkfqSQ2leuSeNHGkIWxdb+B+X4x3NcLkufUzED+5g55+uEmst6R0uTt3KThsRGouoe/LxKbb12v/OzZd+F6pHuE8w99H1Q4d0FsFz/lKvGsRm2+ujPjJ3fT0Q0Kqd+epQHjmEu1eqXFMLTvXGBytx1O9ShorqPd2rFuWOeJd+DleGe/ET64g6YeIrRFIXV6+Kvg+cZk11Zjm1iV22fvoskuNVe1nUNPopYYYuIQNcU/Fuv08r57v3t3xLrUOtXGm5TMQP7mapB8S9o1h+HqNmmB5Nki32F+mLl3afVKskY4lIBoeuMfZWLcs34l3NScNufW4Oo6Jn7TwnH6ocLYXp6UxTd1Qtr0W3mAWzjNXvqaONT1eNfUI1yn1eaQ+i1yZmvWuXQ7wr5YE8avxLlb/sHxu2SHxkyes6yrphxpne0q+3tPy9fWHUVxxrDrer+Xz5Arr6su5gJtpsACOET+5kjH9wC3uuBEQ4AvET+4g6YcHfDFwf3GdAcf+FXyG3MHwHgAAmJykHwAAJifpBwCAyRnTDwCDeOIL9e5ahnHq8C5JP9O4uzG8c/4aQ6DWiPGih2//hq+T9DMVjSEAwN+M6QcAgMlJ+gEAYHKG9wDABPZDBVNDHdd1zQ6DTM2jZt4tywGeJ+nnEzSGwMxq4krp/qFwHtv/qdePLgd4h6Sf6WkMgS8oxZ8tZgHfZEw/n1Bq6PS8AyP7/X5dJPWuZEK/JP1MT2MIfMWbsU6Mg74Z3sNnxIbjPEVjCPQudcJQcyIhxkH/JP1QQWMIfMEWq8K4lXp9L4yFYh/0RdIPlTSGQO+uiC2peeTmHb4uxkF/JP18hsYQmFHuscH7eLOVyz2NLDWP2OuxeQH9kvQzNY0hMLvSYzpL5bbXazsuat4T+6A/kn6mpjEEAPDITgAAmJ6efgAYyNvfOQKMSdLPVDSGwMzuHh7oXiSYl6SfadzZUGkIAYCRGdMPAACTk/QDAMDkJP0AADA5ST8AAExO0g8AAJOT9AMAwOQ8shMiYs/737/m8Z3ADMQ6+A49/QAAMDk9/RDx+/2S3+5b0/O1/zKvXK9Z7L1wuVtdSss90zsXW+bRaVPz2NZhK3+0B/Hs9MC/zsa6ZflWvNumr1m3o/WpqZt4yhGSfrhY2ADug2nuvVT5/2/vbpcmVbGF0aYn3vu/5ef86G23i8WXCgo4RkRFVWUioqmTmYjm71fuCHPrOdPe4zprpdoWvrb/O5dknFkf8L6vxbvUdKir7dnF9lPNlwHxlDNM74GOzoxWXVn+bLnWy5bq1ZnAd3wh3sWW71Fni3ohJOmHhCvB/cwIz9/f378S49Kl9pokOjbqtC9XWv7OsqV6SzcM7mWO64v9P1VvarlYufBPajn4gquJrHhX1qLO2jglnlIi6YeXpTrCK8EyFsRjnW1tXVeXDcUSg73+4yX91N+ptoSXxI/lcvNd9/dz6wXa+0K8a11nGOfEU66S9ENGbE76VXdHxVosN9I0oKtXTa6OSp6dJwxf0jLW/X7fjXe57e41DaimbvGU38+NvPCI1gEwNjrzlJ7rLnUkraXW9+b+hdmtFO/OqN3up7ZHPCVkpB8KWo7wp+Zh5t5PtSl1mbemPaV25patXfdoIz3h5e+cO/sXZtV6hH+FeHdmPTXbdSaGjkw8ndP2+/3+fBDQTin4p+ZRxsqH7+UupeaWi623pv7YsrlRnFIbYmVi9ZZGi3LrS81RPbs+oGz1eBcum4svufK5GBrbrtR+Kk1nEk9J2bZN0g+t9Qp4PS6Zj3ruP922kfcFjOwL8W72+CCe8vv953Mxpx8yciM4KT3mUY5eX0s6KHjelVi3lxk9Pkn4xVP+Q9IPCanLlmdv1spdJj3TjrPlc+t4Oyin9u3xtdgl7dp2n5mv+/a+gLfdjXWxOlaJd2difap861hTU1+4H1vHzytt4n2SfohIBbA9+SzNN43Nn7w657H2Zqmr5a+06a6z822vbE9NG+Dr7sS6ffkvx7vStvaIq6VtfiJ+xtrE+Dy9BxJSQezsyA/nxDrJsyOFVxMB+KI7se73+3a8O/uFqDfxkxwj/dDY8fJ27ukQKblLxbkRnNITIWqeBhF7EkfqiQ2lduSeOHGlIzy73UB/X4x3NcLk+ew+ED/pwUg/dJKawpIbRdk7itS80FiHlavzWCa23LFdx79jy4XvldoR1hn+fVXNdu/rMVoFz/hKvDsjVm+ujPhJb0b6ISE1uvNUILxzifao1Dmm1p3rDK6246lRJZ0V1Hs71v1+a8S7cD+2jHfiJy1I+iFi7wRSl5dbBd8nLrOmOtPctsQue19dd82NgKm2ptp0pswb82phFk/FumOdres96h3vUttQG2fO7APxk9Yk/ZBw7AzD12vUBMu7QfqM42Xq0qXdJ8U66VgCouOBPu7Gut/vO/Gu5ktDbjtaxzHxkzP8Ii9UuDuKc6YzTd1Qtr8W3mAW1pkrX9PGmhGvmnaE25TaH6l9kStTs9216wH+50yC+NV4F2t/WD637pD4yRO2bZP0Q427IyVfH2n5+vbDLFqcq873tuxPWti2zdN7gL50WADXiJ+0ZE4/0EWPGwEBvkD8pAdJPzzgi4H7i9sMOPdbsA/pwfQeAABYnKQfAAAWJ+kHAIDFmdPPMnr/0FTP+s3fBAB6kvSzlBmT5xF+FRcAWJukHwAm8cQgQa91zDgoAyuR9APARGZMnl3RhPe5kRcAABZnpJ/l5X7GPHwvHI0Klzu+v78Xey1XHgDgaZJ+lpa7pBy+V/oCkHo/fO34ZSD1HgDAkyT9LO3v7y+Z+IfvtU7IJfjAU1zRBEok/RDRelTeKD/QiyuaQA038kJnnloB9JRLssP3XNGE7zLSD5ViU4Vy04eOZX4/I2DAWFzRhG8x0g8n/P39/bdTO/4dvgbwJa5owviM9EOgNFoVe98IF7ACVzRhXZJ+lrZ3VLEbz2Lvpeo4li/d5HZ8/UhHCMwglsBL6mF+kn6WFuucSlNxUje+5eqqfR1gBK5owvdI+gFgYq5oAjUk/QAwMVc0gRqSfpbiCRIAAP8m6WcZPUedzGUFAGYm6QeAibiiCVwh6QeASfS+4uiqJqzLL/ICAMDiJP0AALA4ST8AACxO0g8AAIuT9AMAwOI8vQciYo/EO77m6RbACsQ6+A5JPzR2p8MMO+Azy6ee3R3WsT+Sby9/tVO/uzwwv7fi3b58LL61ak9N28RTZmJ6D0TkAm/uvb0D2P+c+RGdcNmz9mWOdcTacCx3h84J5nc11v1+78a71BWKq+3ZHdtT0zbxlJlI+qGhO4G7V9C/2vkB5LwZ72LL90q8JeSswvQe6CS89Hy8fFv61cs7y5batNeTWl94eTz1/1L7YpfZw3Kh1HLA2EaMd+E67taZil/iKbMw0g8Jd0aSwgB8vOx8dtT9zrKhWPtTc1Jjf6facuyEwnK5+a7hpfTY30Bfd0fNR413resM45x4ymwk/dBBqYMZaRpQ7bzdmuVq2lYaaWs1sgc8Y8R4l4sjPeffi6eMTNIPGcdgOVrg3Lbtv39ae/o+gNT6em4j8D8jx7qzahPdp+KLeMoozOmHl6Q6ppoO68zozWgjPeEl65yR2g1c90a8+8IIuHjKGdvv9/tzIEDemZGjo9zNWblysRvDwmVTZUKxNsTKpG4oq11PuL7aG89K6wOeczbBPuoZ78Jlc/ElVz4XQ2PblYqfpelM4imj2bZN0g9vGzkwP922kfcFcN+dc3z2+CCe8qZt28zphzeNHJR1UEBLEn7xlHcZ6YeM3OXi2uVyl2fPtOHsJfc7nWts+Zr2X+lo7ra3to7YpflZ74uA1q7GunDZ2eJdqd5c3bX3I+TquNO21D0SIfGO3+8/n6sbeSEhNUeyFBBT8zavzrU8++SHq0+K2NtUc7PdlbmpKS06l9I2x9oP/MfVWLeXmzne1bx3J971SJ5r7icQ74gxvQciUiMpuRvGYsuvYuZRn1iHfXbk8WpiAaO7G+tqy8xEvBPvVmWkHxJSgbIUEI+dZe6pFCm5y8q5EZzSkyhqnkJx9bJuTUcRtiN88kRpu3JPzrjS5rP7EVZ1NdYdlxXv8u0Q7xiBkX7oJNYp7NNnUp1FzRSbsMPK1XksE1vu2K7j32ecmQJwbEeYLJS2K2zjnTan2lZz2Rz4N/Eu3w7xjhHFc3Z4AAAgAElEQVQY6YdB3blEe1TqHK/UlxvdO9OO3+/edj01SqXzg77Eu/p29CberUvSDwmpINsyID5xmbU0V7e0jeFl4dQl/NT/W41Q7XWUOr/afdrqJkWY3ROxLqxPvCsT72hN0g8Re7BNzb2sCYI1wfJukD7jeFm55tJurj2pkbOrHUtLsU4/9jnqyKBNrNvLi3fpdvQi3nGG5/RDRqyTuDLqkhoNytURjlDtr4U3hIV15srXtLF2xK/UUbbertx6aka7cmVq9mPtemBGZ2NduIx413a7cusR77hi2zZJP9S4O1JipKUt+xP6aHFuOT/bsj9pYds2T+8B5qIDBL5CvKMlc/qBKZydYwwwK/GOHiT98ACB+z77EObgXL3PPqQH03sAAGBxkn4AAFicpB8AABYn6QcAgMW5kZdltP7J+Cfrd9MWANCTpJ+lzJg89/6yAgBgeg8AACzOSD8ATKbnFcLeVx9nvCILK5D0A8CEZkyeTWeE90j6+ZRt2/7RUR47oFgHGpY/W1fYwc3YSQMA85P08xlhAh5L2lNJ/JW6fr9fdX0AAD25kZfPKo26596vGbE3qg8AjELSzyfkpul8Yf3A98SuSO5/asqfrev4miubMB7Te1iehBv4GtMZgZCRfpZWm/D7YgCszHRGQNLP8sLLzaVRK4CZvR3T3l4/EGd6D0sLO57cJe5eHZUOEHiKeAOkGOnnk8KR//BmtNjfuff+/v7+cUVBpws8zXRGIMdIP5+yd3Q181djZWreq30doLWzN/AC3yHpB4AFmM4I5JjeAwALM50R+P1+v+33+/05YVnBzM+Fdg4CZ8yabM/abpjdtm2m97COnh2JjgoAmJnpPQAAsDgj/QAwoZmnNALPk/QDwGR6TTc0lRHWZXoPAAAsTtIPAACLk/QDAMDiJP0AALA4N/JCROypGMfX3OgGrECsg+8w0g8AAIsz0g8Rf39/yWdgl0a+7oyShes8s3zNelOP48s977tU177s1RHBu8sD192Jdb/fe/FuXz5cplV7noihZ4m13CXph4bCDuHMM69jy7Zcb6m+vfxx2ZqOLJc01Li7PPCOt+Jdqnzr9vSOoWd/E0Gs5S7Te6ChOyMoby2bW96IEJAyWswarT0t6oWWJP2QcLdTiY0c7aMspdGWO8vW1Hdl+eP6j/8Py4XLpJaL1RHbztj6UvXWthP4nxYJ9EjxLrWOUWLosQ2xeJiLkeHyx3JiLSWSfuggFmD//v4uXV69s+xx+TvCy9apOa2xOf6xv1PbFK7nWC53/8CxTam/gT5Ginc96myR8KdiWPh3LPal9q9Yy1mSfsg4BrGzcy/v3iBX06aYcD5py0Ccq+tMu0rL1bT52FGdWR/wb1dj3V7+rXiXkjv/34ihtSPhYcIeW0as5So38sJCYsE3Nkp01DNYlzqLp9YXG+EC1nQn5vSKoXemS9V+WRBrKZH0Q0HLy8xHqQBdE7hTwbY0DWelEZnwsnTOKtsMPfWKdb9f+3hXU/bs6PQTMXTGGCzWrmP7/X5/PiRoIzcCdJwjWSqXGj1JLVt7CbgUtFOjNOHrucv4sbmgNaNnqfan5qGeXR/Q1lvxLlx3bkQ8FzOOZZ6KoTX7qGaEX6zlrG3bJP3wttaXokf0dDtn2S/wNaPFu9VihVhLyrZtpvdAzpWbqM7WP1IH2INOCMbXO9bt6xgp3q0WK8RaSoz0Q0LpcmzNsseyV29wql3n1fK95NpR08bYlKKa8k/f0AazuxPrjmWP5b8W73J6xLuz9bc0wz7n34z0Q0IqqO3B+M4NYqkyKWdvrrt6M17rRDlXV6mNsf11Z31A3J1Yty8v3uX1iHexdTxFrJ2X5/RDQiqwnR354pxYZ3x2pPBqIgBfdCfW/X7i3R3iHU8y0g+NHS9v555KkZK7LJ4bEcpdeQjfTz2N51h/uFxu+kzN5f2rl/tjy9ytC2hDvBPvmIeRfugkNvry95f/5cq9c0nNg491WLk6j2Viyx3bdfw7tlz4XqkdYZ3h31fVbPe+HqNf8AzxTrxjfEb6ISE15/OpwHrnku9RqXNMrTvXuVxtx1OjVDo/qPd2rPv9xLs7xDtqSfohYu8EUpd1WwXzJy7bpjrT3LbELntfXXfNjYCptqbadKbMk50vzOapWHess3W9R+KdeEea6T2QcOwE9j/H10tqgu/xsm1s+ZaOl6f3dY8g3AexUTcdGfRzN9bty4p3ZeIdb/KcfqhQG4RTozixua6lOmIjT+Ec0jM3lKXer1lvqKYd4Tal9kdqX5Ru8Avfq30NSDuTcIp34h3z2LZN0g817o68fH3k5uvbD7Noca5+/Xz/+vYzpm3bTO8B+tIBAl8h3jEyN/ICXYw2lxagF/GOGUj64QFf7Ai+uM3AN8/9L24z8zG9BwAAFifpBwCAxUn6AQBgcZJ+AABYnBt5WUbrX3R8sn43gQEAPUn6WcqMyXPvLyvAOp6IF73WMWN8hpVI+gFgIjMmzwY34H3m9AMAwOIk/QAAsDhJP8urvaxcU662zP7nzHsAAL2Y08/S3kj4j/Ntj/8P3wNooSa2tChzjIFhudx7wBiM9LO02s6nplyLMkb4gZZaDliU3v/7+/vvn2P58D1gTJJ+6CQcNYt1lgB3PDVgYUAD5ifphw5yHaDEH5iZAQ2Yk6QfOtAJAisyoAHzkvQDAFUMaMC8JP3wME/xAQCeJulnaftoVDgqlfp/rlxtmeOf4+M6w9cAViK+wdi23+/35yRlBbN2OLO2G3he7LdAdrnfCLlbJhzsKC1XajfwrG3b/DgXAMwqlUiHT9e5W6amDmBspvcAAMDijPSzFE+UAAD4N0k/y+h5mdl8VGAUBjeAKyT9ADCJ3oMPBjhgXeb0AwDA4iT9AACwOEk/AAAsTtIPAACLk/QDAMDiJP0AALA4ST8AACxO0g8AAIuT9AMAwOIk/QAAsLj/93YDYETbtmVf8zP1wArEOvgOST80dqfDDDvgM8vHOu9YHdu2/f7+/v5b/mqnfnf5O2L7WKICz3sr3u3Lx+Jbq/bUtG2FeMp3SPoh4hjEY++lhJ1QrFM6s+wZe5tTSf6x3LH8VXeXv6pmG8/sd/iyq7Hu93s33qWuUNyNA8dBhNiAQqr8rPGUbzGnHxq6k2j2SlJX7ExW2x6Y0ZvxLrZ8jzpb1AujMNIPnaRGslIj8q2WLbVprye1vvDyeOr/pfblpuCkvoiklgvLhG0ubR/Q14jxLlzH3TpT8WvmeMq3GOmHhDsjSWEA3gP3lVH3O8uGYu1PzUmN/Z1qS5iIH8vl5rvu7+fWm9uW2JzgFa9sQE93R81HjXet6wzj3ErxlG+Q9EMHpQ5mpGlAZ+ft5paraVtppM18fJjLiPEuF0d6TQOqqVs85U2Sfsg4BsvRAue2bf/909rTo+Wp9d3dxp77CFYycqw7qzbRfSo+rBJPmZ85/fCSVMdU02HdeUrG28JL1jln5gGfXR54zhvx7gsj4K3iKd+w/X6/PwcC5J0ZOTrK3ZyVKxe7MSxcNlUmFGtDrEzqhrLa9YTrq73xrLS+1Lpz2yWmwTVnE+yjnvEuXDYXX3LlczE0tl2pOFOazjRDPOVbtm2T9MPbRg7MT7ftzlM1Rt2HwP/cOVdnP89niaesads2c/rhTSMHZR0U0JKEXzzlXeb0Q0bucnHNMqX5pE8F5dLl7FjZp5xp29nlYpfjZ70XAnq6Eutiy+amo6Tm9JfW90bCnGvPmfJX49tVpemf4uW3SfohITVH8szNYVfmcPZw5ukRufmxJVcC/9WOojQ3N/ZZAP92JdYdy8ViXM3c8hXiZan83YcRnJWqr7RN4uU3mN4DEalkspQQG+kYQ6wzPfPZHJ+IASu7GutidZwlXo5BvPwOI/2QcHXEJKcmOJ55SkPtUyZibagpG5apeZLFsf5wubDtpXbknpZxJWE4u93wBXdi3fFcvTKlJEe8FC9py0g/POTMpfL9T24ULlU2d79A2Imm6ki1KbeOcN5ubLnwvVI7wjpzc4PPqNnufT1Gr6Asdq6Uzq8c8VK8pD0j/dBJOIJzN/DGRntqlsn9v1apc0utu/U0qB5zYHPrAp4hXoqX9Cfph4TczWdXlg2Xi42KjSrVGeYu38cuW19dd6nzqr30fGb08OxyMKs7se7senbh1BHxUrykP9N7ICIVfGvmqKbmaB7/pF7LqZnfGlumpePl5d9vnI43tm9jn90o7YVR3Il1YflS2Vi8Ey+fJ15+1/b7/f58sBAX6wRqR1By5XMBNXeDVjh/MzdyFlu+to5c+VQbS+sN1W7Lse7YulLlS2Vqtrt2PTC7s7EuXCZ1bubqES/FS56zbZukH2oY9XifzwD6a3GeOVff5zMgtG2b6T3A+HRgAHXES1LcyAsMa7S5sACjEi8pkfQDw9J5wXyct++w3ykxvQcAABYn6QcAgMVJ+gEAYHHm9LOM3j8D3rN+czEBgJ4k/SxlxuS595cVYB1PxIte65gxPsNKJP0AMJEZk2eDG/A+c/oBAGBxkn4AAFic6T18wvHScnhpPPfe/n7qcnr4XngJO/bejJfmAYC5SfpZXiwx3/+fe2//f67e0npS7wG0ZnADyJH0s7xc51PqmP7+/pKJf/hebYcJ0JrBDaDEnH74Py07rL2u49+eXgH0cndwo/Y9gxswL0k//Po+Tm7vDHNXDQCeYHADvkvSz6ekOryeSbnRL2AEBjfg2yT9fIbLz8AXGNwAYiT9fEJ4U9tT6wJ4kvgDpHh6D8vbk/zYUyhC4dMujsvWvBerr+YJPwB35Z7Y03NdwBwk/Swvl5CXlkldIj9Tr44R6M3gBlAi6QeAyRncAErM6QcAgMUZ6WcpHhUHAPBvkn6W4aY14AsMbgBXSPoBYBK9Bx8McMC6zOkHAIDFSfoBAGBxkn4AAFicpB8AABYn6QcAgMVJ+gEAYHGSfgAAWJykHwAAFufHuaCx469lnv2Rm/CXNs8sn/qVzrCO/cd39vJXf4jn7vLA/N6Kd/vysfjWqj01bRNPmYmkHxoKO6Ezv24ZW/aMveNJJfnHcsfyV91dHpjbm/EuVv5Oe3Z7+eOyNV8GxFNmYHoPNHRnlKbXCI/OBOjhzXgXW75HnS3qhVEY6YdOUiNZqRH5VsuW2rTXk1pfeHk89f9S+2KX2cNyodRywNhGjHfhOu7WmYpf4imzMNIPHYQBeA/cV0bd7ywbigX91JzU2N+ptoSXxI/lcvNd9/dz6wXGNmq8a11nGOfEU2Yj6YcOSh3MSNOASvWlRsWuXl4vjbS1GtkDnjFivMvFkV7TgGrqFk95k6QfJrVt23//tPb0fQCp9fXcRmBNtYnuU/FFPGUU5vTDS1IdU02HdecpGW8LL1nnjNRu4Lo34t0XRsDFU87Yfr/fnwMB8s6MHB3lbs7KlYvdGBYumyoTirUhViZ1Q1ntesL11d54Vlof8JyzCfZRz3gXLpuLL7nyuRga265U/CxNZxJPGc22bZJ+iKkNxK3WNeo5+HTbRt4XsKInY92+vh7z9GcgnvKmbdvM6Yc3jRyUdVBASxJ+8ZR3GemHhDtPoihdej5zzpUuRd8tf2f5mrKxS+KpaQCxZcUn6OvuU3dmjndnXI13pWWOy97djif3B3PZts2NvNBaat7m1bmWZ5/8cPdJEWc6i9K6Ugn+1fUBY5k93p1xNd49GePEU3JM74EOPBIt3tGfHfF7+lF3wHnOUfGOORjph4TSUydyy/1+5adSpOQui+dGzktPokg98aFUX+6JFVdGlc62H+jraqw7lhPv4sQ7RmKkHzpJdaS50Zy9U8rNb9+XPZZN1XksE+sMa+rby6f+vqqm/ft6jH7B2MS7PPGOERjph4yzN2K1Xnfu/7V13L1JL/TkzbU6P3jGm7Eutk7xDtqT9MOLel/uPXZYd2/uLXV+tdtS04nW3BwIzEW8qy8j3tGDpB8Krl5urQnadzuLkcRG6u48xQN41p2pJeKdeMf4PKcfGkqN/py5SS51I9r+WnhjWlhn7ka0UE19Yduu3lgXK1PT/tr1AM8S79LbEysj3vGmbdsk/fCEVUZ8VtkOoJ9V4sQq2wG/nx/ngqLYqNFXOwEdIKxLrPsn8Y4VSfohIfYki23bPtcZvPlED6A/se5/xDtWZnoPROQCv04BWIVYB99geg9kpDo6P57Szlv7URID/yPWwTdI+i8YNQje+fERzrPf/ufssff2COLb61/RKOeDOFjvzL764v45EitYgaS/0gyP0DqTyMywPW+q6eDst/+pPfZGSbaPj8Z7uy0zGzGOiIN9fH3/XI1dI3xZ+vpnx/+Y019htsSg5pcEZ9qeN5jnek1pv424z0Zt1+hG32/iYB2x7pza42akfTdSW3iP5/RXmLVjSLV71u15Q+qJFuFr/Ntsv0w5evtGM8v+EgfriHXnzPqF0mf6bZL+glFP3FqzJV4j8uzqa2Y89mZo4whm208zHotvEOvOmfkL5QxtpD1Jf8YqJ8W+HatsD/OY7dibpZ1vmnUfzXYsjsZ+i5v5C+VMbaWNbdt+/9/bjYBZjXCDFu14PCFfsv/4Fm1IopmBpH9xEplzdITtGFllFOIgPezH1YxxzjnxTZL+iBlP4JLVtgd41gpxcfb2t3JM9iR+8B2Sfvg/OkIAzpr1y6TR/u+R9APAR8SSPIkffIOkH346QgBgbZJ+AABYnKQfAD4gd/XSlU1Yn6Sfz9MRAgCr+39vNwAA6C98yswKj2EF6kn6+TwdIQCwOtN7AABgcZJ+AABYnKQfAAAWJ+kHAIDFSfoBAGBxkn4AAFicpB8AABYn6QcAgMVJ+gEAYHF+kXcQ27ZNW79fr52bYw8A1ifpH8iMCUzvhJFnOPYYRc/PtfcxM+N59AUGNuA/JP0ADGXGRMeX0LE5psCcfgAAWJ6kHwAAFmd6z8COl/ZSlyZryuzlai5v7vUdy9aug7U4/gBgHZL+QYVJUixpqimzv35lnbk6WZvjj9H4EkpLjie+SNI/qJqTvzZA/P39FROvXNCSeH2P44+R+BJKS44nvsqc/kXcCR77stu2/SuA/f39VSVtfJvjj55afwktKX0JZW6OJ75K0r+AFkFjD0qpBEviRYrjj9H4EkpLjidWIemfQCngtAgcLjGS4vhjJr6E0pLjiZVI+gdnzh9vcvwxGl9CacnxxJdI+gd2DEZvjwJI/r7H8cdoHAe05Hjiazy9Z1B7khVLto5zBI9STxo41hUrE9YVS/QExm9x/DGa8Jh685h4e/3c53jiiyT9gypdbqwtkytXKiMIfZfjj5H4EkpLjie+StIPwNB8CaUlxxNfJemHhJp57G/PdU/RoQBn1PyA3qjEO6gj6R/IyEH1q2bsTK4cR4494CvxDr5K0j+InsHWTULkOPYYjUSO1hxTIOkHYCC9viT6AvpdBjbgPzynHwAAFmekH06qfdRaaQSopp5Umdzj5ABaEe9gHZJ+OCH1LOZYubv1pMrEXgdoTbyDtUj6Py4XQJ8aTdnbMMPoTW0bYz/ucraemuc/A/Qi3sFazOnnv78aGP77yfXPaIQbuEZoA7C+EWLNCG2AmRnp/zijK9e4xAzrGOGK58jEO1iDkX6ytm37R8A//j/37+NrYYeRev24bO36a+ttbb8i0mJdNaNXRrigr7eveI5MvIM1GOlfUCmZrg2mx8C7//sY+GP/zt18Fb4eS9qPZXLrz5UN2z6y1TrAVsce3HXmWHTF8xkrxDsxjpkZ6SfpmGCfWeZq2dRTIWLrXyGw5r4A1ZQZvXOEVfS44vk14h28z0j/gnKXYc8EzZog3dvdIN96BCb3vOjY/spd8YjVV1sGeEaPK56zEO/+rVX/Cm+Q9POaMx3g1c6ydRDO1XdmukBNPaW2j9jB6BAZRatj8cpc9lWOdfEO1iLp5/f7xUdqws4uNsp1XDZXJlZnbpQoHP05U/ZYHuCOHlc8xSrgDZL+RcVGp2pHbe68fmXZ3P/vlOUdZ489+j4ycrYpJS2NeiyO0AauG/W4ghJJP2SMPr+UdYRXrvZ/t6qXsqeueI5KvIO1SfoXFpsek3OmbGtn1/1EW2d/tNybzh57X+eRkf2cORafvOI5mlw7xbp/E+OYkUd28l9vBq6z6z7zJQZmd/WRkaXHSabqB2A9kv7FGYGAuaUeE7mL/fu4TOq9cCrLlafUrOzsFyFfnPqJfYEN33uD/pXZmN7zATXTVGLlYq/H5qfGnlcdrj9cLjfPNfas59K21D7lJ1cHbdnPbbR+ZGTsvdWT1auP+z2zX2rKmyZzXq4/+P2unR8t+TyZiZH+j8vdlBa+fnwtN5/xOMIY+zs2Chmut7TO0jaE6zWayaxy50srx3MMRhH7kuQYheuM9B/EnsQwc4BJjbqn5J5GUXJM5lNtib3XIqDXJvKS/eecPfbettq5f1XsPJ1939Qei64+zqO0z/cyNVeYrz5dabYYF5r9vOYaSf//SU1lmfVybIvtubvdpS8CrcQ60VR7nhLrbJ7u6N8K5LOdSyO1N5YY1lyFOy57LJOaA52a3187xW/UzzJU2/5cDDnuo1hMS31RSl1lDF9P1UFcLkkP93Hqc4udZ7H/l9qw+nlRWn6vo2X/Nss+nFX3pL9nEtbq4MhNU5npRN613p6a8qkOsUXdrfVe5yhzUN+YyjTbuTRae1PrOvt6zfvH93Ij36Psm7Outt/Vx7Gd6WdqP+MzvnpeHJfv2b+NvO9W8Mic/n2UI/x3i3pbudqpjqp2e44nejj6EQaAsGxuZCysP0wwUnWkRitz5Y9lYnWk1tlDrP5Zj6GrZjuXZmvvk2bfN2+1/zi6n7OXmWV/zqDFYEfYJ8bWceb10Vxtv/5tft1H+mc/Ob7gzGdUeq32cy0FjlKdNYFnpOCUWnfsC1Lu/7FlUnWF64mVjV2SzY3ktLyyFsqNHqWII7S24tXHWV25elyjVKfP4pxW/VvYDx3/neu/qPf6nP5S8pH7d+q9mQ6OMyMSV5Kit+nMnpmDWrrykqt3H2k8XglJTddq8XnWLF+7DsfXvEaKfWE/clxP7HzJfRmPlcmdc+H28U+xkfvY8ZCKo7F6wnKxeu9oeWyPfmy07N9i+VxN/0W9V5P+mkCYm57R8uBIvd+6g4kFoitK2/LU9uTa8PuNH7CecGa0KlXuzH6sucJx9rL1GU8ee7O1dzY9902P2Hd0Ng6WzptS3K4572rK8G+tRuXvxtZd6bhqeWz36Etbnte9+zexua1Xn9N/TNbPLHPmvZr6cyOkpXWe8dS30qe2p9QGHVqd2EjWE+u88xnt51VqBO7NY++M2dr7pNb75o1jPLZen+36eva1Tx9X4WBoi/p+v2fb3/rcv9t/fdlQI/091B4UqS8gsyX8u97bQ9yZUY8zztTZq+xR6cv3W8fele05097wUnbqyuMVI16qbvVZvrVt4uB6cudZ7L0eyewbx1XLvuVq+0fo31os92Wvz+l/Ss3B0evgebPDe3P9XxUb2Yh1Qi3noMbKxtZznPp2tmy4HaV9ENb3hKud0pVL07HP+M7gxajn6N12vR1/xMG15M6z1NSR0nl5J2Y8eVy1TvzvtCFV153+7bjssb5S/0W9x5L+3IFwLBO7lBUrM8vBoaP5txnm453pVM6WO3M8pDqxmrK5/98p+0Wx87jHZevViH/jx7tc+77+2Y2o12j72TZcea9UtrZex+V1jyX9tYlK6fWa9+8cHG9/SfiKGfdvz8777SC+kqud4pVzP1U2Ng2o5v+xf/eeqlBDXLxnxv02ypeV3JXG3NW30rlZusqZq+Ntrdr11Hbq38bx6o28sLLYnMlUmR5zJM902mfLk76Z+ff757Sr8O/jFc2w/PHfsauasSuhsKrYuRK+Fzs/UudI7BwKz1HnWTu9+jeuk/QfpKYU3anPwf5dNZ99qkN7Yt1ny6/cAV4598NkoVT/malaqffe+HJ2NS6Kf7R0ZipIro4zgzEra53vxPTq37juMzfyAjypx9xbHShcF5vCEzPDeeZLNVcY6f8/qUuBvCc32pKbWhGWq1lHy5GdVF2x12PrPv4/bF/s9VQ9x/pK6yy1NXXj/ArnSM0+63Wp/2qdT+13cfE5s8a7p7zR3tn2US3n9XcZ6WdIuVGM2M1bqakQZ9bRekpXmCDH5mrHtiN2o2dYx3H53OhVWKZm38XaGltP7N8riyX+seMn9TnF6ondTHisLzW//wv7+0tmjXe9lc6V1PmRK186x5xnrEzS35GAcU0piazdr6XR2d6fT6yDObtsbSJwXC73/zPrLpkhaWitxXEZK1tbr5iynlXiXS+lc6V0ftScay3iJszA9J5fPnn5YmLzpuNozJP7/onR6uOTJa4u/8Q+OY54ldoz+41avc/9ma+C3N03s273k1aOd4xJvvNtkn6Gk5rmsoraUfQr22/e63+8ndDsSdzb7WB8q8c7YBym9/zKP/hxlU7/mjP7bLR9HOu4U/OxS3NQw+WPy5yZI27ea1qvc3/mfbLrtW/4p5njHfNxXn+bpJ9pjRqsUm2qmUsavnZmPm/t/8175Qmjnp+zsj+Bu0zvYUq5J9bcqWt0M7X1TaZJsJKvxjugLUk/Qzne1JZ6xNzx79hUmFT5WJlZmCMO6xHvgCeZ3sNwStNj7j7ecMZpKjO0EThPvAOeYqQfAGAivrxxhaQfAAAWZ3oPrzDPFPgK8Q4YgaSfx41+WdINs0ArI8cSsW5ePjuuML0HAAAWZ6R/EL0v//as32jD3Bx7ALA+SX9HZxOSGRMYc1XX4NhjFD0/197HzIznEfAdkn4AmruTAM+YPPsSOqYnPpde65jxPGBskn5gOTpLYDdjPPAlkh7cyNuRkxYAgBEY6R/Y8UtDbqSiplzp8V4t6mAtjj/u8HkBjEXSP6iww0x1oDUda+mKQ826XLX4ltmPPwnnenwJBbhH0j+oM51JqfP5+/vLJk06LkKOP0Yy+5dQxuNLJKiyWAcAAA1GSURBVF9kTv8EcsHg7++vmFT1XD/rc/zxtrNfQu/U5Vhb3x5TSvErLJcqc3ddvkTyFEn/4GqDQa/ES8L1bY4/RuNLKHet8CXSMcgVkv7BPdGJHR07NJ0bjj9G4ksorfkSyZeY089/1cxdFaDoxfFHydNfCH0JXdvZL5GtP3/HFE+T9C/ibvCIdW6xBEyAIsbxx2p8CV3fzF8iHXtcIekfVNi5xJ4mkXsiQBhcwtdi9biZiJ3jj5n5EspofIlkBJL+QZUegVhbJleupp7aNrEWxx8j8SWUN/kSySok/R05gQHu8yWUlnyJ5Ksk/QA0JylmVL5E8lWS/oEYCeAtqx17OlAA+CdJf0dn5uj1TFLMFSTHscdoVvsSCjACST8AzV39wtfrS6IvoN/lSyT8h6QfWI4ED/j9+k/1E2uYyf/3dgMAAIC+JP0AALA4ST8AwERMKeIKc/oBgP+K3fia+7EqYA6SfqikIwQAZmV6DwDwX7W/Rst7PIaUKyT9UElHCADMStIPAACLk/R3ZPQXgBnF+i99GsxN0g8n6AihjvMCYCySfmA5Ek6473geOadgfpL+jtxdvyYdIQAwG0k/AM0Z9BhfzaCFgY0yxzqzkPRH/P39LXMSb9u21PY8QUfYxpvH3pV17u0lbuY4Ig7e47yImz1mzN5+zpP0w0WCJQC+UDKL//d2A0a1n8QzJ3bH9q+wPXftQfnMPogF8ivLf22/z3bsjd6+UczwWYZmOxbvuhpzxLpzZj+OZm8/1xjpz5j523vshJ55e1ratu2/f0rlfr//7Lf9z/H1u/V/iWNvHTN9ll+Og2fikFh3zgjH1Z2EXcL/XZL+ghk7iNwJPeP29JTqsFKjVrnO8IudX2jfB6nfMxht/+TaS9qIn2VIHPyfXGwS686pOa5G3jfi3beZ3lPh2EGMfLLUtnGW7XlSbH/UJgwjB/inzHbsjdCG2Y3yWYZmOxafVErwQ2Ld/5w5rs6Uf8po7eEd2+/3+3MQ1Bs56F35HEfenrfUzPs9vm8fznfsiXltjXQOzHYsvuUYv8S6sqsxY5R9JuaxbZuR/rPO3tg0+ok2evtaygXfO/uhpkP80n6u1XOfzHDurSS2r2f6DGZpZ42ecUisO6/X/pjp/GIc5vTzaceb1kKlObBn6gJ4Syk2iXXwDUb6OxIUx1TzuRxvyDqWr5kXGSsP8KTa/kesg+8wpx8y7j67mne49A3niHVzEeM4y5x+KBBU5+Rzg3OcM7A+c/o7crkTAIARSPoBaM6gB8BYJP3AciScAPBPkn4AAFicpB8AABYn6WcI+3Oi92kZx7+fmKrx1HparPvNtgLwPk9b4gpJP6/bnze8/zkmtE8FtjcD6Nl115T3pQBoNZhioAHWIOnnVbEfGDGCAXBPy8EUAw2wBj/OxZBinUzpZ+KP/0+VDetO/dR87PVYHeE6Y9sRLpfrfGvbnWvrcTQv1k5gbanBFIn5OvwiL1cY6WcKe4ALE9rja8cEN1W2VEfq9VQdsY51fy3297GeM9uY6rBz+yHcHzp9+LZU3An/X5rOE74fTh+KlQHeZ6SfKdR0VrmyNfXHOrEzy+ZG4mPvtZjWVJvI63yB0HGgIXWFNHc1MhxQCF9P1QG8Q9LfkUB3XU1H0XP/3q279EWgldgUnlR7AI4MNMC3mN7Dq2IdyNlkuWfnUtu5XZk680anqCPmKb5ojqfF+Z+bonh0nJoIjMFIP6/L3dyauik1NZe/VPZYPveFIzY/Pncjb7j8cZnj9rRod1g+dj/C8d+5exBW9ZXthJjaqTpPML0HxrH9fr8/J2Qfgh2OAeAtpcGU/fXUU8higxuxwZLcYIb414e+hbO2bZP09+Sk/DafP1/m+Id+nF+ctW2bOf3Q2v6oOgH5Pe5dAIB/MqcfGpPsAwCjMdIPAACLk/QDAEzEFWWukPQDAMDiJP0AALA4ST8AwEQ8oYwrJP0AALA4ST8AACxO0t+Ru+sBABiBpB+A5gx6AIxF0g8sR8IJAP8k6e/I3fUAAIxA0g9AcwY9AMYi6QeWI+EEgH+S9AMAwOIk/QAAsDhJPwDARDyhjCsk/QAAsDhJPwAALE7SDwAwEU8o4wpJPwAALE7SDwAAi5P0d+TuegAARiDpB6A5gx4AY5H0A8uRcALAP0n6O3J3PQAAI5D0A9CcQQ+AsUj6geVIOAHgnyT9AACwOEk/AAAsTtIPADARTyjjCkk/AAAsTtIPAACL+39vNwDgrtjTeo6vuRTen88AnrNtm3OK0yT9wBJSHaDHdz7HZwAwLtN7gOn9/f0lR5qNhj3DZwAwNkl/Rzo6AABGIOkHlpAaaeY5PgOAcUn6gSWZVvI+nwHAOCT9HRnxAgBgBJ7eAyzjOL3ECPM7fAYAYzLSDwAAi5P0A0sxuvw+nwHAeCT9wHIkne/zGQCMxZx+YFpulp+HLwHQjvOJKyT9wFSOib6Obx4+N4B3SfqBaXju+7yOn5vPEeB55vQDw9u2TaK4kP2xnqZnwTXOHa6Q9ANTkPCvxecJ8CxJPzA0I/zrOv6QFwB9Sfo7kqjAPRL+9Un8AZ4h6QeWtM8Zf3rueI/1lerc3+u1rbE6zckHmIukH1jOfoVg//OkHusr1bm/32tbY/W6AgMwF0l/R0bB4LqWU3skqAB8nef0d7TPVZVwwLNy597+ZTx8bvxx2dJrsfpj9cZeD+uItTtcb219Ndtaej9c/5n1Af3JK7jKSD+wpNiz4I/Tfo7z4MNpQOH0oFjim6qjtL6wjnBqTm6qTq6+mrKl92P7IrVfWl7JdDMvQH+S/s50ZvA/T9/8mUrEU22oHT3LlQsT5tT6Ssn6nfYd68pt65198cZIo1jK1xnl5w7Te4BH1YxS917/U44ddC5h7TUVMFdfbdveNnLbAGZipP8BfnIe/uk4At/rEZdXyqx6jl7Zrrf3xX5cvPUUJhiR84A7tt/v9+cgeo6b4Piy3Gh2as771fUclW64vXpzb+6m3NzrsXbt9ZdG53NtSq27tM9zy6S2ObcdV4T3SeTuaYCvcMzTyrZtkv63lJKMEstZbtblahLQrz756ovbvCs9tSgsEzPScW45y7VY7qvxgPYk/cCjYkltamT3awnw17Y3lLrHIPb0IADO2bbNjbzA82pGde/WfeXpOD3lvtzEXk/V8YWktzT1CoDzJP3Ao3onrmfn0fd03NYW8+G/mPjO8IQhgBlI+oHHfDFppQ3HDsA9kn5gWakn0dTMHT++XvsEm9i89NR9DGefHlTbdgCI8Zx+YEnHZ7ynkurjM+DDJP1Y9jhFJ/w7fMRouK5Uwh9bX00bUu8DQI6kH1jSnYT4ys3AtetLPX8+vHpQ+4x9iT8ANUzvAThITQXq+dsBqS8QqcS+9P5svvJUIoA3GekHhlR6Ck8vbybSx+k9uTaskuwD8Bw/zgUM684IcOxG19INuqnlcm3K3XAb+3epXE3bj1aI30b6Afryi7zA0EZMBkds0+zsU4C+tm0zvQcY11tTfFIkp+3ZpwDPkPQDQxsh8d+friM5bcs+BXiOpB+YwpuJv2fityfhB3iWpB8YXvjjVcxNwg/wPM/pB6aRSvwlkGMLPzOfF8DzJP3AVFKP0WRcknyA90n6gelJKgEgz5x+AABYnKQfAAAWJ+kHAIDFSfoBAGBxkn4AAFicpB8AABYn6QcAgMU1eU7/8Ydxjs/LTr2+vxd77Ww9Z9Z1t525n47f6/C8cAAARnM76Q8T4WOCHXt9/3eLekrLtqo/1ebSMgAAMIJXpvfEEuReSfOekKfqz633mMznRvgl/AAAjMyc/oOzCfzxakHuSgAAALxJ0v9/ribtxysJEn8AAEbU5Ebe1s6OuJ9NuGP119ysm1o3AACMbLiR/qtz5I/z9mvn6QMAwBcMlfSXnvBzZvnS/0v1+3IAAMAqbk/vST3/vua5+LEkPEzGc/WE9ZVG+GP1x9ZXWr5mGwEAYBTb7/f7k6wCAMCatm0ba3oPAADQXrOkv/SLtbn3wufcx16727ZUXXfWcaadIz7Lf7T2AADQR5Okv3TTa+6Rmqkn7uR+RfesUtvu1ltTR88pVFeTd9O6AAC+YbjpPZ6aAwAAbd1+ek8sSc89zefqM/TDJ/Qc/x97NOexbGodqTpT6zkrtWzs9dK693an2px6HGmqrprt9GQiAIA1NB/p35PPs0liKeHf64wlvcfXY2XDelIJbtjuXF212xMuG3v9+FppG1NlwrKlukrbefVzBABgPLdH+nPOJIy5KwE19wQcnSkbLhf+su+d+fKxZa/+2vDd9pTWH6tX4g8AsIauSf9ZqcT/7C/13kmsU9OGro70X1n2yTp3sRupj+uR+AMAzKvrjbxXEtMWo9lX1t8yuZ35UZjhLxdL9gEA5tfkF3lrbqRNTd3J3VSaei0Uzl0v3aBbSspTN7OW3iu1OXUTbayNNa+FddYuF2tHTR0AAMxn27Y+Sf/VMgAAQFvbtrWZ3lMaPZfwAwDAe5rN6c8l9RJ+AAB4z3C/yAsAALQl6QcAgMVtv9/P3BsAAFjY/w/Qe+Htxlx4vgAAAABJRU5ErkJggg==')
