# Supplementary material for: Identification and functional analysis of non-coding regulatory small RNA FenSr3 in Bacillus amyloliquefaciens LPB-18
Source: PeerJ. 2023 May 15;11:e15236. doi: 10.7717/peerj.15236 (PMC10194069; doi:10.7717/peerj.15236)
Supplement: Supplemental Information 4 [file peerj-11-15236-s004.zip › KO/CK-vs-T1_map/map00121.js]

getPicJson('data:image/png;base64,iVBORw0KGgoAAAANSUhEUgAAB7UAAAgpCAYAAABpIzN1AAAACXBIWXMAAAsTAAALEwEAmpwYAAAgAElEQVR4nOzd65KjqgIG0Di13/+Vc37MccZmAEFBUNeqmtq7cyEmLQ3hE1g+n8/3AwAAAAAAAAAT+u/z+Xy+X7k2AAAAAAAAAHNZluXza/RBAAAAAAAAAECKUBsAAAAAAACAaQm1AQAAAAAAAJiWUBsAAAAAAACAaQm1AQAAAAAAAJiWUBsAAAAAAACAaQm1AQAAAAAAAJiWUBsAAAAAAACAaQm1AQAAAAAAAJiWUBsAAAAAAACAaQm1AQAAAAAAAJiWUBsAAAAAAACAaQm1AQAAAAAAAJiWUBsAAAAAAACAaQm1AQAAAAAAAJiWUBsAAAAAAACAaQm1AQAAAAAAAJiWUBsAAAAAAACAaQm1AQAAAAAAAJiWUBsAAAAAAACAaQm1AQAAAAAAAJiWUBsAAAAAAACAaQm1AQAAAAAAAJiWUBsAAAAAAACAaQm1AQAAAAAAAJiWUBsAAAAAAACAaQm1AQAAAAAAAJiWUBsAAAAAAACAaQm1AQAAAAAAAJiWUBsAAAAAAACAaQm1AQAAAAAAAJiWUBsAAAAAAACAaQm1AQAAAAAAAJiWUBsAAAAAAACAaQm1AQAAAAAAAJiWUBsAAAAAAACAaQm1AQAAAAAAAJiWUBsAAAAAAACAaQm1AQAAAAAAAJiWUBsAAAAAAACAaQm1AQAAAAAAAJiWUBsAAAAAAACAaQm1AQAAAAAAAJjWf6MPYM+yLKMPAeCP7/c7+hAAAAAAAABexUxtAAAAAAAAAKY1/UztldmRwEhWjQAAAAAAABjDTG0AAAAAAAAApiXUBgAAAAAAAGBaQm0AAAAAAAAApiXUBgAAAAAAAGBaQm0AAAAAAAAApiXUBgAAAAAAAGBa/40+gNaWZfnz/9/v97Msy5//pny/36IyUo8Jy1jvC58Te17J8cTK2Due3HFtb4/dlnrNveOMfW65smt+JyVin8ve8aU+h5LPs/SY9srIfU658yz1/Nz7Kj2mVLkpud93yTmfe07Je9p7DgAAAAAAAPf1qFA7DLGOhNO5MlKPCW/bC0XDgC5XVqnc+wuPa/uY0vAv9ri9svbKLv2dtLD3ey099trfzZHPLfdae2Xtva/YbaXn6npb+Lrbizhix1x6zp95TyX1FgAAAAAAgHt69PLjJeFjLhiLlZEKNWNB9tFgLReKl8w8rzHjbNYzs7RLL0I4+p5bfvY5NedZeP+Rss+sINDi/MmVcaT82c5pAAAAAAAAjnt0qP35pMOtmmByRADaKzy9KpQ94urjmj3YPio1U3rvOSPe05GlyUsJtgEAAAAAAJ7hUcuPb4O5FmF2Cy339i1dHjt8/ZLyao6htbNl1ix5Pkqv867knA+Po3Y5+Fol77V0f+7SYznyHAAAAAAAAO7hUaH25/Nzz9/tz6n7rzqmq4LW3L7FLY6nxf7fqTJnnv18Vo/PLSw7F+qe2Tv96PFspS62yO3nvb2/ZisB4TYAAAAAAMCzPC7UXu2Fu1cHXlfOgm35elc6c6xPDsRLlVzQUFrO1Rdh7N1fczytPgcAAAAAAADm8Kg9tXsFm63Krdm3OAzk1p/Df3cNc1sd95nP5egxzBSWXrGs+dWOvO5d6wEAAAAAAAD7HhVqfz7nArFYkBcGmKmwrzToPLvvcY1ZQ++S99fyuEt+r6WunMFcep71DLavtH0fgm0AAAAAAABWy+fz+c4y6zSmZn/cNfDbhlsl+zXnQsLU66b2CC55fuw4jxxP7fNjn0Xp777ktcJy9z7zmt/J3jGVfP6591167LV15cjnlnt+am/uknOu9rW35Z8pq2bJ/O1r1rxO6edwhr26AQAAAAAArrcsy7NCbYBe/C0CAAAAAAC43rIsz1t+HAAAAAAAAIDnEGoDAAAAAAAAMC2hNgAAAAAAAADTEmoDAAAAAAAAMC2hNgAAAAAAAADT+m/0AZRalmX0IQAAAAAAAABwMTO1AQAAAAAAAJjW9DO1v9/v6EMAAAAAAAAAYBAztQEAAAAAAACYllAbAAAAAAAAgGkJtQEAAAAAAACYllAbAAAAAAAAgGkJtQEAAAAAAACYllAbAAAAAAAAgGkJtQEAAAAAAACYllAbAAAAAAAAgGkJtQEAAAAAAACYllAbAAAAAAAAgGkJtQEAAAAAAACYllAbAAAAAAAAgGkJtQEAAAAAAACYllAbAAAAAAAAgGkJtQEAAAAAAACYllAbAAAAAAAAgGkJtQEAAAAAAACYllAbAAAAAAAAgGkJtQEAAAAAAACYllAbAAAAAAAAgGkJtQEAAAAAAACYllAbAAAAAAAAgGkJtQEAAAAAAACYllAbAAAAAAAAgGkJtQEAAAAAAACYllAbAAAAAAAAgGkJtQEAAAAAAACYllAbAAAAAAAAgGkJtQEAAAAAAACYllAbAAAAAAAAgGkJtQEAAAAAAACYllAbAAAAAAAAgGkJtQEAAAAAAACYllAbAAAAAAAAgGkJtQEAAAAAAACYllAbAAAAAAAAgGkJtQEAAAAAAACYllAbAAAAAAAAgGkJtQEAAAAAAACYllAbAAAAAAAAgGkJtQEAAAAAAACYllAbAAAAAAAAgGkJtQEAAAAAAACYllAbAAAAAAAAgGkJtQEAAAAAAACYllAbAAAAAAAAgGkJtQEAAAAAAACYllAbAAAAAAAAgGkJtQEAAAAAAACY1n+jDwCAOSzL8uf/v9/vwCMBAAAAAAD4S6gNwGdZlh9BdvgzAAAAAADAKJYfB3i5WID9/X5/zNwGAAAAAAAYRagNkBALdWuC3mVZ/vwDAAAAAADgGMuPA3RgOW8AAAAAAIA2hNoAJ2xnYa+hdWo5bwAAAAAAAOoJtQEyckuHP2U29rp/9hPeCwAAAAAA8DxCbYCMMNiNzcx+gjXYBgAAAAAAmI1QG+CkNQx+Qsi9XUIdAAAAAABgBr9GHwDA3X2/3x8znWOznoXEAAAAAAAAx5ipDdBBGGxvZ0A/YUY3AAAAAADAVYTaAAmx8Hl7215AHT42VSYAAAAAAABpQm2Ag1KzsVOPXZmtDQAAAAAAUE6oDXBCbTi9BtqCbQAAAAAAgDK/Rh8AwJu0CLS3s8N76F0+AAAAAABADaE2wIW2gXZteLwsy4+Z3j3C5zPHBwAAAAAA0MPy+Xy+lsAFOCc2+zo3I7t2tnbq8WvwfPbveK58bQQAAAAAADDKsiz21AYYYTsbOhca74XW4azqI3t875Uv2AYAAAAAAEYSagMMsjeT+/MpD6lLQ/Ij5cdmoMfuq52tDgAAAAAAUEKoDbxOafiaCm9z5dZIBdFnguB1ZvW2/NhxHi2/5bECAAAAAACUEGoDRBwJb3OheMnrtNofO1Xe2fJjn4HlyQEAAAAAgN6E2gCBHuFtatZ3yczqo1qH5SVqZ6sDAAAAAADsEWoDr3Rl+Foy67tn4HzlLOojs9UBAAAAAAByhNrAK10ZvlqaGwB4knAFmvWCvdTKNK1ft7bs3sd1F3ufQ+r3WvPc8ELO0udc8Ts6cow9y2nxWjWveeR3eKbM8DhH1z1/BwAA4P5+jT4AgCeIDYzEBnbuvP90OOD4+ZTtNQ4APMc2+LoqjDyrxfYxrYxaxWYvsMz9XlOP3VPzuY86d1q9bo8gO3ffkdfr8Rnvhe09X7vWDMcAAACcY6Y2QCC2f3aL8HY70+Wugyp3GbwGANqLBWp7AWhL+h1tpGbUpn6vqRnb4fPPHkdvMwbYZ16r9XGoXwAAwOyE2gARR8Lbt4S9qfdWMlsdAHieM8tRp5ZSDp+/99zSZbJjYstux+5LKTneXJnh8/c+k+3r7L2X8LaaiyvXx+UeH1t6PndcNb+nM4/Jff65c2/vdc+Wk1s6vPQcSd2fO/bS30/stWLl5cpJbUmQOr4jfwNyj0u9Tup4Sx4HAADMwfLjwOscCV9LBoLW5RqPDIYCADxJGESlAqpwdvB6X+5xqdtLQrBQ7jjW/4/dVxKUlZYZSn0msZ9zr7t3HEedWfq6dPnsM++35H3XnFex91Fbzt75HrsvLHPv/prPY+995Y6z5PkxLf8G5B5X+nfgzFLuAADAGGZqAyTUzO7ZGwgyCwAAoM/FfmHQfOQ1jsxgbv3YXBlhYDdCj+15Sl4zpVXYmnrdFu9txO9r1gtqz9TPnq9z562hAADgbYTaAAktg2gDJQAA/ftEpcthb48ntnf0rEYdX+qziS0v3fIYS2Z01/y+S16v5fkw4vc1+hzOfW6tf197x7B3wcOd6j4AAGD5cYCk7XLiAABvl5oBeXRmdCtnZjH3DrN6hXctyy39vS7L8uff+rzU8uyt5ZYfr33e3uN7vIc3zNg+u51TK2ZoAwDAcy2fz+erIw/wr9KZ2mcHRAyoAAB3EoZGsVA0tv1KrG+VekzNLMvYvto5qceXlrP3uJJjq1kiOfVZxZS8Rslz946xZm/p2Oex975Lt+8p/fxj763kGPZeL1VO7fleekx7x1tzPtec7yXl7tXf0s+85G9A7nFHPkffxQAAYH7Lsgi1AVo4s8egUBsAAAAAACBuWRZ7agPkpGadhK7YGw4AAAAAAOCN7KkNkFGzp7bZ1gAAAAAAAO0JtQF2mIENAAAAAAAwjuXHARK2S4+XLkM+U/kAAAAAAABPINQGCMQC5vX/W4TPvcsHAAAAAAB4EqE2wP+VBMpnwufe5QMAAAAAADzR8vl8vkIT4M3OBMix5y7L8s/PLcsHAAAAAAB4i2VZzNQG3qtFYJybWd27fAAAAAAAgDcwUxt4nZ4B8Vp27/L93QYAAAAAAN5gWZbPr9EHATBCr1B4Lbd3+QAAAAAAAG8h1AYAAAAAAABgWkJtAAAAAAAAAKYl1AaG2e4/nbst9/z1HwAAAAAAAM/03+gDADhiWZYf+0uHPwMAAAAAAPAMQm1gattZ2GtoHQuwBdoAAAAAAADPJNQGhsotHW42Nk+xnuejzt+wnl11HD3e916Z69+JXp957O/Q6N8vAAAAAMDT2VMbGOr7/f74F94HTzJiH/g1hI3Vsd56vN5emev9vd5rrFx/qwAAAAAA+jJTG5ieWZA80ajzWj0CoNaVF2MBAADwbsYvSRFqA9ML99Jelxa2NDlP0DvcjtWX3Gun9rFP3Zaqj2G5sdvDMmLHHb5uaXkl73Xv/vD1S19v77gB7sjfMwAAAHpzUTU5Qm3glmIhmGD7nmo6KqnA8QnP63n+pgLZ8P/D22LHFV5cEj43Vkbq9cIywsftBfKp8koeu3d/7H1syy99nwAAAAAAnCfUBobZ25t2L+QrmcnJ/I7+3u70vFy4edV5mwqzzx5XaR3NfQ652dOp+2o/t733euazCJ+/DdkBAAAAADhPqA1MS2jNk81wPl95DDVheo9Z67nyWs6uLlkKHQAAAACAOkJtYEp3n+lo2WFiRpzPJQHx3pLcT3LkfdU8Z28pdAAAAAAA6i2fz+f7xEFr4J5iSxXvzbBclQR3NWXXMjOTGYXBamy/79LbtreHt+0tM167xPdekLx3TKnXzi11vvec1HtO8bcAeIqnXugEAADAXHz/JGVZFqE2MI9Ug5VryEpD7VzZe88tobGFttQpgHn4mwwAAMAVfP8kZVkWy48D4+0Fy2dmVpeUXfK4o+UD9XReAQAAAADYEmoDw9QEwrXhc23YvC2/5DnCbGhPvQIAAAAAIEaoDQxxdCZmGD6vs7jD/X+PhmKle+8K3aA99QoAAAAAgBihNnCpVjMxt+Fzj7Jj5ZlFCgAAAAAAcD2hNnCJHoHwNmzuMXtamA0AAAAAADDer9EHALxHz1C4d+As0AYAAAAAABhDqA0AAAAAAADAtCw/DgAAAADsWrfn+nysaAYAwLWE2gAAAABA1rIsP4Ls8GcAAOjJ8uMAAADAYyzL8ucf0EYswP5+v+oZAACXMVMbAAAAeAQzSQEAAJ5JqA0AAADcXm4mqWAbgFnYmx6uo77Bswi1AQAAAACgMyuKwHXUN3gee2oDAAAAAEmx/bOFA1DH3vRwHfUNnslMbQAAAABgl2VcAe4lFu7WXJTk7z4wEzO1AQAA4KFis1FqZqgsy/Ln3+zMJIX+vt+vOkUzb2qj4I7WftT6T10DRjNTGwAAAPjHXfchNKMI4Pnu2kbBjGJ9p9Ty3QAjCbWB7lzFBwAAcwsHM+88kJk6fgDuJXWR0l3bqFj7pL3iCrmx2aPn5OznrvoGzyTUBrrZLlGzXQ6qR+ehZ9n/f4HPR6cHAIAb2rvINDbgBwBXSLU5Tw2jwiWcXYjFFWJ7aqfuO1rmjNQ3eB6hNtBcGGavHYXt8jXbn8+8zqp12f+UtSy//23pAAEAcAO5gczY/QBwlVQbdaZtmj20Eqwxo9q6d5dzWH2DZxFqA02tnYSwsxD7/6NfVMLntQ63o89dg20AAHiobT/YbG0AZvDUoA1mE+6lvbd8t3oGjPBr9AEA84kNYIW3rcuJ7w125To42w5SzbGtz9seV2y2yZGyw/KDQvOzs9fZ3NvXjL2+AUIAACYUDmDGvgMA/yr5Dh27v+Q7NbxdbHwn10bFJkAAx2y3lIxdMKKeAVczUxuotneVXu1VsdsvI6nnHZ153aXs2KztcM9te3ADAHBzsRABOO+pewXDlXITGdQp+CtWF2raoNh9sYtI1DngCkJtoEqsk9Jib5LUsuEt9lLqUvZegG25cgAAJrA3kPn55Aci7UMI58Rml8a+U8Mb5dqokrYnFbYJ2qDckYsYXZgFjCLUBqLOLB/TI4BuoWfZWcJtAAAmtjeYaeAS9qWWIA/rz5XH06OuWmqWqxxdLUSgDfWO1pWWF5H0rrP+JsAzCLWBqNF7pPTsZFzegQlfzyAAAACTKekjGwyEtJoVEHraXsTd+2JxfxPorUXQBvTTOtDuOREpt2UBcB+/Rh8AAAAAML9w5aOjeg4oWi6dGV0VAK+vsb7O+v/r658pNzz+bdkwm5YrJPQ+x9UhnuBoHzFsX1q3Lb3LB64n1AaqxBr+kYNGa2dk6KBVbP/s2D7bAAAwsdTyyeHPRwcDtwOLZ0O2EeXDUdtB9NR36tzPe/ZC8zPhdhiUx8pW35jVzG3W9vjW/4c7q61vufal1QVZe+UD92P5caDa0X2NHi0Mtn0mAAA80JGZ0LGlJMNB/LNLVvYsH1rLfaeuGWSvPb9rl4ktfVyuvuXe5yxLtvNs2iyoc/Tvc2kfsfQ8P7q0eW354fPC+7RXMBehNvCP1BVse4+52nSditjrlt4GAAANXHHxaWm5JYOKZwbyW5Uf+8ym+67B1HKzwHIznGvKC505H/f2LT0arO3VGXWIq9WcfzO1WannhsegnWI2JYH2kbaltM4drQPaK7gPoTYAAADcwN4AdosBuRZLMR4Z7K8JCs6Wn/uMDGLS0pFVzmLnY2yJ4rPnaaq8VnUgVs6RlR6ghdx5N2ObFT5fO8XdxM7bz+d4Pdhro86Ur72CexFqAwAAwM21GpDLLcW4N1OsRdhWsoxxi/LX8lKfGbTS8nw9W17uNUYse6yucZW7tlnaKUY5e471uhAjNmv7ivBZnYN5CLWBW9OpAACA/lIzxWqWhKwRBgWtyy/huwazuGLG2IjZaLmLaKC17coHn88z2ix1hl5a/H1+0sVY2iuYh1AbuDWdCgAA3mRUf3dvwLDXgOLIZR991wB4ju3f9Ke0WdopRim9gONpF2MB4wm1AQAA4CZGD2CPWKIYuJ/Y7HL7kxI7B2rOi5GrdwC/Pe1vu/YK7uXX6AMAAAAAzontsXl2P+3YbeGS43fW4jODzyd+ccleHVmW5c+/p1rr2PpP3eKM7bYXT2mH9min3qm0TRnVjjzx/NNewX2YqQ0AAAAPEA5+Hx2Qe9NMuFafGdR404yw1PsquYiGd4r9TY7VkbecL9opYnq2I6V7xD9t9R7tFdyDUBu4LZ0KAAD46ezstdQg6dtCN981aCUMBd4czsHnk1/F4E0XfNTQTrGVake2t58NnEvqYu6iE4BehNoAAABwA0cGtWv3Kk0NWJopBnmppWHD+ghvF9tTO3UfvNXZCxQ/n3aB9pmyAFoTagMAAMDD9FgS0oAmpMWCOnUGjnnassZQK3fxR8lzt49v3R5p34CRfo0+AAAAAKCt7/drwBEmsSyLEAAqrG3YNtwOQz0rH8C+7TYyrazladuAEczUBgAAgAcy0w3mEO47at9gqJcLttUf3mSvHbmiTVHngFHM1AYAAIAHqp2tbSYcXMcsN94odq7X7DuvrsBvudnSuQupSvp1+oPAzMzUBgAAgIc6MovNwCXUSQV1JYG1kA7+CsO0XN2Cp9q7+CN3W+z+1AzuXBtVUhcBRjBTGwAAAB7qyGzt3M9AXCxks+8o1FvbLfUF2ooF2rkLRGpWUQC4ilAbAAAAHsxAJPS1DQfC+iagg/bUJzindMUDwTYwG8uPAwAAwIOVLoMM1AmX9w/3LG1R57ZltSwXZqbNgr56ty3hTHD1GWhFqA0AAAAP1nNg0aAlb7W3F+n6mO3PteWHz+0RmsNMaoK2I3tra7Pg3/Zrr22pqWtXXOwFvJtQG7jMtgMUdmq2t/V4zdKydbIAAHiKngOLBi15q5pzfFsvWn4nVd94otqgrbbsbRnqEG9UcqFIyeNy5fe82Avg8xFqAxeKLXvYeynE2it3Sx5vGSwAAGbXc2DRoCVvdfS7YMnM0CN15khoDrMRtEFfted3rG3JjZf2vtgLYEuoDQAAAA/Rc2DRoCVv1SLwSq1W1qpsoRx3I2iD/s6c03tty5l2R7sFHCXUBqYS7p8UfkHZW7Y8t5x52JErWfo87GCtP2/L0gkDAGC0lgOL4WpKBi15s9Yh17ZetSzb91PuRNAGfbU6j2PjsOvPrctW54ASQm1gKusXiG2gnQuUtz/HHpt6TKqM2HO2/x97HVf0AgAwUo+BxZ5l6zNzB1ecrz3K9v2UmQnaoK9e523PeqHdAmoItYEpxQLnI3uLpX4uLaNkP+6aPbsBAKCFklWHjug1izQs26AlR+1dkJx73qp2uWPgHEEbXKf3+ao+ACMJtYGpjbxCNjfze0tnDgCAEQxaQpmSlbqAvrRZAMBZv0YfAEDO0TB7xOxpM7YBAADmEguwhV8A9BYbJ6wZO1xXzTHeCPCXmdrApWJLeodXzK//Tc3SDsuI3Z7bh3u7r3ZYRvj47WNye2yH7wMAAIA+DPDDMUeX798+dmUMBPqxwghAnFAbuFyuE1Z6BX3p7bmfY2WUvL6r/AEASDkTGAgLoEysjuV+Bs4TskFbqX6fFUYA0oTaAAAAMJiwANqI1SWgXGpVOyEb1Eu1Qfp9AMcItQEAAOBCYWAgLIB2YnVHeAB/5S70UFegrdTKIuoVwDFCbQAAAGioNjAA2guDg5mW9xcUMlJu+X7nJVxLyA1QR6gNAAAADQkMoJ9YHcrd5sIRqCdog2vElviPreLjYiiA336NPgCAs5ZlMVABAMCtrH1YA5QAzOb7/f4J1tafw3EX4zDQ19pXVNcA/hJqAwAAwMW2gYGwANrZqzsuJIFj1rZqG7JpqyDNKiIA7Vl+HLi1bSfQTBcAAO7MMuVwXniRSOyiEXirveX7javANWJtVe5+AH4TagMAAEAjLQIDgQKcow7BMbVBm7oG9da+4F3rj7AdGEmoDdxWrBPlqmIAAGYR65u2DAR6930NWjKzK777bfcT7lU2zGBbn+46pqJOMbvYHvWt6lvPssPyAUYSagMAAEBDewOLZwcErxoUhRldOXDfOiRTv5jRGmhfVZ8EbbxReCHWdm/tkvM395hc2XvPLWECETAToTYAAAA0cnbQcq/sbZk9yjdoyaz2zv/wvpnKF7wxo/C87B2ECdp4o73z/cwFHyVllzzuaPkAIwi1gVvKXTHviw0AAFfrOWi5lp97Xs9BURip5Pw8M3B/RfnqFrPJnZe9gzBBG29Qc57W1onaOlB7AaQ6BsxMqA0AAAAH9Ry07F2+QUtmduT8TNWB9aKPbVkty49Rv5jR0TalRxAmaOOpjl7MFNaJ2DYYZy6UKrkA0oVYwOyWz+fz9YcKuDudLgCAPvSz0s5+NrGQrfVyygYtuZuWwVW4n2/rfX1jZQnemFHrJfRz7VeP49NmcQc92pe1vNZtS6xOtywfzvA3n5RlWYTawDNo7AAA+tDP+lfP0G1l0JK36Xlu9qhbV5YPZ7RsxwVt8K8r2q9edUAdY0a+f5KyLIvlxwEAAKBEj4G/3gP3ggHupNf5GVt+/E7lwxG926we57w2i7vqea72rgfqGXAnv0YfAAAAANzFnQf+7nzsANQTtAEATyLUBgAAAAAAAGBaQm0AAAAAAAAApiXUBgAAAAAAAGBaQm0AAACYgP1DAQAAIE6oDQAAAAAAAMC0hNoAAAAAAAAATEuoDQAAAAAAAMC0hNoAAAAAAAAATOu/0QcAvMeyLLct//v9disbAAAAAACANKE2cKk7hsO9w3gAAAAAAADSLD8OAAAAAAAAwLSE2gAAADABKwQBANzPsizd+nG9ytbvBO7I8uMAAABQaB0AbLmtznZQcVmWLmV/v9/mZUML63m5nqOfT9/61at8dYsZtT4/1Sf4a9uvWv/b6hwOA+fWbWTYP9y+DsDMhNrAcHuDa2fuT3XMcrfrwAEAsLUN3cLbzpb7+fwbOLccEN2WsS1fn5eRUudgzzpwRR2DGaSCtp71qVXIpj4xq9w5n+prhfeVvk5YTsvgPPbcbbAt4AZmJ9QGhtpb6ubM/WEnc/05dzsAAKxyA+xnZ8yUDoi2GrDcEm4zUvi9rEe4HQsFtq/dunyYwV670rNNaR2ywWxidSh3ztb2tWrqwZF+XE093j5HvQRmY09tYKi9ztGZ+2s7XjpqAADPELtYMXVbbJ/C2JKPMeGSyaXHFhskjB3HWnZp+duya/q2pZ9N6efKs52tXzVq61htHehdPlyhps1q0aakZnSeaQ/VJ65Q0n6VtF015/pevcvVg1hdqyl7r/xYeZ6kOEkAACAASURBVDml/ebcMQOcZaY2AAAAr5NavWerdJC9ZJZa6ezp1O17s2WOzKZJzdwr+WwgJ3cOhf8tUVrHjp6nvcuHlNK/watYvaqZhd2zTVnLL5lxqj4xo73+z94qIymx1UFarVCQWnnkaPmpwF7fEJiFUBsAAIBXSQXYZ2aMpYKC0sH9sJxY+bGyzg6K7oUp4WvDnr36dVTrgfury4cj9i4QOdpu5S5qWu8/Khecq0/Maq/tarGqwHZmdes60LLNCvt9vdp1gCOE2sAr6GgBALzLqBA2HAismTlX+rja8kuU9peF23w+Y8+D3mGzMJtZ9A6SYhcstTzfe5cPRxxtv1qdu73rQMvjrN1OAOAKQm3g8QTaAADvk5odduVr1+xbGj63ZfklaoP1lUHMd5rhPDiy9Guv8uGMs/vOn1G6HPms5UOtGdqvuzjTzvpcgV6E2sCjbb84+RIFAMCVjgbFrcsHYF4zhEF3mT0KALzbr9EHALzb+mUt/NIW3n7k/u194eyX9bYw9I6VBQDAs8SWVBx5AeS2bzrabJ8N9zPbORSrVyV1bYb6CLNJjc3A3c3edo3e9mOmzwZ4NzO1gaFSHaD19rP317yuzhgAwHsc2fu657HMZKbPhnt6wjl0x2PmWWL7Z48OktQLnuwJbVcvPhtgFkJtAAAAHqX0AsZZBuTC2S8zHNfdPkOu85ZzY3R4CJ+PIAlaKmmr1LG0molFPkegF6E2AAAADGTgD/o6smyreskV7hKyxS7ycOEHAHA1oTZwKfstAQDATzPO1IYniYVxewR2AAAwF6E2cJmeAwIGHAAAuCv9WJiPegnAKNoggDihNgAAAAAASVbeAwBGE2oDAAAAwP9twzuz5eC3I8v4AwC09Gv0AQAAAABAD7FQei+o/n6/f/4BwJViF4y4iATgN6E2AAAAXMyAJQAAAJQTagMAAAAAAAAwLXtqAwAAAAAQdWQZf+A4q/cAxAm1AQAAYAADljCvbf1cw7tlWf4J8mK3AcAZsbYGAKE2AAAADGHAEuYUBtWCawAAGM+e2gAAAADwiQfY3+/XRScAADCYmdoAAAAAUEC4DQAAYwi1AQAAAKCAbQMA6Cm23YUtMAB+E2oDtxQbONjeprMHAMDMDFgCAABAOXtqAwAAAMAnvn92bJ9tAADgWmZqAwAAAMD/hcG2QBsAAMYTagO3FLt6fnsfAAAAHFW6RYDvnwAAcA3LjwMAAAAAAAAwLTO1gduKzdZ2lTwAAHeQ2qN37d9u+7q1fdza5x19HegltvR36+XAR5736ih3s1f/Stq0s6+tvvBUV7R5qddUr4C7MVMbAAAAJrEdLDw6cFj7vJLHp7b+gR7WczJWH1oNqI8cmFdHuZu9+re9vXUYp77wdFe0eanXbPl49Qq4glAbuLUWg34AAHCldUabwT8AAAAoY/lxAAAAuIHU7LfcrLhwSdiSGXThEpPrz9uyLEPJaOG5vPdz+LxYXUk9dnt7bIuArZpjWctTR7mzWJ2ILUdeeq6rL/CvsJ6l2hb1Cng6M7UBAABggJrZ2usg4fovHDzM7XEae2zqtbePCQcjt4OUuTKglWVZfvzbCs/L7X9L6su2vNjtqTLCuratf3vHEnt/6ih3V7Jkcum5rr5AXHi+xuqKegW8gZnawO254g8AgLvpMcAXC9uOlFFybAYouUJqNnVMbGboXtlhsF373NwMtth96ihvdfRcb1GG+sKTpELsI8+P/VxahnoFjCLUBgAAgIuULMk6UmzZyJhZjpd32wuXa8ua5Vhy1FEop77wVCOX+FavgJEsPw4AAAAPMGJGjFk4PE3p7LMjS6qqozxNz/NLfYG0o2G2egXc3fL5fL6umgF4r23nUnsAAIRmmkV8d7F+V3hbauAvvC9cfrKkzFQZe8cQ2zNxxMwg3qPkPA0fn1uqPFZftlJ7ZueOI/ec1LGoo9xVTduUO5/3zvXta6kvvE3sXI3dV1J/UrerV9yB75+kLMsi1AZ4s7CToNMAAIT0D4DZzfR3aqZjAQC4G30pUpZlsfw4wFvFOghHltADAAAYZaaBz5mOBQAAnua/0QcAMKvUsnGlgxSW9QYAAOhjpmVNZzoWAAB4KqE2QAeW9QYAAOhnpu9XMx0LAAA8lVAb4KDUTOzUst4AAAAAAADUE2oDZKT2l37CTOx1/+y7vw8AAAAAAODZhNoAGbE9tWO339UabIc/P+X9AQAAAAAA9/dr9AEA3NmyLLcPgddjv/N7AAAAAAAAnkuoDXDC9/tNznbeSi1jDgAAAAAAQJ7lxwE6iAXbAAAAAAAA1DNTGyAhthz3eltJYL3O4k6VBQAAAAAAwD4ztQEOiC05nnvsan2OkBsAAAAAAKCMUBvgoNpgWqANAAB9lV54CgAAwL0ItQEu0CLQ7h2KL8ti4A8AgNsK+7P6twAAuOgRnkOoDXCBsMNUO8C2fXyvcDtcUh0AAO4i1r9e+7cGL6E9AQEAd+CiR3gWoTbASbHOUK6DVNN5igXY23D7bCcsLL93cA4AAMC9CQjgHBeFwDVc9AjPI9QGuFA44zrXgdq7fzuz+khHLFd+y+AcAACAZxAQwDkuCgGA44TaABcqCYtrguojM6uPlB97fvj6Z5dYBwAAAHgqF4UAwDlCbeB1SgLY2qWgaveijoXBZ2Zdtw7LU1xRDADAjGKhgL4qAADAcwi1AQJHBsNiIXnN67QacEstSd5q/+3UFcUAAMzr7Ko6d9n7U98U4F7e0j4BY7joEZ5HqA2w0WspqNgXrbN7YqeEM79bl59iABEA4HnuOBAY6w8DbQgImIXzECjhokd4FqE28EpXdmb2vmj1+tJ19Ze5I7PVAQAYL3UxZOqCT+DdBARc5Wntk4tCYBwXPcIzCLWBV7oygPXlBACA0VL9XYPrwFECAlp4W/sUXhTSYnVAaOHodgC2AQCuJNQGOCnWYYvd1mOp8Svlrig2iAEAMLfURZ137ZsC8Aw92qfZQ2JBNk/x1ItPgHkJtQE2ei4Ftb2K/a4dvNgVxQAA3J+QG4AZ1bZPdx5zgVnFxgLvug0AcG9CbYDA0eD2LWFv6cz0J38GAABPExugtPcnAKPVtk9PmFAAo8RWYtQXBGYi1AZepzaALd0/JtXB09kDAOCubDUDwIxyExKMw8AxR/bUBriSUBsgoqbDtrfcjiW7AQAYKXdRZ8lgpYs1YV+sfpReIL1Sv3ibVu3TKlyqXLsF7diqBpiBUBsgoeXggg4fAAAzqrkA0yw4aMuSrpB2ZIKA+gT9hBeL2KYGGEGoDZCgEwYAwBvU9nvXActZBy5nPS4Il/LPrfgFHK8TLduB3m2KLT64s5arU/aeCa5/CM8g1AZIsAwcAADEzTgwuB0MFRIwQu68i81mA/poNXN0exFXWG4L2/JnbFd5l9R2AHvnZosLHbfPb13f9A/hWYTaAAmlnSfL7QAA8CZn+7k9woGw/91rYBRyUvv7xu67Sq/vpvYs5g6OriwSth2tz/fe5UNLJbOxj/a7Yo9vWR9y/UN1De5JqA2QUdrJabncDgAAjBDr++b6w2cHLlsEzntlCLeZzVWzxGIz01pfSNKzfGjhaKCda1POnu8l5atLzKZm4s/nUzae2nMGeEn/UNsF9yTUBsjQsQEAgLjSgcvUoOGZwLn2ObljTV2cWhvyQ4ntuZhb8avlQH7vC0lcPMLMzrZVR8s7W37suXuvr41iBq3q2vqYmsfXlp063tzEJXUPxhJqA2TolAAAQFrJwGVNQLD9+UyZudfKBYf6/1wpt+LX0UB7b9bb+rja1yh5zl75QgJGadFWhWrCthb7ercoC67QaoWfsLwe9XgtX98Q7kOoDRBhqTYAAGZXEgLVbpFTuzRybgCw9DVjZcWe26rfnBsctfQrR8XOmZJB8RYD9GdWLig5hpqyw/KFBMygZVtVUm6r8nPtFMwstuVMi/5bblb1mfL1DeE+hNoAG5ZqAwDgKY6ESLmZlSWv03pgMXdsVxAc0EpuVnbuOZ9Pv8AsV2+FBPRwdkZ+bR3KvU7L8y82YeGK81sbxax6jXXGLurQP4R3EWoDfNospTayfAAA2OoVIsUChV6rD10ZDOwdw8ogJmecDZ9XPUKCbbkty66hfpFzNpTuPeYyYkxHG8VdtL6IpHWZR49hpe7BdYTawKu1XBYxNkjYY9lFAABYXTmIthco9Oq36g/Dv3rUi9F1TUjA5xO/uCJ1odZRPc/10fUIZtH7b7i6Bu8k1AZeqceyiD2XajtbFgAAz3RlCPS0/mjqotSnvU+AmeTaKX+Tf8q1Uy76YGZ3PT/1DWF+Qm3gVXovi7j+t2f5OlIAAPQQ62f22Md3Jkf2OQbqCAnYyl2M5Zz4l3aKHo7ub19yLt410F6pczA3oTbwOj2XRez5xdyVuAAAlOoZIs2wl2FLqfdQGvLDqmdIcHdCAmo86eKpFkrbI58XPZ3pV97t3Mwdr7oHYwm1AQAA4IGOhkiCJ7jOm2YwCwkoFV48ZbY/XCvsC9bsa29SDtCTUBsAAABuqDYEKp0xmgoNBAhwzpmQAN4uFpRpl+C4VPAc6wsCzEKoDQxzdGm27WNXvsQAAMC/avrJewGb5YNhn5AA0vYuxtobEzIDFNpJ7W+vfwfMTKgN3JJlpwAAoEzLIFqfG/KEBHDckYunjAdBH9v268zFJOon0JJQG5hW6ouMJdoAAKCcvjLMo1VIAE+112apO3CNcPsZE4yAGQi1gaFqlmbTUQIAgHqWDId5CAkAuCPb0AAzEGoDQ1maDQAA+irtWwvY4HpCAgCultvfPtX301YBMxBqA1MTcgMAwHml4bSADY47GxIAZSxBDv3E+oK19U0dBXoRagNTiw0AmEECAAB19JVhrJKQQD2F34zxwFit6p96DLT2a/QBABy1LMuffwAAQJo+M1wnVd++3++ff63LhidYx3jWiz5y5/uRelRaNrxFaT042m6pZ0BrZmoDwxxZmm37OB0jAADI227n02Nrn97lw91sQ7PPp3192wZy6hpPEp7T2/Gh7c9Hy96W0bJsuKOe/bfUqiTqGdCCUBuYkr38AADguNgAYs+AoHX5cDdHQrPSi7UFcjzZ3nl89nzPXQCiLvE2Pftv4fP3fgY4QqgNTGf9wnHXTo4Z5AAAjFIyYHhmcLF3+XBHPUMzgRxPVXvexlb2y10YUlN+6aqBcFdX9A/3Hq/NAloQagPTOLP0zd7jrlx2EQAArnakP5oaXFz7zNuyWpYPT9EzNBPI8WRnztW9cZ0zbY6lknmaHv230v6hC7KAHoTawBRyeyed7dz03JcpVj4AAFylRZ821z/uXT7cUY/QrEU9Ecgxu1bnZ1hftuW3Lltd4o569d/W/9c/BEZZPp/P1x8MYJSSjkvqMXt7bpd2is4sA3fkeQAAd+ICvjn17Ivu9bNble+84o5a/k0M61qPstUzZtD7fOzdJqpH3IX+IU/g7y4py7KYqQ2McXQptZLntNiXqWX5AADQQ6/+aOtwLVU+3EmP74Hb76Kt65wlyZlN7/PQeQ6/6R8CTybUBi53tAMUfimPdXZ67st0tnwAAADuq+d3Qd8zAQAgT6gNXKbl3kmxZdpalf35/HusZmcDAJASu/Cx5mLI3ss5AsDno70CAO5NqA10d7dl2sLytz8DAEBLYV/WykAAzEh7BceduaDExSQAfwm1gUvceZk2HUYAAM6KDUjGBjP1PaGckADa017BPFxMAvCTUBsAAABO2oYAsfsMSMI81EneTHsFc4pttehiEoCfhNoAAABwUmy2aOo+4DpCAvhJewVj1F5QAsC/hNoAAABwgXWAUmgA7QgJoD3tFbTnghKA836NPgAAAAB4g+/3+2em6PpzGLIJ3aDOWq/Wf+F9QD3tFYyxLItl/wEyzNQGAACAQcKgwCAmtJcL5oAyqWBbuwXtrPVprVv2uQf4yUxtAAAAOCE2uGjJY5jHdtapGae8mfYK7mOtj+vsbYE2gJnaAAAA0JXZ2DCPbUiwUifht732SnsGx5RcUJKrT+oawG9CbQAAAOjMYCS0JySANrZ15a71wixz7ix2wYhzGuBfQm0AAABo7AlLRPYcTL37Z8M9CAlgX7gsf8u/z7H97HuVD3eQ6x/e5TzWjgIjCbUBAACgkSsH8AUE8JuQAOqFf+/X/7ZqB8J62bt8mJn+IUAbQm0AAAA4KTbY13IAf0T5MLveg/i9X0O9Y5SSC0GOnp97z+tdPszm6gs8XEACPJlQG2DPesW8DhwAAIGSAcMzg4szlA+z6X2RR+/XUO8Ypebc257vJY+vPa97lw+jjb7AwwUkwBMJtYFL9OwIde9kreUKtwEA+L8jfdDU4OI6A3RbVsvyYwxUckdXXeTR6zXUO0Y5c+6FqxSk2qyj53XJKghminIns13g4QIS4EmWz+fz9QcK6GHtLG07Ta2vmt+W1bLTlS1rWQTbAMBrGEj+qVefc9t37lF+7jaY3ZnzNlUPWtaLkkDuTPlwRst2PByL6b0kv7rD3Zytb7E60OoCklj5sfvVN0ZzHpKyLItQG2gvFmbHHvP5nF/6pvVA3T/PNTsbAHg5gwq/XbHy0F3Lh17udBFJ+Bqxn+FKd14xT93hbnq1J2uZ2ivexPdPUpZlsfw48FeswUjdtspdLVi6XFvNUm2x8LpV2dFjLgm3t8ehwQUAeKxegyt7F4TOXj601mNwPRy471EnhAPMpuc52Pv8Vn+4g15/77ftifYK4C+hNlClZNmbmkGz0r2TcvdfUnYq3A6XIrc0OQAAwGl3v8hDQADwDndvT7RXwJ0ItYFiewF2+P+lUlcHtrhasHnZewH29yvYBgAAAAAAaEioDfyQWtK7VI8AugXL6gAAAAAAANyTUBv4Ibd/9qhjKFGz3DkAAAAAAAD38Wv0AQAAAAAAAABAilAbKLbumb1VOkP6kdb9s7fspw0AAAAAANCU5ceBKmGwPTLQniJMD4PtGY4JAAAAAADgQYTawB+xkLj0thkMmzU+6ecBAAAAAADwBJYfB24nXAI9dRsAAAAAAAD3J9QGAAAAAAAAYFpCbQAAAAAAAACmZU9t4JZiy43Putc3AAAAwFVs0QYAPJGZ2sAtfb/fH/8AAKAX4QCMsSyL+gcV1vqyjpP0rEO966e6D/2oX8BdmakNAAAACcuy/AgHPp+2KwRtBxV7lu9CUO7GuQvl1rbq+/3+aLe27VeLurRts3q0jduy1v9vdezAX2EdW28DmJ1QGwAAAP4vN7DXegA/NVDfu3yY0RWzxnpfRLKWuw0W1UN6S51r4f+fOedjM8DD12lZfqwcdYmZPOmixzDcbv1aAC0JtQEAAGBjGw70CLdjz0vNrGtVPswoFWSHdSO87ehrxWattix/W45Am1FS59yRcz7VXq3/jYXQNed9ybEIt5lBycUjLdqT2AUkLdur1AUkYXusLwnMavl8Pl9/nAAAAIi50+Bx7Fj3ZkN/PvEB89jtNa+belxNuVeVD6PEQu3U+dvqIo9U3T87y3TveWZuE1Pabu3NoDxyXuWek6sPJbM59+rT0XZW/eGIFv3DmnD5SHuSu4AkdfvZ8nOPy71urJyazxj2OHdIWZbFTG0AAADeJRwoyc26KVGyrGtJeJB6/tnyoYdWF5FsldzX6yKPVrNYc+XXhpVCAj6ffJt15nyItS2tLo5KXURytPzYSiYldUkdokauru2t4rNVU5+O1Ime5cdmba/l5PrOAFcRagMAAPAasUG4FrO/UgOMR5ZWbV0+jFQyEF47mN/zIo+SunU2mNuWIyQgp7TN6nm+n7Etv9X5XRJUq0vU6tE/zNWvFnWuV/lhsN2r7wxwhFAbAACAx4jNLrnSlQFBj/KhpZKB8KMD7mv5uZ/PyL1Gr2BOSPBOZ9qtVufKFedcy2Pdm62emm3Ke7U4H1qF22fKuqr8I89X54ArCLU788d8DF8AAQDgnXLLkY48jpwjg5C+8zCDs/Wr9RLHPerF6AtJjCs93yzt1p0cbWN5rxnqWe/2Y3TfcIbPGHg+oXYHva66opzfAQAAcBe+s3BXswxgH9mLtOdrtDTLZwx3pQ5xV/qHAP8Sajdmmag52EcHAACIiS3v6zsDADOasc3SXvJEM9a1WfhsgJkItRuxn9m8tvvo+P0AAADhXpu+J0AfMw6Ex15/xDHN+NkwJ21WXq4umZVNjdnq2izt1ecz32cDvJdQuyF/zOelIwsAAM8X+06W+p42w/e3mQYroRcD4Wk+G0rbrdHnxpn2aj3He7Zv6hI5d+sfzir32cz4dwt4JqF2AwYd7iF25SYAAABQT0jQhpAA2rjLBQIAwHFC7ZOEpPci2AYAAIB3s5IbAHegvQL4Sag9WKxhygWuIwLZvf2ow31qWh9faomjHq8FAABwJYOVcL3UGAOQpp7A9bRXAD8JtQeLzRzOBdcjQty9/ajXY+q1b3VqqSCNOAAAcHcGKwG4g6PtlQkpAEArv0YfwJ1ZxhrmsCyLwT8AAAAAAICHMlN7YtsltreBXbjU9zZcj836Xh+XKzP1Orljiv2ce2zJ/bn3WVImAAAAADBebJwxtc2gsT4AYI+Z2pNYZ5puO3FhZ2/buQvv2z537TBunxcLh7dlpv4bHmOqvJLH7t2fe58lZZaydPmzbH+Xfq8AAADkpLY4A9rajuMZi4N62iuAf5mpPYlcg1R6X/i4XIdxL4yuPY5UWSml+3QffT4AAMDsDFYCcAe17VVsfNFYHgBwllD7wcJlyVPCJcxbKe3c6tByVG4VAAAAAADmYywQADjC8uN0d6SjqnMLAAAAAM+zXZbcxAQAoJSZ2oOF+0nn7tv+vH1MuE927Dm5530++7O1w7LCWdaxsnP7bseOLbX3d+r9xN4HAAAAAAAA8CxC7cFq9tI+srd2y8C3dv+ckn2x926r+Qx4l/+xd4dLkqJao0Ctie/9X7nuj3OdoWlAUFDQtSI6uirTJM0styAbsDSb32AHAAAAgGekJs/kJqwAANSS1GbbNklAAAAAAKCP3KqPAABnSWo/qLQ89/786AZfah+O9qu2XI1VRkot1++YAwAAAJhD7aqP+nMAgBr/PL0DX3Zmee4R+zBi5KTGKAAAAAAAANCDpDYAAAAAAAAA07L8+CTiJb9zv4ePpR4v/R4/HpedWr45fqy0XHn8nkf7DgAAAAAAAHDETO0J7InjVEI4fj7cJnx8t/+c+j9MMqfeK5fQTr1fzT7kngcAAAAAAACoJak9gSsJ31QSPH4+fq72/VLb/fz8/DX7u2YfWt4XAAAAAAAAYGf58YXlliqPlxcf8Z5H+1D7/BNGfTcAAADA33rfluyuPoYn+zJa33umfhcAABjBTO0LcvesvssMF1dmaQMAAAAludueXS1vtCf7Mlrfu2b7J/uw+IZ9hcfcsXb0/FHZR+/bup8AwFrM1H5YnBiPZzbH97UOtwm3S82Qjmckx2Xmfi5tl7vnd27fS/sIAACwutxKUOF10EozLlfaVwDmUjsB6EydUXpN68Sjmu2t9Egvpb7/8LGe76UNCbyVpPYEUifumvtgXx21G/6e+7nlubP7BQAA8DZxMrt3Z/soEgPcpaWTv9T5nxvQn7odWm7b3Pul3qtm345iPzV54cxnTG2b29fcBIZSGXBWLt6eXvUSnpCKh1G3D9WGBN7O8uMXzdoYc8JP870AAAC96KCHc/bYSSW89n9xEja3IkJu21RSN7ftURm5x3NlpCYExEuwh/+f/Yy580/pe4i/D+cwaoVLdvc6ZuIySz/H8ZhbQjx+rGbJ81T5cVmWLAeA55mp3cGokVVnGGWbN8vfCAAA+DazQ123Uk5W59SsHpdLOp1d7jiV6Gp5bSlWzq7cV/veRyToqJU6hx8JY6B0vKfqrv3n1PuW9iV+v9xs8dJnCwd7xI/nyoCrUquKlNp64WPx63Plxo+lytWGBGYnqd3RDI2ap99/VjP8bRh/wTyyfMcPAAA5LQOdcx3suU76VEd6roxSB2hqVqjEAE8Z2Tk98pi6WvZdkyJqE5Dij7PuOnaO3scgEN4iHshxNKAj/F0bEvgSSe1OnFDn5W8ylxX/Fi5cAADIGdFWNDuUt8t1ote+rve2rWrKPpqheqXs3vSbcFbN7MvZGQTCTHIJ55bXa0MCbyap3VlpiY6VrHxBE3//q34OAABgXkezTHoyO5TV1SwhmpslFj5+tCTp2W1L+1EquzSzLfX68DVhHPTY73j7o9l6qfeEFjX1yuj6xyAQ3qrXiibakMDbSGoPkDq5rjiKaMV93jaVGwAA8E5mh7Kq2llctY+Xfr+y7ZnHjx6rPcav7nfNd9xjNh3fFA+CyPUZ5pZJLj1fmlkaD9LoNXjFIBBmd3ZFk6PyarbRhgRm9rNt268TADEVAyOselytut8AAD1oC/3taGZmqQMy18Eel5HaPrdtajZP7jWp2eU1n6NmRmrqc5eSD44rvsg5FeCbSquLltpTR+2/VNlxOdqQrERbiZyfnx9JbdKcOBghPq6OjrNRz9c2FGvfBwDgzbSF3sPfEp6jIx6AVWlDcifHGzk/Pz+WHweecbR0zqjnjxLrKk0AAN5IOxeeJf4AWJE2JDCTf57eAeCbjhpDI59f9X7xAADQ6ufnR2ckAABNtCGBGZmpDXxKeA8WjTIAAN5OmxcAgFbakMCMzNQGPim+lzYAAAAAAABzMlMb+DTJbQAAAAAAgLmZqQ183u/v779L6lhaBwAAAAAAYC6S2sAnxffUdo9tAAAAAACAOUlqkyS5x2j7kt/x0t/x4z2f//n5+ffffozHvwMAAAAAADAX99QGHpFLIh8tA37l+drHAAAAAAAAmIeZ2gAAAAAAAABMS1KbpHhJZwAAAAAAAIAnWH4cuJUBEwAAAAAAALSQ1AZuM/L+1T8/P+6PDQAAAAAA8EKWHwcAAAAAAABgWmZqAwAAAADAzcLb9FmBEADKJLUBAAAAAOBGxYn12wAAIABJREFU8a303FoPAMoktQEAAACAIjNKoZ9UAvv391diGzpTd8G7SGoDAAAAy9NpCeOYUQrAatRd8D7/PL0DAAAAAFfsnZT7vzDBDVxTmlEKADNSd8E7SWoDAAAAy9JpCQAA8H6S2gAAAABQITVYomUAxc/Pz7//gO9KDb6yNDIjqLeAN3FPbZI0oAAAAN4j1VHe2nnuntVwjXt7AiGrijA79RYwG0ltAAAAoEinJtRLDQDJLZO/gj3x5hwAY4TnCXjC2+qtbVN3wVtJagMAAADZmdizd2rqtORupcTT2WNx9mM2nlGaijsA5vTFemvbrIYAbySpTdIKlRLfdnQ/GMcvAAD8aUSH5ix0WnKn1FL+uefOljkjiWzucPZ2GfqEIO+r9dbOagjwHpLaAAAA8AEjOjRno9OSWezHYG1sSRbDeasOzAr3c5V95r3UW8AK/nl6BwAAAIA5/Pz86KSEDn5/f/9YQSC1msAbB5bAaHs9tcfP7LfIgFWot4AVmKkNLKm0vKBGFQAAnJOaMeae1dBH6r7UIXEF/5Pr70nVRcA46i1gNpLaAAAAwKHUbB0dmXxN6phvGfCReq51yVd4u9ztMsQItLuj3tImBO4iqQ0sKzVbWwMKAAD+1qND05KTcOxMrFgFAdqUlkcG2qi3gJVIagMAAMDH1XRoppZ81YkJfzsbFz0TA6OTDBKJPCmeHTr6FhniibfrUW9djRNxBtT45+kdALgibOzoUAMAgPN+f3///Zfz8/Pzb6ej9jf0FSYGrggTfSM68eMkBjwtPN5733dbPEFe74S2OAOOmKkNAAAAVEnd57S1E9NMHCi7MmMufH3ve52OLh+2rbxSSOlYy933NzWTu8Yd8ZSaqCGeWNHZ41e9BbSS1AYAAACqXbm3dphgOPP6kjBxkZqtBys5kxgoJfuuxlxN+eKN0Vrv/XsloT0qno5eO6qOhNFaB5Got4AzfrZt+xW8xJzUAQCAbXNtQFlLh2PqWBo1E6d3+XDG1WO+ZtvWTv+rs+haXxe/duR5AEqejqczsZSLl11NLIkv7vR0nJ0pP35d/FpxdT/fLzk/Pz9mapPmpAEAAPBudyTc9u22Lb+k7B0zca6UD0+pSQy0HtctMXG2Uzl1T2Pxx9NKyw6frSdq4+lsDMSzScUWs1NvAaNJagMAAADNri4tGZczaiaOTkne5upAjaOYu7q0cvw6y7wyixEzLkcky2vLF1vMKpUk3jb1FnCdpDYAAABwSmnZ79TjJXfMxInLCN87V65OTa4Ij7Ne5fU6HlMxd8fx3vs7gVo9k2ypsuNj+4m6Q3zRYyWe3dUkdOt715Sr3oJvk9QmyUU7AADA+13tpEt1KF65nhw5EycuxzKT3KF0P9wWo5bRD2NuRPml99xJFvCUkfH0VJ0ivriiZ/tIvQWMIKkNAAAAH9Wjk65XQjver1EzcUrLTMLdWmbEjey4N6gD+hFPzK52tZqrx7J6C+hNUhsAAABIqkm4tSwb3uKJmTjh+8Fob1wxIHUf0jd8Lnia2KJFqS3jOPqT2IK1SGoDAAAAf2nt4HtL558lJt+l9t6iPe4h2uotMROLVz546+dkjLP3A/7CMSe2qDVDHbcSsQXrkNRm27b0RboTOQAAwHfNch04y37wXqNmaMWrDYSPxe+fe25VpZUdareFWl+aZdk6uOyt3wPXvbHuuUK9BWuQ1OZfuZOxUekAAADvU9tJ93SnZ+/3Ly0z6fr3e0r3WO+xBH5Nsq33fePhzeJBIiPuAwxfENc9luEGViCpzbZt+UYg8D1WaYDniUOA95tpSeSj93g64TbiPS0z+S1XBiv0TGifLQe+JhezqYQb0E9qgN/TgxsBQpLaFEl0w7cYkQnPE4cA7Ep1Qq/6YfZ6J+5Y7blvtTPVZ/o+OOfKfdLjDv6eMTJbvMEscjErXuDYUVvmqO6xcg0ws3+e3gHmocKCbystuwfcQxwCsLujTjiaRTpD/bMvh7n/gyf1XqZ+L2v/5xiHOmIGzqupe8QWMCsztcnSOARgFrVLtJZev1O3wbc5HzCTHomxkddtMyzRPXKmNmxb+R7r8c+j3h9oE8fn7KuOwGzEB7AqSW2ASpJqsCYdHMDO+YDZXF0SOX7tqHtPP+np9+cbSgM4Ssmz2iVc1T0w1gyDsOBtrBoHzEhSmz+ElZUGIPSjIwPGS3ViHC2rCnxHaSln5wVWpY0Jx3rdO31/PtfOLC3hKtkG9UrxmYszMQYA3+Ce2gAdhfekCR9bIamWGoGpY5SZhPGVO1b3f6uOJhaHPCEVLy0xlItL4JqaOiFXP9TGY+49gGOphHYufsJ7wqsz4bzUvYDFEwB8h5na/EWDEPJKsfGWmTJGODOr0hKtbzpW1cOs5C11H8yqZYbn2dibeRZpbr+u3hYIeqttv4XbOWahrLT6QY+yYVZ3tnNqb6Mxch8AWkhqk6SCgrQvJNXCGQSwmjfdQkMsMhPL+0N/vZZELqntfIw7LK++bw8GzbCSMG5GxFA8I1Us8Gat8dQ6KDiMJ3ULX6XeAlYlqc0fUo1AlQ600WCD58TJttT9cnVcwN++sBKJ8wFfcnTv39xrZhlIlRs0I2aZUe62ALnrwpZYi8s4KhtW1xpPrWWHZYgnvkq9BaxMUpt/pSoXoxahnaQazCW3rKo4hP98YSWSbZsraQd3GT1TZvRMn6P3haccHe9XO/JLbVVJAt5GPMGfRrRzxBnwBpLabNt2PBIrVynFHZ7hdndVUq3vo/LkCalOdAk1qHe0HGvNfaDCbXNlAnlvih3L+/MFo2fKpMq5c+BYaTAOjNQaQ6m4KA2yainfYE1W1yOeepUvnphJz3aOegt4E0lt/lUaSZWqtFIzT2te11vr+9Rsr2IlpUdS7U0JAZhJbjZ2btud8z3UsxIJrOPsTJnaayvtXr7qSj13FBdXYkbMsaIR8dRjAJd4YmatK2qpt4C3kdTmlNI9zuCrapJqZovCOGeXxpKEg/NydZ+4gmeMnilztvza14SvNWiGmfS6dsutFNLj+La0K6sQT7xN6pjLPbY7c0y1tI3EGfBWktp0dVSR7tsc/Z56Ta6s+H1qt423id/3iaXUWV/v5a+AcXoktEd3sBssxh16rEQSbpsrExhn9EyZq+XvZZxJbMflwJ1G1Wsj+xoMMGNWd8RT7+NePNFLj8F6T/Y5qreAWUhq869cxVHboV7qcIgTB+HvqeRxrqJPbZvbpqaxEJf3+/v3Upq5n+Esnf8whyvn9zB2R8VxWJ+pf3hSS2LJrEq434iZMmHZ4fNX36O1vNx2R4NxoKfRx5Zjly8RT3xRacXT2jZNS1+iOAPeTFKbbdu2bKd56/JytR0qLZV26f3OvjZ8Te0946C3Kx2QZodCXu3SX1cS2uH2vUcsl8p38chTWo89xyuMN3qmzIg4VqcBAG90Zz+a9hTwZZLa/CtMbMeP9yx/psq2NPM7NNM+8x5nEmFmh0J/tReEtaOhz8ZmTfliklWMrKeA/4yML7HLTGoHLZZev3NsA9Bbqo66St0F8DdJbf5Q27E/qmO99aL07gpdMoGUKx0stcsfpxIDPWeHji4fZtcafyWto6ZbV0VJvTZ+7mrHL/TQe9WC3qxKAvANPe5jCm92tU9jJ66gnyurqQK8maQ2p6WW7k5Vtrl7aafKibeLy01tm3qfcKZpXEa8fbhN6R7b8eeDHmqOr5pBJvt2pXJyZR+9xrJGrKg1WZU7zq8c9z3iu0QHLU9o7fS8WjdZlYTZmT0K88hd/+duQQNc43oE6qT6w4+uoXJ1l7Yj8HWS2lxSkwg7W87R8q41v9eUe3Yb6GXE7NCj151JEpghykrOLP2VuiXF1eM2V97V8nMXuWKN2bQMjLIqCV8jGQBtSu058QRjxdf/BoxAm9TksLPlAHyZpDa3cmHJW11tmPaclVbqoO/Vaa/TiNuFMdbh+P2vqPLKIb08kTiztDLbz8/f8ZJ7bDfg2Lx6v/rwudGrkqReFz9v8BatzB6FPmoH2QLtWgeNAP+pnaylrgK4TlKbW5j9wtudmRUav773EqijliYyQ5TbxUm4VFKuuqjjARkjj+M7Y+TqeYmPOBFfPZf3D59vLevotVfanwZv0cLsUZiHvgc4x6ARGE9cAVwnqc0tVNR8XW3DdUSsPBF/kmd0k0qw/f6eTmyrjyBwMr5mWN5/5KokBm/RSiIA5hEPpEqdv53P4ZzUCnNAvZbbC6q7ANIktQEG+2JD1AxRnlSzzNfqs3hc5FLt5vPv3cv7j1qV5Ih6jVar1zuwslQCTrsJ2sWDRlyPQJvWaxbXHAB/k9QGGMxFHcyndE/TVcQdtKt+DgYr3T+7syeX97/7+Dd4i1Zmj8I1R4MWxQ/ca2/7uB6BemIE4DpJbYCLamaFbtt7ZujohGUFX+lcyX222vMS9OQYgzZmj0I/R4P9DAaEvKuDRsQT1GmphyzzD5AmqQ0sK3VhlXtsN/Ji6+h93jAzdKdTiNuk7u97cL/f0qCLN8QfdHMivizvD3/qkQjQYQnnhTG26nnaOYDZpa7/HbfQLnXrpBWtvv/A2iS1gVe7K7n1xc5vM0S5zZ54q3C03LEBGRBpiK/6ItcfROJcQS+OJRgnvK/vtvWNr7DM0eXDLEptt1WOVck2ZjayblFvAV8hqQ28Vi651buT/SiJtnKnPkxlj6OLHRXikc9IHeu5xxri6isJOoO36MXxAX3FHevxzLerMRdfv40uH552ZzJMso2vKtUtNcduaRv1FvAlktrA0nqMwh3dODNDB4C3sLw/tKmJi1mXcZ1xn6BmJunZTvyj140uH+6WOiZ7JsOeKB9mU1O3qLcA6klqA0sr3T/7zGtHNdQ0AAGYWsVsbcv7Q71Vl5fUecmsWo7N1sFWrcf96PJhtJpj8koybIby4Wln662a16i3gC+T1AY+LdWgM9MM1pW6xYCYhgYXY0Ws8XVXZ6UdLS15pewSnZfM6sqxGQ/86N1OrBlYoh3KTM7EU66eycVTr/JT1FWs4uy5P04+p1bzUW8BXyepDbxWTadFaobZmfvaSKLBPGZdxhWAd6pdoeBsAnrkjDcJAmbW45oqjo2w7PD5XuX3vo8p9NDjeCwd2yuUD3foWbfE7Uv1FsD/SGoDr9a6FGqc0G5NbNe+DzCWxDYAo53t/KvtPBw5403HJTMbcXyGsTFiALKkADMaHUv7/yPLDx+DWam3AO4jqQ0sK9Xgqn2stuwrSzhqEEJ/Pz8/m8iCQSoGflmZBMbN8OxZvlk4rG7kMTr6+BdfzGTU8dgyCWDG8qE39RbAPSS1ASroAIRn/WzbtgUrKGydOzjCGBfvkGcVBL5sVP0wciaOZDYAAABvIakNcCC+z/a29e0QlEyDvFRM9IzH0eXDG0ls82Urz5RRnwEAALAySW2AjKNkV9wx2NrJ31o+fElNQvlK8nl0+bAidQ8AAAAAs5LUBkg46ti/Oqt6dPmwqjPHfS75nLv/b6/y4S1GrxhiRRIAAAAArpLUBgi0dLanEl1Hs7Wvlg9v1eM4L8XM6PJhRZb3BwAAAGAVktoA27XO9Zolw0eXD6sakdiKk2a9Y0dSjtVZ3h8AAACA1UhqA5/XK+GVmqXds7Pesq281ajjObX8+IjyYRWW9wcAAABgVZLawGeNniE6Iplm1jYArSzvDwAAAMDqJLWBTxvZaa5DHoAnWd4fAAAAgLf45+kdAACel1pGu2Vp7X11Astxw1xGLr9/R/kAAAAAsG2S2sAEJNNgbftMzf2fWAQAAKCVa0kAoMTy48DS4mVP3Wsaxgk7GEr3dxeDAABc4TYU8E0GSQMAJZLawPRSibT9cck06KfUeWAACZyXipeWGMrVgwDwNncks0YnzLWT4ZpwALV4YhUj6xb1FsB/JLVZ3sojODUY/pP7O0qkUcN5oI9U0i33HO8lnuaiHgTg7eK2x4h6L7fiUPx+PcuHJ+2xMyoZtpc7svx9/63cwKzCOqp33fJEveVaE1iBpDavsGKFu3LSYIRcMm3Fvy3PWPFYWfE8IDa/YcW/74rxFLK8PwBfkqu3U/XelfZn/NreSQJtY2aVSrT1TITtsTmy/PB9Us/BnUrHe+rns8frU/XWiHgGGEFSm6S4cQpPc/ECc4gvclL1hfoD/mZ5f1jfqBlv4flhVPnOKawgd5ye6cRPbRsmxnIJiNZbg4gtZnG0WkCPOixOeoWP9S4/FN9nW/zxhFTfR+kYbK1bnq63UmVqQwIzktQGlpBqUEmmwRziToZtE4sQs7w/rC3stN9/37Y+S0umyuxRvk5/Rkm183Jtv9r6ruY4relkv3Lc18SeuGJWqVmdpW1ajuHa4/6o/KPzxNE5YvWVmXheTf1VU2+1TAY7qltmq7cktIHZSWqTZbb2ur50oS2Z9h1fOq6f+Ky5EfHhPrV0Mnzh77Qy8TSnlfYVvqI0a2x/Pvy9pdxUOT3Ldy7haTUDkHt14veqQ3PlqaMZpccgkXjw/5GWwVNn6pNR5ZcS26Vr0ZbvmG87qrfCvvKW42fUAMZc2anfWxzN1s4tiS7OgDtIalO0YmK7NqlSs93RZ+9RxkirXHgfdRTWjAaWTHunKyOxa+K39/O5DunwuREj4u8gztY3azyVOufix68cgzPFU05c96XaYau1y2BVtctLtnYcjp4ts8K5jm/IJbBbk285o5PNktnMptQmPDs4JFVuWP7ZskeWXzOxQXuZM47qrTPJ7NhezohjtGe91ZKoFm/A3SS1ObRSYru2Yq35PEed/zXvNcvSSCsnoiTSvulq7NTEb+/nS0tWXT2HPh0DPS7enjTLufgpM8dTri7NxVOPi+en46lVTccd8Lfa2SJH54Qzyefc667E7tGMHok37na1fdHrWB19zIspZlAzSOSsVP3Ss605oi0bljnyu+GdztZfX6y3atrSqRgHGElSmypHnSizaJ0BWdr+qFKe+XsoWeHvGFtpX7mmV0O4Jn57P1+ahdrzGL4zhsP36v2+I8uOy/+qFeLpaObjaHcdJ0eJstY2yZePa+ip96y38HUj6rlc4lzHPU+YdUA3rOjp+Llz5YNedVZrGU9/x8xD/TWO7xK4g6Q21eJG7uxKDeU7OoDC2WalbZ6yQufXCvtYskqsrGaF7zWebVozs+rse4wSl9/zvFkqO/y9V/nkrRRP4c9HyxheeY8nSFrD/UbP7NrLOlNezUCXfbvwdwDWNEuSraU+uTr4626zfMfwZuIMuIOkNk1m7DjJLQNcY9SSRLVljkyoP/G+vdw5g3Pk7FPa1Qye6ZnIukMqIRc683lGJ7NL73ElbmrKrtnubPlf84Z4Sq2IUDNorVRGzWvutH+ep/fjrJmOF4g9fXyutLwk9Jaqs2cYRAYAKeotgDVIalNltUTB3UvxHSWtZjDjPsVSx1nPmSgjy18tRma32soQJb2OidHHVssx3Bo3rfHRej4Vf2WrxFNp0Edq9YMrf+8ZjhXL+8N4ZovAs6xEAn3MlGxLvW/Nvuzngt77PdN3w/rUW2WleNPOBu4iqc0hjcGyXIP+aJu7rPC3q+kcv5J8Hlm+jv2x4obyF909MKdFnHDs3aFQk5BTR9WbOZ5qO8L2bc4mtmc5VizvD4RmOyfDkVQ90LKKyp3OJuBgNpJteb4batXUXzMcPzPXXeINeJqkNkWzVJijXP18qRnaszQ6Vvi7nelgz3XO55Jpvcrvse9cs8p33SPm7/qsvY7j1KjcnmWnyhOD18z0vY1e7WS2z7ptlveHGcw+s2umfQFgnJUGicysZhJD7fZAWW1MiTNgBEltXiV1783wuaPRZHHHevxYqpwZZ1bM3mjo0TFe6pwfWb5O/TW0xG/P52OzjmAdcRyHMTIyMSkG7zcynlI/p36P//7hYytoOW5bj/XWmGgdQCDmeLNZ62kAmNmM/WAAwDf8bNv26+KdlFVmB6yyn7FV9/uKkR3jozskderPbdV4muk+aCuUfUf5rPsdz7rfI1aF6Vn2tlnen2OOhbFyyQHfOVwnvqCvs8siG0QG9dRdfJ3rT3J+fn7M1AbuNapCSi0hOeI9AKCG5f2BWqlYMwsO+kkl4IB7aVdCG3UXQJqkNklGwwAAtLO8P9CDOAQAAIA/SWrzCkarAc4D0I94umblVUMk0uA+Z5dwBQAAgC+S1GZ5On0A5wHoRzwBAAApqWuF2uuH1H21DfACAFpIagMAAADwOlcScEA/caJa4hry1F0AeZLaAAAA8AC3ewDg7VIJ7N/fX3UgANBMUhsAAAAekFpyFQC+RN0HANSS1AYAAAAA4HYGeAEAtf55egcAAAAAAAAAIEdSGwAAAACA7lL3z07dZxsA4IjlxwEAAOBmqc58HfwAvFGc2FbfAQBnSGoDwIe4PxkAAAB3qx3MJeENAORYfhwAPmBPZu8dBD8/P8MS3CPLBgAAAADgeyS1ASpJ0rGiMJkdL/e2P9bj2A7L6V12WH6YlAcAAAAA4BssPw4MtyeiwqRaz+WkwuTW6PL33y2HxQr2YzU+ZlM/n42d1AzwXmXnXhsnt8UjAKtKDdKK67UedV1rXTyiTQ0AAABXSGoDw8TJ7P3n/bltu95RlktujSi/9H4wSuo4Sx2Xu9IxWfNcy3Gd249cEr217Nw+52JePDKLkQOs7hi8BdwnNfisNBjtbH0Xr9jSY3t1L8C31VyHHm1Tey2bK/vofQ3mYgVxHLTEVq9jVswAq7D8ODBEOEM05eryxLmliHstfxyXH+53alt4SjhgJHXx09rhXBM3ufjoXfZR+TUJ7b281IoLqW3hrNzy/j3KDY/xnmXv5cfxJhYAOKvU9qq5Nsu10a5e18X/cu979fY5PW+/c/a945XMzuxT62ue/Nw8o3QdGqq9Zjw7YKtXeTXbO8YZJbzWS/1fek3vfei5vZgBRjBTG7hFrrHTOsuydSTgyPLPJAyhp9zAi6vHZW7Fgx4jcXuXXZqtffQ79FCaURl28J1dfj81eCvuPOy1tH98/hAz8LwwVlMrouRm8pRm+KTqx9y2qf0If0/ti/PGd+XaXrVtslyy+Up7Ltc2ztXfVweO9Rx41qLmM7Z8dyNWd+hB22RdpXOBxBcAUEtSG8iqvTDelTrGj9R0zl+5gB1Vfmn71HdT851C7GrH2tXXjuik7lV2bUJ731a8EbpSz5WS2aEzCeLauBhRdi7JIG5grNIMtzixfVT35ZLeqW1q6s/Ue5b2xTnju67+3VPJrVHH0hvbhW/7PKyh97ViajBX7ufwfQ3m4q1ycdCyTemxXHliBpiVpDZw2lEn2NkE8YjZoaPLN0OUkXIXLE+9/4xlnynHjACOlM7lowZvlZ6/UvZefo/ZbWF54bal91EPQtmomEkN8DpTRk2dqV4llKsLtm1c8utsuaUkQS5hlvs9l0RIzUhNXY+m4ij3unibeJ+PPl9qm9R2PZMbucE0qfIkSNbQMqCpNKgq3ib3c+rvbzAXb5A7TkuDOuLXpo7LmsdCYgaYnaQ2cEqqAXK1MyEsZ3+P8PdeRpR/1MCr7QwE7vP0YAHmVlPPXRm81TuBdbUz+6jcmMFb8B2ljs+QcwC73HHSszO79riskbpWizvzc0mGUnIgTjLk6s5Ssjv1fjWfJdzu6Hu/M7lRW54ECTk1MdCyfa4Mg7lY0dFAo5rXiBlgdpLaQNGTDY7RF6VPXfRqxNFLbccSkPfEOTl10d8rbkeVfdRx3GtgG9DXE3HpXMCoRGOpvFEDoVv35Ww9fFSP3hVXo5MbteVJkKwrN/N+JQZz8Tajj1UxA9xJUhsoWmUm40oNo1W+U9aQm9nx1L7MQsKfWk+dk0fOLBpRdms56jaoEy6dGoo7BkuzFuPXhI/XlJObIZrb5mhf1LWMUFunjWwX3z2AK/d+Vz/j6GuHHrPoJUjWdWY1gZ4M5mJlV+Pj6LUjVgw7Q8wAV0hqA8DEcjNAjrZhroQ/5Iw8Lmca5CLJDWlXl1GtnbVa+v1sW0N7hLvULjPd0kk+W4d6bjnulNaERe/Xz2jV/V5dzbVWalDV0fOpwVThz+Hz8e8Gc/FGNTERb9f6mJgBVvGzbduvEwkxFwRsW/39sUrbP7l/T8p9NzPvM5zhmGZls9dz4fvGnoyxUqekuu6d/P2AGkcrDuQeT21XmqWben2uozw3qCqu33PbpMo9mj1der/SZ2x5v9x7lz5XTRm5/UztY832KTXl5fY/t5/qqPtpG8BcxCRv4ngm5+fnx0xt4DyzIPN8NwDrm+VcPlsdkkpcu+gEoFQP5Gb7H9WztWXWrlrQuk1t3XZlu5rPcfa9z+5X6feav1PLbPGWv13r+wAA8C6S2kCWi8hrajtlfIcAz1DPnTdLwh+Ada04IGqG1ckAIHS0zD/Am0hqA0tzj054njiEMWZfxvvKzCoAWKluuHuZa8tqMzvHJsxDPAJfIqkNLK31XmZAf+IQAICcN3S23/0ZerzfG753AAAI/fP0DgAAAAAAAABAjpnaAAAwKSsfAAAAAICkNgAATMvy/gAAAABg+XFgYal7hLlvGNxLHAIAAAAAMJqkNgAAAAAAAADTsvw4AAAAAADcLLy9kFXPAKBMUhsAACZkeX8AAHivn5+fP9r38e8AwJ8sPw4AAAAs7+fn599/ADCzVAL79/dXHQYABWZqAwAAAEsz2w0AgJgl/uFdJLX5Q3iS3392sgcAAGBWpdlurmehL8kBAFZh0CO8j+XH+VeYxN7/hY8D9xF3AAAAzGRPBuz/XLcCMCtL/MM7SWqzbVt+VnYusR3eqyz+d5fW93NvtXXEx1P4/1f+5hpZAAAAzEJyAPpKxY9ZpABQJqnNv3KNptLj+3Phz3dpfb+a7V2MPa808vtrf3MdBAAAAADvtPf7rDwpg/mljq0zk4Yco8AMJLU5pTUBDjVyI7+/TGIbAADKzHbjCZIEQC9PTBaCGm47AcxGUpsh4guzeCnp3M/hY6Ulz1PvV7sGAERkAAAgAElEQVRtaR/jslxgziHVsP/S31yjEQAAysx2YyWSBNDm7CAS9QLUScXK6pOPDHqEd5LU5l+5Bl5rwy+8OEvdqzv18/6a3IVd+Hju/VLb5i4OS/sY75MLzPl88W8+4z4BAMBszHZjFqUB+ysmCSQHWI3BI/CfsE7KnctbY2WFmDLoEd7n/57eAeYQnuDDC5JUUrq2rNb3P7vtmQuo2n1U2c3pq3/zcOAHAAAAzypNDoj7Vt5wHRdfV7tGZRY1x6XjlC+Lj/84ZnqUObNwQhOwNklt/hUmtuPHW4QNx1kritp9XKlyfrMeF8lv+ZvrNABAPQBclTqP1JxbenSAwpvkkgRX4mP2et41KU9pGUQCtGutw9QFwBMktfnDChXRExWmSvoeqYvjp777mf/mOhEAALjbLO10WIkEAfQzYhAJ8J/c7Rlz7T+xBzxBUpuk2gup+J7G2/b3clS5+xTXbJMqM55tG8/AzZURb596/9y+qKTvk/v7bZu/eUhiGwCAEXLtasu4QrtUDJWSBKWYA8rC/hyztaGPo9tOqK+Au0lq85eWhl+u0mp9/MxrS7+nyqjphNFRM4czx8AX/+YS2wAAnJW67jMbG+5xNJhb3EG71OQHsQXH/aFHsZHrO5XcBp4gqQ2wMA1GAADOOHNPbeA/pSRBTTwdLaUsJuGa0uCRVqPjUbzzpLOxor4CniCpzR+MsAIAAPi2VW7JA7M6kyAwoxTyzg4i6bHCXXxLu56xacl0ZnH2uJZLAO4mqQ0AAAD8K+6c7L2M6+ikucQAM+iRILjqjtml8LSjQSRhnZZ6PifevnfiLi5HYpAV9TxurYgA1Pjn6R1gHqnGlAsUWIuYBQBghP36cP939noxTpT3br/GM4ZgNfHgkbPCOB0RC2KNmez1ytF9gWvrrrCuSpVzJa7CejS3n6PiFka5Uh/EbcuRdZbYgvWZqQ3wIj2W1gIA4N1KnfRHCYFda5szNUNu5OweM95YXdgBfyXWRswuHVk+jHR0nNbO5j5z3LfMFD8qPzczPbW92OQOZ1bhOWobtpZ3d/nAM362bfsVvGxbuaHkGIG1iFuA93KO526OuW9pvQ9wbZlHZZ3tXKx5nY5LVnUmoT0yFmrKF2es6Eps1NZDvW7ZUbodiKQ2M+hZF/VKlre8Ln6tuLqf75ecn58fM7X5n/2kbfkNeAcztgEAOONMB2DuNWdnpdW8pteMt1ISXycmT6udDTpydumZ8lOvPXp/scVdjpLErWrqmB7l595D/w8z6dUu3LW0D68OTrmyIhFwH0lttm2ru3iHWZl5kebCBuCdnNeBmZSSWGfOVzVJhrNt3Lh9rAOTFYyYHb3Hwv7zlfdvea0YYwajlh8O4yp+rzuZsMSTUm2snoM7UmWNWIVEnyrMS1Ib4MU0wgAAuMPZ+//mpJJuvTtFdWCygtIgjPD5XuX2Kr8UYzCL3uf7XrO/e+zDTsx9z9XVMHrciqZl8FRruds25nY5JeII5iGpDSwtbFTogErTOQcAwEjh7axGdlya8cZXjZzxnBtAMjrexBZvpv+FVfWub0bFwt0xZrAIzENSG+ADJLYB3sP5HJjN6Lbmk+c8nZjMYPQAjycGkIgtaJeqb10bcEZqpnNuhQ2AmUhqA8tKXfRqzOdJbAMAAJwzw3KuV1/7ZNlQ62ys3b0c8VPiZfzf/Fk5rzRQyMCIPxksAmuR1CbJSRveSWIbAAB0YHKvLx5rpRgzK5vevhZjuc+WevzN3wN5pdUwHBN/M1gE1iGpDfAxEtsAAN9hxlueDkx6s5zrn8QYI8TH1JdjDK6485YTKzBYBNYgqQ0sqWUZHf7m+wEAIOdLM95Kn0snJjHLubarjSPfFaFcrKXiDDgnHnxlFRtgBZLaJKmwAAAA3s+MN6hnOVe4Ry7WxBmMlbpFhPgDZiKpDSzpzBKKAADwRWa8wX10/sN4YZypu+BPR6thHPWhiitgZv88vQMAPE9jFQDgvfYlJfd/4eNAX+ESrvvvuVlvwDnxUsliDOrtMbP/0x4EVmKmNgDZpSYBAHg/M95gLMu5wlhxjIkrKDuKEW1CYFZmagOwbZsGKwDAV5nxBsdqlnM9er1EGxwrxVrpdhql1wMA72CmNgD/MmMbAIBtkyCAVmaKwnipODPwCsYQX8CMJLUB+IPENsDcnJ+BFkcz3mqWnwTqiBfoJ1dH9YgziToAWJPlxwH4i9GYAADvt7f59n/agDCexDeUxXVSzdL+Z8ref4cva4kv8QLMwExtAJLM2AYAeA8z3uAerqHgnL0uCeMnTj6fja2RZcOKwuN+RAzEgyXFF9CLpDYAWRLbAPNxXgZatHZats7WTs14c47ii1pi7cyqCBIEvFVt3VS7bar8UWXDiuKYOIqBljorLkN8Ab1JagNQJLENALCm1k7L1rLjMlru1Q1vcmesSRDwFmeO4Zrk29nyxRZvVzPgqma7UvmjygbYSWqTpGIBQhLbAADreLLTci9PpyVfIEEA7Xocs6njf//5avlii7e5MsAjHFCVm63dUr4BkMBVktoAVJHYBgCYW49Oy17lSwrwZhIE0G5EfRDXNT3jQD3GG1yJiaNBildiwwBI4CxJbWDbti17Mb2C1PJSK1qhEbfCPgIAfNGITsseHfoSbryNBAGcN+rYHDkIv+V+wjCLXvVB3BYMy+9dtroLqCGpTZIOh29a8W+eurB4y+cAAIAjK3Ra7uXrtGRlK8SaBAHAPFLn9ZZzfVhPtL6m9/l/ZP1iACTQQlIbAAAAFnNHp2XvzkUJN1YkQQDA3eLzd8v5fPR5X70CPOmfp3cAgHWZYQ4A8JxVOy11hrKaVWMNaqSu62uv9fcBUPoG4JxUDKUS2OoJgP8xUxuA00betwoAAACY05WZpPAVpQEfYgignZnaQFbNSNue26RGJvYY8Xv0+ivP5/Zx5OeZTXh/RAAAgBGuzCbdt33j9RjcIY4fM0mhzu/v7x//4ucAaGOmNpB0d0I7bsj1Gq04OqGd2sfU49u2vXr0pRnbAAD/U9O2Lb12p10F/ZgNB2WtfR9AP6l+QwDSzNQGkmoaUr222ba/L4p6NeSOyrnyfMs+fqFhasY2wD2+UKfAF+1Jg/2fdhW0c29SOMdsUnhO3PZLtQO1CwH+x0xt4HH7BdLKo+VX3veezNgGADgWz8iWdIM67k0Kzykl3ID+Uolt9RrwdZLawDRWTYi6mPvTqn9HAIBeLOMKY6SW9s89B/QVT0gwkATKUvEgZgCukdQGpjd7Iy++sDsatTz75+lBYhtgHOdXmJ/EGzzHvUlhvD3O1G9wXtx/KIYAjrmnNjC1VTvuw/tQfXUUpiXJAADy9vv+fqVtCHdxb1JoUzOb9Oj16jI4J3cv+9y2AF8nqU2SSpInlJauWrHT4W2f5wyJbQCAtDDxJukGY+0xtv/bNjEGteL40WcIADzF8uNAUnihf5SYvbJNbpmdXh0Nte9/5vlY/JlHfJ4VWYocAKDMMq5wzL1JYaxSDK0SW1/sc+GdTBIBSJPUBpJqLmR6bDP6gunq+5/Zv6POli/6+ucHAL7jauJNuwnOObo3qXuXQlpqqf6e8XFn+bCC1QdhSbYDT5LUJmn1yhUAAGBGqcTarJ2Ds+4XhML+i1X7McQaT0glg0sr0K1QPsxs5AAPg0eAr5DUBgAAgM5GLuMa3ypHpyVfdVcsiDXepObYu5J8nqF8mE3cLgxjoOZYLm1TKvvotTVMfgNmIqkN/Osto8Pf8jneTIMYoF6qXrN8Kszrrlk44f86Lfmau2NBrPEGZ47flmN/xvLhaUfH7ZX2Yk3ZNdudLR/gCZLawLZt72mgvOVzvN3eaPf3AgDe4o5lVnVawrOxINZYUY/jLnXs91wpoRRb4oYVtRy3rXVLa0y0zgoXc8DMJLUBeITENkCd0v12nUNhDkdtmruWWdVpyZvNFAtijRWMOO7i+qz3NX1cfvgYrOJsXMR1S+o68ErM1QxC0U8HzE5SG4DHSGwDACu7IxF2tlNUpyVvcSUxF8dC6vpDgoA3G3Xsjb6W11fAinoNJImT2T1vaZMbaGnwFbAKSW0AHuViFQBYzdWOv6NE28ilXHVaspIe1wmpmZ/h7xIEAFwxelWEEX1m6ipgVZLaADxOYhugLLX0nHMm3Kv3UqilRNvIpVydO1iBBAEAKxl5zh9dn6ivgJX88/QOAMC2le8ZCwAwg31W9agyRw/y02nJSlaOBbEGAAD9SWoDMA2JbYC8sINcZzm8k9gGAACANEltAKYisQ0AAAAAAITcU/sGqyZnVt3vnVkOsC732AZIM/AHAAAAgC+S1B4k7GyUlHmGvwGsTWIbIM15EQAAAICvkdQeQBJmDuHfwN8E1iRuAQAAAAAASe2O9pnBkjDzCZfq9PcBAAAAAACAdUhqdyZhOi/3oHyX1N/SkvMAAAAAAADv88/TO/AWlrdeg8Q2rE38Ar38/Pz88e/u972zzP25UZ81N9DMORsAAACAXiS1O5DQXovENqxL/AI97G23/d+dRrzfUZn786M+a6pcbWMAAAAAepLUnkQ8W+goafNEUscsIGZS6izXkf5uEttAb+oNAACYg74+ACBHUnsS4Qya/V+pAfdE56tZQMAsJLaBK0rnkFQnWmrQYemx/eejclOPx2XE73M0ALJUXs1nPXo+tz+1n9O5GwCAkrCvT9sRAAhJal9k6XF4joEO3yaxDVyxn0PihGw8uDB8LLVduO2+zf58qoyj94vLiAcNlgYRlsqr2fbo+dR3kftecp8TAID7jBhUWBrg2Kv8bfuzXWxwJLPrfYzeEWfxdSvACv7v6R3gWNiYCyuZuMMyTLDHyfZUgzBVZu59SvuU+r20bc3zpc9ZUybwDfG5D6BFqt3UY6Wco1tklNphR2WUznmt58Kjz3rlu5DY5q20O2CsuO7YtjHX/foUeLPcoMxtu37M5/oeR5S/l5c6L/R4L7gqPF5zffJXyy319/cov+ZxgJlIak8m1TgLZxLlktLxyKow0ZOq/HJlxu95VMHVzvKJfy49X/qcqdecIRH2HjWz0Xg38Qz0dOe5pCWZPuI8VyqvR3srfh/1NW8wou05OomXGwgNMzkaKN+rE383om5Sz/GUVH9a7Ooxn5tsEifQe5Uf77uZpMwkNfgi/HlEHFwtu1T+0WQ5gJlIak/maGZPzXO5iqmlzFVnAQHf1KOTtnaFitzz8XZnzq+jpVbmuFJOywocPcvv4cx7uLB7j5q/5dFgvDc587laXnM0CBJmF3fYj5iJM2plqlyn61vPZ6yltm3auxO/d3JbMpsrWtqctdekNc/V1gOtx/eo8o/akaXv5kvtesYqJbNDveIgNcHrTFuuJs5GDioD6ElS+wO+MgsI+Lar57DaZEvrxXbtRU/OqOWlrpxzawYkjSy/h5r3uPq3Y26pjq9Up/nRY+HjuVVlUsdb6vGjc8fRoMOjfcq9d82MmKPEW+lzhv+LI1ZQM+Nt28bPxKnZrkf54pK7pdpgNW3s8LVnkwSpujouv2eSAHpJXc/FbdOWY7GmDut1fd2r/Fz/Yem7gVDNAIeawSMtgzxGxVltO/RM+aNyBAA9SGpzm9GzgPguxwi7Hg3vVBm5ZM1KxAn8p3WE+tnHWkbx91C7n7Xv3foZa8qEu/TqtKx9rja5NcuMt6Pyc9+N2W6McDapVUoQtJYbll+TgDhbPpyROt7j69azx/tefun3s0aVH8ZpzXcDtY4GSJwdQJIrO3z+jFKd2CPOcnKDqbURgTtIak+i1BjLzYDJzeY5mh301llAKklg2+67gA3PU7nzXO7cddRBFpcbn9fDMmr2I/U+uYupMx2EpfdN7Xu8v6X9T+1bqR7KDT7IvS73GY7+djX7oF6iJ8cU9DVixluq3NJ7tqhtR5wp/6gD1/mHWG3Hdc/ZbqnXrZaIg5ynB0+PPsZHlN9axtPfMfM7GiCx/9+j3tp/7yXVD9KrfO1EYDaS2pMonfxTFWrNtrmfr8olp1u2by2v5TsA6NGRFV+45LaJf86VU9pu2/KJ66NBS/s2ue2O5JLOtduV3jd18ZdLGhwlv3N/j7js8HXxPuX+nqXvNfW3O9qHo2MHWuhAh/6OOi3338+4mmg7GmCcKu/qeeKoY1Kdxhk1nd6jks+9SGZzl9KAkCf3o9e2PV531SzfMc87+7fvORhjxPF3pj+opdxc2aV+LoARJLX5g84KgOfUjPzNXSz0OnfXlBNftJzdp5oBA2f2K7dty/tdoR6lJ8cTnPd0UqBlBZWR5fem45IjIweOpIyOAXUx9CGWmMEMAxxGxsKTcaaNCNxBUnsCo5aRu7oPPTpJJMkB0uJZxbUd1HedU1uWxWod0X9n3VDzfrWz1QFYy9Odlm9NtD39vTKHK393fQTQprRi1VNqb0Mw2ozfDfQQ17O1x/WTx782InAHSe0JHM0Qu6MiKi3T2qNcYJxR9+R5kzON+tHJ11wHQO259+yFe812Zz/3050Hlv0GALiHjmu4V3yduOL1zshbBaz+3fC82QZIrLbEP8BdJLUBFjZTg3tmtbN19/9T26WeLy3DnbpPc+171CS8S/cxOjNzOvV5ctvF+5W7t2fqOwjLCvczV378XrkOi9Io5tzFaeoz5Pa7tH3t5wZgDrN1Ws7Ed8PbOZaZTe72SLXbruSpJZdbvmO+zQCJslI70eA24C6S2pPJJQZSnfapzvn98dLv8eOlzviw/KOlyXPvebTvwDk196rjP0ffzdGF7tmOhZoyWso/U8bRNqP3sfZ4vLJd7WfIbdNaZk3HiDgEmJdOyzzfDVcZHAHf0JLEUq8wg1Wu488u739HnGknAk+T1J5IamZXaWZfapnVeLZdbpbaz8/PX6/PJXzi7XIz2HL7kPpsMNLZxl+47U7j7F0k/edw99/A3xzge1bptNy2efYjdHYQIOxm6vS+en0IpKXiqnZboL+74qy2PSjugREktSdy5UQfJqZLz595v9R2qYZq7T6o0JiZGQXv97bE9tGS5jMZdQ+1Wd4PAOALdGYDrWYZ5AJvJs6AL5DUfoHUDOn9/1FJjlyCvHSv19Lzd1sh+cNYufvhzjqDh77elNhe6TPcva8rfTcAfJMZpAB8gXoN2pxZ6VScAV/wz9M7sLp4Sa0nPJkoDmcIlvZhlmQ237Evsb//i5/bVw2YIYbPSu27TtB6K//tAQCAeqXrQwCYTdhvqZ8P4D9mak8id7+peFnZ3DIipRnSqeWUwzJzP5e2S71f/Fic8JbY5k6lezu96RiUmL3mTTO2AQCAtJZ7/wLHztxyoHbFPNfocI4YA75AUnsiNQ3CHvepKpWZ+7nlubP7BXd700CLeDAJ9SS2AYAnab8B8HapCTeuwaEfMQZ8heXHO5h5pqQK7G++E3bx8uO55bx5v5nP4wDAu1leEoA3S/XDuQaHfsQY8CVmancy20y/N81A7WmmvxFzKt0KwLHzbrOdxwEAAODtJN7gT71XRBVjwJtIanc2S0Jkhn2YzSx/G8Y7avwdHQs196vnnfydAQDgXdwuDebmnvcwlhgD3kRSuyMzOuflb0IoNxs7t+3OcQQAAAAAAHA/Se0BcveskAy7T/z9++6JtR4TEtoAAPRmBikAb5e61df+uxmjcJ0YA75EUnuQVEeESuQ+OoLoLWwIOr6+w2AGAAAAuKZlxTygnRgDvkJS+0YqE1jb1RgenSA1cKa/1GhXAAAAoE3t6iSuv+EcMQZ8wT9P7wDAk1KJ4FJy+Ofnpzl5vL9mT5COSD6HiVfJ7b4s1wQAAAAAAM8yUxugQZg4PhrZmFquPE48XxkdObp8/mPGNgAAAAAAPEdSG6DRUXKzJqF8JfncUn7qdfHzqc8jgfs3iW0AAAAAAHiGpDawjNrkay55Wyq3RW629pkEdUty+8rs69S+Ss62k9gGAAAAAID7SWoDr3ImeVtKite8T4+lvktlXS0/9R1Izp7nuwMAAAAAgHtJagOvMSJ5m5v1vZcbP35VnNzuXX5O62z1r5PYBgAAAACA+0hqA0u5M/laM+t7VFLz7mTpmdnqXyexDQAAAAAA95DUBpZyZ/JVspIjEtsAADDWlVWs4tW1cm33HqtwtZYxYuUvmN1RPF+N99xrxCezSx37o1ZxFA/Ayv55egcAnpRqkKUS5ysnLsOl0ncrf57ZpL5fAACgj/265cz1S2mlrd7JgtYyarZ3ncHb1MZJj3i/Up745G6puu5K/VfzXj23Fw/AXSS1gdcYlbz9/f1dPnG57//qCfpZ+T4B4P3CttT+e/j4Xe//hNb3fnJfAZifwfcAwBmWHwdeJb4wah1N+OYLqNxnq5mtDgDwZXFHe9x+vCOB++Qgy9b3rtle8oIrzizTGi6fGg5KSa3UVTOju/R+tWXk9i/8PSzLErDMKHW89zpGU3Gb+3n/PXxd+Fhpf3PbpvYj/F18cqdS+7PUHyoegDcxUxtYxpnka21nWmo2ttklAACkOud10MFzwmu41GO5QRU1S7ru5cQd9HG5qX1oLSP3meJEQHw/8NVXEeNdckmsmmP0aIDJvk3p56PzQW5/xSezClcGio+l+LgL/1dfAV9hpjbwOrWdjEcdlGdmfcO2mXkEsAJ1PFeVOgfD38Nt4w7/ltmgqeRbbtvSe6Y+R+1Mn9JnTG2b21czeriq1El/xZnyegx6qe34lxyAPx3Fm/hkNbn2Xkpr35N4AN5AUht4nZ6d1DrVOCPVUc0cJLGAbRu7TCbfFc52idsC8YyV0rapsvbH4udz26becxe/bn/s6D2PPmNcZmlfc99PrgwIvXEgRCnuQm/4rHzLG66/xCczebq/STwAT7P8OPA64VI58BTLLM2nZikt4P1yK7U4J3BVbub20TLIZ8vPlZ17bakDtGbZ19TvLe99tK8tn4dvmy2Z/cRxK1ZYxVH/zOgEnfiE/4gH4A3M1AZe5w0jgXmHp0fQ8p9SEsvfB4AzauqQkXVMjxWJ7qgHzejhqprl6ksrEoT/p8oJX1t6Lvd+R8vq1+xbvE1phYOwDHhafFweHaOpODl6PhUf4c+pGBafrKZU18XxkmrDqa+Ar5DUBl6ntsFUu2QiXDF74vRomdCa1+9m/YwAcEWPNuPoWWhHZeeWC+9Rdm8zt5t4Ru2KATWrDeSeK71H7fu1llHzuXqslgCj1cRL6fkz8Xb0vPhkNa11WG0ZqcfFA7AySW3glWpHBMYjDGGE2RPbZxkUAsBX5GaubFvdbJezM2NSbdVc2Ueza+LXh6/JzfQxowcAYC76XoAv+9m27ddJEPi6M7NNNSJpNeMxUzNTO9dZPdtnKSktb7fS5wD6MCinje/n3fx9AQDmZwAgX+H6hJyfnx8ztYH3UgEym1lnbJdWK3hL4sftBuDYl25HYKUW+B91IQDAGrTZACw/DrxQOHJxxCjG0eXzbjMmtlNJrNxzK5PEgnFWHTSSW54Z3k4bFgAAgNVIagOvkeqcizurr3TcjS6f75gxsX3kTce4JBacV3s7gjecK+DNxCgAAACrkdQGlleTbLuSfB5dPt+0WmI7Tl5Zzhve6Qu3IwAAAABgPZLawLLOJJBzyedcgq5X+ZCy+vERL+ddmrUJrOErtyMAAAAAYC2S2sByeiSMS8nn0eXDTFLHZstMzN6xA8xPrAMAAABwN0ltYBkjOtHj5HPvGaaS26wuNxs7t+3ObG14L7cjAAAAAOBu/zy9AwAtRnWQh8uQjywfSlL3si3d3/Yue9Kq9jjek1kz7Dtwjz3m93/xoC4AAAAAuEJSGwAmESeCwxUEVpKatdlq9Gde7TuFO9TcjuDo9eHMbbO1AQAAAOjF8uMAMJE3zHCOZ2m2JLXCpfpHLdvvdgBwjtsRAAAAAPAUSW2gWapzuqXDurZDHJhLbexfSWiH2/e+J33qnr89yoUvaY2X2RPaqw8iAgAAAPgKSW3gVqmk0syd3XC3XIJlxVipTW4fJZevJrdzr+udNAf+NnLVBQAAAAC+Q1IbGCI1G7s0oxN454zBUkK7NdHVOgO8tvxccjv+e5w5X51dmWLFQQyQ03uVhR5yK09sm7YJAAAAwIwktYFTSsk3s7HhnKP7abcu81+zVHhr0rU18Z5LRF85L9TM/DxT/tH+XV1OvSUZv39G505m1RojZxLG4Wt63oYgV47VGwAAAADmJakNnHI1MQak5WYJj3Am6VqK/Zr36ZUsOppdPeI8dHWmdep+3q3lwqpaVlpIxfGo2xAc7Wv8mlzs9hgIAwAAAECepDYwjJlOcF4uidJLLul6JQmTS/aMvKfuqGR2aZ+v/j2sZsFXHR3rNXF8JubPxthRklrsAgAAANxHUhsYJp6VlUqY6RCGY2EstS5Bfpea2B4Z6yNnZsfJsxHLtIevC9/HOZIeVrgdQe17psrKvbbnYJcRA4EAAAAAqCepDdwqdc9gHcJQ58o9ordtbJL7zTHcsmxyD3cORoDdqrcjSJX11EoxYhcAAABgHEltoFmqk7ilIzxObL85GQZvchT72/ae2w5cTWCfWZki97yBP4z2htsRjLoVwZl92ElyAwAAAPQjqQ10J2kN8xt1O4C7ZzWPklpV4sxM+dS50DmSJ3zldgTiCQAAAOCdJLWBrsL7Z6/IrCq+5Exy9UvJ2B6fL1dGzaz3nvsBbkdwzaiBQAAAAADUkdQGuhh5L8vR98l8y3LJEGpJmu5al8eO740rhuA7vnQ7gp1VFgAA6EW7EgDaSWoDl8XJrJ5JrlLZ4e+9yoevqT3+j5YPluyBdbkdQb0eqy8AAPBtVgACgHMktYHTjhLLV2ZW15Rds93Z8uEreiaixROsy+0IgDdwXoLxxBlckxswLrENAMcktYFmLQnh1uRza7K5dRaYZDb8SSzA+7kdAfAFZr3BeOIMAIAnSWoDTc5etMYd3b2XOq2ZFe6CG/5mpgWwczsCYFVmvcF44gwAgKdJagNVes1wjju6e5edKs/sbCaKoiwAACAASURBVMhrWRXBzAx4N7cjAABgZqlr0JoVhnbaqACwNkltoGhEQjhMNo9IiklmQ5vaWEkNSgHeQ30J73UmCRBvu3OugP8RVzC/GQdmGzAOAOdJagOHRjasRzfaXRTAsZY4kdiG99K5DqToeIf+xBX0F7dlj26Z8yTX1QBwjqQ2AKAjDXA7Avi41MCWmRMCIeclZpQbLLZKXMXEGbNIJYNTx+YK4pUGAYAySW0A+LBw6fERS/aPLh/oy+0I4L1KMfuWRJUVJ7hbLq7eElOxuP7PzYaFka4s+w8ArE1SGwA+KJW46nk/+tHlA2O4HQG8VyoJkHtuVWa8cbdcXF1tR88ckxLZzCw1qBoAeA9JbQD4kJqOtivJ59HlA+PpqIbvUjdDX60xpQ6Ga+LbZ7x11QQA+CpJbQD4gDOd1Lnkc65zoFf5wDPcjgCIkwESAnBN6v70pbgq3c8eaJdaMh8AWJekNgC8WI/EUSn5PLp8YDy3IwBKcvfQ3X8G2pWWRpbQhrxUbNQsiS+mAOAdJLUB4IVGdDbHSajeHW6SXHAvtyOA78glAXY1yYBR9T+sqhRXNXGSej58nViDeqUZ2QZjAcB7SGoDwEuNumCvGQnfo3xgDLcjAGI1y7PGj0m4Qd7ZJY8ltOE8M7UB4P0ktQEA4APcjgAoqYk39yWFemdjREIb+tO2BIB3kNQGijT3AWBtbkcA9NJjIMvohJ3VXlhdy60BjtwRb+poVnA1jq6WUSpbDAFAvX+e3gFgYj8/my4huCbVsdrS2frz8/PvP4CzRt4u4I7ygXns7ZLf39/TCe0RbZv4dgjaTqwujJczrx0Zb/H+iTdW0XqshtuPOM7degsA2pipDfxtb1D//v73M3C71H1qJXgAgCedna0dtmN63zc43g/3JeYtWo/hVEz2XP1kdPnQIhUfRzHTGk+p8lvLSZUblqHOAoB6ktrAn35+/pfM/v/+nfHwv186vs3PH//3bLgb5cpqUvenTF3QusCF9Z3pfAu32zkfAD1cPSe1nLtS24Yz1EbcfzievQ0raRncWhNHV5LPLeXnXhvvw9lzD1xRc5wd1VtH25x9/x51IgC8naQ28D/h7OzIntDucZEZNtDj5QF7zdIYfZ9PaFUaaGE2NlDDuQKYTU3Hfs256uz1QG3Hv8Q2qysdv2cSYC1Jud6DTsQiT+t1vLfWXS11Vm773ABXg0QA+BJJbfiSMLEWNm6j2dl/bR8siXTloraUcO5RdvzaUYlzaJVbsiz1HEB8jrByAzCrXPv6bKKt9nWt7fratpjEADNKXc/2mM1Zkzy7usRyqv1iZTV6OnvP+V7n+qO662wsHe2fugmAr5LUhq+IE9fh77mE9sFSS7UN6DMjUnuVfXbGCNzNMmPwHa2rNwCMdOU8k0u2nW3PHJUxItHm2oAV7MfpiGuGOLndu/wcbRx6KA1aqnnNyAEiI1YkDN9T/QXAF0lqwxekEtS/v+nHC8uQ//ny4wvqKyNSa5dCOzP7o+VeX7n3cfFAb/GFb+p4ddzBO1i9AZjJmYRAvH3vDvzU9UCvWyFJDLCieEWy0e9xh6vnHjhSamPfMUDkzpgSPwB8haQ28D+VyexQqYPpasfQUdnhNmfKjUkeMqPU8nyOTfiGsK7TSQU86WjgzV2zR+9q/zjnknP1utcgNrhPTR/PWwaIpN5TXQbAW0lqA/l7aldKdbj3asSPKvtoRokZG/SS6/zdHR1ncQw4JuEb4jrK4CvgCS3nnrckByQGGOGL9Xip/SKuGO3t8QUAXyWpDVxKaP9XRN8lB0eX3VqOi25GkbQGajhXAE9wroE2qbr6zhmis9F+YaSjAeTb9sxS4L0Z4AoA/5HUhi9I3T/74uzs/FuNa1Q/2WA3Y4ORVr0YFQfQ7srqDWHHsI4soIeahMC2vSMpsG0SA1xXav86ttJqzzO+K84qDZwYOQHjTgaIAMD/SGrDV+yJ7fD3h7hHMIyTug9vz/h6S6c26/nKsafDCr6h9t68d50Pau6bvW+3+nnJeZYrnopRIO1Lg0labv/x1u8AACS14UsmadTO1rg2Y4MnjDjG4jLDDujw917lwxO+0Hn81s8FtCm1T3vWyV9sB0sMMNJXBuLB00pL+3+hLgOAL5LUBtjM2OBe+wV2z2RzqZyryW0dc8zqLcfmGzrd3I4A+sp11PdOQB/d6/cN5ye4W5xUM4ga7qePBwDeSVIbuE3tMotPMWOD0eIE3N3J5tZR629JGPJ+qx6rd94uwO0IYD49B4OMalNLCkAfcSxtm3oURhNbAPA+ktoAcINSZ/NRcrv37I6aBNdMA05SWhIB8ffmdeu+7sjsx+0uFX89bxfwRPlAu9K9eVtfO5JYh/85Gux81A5JJbYBAIB6ktoAMFhtoq0m6dQrmZR7r1WSVVcS+l637uvuKm+Umvi6EoszlA/cZ/ZVkOBralY2kNiGfiztDwDfI6kN3MoFPF9yNgFUSjiPSgZKVrGiVY7XM/GVi81c512v8lOcH+B+NR31cfsg/r/X+wD1xA7cTz8TAHyHpDZwqyvLLMJKenQI351w1gnHKlY5VnvEbuk8sEL5wHm197Pu0d5w32y4j9na0I86DAC+RVIbADoakQTS8QVrdVCNOg+EZfeeSRmXHz4G9Hd0b97SY0dlXl3hxUxtuEYMwXUGVwIAKf88vQMA8DYuvIFR54E4abVa+cB9wuS2wXEw3h5r+4DUUtxdGXAipvkSxzoAEDJTGwAAAF4onDE6YtZbWKZZdXxZ6Z734e9nyw7LuPsWRXCn0bfEUW8BwNoktYHbXF1SEQAAOJbqqC8tS956q5PW8uGtjpJiVxPQpXiS3OZNSsdxj2NdvQUA7yCpDQA0cdEPAPM6qqevzk4bXT6soPUYTyXPSoNJWsqXmGN1tcfumWO9JpbUWwCwDkltAKDJftHvgh8A5nE2Cbb/fjRb+2r58BZX2sFHybMrMSMxx2rOHq81x/qVgSdn9gkAuIekNgDQTGIbAOZwNQm2l9ErMdBaPqyiV7IrTp6F5fcuW9wxox7HZyqOegzsUG8BwNwktQGAUyS2AeBZverh1CztnkkxM0hZ2ahjd2QCWmKOWfU+JsNjvWfZ6i0AmJOkNgBwmsQ2ANxvdBJsRN0uycbKRh+zYoK3uyNBrN4CgPf75+kdAOhl74AD7nV0D04AoL+VEgMAoG4BAK6S1AaATnondkcminuXLbENAMBIqbZmS/tzHwStzQoAAGuS1AZeIeyY0EnBE3ovSTZqibNRS4pum8Q2AN8iwQbr2Nu/+z9xB387U6+pywCAO7mnNgBc0PveYCPvNXbHvcDcYxsAjsV1pboT+ggTa6X74Yo3uE5dBgDcTVIbWF5uNLGLKUbKJZ/DmR8tx2DpNfvxfDbhfVT2mTJLJLYB4H8k2KCv0mxQCTYYJ67P1GUAwBMktQGgUamDLHyuNmGcKy9+/Zlyc9uNnBG+l6sjEcYQVTAPCTa4VxxDqYEjwHk1kwYsNQ4APEVSGwAKUh1ltUnioyR0zezslKvl5p7rTcciXxPer3NIrO3no9/fP3/uXL7YhXoSbDCfO9u78Dapeq1HLBn0DAD0IKkNLK1ldgy0qp1hdXSs5ZYbrZntXZJLbj+dzIYvycVr68oKFW/0ZwJ7/7lXcjsuH+hGHQz3itveqWSaa0VoF9ZnZmsDAE+Q1AaAhNw9wq50iB3N3jzb6V1KnulIh3HC+93vneaxy8nto6T11eT2iBnfwB8k2OB5qSScuIM2cX2mLgMA7iapDSxt1NJYcKR3ArrHsRuXfWb/RhKfzCZ1TOYe2509hptjvTXZHCa3R5QPdJVLsO3PAX8rDR7bNm1NuFtcl4k/AGA0SW0AaDQiAd2zA2DWzgT3UWNFpRkopSX/c6rut32UmC4lpGvut22pcejiaoJt9sFosJqjBJsEHJTl6rXSbbhKrwUA6E1SGwAafSEBPYrENiupvQ1Bq+ygltrZ07XPx+WZnQ23kkCDe6QGnK3G/YmZmfoMAJiFpDYAJLhH2DgS28zkyU7k5mR2+xuMLR84pK6DscJ7+25b35gLyxxdPsxuheN0ZLve9SsAzEFSGwAyjEgfR2KbWZTun33jTrRtf/Z+28BtVq/jzBpldnFCuPetfeIYHl3+/2PvbpvdZNUwgMbO8///cs6HHlvLBgQFBV1rptPuvBB36q0JlwCMYuZ9c9btBgDKCbUBIMMX434E23CQmoFhXTmys3X7Ro0yi9znx7Ph897zercPd7nq/OLcBQCcIdQGAG4j2GZkliEASsU61VuO7OzZvkCAWdTsq9v6KHl8bR30bh+ucvX5xbkLADhDqA0A3EqwzcgsQwDklHSqn+nA79m+QIBZnNlXw5GhrS9YKxl56nMuI7ri/OXcBQC0tnw+n68PAsBT6DCAealfSFiWn1OOx26DThyffzrTqR57bixka9l+zf0wkpbHn/Aitd7TIKs1RjTq+cu5C4CV75+kLMtipDYAMAYjtgEYXYtO9Vzg1bN9gQAz6bG/bmuhx2dOtcbIRj9/OXcBACWE2gDAMATbAIyod8C2/t2zfedWZtNzn+1dD+qNUcx2/nLuAgByft29AQAAWzouIGJZ/v0DXK7X+Wltd+YAD4BxzXj+ct4CAGKM1Ab+sUzcUR6b+mpGvrwB8ENsTW0AAAAAeAmhNvDDjKFqLMR+yu8BAAAAAADwZqYfBwCG5mIPAAAAAIB3E2oDAEP7fr+CbQAAAACAFxNqAwDDE2zzarHlNCZcYgMAAAAAjhJqA7v2gqQz9y/L8udP6e1HjfJ7pB4L5Am2AQAAAADe6b+7NwAYW+8g+LsZabb+nLv9qFF+j8/nE30sUCZWWwAAAAAAPJuR2kDWXnB05v7aUOpMiDXK7yGIg/OM2AYAAAAAeBehNjCEp4y8rPk9nvI7wx0E2wAAAAAA7yHUBm73lGCq5vd4yu8MdxJsAwAAAAC8gzW1gduto5XXkcuzBlU1v0f4WOAYa2wDAAAAADyfUBsY0lNC36f8HjAywTYAwDOsFwVvLxBu9Rlve8Fx67Zj7ftsCgAAbQm1gWE9pSPgKb8HjEywDQBpzpGMLhYyt7xAeNtG6t+t2t/e9vm0Dc4BAODNhNpA1vpFPPySvv585v7QtmNh+/Petsz0e4SP18EB7agnAHrpMWr087lu5KjZgxhR6XejMxcv7tXV2drOPXdtW7jNHWLLos1y/lIzAEDK8vl8vj4kAKtZO7q24fPMIzZn3W4Ajkkd989Mv3pnR+BM20q5t38+SV3U2HPkaOv2c68HV8tdGFzyvDOP3b527L4e5y/nOq6yd5y/4vzV+twFwPs4F5CyLMvn190bAQAA/Cs2/eqR516tx7bGwg/oaTtDT8x25NuR/XN9Xhhib8OGlu1vt3u9P3xtqBHbb1K3lezHpeeOcNRpbvvWx9Yorbva9lOPS70/pe8vxOzNHtD7/JVrO/eaqXMXAMCW6ccBgEfSKcLoZp9dBN4iN23x51N+vqkdIderfaO1uUJupoCtI/tg6tzZYhRqr1Gue6PC1SOpfS43o8/nc25/7HH+qp11xEwGAEANoTbww1OuAn/K7wEcIyzkqVIdmXtTrcYeu709NuX5Vnh77OfwdfdeM/W7xUYAtZ6amecqDQZS+2Tt+aNkmYAz56Me7ZdOUbt9zZrAhXdLzRQQ3n42fA7PVS33xZ7tl74/EJO7IOLo7AS55x7dL0uCc/s8AFBLqA384ylfKJ7yewDn6CBkBjX7aaojMzWdcCy4SrWRCqnDztK914y9VsmItNi2xl7HKFNa2NsnjwQDazu5n49q3X5NUK3WiDl7AXGLfar3+eDO840LtInpcUHEFeev1BT7zi0AQC2hNgDwaIJtRtaj0zrsPKx5jb16KZ0+9uiInpJt1dHPWT1HSfaeUaBXWL7KvTewlRvdX/vc1tvS2h2fIc+8v8zrzv/nnuevbdu+lwEAZwi1AYDHE2wzmiun8W01wqZ3/eRGfofbA3vuDoCeGLJ9Pve/r3BGalYRGMUIFzPU1MSZackBAI4QagMAryDY5u1K9v/UdOEt2m5NPZMzQjBQaqb9eKb3lfuULjtxtbtffzXq+wMAAKMTagMAryHYZgRrCBQbmbwNlbe3x+77fP520KfWK9zennrs3rrY2+eEaw6n1l9MreWdes3YY3JrbG/bAGA8qeM+v3l/OGKkCyJqZx2KfUYEAKgl1AYAXkWwzd3Orkmduq/m9r3bSutjb7v32iz5vVus1w1bI4QCVy5BUCP33hiVzerIeeVOI9db6e13byvjcEEEAPBmQm0A4HUE21BHvfA0QoE07w3A9WouZnBcBgDeSqgNALySYBv2meqbGc02inRE3kMA9pjBAwC4mlAbAHgtwTbkqQ3oRxgA11Fv0F5sWn8AgJ6E2gDAqwntALiDMACuo97gXr5zAQAt/Lp7AwAAAAAAAAAgRagNAAAAAAAAwLBMPw5MLTZt3PY2U1wBtayxDQAAkBb7vrT3HSrWVxP77uX7GACQYqQ2AMDG9/u1ziIAXR0JA4Bj1Bvcbw2q1z++bwEARwi1AQACOloAAADOi4289n0LADjC9OPA1HJfhFx9D5yxHl8cSwAAAPoQbgMApYTaAAAJgm0AAIB+YmtqAwDEmH4cmJ410oCeTI0HAAAAAHAvoTYAwA7BNgAAQL3YdymzYQEARwi1gUfYfhnyxQjoQbANAABQb/0utf7RbwMAHGFNbQCAQtbYBgAAqFe6dJzvWgBAipHaAAAVjNgGAAAAALiWUBt4jO/364pe4BKCbQAAAACA6wi1AQAOcBENAGdt1xddf97eXtsOAAAAPJVQGwAAAC62LMufmYbCGUBqL5wqebzQm9GEF3WM5M7tclELAADECbUBAADgQmugvWUGEN5m3edH3Pfv3CYXtQAAQJxQGwCgAZ2FAJwVC6fC80vJ6Nbw/nB689hjAAAAYGT/3b0BAFzjzJSWwL516lj1BUAr63kl/Du8P/ac7b/D56b+DXeLfWfJ3baduj/279TU/qnvRtvnx7Yr9ti97dqKbU/ue1qs5lOPTW3r9qKW2HbCGXv75Jl+iNQ57khbLdS+tjoDgPaM1AZ4gdyajUA76guAlo50hK/nor3zkZHajGb7nSV2Wxhar2L/Di8EKWkzvAgk9vjYY1Pbtf4cTrO+/Tu2feHr7r1m6j0Mtyl1sQucUXqeOno+a9FOK5YGAID7CbUBHi61ZqMvT9CH+gLgqBbnj1xItrUNx2AUrUY2loy+Ln3+2kZpfe7N3pO6L/adrZaLWrhL7DuQmUAAgNZMPw681t50jSXPX/miBmyZihyAnNKpxK/gfMUoekyN3arNFiH7FbUWm2I8tT1wh9KlA1Z7NWxpAAB4FyO1AQ4wnTewx7EBgJztiMpU53hsCuTYc8KO8e0ozLCN8LV1nDOKHmFO6zZLPtvF1vJu1XZrPqvSUmy6/Nhjcv/eWzLA0gAA8G5GagNkpK7wbTE1HPB8RmwDkJM6P+Q+ax6dttjnV0ZTMkoxN1oyFnBt/13bZm765NI2ctMvxz4XxtpOvS97rxl7TKyNXNAHd9vbJ3N1X9L23UsD7BFmA0CeUBt4tdwXhlGmhDxrpOkt4Y0E2wAAP5UGRbnPUCUBWK/ba0ah5uy9Dy5qgbSz+/JV39UsDQAAbZh+HHi17RRRT/6iH05VCVzLFHIAAO/mIkfe4K4Lei0NAADvYKQ2wI4nTc1WcmUw0IcR2wAA7/Ok75MQ2ltDO3Z/ydIBuWn1Y7dbGgAA3mH5fD5fJ0rgjWJfukrXV5pxOu/c9gPXUX/AbBy3AIAn81kHYByOyaQsy2KkNsARuStxnXSBHMcIAACAMejHAYB5CLWB14p9aakZfR0+NtUmAAAAAOPQjwMA8xFqAySkRmOnHrtylS8AAADAuPTbAMB8hNoAGbVfcgTaQC3HDQAAAACAvF93bwDAk6yju7cjvAFywlkhAAAAAAD4l1AboLHv93tq1GXvcEt4BuMRbAMAAAAApAm1AQrEwqZcAHVktPb6nJ6jvbfTHAvQYCyCbQAAAACAOGtqA3SwDY73Rm2vIdb2cWHw3GLkd6/2gXbWYFtNAgAAAAD8JdQG6GQvmCoJlM+EzzXtx54X3h/7fYRv0J5gGwAAAADgX0Jt4HFKw9dUeJtrt0ZqtPaRgLom3D4z+jq2rYI1uJ5gGwAAAADgL6E28EpHwttcKF7yOi2m+s61dbb92HsgWIP7qD8AAAAAgN+E2sDr9AhvU6O+13bD288Kw+3W7afUjlYHzhFsAwAAAAAItYGHujJ8LRn13SuQujroOjJaHThHsA0AAAAAvJ1QG3ikK8NXQRPQm2AbAAAAAHizX3dvAMAMYkFSLDifOXTaTpW+mvn3gadRiwAAAADAWxmpDbxObMRji/B2u871rOFTGGzP+nsAAAAAAADPIdQGXulIePuWsDf1u5WMVgcAAAAAAGhNqA08zpHwdW90dW5k98wjs4F5OfYAwL/echEqjEC9wXnqCADqCLWB1yr9whALjrY/m7IbuENsKQUAeKseywsBceoNzlNHAFDv190bAHCXZVn+/Dnr+/3++QNwlfCiGgB4o9RFqM6R0J56g/PUEQAcI9QGXksQDTyBzg8AgPHEPp+VfGZrefE1AAA8iVAbeC2dBcBTCLYByDkarm0f63Mz9LeO3lz/qDneynkLAIixpjbwWqUjtGPr1lrrCBiNNbYB6MHnYLhGajpioI7zFgA8l1AbeLX1qt29LziukgdmINgG4KjtZ931PDJLyOYiVEaV+w4Zq7kZqDdG4bwFAO8j1AZereYLg2AbmIFgG4CYvXDtCR3rs4aEPFe4H677aKzmZhJ+N1Zv9OC8BQCEhNrA68365QcgRbANQCgVrsXum9V2pB6M7Ek1p97oxXkLAAgJtYHX2k49XjoN+UjtA+QItgGo5TMrXCusuaeMPoWrOG8BwLsItYHXiX3pCa+OPfOFqHf7AKUE2wDUCIM1a35CX6maC+8H4py3AOBdhNrAa5QEymfC597tAxzhOAPAGbHphQUEsC9WI+oG+nPeAoDnEmoDj3ckQE6Fz6mrflu1DwAAre2Fa3ud/ZbTgbZyNWeEKThvAQBxQm3gsVp8gcmFz73bBwCAK5RMedz6czC82V7NqTHIc94CgHcSagOP0+PLShg+t75iXrgNXMWIHwBiSs4NPqtCOyXLVn0+PrtBivMWALzPr7s3AKCHXl9YttOQ92wfoJfYGnMAUOL7/f5zMabzCfQl0IZznLcA4FmE2gAALyPYBuCMNWg7Erb1Pv84v/EkZz+zqTf4zXkLAJ5BqA0A8EKCbQCOOjLqbX3sev7pcQ7ajmp1juMpjo7U7llv4ZTO6o3ROW8BwDNYUxvoJjZVWs30adsP9KZcA2hv7aA5c6wGYF5nzgFhR3zqObH1TMMO/DPnnN7tQ2tH6u7I9+hw6axWn+/Cdlq3D704bwHA/ITawJDCLxi+IAP0EQbba0eK4y4AOdsZP3LBQO5ccqYTv+Q5wjaeoibQTj22pGb32s4992z70JvzFgDMT6gN3Co2Gjv24d2HeYB+TEUOwBE1o9xK2il53pEgITYqNnaf2UvIKd0/7phxrLQujgRmNTW3137p9391Ry/OWwAwN6E20FUuJDEaGwAA7nX2oqZtZ/3ZUZq5kKDVCFDfQeipdP9qdTHh0boordej9RFb4kbtMQrnLQCYl1Ab6GqEq9YByEt1rOowAXi+3Of10ucvy9L0nBGGBNvbzkjNCOV8Rws1+9fZuku9Xo29kdLbx5xpP/UaZgriLs5bADAvoTZwO+tuAdxHZyIAOaUd9D0+y9/x/cB5kZyr9o9c3bX+/hwLl6+uPXXHHZy3AGA+Qm3gduEV4iVTlQHQxt4oGcdfgPd642fyFiNoea4r9o+Sumtdh0fW2u7x+it191xn14CeYfa/q+tI/QDwJkJtYEixkOUNnWgAd4hNlwcAPnvD9e6sOzXPyGa50GrEbQKAp/h19wYAzxX7IB9+Aal5vi8GAH2ts2U43gK8w97n9VXrtUfv4sJZeirdv95Wd5+P2qPOuu9v95krZiwYkdoBgH8ZqQ3cJvxw7kM5wDi2o7d1nAC0VTr96lWflfde5+6piVvyHYSejuxfqcc/qe4+H7XHXzVLH822//fYx9UOAPwl1AZusV0/e0am6AXeYtbjNMDsch37LTv5Zw8Qjkj9fqUjaHmnszORxbyt/kpr7MnvAfk1oGf/v++1/c5bAPCbUBu41PplZXulacsOuV5th+0DAEAvqWlWWwdee9O5Pj1gg5ZqR1NeVecwo1n7X54U0APAiITawGXCL+ctR5rk2t7+3Kp9AAA4o8XMP70/o5ryFK6n7uBnf1Hsgo8R+2lG2x4AeBqhNtDdXrB8ZmR1SdsljzvaPgAAHJGbfvXIc6+e8hToR93BT+EFH5/PmME2ANCPUBvopiYQrg2fa8Pm2lHhwmwAAEYW+1yrcx+AkZWsTZ87j8WC7ZHEZllwvgaAdn7dvQHAM22niKqxnVZq/Xn795m213aWZcl+CTrTPgAAnFUyGi389/b+0g7/1OsA/ak/+GnbZzNb8LvtSxo9fAeAWRmpDTTVaoRz7gt+i7Zj7RmdDQDAKGrX1Q1HhJWGAdbvhfuoP/jpyLJxd9dObBsE2wDQnlAbaKJHILztmOvxJUWYDQDAHfamX83dVtr20c+2I4QDMKuaC0o+n/hUxUDejGHxbNsLAKMSagPN9PwS3vsLvg4EAACeyAWcAMzkieet2JraAEA9oTYAAAzEqC2gldg62y2PK9s2nxhCAHAt5y0AIEeoDQAAgwinLDUNMHBErKM+XHN7q3Yq19r24Q22NSSMgzqzn7diSw+sPxuVDQDtCLUBAGAAuQ47ndZAqb1jxtlArHf7MKNwdGnrkaZh3bmIhCd5ynkrDLDVJgC0J9QGJYqu0gAAIABJREFUAGAKsQ6pms5cnUzAk9V0yMcCt73RZGfbhyfa28fP1kJJ++qMWT3xvBV7XultAMA+oTYAAI9nWm/gqc50wJeM9uzdPsyoti5qa8FFJDyZ8xYAcJRQGwCAR0iNxE5N6w0wu1ad7rHRbi0DMqNJeZKSqYxz98VGmra48E4YxwyctwCAM4TaAABMIzXF4BNGYrfs2AaerUdH+zYQ63HsEbgxu1Z1F46s7tG+MI7ROG8BAC0ItQEAmEZsTe3Y7bMKR53Egm6Az6fvcc8xB/7q9VmjZyAnjGNEzlsAwFm/7t4AAABopddIjSut2z7z7wAAT9L7nOycDwAA+4TaAAA8xnZ9yu1tqSk+AY6KHUdqji3rRTiORwBcxbkLAJiZ6ccBAHi8WLANcJdwRonZZ5gA4PmcuwCAuxmpDQDAFGKdZts1I0ueb2pv4EqxEW2xEMAxCeqdGXFqtCnEpWrDuQsAGIGR2kAT2xFwLb/YrG32bBuA+cWmHM89dmWECXBG7vOkEW0wJrXJ26XOXWoDABidUBs4Z1k+n2DUW4svPtsQe9teqy9VYZst2wbgHrXH8PW47/gPHBUeO0ovrgGuEdak0aaQPnepBQBgdEJtoN72qt7EVLBnvhTlAucWbYfP7RWcAzA+x3ygN2EB9FM7WwKwz3kLABiVUBsoF3YCFEztWhMWlH5x6tF27HZBB8CztZxVpAfnIXiG8LNrbLSoeodjzJYA7cX6XJy7AIARCLWBvNTV7IVfXEpGVh8NBUpHbdd+0dqbijbVURJ7ji95ANerPR7XnofCx7cOt8MlOIDnidW3kXHQh/MqtJE6dzlvAQBXEWrDG2zWvU7etjOl+D8OhM+/X6J96LvX9vYxR9oNuTIZ4HlKZwBJnVdahdupJTJatA20F6vHms+JYX2n2gTOCc/zvtPxZrlzV0kthMG22gEAriTUBuIBd+qLyckAOryqt9UXoF5t7621vTeqG4A5lATaNctjbH9u8folF3GVPM75Cq6j4x/GpTbhJ+ctAGB0Qm14u1iA/f3+vL1h+Pz7Zdt3rPdou7Yd09kB1CsJYGs72GqPx6lzyJGAuibcrm2/5H3SAQnjUI/QT6vZEoC/1AUAMDKhNrzFmbC1w5eanl+U7vwSlhs9B8AxR4LbI8fjcHaOWDs1cm21aD83gwhwr9kvMHEc4Qlio07t2xDnvAUAzECoDW8RW1P7yPMuFH4pmf1LFgD1ei39EBv5ve3sbnm+uWvdXJ17cL3tMaTH8aRn+z22F66Q+0wwy/7snM1dnLcAgJkItYFhjfbFJBaiCNoB2riyM3fvWN7ruH71+cLsIXCdWMd6y5kferYvFGBWM4dxYftwNectAGBGQm14u9j62bF1tvl8PvEp7AA478oA1rEbaKWkY/1MJ37P9oUCzGrmMK5VG3CU8xYAMDOhNvA32N7+fKPY6OeRRkTXTG03yjYDvEnp8Xj2jrHcDCJGZUNfR44fqU78VC23ar/FtsMo9r4XjhrGHX0OtOK8BQA8gVAb3iD2wT+8zZcDAAbUc+mHbUfarJ1kZhCBa7XoWM914vdsXyjAzGr331HCuKPtQyvOWwDAkwi1AQAY2tHg9i1hb+nI9Ce/B9Bbj471sNO+9QU2QgGe4Oz+e1cY16p9OMp5CwB4IqE2MCTTpgK8R20AW9KBlhvdPfPIbOA+vY4bsZGjPV4DZtI61Lo6jNveBndx3gIAnkaoDQwptqY2AO9Vu2Zl+Pjtz6bsBoDx9Tg/9w7jrgj7AADgrYTaAABMoWUQrbMZAAAAAOYh1AYAYAqCaAAAAAB4J6E2AABTMGU4AAAAALzTr7s3ACAUCyqEFwB8v98/f/Yetw3AP5/Pj58BAAAAgHkYqQ0AwDSWZSm60CkMtl0cBQAAAADzMlIbAIBpCKcBAAAA4H2E2gAATMM04gAAAADwPqYfBwBgeGuYvZ1WvOWo7d7tAwAAAADHCbUBABhWLGBe/90ifO7dPgAAAABwnlAbAIDhlATKZ8Ln3u0DAAAAAO0ItQEAGMaRADkVPq9TiW/batk+AAAAAHANoTYAALdrERjnwufe7QOMLLzABwBG5rwFAMQItYFp+ZIDML8eAXEYPrc+Xwi34T3W48c688Pn07bm1za3/+7RvuMUwDs85by1/dk5DABYCbUBALhVr46q2PTjPdoHnicMBdZ/r/d9PuePXdvjU/jv1u3DbHoEci4i4cmeeN5KvR4A8F5CbQAAAPi/teM81YF+thM/fF44q0Tr9mEm27prGWa5iIQne+p5K9aOWgOAdxNqAwAAQEKq87w2cKvt7O/dPoxgL4z7fM6N2nYRCW/0xPNW7xmYAIA5CLUBAPh8PvEOqJrOo+20njqcgLuUHstSx6zajvOSwO1MR3zv9uGskpor/YxQEsbttVHzuFj7LiLhDmfq6C3nrdzjY+/N2e82AMB4hNoAAJyWWwMPYDR7x6yjHe2pUaFnj4e924eecvV2JIyLtZl7vRouImFUzlt/7b0XahQAnkuoDQBAkdTokFjHkY4kYFSpY1aLTvDeYbMwm9mU1NuR/TgWPs8QxsERzlvxNtd2U+8NAPA8Qm0AAP5IdQAZAQHM5O7O7N7HR8dfRnNHzc0YxkHOneeup5637v48AAC0JdQGAOCP1JqzOnKBmeTWzx6N4ytPcGfN1dTQ0VHhcIVZzl0z1cQs7ykAUEaoDQBAMSE3AAAAAHC1X3dvAAAA8/h+vz/WqYutW2cUBDCq1DHryot1YsdIx02eaIR6C1+75DYYyQh1NGrtjPDeAADXMVIbmJYvKQBjGaFjC6BE7OIcoA/1BuepozTvDQC8h1AbAIDP5xPvAFpv2xvxEBslAXCH3LFs7zagXkl9qTfIU0fnOPcDwDsItQEA2GUEBEBbLgSCe6g9OEbtAAB3E2oD07JOEsA11uPtrMdcHXDAiMJjqmMVXEPtwTFqBwC4m1AbAICotaNqO0q7NNjee9yZtkv0aBMAAAAAuIdQGwCAH8LZMErX1j7b9vbnVu0DAAAAAHMTagMA8MdesHxmZHVJ2yWPO9o+AAAAADAnoTYAAFWBcG34fHTq8tIR18JsYDax45VjGPSn9uAYtQMAjECoDQDwcken6w7D5+0o7rNtr+3vBdamGgcAAACA5xNqAwC8VKsRzmGYfWaK8ljbn8/PbTU6GwAAAADeQ6gNAPAyPQLhbdjcY/S0MBsAAAAA3uvX3RsAAMD1eobCvQNngTYAAAAAvItQGwAAAAAAAIBhCbUBAAAAAAAAGJZQG5iW6WcBAAAAAACe77+7NwAAAACA91qW5cdFy8uy/Pl3ywuac691x4XTta9957bybiU1uX1M+Ni79121BgDzM1IbAAAAgFvEQrA1eF7/xB5zVCygujO0qn3tkse3fL/g8ymvyXX/jD327nBYrQHA/IzUBqYVu8IeAACustepfwcj0ZhNLCCzPwIAACGhNgAAABywhnGxqYzvCuVqR7WWPN7FpIwsvDBj+3PuvtjPqTa3t+291lZ4e+zn8HX3XjOU+p22bbl4hVZa7Uul+/pe3eW2S60BwPOYfhwAAAAaaj1dMhC3nRI5Fjjlpj+O3Z+6PTX1chhcrfdv79v+vW0n9bvsvWbp7597H+Co0n1pWZY/f1KB8t6+HquXvfrMPbf29WPPUWsAcC8jtQEAAKAjoz7huL2ZAlosAxALtmufm6upknW8j9RTaXgmYONquf356L6+/p0KnUtfT60BwLyE2gAAANBJGAbHArDU6K7weettsXbCjvTwManX3NvW2OvE/g09lFyY0WMfPNvmXtDdSu4YEG4P9FBysVTr14vt82oNAN7B9OMAAADQ0ToFa4kRRn2WTisLPaVmB8hNKZz7+eg2lG5n7evdUUPqltZyNdlS6b5bO4q7F7UGAH0YqQ0AAAAdGfUJabkp7veCob31rfem08/NcLB9Xm4Whdjzt8/ZblfJNqW2r+R3yM22EHuPoEbNEhap2UDC+3L7ekktltSsWgOA5xBqAwC8UI8Ol7ADumlnjg4iYCKpALokmE5NF370NXsy/TgtlMw8UPv81H2lMxqUblMYWJeo2aajszK0mLkBQiX70dF6bFmLJa9X8vpqDQDGI9QGAHiJcPRQeNuZdtc2w3836dhZls9HBxEwoNRo0r2RmUZ9wvO56AMAANpaPp/P14dsYEY6CQDK7I36OxNOpKaqDW87dLxe23Osh1v5zDUO/xewr2SK5CteX63yJM4/AFzFOYeUZVmM1AYAGFVqLbrU+nSfz78dqLERfTFHRm2XdtgeGhEuzAb4QecOlLm7Tu5+fejBfg0AjECoDUzLlyqAnyFHLPSoWeNxL6w+OvqoeLpaU40D/MOoTwAAABBqAwBMKxVgh+ue1gQhuZHVZ0cJZkdtG50NECXMBgAAAKE2AMDQtlOLH3E0DNmOrD7SVi4A/2fU9t8bj2wmAAAAAPACQm1gWtYVBN4gt372Va/d43jbs20AAAAA4Fl+3b0BAACMrWfoLNAGAAAAAPYItQEAJhWbIvyukc9XjiAHAAAAAN7F9OMAABMLg+27Rj7HXtfU4gAAAABAC0JtAIBBxQLh0tsAAAAAAJ7C9OMAAJwSm3rcdOQAAAAAQCtCbQAAAAAAAACGZfpxYBp7IwFNvwswFsdlAAAAAKAFoTYAAKeZbhwAAAAA6EWoDQDAaeGobCE3AAAAANCKNbWBaeSmsTXFLQAAAAAAwDMJtQEAAAAAAAAYllAbmEpsRLZR2gAAAAAAAM8l1AYA4BQXHAEAAAAAPQm1gelsgxKhCQAAAAAAwLMJtQEAAAAAAAAYllAbAAAAAAAAgGH9d/cGABxh2nEAAAAAAIB3MFIbAAAAAAAAgGEJtQEAAAAAAAAYllAbAAAAAAAAgGEJtQEAAAAAAAAY1n93bwAwtmVZ/vn5+/1e+rotX2+vzWVZPt/vt8trb9uv2SaAUYTng9Wdx6/aY6hjLgAAAADMyUhtIGkNYdc/V+rxenttrvf3+l1j7QpWgFlsj5HbP6mw+8ptavn4O38fAAAAACBOqA0UE8ACELo72AYAAAAAns/040DSGlTEwuzYFK7bUGO9PXdbrP3U1LDh7WEbse0OX7e0vZLfde/+8PVLX29vuwFGV3t+SIXisWN57hiZOp/EHpva1vXnbVumLAcAAACA+xmpDWStIcI2HNhOSx4GAGGgEJuidhsUpNrYe72wjXDq8NxU4rn2Sh67d3/svUi9L6nfE2BGe8fE3HF371ieO0bmzic1x+/wdffOAQAAAADANYzUBnaFnfvrv/ceX9pu6r69UXy5NlIjzGu2b9tWyXYeeS3BNvA0NeFvbkaQta3YfbFAvFZpUC3MBgAAAID7CbWBQ64MXWvC9Fw4clSuvdJtq3kdU90CMzt77Op1LA+1vlALAAAAAOjH9ONA0tERbE8d1Xbk96p5jjAbmFEqgC49hxyZ2vuO88xTz20AAAAAMIPl8/l8BShATNiBH64LXXPb9vbwtr1pxmun+N4b4be3TanXzk2Pu/ec1O+c4rgMjKZ0GYjac0HqOBs7lpceW8PjbOmxOHf8dlzmza6YPQEAAAB8/yRlWRahNvA8TnwA83Msh3GoRwAAAK7g+ycpy7JYUxt4Fic9gPk5lsN4TMEPAAAA3EmoDTyC6WEB5udYDmNSkwAAAMDdhNrAI+hsBZifYzkAAAAAEPPr7g0AAAAAAAAAgBShNgAAAAAAAADDEmoDAAAAAAAAMCyhNgAAAAAAAADDEmoDAAAAAAAAMCyhNgAAAAAAAADDEmoDAAAAAAAAMCyhNgAAAAAAAADDEmoDAAAAAAAAMCyhNgAAAAAAAADDEmoDAAAAAAAAMCyhNgAAAAAAAADDEmoDAAAAAAAAMCyhNgAAAAAAAADDEmoDAAAAAAAAMCyhNgAAAAAAAADDEmoDAAAAAAAAMCyhNgAAAAAAAADDEmoDAAAAAAAAMCyhNgAAAAAAAADDEmoDAAAAAAAAMCyhNgAAAAAAAADDEmoDAAAAAAAAMCyhNgAAAAAAAADDEmoDAAAAAAAAMCyhNgAAAAAAAADDEmoDAAAAAAAAMCyhNgAAAAAAAADDEmoDAAAAAAAAMCyhNgAAAAAAAADDEmoDAAAAAAAAMCyhNgAAAAAAAADDEmoDAAAAAAAAMCyhNgAAAAAAAADDEmoDAAAAAAAAMCyhNgAAAAAAAADDEmoDAAAAAAAAMCyhNgAAAAAAAADDEmoDAAAAAAAAMCyhNgAAAAAAAADDEmoDAAAAAAAAMCyhNgAAAAAAAADDEmoDAAAAAAAAMCyhNgAAAAAAAADDEmoDAAAAAAAAMCyhNgAAAAAAAADDEmoDAAAAAAAAMCyhNgAAAAAAAADDEmoDAAAAAAAAMCyhNgAAAAAAAADDEmoDAAAAAAAAMCyhNgAAAAAAAADDEmoDAAAAAAAAMCyhNgAAAAAAAADDEmoDAAAAAAAAMCyhNgAAAAAAAADDEmoDAAAAAAAAMCyhNgAAAAAAAADDEmoDAAAAAAAAMCyhNgAAAAAAAADDEmoDAAAAAAAAMCyhNgAAAAAAAADDEmoDAAAAAAAAMCyhNgAAAAAAAADDEmoDAAAAAAAAMCyhNgAAAAAAAADDEmoDAAAAAAAAMCyhNgAAAAAAAADDEmoDAAAAAAAAMCyhNgAAAAAAAADDEmoDAAAAAAAAMCyhNgAAAAAAAADDEmoDAAAAAAAAMCyhNgAAAAAAAADDEmoDAAAAAAAAMCyhNgAAAAAAAADDEmoDAAAAAAAAMCyhNgAAAAAAAADDEmoDAAAAAAAAMCyhNgAAAAAAAADDEmoDAAAAAAAAMCyhNgAAAAAAAADDEmoDAAAAAAAAMCyhNgAAAAAAAADDEmoDAAAAAAAAMCyhNgAAAAAAAADDEmoDAAAAAAAAMCyhNgAAAAAAAADDEmoDAAAAAAAAMCyhNgAAAAAAAADD+u/uDQCgn2VZ/vz7+/3euCUAAAAAAADHCLUBHmpZln+C7PBnAAAAAACAGZh+HOCBYgH29/v9Z+Q2AAAAAADADITaAAAAAAAAAAxLqA0AAAAAAADAsITaAAAAAAAAAAxLqA3wQLH1s2PrbAMAAAAAAIzuv7s3AIA+YsE28EzbWnfxCoxNvcL41CkAAMB4hNrAK8VGLZeOZJ6tk2vdRgE3PFN47DIrA4xLvcL41CkAAMCYTD8OUGHt1Fr/CIqBO8U62h2bYEzqFcanTgEAAMZlpDZAQjgiO9XJBQAAAAAAQD9CbeC1ciMuYtMOAgAAAAAAcD2hNvBasTW1U/cBAAAAAABwD2tqA2QsyxKddhxgBLF1Ph2zYEzqFcanTgEAAMZlpDZAxtqBtXZmxaYl18kF3CnWAQ+MKazX2GcL4F7qFAAAYExGagNUWDu11j/AGGL1WFOjT6jr7/erw52pvLVu1zpVr8xAnapTAACAUQi1gVeKdVCFI7Bzz912dJ3tpOvdyTdbJyJcbR19tf5RMzA+dQvjU6cAAAC0ZPpxgIjYtIOpx7QYwbG+VuvRINuR5fB2sZqO1bBRWTCG1HlY3cI41CkAAABXEWoDJJR0vJ1ZXzsWZLcMt3u3D6PJXbwR1qe1MWEMqbpVszAOdQoAAMAIhNoADdSuLfj55KdAPxM+924fRhXuz3uzLQD3S9XtmZoVrEFb6hQAAIARCLUBGijplKvpAMxNjdyz/b0QMLY9OiWZSW1HvP0b7qVmYXzqFAAAgCv8unsDAJ5uXdP6+/1Wd+CVrIl9tv1tO2sb4Zri8BTh/h3b11NrbwPXi52TcnWrZuF66hQAAIArCLUBGtp2zp0Jm7e2HYU92l/bCtsQbPMW2/paayGstVb10LOm1CtvEqvblZqFMahTAAAAWjL9OEBD4QjQ1m1/Pvevh61zjxHl1pD/fPanOo1d1LF9Xvh3rdjI8FY1nBt1DiPL1W1JreWWyTg7vbGahd/UqToFAAAYxfL5fL7WswJo6+7guVaqUzE1qqbkuTCavTXjc885ss79to1UfdVsS83z1SVPUFuzLYOyHnW1V7Op+2Bk6hQAAIArLMsi1AZo7UhwdjehNuyr3ddLO79rO8lr2lWbvF1NHZTU1pFQSxAGeeoUAACAPcuymH4coJWZpyaMjZgRiMFf23rYq43ajvHe7W4aCB9Q1E6yjZrnL8ux14MTSkeE1tRWzVIgZ0Ky8DNFi5Gnte34HMAV1OnPttQpAABAnFAbeI0zo4xnHH1dK1wz8Km/JxxREzwfrZ3UmqBNRo/FQuXaoDl8fOnz18cJtrlYaVB2pLZyx4QWSwu0mhXl6AVrraaIhj3qVJ0CAACUEmoD7CjtaHpCKLy3zanfG94idSxoNW1p2F6LNjMv9nP09t7jUz8fHcENnV1Rsy1Ha+Ze5/MpnxUmFXTFLpgJb4erqVN1CgAAUEKoDfB/sU6jvY4m4J22o6M+n/bHhdqO8YIG/wbP220t3e7cdhwdwQ0X6lmzpTM51LSX2s5W223JEUakTv+lTgEAAP4l1AZeJRUQ6TQCamyPDz2PFU3bXtuKhdu9bANuU5BzoytqtlcA17rtPdvPQKY25krqtJw6BQAA3kioDbxK6/X0gDGcXdvyVdN7bsPtq4JtiFC3+1qPLi3VbJYIpqdO96lTAACAawi1ATaE3PA+r5ip4WyAHRtlvddm6n6jtWngyXXbenrkmvcpdf+T3l+uo073qVMAAIByQm2AjXCkxZGOJmBMsdFisXp+ZH1v19Te3namjXBa8aPtQkJqhOfT63a7Vu/2thZthdMVn20f1Om/t7VoS50CAADECbUBMtaOJB1KML7cNJwuTvm0CZtTbcRur3ksr5Wq27fXbI91f0tur3ks76FO49QpAADAtYTawGvkOoVKO+H2HhMb2Q1cI7bmZ+o+YAypulWzMA51CgAAwAiE2gCfsun9dNzB/HTEw1zULIxPnQIAAHCFX3dvAMDVlmWJTqO4rqGtQw6ea63xbQd8eDzITWMOXCus2fU2dQvjUKcAAABcwUht4LV6TBMersEtIIfxpTre1S+MTUAG41OnAAAAtCLUBl4jFjS3Cp/DUZ/btbpbtE/ezB2m9o029pYMEFLDeHJ1q2ZhDOoUAACAUQi1gVdIdbq1CJ9zHXrC7evM+N7OHMbPJjYtas39wLXULIxPnQIAAHAloTbwaKVh8pHwueaxRrTA/dQezEXNwvjUKQAAAFcRagOPdSRADsPtVLvbx6baSN1n1DZcr8cFJUbaQ1+t61bNQnvqFAAAgKsItYHHaREap0Zut+i4MyU5XKtHB/n2WKCWoS01C+NTpwAAAFxNqA08SuvRIuvI6h4da6Ykv1esM7Z02vlwjcia53Od2EUp259btNm6fXi78Jx4tq72ala9Qj11CgAAwB2E2sAjXBEm6VB7ljWYDjtlS9dfP/p8rhH7vzgbPu/9/wq34bhU3Zypq5KaVa9QTp0CAABwJ6E28Bg6uoDPp334XNuZbnQZlCutr5q6qqlZF6PAPnUKAADACITaQDexDq3SkGc7tbOOK+7SY/pq+jkTPq8/txx9b3QZ5B2pr7CuWtWsi1EgTp0CAAAwCqE2MBxTOnOl2NrY6+1h52lsLe3U87nW2fB5baNVm6m2HcvgfD30rln1CuoUAACA8Qi1gaHk1sGFHlKzCcQC7Jrnv82ZmRnWx656Pidn/T/v0VG+bfuN+wdjurpuW9dWr5o1GpSRqNN0u5+POgUAAHgToTbQVS4UnGWK8dJwk2cJR2rTz5nZGXocO3oej0Y+1s1q5vqceX84Wrez1Sxpam986hQAAIAnEWoDXcVGlqx/m2Ic3iV2IYvZGWhhxn1mhkAwdfGZumU14//7DLVXQ50CAADwFkJt4BY61bjb9gKLrXXfDEfol/x7+/w32puZwYUsMJ5U3apZGIc6BQAAAKE2cLNwfb01SNRBR293Tb/5ZKmZGWL3AWNI1a2ahXGoUwAAABBqAzeLTUEcjpDVYfc+Omt/esp78pTfgz7sHz/d/Z7c/fpcw//zTzO9JzNtKwAAABwl1Aa6iXWs7XW2PW2dQ8r5vy8z+wUf4YUsZmfgjtqPvWbJPhfbN6/aX++q/dzFZ+p2blfV3tl6i+37V9bDDOdddQoAAMAbCLWBW6Q61YzSfp9WnepvDMWfMjIrrPvPR8f7G9xZs0fDnlH2yVFq/43H3Se4+v/tbL3Fnh+77Qqj1F4NdQoAAMBTCLWBS6Q6I7c/j0pnYB8t39eR958rjNDJvjczg5Ca1ZOOqduRpHfs32drP1e3avZ5nlR7d7vyvKtOAQAA4DehNtBdOH3kduRNq/a3f7fs3Ntuu87g63nP64zcuT3ThSzcb4TaD88pvc4xrdppXVNq9p3uqr0r6i32ei3aufuCMnUKAADAWwi1gW5SIXarDsBUh2fL9lsH8PwVWxcz9Rie8T7ltlPH/Hu0rv0z4VTqudvjf7j+e8zR0dql6wqfef4ZavZZ7q69s/V29Qwvs5x31SkAAABvIdQGush17sdGbY/U/ghTOb9JSSf7nhFGdR51Zj+zjzKzFrXfahtWJQF26I7tV/uccVftna232POvpvYAAADgPkJtoKnSQPjoqO0r2tdheY9w/eUzz5/Fm37PnlPItm67Z1DiGPPT2drvIRw5uveY3G2tXLnfzLafjrLfzGaU2iuptzuNWgvqFAAAgLcRagPNHJ16tTSo7tm+0dlj8f/w04zvybauWtZYr7VXZwsInsj7/9PV78laB71qtnW79pk2vI8/jfyeqFMAAADeaPl8Pl9fMoEzegRKsVE7vQIrnW3zm/X/cNbt3pOr2dzvvLfu596x4OixwkUtcztSR7m1sfcek3pO7bq1o9V/qg561axlQuZXug+PUG/h9sy676hTAAAA3mpZFiO1gXNadgzG1lTs1f7R6cmBvL2aOjoCrKRWa+tah/t7lfyfH5nNP2eFAAAgAElEQVQZZEZ7ddCrZo9euOa8PR/1dp46BQAAANOPAwf1CoO2nWc9OsRaj/5mXrFRYTWjK0tGnr1JTU2l6nB9X2Oj92re15LOfR3uUF4HPWu29LzsvM1bqVMAAAD4TagNHNa7w2r29hlbqpO3dDRwrpP4Tc50YOdGVp/tGE91wOtwh+N1cEfNpl4Pnk6dAgAAwL+E2gDQyJs6c1uGw+HI99bLDqxtbn/mWd54QckRrergyprd3sZ41F576hQAAADihNoAkFAzyveNI5Ra/r5XrHP/tv+ft/D/WqZ1bfWu2dhsGIzF/0176hQAAADShNoAvFpqlNm2k3b9d2wtbaPUAAAAAACgL6E2AK8WW28yFWDnni/cBgAAAACAPn7dvQEAMKJtuF3C1JsAAAAAANCHUBsAAAAAAACAYZl+HIBXWqcLD6cNX0dch9OP5/5tlDYAAAAAAPQj1AbglUqCaGE1AAAAAADcz/TjAAAAAAAAAAxLqA0AAAAAAADAsEw/DsAjhGtjAwAAAAAAzyDUBmB61r4GyHDRDwyv+cV5y/L5+HwEAADAgwi1gdcxohfeQ73zemuwNVEtqFveZlmWz/f7bbfvXxBoq1MAAACuZk1toMjacbX+vXa8te7Q2rbZuv21ve/3+3dk77JM1dEP1NmO4tcBz6us57cJa2B7np5lm+GI7WfT7W0nGrxshLY6BQAA4GrL5/P5mrYViNl2soUdbuHjPp9zU0CHbYSvfab93edvO+IcDyGrZW3G2t5q2W5sBJzPPzxWKtRals9aBS32/541u7anbnmq1Gfr7T5fvL+vz0nU/WdTS+oUAACAGS3/79cSasPDxDrJjnac5cLsVFs1x5TYc1LbdLT9osfHRpg4NsIfuYtcWl54UnoxTW274W0rn4F4nEygHY7aHq1mU20cCvlgYLnP5eE5a3efz9X85/PjPnUKAADAjJZlsaY2vFmu4+xIh1fN6M0jIVjX9mPrjeZGvcCLbEc6x2rqzMjt2Mjv7TIBRwPz3LbmpknNXVRTerEQdJeaYSQWbiXOZUfrq2fNpp6XqttciKZmuVvt+SR83PpzsjYKRmfHqFMAAABmJdSGl4p1GMVCqyOdSrmAq8XUh93ajwXbMLnSDuOaEVap+2sviil53JHAfK/dXMd79Qg5uFoYVm1/Dm8Pbwv0uFistmZr2t3WrXplZLn9s/Zza7KmKkZnF7eZoE4BAAAYgVAbHio3ErFEiw6nsMOsVbtd2xds80J7nc65Udoxe6PAzs7UkHpeTbslQX/t7w3dxUZfruetvRHbGbn6OnqxWGnNtjoOqFdGUbp/ttz/j84upE4BAACYiVAbHio3CvNqvTuumre/F2zXTvuq446B7XU6H+18To0CO9uZnQrMr+gkv/M4CkVOLpsR1leLuorVbItZW0qoWUZ0dv//UVMNPmuqUwAAAGYg1AaGM8TojVSwfXI0HNyhRYfxmc737TbMMAvE3uuudMQznEb1tSxL0wtFrg7JwtddqVlG0Ow8qE4BAAB4GaE2vFSLaRAfLwy2S6d9hcGc6TBu3VnekuMV9NGrttQsNPT9fnpUlDoFAABgVL/u3gDgPtvRWCME2rGg7fbRGrXvybL8+weYwnbq1dUIx0X4R2wWkRdeWKVeGZn98zfvAwAAAK0ZqQ0PFOssSnUg6VhqLLamNgxslFkbRuj4DjvgHR8ZUhhs37Sf3l2z6pWR2T9/8z4AAADQklAbAF5Op/NfNRcAvfl94mb2vc/nk69BNcvd7G+/qVMAAABaEWoDQ7l9uvGc2PrZL5z2lbmUdhjf3Yl89+sDddQsAAAAAFcSagNDCTvJhwu5B5n2FQAAAAAA4C1+3b0BANP5fv/+CW+PPRZIil24MtzFLMA/1C0AAAAAVxNqAwAAAAAAADAsoTYAAABQZVkWszQAAABwGWtqA8MI19NO3QY8iw5xmI+6BQAAAOBKQm0A4FbhxSvCMhifuoV329b8siwuRAUAAKA7048DAAAAAAAAMCyhNgAAAFAkNjOD2RoAAADoTagNAAAAAAAAwLCE2gDAbWJrcFqXE8ambgEAAAC4mlD7f+zd4bKbqgIG0Him7//KuT96bd0UEBUEdK2ZM6c7MWgSicoHCAAAAOzKTTNuCnIAAABaEmoDAAAAAAAAMKxfvTcAAAAAGF94q4FlWdx+AAAAgFsYqQ0AAAAAAADAsITaAAAAAAAAAAxLqA0AAAAAAADAsITaAAAAAAAAAAxLqA0AAAAAAADAsITaAAAAAAAAAAxLqA0AAAAAAADAsITaAAAAAAAAAAzrV+8NAOa3LMuff3+/3+RjNddVs8xW6+65rQAAAAAAAE+xfD6fr8AFuGpZln/C29hjrdZ1l6Pr3lu+53sBAOD5tp1NZ+M8GQAAgM/n97WtkdoAwGVmbKiz/JnXh5/zkc4yOtYAvMOMv/Uzh/EAAADUJ9QGbrENZtYQ5UgIlgp2Yo/nyg3Xu10uFgzFtmUtb2+doXBb17+3ZZmynFnFwtSjAevRdfVwdN1Xt3Xv9bnfIgAAAACAp/iv9wYA77ANbbdBVxjGrI9tg5zt49vAJvZ4qowwVNuuO/b/2PaF691bZ+w1sW0KP5uegR0wj1iHgTO3R/B7AwAAAACMzkht4FapEPvI68Ng++hrcyOpY89dCY3Cde8RLvFkZmwom6b96rTtR7cJAAAAAGB0Qm2gi1rTbV8NaVpNjxyKTTGe2h54qrW+hTM2fD7x6fi3f6fqUPh4rE6nZkEIX7fdxtw6Y+tKrTP2mtR2xbbhipJtqrk+AJ4n1Qms5HU1OmoBAADAyvTjQBe17x1dOgr6zFS7PUZPG7HNk5WMvi59/VpGaZ3pOWNDqTsD5iOfHQDvs+1wdeQ2Oanb/AAAAMBZRmoDVcQauGLBVWzkYzg6MXx9rOwwoN4rI/X67Wu22xsrO/Ue9tYZWyZWRmyd8GRvm7Hh6jaUjnYreS8lI8kBAAAAAEYh1AaqyYUhpaMcazy+91hpaLO3zXtllrznO0d/wmhS04JfLa9kmaMB7giBb+z3onSKcQBoJdUR1PEIAACAmpbP5/N1sQm8mRAI6imZsWF9PDXyuOTxWDl7ZWyXS70mNno5VkasnL1ZIkruLRoLqXPL7y1Tsk2l6wFgTlfPdXP31Y7NPpT799H1OiYBAADw+fz/NoofoTbwUkaRAFsjNJ6PsA0APEuNUDt3y4pUZymhNgAAALUsy2L6ceC9NJIBqxEazkfYBgA4IhVuAwAAQG1CbQDgtUaYsWGEbQAAAAAAGJnpxwEAAOChrswEkhp9vS2vdIT20W0wgwkAAAAr048DAAAAUSWhsuAZAACAO/zXewMAAAAAAAAAIEWoDTzKsizFUyACAAAAAAAwPtOPAwAAwIPp9AkAAMDshNrAY2wb65ZlcX8/AABer+U5sXNuAAAA7mL6cQAAAAAAAACGJdQGHiE2paJpFgEAAAAAAOYn1AYAAAAAAABgWEJtAAAAAAAAAIYl1Aaml5tm3BTkAAAAAAAAcxNqAwAAAAAAADCsX703AOCq7/f74+9lWf55DAAAAAAAgDkZqQ0AAAAAAADAsITaAAAAAAAAAAxLqA0AAAAAAADAsITaAAAAAAAAAAxLqA0AAAAAAADAsITaAAAAAAAAAAzrV+8NAAAAAMa3LEv2se/3e+fmAAAA8CJGagMAAAAAAAAwLKE2AAAAsCs3EtsobQAAAFoSagMAAAAAAAAwLKE2AAAAAAAAAMP61XsDgHdalmXa8k2tCADAW32/33/OtZ0fAwAA0JpQG+hmxsav1mE8AAAAAAAAP5l+HAAAACi27Zw6Y0dVAAAA5iPUBgAAAAAAAGBYQm0AAADgECO0AQAAuJNQGxjK3j2rrzy/LMuf/0ofBwAA4gTbAAAA3OVX7w0AWLUOtLeNbuvfuccBAAAAAADoz0htYBh7Iz2uPH90FIlRJwAAAAAAAGMQagMAAAAAAAAwLKE2AAAAAAAAAMMSagOvE95HGwAAAAAAgHEJtYFXEWgDAAAAAADMRagNvMY20F6WpfPWAAAAAAAAUEKoDQxjDZrDwDl8/Mzz2+e2z3+/3z+PxUJv4TcAAAAAAEBfy+fz+ZqKF7jbrNOAz7rdAAAAAAAAM1qWxUhtAAAAAAAAAMYl1AYAAAAAAABgWL96bwDwXu5XDQAAzGp7PeMWRQAAAG0JtYEuWjb6uO81AADQUnjN4RoEAACgLdOPAwAAABSKBdjf79dMVAAAAA0JtQEAAAAAAAAYllAbAAAAAAAAgGEJtQEAAAAAAAAYllAbgB+WZfnzHwAA8FPs/tmx+2wDAABQz6/eGwDAOMLGOI1zAADwr1iwDQAAQDtGagPw+XziAbbGOgAAUmLniUfOHZ8wQ9D3+9UJFIBDnnD8A4AejNQGKBQLfY+MZN5erGj4AgDgzcwQBHNyXQvXOP4BwHlCbYAbuGgBAOCNYgFYaoYgYGyua+Ga3Ax56hJPoxMUjONJ9VGoDVBJ6uCg0Q4AgKfKTZ0qAIPnEMYBUMo5IIzjafVRqA1wQKrR7gkHh1iDxIzvAwCA+8Ruz5N6DgCAZ9MJCsbxxPoo1AamFwuaWzWmpRrtZj0IhNaDWvj3U94fAAD3O3rO7PwTAACA0H+9NwDgSZZlmb4Rbt32md8DAADj+H6/PzpPhh0pP5/0vbcB4ClSxz/tLwBQRqgNTC938n/3hUHYYLc+lmu0AwCAt1nPkbedQrfnyLHHzmp57u28nrcQxkEd4fEPAChn+nGAG9RqkAMAgFHEwqztY3uBV+z+btvXhf8/KjYyvFYAlxt1Dk/ldlXUEttvjuxLrW45dyezkvBUsWODYwX08cT6KNQGKJRrtCs5GBxZFgAAZhcLwEpdPWcOXx+GB2fLjr2+VtnM5a2hnCCb3p7WOA9PpBMUjONpnXCF2sAjxH6c7zxROtJgF1587S0PAACzOnOeeyWs2Du/PhtAlyyfKrvGdUqvzgG0IZSDfbHfvVhdUXcYnU5Q82wzz/XWerj1lBlChNoAlRw9oAm0AQAgbdvQtNfodPTculW54bJXG9Biy5e+/ur07VyTavwUysFvuUZ1HT/gN3UB+lMPxyLUBh6jxb3yWqmxna3fqwM0AAA9HQmez563pq4hWp5rXx1pHdvOo+VSRyqU0/gJ+2IdflLPwZPpBAVjMEPIHITaAB3UHK3RqsHtaffbAABgTqkG3lrnwbGp+GqdW+c63l491xac9pf6TmveDx7e7MytItQfRqQTFPRnhpBnEGoDjzJjEHvm/h3b5UtHsJwpv3VwDgAApbbTaX8+bTp1rutpWW54rp1zdlu21wamIO9HIAfXhO0dsd+z8PcufAxGoBMU9GeGkGf4r/cGANQ200EoNtJkb9nU+1sv7q42fMXK3148AgBAD7GOna3XU7vcO8+p12sD5/D9xL7z2D4Qhhu+M0jbtn2EnZ0+n387QF3Rsi6q52xt9+fS5Wdq/4RZnKmL3EuoDdBRSS/iIwfTbaNJ6UH1aPmp14cXkbHlAAB4jqvnfG8IXa++t1wAmlvnel2w/e/Jn/NswlBuq2ZQIZBjVKnO9Ku9/Wv727Z97TbQvvK7FwbmNff3bScW9YiVTlAwhrAu7p2Lq4v3M/04wABi4faVqYhKw/Kz5W/LcL8RAACOest5ZKwh7Oj7jDVy5x7nHrlQrmR/TnUYrjF9cqwhtnZQLpCjpSu/b1ePJ+Hra92Wbe92clfK5rlydSHsxHFFy/Owp57j8R6pDiepDlVXqIv7ls/n833CGwGYXa0GjFi5n0/8xPdquamGmHB9tdYJAMA4Yud3sbB6Vetc13klMzgayKWuB4/u70ev046Um3q9QI4Rnak7n8/+fnx0fz+y/N4o3DN1rFfnAMqc7eRXK0S7uxOUfYpR1aqLZ+ukulhmWRahNsBIWh5Yao/i2GssiXG8AQB4jtR5XyqMq9kA67ySpzo78kcg9+/r/E6815GOIWfbYVqVmyv/aieXuwNTypztBNXqfKpmUH7kOejtzDlH7Nyn1vGkdYfEGevhsiymHwcYTasDyt0HqtjFFwAAz5I755uxoQR6OxpoH23wLJ3u+ExD6l54JpDjLkcC7bP7SGrEW8vQ7mrHjr2ZVOjj6Oe/Ln92Rsa9ffTsaM6S16SOQTpBMYIz+8HZergun1tv6Tnb0XLX52btZCLUBki4ehHuAgEAAIzKgTNKA+0rgdxaRu7vmgRy3C0VNtTaz2OBXK39MRc4XB00cLbDCGNq0QnqSF3RCQrazhDSutygkO0CPx8Pl489dgOhNkADb7hAiJ30bU8GAQDg8/m3ISZ3Hgn81TqQ25ZRO8wWyDGSsK2i9v6SGm1au9zYCN2Us9uyrU/Cvjm07ASVC9N0goK/HjFDSBhSdwqt9wi1AS6InRjtnUw9SRhgP/V9AgBQV6wjpIZziGsdyLUuUyBHb9t9oOX+0Krs0rCkFgMV5nPHrAQ1pgjfK1snKGY37QwhsQD7+x0y2BZqA2TkTp6cGP0We8+ljwEAMK+9c763nh9DbXcFcq0I5Ai53du+q/XlzKwoqecdz+fRshNUy99ynaB4mllnCMka5PxKqA2Qkesh6EQHAADS9mb1MesPMxPK5QnkaOUtAwxqjIxNHWcdf5/rjk5Qd8x2oBMUs5t9hpDEyn7+3an+CLUBLmo5BRwAAMzMOTL86w2hnECOq95+u7fPp857S5VxZIa9J3/Gd9AJKk8nKO6gHj6HUBvgovDi6szJFAAAPE2Lc2AjaphFqvHzTaGcQI4ct3uDfW+oCzpBMbo31MPo/bMHvJ/25yPUBmhGgxsAAG/V4lx424BktiRGkNrPX9H4CRe53Rv8phOUTlCM4fUzhKzB9vbvAQm1ARL2Tno0TAAAwE9h2FwjfI6VIdxmBKlQzv4IdahTPIVOUNCfGUIKpN5z7PFOn49QG+AkU9gAAMBfuZEMZ4OJvQYl4TYjs1/CNW73xlPoBAX9mSHkGYTaABfkpqtxYAQA4C1qh89HG3tzUwRCL7H9UigH18Tuv6sOMTshN4xBXRzff703AAAAAJjTsiyHwoTtSLsw6NuWuS531LZsGNm6n9pXeaOS273Bm2zPj7aPxTpwAO2EdVE9HI+R2gAH6P0LAAC/XTk3Dkdu1ygzVbbzd1rIhXIlMxeY2QvS9uqIOsSbCNCgLzOEjEWoDVAg1jur5oGrdfkAADxPrDHlSAPLmUCgdogQjqyueQ4cGxEOdxC4wXXqDU9xpRMUUEfJDCHq4hyE2gAZsca1miM/WpcPAAAxV+7p2+L8tOU5r/NperDfwXktwgWjXRmRWQlgDOriPITaABElgfKV8Ll1+QAA8PnER1bHwgLnmlCXET9wTovweVsftbEwGvsijEFdnINQG2DjzMVN6sJo7cEVjoCpVT4AAOQa/6+MxgbOaXVrqbX+ui7kqcJ92+x4vEXt8zOzEsBxZgiZh1Ab4FPnYiZ3YdS6fAAA3il2T+3Uc0A7e+HZ2foY6zydWh/MKjeDyNl9fa/eqUv0ZlYCGIO6OBehNvBqLQ4q4QGrdk8vB0QAAI5w3gjtlN5a6uxtq1LLuy7kKWqHz0frRI3OJ3BUjZkdw/LC19u3Ic8MIXMSagOv1+pAEpt+vEX5AACQEzZqpm6To4EFyl0NznLXi0fK1lDKrK7UofXvmscy0/tzh9Q+duW3vKRjiH0bfjJDyLyE2gAAAPAysQ6Sgm3Yd7UhslaYHSu3xvbBHa6Gz2sZtcpMla0eUUvpPnVkdLUOUHCOGULmJtQGAACACcUaQYy+hjZqBgEtO5VoKKVEbP84ss9s99+Wr8lZ61Gr28qtZatHXHVmPwpHV9ealcAxgjczQ8gzCLWBYfS4qAIAgKcKgzPnyDxJj+vHVqFZ7bKhpSsN+i3285Z1R73kihoze2zL2ZZbY1YCxx/exAwhzyHUBh7BPQEBAOBfpfdY3FsWnmSk60f1jlHFjg+5e5DCqO7uBFU7nGrVCcqobe5khpDystXHPKE2MI3UgchFFQAAAFuuHyEvHHEWPjdKxw/o6WxdmG1WAhiZGULYEmoDQ0ldVLmgAgCAci3Pl1uUnQtXapTt2uGZXD/CebERc6nn4Ml0goIxmCGEEkJtYCipiyoHKwAA2Lc9f655Lh2WVatsYSNXuH6EttQpnkInKOjPDCHUINQGpuKCCgAA/hU7T65xr8TU+ffVcPtN5/UtR6G3Nvv386b97MnUoX7C48jaYUrwwGx0gnovx5BxmCGEGoTawFRiDXMuqgAAeLO9c9+zo7ZLzqmPBudvbUSe8f3O3Ai8cv34HDN+P0+oQzHbY8pKHWJ2bz0/eYsZv9enHkP2qIvsEWoDj/HWgz0AAO90pNEnNbI6FfCVlrstf+91Qg9G4vqRN4v9FuvowZvpBAVjMEMIe4TawDByF1VHRp8AAMCTXRnBkDu/vjoyIhWcG3FBC1euH4G8sI1FfeLNtDdCX2YIYUuoDUzBBRUAAG9XMxwOz69rNgw9Pcx+6vu6YrTPxPXjuEbbV3ob+fM4MrBgxO1/o5H3p8+n3/bpBPUco+/jPczymZghhFqE2sDwttONzEiPTgAAaql5TnxHg+6s5/ChO87pY+sovU95avr3u0OnkUIugdw47rwmnrUe2R85a8Y2p5H2d8eD8d29j9c6jpwp44rZ92N1kVJCbWBY24vJo73O9pa7UnaJWXrJAQAAaXc2pJ69Z2B478+9Mu/imogeYdsT6lHvutPyvbYou+V+NvLIwRnD7Jje+/veugVt/fTax2sdR1Kdo+4wQr06Q12khFAbGFJ48K85iiRX9vbvWuUDAABzmTksGO165O6G1dHe/56Z97WUJ7ynEfajHnVnXV/NdYdlaXu55gn1K2bWEI76nriP9+yk1HP90IJQGxjK3sH2ysVVSdkly50tHwAAeI4eja4l4VDNUaU13+MdAVSr72Qtt+Z7eGsgt+oZWtxZj2q8z9b7Sur9X113qo1E20t7M4eCd8+KMNN+NPP3Wlvvz+JIZ50av6NXjb6vmyHkZ9kjf1cjEGoDQzhyUXL0Aujs1OWlBxEXVAAA8CzhNUdumT1HG75Sy2+vT9Z/p+7dWCuQq/Ee77yXd4uRoGE5V8t+w/VjzfqzV87R19xdj0rbK868toa993d2YMGRqXq1vRxTu37daaRtXve7VrMS1C531O+0hRGOIbnXlR5HagSfR34bz76+JzOEcIZQG+ju7AGh9ATi7MGm5IDqYAYAAM9V0rDaap2rveBtVD1H2tVoxExd68X2iSPh/5uuH3vUn3Ddq5nqUY+OIDmp+hQL/c/UOW0v5/SsXzX1CLO36201K0Gt49DZ1z5B73386nFkpGPgaMwQwhVCbaCbWgeE8GSiZu+u1EHPwQwAAN4jFtrcLRwZtKdXeHfnNVLJKNN1ue3fe2WWLHskyHv79eMI9We7/hHr0Z2dQM6uLxc4XN3Htb2cN1L9OqJ3mB1qNSvB2X1ZR46/RtvHzxxH7jDL/mKGEK4SagO3a3FA2B6UWpz4uaACAAA+n7muBZ4WyK2OXpfFrufCUaa1wr6wDMHETzN+Fi3r0Qxhdij8PGru49perhn98+q1faX7aMtZCUr3bft+ns/lX7N8JmYIoRahNtBFy4NC6wOOAxoAAFDb2rgWhmdhQ164fOzfT75muXqLqbWMWmXulf/k72JE6lFaq4EFrT6np33+3O9sQNxjVoLU+rif40hdZgihNqE2AAAAQGdHRq7ULnd0tUPiO2b60pjdh3oEtLrdYctZCbaP0Ver48jbmCGEVv7rvQEAAABAXu2pb5tNST3AvQ55pnXK8BblAvAMa9hVM/DajtCtrWXZ0FvtGUJa1xf1cA5CbQAAABhY7RGfzUaQLsvnozEIAACABkw/DgAAAAOqPQ1es2n11tHZQbni7b+ajYyHl1CHADjLMQSeQ6gNAAAAg4mNpt7eT+5IMJ17zbqeU4F3Isz+85xR25/Px1SGcJU6BMBZjiHwLEJtAAAAGEhqevDt46UhdK6s7eu35RY1/qVC61zQDQAAACcJtQEAAKCD7VSIuVA5FmDvhdslo7NjdkdtG50NAABAB0JtAAAAuFkYLK9/h499PvnR2KkwPPWakpHY2cA89VqBNgAAAA0JtQEAAOBGuftlH54GPHj9+u/YOlPP5crc3RbTjQMAAHADoTYAAAAM4kz4vEqNsD4akMfKjW6X0dkAw9ve6gIAYGZCbYADNNkBANDSlfA5LONKQJ4r8/v3wcvlwp7agdzVTh4wk3V/F2wDAE/w+lDbSV0fLiCZ1fL5fL6mWAQAYAItrrtcy3Gn2oGcQJu3qNmpCQBgFK8MtbcXQ07u+vAd0PICq/nF21qucBsAgBPC+2d/PsI22Ipd012pIz0CPrWZXmJ1JXkbiWsr+nw/9euX4yEAkPK6UNuJ0Rg03rzT9ruuPSVirKNE1QurZfk9Sntblv0WAICTwtGnrokgfQ231pej13i55cNR4DWDvv8XWKc8OCDVxrZ9/PI+v93Hg3Kv1COjy6lFWzPAc/0/o3n+j7wTo7H5fp5t21iQ+o7P7gPh61I9+s+U/c9rNU4AAAA0sXe9eLRzfC7c+3z+vT6sGvRBY6mO/Uf261P7/LL83MeDv6+07WgT5LLN/lizrTm8BUbNWQlqlgejaNVxsGVdVA/nsPwdePj8L8yOOT7f0XhSF0Spi6TPJz4K/8h3e2XZvZEuR8tOlbPbWLE9wNqnAQAA/jgyQ8GZQK5kdPbZdSZe8Pn/C8qWh4tKOnkc2Y+L20rCQHt97PeK2q8fUtZ9M7KP1rp1RTjbQY0ZJ+33PE0qC7gabreqizqWzOc1obaDxDx8V2MpCbVzf589yOwdUPYaL868tvT5YOF1ZT8fy/0NAADwUkdGXJdeQ5Zcw51ptNx9jTCbDkqnF786C17w5Of/T8Yfjz23s72764QSmTD756nM95QAACAASURBVGLnjgHhrJDbMmrNOAlPUDqwbbS6qB7O5xWhtp1zPr6zceyF2q0uprblfD7lB6krPf6rnFSmTqIF2wAAwMuVXD/uLXu0/BrXef+UIcymo71p9T+fBvv7xVnqUreJ0/bHZQfb2852gsrVr9LjjDCbJ7oyoO3MTB416uLRbWUsy7J8fvXeiNGF8/R/PvsHvrsrREnQ1+IeBmH5R7aJecTqwBFX9oGqgfONZQMAAHDcleuzsN2jVvvMj8ba3w9cLhNaGHV/z42w46VSU9mXzgawLntwP8qFb2ePPyWBngCNkZXO1LpK7ctH9vG9rOpMfSyti0fLZTxC7R2pewDUqLy1bH8EUs+XLHdl/Ue3iXnkpvjutQ0lSk8YHcQAAAD6q9Hov7ZFtAgQXDvyJi32d3WIQxre3q9FJ6hYSCdA4wly2ViLwWxX62MqMNe55DkeHWrbUQEAAADGV6v9RjsQT3Z08A1MKRZgf79Ngu2a9UeYzdPE6kfN2XDW8tZ1bf+uWWatchnDo0Pt1sIeXatcb6/U1A2xyhuOiI2tJ7dNsb9zy5Y8n3ufJWXyLC6mArETbPfTBgAAcP0IlZS0D8LwrswEOXgnKHWS2Yww464ZQigl1C4UO1mM9egKQ+nY/ay3j4Vhd6rMcJ2pkDpVXsmye8/n3mfsNWfV7u1DWyNdTA2xz6zB9vZvAAAAhrp+hJkNV3d06OeocH8ZIFSDtxrh9qNQSqhdKHeyWPpcaqqGI2XWvJ/33n24S+7Tffb1zCF1v/SSx0bQrXPEoJ8HAABAb6NePwIHqcu8QNi+bSAW9KEusvqv9wa82XY0dU6rgHhdd27Utx8GZpCajQAAAAAAmEg4C+LnYzYA6CCWSwmT6c1IbU79EPnxAgAAAIAXiQWLwkZaGOT2ftq/ebtRbh2jLrJaPp/P96k7RI3gNVdhw+dyU4nH7kF9dIrvvfcT29bSbdorL/Waks/gzHcgNOeI1H3hPx8HPAAAAIAqhNoAQCfLsgi1Z/K095PzpvfKdUfvTQ8AAADAQUJtXiQ1iEZ7I9xHPWRrWRbTj89CRYW83EwKAAAAAFSgvQUA6ESonVEyPXfroDm2DTWmVRaSAwAAAACHxEZqAwDcQKidcfSe16224fP5GULvbdeRcgEAAAAAgJ/MBAn9qYdsCbUBAAAAAAA23O4Q+lMP2RJqFwqn/E79vX0s9nju7/DxsOzYlOHhY7npysN17m07zCK239qXAQCgnRq3xQIAAIBS//XegBmswXEsEA6f3y6zfXy1nUI8/H841Xi4rlSgHVtfyTakngcAAAAA+CHWfqhNEQC4iVC7wJXAd6/3emz0den6Yssty/LP6O+SbTiyXgAAAN5re81p+j8AAADuYPrxhlJTlYfTi7dY5942lD7fQ6vPBgAAAAAA9rjdIfSnHhJ69Ejt1D2r79IzKN5OP57bhpHCbAAAAMYWu8Y2WhsAAIDWjNTeEQbj4cjm8L7W22W2y8VGSIcjksMyU//OLZe653dq23PbCAAAAAAAANDb8vl8vk8OM0eeynrkbevJ5wIAADCm1Khs13AAAAC0sizLs6cf/3z6T0GeIriN87kAAACMKXdtPeJ1NwAAAM/x+FD78xkr2F6WRXCb4HMBAAAAAAAAQq+6p/YIoWnv9Y9qhO8GAACAtPCazXUcAAAAd3nFSO3P5/fF90gjtvlLQwi1rDMhAAAAAAAA8ByvGqn9+aSnIheq3if8/H32AAAAAAAAQMrrQu3PJx6iGt15HyE2LWzrsNH/AAAAAAAAz/HKUDtmpgBMYAcAAAAAAAC8xWvuqQ08V2ymBbMvAAAAAAAAPINQGwAAAAAAAIBhCbUBAAAAAAAAGJZQG5habppxU5ADAAAAAADMT6gNAAAAAAAAwLB+9d4AgCu+3++Pv5dl+ecxAAAAAIDVdobHWFtiqo1xfd2V9sejZVxdZ8nrw8/jSBur9lhKvane0YaR2gAAAAAAwGusQVUqsNo+vhfEnV13q+WPvn4NEtf/3NKRVp5W79SV+xmpDQAAAA/VuqGlZflGRQAAtBUbGXsk2F5fb7Q2cAehNgAAADzYjA2MRj0AAL1spx1e/x0LbcPHUiNLcyNOS8uIbd92mdj04Xvl5LQcMQsxs9S7sM5tyzJleXumH5+QCgEAAAAAAPVt299T0yVvRyhv/w6n8N4+HiotI/aacJlwO/emeS5VOjW5acu5apZ6l6pzsWWoz0htAAAAAACAQldHP58to9Sd04EL8LhLr3pXGlSrC+0JtQEAAAAAACZWcm/r0qnES0Lxkqmh4QliU4zH2PfbE2pPyIEBAACAVmINNSXXoOFUfmfKAADoqWXb+wjt+rFRq7H7C/feTt7lafVOHWpn+Xw+Xx/uXFQISFM/AADgr7Pnx1cbN2u/HgCgptJ7Q4f30D3yXLiu2EjPkjJSy4fr2a4vtv7U8nvLlGxT6Xp4t6fUu1gZsXVS17IsQu0ZubiHNPUDAAD+GiXUvrp+AADKOI8CnmhZls9/vTcCAAAAmMuyLD9GK4R/h8sCANCeQBt4MvfUBgAAAP6RC6m3U+x9v9/olHzCbACAe5j2GHgDoTZwu9aNWy3Ld2IIAMBbxO6nmAqwc68XbgMAtKXNEngDoTbQxYwnWhrjAADg35Hae2Y89wcAAGAs7qkNAAAANKeTKAAAAGcZqQ0AAAD8sYbPYQi9jrgOpx8v+ff29QAAAHCUUBsAAAD4oyR8FlADAABwJ9OPA93tTUPY6vllWf78F/sbAAAAAACA/ozUnpAe8TxJz0B7W5f2/gYAAAAAAKAPoTbQVXg/vjufF1wDAPAGZiICAABgdkJt4JXWMFuwDQDAk7U813UuDQAAwF3cU3tCetlDPXsjvQEAAAAAAOjLSG2Aj3AbAAAAAABgVEZqA/zf9/v9M32iaRQBAAAAAADGINQGXi28D6D7AgIAAAAAAIxFqA10tU75HU79HT5e8/llWf78twbY4d8AAAAAAACMwT21ga5SIfLeNOBXni99DAAAAAAAgP6M1AYAAAAAAABgWEJtAAAAAAAAAIZl+nGgi/Ae2AAAAAAAABAj1AZu1/L+1cuyuD82AAAAAADAg5h+HAAAAAAAAIBhGak9IaNQAQAAuFvsFkLbx1yrAgAA0IqR2gAAAAAAAAAMS6gNAAAA7MqNxDZKGwAAgJaE2hOKTfkGAAAAAAAA8ERCbQAAAAAAAACG9av3BrAvNjJ7+5hp3gAAALjD9/v95xrVNSkAAACtCbUnkWokMBU5AAAAAAAA8GSmH59ArCf85/M70NYjHgAAgDttr0NdkwIAAHAHoTYAAAAAAAAAwxJqTyI1WhsAAADuZoQ2AAAAd3JP7UmZehx+S03Nv1JPAACgDefaAAAA3MVIbQAAAAAAAACGJdSeyDoFuVHa8FeuLqgnAAAAAAAA8xNqAwAAAAAAADAsofZkro48XUd6r/cc3t57ePt4S09bT41199xWAAAAAAAAGJlQeyJhGH00BF2nLV//C19/11TNT1tPjXWXLC/0Tot9fqYeBwAAAAAAeAah9iTWQHMbSm8fL3l9GPIJ/QAAAAAAAIDR/eq9AezbBtpb62jrWGBdKvW6bVgejuqO/R17TaqscD2xZcMy13WWlJv6vGKP595HbDR77PHU57H3HmPLprZ1O0I/tp38/B58JgAAAAAAAM9hpPYkUiHdlfAuvL92rNzY/7fTmG/Lik1tHls2fE1s2Viom1p2r4zU46kyYp0Hjn4eJe8xFZrnPofw80iVAQAAAAAAAE9hpPaLxUY/p6SWOxKql0x/ngpoz4T3sWD76GtzI6lLPo8a250izP6XkB8AAAAAAOB5hNokHQm9a65z1LLv+jxiU4yntod/+VwAAAAAAACexfTjk0iFm6WjUluNYD1SZqtljyodBX3mM+sxStjIZAAAAAAAAJ5s+Xw+XyMbxxe733PqHtAl5axi5cUeD9eR25697QyX2z5/ZtncdqRem9vm3Pasz+99Hke3O7V8bvvPfP8AAAAAAAAwk2VZhNozSYW1d6zXPvKXzwMAAAAAAADusSyLe2rPZDtC965QVYD7k88DAAAAAAAA7iXUJsrU1j/5PAAAAAAAAKAPoTZRwtuffB4AANxhe8sh56AAAAAAvwm1AQAABhDe6satbwAAAAB++6/3BgAAALxdLMD+fr8/Rm4DAAAAvJWR2gAAAMDrmf4fAABgXEJtAAAA4NVM/w8AADA2048DAAAAr2X6fwAAgPEJtQEAADqLBWhGigIAAAD8ZvpxAICHc49QmEMYbK9/q7cAAADA2wm1Afh8PkIveCr3CIW5CLIBAAAA/mX6cQD+NJ6v/7l/IDyDe4QCwD7T/wMAAIxPqA3wckIvAEYWOx4dOUYty/LnP4CU9fzX7wUAAMCYhNoAAMAjmYkEjtGJ5PPn9wIAAICxuKc2AAAwrW14tnf/eEEVtBPWOdN3AwAAUJNQGwDgodaRqUIGZpca9Wn/hvvFOpLoRAIAAEBrQm2AlxN6wbOFUy7H6jyMLtxf1336yn6sHkBcbupw54wAAAD0ItQGwH1G4eEE2Tzd0ZBbfYC0VCeS2HMAAABwl/96bwAA4/h+vxorAZjOevyKzUqwtQ2/l2W53KGrRhm5smFU675/pCMJAAAAXCHUBgBeJ9a4fqTBfW3M10gPY9uG12t93YZxV6cvD9dRQ1gujCjsSJLrRLI+Hz4GAAAAR5h+HCAQG3VydiSKUc/wPO4nCveK1a9tQLZX//aeP1qHY1Odh4Hdmd+EVuXCXVKzJYT1tcZxs+Wx13EdAABgTEJtgIqEXfAMqc4psTqtjkM/sRDtiFjgllt2bx1nQ+i9dafKDUe9XgnTj77eOc4z5TqRfD7l+2r4dxhon91/YiPDa+2HZkkAAAAYm1Ab4ITUdIq5sEvjL4wl1WCtcwrM5Ur9LAm0zwRnpeH20bL3fpvOjDo/83tXc8Qtc7nSkeTq/hK+vtZMBnuzJNjHAQAAxiDUBojIjc442wCsQQzGEguDYo8fofEb5pMarV3jN2FvhHXt34urAWN4fnOmXJ7vzP5wpbPYXn25MkPC3vKxzhtmSAAAAOhDqA0QkQq7Ys8doSEK5nF2+mD1HOYSmx55+3jtddQqO7etV6dONmMFrdSe8n+rdbmpss2QAAAAcA+hNsBJte+XCYwl1jieGrH1/X6rNTS3GsG5lu13COJiUw+3XEfN8sLfjdKA7Iy930TIORI8n92vUh0+zJAAAAAwN6E2wElho1wu7Iotf1brxuOro7vg6cL7iX4+8amFr0xHWnu0aKxc4Dnuvv+v3xGuSp0v1zr2heXVKHMtIxeYX2GGBAAAgDyhNkBFYWAUBt1XGqdahV3hOtbyNaTxZLF9+0g9rT26LFanazTwtyoX6O/qcXqvM96RdTpn4KyW0/5vy6vZESN2HD16H++jzJAAAAAg1Ab4Ry7s+nz2G25TUwqeDbdbh1JCL/gp1jml1Jn7au6t42x9LP2t+qfcsMH9TP3flnHk9ctybn080tV71z59Gt/YzAtH32fq9+7K7yAccce0/63KNkMCAADAvYTaAAedbeiNjULJNYK1DLvOlB8LFkqX0xjObK7cx3N1tX6nyt577dGyfywXC5WPBs3h8qWvX5cTbFPBW6bxrTWdcunjR5ZlTjqT5JkhAQAAoB+hNsAJLQOvlmHX1fK3ZbwhLICzatbvUKq+N5tZ4epI6zDgPlMuRKTCs1j9c4yC9t5wfmiGBAAAgH6E2gAdbO8fWDOQypVVK/BKhQWmRIS/wtkLWgTOTcLsdaT0+u+tq3X87AhuXi11bHlDeAajKp2t56l10gwJAAAAfQi1ATqIjchoGXbVLj9HuA1/3XGv0GYjs8Nwu3QK8TO2AbcpyNlI3fpCmAPt5M7ldCgBAACgF6E2wACmCbtOrFPIDZPahtt3/Jb4reAEITfUlzuXU9cAAADo5b/eGwAAwCCuBsvb6ctLy1xD8/A/ITcFvt9v9D60YYcqHaygrmVZjNIGAADgVkZqA3BIeC/wz+ff+wbDqGIN8Eca5R8/Wi0WJh99n2EZ4bTiZ8uFA1LB9iPrLXQQ3ks7d34IAAAANQi1aW7mkEsjzLsIu8rFRsXB072msb7Ge0qVEXv8yLK8Sqx+hUHa3usdq+A+OpMAAADQklCbW8zYkDFzGM/9XhN2beTChr3HYFSpACxWp+3b0I/AGtrYO5d7wzkuAAAAYxJqTyg2tRtwj1gDurAL5pLqtPTGzikwo+10x8C99jqU6HACAABAK0JtgI3cCH2BFzxD7DYDsceBsWzraot627p8eAr1AgAAgB6E2pMyWpuQxtc6UmFX7DngmfyewnjC897tbCnbv0ctH56ixTWo2z4BAABQQqg9sdmD7dKwsGS5vc+hRhmzEMK2p4F7fDM3jtqv+ovdWiB2zH3KcQNGtnfMvRo+ty4fnqTF+dX2WKqeAQAAkCPUntyswXZpMFDy3vYaV0rWNXMAlqNhqI0w8BJ2jWnGz/+pv0VPEd4n9PNR16GVo+cwsc4oPcuHJwnrS41rjFgZwm0AAAByhNoPMON9/45s517jYSxkOLuup5pt/5iRsAvmEKuTR8KqsK6r41DfleNneF5cu+PZjOfdcEWsvtSYIWHv+u5K+QAAADyTUPshwgv/meQaNe4YFbOWHfvsZvw8c4Ssebmw6/M53sHCZw1zUYehr1oBVuq8uFX5fit4qtrhsxkSAAAAuEKo/TAjXuznguHS0LjVNOulDTUzMFq9PYEXPNf2dgLAvVqFw9tArMV55HpeIHDjaa6Ez+vfZkgAAACgNqE2Xd3d+367njc0QD79/d0lnMaUZ4p1DCm9L2tqtgf7y/jCBvj137OUD0/Rul60LF+d5kmuhs9rGbXKTJWt3gEAALyPUJvXiDWmPPEeyLNv/2i2+0jL2QI00PV3dlTR+nztUUm0F34/tRvMW5cPwPOkrllKjxlnZhWqPRPRdhaDWmXGynYcBQAAeBehNlO42mgRG6F9pbFoRDNv+6hyHSFqhF3bcoRdcJ+9ena1PrYuH1rpEaYB9VzpXNeizpohAQAAgJqE2nQRjpCONb7kGkbDkDp8LFZO6f27IRc01Qijcg2Mwq6xhd+L72kuV+4RWjoVfcvyYWRmqoD7xK6TYnVOHQQAAOBJhNp0kWtgCUeu7r1+LxzsOTqBuRwJpM6EmmfLt2/eK9UBJjXjQ+w2Bozn6j1Ct/W39lTzbkHATIRp0F7uXEIHEgAAAN5KqA3wOd8gGAu3Y42N22WPli/suldqZohYgH3k9fRRq/6Edb11+fYZehGmQX+p29/EngMAAIC3EGoDr3ZH4CXseobYbQ8YV6v6st0HWgR6a+cJYWG5mevjiN+xMI2j1ME+nBcCAADwNkJtbjFzYxfP1DLwWgOp2uWbkhyOaV1PWpavjh8z4+c187mRMI3QjPvCzHXw8/n3vLD2rTEAAABgNEJtmtOQwqhmDryob23cDhu51+8xnH685N/b1wM8hTANxhS7VYq6CAAAwFMItQHgUxY+axQ+LtaYfqSB3dTHMAdhGtQRqzM6jAAAAIBQGxiA0Is9prr91xs+EyM/3+cN+/VRd34mwrT3Uvf+NepnEnYgGW37AAAAoBWhNjA1oddzzX6vy7s8oWE79h5idXnW90der7oeW2/JPna1I9ZZI9T1vTBN2DaXO+terfoW7l/r86n3UmMfHHGfzm2HeggAAMBTCbWB4aUa5kYNvXKNq+yr9dm98TsYdVRZ7rvQMeW9etfRs/eBHmH/7FnXR3j/Z7Tc32b73epR92rUt9KAe6v2dzPqcRYAAADeQKgNDCHVwCrweo+ajexv30dGa3SPhQyp53i+3mF2bduRonfvz3fV9ZbvrXXY/Pn4nVnNXPdSHRn33lOrutlr32pdF1t9Ti24JgAAAHgfoTYwhFTopbGKrZkb5HuYqcFXnWdrlLoe7pe199OaM1O0qDvb99vqvbf8bP2eHNez7p3ZJ65+x1ff7137Wau62Koeqn8AAAC0INQGpiDwer6wQTW3DM/7nMJ7aZ+dqpbx1a7rNUKp1OOp/TLmzIjQ0nsKX3n9GbFjbs3QK3f7kKvlO19Ia3WcPVIHa9W3WnLvd4Tj7F5drF1PrtZD9Q8AAICWhNo0N8poqzM0yIwj1oAn9Hqmkkb3PW/93Xnavh8LNNTx56hR12tux+pMoHb3e7gzzE6t+0x41bJ8YVq5nnWvRn3r6c79a+94d3bU9pF7mZcec9U/AAAA7iDU5hYzNnDM0LDGb76rZwo7K1x5/Sye+D5j26cjCltX63or4cjRvWVyj9XQsp6cCaTOhF5ny9/bNr8j54xU90rq297rWulx3+zS9abqSarjZ2m52/L3Xqf+AQAAcBehNtBdLvTSUMbnM35w28NTPpNwdF5sKtTc8zyL7/dfo4XZoTD0CsO0q+vIlWN0aD2jf4ZnZ+e5ch45cpgdyp03t6qD6h8AAAB3E2oDQxN4wfPNWm9bjmzUoae99fsLv8dwpGO4fOzfYcgz+vdXO4xKjbCt+TnE1jHyZ8xPV+tbbIryWAeHVPkjq1kfY59jqzo4w2cLAADAswi1geHN2mjWeypPGFnL0G8tu1XD++iBJWWOTO1bs8xRtJwifVmWptOwq4PzqVXfUsvMvj/U3P47Zjua/fMGAABgTkJtuikdaVOy3F6jTY0yuFfrwKsVo1fmFdsvjtwnNrVf2Rd+2taR2vUldk/R2OO1ygfS1BMAAAAAahJq00XpPfFK75V3dV1G1I7jzsCrZvnCrvmdvV9nOHVqbDpUfgs/n5p1Mfdd1ViPjk8AAAAAAP0IteniSDCwFyTkRkgeXRf9xMKm1oFXrfKFXaTYL37bq2NX6uKR15yZklWHlTnoQAJ9qYMAAABAa0JtuisdXXfXvVe5V0lg1DrwOlu+sOt9joz219nheB05+pt/9jMunQnCdzgH3xH0pQ4CAAAAdxBq01VpkByb1rfW+jXE9XEmEG4deJWG28LsZ0v9Lm33p/XfsQ4xOsj8duX3NQydw2NAjTqYK0sdBwAAAAAYi1Cbru4Yib0VC6W4V60wqmXglSpH0PUO4febC7Bzr39buB3OenG1nqQ+x9q/3eExwbEBAAAAAGA8Qm1eIxZUtA5L+Kt2IHxH4CXMZivWcSLnjftLi9/Q7Wfe+jfaMQAAAAAAYEz/9d4AKHE1aEiN4t3+tz5GOy0+3+331yqQsl9AmdZ1ZfbyAQAAAAA4x0htughHOYb3Mg2n+U1NB7wtKww0w3LeNhXwGwmkuCL1W7Ht9LJ9Lvdv+yIAAAAAANQj1KaLXOBTMmp6+1xquaOjr4VQ8G4lvwF+JwCAWqp3ul2Wz8e5CgAAAA9l+nF4iPV+swAAwNiqz+wi0AYAAODhjNSGh8lN2w4AAPSznqtXO09fz/1vOO/XgRYAAICehNrcQgNIH9UbzWAifncAAn4XoavY6Ozv93vunD0XZv9/PS2uBdZyt/8HAACAOwi1aU5DR3/Cbd7Gvg4Q2ExN/P20OzdYy21ZvjCNWcX22e2+XFxvUlONB0H3ttwr9cW1BAAAACMQaj+Q0YmkaAAGgJdJjOb8fr+fz7JUC6u25ZwK6S6U79yGEe3dEihWN3brzc7o7NQU5FdGbedGl6uHAAAA3Emo/RDuo0yuM4N9AgAebHsOsB7z98Kv/z/3/fPQ+fA5FmKvj9UIt8PALBakCdUYSbg/Hu3okdyvU6/JBNqxMvfWH9vuVHm518aWjZWp/gIAAFBCqP0AozcCzDxyfOTPtcTs2w8A7AjDrPXvgqmJt86Ew0fCsRblC8YYUc37Zu++Ltd5JVNmajv/Fnst+M6F+gAAAHCWUHtyszQQzLCNoVnD+Bk/awDghNjozP9PK/5P0L0+t6M0fDt7DtqifPf7ZRZn68znE9nPC0Zn75UbqztH63ZJ55JwunIAAAA4Q6g9MQ0DbNkXAIAfTozi/L14epriGgFy7fLPTINsCmRm82Pf/f1A1TLDx1qatfMwAAAAfQm1J6XRDQCApIujOD+ffwPg2uefLcrfm/bYOTSza7H/3l0nYh1KAAAAYM9/vTcAACBlWZamjd3b8jWq8yiVQ6rWYXCt8vcC7O2Uy9BCbB/TmQIAAACuM1KbbkqnuStZbq+hKGxYii2rsam9Vve8DAOpFuW7FyDEbetF7ToYlt26/Ny0xDCk1P2zK++/retDr/om3KaVMNh+0zElds7suAoAAEANQu0JPaFRoLSho+S97jVIxtZ1tAzO237+tYOvbTktgrVc+bPXQTgjVw9q3nM39fpadTz2+ly4rc4ztDXY3v7dyWyjU02BTEsj7/utvTnUBwAAoB2hNl0cadjYaxDdm0ZSI0ofucCrRjAVC7HXx2qXH26zcJu3igW8sTpwtg6mlq9Vx0uWF2gzJfsoMJjUsTN33gAAAAA5Qm26ywUGtcPDWDnb4ILrSgKv8Lkj3++REKtF+an9B2aR+x3c/r3K1YWSTkfb8vZuE3G0LrUsX6ANx41WX3LTIDvvAwAAAJiLUJuuShsUW4ULAoufSsKu9bFVbHrgs+FRrLy9belVvkZxnmrv9hDbOl5aX3Lhc43bBbQqf+/3IrZ+HV9gLKZBBgAAAHgGoTZd9ZzGWdBwTi7wOhp0bc0Weq3Lxl6TajwXeDG62P64DbGv1PG1rHU94WM1tCp/L+hXj3m70Y9vpdMdj7K9AAAAAPxLqM2rhaNsR2qAHdFe4FVD6/vZti5f2MUMzs4wULuet1K7/L06bdYGAAAAAIC2hNpMoUYwuHevZ+Hjb1eCmdmmh28daH8+7svLmHK3FOAanyUAAAAAQH1CbboIG/1jo+By08eGU16Hj8X+pswoYddsIzlLCbzg2Ub5DYW72dcBAAAAaEmoTRe5QDF3r+LY61PLxUbMnt0mxjXbFPICL0YWm1mgd52aEfRgWwAAIABJREFUrY7DWzm+AQAAANCSUBsoNmLgBdS1N1PG3XqvP5T7HRTiAQAAAAC0IdQGDhF4pQn9mUFsfzw6s8XbjfY7CAAAAADwdEJtbmH02hxKwq7UY/wm7II6Yh1CRuok4vcSAAAAAOA+Qm2a06BPK6OGXqX3ec8tCwCzcHwDAAAAoLX/em8AAAAAAAAAAKQYqQ0ADMmtKwAAAAAA+HyE2sDkhF7wXLHbCwAAAAAA8D5CbWBqQi8AAAAAAIBnc09tAAAAAAAAAIYl1AYAAAAAAABgWEJtAGA44a0FUo8BAAAAAPB8Qm1gWkIvAAAAAACA5xNqAwAAAAAAADAsoTYAAAAAAAAAwxJqAwAAAAAAADAsoTYAAAAAAAAAwxJqAwAAAAAAADAsoTYAAAAAAAAAwxJqAwAAAAAAADAsoTYAAAAAAAAAwxJqAwAAAAAAADAsoTYAAAAAAAAAwxJqAwAAAAAAADAsoTYAAAAAAAAAwxJqAwAAAAAAADAsoTZw2bIsf/5b/94+ftf6ezi67p7bCrWo8/fV+ZLXp76P0vIBAAAAAEYn1AYuWZbl8/1+//y3DUi+3+8t23DXemqsu2R5IRMjU+fr1/krr899HwAAAAAATyHUBk5bw5StnmET0JY6P5ar38f6ekE4AAAAADC6X703gOMECIwuto+G4csaoqyPbf9OLRuWHZaRezxWRrjO2PsIX5cblVq63blt3U4fHNtOGJE6n9/u2LbGtqtknSWObhMAAAAAwOiM1J7I9p6Z7svLTMLRgNvpcmNBV2rZvTJSj6fKiI1wXB+L/X9bzpH3mArQcp9D+HkYTclM1Pn9Op+r9+H/zyqdmtzvCwAAAAAwOiO1J5EahRabehRGkwqESpctKT8MuY6+NjeqMvZcjSmYS4MkYROzUeevufPY7vcFAAAAAJiBUHsCuRFmgm1GVLJPttxnr5a9F3rVEptiPLU9MDJ1/rqSbSidSrzkvcSW6f0ZAAAAAACkmH58EqlGZo3P9BQbaXw0FGk5SrB0FPSZqXd7jG40opLe1Pm+tlOJr39f/T4AAAAAAGawfD6fr8bPsZWM3PId0lNq9GD4+HbWgdh9dfeWzZWfem1uG3Pbsz4fG8l4ZbtTy+e2PzVbA/Sizpdvd67O5+7VnXsfsdeklinZptL1AAAAAAD0sCyLUHsGQm3oQ92Cdxmhzo+wDQAAAAAAI1mWxfTjs0hNezrCdKjwRIIleJcR6vwI2wAAAAAAMKJfvTeAfet0pakpSTWAQz3qFbzLCHV+hG0AAAAAABiZ6ccnkrqXKAAAAAAAAMATLctipPZMBNgAAAAAAADA27in9oTcRxsAAAAAAAB4C6H2ZATaAAAAAAAAwJsItSf0/X6F2wAAAAAAAMArCLUnsiyL+2pDgWVZdPwAAAAAAAB4CKE2AAAAAAAAAMP61XsDKBOO0l6nIN8buZ0brXrXqO91G1qv76711Fh3z219uu0+b3YDAIDxbc/fttc54eOt1nu07NbbNYu9zyH1vR557fa5I6+54zs6s40ty6mxriPrPPMdUsZvDAAAxBmp/QLf7/fPhdD233eu/0nrqbHuo40EAADwRNvg664w8qqz29Xi/L7XNcNeYJn7XlPL7jnyuffad2qtt0WQnXvuzPpGrZ9P4LMFAIA4I7UnVjJaO/WciySeKNZgY7Q2AMCYYoHaXgBak3PEOsLPce97TY3YDl9/dTtaGzHAvrKu2tuhfgEAALUJtSewvfhvVXbYqLBtdIj9OzeKIje6IgwY99ZfUm6qd3npNG6paeq2y8Wmzjv6HmPLprY11+CjcQAAgCe7Mh313vl8bvrr0sf25K4dSq7pSrY3V2bqWi61zHY9e+8lfOxIB9Lt7GEpsWvN3HYd+Z6uLFNyPZja5r1rxyvl5KYOL91HUs/ntr30+4mtK1ZertyzdX5vu2Lb1+L35cx69rZdmwAAAG9l+vEJrFO2xaYRv3IxszYYpC6uYv/eNjJstyEMYVMXqKllYxeBqWX3ykg9nioj3Nbwcw7/f/Y9pi7mc59D+HmUNPAAAMDTxDp/xh7PXcOklks9XhJUhUquq2LPlYRZpWWGUp9J7O/ceve246wzZRzt+Hvl/Za87yP7Vex9HC1nb3+PPRe77s09f+Tz2Htfue0sXe7MZ1BafsvflzPrCengDgAAvxmp/WJnAtIjF1G5C9lVycXmkfUdHQURvja13tRzJe+xdN17hNl5uc/nyAgSAADm0eIcOdbB9KgzI5hrL5srIwzVegg/ozvO2XPvt+T7Prt9td5bj+/rjdehV+p+y/W4rgUA4O2E2i8W6yl8t5YXZFfL3gu6ayn9Hly8AgDAT3edq5deL8VmbRpZr+1LfTbh51z7MywZ0V1zdqza+0OP72v0fTjnypTdtfeFK+uZ7XcFAABaMf04zRy5+Gt5oVg6CvrMBaue8uPYTvO+HV2zNx0jAAB9pDp2nh0ZXcuVUcytA6dW1wI1yy39Xpdl+fPf+rrU9Oy15aYfP/q6veVbvAfXoWXOXg/e9V6N0AYAgGOWz+fzdXI8lzMXNKkeyuFF1JERw3tlppbbPn9m2b33kCo7tc257VmfL72/WOl2p5bPbb/7aB3jwh8AYA4l1ySx8+oj59lHRkLuXWvEXhtbvrScFtc2JdtbMoq1ZB0lr93bxr3rre3je9eRMbnrydw2h6/NfQYl27C3vlQ5Z64rr44yPnMNnnv+aLlX63xYdm7ZM59d6e/L1fXEygMAgDdalkWoDXuEo3PyvQEAAAAAAMxvWRbTj0OOYBQAAAAAAAD6+tV7A2BEpvoGAAAAAACAMRipPaEr98WizPf7FWgDAAAAAADAAITaAAAAAAAAAAxLqA0AAAAAAADAsITaAAAAAAAAAAxLqA0AAAAAwP/Yu9dmN1kFDKCm8/7/v5zzocduSgFRQUHXmum0OxdidiUSHi4AAMMSagMAAAAAAAAwLKE2AAAAAAAAAMP67+4DAMb0+XzuPoTDvt/vn38/5X0AAAAAAAC8lVAbyJoxVE2F2E95HwAAs9K2AQAAYMuMfflcR6gNAABAdzonAAAAyDEYmi321AYAAAAAAABgWELtCZnhAAAAAAAAALyFUBuoVrP8R8vHrH9Ktx2x9fwz9+eOsef7AQAAAAAAeDJ7agNVrg604xUJ4ttSj6nRO9BOHWPq9mVZmrwfAAAAAACApzNTe0JmdXKHmsC11WOW5d/zvFXgu1XOmfv3HKMAGwAAAAAAoI5QGxjO9/v9M8N5VmZeAwAAAAAAtCHUBoY1a7A94zEDAAAAAACMyp7awHRGnwW9Htt6nFvh/OjvBwAAAAAA4E5magNTmTUAXsPt9d+rWd8PAAAAAADAVYTawLDiwDf8ecYlvp/2fgAAAAAAAK4g1AaqrKFrHL6GP7d4zOfz+fMnDoDD+3u9jzP3x3/CwLrX+wEAAAAAAHg6e2oDVXJLZIe3t3hMTRlnnH39I8eXus+S4wAAAAAAAHXM1AYAAAAAAABgWEJtAAAAAAAAAIZl+XEg6yl7PT/lfQAAAAAAALyRUHtC9uLlCk85z57yPgAAAAAAAN5KqA0AAADwf+FKTwbJAvAkrnHwQ32A+Qi1AQAAAJbfnZthp2b8MwDMyjUOfqgPMKdfdx8A+9kfGAAAANpKdWZ+v1/fwQGYnmsc/FAfYF5magMAAAAAzVnaFQCAVszUBgAAAKqlZrHsmdny+Xz+/AGea50Jt/5R5xmd6xv8UB+AEZmpDQAAAFzC/oXwDqWlXdV5nsj1DX6oD0AvZmoDAAAAzeRm5uRCrlGkZpLqhAUglLrGjX59WxbXOK6jPgA9makNAAAA7JJbSnL2mTmWSOZqqTqyp97YsxraKl0DXON4m63zZeZrUFwfZjt+eCuhNgAAALBLKoRL3T6r9X3o/GdkswdsMKLc9S1136xc46hVqg9PuQaF9WHG44e3EWoDAAAATT0t5Ia75AK10Zd3Te2fLTDgKVzjwPkP3EOoDQAAADSVmvUi5II0y/nDXOJrnOsbbxYP8lAfgJ6E2sAjpL4oP3GJKAAAmF3cdtfRydtZzh/mlxrE4frGG5QGMsaPATjr1aH2zI3pmY/dRQwAAGBeqe90tfsR6uSE/Z4WcsOoSte3Zdl3jVNfmd1Wfah9/ufzMcADaOZ1obYvz/fzf0APpWXNnGcAAHCNmtA6DghyjwN+s5w/jME1Dn7UXHNcp4DWXhVq+9AcgwsZAADAc9V8x9PRD23MvJIfzMg1Dn7bM8hDnQBa+XX3AVzBEhfjWi9+voQBAAC8x/f7Tc5m26P390jfU7lCTQhQ89y1Tjlv4X7hNe5Iv6frG7NYz/VS7rLmMrXXNoCS18zUFmiPy5cuWkmdS+o+AACM6czWVGsHaY+ZP+GyzgbJcyez4GBeR+tkz+vbSl8sVzp7nerdDtPOg7k8PtT2oTSH1F5QAAAAPNfRfUfjfYXj286Ij6N1+bDX3joBjOFIkOf6xpMdOed6DvIIyzTIA+bx6FDbRXkugm1a6D2aFQAAaKv2e2Cpnd/ie0DpOHzPYGTxOalvBdpJ1ac91y3XN57kbH1YlmP70rdelSQ+ZquewDweHWqfkRqdU7M3xJW2PmR7L1eTu4j1eC0AAACeqVUwcHTWWe33WN9zGd2ZPpkrlneFt4lXJEnVsZGubwbE0FNNfdi6r8VS5qXnCbdhfELtjNSs4ZoP1CttLY0RjmTq8eVha/Qg3MV5eM6ZvQ0BAOCIXOfhkU7FPYO7W3Tgp9rPZ2YywVFHlzteH9t7UoQ96nmjma5vuWOM73ON46jS+bunTuwdiLG3vpWOL75ffYBrPTbU9sEB76b+H7NnMA8AALSS6pw80xbdKqPX8pXaz9ztTAd/yxlqvcuHK52ZOOH6xtP0qA/hfXvLq13N9gz1Acbx2FC7p9Qo1vjneKZ36oNvfVypzNzrlI4p9XPpsTX3l95nTZnA+FINstSqFQAA0EOrDv9Q7vtri7JL7We4S4sO/jN9PTXPsdQxsynNYK7xpOubOsto9SF3zeo1wGMtU32Aewi1N6TC5NSSSXEoHS6tFN6eC7tzZcavmQupc+XVPHbr/tL7TD3nDBcEAACAd6oJ446WuyzXD8YWbnOXPZMYasqped7RpZRz5cSvb2lXRrY1Gelp17fwNWEv9QE4Q6i9oWZk6dZ9e0ZuHxlFu/cDuvQhuzWqfOu1jEoHAACY09ngaKtTv1avTsirA7CzM5ngjNSkhKN1oBQUtAwPLO/KjPact0+5vqVe0zWOVW178Emf7+oDXEeofYPamc29Zi1vjaxtNesaAACAdxBGwVhSKwK2KHNZ2g1gCVnOn1m51sGPEdqD6iQ826+7D4D7HPli4MsEPFeqw0BnJAAAoTUkC9uNuTDq6bSfmUGP83Hd9u7qpV1Tnz/QW2458VjrQSR3cn0jZ6s+PPEcUR9gLGZqZ6T2i87dF/4cPia190/8nNLzlmV7tnZcVjxqNlV2aWmo1LGlnpP7HeTeBzAHI+EBAN6t1BYcYfbNaHLfyYG2LO36TrXbYlzxOVyzb3bu+Gbk+sYZd+xrHb92y9dXH2AcQu2MPfs9HNlbu+UHX+2IwdrXrinvjaPw4U1sQwAA8E53BAWzq/1O7vf3TqPsVQ9PVRpw1Spgfuugrj17g7/h93E3gzzqXL13vfoA1xJqD+4tjSQAAADmcOfsG3iTNwVpqZUKc6sDwqq0F3vv/d5L98Nd3j7II75ejHJcQDtC7YStL+hXfFCnjqFFx8FIFxkYnRH1AADwr7hztBRGAdty28q9bZU8y7uScmZQwxWzRZ23jKJ2kMeZ+jD6IA/1D55PqJ2wNQr0ig/HVKOrxehUH+xwDZ16AAC8Ser7qjYw/Gav+nqW8yd2dj/1cMb/1csSQ2tnB3n0mLmdeo3w5yuZqQ3PJ9QGOOHIiPq3d1IAADCmreBIOxaOsVc9jMO1jJmdHeQRPq/XYA8ztYGehNob4iW/cz+Ht6VuL/0c3x6XXbMEcmm58vg1t44d+NFjRL36BgDAjLZm39j7Fo6zVz3sV7O08tntJW2xwZM4b4HZ/br7AEYW7w+2LOlR6vFjwttX4RLi8d/x7M74tXKBdur1ao4hdz/wr7COt9zPTGcfAAAzyrWNgXNS/U+pJf2Bv611Zf2Tuz6dmZVa+xpwpz1bwRyd8T36tSmsp/HtqccC8zFTu+BsYFX6or+1PPHe48p9MNccg4YYnLN3RL0vQAAAAGy5e29SuFvrPdZzfap765Z+HUa197qxtTpszWuMwooK8A5mancQjq6tWXa85WvGM8BTI5Nq7r+Liw0z2juiPrUFwBG96+5Inw0AANyvpn3o+xz8rWav+q3nj1qvzIhjZvEKmTV18Sz1gDP2DPLYe+3YWx9Gk5tAONv7ALY9NtS+80Przn2QwuXHS8dgryboK7U0VfiZdGYAR1xmj8+68Pg0AAEAuKL92fs1YESzLmuc25IPZnTFNW5ZFtc4pnDFIMY7rhvhtVYdhHlZfjwjt1RHvGd1bjmPXGic2r8lLjP379Ljcnt+5469dIzAbzUj6kv1J7fFQK6ub0nV2bh+t9jnu1f5AADMJ24Htm4fbrVBtT95g9nO89KMuNneC+/mGgc/cllC6/M0tdLlFXUhtdQ6MB+hdkHNkh5n9nGpKTP37z33HT0uoOzo/mapRlvpy0xNA+9Mg3Nv+aVG4NbjfA4BAMyj1H4rtT9rZ9/UDBI1uJKnevr3I2EBoztyjdszu9Q1jpnkBiut94U/n3mNuByTaYC9Hh1qjzhKdLTjGYnfDTM6es7WzPg+0qDb0xg8U35Yxp7Z6wAAjG9PO7HVCkQ15dc+B0ZXWnWvVflruXfVHTPiGNWo1zjXN+5wZiJNzSCP2slAZ+tCKgdSr+CZHh1qL8s4wbYv4GUj/B/BHcLOjJYddqWyWo6wzC05BwDAfM60E2vCs7Plr2X47sisZl7qWN1jdq2ucT3LV8e4yogTadbHt3jukecDc3h8qL26u2HgQzTv7v8buFNqdGPL+hA3OFuXXyLcBgCYR4vvZam2Z/hzi3ao5VqZ1dHl/FuUv5Z5tPy4TpsRx2xmuMa5vnGVs/UhVxfC23pN1Kl9bs3t6hnM6RWhthHd4/J/An/rVR/uqGeWmwMAGF/vgZU9vvP5js9MRl3quOY54XHEQbYZccyg1zVuvb71KHtZXN/oo/U5G7f3WpYdl68+AKtXhNqr3FIxPhSvkxrdCwAAwH16fi/znY+3etJy/vFy6fHtucfXPBZ6c42DH+oDMLtXhdrLkv5wNXvwOi5u8BylJed8rgIAAG81w1LHaxmp8tbj14cDAMBIXhdqp2ikA6FUB8SR5d+W5fmfL5acAwA4T/sTnuEpy/n7HKGlJ17jDObnKPUB4ByhNkBDuZnLT1a7tNzTfw8AAHd4Y/sTRmZpV2jHNQ5+qA8AQm2AQ1IjI1ONSY1LAABa0P4E4Klc46BMfQD4TagNkFBaNsfISAAAWtP+BOCpXOPgx9ZS3SMuMQ4wCqE2QEJqf5vcfQAAcJb2J7T1xH1LYVaucfCjVB8M8gAoE2oDHLQ2OjUuAQC4gvYnXEOoANdzjQPnP8CWX3cfAMCsvt/v8v1+//riFS8htLWkEAAA1NL+hHY+n8+fP/Ht9i2F67nGwY/1+rRef9QHgN/M1AZoKNfI1AkCAEAP2p+Ql+vwNxMb5uAax1ut53gp2FYPgDcyUxsgkmoUxh0ee56vkQkAQEnr9ifw2zrzc/0T3g5cwzUOfmzVhz3PT602AvB0ZmoD7GRkJAAAV9L+hD7s4Qv3c42DH1YiACgTagNUCjs8NDABALiS9ie0V1re1fLkcB31C34zyAOgTKgNUCFsUPbo0FjLNFMAAIBYTfszte/oCEY8JtgiVIBr1PavjHaNW49lpGNifmt9mK3Npz4AVxJqA2xIfclqFT7H5YQzBVqUDwDAvMI2Yev24VVlw11K+5buGSjiPIb2el6Depbv+kYPs9aHtWz1AbiSUBsgo9TQaxE+lxp+wm0AgPdKtQH3tA9L950tu0TblVmYiQ33aHENuuMa5/pGL3HfYMv6sFX+mfNZnQDuItQGiOxpmB35cnS0fA1FAIDnqg3YjnbO7wnDe5QNo6hd3nVElnZlVj2vQb3L1x9DD1vn4dnBGDXlnylbnQDuItQGCBxtmKUam3FZZzr77LcNAPBMR9t4tZ2dR8rvWTbcxXL+cL2e16De5at79LD3vNo72aXnRB11AhiBUBtgadcwixuEYfmty9aIBACY1xXtz7Pl59qf2qPM5Ool9y3nD/2uQeu/XeOY0Zm+wXjQVLyNxpnyt4JzdQIYyWdZlq8PJOCtejbMeu/RZrkfAGAW2i0/encMXtG+9X/J6PZ+F8ud2y06+C3nz5vM3sfSq2zerdcKHmuZLctPla1OcCXnHCWfz8dMbYDeF0oXYgAAQjO3P7VtGZnl/OF+vc7hKwI29Y+Wen2uh9eV1nWiZ9kALQi1AQAAAJiW5fwBGJGBjABtCbWBYaRGAO4ZFdh7KSoAAADGMfssuPBnAACgTKgNPELc0WCJHAAAgOczCw4AAN7h190HAFBrHSWfWgou7gwYoXNghGMAAAAAAACYnZnawFDiwDq83UxsAAAAAACA9xFqA0NJ7amduh0AAAAAAIB3EGoDUxFyAwAAAAAAvIs9tYGpfL/f5fv9/rVMefzzsuSXMQcAAAAAAGAuZmoDjyHIBgAAAAAAeB4ztYFhpJYUX28TWAMAAAAAALyTmdrAFFJLju+5HwAAAAAAgDkJtYFpzBpUm2UOAAAAAABwnFAbGNrn8+kWZvcMm9eyZw3iAQAgpWf7HAAAAHKE2sCQwlC4dUAcl9eyfGE2AAAlPdq3y/L3gM1e5YfHLtwGIDbzNS78t+sbo7tiog7AiITawFBSX05ahs+pLyetyvfFBwCAkrW92HpwZa4d2qr9HJYRl6UNDEB4Leh5jYv/fbb8UhmubxwVtvd6TtT5fD5dyjeIERiZUBsYQk0j7MwXl57lm50NAEBJrkPwbMf81vNalL9Vds1jAXimmutEq2tcHLL1usa5vnFEr7Ze7jXC2dQtwvPaQYzqA3A3oTZwqyONrtQI3a3XOFp+6diE2QAAlMTt0FYd/1szy+L7jrSfa49DByd36DkLbi0//neP5fxhZnGoltPrGtSzfNc3jogHXIRGnaizPqd2ECPA3T7Lsnx9OAFXa7kMVVhO66Wocq/RolwAgLeYtVM4ddy521bhfUffd8/lUPcG4nvLrvnd1P5eIZZbhnj9eVnmXeoYrnbHNa5m8sDWxIKt5+fuP1P/XN+er0V9iG/b+3p7HrdVH2rK73XMcIbzjJLP52OmNnCt1l/iU8vurD/3eg0XVgAAVqlgLbd0Y61U+7N2ZllcRk3ZqfexV01nsE4qzirNnGyxFHGqnN5LHcPIWl/jStego2XWlt96wJbr2/u0rA9bbbuzdaKm/CPHnHuuQR7AVYTawOV6NF7CBlOvBlLYIAQAgFS7s+VypWtZteXtec0eQUJpFm34GDjijuX8t8qvnWW3p3wYRc9rXO/JAy3Ld31jWfrUh14DDXuWb5AHcDehNvA4Gk4AALRydyf1nrZtzUztM+W3LOvu3yvXO7u0a+m2lJpQ62wY0XOWHVzh7s/i3vWj9Qp+Ne7+nXLcXf93sw3yCBnkAVxNqA0AAAAZpcBtNDOFZzP9XrnOSMv5Hy17/Xmm+sh7zfRZPEudmul3yt/u/r+bZZDHHs5/oDWhNgAAAAC3Gm05/71lL4vZ2QBcY5brzN0DBYDn+XX3AQAAAMCMUssrmqH5m98NKWuovP652vf77XoO9i4frjTC53jqc+LuUGyE3wvXG+H/fcT6AHA1M7UBAADgoLiT8+pO7dp9iu9w9++G8cwyY+vu4AJG4XM8ze/lnfy//yu1osr686jXeGBuQm0AAABISHVW1t7Gb36HAGPy+XyO39+z+P88TtgPXEmoDQAAAMCtSrO9gPcy2xN+jFofDAoAriLUBgAAgImN2sEJe5ntBcRm2bYArqA+AG8n1AYAAICJ6eBkBjPN4hrhGAAAgL/9uvsAAAAAAAAAACBHqA0AAAAAS3qlA6sfAADA/YTaAAAAAAAMZdQtCuAO6gOAPbWBqxjZDgAAzengBAAA4A2E2kB/n8+y/L9j7bv8LN3WurNtLbdn+d/v98/fAAAAPI/lxgEAYDxCbaCftSMgCoC//7+tVfgclhMGzleUL9wGAAB4lvh7npAbAADuJ9QG2suE2fHtLcLnVIi93ta6/PiYhdsAAAAAAAD9CbWB48LR6muoGyw1/s/jMsHvkXB4T1Ddo/zUyH3BNgAAAAAAQHtCbeCYOLxef45vW5ZsmB1bl/de/51/6WMBco/yw322AQAAAAAAaE+oDeyXmo39/f7cvjPM/ruY/JLhLfbIbl3++tjUc8KgO34dM70BAADGk/pe5rsaAADcT6gNtJUKvA+IlwxvHfr2Lj8uT2gNAAAAAABwzK+7DwB4mA7Bbe9AuHegvSyLJcoBAAAAAAAOMlMbGFrv2c13zZ4WcAMAAAAAANQRagP7hftnrxotO35UHBKPvtx3ak9tAAAAAAAA/iXUBo5Zg+3wZwAAAAAAAGhMqA0cN1CQPdKs7HX/7PCYRp85DgAAAACMJ7XC49rPuN539xaLta9/9/ECc/t19wEAPNEabK9/NNQAAAjltp9Z24/xv/eWfcX2Nle9TovXvvNYucfe/+/U453jMLewX2b9Obx9bzlwl7Vf8fv9/vkzSji89/VrHq++ATlCbWB6uc6Hu4UNzfj21GMBACBsFx5tI17VtryzDasDldZG+57mHIdz1gkGcQC4LOoXAMxKqA0AAAAXWjvadYBDH+oYvFtqxTyTCRhVajWBM2Wlyq65vfS4mjL3vH7pNVK/C6slACt7agMAAMAEcrNTyL4fAAAgAElEQVTMSrPP4o79eKnK8OfcY3Ovl3qtmmOLXzOWmlF35D2mHps71rADdZQ9KmmrdC7mbneOw7OkznX1izulzpmtx69y14r479z9YXnxbanH5Z679/VL7z9cWSG+PVcG8C5CbeARjNYDAGA2qQ6/nD0dk7nHlDoOz3SExse3VUYuwAsfXzru2veY+r3ljlUH6jOF/6+5+lYTSqVud47D/NQvRrN1rpTuP3KexdekWKm/NXc93fv6e8N84N2E2sAj5EbQAwDAiHq0V2s6F3Ov26Ijcs972gr0c/fpQKVWaYZ07YAS5zg8m/rFqGpWDGj9eqnBVb1fu3amuoEhwEqoDQAAABfZmvXVW8/XOVv2npnrZ+hAfbaedcw5DnNrUf/UL3q7sl14dMWgPc9tycoHwK+7DwAAAAA4b8+ssJ4zyGpnsNXOdttbdmtm2z1Li2DZOQ5jS9W9u8Iw9YuS1DYwKeEWGTX3heWF5adeM74t9fzSc/e+fu41UmXkXhN4r8+yLF8fBsDMRhktCABAmrbZb7k9dsPbSsuD55aDDDv9SmXG/659bO71cseXe2z8mqXn5LYXOnrcW7/n0u/GuTuPmv/79bbSeeoch2eouY6pXwDj8L2Rks/nI9QGAACgL50T7OF84emc4wAA/9JGouTz+Vh+HAAAABiDjiyezjkOAADH/Hf3AQAAAADvZplWns45DgAA5wi1AQAAgFsJ+ng65zgAAJxj+XEAAAAAAAAAhiXUBgAAAAAAAGBYQm0AAAAAAAAAhiXUBgAAAAAAAGBYQm0AAAAAAAAAhiXUBgAAAAAAAGBYQm0AAAAAAAAAhiXUBgAAAAAAAGBYQm0AAAAAAAAAhiXUBgAAAAAAAGBYQm0AAAAAAAAAhvXf3QcAAAAAcLfP5/Pn39/v98YjgWdRt2As6iT8UB9gLkJt4DHWRogGCAAAsMfn8/nre0T8M3CMugVjUSfhh/oA87H8OAAAAPBaqQ7M7/f718wdYD91C8aiTsIP9QHmJNQGHiFscGh8AAAAAAAAPIdQGwAAAMhKDRrdM5D08/n8+QP8Tf2CcaiP8EN9AEZkT21gerlGlj1QAADgXvYqhH7ULxiH+gg/1AegFzO1AQAAgFNSs3FyexWOJrV/os5XRjJr/VK3eIsZ6uOyqJO0N+v1aVnUB5iVmdoAAABAUWnpyKfMxgnf44zHz7yeXL9SoQGMbOt8nf1aEdfJGd8D13ny9WmlPsBchNrA1PY0rgAAgGPidvUTOwDX9yGA42rqF4yjVB+fEOKFx6w+ssX1CRiNUBsAAAA4be0MfEonJ4xE/YL7qX/wL9cn4Er21Aam9v1+//oT3wYAAFxjbYOHnZupvQqB/dQvGMe6h3DYD6U+8lauT8CVzNQGAAAAukjt3WlGD7SRCw7ULegrXK44F2yrh7yZ9h/Qi5naAAAAQFaq8zHeU7T2+WsAoEMTfmtZv9QtOGerPtY8P5y1anYqM9P+A0ZkpjYAAABwWM3stPg2s0mhzt76ZSYc9FN77XKN4w20/4A7CLUBAACAU2o7+fc8HvhtT/1St6Cf2iXGw+XJS4+D2Wn/AVcTagMAAADdtZhN2nuGj6VimdXZ+nVF3RJm8AS153F4zjv/eTPtP6AloTYAAABwiTOz1tYOzR4z39Zyw31QBRDM5mxY0HNWaTzDFZ7ubJ0S4vEk2n9AK59lWb4qKvAUGh8AAOPRRiNlT+dk6hxqdV7ljsN5y6zULRjPnvO+Z4gXlml5dO7gGkWJ3z8ln8/HTG0AAADgWrUdVqWOzxYd8qXjCGfvwJXOdOLPVLfOlA+z2BvghY9tvTd3XC8tj87VZrpGqRMwJqE2AAAAcKmajvqaDsWjHfK1naE6NplNvHfpyHXrSPkwm9pgeitkqykjZ+t5BppwFe0/4CyhNgAAAHC5UuC2LPs61vd0yO/tpEzNmE3d13OJTNijtKRq6vaSnnWrdIzxfeoXMyudq3vq5d4g70jZqefH96uPnKH9B5wh1AYAAAAul+qcP9MJuFVGi1locdk6Lekl7Dzfa8a6lSpf/eIpcnUyvG9veWdmftdQH+llxmuU+gDjEGoDfznzxfluceNiVhpFAAC8RasOzVCqs79F2akyLE9JL6UZYjV6163w5xZlq188Xes6mQvHewR4a3nqI61o/wFHCbWBf8x4QU59wX/K+wAAgKfqtY9ny879PbTnuUpuGdTwtt516+oOffWLmbnewQ/1AThKqA0AAADcqlen49UDXc/OroUae5ZBfUrdSr2m+sWMnlIn1cd5nd0DemtQ1R7qA7DXr7sPAAAAALhPquNtT2fcOmNTBx5cY5RVydR5gHdZw+/1z6jXgVGPCzhPqA0AAAAcMkvnZgup92c/RXrILSceu2MJ8FDrJWPVL3oziKuO+kjqXM/tLT0i1yd4LsuPA5u2LtRn7s8tWVO6/WijYZT30XKZHgAAuEKuXTtL52Yrccfm09/vG9Uuy3rFeVCzb3bu+K7Q+nXVL0a2Z9n/J1Afn600MONt53oN9QHGIdQGirZGn565P9dIKt1+1CjvY1nahfQAANCKzs16e/YufvPv6clKdaJV/Zih3vU4HvWLuxnE9UN9fK47Bmpdpdd7UR9gDJYfB4q2LsJn7t97gT/TIBjlfWjUAAAwonAJ8ad03JeWiT27BC3vlQu3Wp4/WwHaCOfqG5Zg5pnCa0NuSeE3bKkBW+7e4uKoXHsWeAYztYEhzNhIStnzPp7yngEAeIfUykOjmmGWK+M6E2RdsST4CMugqk/M6skzVKGl+HpWWl1zJOo0PJtQG7jdU0a+7nkfT3nPAAC8xyydm6WZtHcfG3MohV41cltStXT3uTzTIBfYy/kNaakVDEZrX410LEB7Qm3gdrnOsdnseR9XjN4HAIDeZm27L4uBplznid/7nvZ+IDTLIC44YmsP6K1ze+a2HzA/e2oDQwr3Ppn5S8JT3gcAAM9V07m59fwR9i7c28Fa2kcccmpmqeXOp9pzNPcawH3Wemk/eZ4uPtdnayPl6mmq3qrLMB8ztYFhzdhwSnnK+wAA4J1G2L+3xqjHxfPU1okzS5CPWu9yx5R6n74LM5oWM1TDx8JT7f3sHuXz3ooK8HxCbaBobaTnGgVn7o+FyzuFP28dy0zvI368hhUAADMYvd0attMtE8sZW6FX6bba8o5+p737HFaveLpRB5PAaEZcgjx1TTozuAwYk1AbKCqNOG9x/5HXPGKU96ERBQDATHIDTkcSDkSNg+3VyMfPe8TfL6/Yt7RVZ76wgKcL98+Gt5uh/XfEaEE8sJ9QGwAAAPhHGFb16NwMyzxTfhisxcF26Tk1t0Ev8apgrc+/VvXryGvCbFLXEHirWdp/R+RWBQXmIdQGAAAA/kh1MNbOLL26/HBmnTCCGcTnf+vgoHf9LREWMJtUfXxaiAe19l4/9q4mcuf1CXgOoTbwj6d88XzK+wAAgKvsWQ75SOdj6/LDMFtnKKMrnf+5cHtPaNC7/sKT5OpLy4EmWyHe2fKhldnaf6UywucLy+F5hNrAX55yoX/K+wAAgCvsDZL3Pqd1+bXLjMMIjp7/ted27/LX5wkLeILa+nI0fA4HodRsgyHc5k5n22dbA696ty9TZdTWQWBOQm0AAAB4qbMdh2sZuee3Lt9y48ykZcd8r/KPBNvhzzCLo/WlNmjrXT60NFv778jza25X32A+Qm0AAAB4oVahcCp8a9k5Hy9JablxZtCifsVhV1h2eP+Z8veWJSxgRrPUx5blQc6s7T+AZVmWz7IsXx8KwFOYrQEAMB5ttLH07CDs3fm4nkvOKUbVqw70niGtTvFET7jeQSvqAzPwf03J5/NZft19EAAAAMC1enYWXdERpbOLkc1ev+BJ1Ef4oT4AsxNqAwAAAAAAADAsoTYAAAAAjxHv8Zm7rfT89c8ozIADeIYnXqMArvLf3QcAAAAAb5TaM27PPnK999iFN4rroL0dARiFaxTwdkJtAAAAmIxOTTgnNSgkVY/UKzjPIC6olzvfXaMAhNoAAAAwLMEbHFNaltWgEJiH+soT5a5RzneAMqE2AAAA3ETwBn2kZoXm7gPuZxAXb5K7Rjm/AcqE2gAAAHATwRvcR4gA1zGIC+q5PgGkCbWBqaW+FOkIBADgSXRsQh/xbNDv9ytcg04M4oJ6qdUKXKMAhNoAAAAwNMEbXGetXyH1C65hEBeUuUYBb/fr7gMAOKPUaNOgAwDgqdZOzfWPti/8SNWHeBDI3ucD/YUDt9afUwEezKx0jao5v+0zD7yZmdoALMti6S8AgKvVBG81gzh18MM+cVDm+w+MS33lTZzvAGVCbQAsXwkAMCAdm9CP+gTXMYgL6rk+AeQJtYHppZaj0gCsl/rymNqnEQCAa4TtsBnbY0IHRlb7PSf1PfNO67GMdExw1lofZx3EpT7S0uz9cOoDcAWhNgAAAAwgtYdoy87NnuX3OF5oadb6pW7xRLPWx7jsnsKBLOr/s6kPAPWE2sAj9Gr4AQBAb6l2bLzU6pk2bs/ytcEZXYvzv3R/r/qlbvFUcUjb8nq3VX7rsnvJvY6A+1m0/wD2E2oDAADADWo6BM90PvYsX2cmo5u9fqlbPM1WPTgbttWU36vs1kqBts+H+c1+fdp7PAAtCbWBxxhtz7NZpL4U+ZIEANDPkQ7BPZ2PPcvXmcno1C8Yy97zeu/M6j3l7w3yRqiTPg+eo+X1I9eX16r8FscO0INQG3gUjatj4gEBRv8CALTXokOw1PnYs3ydmYyu1/kf7mvbo/xWZcOIzvQr1MysPlp+TXA+Wp9IqZ8m7s8Jb48fP9r7egPtP4B2hNoALMsiyAYA6KVHh2Dc2di6Haczk1moXzCeVud2XFd6lJ8a4N+i7B5SYbyV98bl+gTQ3q+7DwAAAACerlenYLgMZS86NBmd+gVj+Hw+f0K21kFbHOK2Kr9n2T2UAu1lsTXfaFyfANoyUxsg4+wyTbnlnwAAAACeqHf/x9tDvL3HKOAG4EmE2gAdWP4JAAAAgDulJmsAwKyE2gAH5WZi55Z/AgAAAAAAYD+hNkBBbgSrmdgAAAAA3GXdP1v/FABvIdQGKMgt03TmC4IvGAAAAACctQbb4c8A8FRCbYAT9obca6At2AYAAADgrFz/Uup2fVEAzOzX3QcAMLPv95scFRsvWx6G3y0C7c/nk10a/axe5QIAAAAAABxhpjZAB1vB9vrzkXA7DsjDMs9IlQsAAAAAAHA3oTZARmmZpppAunT/kUA7FWCHx7P1mleXCwAAAAAA0IJQG+CA1JLjtfYG2jXB8tEQeutYSuXm3n+qTHuIAwAAAAAARwm1AQ46GtJuBcDhfXtfpzbc3lv2VkgttAYAAAAAAHoRagPcJBcEt1jyOxdutyg7ddzrzHXBNgDA82jnAQAAcDehNsBN4v25e+xffdfe2OHS5AAAPINwG4Anc52DH+oDMCKhNsDNwgZir8bi1Y3Q1HLlAABv1WsAY1hm7/Lj23VyMore53/479blq0dQ74p+hXjyAZwx8/UpLFN9AEYi1AYAAIBO1o7A1ivoxB2Mvcpfy0t1aOrk5E7h+dezfsX/Plv+1atowVV6rUIXD+DqWT60ckX7r/X1KS6z9HoAdxFqA7BLav9sDVsAgN/CTv1U+6hV52PueWfLj59XE2RrC3Kl0vnW+vyPB3W0KF9d4UlS53TrQSBXl5/q7zj7Ojxf7/bfFden1PNyAbr6ANxFqA0QOdtRFy4D9NRGXjj6ev0ZAIB/1YRvNW2p0lLgqdtblR+XFz4+F3xDL7XfQVqf/1eXDzOIQ7yW4XPqOS1DvNJzUgP4banGXr3bf1uv27p8gTYwCqE2QENvmsFc2+FZeiwAwGhqBzjmwrXSLJ2UmqVaa2am9iq/xeNhdbZ+pX4u6XH+7ylfmM3o9sxUXpZj17sjIdveet6r/NJ7zP1erGgyryvqQ/z4uJyt46nVu/1Xe+1WH4DWhNoAO+354qKRBgDwPFsDGfe2AXOzzWoCsZrHnCk/V1bpWOLH6dBkj1L9OnLOtDz/95bvHGd2La93vQeB9Co/VaffNKGBHyO1/+4of09QrU4AvQi1ARJyS0tppAEAvFtuIGOLduGRzsYjgUKrzlId/LQ2Wv0aqXy4Wo/62HsQSM/yS2W1+pxiXK5P/5a3Kv1uAFoTagMk5JbQ8QUFAOD57u6E69nmbFm2Dn6OeHL9uqJ8aO2OOjlbiLfX3Z9zHHfn/91Tr0/qA9CSUBvgACE3AMBzlfYIHEl8XCO3TUf9HXK9WerXsoxdp6CVO+vkU0O8mT7n+Nss/3czXZ9m+Z0CcxBqAxyQmpWSmo1idgoAAL3M1M7UoQnAUfE1Q18LALzTr7sPAOBJwn0K1y9dOuwAAJ4jtUfgXZ3rYbtTm5MnGKF+peqS+sUbjVAfR+T38k4j/L+Pen0a4XcDvIeZ2gCRVKOrtF9g6rFhY04jDgDgWUZp743SzrRiES2NUr8A9THH7+Wd/L/n+d0AVxFqA+ygkQYA8GylAY5bt11tpD21tZOpMVP9gjeoqX/qY1ru9+IzbV7qwzmu8cAVhNoAldbZJhpfAACMYLR2qQ5+nmKE5VyBH64Z8JvrE/B2Qm2ADWuDMZx90vILVe/yAQB4nlSnpjYktBHXJSECACNwfQLeTqgNUBDvBRjurR3+PGr5AAA8k3YiAE8X95nkbgMA3kGoDZCwFSqfDZ97lw8AwLOZqQ0AAMCbCLUBAntD5DB8rnlO7/IBAHgHbUMAAADeRKgN8H9nguN4P+z157C8luUDAADQXur7lu9gcB97BsNvrk8AQm2AZmFxvGR47/I1XAEA3skeowC8Rep6BwC8k1AbeK1e4XAYPvfoXFxnbeu4BAAAAAAA3uDX3QcAcKfeoXDP8gXaAAAAAADAG5ipDQAAAJOx/CoAAABvItQGbnd2T8CwQ8/sZQAA3sAeowA8XaqPR78PALyXUBuYWhx+22caAAAAAADgWYTawBRSs7FTAbZAGwAAAAAA4FmE2sAQSsslmo0N+6z1ST0BAAAAAOAJhNrAEEp7Agrm4Ji99SgeXHJV3esRwm+VuQ6O6TUAIDX4xmADAFqxxygAAABv8+vuAwCo9fl8zNKGg9b6U7r/+/3++XOlHq+3VeZ6f6/3KmwAAAAAAGhHqA1MYw3bwtmOcUhXCu2A7XB7JYAFAAAAAGAUlh8HppYLtgVyz7JnsEK8/7rnpcX1ZK1LqbqTWjY7tbR56bZU+bnluOPbSwNZ4ttqjr+0DHjNsuXx/fHr176ebRYAAAAAAOoItYHbbS3TK6Tm6P//W59XCrtLr5ULZON/x7fFjwt/Xh8fPzdVRu714jLix20F8rnyah67dX/qfYTl175PAAAAAADyhNrA8LZmYtbM1IS3q60XuTC7Vbm5+0qzsbfKKA182ft5sPVez/wu4ueHITsAAAAAAHlCbWAKs4Y+PWdgmsHOllbnx5Xn2Z4wvUcdKJXXcnZ1zVLoAAAAAAD8JtQGhtUztA2XDl6W9oGSwJk7HTn3as7ZrSW5n+TI+9rznK2l0AEA2CfVpurRdt37HdIgRrhXvLLfnd9hfX4Qq1l5snR9u/sccU4DV/ssy/L1IQKMJLUMcU3YttqaaZl6TKtGlcYZs4q/JMX7Y++5Lbw91YEQ/zt+3T1LfG91SGwdU+61a79M5vYhT92f4/MCeIOnDoIaSe53fKRt3eJ149euLWvP4yEWn49b5+fRc23vc2varM57aC/1mbAs915nfH6wOnPNileSc07zFP7/Kfl8PmZqA2OJL1wtRx7W7Lt75nVcdJnZ1p7XrW5L1e89x7JX7XHWvvbe91hTJgD0VDOo7Gz5Na9dW9bW47W5AaiRul5YKQsA5ibUBoawFSafCZ33POfIKMcRRvrCG+nUBoDfwq11XBshLTW4I57pttpajSi8r/axqeMIf04di/oM7dWssFUKv1PXW58fnNFy9cij5+WZFfr2vn78nNRxOKeBHKE2cKu9DZO9ofPRjr3a5Rl1HML1fKEBgDa2OjtTnfzx83K36+jkLrVbzZSWbk0NFInLjR9Ts4xs6jVLx+L7JvQT171cfY7/XVv3fX5Qq/b/rKaddeS8TJ03Nbcdef3Uc8J/O6eBLUJt4DZnGiNxh0SucXWmsbN3tCJwDfUOANL2zNau7ezMlVkTNOfK1tFJT1sDKlqVe3bwdEnNY4C2aj8rjtb9FmX4/Hi30nlz5rzMnVulc8k5DdxFqA1cJuzEWpbzwdRWp1krNZ16AABwp1YdfqkOxlIgnSuj9PPR40jR0clMSoM/Qr5vQj+52dmhln1Xrfj8eI+a1Wxav17q3Or92s5p4Ihfdx8A8C7hLItWwvJ6B84CbQAARhK2r8PZzC3Ku1PtcYTvG3q6YwCFQRtwXOp6uHc1k1bXFp8f7HFV26b2HNk7i7sX5zSwLGZqAxfr3SCbvXwAABjRmaXNr2DwKeFS+KGavUPj8Cu1JGvtHqRbrxs+ZutYnNNwTq5eph4T3pd63t667/ODGjUzo1PnTem+vedl7twqPc45DdzlsyzL1wcCcIXZZ1HrKAMAOEY7qo9SZ+F6W25WS6mjvxQK5h5X6uhM3X/k2Euv4fwC4KjU9a30M7TgvIJ/qReUfD4fM7UBAABgRrkZZ1uP2bqv9vYzPx899j3vDwC2CFAAYB5CbQAAAAAAXqO00kfNsuUAwPWE2gAAAAAAvMZWUC3IpjfnGMB+v+4+AAAAAAAAAADIEWoDAAAAAAAAMCyhNgAAAAAAAADDEmoDAAAAAAAAMCyhNgAAAAAAAADDEmoDAAAAAAAAMCyhNgAAAAAAAADDEmoDAAAAAAAAMKz/7j4AgLM+n89l5X8+n+X7/XZ9PQAAAAAAAH6YqQ309/9Q+Pv9Lp/Pp2kIvYbMa9Dcu/zwdQAAAACghbVPK+5zSvVB6ZcC4I3M1Ab6CBvXwczmOBQ+Ous59/ye5Ydlx/82gxsAAAD+FgZvvjNDXtyvpJ8JAP4l1AbaikeKZhrgR8Pn3OPX21Mzt1uUnzt2gTYAADyTMA7OEdJBnVTd0N8EAP8SagO/g+i4kZy7bRXel1vyqKLhvSd8PtKY71m+LxgAAPBMwjg4R0gHbVluHACE2kCtOOROhd6hhuHz2aXEe5a/FZKnXj81y9yXegAAGIMwDoDR5FYsPMJKJADMSqgNbEsF2N9vPthuGD6Ht7XQq/ytmRw6wAAAAIidHfgsnAL20F8FwMyE2sBvrZYxatQQ7t2gbl3+1heCdWYHAAAAtCCcgmdIrQbSoz5biQSA2Qm1gd9K+2cfLYMk4TYAAAA1cjOxc+HUKK4K6eAp4skQ6goA/EuoDbShsV2t5T5IAABAW8I4rpb7Tjj7eWjFMmZz93YAYZ1Z//5+v8myZvosAIBWhNrAttT+2eHPNzek4y/Js33RBwAAxmPGHFfJDXx+ynm3vg8BN082+yAUAJiBUBuoswbb4c+DGO1LQmlmhy/xAAAwB0Eco3hayA0zSw14Gn07gJWVSACYnVAbSAfUtbeRZC8kAAAAWkgFZ8Ip6KM0kOmKOnfFhAj9VQDMSqgNTOvsXke91e55NMrxAgBAjaPtcJ3o0J6VBKCt3HYAqftmZSUSAGb16+4DAAAAAJ5tDb3XPzrS4bfSwOetehI+V92C63w+n0smVTwlRAeAVszUBgAAAJqJZ7XNstcojKZmW6s4AFe3oL94SwDbAQDANYTawNSMQgcAgOvl2uGpTn3guJpQTHgG97NSAgD0J9QGplba6wgAAOgj1w4XrMH1juxxD/yrtBrCsmzXrVb1TkAOAGlCbQAAAKCpMOTWMQ/XODO4pHcQ7nOAJ6jZEiBkwBcAtCXUBgAAAJqK9xu11yj0d2R/7dQAlNZ1M/wcUPeZ3d56BQC0I9QGAAAAusrN2D4TcPUMx8IgXijBTGrrRSp0OxKK31U+jCwexBXfNgKrJwAwo8+yLN/RLqoAAAA8h5l571EzIzuevb33/Og9s/SKmavQ09Z5eyb4bvkc1wae7ug5HgfOrnHAW2gbUPL5fITaAAAA9KVz4l327De6Pv5swNZrZmnL8uFuR8/jmue1qiOpz4/S4BiYQW39yD2uZf3KXePUJ2AEPo8o+Xw+lh8HAAAA2tk7q7NF8H1mWeOa52yVnwvyhXHcpeVszNL533LAR81KDzCb2j3lS/edXbp/63lmbQMwC6E2AAAAcIvSTMz19vBxe8rbet6RDvzU8QriGFFNiHakzGXZvxpDjdRxhkEbzGprm40916Kta2aLsgFgZEJtAAAA4Fatl1rtPbO0FCwc2ScceulxHt5xbgu3mVluQFR4397ytp7f4jpkFRIARiPUBgAAAIbQevnTnjNLawnj3uls6HPnOTui0pL/MIPSCh9H5MLxXvtvC60BGIFQGwAAABjGU2aW5l5bGMcWYRI8T699q1uH2WtZViEBYERCbQAAAAC4WGo2di5MerpUYLb+bCAIT9KrPluFBIA3EGoDAAAAHFAK4qAU+jhv/hUH2G//fdCO7QDaswoJAHcQagMAAABZR8OAt4QAgjhySqGP8yQt9XupvQ16MAAFAMYh1AYAAACaelsIkHtvwji29NhjF9jPdgA/rEICwKiE2gAAAMAp8bKjbwwB4Ig4PBMmQR+2A9jHKiQAjEioDQAAABTtDQOA4+IwaVmEbHCW7QD2swoJAKMRagMAAABFwgDYZyv0EVLDeGwHAABj+3X3AQAAAADz+3w+ZmlDpXU29vrHkv1wv3ALgPXn1KoJAMA9hNoAAADAaWsYsCz/dvqPEAKEAWJ8e+qx0NtaZwTYMK54AMqyuEYAwF0sPw4AAAA0N9IS5al9v+8+JgCucXY7gNSMbQDgemZqAwAAAFk1YcDe518pt7SzgII71Zx/d9cdeIut7QAAgDGYqQ0AAABsynX0xwHx0cD4zpBZwM2V1roU7sBRQcAAAA87SURBVNvbuvy13F6vAU+zVUfia5vwGwCuJ9QGAAAAirZCuDMd+3EAd0dQEL+ekJse4voT70F/9rxPlRO+hgAO8gwAAYDxCbUBAACApCtCuFwA16J8GEUpVC6d97UrH+zZE1i9gr+F9adHPbF6AgC0IdQGAAAA/nE0hKstu/S8FuWHQXz8Xsxa5Sp7zuEjs6qPll/7HHi60uCq1Koke1bysHoCALQl1AYAAAD+6BnC7Q3TjpT//X7/CbJT+35DT2eC45rZnGfLX8tQF3irmsFVZ+qZ1RMAoL3PsixfF04AAAB6EZzM4Wznevz81rOja0K+1KxsuFrLczAejNE6BBOq8UZ762hq+fD159Jjj5QP8Gba8ZR8Ph8ztQEAAODtWnQgxUsbh2WH97cqf2vpcrhaj2AqPO97dPSatc2bHK2jcT1JLUFu9QQA6E+oDQAAAC/1pBBOEMAIep6HznE4rtXgrV4Dt+Ly1XcA+Nevuw8AAAAAuI8QDoAnaznAKrWtRuuBYbnZ4ADwdkJtAAAAAB6htCxw7fPXP8Dceq8YYuAWAFzL8uMAAAAAvF4cftnfFuanDgPAc5ipDQAAAAM6OuPUTFMoS9WRVIAtDAMAgHGYqQ0AAAAPYaYplAd/qCNwvVQ921P3wjqtvgLAewm1AQAAYEJxJ7+ZpvBbKjzL3QeMzUAUAGAl1AYAAIBB5Wacpjr5gXprnRGOwf1yA08M1gIAQkJtAAAAGFRuxqlOfThnrUNraJZa7cCMUGhnzyAt9Q4ASBFqAwAAwKTCkNtsbTgnVY8EbNCGQVoAwFm/7j4AAAAA4Jh4hmkqkIM3SQVke5bqF7DBPT6fj0EkAECRmdoAAADwILm9SYF/Z2OrIzCGeEuA9TbLkwMAK6E2AAAADKg047SmU1+nP6SpGzAP2wIAACuhNgAAAEzGbFM4pnZAyIhL9494TFCjxSAt1zwAQKgNAAAAA8t1+M/QqS+EYxTruRiGY63q0FVlwxMJrAGAWkJtAAAAGJAQDs5LnY/hDNH4vljpvrNll6hHvMms57mBWwBwLaE2AAAADOTqoEwIx9PUzvo8eu7vCcN7lA1PMfve2D2PXWAOAP8SagMAAMAAegZl63OEcDzZ0XOx9tw/Un7PsmFWPVcL6V3+VXXVZwEA/EuoDQAAADdqGZStHfhhWXvLF8Ixm1bnYnzutyw/V6/UI96k52ohvctXVwHgfkJtAAAAuEHPoKxF+UI4RtfrXAzP9dbLI6tHvNEVK5H0Kl9dBYBxCLUBAADgQj06yOPO+pZBnBCOkc28BLC6xNONthJJqfwWxw4A9CXUBgAAgIv16iRPdfq3Lh8ASkZfiaRUvjAbAMYl1AYAAAAA4JTZViJJlS/MBoBx/br7AAAAAAAAmF/vlUJsCQAA7yXUBgAAAAAAAGBYQm0AAAAAAAAAhiXUBgAAAAAAAGBYQm0AAAAAAAAAhiXUBgAAAAAAAGBYQm0AAAAAAAAAhiXUBgAAAAAAAGBYQm0AAAAAAAAAhiXUBgAAAAAAAGBYQm0AAAAAuNjn87n7EAAAYBpCbQAAAACmsYbB3+93+Xw+zcPhsMxe5X+/379+BgAAyoTaAAAAcKFeQdyyLN2CuDCEE8BxlzjMXv/dsk6t5/p6vrcsfy0jLDu+HwAASBNqAwAAwAXCwCoMylqVHYdlrcqPZ5W2PG7Yo3TunQ2f4zoUl9Gi/DAsj8uOHwtcLxwYBgCM57+7DwAAAACeLg6GV/GM07Nlhx3yYQh3pOya4zpaNuyVGlyREteFrfNzb/0Ly695zt7y1SlmtZ67Z69pubLjf/co/8w1EwDoT6gNAAAAjYWd+7nZmau9IVn4GuHzS+W3DtZSM0uFAJSkzpHcbauaWc05NeH2mfN2q14dCd5qA/jwsbW/V2gtvs6t9g4sqX2d1L9blx+Xl3uPAMA9hNoAAACQUBMWbQVwe+wJn/d2sNcG50dmrebKFMCxV6p+5fafrpUKwPac56XzMxeutTinS7+LVq8BLcXn49nwOVWv1r/DwWKtyk/dL9AGgLEItQEAAOCAmgBub0f4Vih2dmbaVgh9pNyasoQCbEmdIy0DpXA/7NbnYuuZo3EZpd8N3CWsn0cGf+Sc2RKgZfkCbQAYj1AbAAAAdroqgFv/nXvNkcouhRsCOJZluf0c2LP8fs/yW7v798q8Wq1IUnPuX7ElQOvytwaXWJEEAK4l1AYAAICMO8OiHrM/e5bdOzBkfqVAiOP8Xulla9WNM6t7HN0S4K7ya8J/wTUA9CXUBgAAgIwRwqKeneR3dMCP8DsFoGzmLQF6l29FEgC4h1AbAAAAHiDuTDdrjJmkwrK7zuHR6k3pdyNE46wRViSZtfwc9RIA+hBqAwAAwE4jBXCjEcBxVHyOXF2fRt4L9+7fDc9l9Yz2/E4BoA+hNgAAABwgZMrzuyGWOgdqb+M3v0PeykokAMCyCLUBAAAgqSYs0qmeJ4ADmJcVSfKsSAIA9xBqAwAAwAMIGuA8gRT8sOpGnt8NAFxPqA0AAAATG3kfYJiNvXB5EyuSnGNFEgC4llAbAAAAAIAhCYUBgGVZll93HwAAAAAAAAAA5JipDQAAAJOzRDIAT2N7DQAgJNQGAACAydkHGM6zFy4AAIzL8uMAAAAAAAAADMtMbQAAAAAAhmPlEQBgJdQGAAAAAGA4ttcAAFaWHwcAAICJ2QcYAACApxNqAwAAAAAAADAsoTYAAAAAAAAAwxJqAwAAAAAwFNtrAAAhoTYAAAAAAAAAwxJqAwAAAAAAADAsoTYAAAAAAAAAwxJqAwAAAAAAADAsoTYAAAC8wOfzafb4z+ezq7y9jwcAAICQUBsAAAD4x/f7PXTf0ccLvQEAAMj57+4DAAAAAPr6fD7L9/v98zc8VTg4Ijzn19t7n/9XvU6L177zWKGn+HMgd9tVx5F7PXUWAPYxUxsAAABeaF0SPOzoD2/L3Z4qZ6vc3GvHZaReE2qtAfb6544Q686wyQoK8Nt6bofneOq2q47j6P1HHq/OAvBkQm0AAAB4idSM1biTfA0EV2FQGItnwZZCxVR5uWNJPQZKUqsQmM0IAADPYflxAAAAeIFUOBwvz7x3VtmR0LA2qBZm00JpMEb4c/jY8OfcY+Oyc8sCp24vLY2cqx+pmeelmei1x1061niwSul9woxK9XPr8yBXL0p1RJ0FgHPM1AYAAIAHi2dP3z37uTTzOxQeL7RSWl0gFRDVrESQW1kgdXuujNKKCam/raAA23Jbaqz31dTl1OdBXMdSy5ynjkWdBYBzzNQGAOB/7d3rbts4EAZQcpH3f2Xtj4VaQcuLRNLWxD4HCFBL4pBOYyfNV44A+GJXd2mnVG7x/GpPzMnn6u2e7F17pX7pfvF3xvZCsd46dVCA/9Q6J+znamFxr9bs9ySvWQAYI9QGAACAD9VqRdoLz47XXG1xWmuJXKtXq9Fr4QpXjbTVX2lF+PWO/9hReo+orQc+Qe1r/rd8jXvNAvCNhNoAAADwoa7s6iwdm3k8upN0xc41vlcp/L0bBr8yPL5S+8797e/WXk0HBT7d0+8HnzAnAKyWU0qbb2gAAAC8il+kAu9S23FZazvc6kTQurZVvza2tcbWevbztVbKo+vutWJufW68pxPZla/387H9+Mjr6uqOaa9ZgDb/bqQl5yzUBgAA4LX8cgJgjvdRAODT+XmHlpxz+ufpRQAAAAAAZX7BCwAA7qkNAAAAAOFoGwwAAH8JtQEAAAAgGGE2AAD8pf04AAAAAAAAAGEJtQEAAAAAAAAIS6gNAAAAAAAAQFhCbQAAAAAAAADCEmoDAAAAAAAAEJZQGwAAAAAAAICwhNoAAAAAAAAAhCXUBgAAAAAAACAsoTYAAAAAAAAAYQm1AQAAAAAAAAhLqA0AAAAAAABAWEJtAAAAAAAAAMISagMAAAAAAAAQllAbAAAAAAAAgLCE2gAAAAAAAACEJdQGAAAAAAAAICyhNgAAAAAAAABhCbUBAAAAAAAACEuoDQAAAAAAAEBYQm0AAAAAAAAAwhJqAwAAAAAAABDWz9MLAAAA4PPlnJ9eAgAAAPBLCbUBAAB4qW3bnl4CAAAA8ItpPw4AAAAAAABAWEJtAAAAAAAAAMISagMAAAAAAAAQllAbAAAAAAAAgLCE2gAAAAAAAACEJdQGAAAAAAAAICyhNgAAAAAAAABhCbUBAAAAAAAACGtJqJ1z/vNx5fh+7mqd2vUjY2fmvTsWAAAAAAAAgDk/swVyzmnbtv89rh3f/3y1Tu36q2PP1z0xFgAAAAAAAIAxj7QfLwW/rTB4Jig+Bs1368yMBQAAAAAAAGDeR9xTe98ZntJ7d0s/NS8AAAAAAADAt/iIUDulVGx5/snzAgAAAAAAAHyDkKH2SEh8vJf3Oz01LwAAAAAAAMA3CBdqzwTaKaW3BsxPzQsAAAAAAADwLUKF2seQeEVAPNMWXEtxAAAAAAAAgOfllNI2G94eA+hjrTvHSyF26VxtrbWaM+sZHQsAAAAAAADAvJzzmlAbAAAAAAAAAFbLOcdqPw4AAAAAAAAAR8tC7dY9sHvn9o/Wsdm11WrNzHFnnSufzyrR1gMAAAAAAABwtiTUPt9/+mzbtmqAuo87j9+2bdk9qntrm617pcYrW7yPhtPazgMAAAAAAADRhWs/3gvIAQAAAAAAAPgeP7MFSiH0cefwcTdzL7Bund9r7uePj8/jztfW5qjVrM1zV21s6Xhv7n3dtTWXnler1pXnWboOAAAAAAAA4J2W79Tew9W7IWgv0N5rlkLd4/HStec6tQD3vO5WravP5zy2dPx4rPcca9ecr+3V6j3P0b9HAAAAAAAAgJWmd2q33AlEWzu5r9yT++jOtedxxyB3JMw+zlUaOxISr1hPb/5SXcE2AAAAAAAA8LSXhtp31YLtWmvtVp2RuY/1z2sZ3ak9MvadNXfnz9mK9usAAAAAAAAAs5a3Hz8aCV5X7EYemX9leLs6cH6nY/vxlITZAAAAAAAAwLNySmmbDS7Pu6tb96wujd2VdiFf2Zl8vnd06T7SpWtb9Urr653rrfk8d63Wnc/DledbOlZ73KoBAAAAAAAA8E4559eE2qPXAAAAAAAAAMAu57ym/Xhv97NAGwAAAAAAAIARy+6p3QqtBdoAAAAAAAAAjFgWagMAAAAAAADAakJtAAAAAAAAAMLKKSW9wQEAAAAAAAAI6V/MNGhXso+r+AAAAABJRU5ErkJggg==')
