# Supplementary material for: Identification and functional analysis of non-coding regulatory small RNA FenSr3 in Bacillus amyloliquefaciens LPB-18
Source: PeerJ. 2023 May 15;11:e15236. doi: 10.7717/peerj.15236 (PMC10194069; doi:10.7717/peerj.15236)
Supplement: Supplemental Information 4 [file peerj-11-15236-s004.zip › KO/CK-vs-T1_map/map00130.js]

getPicJson('data:image/png;base64,iVBORw0KGgoAAAANSUhEUgAABHwAAAWKCAYAAACKNHKfAAAACXBIWXMAAAsTAAALEwEAmpwYAAAgAElEQVR4nOzdbZKsqrowWt2xe3T634S3TXl/rOvaTCYg+Ak4RkRFVSkiipkpTwKuy7L8FgAAAACm8d9lWZbfT8wHAAAAYAbrui7/ebsQAAAAAFxLwAcAAABgMgI+AAAAAJMR8AEAAACYjIAPAAAAwGQEfAAAAAAmI+ADAAAAMBkBHwAAAIDJCPgAAAAATEbABwAAAGAyAj4AAAAAkxHwAQAAAJiMgA8AAADAZAR8AAAAACYj4AMAAAAwGQEfAAAAgMkI+AAAAABMRsAHAAAAYDICPgAAAACTEfABAAAAmIyADwAAAMBkBHwAAAAAJiPgAwAAADAZAR8AAACAyQj4AAAAAExGwAcAAABgMgI+AAAAAJMR8AEAAACYjIAPAAAAwGQEfAAAAAAmI+ADAAAAMBkBHwAAAIDJCPgAAAAATEbABwAAAGAyAj4AAAAAkxHwAQAAAJiMgA8AAADAZAR8AAAAACYj4AMAAAAwGQEfAAAAgMkI+AAAAABMRsAHAAAAYDICPgAAAACT+e/bBdizruvbRQCAKfx+v7eLAADAQ/TwAQAAAJhM9z18Nr6VBIBj9JYFAPgePXwAAAAAJiPgAwAAADAZAR8AAACAyQj4AAAAAExGwAcAAABgMgI+AAAAAJMR8AEAAACYzH/fLsDV1nX99+/f75dcnhKmLeWTyiu3n9Ly3P/xvmrzzK3by68kte2edV2z5+toWY6UI5f/Xl3GaY9eT7k8SmXZ01LWo+XYS1O7j6uu49R2d53PL7+OU3ld9Z6Y2z58r0jlXVOmXL45V72mS/suHdPeNgAAcKV1WZZfzzebpQZPaZtcwyC8GY9vwlONmCPLavbfst3R8tbmV3ucNWqP/a2ylM5Rzd9Hy33FcR0ta2s5zuZx9XV8Zrscr+Nrynb0GFLv61ddV2+9pmuOqWabuzy5LwAA3reuqyFdLXKNhL1vlVv3cWU5jpbrTIAlt88zZWndtvYc5Y7zikbR1Q2ro2V9ooG31+Mj5erXU+12XsfXOXoua8qVC7jsees1fSR/wRcAAO4k4NOZKxudR/K7ct9ny3LVtk/rpZxPlCO3j7fqq5frZObX8VXiYEfNMb5Vv7X7FPQBAKAn083h06LXRtHWqLmqIVCT39lzEeZf2t/Vx/aU2h4bLevvOgdPlKO2p8WIdX2VUV/HdwgDNUd798R5nT2vZ1/Trcd0dBsAADjq0wGfM/Nd3O3pxmI4L8XdRgwE5Ob7SKUp9XrZ1t957FeUYy8oVHu9jFjXVxrtdXzne2JctjMB4SvO69Wv6VyeV2wDAABHGNLVsTeGhZxpfKzr+u/PFWUZVW1jtedy/H6/P36O7mNvP3druSbvMtrr+G7bNXX2nDx5XdW8llrLc9V5AACAnE/38BnB23OB1Kh54s3Zsny5l8gMnmrYxtdJL9fMCK/jO931+n07mNh6TN7HAAB40pQ9fFKNgCtutHONi1Qj88r9105uWruP2nL00AtlK0fruTt7jq7Sy6TGT5SjtdfJ1XXUcv17HV+j5RjunB/oSeFxHDmmkQJ1AACMbV2W5dfzN45n5jkIb6zD7ffmYyhtm9q+Zh6UUh5xo6m2t0ypHLX57U1KuufMOa4ty9lhZjV51RxHzfHF9ur2yPV9pEy15Yi3Ke27dR/b9q2vp9JrZa+8JV7H+TK0lqWmDmvPT+u+w/zP5NXymg732bKf2vNwB3MGAQB8y7qucwd87qZ7PozP65gv6PmzFACA663rOueQrqeMNo8G8DevYwAAYEYCPidtjUUNRhiX1zEAADAbT+m6gC7yMD6vYwAAYCZ6+AAAAABMZpgePoZaAAAAANTRwwcAAABgMt338DGvBgAAAEAbPXwAAAAAJiPgAwAAADAZAR8AAACAyQj4AAAAAExGwAcAAABgMgI+AAAAAJMR8AEAAACYjIAPAAAAwGQEfAAAAAAmI+ADAAAAMBkBHwAAAIDJCPgAAAAATEbABwAAAGAyAj4AAAAAkxHwAQAAAJiMgA8AAADAZP77dgEAgLGs6/rv37/f71Camjxy29Smb9nmSN535nN3ngDA/PTwAQCqreu6/H6/f3/CwE2oNjhRG4hpybO1HOExnXVHUEagBwA4QsAHAKjWGnxIBYW2AEsPeioLAMCVDOkCALoQD13a/k8FZcJlcS+g2l5BWx41Q6ZSebYMbYu32fZ79hgAAHL08AEAbhUGMHI9asJhVXGQJBfsyaXLbZeS2m8pTWpZbtvSMV15DAAAKXr4AACHXD0cKhdwidXM+3PVHEJxni3He2aOI0PNAICzBHwAgGZxQOKKIUhnAhzxEKmUlqFeYbrUcKwauSFbOVceAwCAgA8A0CQOZNT0fKkJZqTyv9LRXj81w76eIsgDANRal2X5uXkAAGqkAh65OXni9aVJisNlqZ5DqYmMc+lbeh61TLycK1vqGFJljl11DAAAsXVdBXwAgHnMMPfNDMcAALxrXVdP6QIA5jBDoGSGYwAA+iDgAwA0a5nLJvfI8qvmw9nyuitQcrScLcd49zEAAN8j4AMANDkb7FmWa+eiaX1c+pH8797u7mMAAL5HwAcAaCIwAQDQP49lBwBusQ1R2usRtPd0rvj/3NO+NqUngeXySj0NbO9vT9ICAHqmhw8AcLna+Wi2dGFAJbUsfrR7HGDZ1sfpavIOt6v5Oy5Dbl8AAG8S8AEALtUy+XAuXW7C4zh9HIRp8cTcPAAAbzGkCwC4XBysif/fC5oIqgAAnCPgAwBcKg7WnHnceM228Zw+tfsy9AoAmNm6LMvPt2gAQK3U3DepiZfD9KWhW3FeqfzidKVgzZFJm1PlKclN6FyzfwCAu63rKuADAFzjTE+et4xYZgCAPeu6mrQZADhP4AQAoC8CPgDAaSMGe8LHqgMAzMakzQAwoJGDFL0Eh46Uw3kHAEYh4AMAgxqxAT9ywGTjvAMAIzCkCwAAAGAyAj4AAAAAkzGkCwAYwjYsqXZIVWoY04jDsUbzRD2Vtmnd/92OPsFu7zjCc9DLsQLQFwEfAJjMXkOwtH6vcZpaHy+LG+NXN0ZrGrqpxvK6rrc+Pr7mvJfK29Kwz+2rpyDAnfX0+/2S193v9/t33ZHy3nHOjuZZOo7csQNASMAHACay1xCsDSzUro+X7QV/rpYLGMTLtv/vCvrUnPfSti35Lsvfx5sKgPSkl3oCgC8xhw8ATKSmgZwLMOxtm1qfaqy/YQsQ7JXjrvIdOXdn16X0/jSuN+op3me4bFse/06lSeUX/m79u1QeALiCHj4AsGOmRlg4JOju4ExuH3eez9q8Z6rTzV7d9nTMV5WlZRhdqidU2MsolTbOJ7VtuH3N33FehmcBcBcBHwBI6GkulGXJNy6PenMI0NF9lo65dRjZHWXoRa5un6rrK+tpT03PqtxQxG2+nzP7PnIMV9TDFe8BAMxPwAcAIr19w37mKT89HccdWidBfqKRfNd5z/UuGcFb9ZTrzZP6v2epAPSTvfUAGJM5fAAg0FvjSbDnb1vPjL35X1LzpITr7/BEsGdZlj+Ov9d67rWersr/yaBb7lzO/DoH4Dw9fADg/9db4+mKYE+pB8VogY+W/ML5Uo7m0armvF+Z71t1u+eJegonP04FQcJ18UTM4e9cACXeLgyupebnSf1f+js1r1C8r5pj7On9CoD+rMuy/HxYAPB1bzeSY3vlaRkKk5rvIzchbev6vW1aj6t3R8576dztnfeSXNoZz3uvnFcAerWuqx4+ADCTveEzpXV726bWH9nfjM6cuyvO4dfONwCwzxw+AADQKB4eBgC90cMHgM/rbVhGb+UB/uY1CkDvBHwAYFB6FrzDeQcARiDgAwAD0rvgHc47ADAKc/gAAAAATEbABwAAAGAyAj4AAAAAkxHwAQAAAJiMgA8AAADAZAR8AAAAACYj4AMAAAAwGQEfAAAAgMkI+AAAAABM5r9vFwAA+Me6rn/9/fv93ioOAAADE/ABgA6kAjzrui7ruv4V9AkDQ/E2Nfk+pbTv+BjCdKV1AADUMaQLAF6WC4ykAiBbAGj72fNmoKS0721deCzxeUitAwCgjoAPAHQgFxzZC9jo+QIAQIohXQAwkK23y94wqVwgKO5FE/4f55sbZhaXpfQ/AADvEPABgMGkhj+lgjWpuX/i9Fte2//x7zBtvCwsSzgMKxeQSikFiASPAACOE/ABgA7U9NoJ5QI9JaW5cGr3HQaKUlrKk9tvzToAAMoEfADgZXEvm83VT9hK9dDZK1fq/9TkynuBHr11AACeZdJmAOhAGEzZfsLlmzeeVrXt80wAquXJYgAAnLcuy/Jz8wXAl7UOQ7pbqTxxwKc0oXJqWSlgFM8NlJvgOd5vrtxH5+fRGwgA4Jx1XQV8AKCngM/Vw7ie1NN5BAD4snVdDekCgN7s9cTpkWAPAEBfTNoMAJ0YMWgyco8kAICZCfgAAIcJ9AAA9MmQLgDoQNy7Z8RhXQAA9EPABwAAAGAyAj4A0Cm9fAAAOMocPgDwsi2oI7gDAMBVBHwA4GXxxMcjPq0LAIC+CPhQJdf4CL+N3tanltXuo3UbAAAA4G/m8GFXaYjBFpyJnywTL6sh0ENO7hpc1/Xfn9Ky2n28OZzm7v2/fXy08X4IAMBZAj5A174ScLx7/28fHwAA8CxDuijahnKd6RkQD/HK/R82SMNlqTLEw8dyZcxtBwAAADMT8CGrZdLQvV4YYV5xECc39882BCVOF5atFAhK7Y+xzBZw3NtvuP9ceXLlqzlWxuE9CwCAswzpIqm1sbEFX7afI3nXLkulKZVXw2lMrQHH3Nw98RCvVCBwL3AYpisFa8LrP/U7zjcVEIoDTKm0qfLtHSsAAPAteviQlWqIhloDQk8GXnL70+NhDEcCjvH2rXmngi93BRxL+e49Da+lfIKdAADwXQI+JKUa0L02HHPDvlJ6PQb+NmPA8Ux+V+5b4BMAAOYn4MMp8bCT3LJlSTdEc0Nawr/3htzE25q7Z3yzBhzjbY7u66xezyUAAHCddVmWn5t/nvJ0w73nQAH1cvW4FwSsCRztTQhdyjc1aXNqcvFUGXITMafya0mb27dePWW9vVf0Vh4AAMayrqsePjxHsIejcvV4dKLvI+n39nV2v6X/W9LW7g8AAJibgA/NSo+Tvjp967ZH9sc3fCngKNgJAAB4LDvNjvRkOPrEpSON1tbAEnPbHtX+VACktL9wfqun9w0AAHyLHj7A1K4IfrQEUVofuX4lgR4AAGCjhw9JW0+B+O9Uutx2qXzi5fE+9no+pNKk8srtLy53KQ0AAACMylO6yEo9GSj3dKL4sdR7aeM0qW3iv2uXXfk37zjyhKpQvLyUrnV/cXrmcMfrXgC5X167AMDsPKWLXa3DU3INnL2b65rGVq7RvrePve3CMtCHrc5Sgbg40JcK/LUEJ+N97u1PcJCSVICQ/qgnAOALBHy4VOvkzC0N5lQj/srt3PT3p6ZOcsGbvXxTwR/BQc4QABxHrncpAMBMzOFD0dGG7RsN4qv2qTHfv9rATKuwV8/e/lufPse8PB1tbGGPQgCAmQj4UJQbWhP+3v5uSRvnH3/buv0O/45vynP7jPNJbVdKo9HWjzsbYK09zFI0ENl43xib+gMAZmTSZrKeCn4IspASBvSWJT9nVCpYGKePAzOlOXhSaXMTObtu53H0fcj711zUJwAwC5M287pZbq5H7unR+/lvnRfq7PKaZUcDA6Pq/Rp5yyzvX/zPFT3/AAB6IeBDUjxs6q78Z7qpHvFYRg5CjNgoG628yzL2NQIAAF8m4EPS3Q3TERu+PKcUcJwxWMg3jPCUwNrX3BWvw7vyBQDgHyZtBrpTegqWp2PRg6M9zMLrt8dr+egwxzv3BQDAMXr48JrUt901N/u+AeaIo9cb4zjy3pB7at8dWueYAgCAMwR8eEWuK3/uW/OR5xEp9QTY6yVQcz7iJ0eFy+Ll8bqvaL3enlR7feTqt5TP3lPIUnnn8h/J3rmK0/VyXZSeBhcfU81wqHj7vSfaHX0aXe3QrFK9nMmj5jhbJ3/v4b0BAOAsAR8el7sB326yc43cEZXKv3dsufU1DZrwkeal4M8XtFxvT6u9PlL1uFevuWUtDeoZ5Oq/t+sift/bhnul3hNTaWu2L70vhOlT5Wkpd82ylNw1Xlvu0nEK4AAAX2QOH16xN7Rhu3kfXamBsdf4aBn+YahIWa/np/b6OHKtPDkXywhS7ym9XRe5971UUOrM9q1a38fCAEzNNqlgzJEy53q+zfBZAgBwhB4+DMtNfFppGNhsw+WuNsK5uLOnwheukZ57etwZmHlSay/NO4dQ9XJOAADeIOBDl2oaCz3dyPfSID5Sjp7O4x1azsmd5+KKa+St62yUa2SU94s9e8GPs+vfluvR80YwEwBgZgI+vKK2J8Esc/ncJT6P5qtIm6XnypX1+5Vr5Ehg5O7rIjVPTjh/Tvy+l3qdx2lrtw/ntwnzS6WPz0OpHLmypPI7Wr7acpf2CQDwJQI+PC43KWrpxnzmSWWP+kqD/awj19vsZr92ao7tzeuidu6gI3Pn1P5/ZPvactxVviP5znydAwDsEfDhFblJPc80ML6k9ekzszfw95y53maTu3ZmuEZay++6AABgZgI+vGamhmZOzVCD3KOG9x6PnPt7WTRYU3o8J7XXR6zmWtpbxv880YNwr+dQbeC2Nu1V5arNo8fXFwDA1wn4wI1Kww/2hizUDF04U44v6m0Y15HrozZt6/XTyzmZVWpOnHh9TR5XyM0ddJRrBwCgT/95uwAAAAAAXEsPH+ATUk8NgjfknlaVGrqZG26WemJVbvjf3lC/MP+9Caxz+9wrOwAAzxPwgYuYF4U9rhFS8zXVzumVChClhmeF6eLt4zS5/eTmlcqVIXVsAAC8S8AHLuCb7L6lGp9P9/JxjbAs10yO3DLxc+3+UulKr5u9MrjeAQDeJ+ADAJ3LDf/K9di5cp97ZahdDwDAs0zaDACdezOIEg7ZKpVhlkCPOb4AgFno4QNMrTSXiIYdRx3pWZOaaHlZ/p5IeW/S5lTPmtyEy6m5eFL7Kq0rlSEOBs0S9AEAmIGAD8CkSsGFcNkIZgnOpY6hZt6d1mMv5Zn7u2Xd0XIBAPAcQ7qAqW0TyIYTycb/zyo83tKyHsU9s46U9ytPipolGAYAwLUEfADggHj41dPCx65zDecTAJiJgA/Ax22BgzB4Ef4fL9/bNl4e5tOyj73tcnml8kilucKbQZ8v9FJ7kmAPADAbAR+AyaWCL+G6cIhbalLebXluot9423D5lle4rLSPcHlq+Fmcd7wsl0cqzZW+MnxsVoI9AMCMTNoMMLm4IdsSnChN4tsqt9/WfHMBpaP7Pyv1FCzGod4AgFkJ+ABwqdwjva9oVMdPG4sfSV4K6tzdqM8FngQT+nLFhOCzqjk3b77GUu8rPeY5mpqnN6p3gDEJ+ABwqb0eE2d6VFwxNOvOHh2tDWSep4FX1hI8rQ22Xlm2mebh6kH8flh6f1TvAOMR8AGYVDynTmpZfNObS5f7O7Vtanlu7p6WfcS/c/tL5ZHrdfSEo4+UF5jgTXuN/trlzEG9A4xJwAdgUqkb8aPLckOzcj1a9iZaPruPvfLu5Q/87YrAaG54UCmwnFq2V5bU+0wpn1yAmn+od4A5eUoXAHRGo4Q3pBrdrdtvwd24d17p6Xq5HoC54ZulJwaWngKY2h//OHNe1DtAv/TwAeBSvlGF8Tw1jLB2H6V0LXNlef/pg3oHeIeADwCXc7MNcxgleNtz2Uak3gHmYEgXAHTGsAN6EQ6HuULttX3mKXycp94B5rAuy/ITHedNnkbDk1xvhFoeSfykXsrBt7T06miZpDdcXps2Ny9LmL400W/rZME1xzyjOFCi3gHmsa6rgA/v07DhSa43QgI+0B/X/3N6Otc9lQVgBuu6GtIFAAAAMBuTNgMAHDTy3CE99qaIH7n9xr5H1GNdtniz3gFmJuADAHDCiA3UXoMbb5/Lt/d/xJm67OV4eykHwGwM6QIAAACYjIAPAAAAwGQM6QIA4DKpR3HXpA8Z4tMf9QowHgEfAICLhY3dXCO3Nk2pkXxFHndpOQfh+nVdu5q8t+Y4tnR7ZT5Tn7XluNss9QrwBQI+AAAXuqLhv6VpySOVZy+TM+cCAPGy7f9eggM153hbXpPX0X31cC5SRq1XgK8whw8AdEZjaHxXBAD2roMRr5Otwb/JHUMvx1Zbjpp0Z4+pl+Bdymj1CvAVevgAAJ92dUO6plfGEz03trxzx/dmAKF23z0HOZ60d730cp7Ua18E2AABHwDgk1onoS3lkbIFW0r516Q5Wq63egjtnZOadKn0dxshCJG7Xp44T6PW65dd8R4HjE3ABwA6Y46L+812jnuf76V1Qukegy93n9dSb6xezVCvMwvfE8L/ge8Q8AGAl6UaQb08kWdGPQZEzqiZrPmNY67pYZSaxLfHxulT56/noN1mpnr9ihGuK+AeAj4A0IGaR3dz3pMNnque1lW7/fZ3KvjzZCOvZV9hcOBoHnd7uvdUaR9vNthnq9cvumsIKdAvAR8AeFnuJtyN+bWeaqxvcvVZkybMK/e47nD9yHq+xkvnuKWuatLkesCM2ttvpLICzErABwCY3tNDckrratKU0tXkU1smyq6qq5o0HmXOE/TygW/5z9sFAADGnLAVAIB+CfgAQId8A3sd5xLgf3zBAN9hSBcAwAkaTvNQlwDMRMAHADpRmriVPqmneahLAGZjSBcAAADAZAR8AKAjehkAAHAFQ7oAoBPh/CGGdgEAcIYePgDQgTDAs/2EywEAoIUePgDwslxvnm0S59RjxVOBoDhIdFfvoFL+NeVKrQMA4Fp6+ABAB3KBj73lYY+gs4Ge2t5EpfxrypVaBwDAtQR8AAAAACZjSBcATCwcDhb2psn1rtnSl9IahgUA0D89fACgA7mhTXtDnrY5fnLz/OSGVMW/S+tSv2uOp1Su3DoAAK6hhw8AvCw3OXPNnDxH1235twRwWoIzZ8oFAMB5evgAQAfCYVfbT7j8yv20TM7c0sMIAIB+6OEDAJ0Igz6j9IIZpZwAAF+jhw8ADGjrUZObeDlel5qEORWsifNLpW3dd806AACupYcPAAyoZY6c2l44V6Qzdw8AQB/08AGAj7lzsmYAAPqghw8AfETLRNB3TRoNwPNKw2yXxXs9zErABwA+4qrHqgMA0D9DugAAACZmfjX4JgEfAAAAgMkI+AAAAABMxhw+QJdSkwuOkPey6BoNAPTn9/v9dQ/kngXmJuADdGvEm5C7g0mwGflaG/G1naMe5qEux6XuANIEfABgUCM2FEZumOWoh3moy3GpuzphL58RzxnQxhw+APD/S3V3/3I5AAAYl4APAADAR+jZA99hSBcwrLAHxN7Ny1735XVdq/Oo2R/j2nrXvF3HvZSjJ63DEMLXrCEMzzlTTxv11B/12ifvi0CJgA8wpLghXGoY7zWaa4bOaHh/Sy/BlqPl2AtOltbXvF5qtrkzQFqTd6ohs67ro/VaUw9H3rdS+eb29WagepR6qtFyLHtpaj+PznxBcadR6rX22q/9wudovT31GhylXoBnCfgAQ2r5Jmsvbe18KW6IvmXUoM9eMLQ2kFC7Prfs6UZdKsgRl2E7l0+Ur6YeStu25Lssfx9/L9fvptd6qnFFQGBL05LHXiC1B73Wa+37Xu1n/9F9vXUN91ovwPPM4QNMK2z0nL1J/v1+JtL9oKuunyfLUXPDnsunJjhau83T5yw+P7lyPdWgOXIuz65LefvajfVWT7WuCAycuSZ611u91u6nJt3ZMr/5GuytXoDn6eEDTO3qb9p6+9ac+6WGzLzpiuDlls9d1/HePu48l7V591Kfd3qzHvaMVE81r5knXlfhlxipdT0YqV6fUHNdPHEuvnK+gb8J+ADDq7kJh7N6u5auCPzcHbzM7ePoPkvHXDtc6mwZWsrUi6vrYU+P9VSjpofO3mvmrtdVzX7v1nO99v46LF0Xd/Ygaq0XYD4CPsDQ9LaBvC+8PkrfmvfSq+Wueoh7MPZshHrqSQ/zwNQYoV6fCmz3ZIR6AZ5hDh9gWG80dnq+8YbQzNfqNqdWzfCaUG7S0js9EexZluWP89FLvY9UTz3JTdYczsfyZgN9pHp96n2wh9ffSPUCPEcPH2BIpZve7QYv/tYt7toc3/zknrRRM+Eh9KSmd8AbT8o5qyWv3ETXbzU2rzwXuXzfrOvQaPVUq+Y8nj3XqfpMBX/eOD+j1evTvaT25um5e8602rRv1wvwLAEfYEi1cxnUzO2zl8aNECPJBUNLN/hxcHMv+FkKmPYUIH1z/6V6KJ3LvXoo/Z1L+3Y97Om5fKXzWHPNH/lyYZbhNT2+/rZltXVSkybXQ6bX12BPZQHuty7L8vPC500zDzvguFGvi1HL/VUj19eoZR+13DmjHs+o5b7TqOdk1HJfadRzMGq5gTGs62oOHwAAAIDZGNIFdGuWbu0AAABPE/ABunRXF2fdp5mJoGgf1MM81OW41B3A3wR8AGBAApd9UA/zUJfjUncAaebwAQAAAJjMrT18dK28nm8wAAAAgD2XB3zCII/gxPWcXwBmUfOZtpfmyOfitk3L5+iRbUZ1Rb3EaUJx+qvnVlO/55S+sL37/NxRD1+uW3UJXDqka/vA3n64Xnh+9aACYFTxPUNtcCBnL93ZL0y+cl9TUy+tdRemTaW/4tyq32uF9/JP3tffsZ+v1626hG+7JOCzrqsn37xgu2kS+AFgNK33DKlAgXuP69Wcz7Pn3JdWfcvVr9faeNQlcFkPH28c73DeAeBP8Zch29+53irxdmF6X6yUnQ26pc739neYJrdNuF797suduyN55OqldM7jMpTOf029x3X/pTrNvV6O5KEuYV6nAz6+XXufb8oA+ILw8y53/xEON4rne8jNHZNLl9uOf1xx7xGe2+3vsF7iOpRIKVEAACAASURBVFK/54THeuQePjecL1y+lzau51LvvZp6D9N+ZeqD0rk7koe6hHmdmrRZsKcf4ZsjAIzk6s+v2sZBzbw/X/5c3Tv+uJF2lVQQKC5Xaz4pX6/fu1wx71ZLvavD+86BuoTx3fpYdgCAkrjRHTYEjt78n2k01HyBckUZe3e098fmzvOifq81yvH2XLZeqEsgdnvAJxXBDb8RCv+/a98jvamkbkJGPA4A2BN+5qWGEaS09Gi9qwfH7J/HqXqpUZvuqnpRv8fEr6Grj/fu16eeWWl3nBd1CeNbl2X53f0CTX17d1c34L19j6rmOEY91lHLzZhcb4RcD+8pfSGUS5e6d8itj/MLl8Xb5NJf3fNoBLl6yZ2/bVltXnH6UprUPkv1lSqf+k2rva/c1JyrUr2klufmcAnTl+q99NrfWzaDvddEKm2cRl3C3NZ1FfAZhYAPXMP1Rsj1QI5r428znZOZjqVVD8feQxm4hrqEfq3ret1j2c9KzegeLgv/Ty0P18XbprbfyzuVTymPljLX5J/bR0nqWzcAoI0GzN9mOiczHQsAlDwW8AkDHKk5asJgxfZ/rstfannu9yY1R0Ap7y1NKd3RMu/ln8sPAGbU+gXH2e328gs/v8/kf3Tbq4/rTBn2hoqUtr3LW9dLD/Uyg9yXoVwn9wV26v+r9hMvq90+9XNF2YB/PPaUrtKNwt6Y/dp8tu1a91WbdyldKTBz9lskQR8AZnWmt8XRz8fcPlNfFp35/H36uK5ytgfM1fVyVf7ux/7xdu+mt/c/u/B1FH6Rnfs/tV2tmvfRve3j/YZBZr3x4LxuhnTFwh4wNWnf/gAOe+QAAPvczPfr7fsq4Jt8JsC1ug34bK6+4bgiPzdBAHBOONy59Lm6N39emC7eJjWMIR4usDfkoVSWUvlKf6fy7OneomZIuXqB/rQE0XOvm9T6XPrSNkeGZ8XpevhSH0Z3e8Cn9ELPvWmEN4DxY/hybzClLoGpdKW8wzSpN85UHvFNa+lNMZd/mD5OkzuHADCq7fOuZlh0KW34uRluk/q9N/dfbi7A3P7DdHt/x+UM8+yxYaNe+qwXaJG6trflYZrwd+p1lXq95F7jufQ5gqtwn9vn8GmZMyf3gVzzf8u+a/Lay//sNjXb69IIwMxa53o4mk/rt941n+dHGiczfq6rF5hPTbA3/ruUV20aQR+4XvdDumq13DQAAH26aihNS+NfL4596gW+I+zh8yRtObjerT18Ut374vVnX9h7+4jT5br7tuyrdp8AQJs77xmu8pUgRG74Ry7N275SL9AqNfVFz0YqK/RuXZbld+QFVftC7OUFm5rfp4dyXW3E4xqxzIzL9UbI9fCu2i9hcvNEpOboi/NK1XHui5vcXICp/EtpS1L5hOtS+31Sy77VC/Qn97nW8jqK18dKr5ea9KkyxOlLxwLUWdf1/jl8AABSWm/kr5jf70y6M/PV5NIemRPwTkf2rV6gf62v07Nzk+7tv3Y74JzHAj65qPHetya56HPq/3h5nHfu26TU/o5GwL1xAUAfrp4UmGuoF7jPaMO3cmY4BujBI5M2lx7tF68P06QmDIvHkoe/4+5/uceAxvtN7a+mDLn1AMA1UnPw1WzTMvS8tWFxpEyzUS/QrxnaJTMcA/TgkR4+Z16wewGV1M3Ama7DqZuE2jJ4YwKAa10xxOjN/GelXgCgf13P4ZMb/nVnV8Vc8Cg3keDeegAAAICnPTKk66g3gyi1j2DvKdBjrCsAAACwLCd6+NT2stl7tGU8j06YJkyX6lmTm3A5nrA5N7dPaV2pDHEwqKegDwAAAMBrc/jUzLvTGkAp5Vl6dGDtuqPlAgAAAHhS10O6SgxfAgAAAEg7FfCJh2I94chjOr/AOQEAAAA2p3v4PB308fjzvwn2AAAAAKHLhnQ93dOHfwj2AAAAALFLAj5brxtBn2cJ9gAAAAAplz6lKxf0EZS4RnxunVcAAAAg5fLHsqeCEHr+XEOABwAAAKhxecAnpedAhWFRAAAAwGwum7QZAAAAgD4I+AAAr1jXdXfY95ZmS/fWMPGasj7l7rKol2N6KgsALMtDQ7oAAEI1Q6rjNG82pnt6GumdZVEvx/VUFgBYFj18AICHHQkqLEvfcwLOQL0AwFz08AEAHrMFDLaeEK3Bgjh9nE/4f25fqTTh8nDd3n5T6Z8uyxXUS5/1AgBn6OEDADxqa0C3DoFJzRsT5xM2zMPG+l6acHnud6r82/q3ynIl9dJnvQDAUXr4AACPOto4jntbLEt+/pi40X+kHDVDnOL0vZTlCPVyf1kA4EmfD/j4kAaA9x0dGtPSIK/ptZIKXuTSxPt/oyxPDPU6kr96MdQLgPd9PuADALwvbhTXNKpDT/a0qGnsP1WWp3v9qJc6gjwA9GBdluXnQ4k36Q7Nk1xvhFwP72jp/ZCahDe1PtVDo6bXRq5XSGmIUjwEKN7P02W5inq5tiwA8KZ1XQV83Oy/Tx3wJNcbIdcDOaVrI9XQv/M6cp3+j3oBgDrrunpKFwBAqKeGfE9leVtP56KnsgBAjjl8AIBHPTn0JTUUZy9t/HduHpvc+iu0lPvqfZb223rcucecHylXartwXW297A1HO1oWAOiNgA8A8Jgnht2EeZYeuR1Llevo47rPejqgUFMvR+ruiuBYqRxH8g8nnq69NlryB4BeGNIFADxGg7lPtYESAGAcAj4AQHfWdf2390VuqFWcLlyf6rkRp4v3EedV2k9u37kyxz+teeTK8JaaR6CXyq9++65fAOYg4AMAdCee82VrDIfDcLb/U4/Nzg0DyqXLbZfbT2nfqeFCW9pUupo8Umnfsrf/XFnDc6t++67f3M+TZbgyr7fPKcBbzOEDALxir5fIsqSDBHEeNfb2UypL7eS/ufSlCYtr8yilvdpevbRMwLwXwFC/+2nfkDqmq4MwNdfYFXoIogG8RcAHAHhc3ODL9QTZc6ZhGE7ee3T7s84c69FzVnLkfNxRjivyU7/HtAbGAOiXIV0AwKNSvQa24SxHG5VvfoNfs++9nhIt5b/qnLWWMefqcqSo32vk5kQ6kkduDqLc/EbxPsPf8d9n50HSowfgH+uyLL8vR+zPfPPDNdQBT3K9EXI9PC/VENsb3hLPgZL7O942Nc9KLn2pt1Gup0VqXpbcdrljrs0jV/ar5Ooldy73ytEaMFK/99ZvKJw/qHUoXO7/OOCVyj+VJly3LOk5jkrDy8I0LfsD+IJ1XQ3p8uYPAM+p/dzNzZNS+rtmfc3+a7fZS3fFvvaO9SqlYzwSiGgtq/qd55706iF0LfMgAfCnzwd8AIDv8s1/2ejnZ/TyP+GtuYJq9VgmgFGYwwcAeNyROU320rTMTbKl15j809XDto7Wy1nqNy8e/nTHXFB3MC8PQLvPB3x8eADAs64O9ixL+3AbgYC/zVQvd08i/QWpiZG3YFEcUAuXp5algm+pyZvj36l8U+WK0+6lB/gKQ7oAgEftTXjLO9TLN9T2fKqd26i0vCZt61xJrfMgCfwBX/b5Hj4AQJ9qnyKUezRz/L9gxjXUCwCMQQ8fAKA7rY+Mzj3ueu+x0rRRLwAwDj18AICuHGn8CxbcT73MQZ0AfIcePgBAd1LDgUIare9QLwAwjs8FfFLjxOPuxtxLHQCcN/K8J61Paup5uM/M9bCXvud6OeJLdTkbdQeQ9rmAz7Lk31hH/rAAyuKJQpfFTRbjG/EaDifpTc310nJMqadK5R7VHG4TprsiaDFqPeSWzVIvR8xSl1+k7gD+9rmAz3aDMfu3VD0rPfZVHXCHVINla3S65r4t95nAvXKPTj7y2XD08dLq/G/qBQDm8rmAD/AtuW+nt0aMxj70wWuxT+oFqFXqsfTU+8iV71l6hDODTwZ8fKML35J7rZe+uV6Wtrml3rrJ8V52ns+EPtSc/9ab79TrUj23OXK+1NOc1Gt/jgQk7q6XcHhmPFTzCnuf11cfi2F3jO6TAZ+YG/3npd5A1QG9aQ0E3H2TU9onhPaClaX1e9d8y7Dou74drQnG9jCUs6YeSuWvmXMw9V4TH3OpDHcapZ5qtBzLXpq919fZPO42Sr3WXvs1ZTpTb0+8BluONU5zZb2UvmAD3iHg84CRI8PeoKGOm5yxhUHo0essvnHf+z/edi/v2m2eatjlGjDxsu3/pxqdNfVQ2rYl32X5+/h767nWaz3VuCIgsKVpySMXXO1Jr/Va+75Xcz7P1Nsb13Du/J+tl3D7o8fVEpguLQvf48Iy5dKn/i+9J/fwvgNX+WzA5+mb+xHfOJ7omTBLA4u+nbnRu2r/m1z34PDmo/aGKHWjU7qJ8Tory90gjqZ2aFQq3V739VzvzHhZD42cUhD2idf+3vGXyrG3rkUvQZNNb/VU64qgT83ra1S91Wvtuawpz9kyv/UaTH2WHa2XOIh1tDx7gek4oBOnjdOnglWpPOLt4323fDECo/lswAf4htw3V08HfFM3KOGNyN5NR+pmJhXoKd3EuIGpc/amtnd3Xw+pb15Tae5Sm/es9Rvaq+s3z8FI9VTzmnnifTb1pUC4rgcj1esTaq6Lu8/FHdfkXdf40Xxbz617Ib7k0wGf3r49+iJ1wBPCYEi8/A2pm6+WXhl73yCntqNdbzeENT3FWpzplr9nL9B4dJ+1vSNqzs1Vxz3C6ytX13cGJkplqUmXSn+32p4eNb14ri53zX7v1nO99v46LF0XZ87F2z3Geh8G1WOZ4GmfDvgsizeCHqgDnnDnzWVN3mcbAanePa3bMq6j185bvbqe3Gfpm91eAqBPBdZ6NkI99WSU3pkj1Ovd56+3Ly9Lx3plvbwR2OwtXxjBZwM+qTe2p79Fav2QzK3LDVVZlvy3/Xt5tDg6NOZMHeyVN/VNuDd6rvLG9RSPPz+TB2MZLdjzhL3j6mEoZ7jPJxowPQYHRqqnnuTu0/bSPGWken3qPL39+mv54ulIvcTDdPfuQ7b14b7i7VLL99KG+Ydp9v6PA+OpgGpqf6n0MJpPBnxSb2ypN8C793/Fur0bgFIwqGafLVp6PJypg5oPmdauxW/xAfK8lnMeftCHaoKNueETueszF9Ap3ZSlyle6iXGtjeeKYE/pG93RronWnm3b58rRPM66q5dGLt9e6nq0eqpVe49ypuyp+rzyS7ozRqvXp3tJHf0y94zWPM/USyrA3FquluU1aVP3WUf/bykDjORzAZ9cwycX9b5DKTLe+u39XgS8Jv8zPQZySg3MO+ug1MiG1uvgyHV45ObrymWpdW5YxnQm2BP+jpdvUl8O5AKWpfUtQcunvfmte6keSudyrx5Kf+fS9v4e0HP5WnoZlNKEedW8vmbwZr2WzmVLndSkyd3X9voa7KkswP0+F/BZlnLEuNcP2dRNRe02byoFd1L2jvHIeYj3l/oADstZ+jvXeMj1vAi3K/XOSG3HPeK6fFIPr0nm1/rNarhub9srgpFfceZcHqnDM2nJO/O6idcduSZay8Q/rqqTmjRXvF5Hlwt+pv6/+ry05Ln3hfuX6ozv+GTAZ09vQZ8jb0BXHcOV+Zx9E70jj9Q30qm/U0GbcFkcCEptl0uTCiL50Lnem+dUIA8AmFF4fxXf26b+T213RmsgvPSlrftvZiTgk3BH5PnMtkfKc1XgoGbb0vFddS7ffgMufdNT6nEUf+Dt6S3YyDXcPNDq7fc8APgCn7XM7pMBn9yNdK+N7dz4/57tle9IHbTMR1G7vyukhmQdSbMsPnTuEte/b3GYRa+fW1+jHuahLsel7p53ZDhV+CVoaVqDmmkVaqZhaCm/+0Nm9LmATzzUZtPrkIu4PD2/CbWMPW+tg9rzkOuq2es5yxmxzMCzvEf0QT3MQ12OS931IzftQSkoUzs9Qrzt3jQMuetCcJAv+VzAZ1n+fEOIlz8hF9XORbxzeaTS546plH/tPnOObnNXHcTnIRW5r1kX/136UNrbLpUm98EWl4t7+BYHAOB9NdMjxH+X8qpNI/DDF3wy4LMsfTwmNrVsr1xxutR8MjXb1WxztzPzDNWepyvXxeuv+ACqrT+OCwOaAAD0pXbqg6u57+YLPhvwAb7BhzkAwHNG60U9Ulmh1X/eLgAAAABjqX0K7bKke1yn5t/ZlpfSp9LspY/LEP6cGXUAvdPD5yGGk0AffJgDANxrb9qC1mkN7phKAb5AwOcB3lwAAIDZjDZ8K2eGY4AUQ7oAAAA4ZIZAyQzHACkCPgAAAACTmSLgY34cAAAAgP8xhw8AdCL39BIAAGg1fA+f+BF8qcfyhctyaeJ1eg0B8KQwwLP9hMsBAKDF8AGf7YY4/r3NtL793v7OpQn/920q8GVx4PutgENPwfdSWcLzlfuCYe/LhFxvHkEfAACOGj7gkxMGgHI32anAji70wJeFge8wIP6Gnt6HS2UJP29yXzDUnNPcPno6DwAAjGP6OXy2xsv2d0mcLr4xd9MNzCx8v9y8HfQBAACOmT7g06I0/Avgq+L3wdTw2O3/eKhsKU24PFy3t99U+qfLAgAAvZtmSFdqouZl+XtIV25eini9m3uYk9d2m9R8PjXzotXOnZabhy0V7AnnWGvZz9VlqTlXqfLvfb7sze8DAAAtpujhE948p26k927WNQAB0uJeMMuSD0DEwZhSmpzWgHtPZamZ56e0PhUQ0tsUAICjpgj4APCclkBJTe+UVFAplybe/xtluWuoV+4hA4I9AAAcMdWQrr3hWgDeD/JaJ2h+8lzGQ7reLEv4xK278o7/BgCAVuuyLL/RbyhH6QJvbqA054Unud727fUwyU2CnFsWy/XWKQ0dy02i/FZZQkfX5fT6GTayO1/3IweRXWN/UpcAzGRd1/GHdHmMMMC1Wuc9u2vutL0ATKoHzBNluWrd3v4EJ8cxYj25T0pTlwDMZJohXbHwm92aJ3Sllsfr9vLY2660X4Av6ym48WZZejoPM/FFEADwRdMGfDapyT1zj+KNl9c+zrdlu3h7N6HAl+09qnwTvt/eFRS5M28AAHja8EO6jsjdzLcMDSs9JaY2iCPQA3zdVY89v8LbgZ442GRY17Wcz+e0zkOVuh9ST/1RrwDjmTbgc8VNXevjfFu386EHAM95MuhTM2F3bZpSea/I4y4t5yCeo6un4Fzt5Os1ZT5Tn0cmgb/DLPUK8AXDB3xSN2+jfZiMVl4AnqFXyvWeOKdXNPy3NC15pPLspTdxLgAQL9v+7yU4UHuPeUXP7tK+ejgXKaPWK8BXTDGHT2luh6MTNsdz9Oyl3dsuTutDD4BN/DkT/nC9+HP6DlcEAK54wlxv4vNeO8z+LbXlOPu0vxo9vx+MVq8AXzF8D5/NkQ+Wmm1abrb2tqt5fDAA35PqleEz4l5HhmwfyXvvXuPOuo4fKpFa/5baffcc5HjS3vXSy3nqpRwA/GOagA8AQKs7e13UDB+7a4hZ7dPv7lA7f2FNcODJwOcIwYrc9fL0vFSx1noF4BkCPsCn6DUBzKj3+V5aJ5TuMWhw93mtfcprT2aoV4CZCfgAAAysZrLmN4JANT2MSvMv9hS0eur89Ry028xUrwCzE/ABALjBVU/rqt1++/vtOaFa9pWbQLunoMDTvadK+3gzEDRbvQJ8gYAP8Ck9f2sKjK/0pKLUJMql4Ez49LbU47pTTwMdUc/vyaVz3FJXNWlyPWBqnn7Vo5HKCjArAR8AgIvUPB209gmie0/4uvKR4aRdVVc1aTzKHICr/eftAgAAAABwLQEfAAAAgMkY0gUAcMLoc+jwP+oSgJkI+ABAZ8zZMQ51NQ91CcBsDOkCAAAAmIyADwAAAMBkBHwAoDPmEQEA4CwBHwAAAIDJCPgAAAAATMZTuoBP8RQWgLR4KGHq/bI03PCp99d1XS/b13Y8X/5sCOs0dx7UO8CY9PABAGBZln8awHuN4DBNTfpWe3NYXbm/rzf4tyDK9rMX2FHvAGMR8AEA4A+5BnHrcuag3gHGZEgX8ClXdgmHkrNP2vKkrvt4D0gLe3gcPUe54UGp5aVl23t1WJ5S+tT/8ft9zdClr1LvAHMS8AGAi2hYjEE9pZUazbXbxw3tOK+4YR+njdNv/+/lEW8f7zu3P/4Rn8cW6h2gXwI+AHABDYlxaAD+7anzcHQfrZMJq9O+qHeAdwj4AMAJnvYytiuGMc2s995QPZZpBuodYA4mbQaAkzQ+xqb+8sInOF3hrrmpzHl1LfUOMId1WZafGx3epDs9T3K9cSXX01y+Xp8tvTpaJukNl7emjdPk/s9NCFw7+W9chq+IAybqHWAe67oK+PC+r99g8yzXG1dxLc1JvfIlrneAea3rakgXAAAAwGxM2gwADyjNNdHLN+ypb/tLQzLOlPuufAEA+IcePgDQ6OgwiHAS1CsnRL1Kqjy1y+7aF3AfrzmAuQn4AMADcg0rDS4AAO5gSBfwKRrX9Cr31JmaJ9TUbL/3lJzS9i3l3luWyvNMHjXH2fK6T+UDADAiPXwA4GVbgCH3uOFw+Fcqbc32qbSl4FG8vrbce8ty9va/V+7ScZaOAQBgVnr4AEAHckGJOEiSC5rUbt+qFDDJzcPTMkF1qjfN0fmRYgI9AMCXCfgAn2KoBr26IjDTg/A1VhNwuXMIVS/nBADgDYZ0AUBH9oIkZ9e/LVW+u4dd9X5OAADusC7L8vMNGG/S44Inud64wpnrKDd5cW7S5HhZ66TN27LSJNCl9KHcZMu5suT2f6R8uf3V5NNaV94nAIDRresq4MP73FjzJNcbV3jrOnL9PsN5BgBGt66rIV0AAAAAsxHwAYCbreu6+3jzmjxq015Vrto8AADoj4APANxsb3hQzfCh3+/3788ZuflxjjL0CQCgTwI+AAAAAJP579sFoH9PdNe/ax++eQZ6k3taVenpXKnltU/VCicgDoeFpZ64VXrqV6kMe2UHAOB5Aj5UGfHG3bwSQG/i4Ms2RCsXiAkfw54KEIXLU+ni7eM0uf2kylkqQ+rYAAB4lyFdAPCQM8HzVI+beH28rnZ/qXSpCZ1rytCyXwAA7qOHD/ApGqKMKDf8K9dj58p97pWhdj0AAM/SwwcAOvdmECV+HPzsvXvuCqABADxNDx9OK93k107gWXODnZt3oiZ/gCsd6VmTmmh5Wf6eSHlv0uZUz5rchMupuXhS+yqtK5UhDgbNEvQBAJiBgA+nlBo8uclHU+lq9nM0fwi5TnhT6tqrmXen9Zot5Zn7u2Xd0XIBAPAcQ7o4bK/hfGay0Jo0GhoAgpgAAKQJ+HBI2OXf43eBL4qHXz0tfOw613A+AYCZCPhw2HZj/HajB+Atb77/be+/XEOwBwCYjYAPh7XcGN99I+1GHXiToPfYfIYAADMS8OF2gj3AzPR0HJvPEABgVp7Sxa1yjwQeJX+AWrmgj/elvsR1pH4AgFkJ+HBI3LBJPR59W7/3SPUwXe4x66k0pfwB3pAKHniP6osADwDwFeuyLD83P5SM2nNm1HJzL9cFAAAwu3VdzeEDAAAAMBsBHwAAAIDJmMOHKuagYBaGcwEAAF8g4MOuuxvI5lQBAACAaxnSBQAAADAZAR/gUwxPBAAAvkDABwAAAGAyAj4AAAAAkxHwAQAAAJiMgA8AAADAZAR8AAAAACYj4AMAAAAwGQEfAAAAgMkI+AAAAABMRsAHAAAAYDICPgAAAACTEfABPuX3+71dBAAAgNsJ+AAAAABMRsAHAAAAYDICPsCnrOv6dhEAAABuJ+ADAAAAMBkBHwAAAIDJCPgAAAAATEbABwAAAGAy/327AACMwYTX5Px+v7eLAABARMAHgKwwyKNRT47rBACgPwI+ACSt66rxTpXwOnHdAAD0QcAHgD9svTU02jni9/u5hgAAOmDSZgD+oqHOGa4fAID3CfgA8C/DcbhK2NMHAIDnCfgAnyKYkSfYw9UEfQAA3iPgAwAAADAZkzYDcEiq58bWQ+juSXv38j+z/1F7Or1VbhM0AwD0SQ8f4FMML0k7EizY0v9+v39/nmr87+V/Zv9Xl/2pa+6tgItADwBAnwR8AAAAACYj4AN8iklknxef73Vd/1gW/p9aHq6Lt83lubd+b5+lNDX7C9PFv3PHlNpf7phz+Zwtd+15ajkHXnMAAO8Q8AHglDD4EA/v2ZaFQYPc8K84bThkLPU73kcusHBkn6U0e/sL7R1DPCwu3l9quFy4PN7PmXK3nKeWcwAAwDtM2gx8TtiY5rzSeUytywUI9uojV2d7QYfS+pproOUYWqWOqaZMqaBPrLXcR8+ToA8AQJ8EfIBPEvR5T8s5r6mncH2p50pu/RFnJ4U+c+2deRLamfMIAMBYDOkCPkvPhHfNcO7fOIYrnoQ2w7kHAKBsXZbl5xtu3qSXBW976lHiPTvyOgyDBql5dcJ14TlOzQ+TS5srX26blLPrW46hNIwqN/dQ7piOLmspd66sLXnFaXL5fvn1BQDwtHVdBXx4n4YAvcgFGmqNvl3Pr8MR3idayzjCMV3lS8cKANCDdV3N4QOwyU0IfFVePW/X8xCfEYIFgj31RgyGvrXdV68RAOAaAj4AdOnMULsrh+nVDIOq3c+T5arN4+mgwmjB0De3M9wUADjDpM0AHHZXz6Cax46XXNlA3sur9SlZV022fMUxCiT0bbteeu6BBwD0S8AHAKBjgj4AwBGGdAFwyNYA3XrjlJ7gVHqqU+6JV+Fwo9KTqfaePpV7GlYun1Kvl72nc+V64JSeKrZ3bkrnpfYYS2XYKzt9qLk+AQBCevgAcMjW8Ix/x8OxUr9TaeMARCpNLlCRG/oSB6NK+4vTxkrblsqZGp7Wcm5y56XlGEtlyK2nP3r6AAAtBHwAuFTL5MZ3z0OT2t+6roeeiHTF3Dt3nJtcr6ZU8GuvDC375R3qBwCoZUgXALfpbRhKbpjYnXLDv+48N7ngUS6os7ceAIDx6OEDwGuuCLr0PsTlzSBKOKSrVIY7y9hTwA8A4EvWZVl+bsR4k8YA9OHIG7y7tAAAIABJREFUazE3UfPepMLhstIEwzWTIddMQFyaUDpUmgC6NHF0Ku/ayZBzEy6Xyl6a+Ll2Qubcebj6/dh7/PWcUwBgz7quAj68z40r9OHO12LNk6Wuync0MxxDyezH9wbnFADYs66rIV0A3EvjNM+5AQDgLgI+ACzLcv0jn7cnReWGMYW/j+Z/No+3lM7NTL5wjAAAvfKULgD+deWTo1oel351/r0buey1BHsAAN6lhw8Afxmx1wz9EOwBAHifgA8Af/j9fpcP7+I7BHsAAPpgSBcASbmgj8Y8ofgacX0AAPRBwAeArNKEy7AsAjwAAL0S8AGgiQY+AAD0zxw+AAAAAJMR8AEAGIhedgBADQEfAAAAgMkI+AAAAABMRsAHAGAgnpQHANQQ8AEAAACYjIAPAAAAwGT++3YBAIDxrP/vf8OKfv/3+2tZvC61fbguzi9eDwBAm3VZlp/He/KmdV09YhZgQKmgTLisNmiTC/4I+KT53BxXKlDasr4275DXEcA3retqSBcA8J5UUEgDlVnVXttHXgPbNr//+/37A8C3CfgAALda/9/6R++D+P8UjdVrrev678/2f7j8bN602YYthu4Yxtj76yi+Lq/K72weALMQ8OFx4Yd7fMPpQxZgLlsjNmzg9t4Inc02BGz7CT9rrxgadtfwMvcE/ygFTEuB072gag+2a+eqa8j1DPAnAR8A4DaCO+ed+aIkNd+P+X/6EAZBc717SgHTbV2qp9AIwR4A7ucpXQBAdzyl60+5IM3RXgOp/OLgUKon0LYs11MoXhanD9Ol9hXnE2+TK/vMWidjLj01bwQ111UpbbjO9Qx8nYAPj4s/VON1AHxH6hHsgj1/ihuXmyuf1rXlFf+O12/rUg3XXGM2TJ9qMKcazqUG9deeUnb0tTDia2jvugr/T6XNpXE9A18l4AMAHJIaThI2MuP1cc+D1HCVOA+e0drgLPU42hq4ufSpdTU9lWacAyUV8Mz5SiA0dw2VnB226HoGZrUuy/ITVeYN8Qed6xAA8nK9FFq2SS1P/V3a1145UsNZavc1ey+IXAA0NQwrXpZLkxq6NVJgKNd7bVnSvdty12gqP9cz8GXrugr48B4BHwCod7TBWNOgvaKB3NrQPbsdczgafDx6jZXSH83/iu0Aribgw+vib00AeM/IQwy+8DlyppEY1m2q98K2PO5ZEW+TSx/bS1/aV2p9mNcX6vorStdT6TqNl7dcbzXpY65nYEQCPrzOhx1oZNOPUb9pHrXcR/jc7Jf3cgB6sq6rSZsBejDizfbIjRuAO3gvB6An/3m7AHzb79f2FAYA+DKfmQBALT18eE3qGyU3snNqHYLg2gDI834IANQQ8OEVqQDAuq6fmofhi3KTLqbSuDagT6XX4t7rtOY9IJdf67a9OzIXz5lguLl/mN3TrymAEQj48LjcB/L2BAMN+2/IBXbiZdv/X702ahu5VzS0W5+OwveU5vrYmwdk79Hgpfxatx1Jy2s8TrP3vmhulv60vJ/WXOe5NF9+377zNQUwGgEfXpH7IC09EpM5xTdcro3/qW3kXtHQzqWZuaHNtfZeo66bfbmgd2sw/GvvlaNoef+sqcNcGu/b/3PVawpgVAI+dMnN6veo87/V3mxe0dAuBdpgWf4MAl6V1xP7GlGqMVoTDP/q+RrJE4EE79t/O/qaAhidgA9dcrMyl9pgxJlvNGfXw7eNuZ5Bo7n7PI54TvZcef219ki7Kt8R3fG6n/E8jSKcj+pswPPqoOhXrosePksBniTgwyuODk1hHq2Tvs484WhNA/htuTKMWB93XEuzzJeRquerG0ilRu+ZfY123u8Y/paa4PqqvNlX+16dGi4b5nHF3D6tZrguXPcAfxPw4XF7cw74UJ7XXt26NtJqvxWucbQxcWUZ3hY3ip84p6OLG1J3HnNqX19xZGL21PmpCfzQnzuCPV94fyq56jUFMCoBH14RNuzj5cynpV5dG/d565vjXl0RxPrC+bqyF87Rfc3cAKudY+tIMNxEzuOpCa7WBmC/8P6U4wsmgH8I+PAaH6bkuDauF97U1jQOvtxQqOUc/X3NxMvC/0tB3L1zGW8/w3lvPYazwfAZztksctd7TXC1NgD7xffzp19TACMQ8AHoVG0DubahXZqfJZfmCzfCpfk0cr7SgErJPeVmr5fJXkCnZV9f5RyMqxSwvKr3Zc17Pn/6WlAM+B4BH4BO1TaQr2ho1zS4gfF8odE/wvvUXQHPVJoRzgcAzxDwAeDzjvTygRF84Zo27woApAn4AECD2QNDX+gRwlwMywGANAEfgA5oZNMDjWVG1kNPPe/lAPREwIcqezdQ8WSEb99wHaFLOG9xzQFc4817EO/lAPRGwIdde99WpZ4MNKLUY4M5pvSY2E38hKlwWe0+WrcBYH6jfvEEAFf7z9sFYGypGyo3WN9WCpqlniBy9KkirjMAAIA8AR+Kjn5DFvf42X7iZXt/h+njcpXy29tvKQ0AMDa9dgHAkC4KrugOnRru9fv9/rgRS/29pYuXx9204/xSaVLpwl4lun1fJ663o3ls4rziayLeJr5Owu1S6WK57QAAAEYj4EPS20GQ1JCf8P9cQKG1zG8f50xazuXesK9cUC4O9sXb1Ab8wu3isgsCAgAAMxDwISs1jCq099SuuxrMuUZ/rZoGvV4ebVrrO05bqsdc3qnAX00Z9upfsAcAAJiBgA9JqQZ5qdGd6k0xstHL/4YzAcLY071scvsT+AMAAEYl4MNppXlPWtbFf6eG26TmZ0lttzcXSy5QFe+POrUBwh7khn2l9HoMAAAAe9ZlWX4aNXxRz0GJ0eXObWki5XBZKZ+9YXylfHMThe+Vm2+orX/XCYzBa5VarhVgRuu66uHDN/lgv1fu3OaGBV6Rd+u+1D8AADCz/7xdAPq2PfkoHO7Usm1vwic50ben68l1AQAAzEQPH7Jyc9yMTIP+eqmhUW/nV5PHmetZcAgAnnX3feid+btnAN4i4ENSqkGbegz23vYaxvNruS5q87sij5ZHvc8QzASA2Y14T+keA3iTIV00iRvJ4XAvGEEumNm6veseAADomR4+HJLqIZGbJFcvn+/IPfkqXBY/KSv1VK1NzRO3wrziNC1yPX5cuwAAwIj08OE2ev98yxa8CYMvqWVhwCYVqNnWx+ly+eR+X3EcpZ48evkAAAA908OHJjW9dVJp9PKZX65+SwGT1P9Hr5UnrzGBHgDoS03v3NoevHv3FHoCA6MQ8CEpNRRL0IYj7rxmaoYMXnVzl0vjdQEA76q5Z629r937UufM/fH6/4J7kv9L7HtnfW3eodZ8gLkY0kXW1pjefsIPs9y6cCjPJrWM76mp/705fY4Ih2dt/8d5C9oAwLhqPsNrP+dv/aKqMvhyJEizbfP7v98fP7lAEPANAj4UxY3lvXW1y5hLLgAYLt8LCobLUxMypwKP4frUpMt78+8IZgIAT0sFYtb/t97SG0fQB77NkC7gErmA3t4j0K/8Vu6qPHMBzrPlAgBosQVrtmBQ+P9dQSJgHnr4AEMzHAsA2Bydk69W3BP4qLDnTS5wsy0P04aBH713gD16+ABDih/PDgB8293Bns3ZJ4u2MBkzcIaADzAkgR4AYBPPu5d7AtdVwZqnehgL7ABnGNIFAAAMK/fgh3jdXppU+tw+rgj2tMzDc3Tolnl+4NvWZVl+vikH4Otqb+DNGwVj8Fqdy6j1+UevoiBoE8/FU1qf+n9bthcIEuyB71rXVcAHAJZFwAdm47U6l1Hrc9RyA+Nb19WQLgAAAIDZmLQZAADo3pnHoAN8kYAPAADQtTuHRRl2BczKkC4AAACAyQj4AAAAAExGwAcAAABgMgI+AAAAAJMR8AEAAACYjIAPAAAAwGQEfAAAAAAmI+ADAAAAMBkBHwAAAIDJ/PftAgAAAIxgXdd///79flXp9tK27v9oXluZast9VZmPlONNvZcPWgj4AAAA7IiDLbngSyrdVc4EIX6/X7EsZ4JJV5bjbb2XD1oY0gUAALDjaDBkpJ4iAh0wFz18AAAALrL1EIkDPeFQoXjYUGooVbwst324r9w2Yb6lcm951Az7iveZOu69/beck1QwKnWMuXRxnqU8YBZ6+AAAAJ+xrusfP/GyK2xBhFwgITU0bG9Z6u8tXRwsyf1uKXtKWK5UgCZcHqatCcTk8k39Tm0X55k79jD9mfMEIxDwAQAAaFAz300p0FHapmZZzbpluWdenlxg7Oz8QjX7TQVv9vKNA1C1ecMMDOkCAACo1Dps6Wm5IWWhI08be6MXTM2x3Jl3b3ULrQR8AACAzyj1umnpMZMaThSnaZWb++fqYMNekKMmuHNlue7sYXMmaCTIw+jWZVl+LmQAvq72ZlC3bxiD1yolRwI+tcOY4nS5yZvD9fG8NWG60oTDe9vX9kRq6clSO7lybjLkVPrcMbQeS+7ctwzn0quHWazrKuADAMsi4AOz8Vplz15gZnSjvAZqynnnsYxynqDVuq4mbQYAAJjJTEEMwR44zhw+AADA5+wNIyrZG350JM8rtr9i26Pbt+6n9AStu8tyto5gFAI+AAAAlfZ6hbQ+iv3K7a+aLPqJSZS3v0tp7iwDfIEhXQAAABVmHQI04zEBevgAAAAf1RLoqHmaVG6b7e9wv6WnW4Xbh+v3nnyV6x2U226vzLn1NcdRu9+a9TVPL8s9ISyXrpQnzEIPHwAA4HPWdf3rp2ab3+9XNewqFyBK/c7lGz9WPExXCj5t60v7zZW59vjjMu4d115+qXMan8PUeUodeyldTZ4wCz18AACAT8n1pqmZn6fW0UeNpwIPNfvdm/emZjhaHBSpSVu7nyO9Z/Z6BIXpShM/H8kTZiDgAwAAfMZez5DWeXpanih192TEtftrGd5Vk+7J46rdx5ng3FNPLIO7GdIFAAB8SunpUEfyKg1bekpqjp+c2jKX0rX2irm6F02YX+nYW/YbBgN7qFM4Sw8fAACAHbUTH8dzw8R/p3rD5OavCf/em+Mn3ra0v1yZ946tdu6cUvr4/JSOJ3UOc/nFx76331JamMW6LMvPhQ3A19V2RZ/1kbwwG69VcmqCH3dfO09fn0/tz+sO+rGuqyFdAADAt+SG+Twxea9gD/AUAR8AAOAzSkOBwvU5R4NCpQmhax8Lf2Z/d+wjtR+gH+bwAQAAPiV8Ile8vORMwKTmKVdXys2xU3IkcCPQA/3SwwcAAPic8ClMtU9kEtwARqKHDwAAwIVKT55K/R8/kStMV5NfqufO3lPFap9ildoWGIMePgAAABcJH6GeWpYKtMR/h+nCZXuPRQ97LKV+15SnVBZgLHr4AADwirsbkXfmr8cDNcIgSu56DK+lI/PnlObdya2rDeII9MDYBHwAAHjNiIETjWBCpWFTYZrc08GuthcEainPiK9P4H8M6QIAAPj/2LuzZDlxbQGgUPFmVPMfgsd03kcVdWVZLa0Ea0U4fJIUQkmSNJstsVPY3Sp2RxbbHV2uBDlhTjJ8AAAAGqQGNo7lxsVJDcwc1pUbZDk3PQ7ChG1KZfnEbU+1IdcemT4wJwEfAACABq2Bj9y4OXvrr9W3p+6WNgr0wNwEfAAAGFouU2FZ2sZMaXkvV2dtLJTf6vgV1PF3ontP5f0e66/1cB28V892C7yXMXwAABhWrttK6XHRpfFGcuVT47D0jlvSGoARqOEq67oK9gD/EfABAGAaR7rFlN5LBXf2XjT//P3zWzbPspybkbPVFS8DcoNHA98k4AMAwJDuylQoZQtdbf21/he4Cf+PpwFALwEfAACG80S3lDODPmEGTi67Z5seZ+tsZWuZPLJ8ACgR8AEAYCitwZ43jVWSCgiVuoCFWUAAkOIpXQAADCc3WHPu9VeksoU8sQuAFAEfgEHkLl5SjwpueSRxbhm98/S4uv4veWIskbP4/jkq9cj0XLDnzMDP2UGkrctVSzBGtg4AZ1uXZflxYgbwrFqgJHURsvfC5Oq74iPddS+1pRZQSQXXSuXONtJ67DFru3lGb9et3O8xDv7kAuWp90oB9Nx72QB9YRye0vvb69SYPblxekp10sd+C3ijdV0FfABGIOBzDQGf+83abp4x6/ZyVbt1zXrGrNshQMm6rrp0ATytdue6tY5N6Q52fIc6fL90VzxVb255qfpz01JtiD9Prj2tdafqrT2COay3tRwAAIzEU7oAHtRzV3Fd19/+hbY6Uv9vy2jp5rCVywWJttel5YV1hvWkptW6WpTqba271CaAUYSPcAeAM8jwAXhIbwp5aWyJ1rpTwY6WNsQZOLXl9XajSgWVUvXW2lfzlkBP66Dde7oCpgbHLS1LVwiOesvv8ihduQA4m4APwINSjx0O9QaE7rz43rO8O8a7KV08pgJLLet8b6DsCq2Ppi51syvV3bMsF+oc9ZXxxADgCbp0ATwk7JoUdj+Kp43gjHGG4vpal9la/uzlj+rIdlGbd6RtDgCAY2T4AAyuNPhwqitVblqqzrCO2qDNcfnW5cVlU3XngjuprJpa3an6SuMSlcYryi179MDI2QG6p5YBAMB+Aj4Ag8gFEXJdjM6ou3dZR+pJTa+9PlL33vpnd0c3lju7yswSZAOudXVw+cr67b+Apwj4ALzI3WNWvGWMjNZMldEyWlrH89krlx32xHfeOlA18F4z/vZHOmYA3yPgA/ACd2dBvDHr4mj20t1aB2s+GqCJu8at6/p4EOiN2x8AwNkEfABe4O4LXxfaz0qNUbQsf34vZwVi7ljGHgI/AAB5Aj4AEEml4JeCCnem7IcDXcfTc22MB1jOdQWL398bULm7C8NbuhYC77b+Crqm/p3I0Ky831v3kfqAd1iXZflxksTI9H0GrlAKjsTvP5FJMmsQ4+x2l44BLcvpDd7xHrP+hkhr+T5TZUrjf9WeTFnrNtsyzx8B9n+DMKWAz97gzPpr/WPe1DTgG9Z1leHDuKTqA3fL7XfCsWvsk57X+h3kgne+R3ifVHC3NLB96r1l+XN/UXtdmyfl5++fPwIx2+swKwfgqL+ebgDEwpNxJ+TA3Xoe+859tmPCkWBP+Fr2KLzf2fvtR55Q+Gv9LQgUvhYcAmpk+DAUd10B/kdQ4tgFVil4Z93Ce8Tjjs0gzPLJdbsKp29/b+Vz8woCASEBH4Yh2APwP/aHAHVvP3/MBXBy4/KkxvABvkvABwACuYuHvXeOjUcGcI2eYE9cNpUR1JMldFdWkQGXgSMEfBjC2+/OAHPIDc7cG7Q54wJgpq4JsVH252cH74DxxL/n3JO6UvuC1ADOuUGdW+rrVerO9ccyPW0L2MFj2RmCgA8wkr2P8j76CPG4rhn3iyO1O/cEnXga7zTStshxRx7LXgri9ASIUvUtS/uTvcLuVfHYPKX3U6+3aakuW6X6gO9Y11XAh+c5IQNG1bp/askYEfB5xt7gHfMbbVvkmJ6AT6m7VTy9NSCc28+X6mttN8AV1nXVpQsA7vClbkRPfNbSE7mAb4i7ZfXuF0r7i73vATxJwAcADorT+0tlWs0cIHLxAwDwPAEfADhJS+DnCqXuBD1ltnICNgAA8xPwAYCTpcaEuEppgNCeMtt0gFHZRwH0EfABgAtdnS3TUn9rG3KDnAI87cp9qcxG4K3+eroBAMA5XLQAALAR8AGAF5CZAwBASMAHAF7g5+enqUuWLCAAgG8whg8AfMTRYE/rk74AAHiegA8AfEAY7Nkb+BHkAQCYhy5dADCxdV1/+5d6JHz4f9zlK3wdl0+VAQBgDjJ8AGBipayb7b2WMqVyT2T25LKQUt3K9nY12+a76vNdXT8AQIkMHwBgKKWMolQQqyWwVarrKqMFemRqAcC3CPgAAAAAvIwuXQAwqC9mZGxduY589riLV+51aryj7f3UfKlysdz02jJzbYg/T649rXWn6h0tEwkAOIeADwAM6IsX4T1PD6t1+wrrioM4uWBJOPB1agDsn5+fYiAot7zUE9JS00ptSC0n18ZS3S31AADvIOADADyuN+gQly0FgHJ1p7JxWtqQCgiVllcql6s/9bp1HbVmSH0xgwwAvkTAB+DlSt1BavOMeNe/1LbWri/xe4yh9jj43oDQnZkre5Z35dPBStt9bvl7n3YGsyl1u1wW2z/wHgI+AC9X6p5Sm2dEpba1dMXpWQ/cJxV8GPW7yXX7Olpfa5mz1034GwEA3kPABwKp8Rx6B82M35vFqBf3zLctwZVKgw+nulLlpqXqDOuoDdocl29dXlw2VXfu2JPKeKrVnaov/nxv2cfI2qBV7cYBwFsI+MC/Unf+Q2/MHHAiPIerv6da/aUnHqWmp54AFD/1qFSmtkzb6jfkvufcWDxn1N27rCP1pKbXXh+pe2/9wJ9q53x7bwTGx8RSHa2ZgS3LP9J9trb8vXW1BqRbunlf3QYYmYAPLOkD0shdWs4wQ0CKf5wVSKw9WShXfxyMSQVnep84VCtTW+aez9ryHu9y937OfvVZsja4Q2twp/dGYEuGYs9xsXX5LZ9nryO/u5bz8Ku7p7/9WoBvEPCBgjeeILpbMbcj3TCuvGNXO+EK593Ttt4L6db2MJ6jd5rvCuiVul3ZxmB8qYv5Pb/dM4ICV+w39tY3y/7LvhbaCPhARu6i4Q2ZAyO3jbon7jj1ZtiU6jlzmbP85miT+r73BPvuuBDIde1yN3h+e7rB9GRNttTVO5/93z2u2Lfkujy3OGN/l6sj1b0sFeTOTcvNf0b37T3rrGe5qXpL3dRT6yF3rtbzOeEMfz3dABhVmDIbT9/+pebJvTcCd0PeY7Q04962nNX20X9ztMvtn0bb1hlbbhtqFXYrbdn2wv3P3q4xvcuMl89+ucDtWbYuy63duVLff2sdR2zLzQUiUkHM2rTU37lATe7/ktI6y5VtWW6u3tRnSP1uc9cNez8nHCXgAx8h2PM+rRcGW5nSnab4ZDI1T+lOYlhPro6WMi3LLH2eve8xr3D7zV0oxX/H85Wmpabn5su1jXmceZzszTq4og08q/WGRKnMGTc1Ws4Bzwo41j5LSc+5am8m1J7l7g0g1zKvnJNzJ126YLmvCwA8oeUkr3eelnpa6t1zobP3ZNLv+33i4GFqe0ql1+eCjqk71qmytbpa2sZ1Snfbe/R8b2d/x6kgd2k7TJULp7XMH5b7UpeTt2QR5r6zUubZCN9tyzl4a5t7Ptvd5/655Y32ffA+Aj7wr9QBP5dVkNtZv+WkvnTiM8rnK30PpRPlvcu6ot7ZPLF9v+U3xbh6uw7U6splqzGXUb67VOAwzpZMZU7msiNbuqps0760/736c56xPmt1pKbntp9cmV65c7Gz1+cVWT9Xyv0GU0ZpM+8l4AOBt2YO7Dn4pk4ARzkBXpZ89kgqaHe03VfVO4tScOuqYOcXA2rUxRepZ2VylKSyInrn5X5H99GjZGeVPkfYrj3HeF1O8l2dc3KBtO3/UuZg7lyiFIAr1dHyHeY+Y65suPxUm8NARlg2NS21/FzmY+t6zbWrZR20Ljf1PaU+Q+17S33mrwVSGYOAD/CHnrtHvN8TwU7b2veU0t3Dk+Xce3u1dCVIndyfuQyucUUQ+mi9PV1T4t/E1TcZSr/BsMxb5LJ3e3+vuRtQtbK19Xr0XOyscq1tSwVljrTtjMyYnjadVe5IIBauIOADdMvdxUnd7WjpDlW6W1W6e9J75721a1bpJOxIHS2f8+y7tDCT3B3w1vLh61ygpuUOdbzc0p3r3N3g3P6P6/VmbbQ46zvMZSrE29vV28zXu5zkfpvbOql1nTr6Hd0RrJ7JU5/l7uW+6TtjHuuyLD82PJ5k53e9I+u4dCKauvNYep26W1kKhrQsu9SGcL7WtpTaV1tea7tLn3PPd+U3dB3rdmxPXCgzttagfG3+TUsWTul1Sz21sqXMnlT2T+/Nh9Q8b/8dtWb25d7btG5TV63Plm376sBz7lxoz7x3uXu5gv88ZV1XGT7Q4ujdwredPOVOPltTZ1vn75W6016qu1Q+NU/qe9zT5tQ8V6fqn2nPicsVd9wBQkeyNsKyZ+mpq5bJtnf+3LGvp27+pzfIfPWxvXYe01rmzDactd1f6e7l+p3xJAEfqMjd/Xr6IP+kUVLjj0pl3pSckcZdqnsmPd1V9v6GoObIhQbvVOuGc7Zw/3blMeIus7f/atYNMJu/nm4AjKx0tzB8P54nHDvizScHtZPno+8/LZeVcmW7R18nofACZ/sX2/Mbgh5f2NcyhlR3r3jbK2W2bvNfFXiKl9GznC8G4XPr56zvp2V95r631te1+lLvp8qnXte2p5Zptfpr9QHHyfBheE/v/FvvFr6xf254UN4+VyqzI1UuV7Z1/u3v0vgDqTK1duTakqpvb/ta211a5kxqY2Xcfccd4ApH9s/xfv7s4EppfJ6e+a8yWjAp183vrGNxa7An973F5xPx9NwNllJ3s7ie1LlI6vwld86Saks4f6n+lrYA5xDwYVgjXAC3niy1tDV1Z7B3OUfm26N1TIDS5069V5u/FizoWX6tzBXt21PvGSeXNXducz0nbCMEfZxcwjvk9j0j7GcYSxh8iKe3KG1rvceUUmZYy/nE3mWkfhe5oFOp3t5sKb9RuI+AD8MZIdDTK3eXI1WmNP/e5dY4iL7fWSeXLfPl7izurXeE3/qM+x3gd0ezNkqZmfEywr9rmQ6pZdfmjdtdujDPLSP+XKV10vKZcu1rrTuX0fKkvVkltfKpzOPUcnNtuivLpWUZte3haP25si3bNlBnDB+GEqZ8jqLnrsXW9txdoxnU2t3ymcKTu7va1VoH59m+k9rvtvfO3xNSqezAfMIL0/C40ZMJmgrOpDIyc11yc//nhPvQVH2pdrQuI9VVJzUt95lyy821uVR3at4Z97ktAbHwX25aXGdvG84U1pfaBs6sv7VsaX0B7WT4MIwR++weuVu4927I01pSd1vqOENPSnGL0bavmbX+Xo/ecb9DeSRTAAAgAElEQVTbnXdWgWvszdrY5k2NK1JaTs4Z+5JaO/a2sbWrTe+6bD1Wz3ZutMnd0NpzTKsF9+J1ngvQbf/nMr5yGVal+sLPFdebCwiVyuxpC3AOAR+oyGXrtB6QHLh4m70XUHt/Q3cT9AH2umP/ccYyrmpfa/efWfevuXaXAl1Hgoa18rXXtTKt77XUe7S9s24TMDoBH4Yw+sXVyG27UqmPf/g6nJaaXnodTy/dBQrrr2WL5JZZazvXmG0dz9rVADhupKBva7bR0fpby5zdjlHW81HWCzAqY/gASaV++PH7YZnUeC5ht6z4/1pKby7YUxovoNSG3PsAkBMeX1LdelI3GVI3IVI3M8IsyFKGTG0ZsVy94fTUTZZweanP3Vp3bh2llj+bKzJWU+vzbKlsW+DdZPgwhFkP+G925DupBVRSJzNHusilTl5a22DbI0eWD3xXzzFqT9eWlvfP6O5S6oLU8/pI3XvrH9VVx4U7uwOWzByIA/4k4AOcKtf968oTmdyJZGkwxNL7ALBX7Vh3xrEwl0HE9dwMAGYi4AOcKtXF6u5l19rwZBvP5k4cwBhabyIczaBN1eE4MJ7UWIGlsRFz3d9a6yuNjxjPl1tOqsuhm2MwNwEf+IDe7JrcCUJ8IlAbtDl1Qloa1yA1KGRuzJ7Ue6U2pMZPSLURAPa443jimDWH3PhI8flLPJ5Ramyl3LlT6sZV6jwqdw5Yak/pfAyYi4APkLS3D37vyUCpztL4Ba3v7W0XAMBRceClVCb+u7X+UjAm915rlvPsmdDwdQI+wG3cHQIA3qbUbSosE2f9XKUls7u1Pc7bYG4eyw4f8eR4NbM/fnVU1ikAPG/rDpU6Jl997pXqZn/VcoD5rMuy/Lhg4EkuWu9lfb+D7/Ee1jPMy++XVj3bSks2T1iu9WlqqWybPYM2p8b6ydURtydVjzEPYV7ruurSBV/kJHhuvj8AeEbPAzD2zJsrU6tvT917x2sE5qFLF3zMWx5H/lWCPQBAjfMFYFkM2gyflQv6ODkYSyrdGgAgRRcsICTgAx/2xOCC9HHCBgC0ct4AhAR8gN84UQAAAJifMXwAAAAAXkbABwAAAOBldOmiy1Xju9wxboyuSnC/mceECvcZb/kcAAB8h4AP3Wa8eJj5Yg1m95Z9xls+BwAA36BLFwAAAMDLyPABAACGdnXG4pX1z5ghCryDgA8AADC8GQMnutYCTxLw4bDwQFY6ELeUW9d1Vx2tbQDGF/+ea/uFnrruklpuz7hAqc98ZD0AAPA9Aj4cEl+A5C5IWi5UandAcstqbQMwvtTv+cy67to3pPZN8bTSZ7MPAwDgKIM2c0jPRUntwm3vBY4LI3iHVEDmyO/7TfuGMMANAAAtBHy4xc/Pzy0XK7J74H3iLJ3tXyicNltQJP48qc8HQJvc8SG3X23JMD+6DICn6NLFrY6Ox1HiIAvv1tKtc7b9QNz2WnD8yn0owOxSgZhS196zgj2t3YfXX8H4bn8nhkCovN8irmP9te6uC5ifgA+nufoipJYhFF80Ad+T20+Mul84s1ssAL+r7WNbzi3j9+NpPfvxLQDTUm6POLjTsizg3XTp4hR3XUxtd7+3v4H3OxroGDXY0yrM/LmreyzAbEbY17e2IRX4OZqJk5pfZg8g4MNhPd0pzjgYj3BAB86XCmT0/t5L8wuSALzTCOeGVx1j1l/rb8Gh8PWV2ULAOwj4cEg4SGrqQit8L3Uwjgcqjael6knVUVoGMI8t6JP6PefeC6enxmZ4aiDNuL2tnyfV7pZ9JcAXtZ773TH0QE8GZpjlk8vu2aaHZbdy23u6bQElxvDhkNKBs6XrVXzxs6ceAR54l9Z9Rm36CPuGlvEjzpgHZnXH0zuv4rc4jiMDKY8uF9CRuQO0EPABAOAxM16Iy7AbRyrzOxfsmTHwczSw4yld8G26dAHwGro7AbAsf3aLLXWNLQ0nEL+fem/v0AI9j02vdd26YiBoYH7rsiw/s0W6ec7MF1G2c7jf7PuM7eR99s8Bo5ox42JZ5m33zGZd579lGAUBmXgsntL7qdfbtNr7wHet6yrgw/NmPYAD72f/BNea9Tc2a7tnNus6n7XdwPzWdTWGDwAA4wkz61IXzKX3axfZuaf6hXXVlp+st5JdcTT7wgC+APQQ8AEAYCi1pyyVAjq1LpgtT3RalqV5eaHWx2TvDdCkxnz50mO5Z+5eC/AEAR8AAIbSElzJBWFq427F71/R3SYXmGkNCPUu6wuu7Bal2xXwVp7SBQDAVH5+fqYfUH2z/lr/CwKF/8fTcvMCQI6ADwDsFD6Kt6VMrWw8z4hGbhvfM3LQJ8zmyT0ee5seZ/7ET3BKPW5bsAeAGgEfANhh6wJQyzTYugm0lI3nGdHIbeOd7uxu82TXnlRAKNddawsSAUCJgA8A7CDwAdf7SrBnL0EfAEoEfADgoCMXirWuXvH7uS5icR3xe61lasuEu4S/q9Lv44wgTcuy9kgN3pxtw4EuWrp3AZCyLsvyM9vdDN5lxjtqwDe07J9Sj3DOldmEF5a5Rz/n/k69l6szfK9Ud61MrT2wV25bSgVdUt0hU9to7glcufdblhW3Mdvuwjg8pfe316kxe1qe7CXT5xj7NOCN1nUV8OF5DrLAqHr2T6WypYva3oBPaZ7afKGe5dSWCXvNui1d1e7WbCDONet2CFCyruvyf083AgDepJQVsFecfXOknjOXecVnBQDgHMbwAYAThU/jukvvmCNnjVHyxGeFtwof4Q4AZ9Cli8dJowVGVeumFWopVxurJNX9qtaVKh6XpFRHrUxqPKJUd67S54EeMw8Ebvt/D+eiwBvp0sUjUid3LiCA2bTuq2rlUu/v2Q/G87TU2zLPGW2DnCu3JxfxAHydgA8A/GvkgPQTF68umAEA5mUMH25XunhwYQHMKtc1ZV3XQ91WtvlL3cHOqL91mQAAzEHABwD+tTcgXQq4XPlkrTMGTc51/Xoq2DPzmC4AACMR8AEAAAB4GWP48IjwaTDhNIDZxE/Jaim7/b2J5y89MSt8PzVfqlwsN722zFwb4s+Ta09r3al6HSOAs4w8XhvAmWT4MKVtfIkzxq84ox3Ae/Q8NatnnJvc49NT/29lSwGduFwuSLS9Li0vrDOsJzUt1YbScnJtLNVdahPAE+Jzz5ZyZ+63zhirzXkrfI+AD48JL0h67qTkLh6e4A4QfFfvoMa1srn69j62Pc7AqS2vVK6UvRO/bl0vW/taL54AztI7XlvruWdc7kxnjNU22nmrfTtcT5cuppK6kHg66AO8TylbJpR6ulVcT8ty7joJ37O8q9pW6w529fIBWu3dD9l/AU8T8OFRZwVr4gNqy5gTe8alyHWvAL4ntd8ZaZ8Qd/s6q77WMmevj9HWL0Ast89NjatWGuOsNKbbWeerxmyDb1iXZfnxo2IWpYPosqQPSC0HrZ4yqXn8huCd9ozRk5q+yWUO1fZtKS0XC3uX13KSHtff28Z4eq69LgDYy/GZmt6szHC+luzP2rlj67TU31v9veerqX1s77lxSxv3fCbn1nCudV1l+PCcljEhWqTupuQuQMI+zLUyOQ5C8H7h/qE14JB7P9UNtcWRcuG0o8urtb+l/ta699YPcJeW88A9gYuW/WHre7Vl56a3nhv3fr7azYHa8oH9BHx4RO7Ox1nBlN5uBy31td7NaVk+MK6r90+p5d25zxC0BvhHLgsyp3SDcYT9asv5am3+K7Sed4+wDuFtPKWL2+UOrK0Hgp7o/513Cn5+rnkqA3CfI/unPcu6M/hy9/IA3iTXzSk89ztyjEjN+1TGS2s2zhXHxivqgy8zhg+3a8mUacnQCeXGomgZ4yKlddyL0e7sAMecsX8CxuD3SqueLO5Nqnzr+Wn4fu58M5xW6mq153zVmG3wDeu6Cvhwv5kvqEZuGzzlbXfiek/6Z2efxls5ZvNVtn1gWQzaDF0cPOF3b7wT1zqm15u88XsEaHHkASKj7judrwIhAR8ekTsY1S62jh5c98zfO5hfb/0wm7dv53v3T7PyGFzgi/YM0D/yceDtx2ZgH4M2c7tcf+SWA9XRg9ie+XsGYh7tIDvyiQlz2k6ER9vWz3Jk/zS73kHxAWbVO0D/Fgga2ZuPzcB+Mnx4xHZhURvcDhjHVzJAvrx/OvpIX4BZ5PZzYfB79CAPQI2AD4852o0g9zjI1NMHak9A2OoqPc0rd/c7N73nqQvxRVapT3nvkxVyjxEF8r78GxH0AWj3lqCQfT68k4APUwoDNFsKa3iBEgdxSoGhVLlwGaVAUG558TJT7QjrTpVJLSfXxlLdLfVAjW0GgK+pPRY9LDM7NwXhnYzhw5RqB6PcxWnrtFSZ2iB+4Xulci1PhOgNzOS6oLQuHyBkPB/g7XL7uNx52tsDIambnMD8BHx4jbsPUnuWtx1Mzz5paB1I96rl826yewB4k70D9H/hPErQB95FwAcapMb4OVpf6zJby5+9fACAtwrPscIM6J4ns7418CPoA++xLsvy89adFXPoyR5oHYw5rq920CoNiJwatLlneS0DK8f197Yxnp5rr/7Z7CHD55t878zONgzH+A3B3NZ1NWgzc8mNddM7X0+5lrF5WpdXa3/reD2t0/euLwCArxDYAN5Kly5e5e4DthMEAADeSNcumJ8MH17h7q5KukYBAAAwMgEfXuHuwItADwCMJZWJkBv3DgC+QJcuAAAAgJcR8AEAYHqlDB7ZPQB8kYAPAAAAwMsI+AAAAAC8jIAPAACvkOq6pTsXAF8l4AMAwOet65p80leq3NHlnK2n7VcsH4AxCfgAAPAaYUZPa3bPuq7Lz8/PLdlAZy+jp+2ynQC+5f+ebgAAsM/Vd+qvrD++8Fx//W9ZP3///DEtfi+2/lqXn79/kvOU5oMtYNJTtmeeK43SDgDGtC7L8uNAwZOcrMDY/EbHNet3k2v3FrTJTUu9n6y/Ug/f0PL7CAM4y1LPgCkFfMI6wvfjv8MyqfJhuVKbetpeals8b2rZqXaH4umz7Zdm3ZfewbqBea3rqksXAPB+pewf3mlPd67WrLZU2TjAs42XkwvKpMrH7am1qaXtuTKp6bllx+sy7EKW+x+A5+nSBQBMZQvcxF2/ZPCwLOmuiKUgRG+AohYU6h1D6EiApHfeVNCnd95axhEA45DhAwBMY+uaFWbsCPSwCTNSwiyU3vGotuycXEZMb0bQGVJtOlJuWf5cT71y66CnDQBcR4YPALzY0TvytTK5cTuuGs9DcIecUvejsHtVixEzVa5se+94R7WyI64/gC8S8AGAl6qN/XFk/u39OMiTG4DWBeCcZsvQyG1nRwcbjse4SU3LlUllGaUyh1J19Xymns+eG1soV2du/nAev3GA8Qj4AMAHtXRHubvLypU8patP61OrRrJ3W907zk4qkyj3uncZZ2fzlIJBvdNm2iYAvs5j2Xmcu0IwNr/RcbV017qyS1cpk6f2+OpsndGTtFKPV4/fa3n6lmBPmxkDPZuW7oczfq7RvWG9vuEzXMW6gXmt6yrgw/McSGBsfqPjyn03uS4lrfO3lql13WppH+OY/XspBatqgawzxpw6Eiybcd3PHByMzbj+72LdwLzWddWlCwDe5M6T81KXr54BXnneG76n3ODMLcGelqd51dbRkS6QM677J9p8ZRfTq7uvzvgdA/MT8AGAlykNsHq23OC0vQO6tnbVynXN2sboqdWja9e7hUGfeHrr/Ixtxu/oLWOhAfP56+kGAADn+fn5+e3fNu1KZwSUtkBMGJAJp9UCNfH8uXr40xuye0Lxtl8b1yf+P/d3+H/8fq7uVJl4em2ZrcsDgJiADwB8ROqx0KmLytYyqe4zy/J7lsUTwYQ408cTusiJg6K5p1HF72/bda4bV/h+6pHtteXkHvX+pifnAXA9XboA4MVqF5at5VNlauOZXGUL5sRdtuKsntR0fve27J67HAm8pII+qfpT8wFADxk+AMA0tmydloCOQA9XaQnapIRZOr0BnLirJr8rrdNc97pUuZZl1JbzBrmuhsBcZPgAANPoCeKkBn2GJ53RNUtW1p9K6yT11LY9GVS1evYOTt/zfmvdoT2B79ST7Z7qogscI+ADABNz1zUtHLfHGD7kxGPkLMuf3bVST6BLlYnLh9NKj4nPDQidG8/HBffvakGInie0lfantcG/W5YTjy9WKtdrqzucd0/QO7edhZlpLQOhh/O1LHPvdp36Pfm9wP8I+ADApC4dJ2fiO7nxRU/qQgiWpW0sq9y02u+jpY5aPS1jan3ZCBf3e9qQC860BoRa7d3nlX4XtSfTpYKbe5fXOm8quLo3i27mYx+kCPgAAENIXezkBmIO39um5Z7MFb4v6APvksqGelMbSoPUl/ZpI+zvBE7geeuyLD9+jDxJJB3G5jf6Tb73b3jz9/zmz/ZVR8fROfp+qlxLG34rn+humuuCWvp7Wf4M+pQC5q2uWIdh9lOuS2P8Xk/XyFyWVfw95eqIl59qX6nNpS6b8KR1XWX4AAAA73ZWAPDuQGLvYMy54E/XMncObL0s6aBOavyf1HhYcblcMC0VyImXnfs8pTpS01PLz7VzhGwziAn4AAAAr3XWhfgTF/S7x+E5MH5PanDmrjGKMuuoZwDt3vYeKbP3e9wbFIM7/fV0AwAAAHqFwYlcgCL8P74YTz1pLVcmV0+pDdX2dwwovzdjZ898YcAm/LyzZqyEmTlX25Yz67rifYzhw+OkPMLY/Ea/yff+DW/+nt/82b5q1u/0vy4/mUHnU92wUuP1pMrUAjp3DtxcGs+oNr5O7e/wdW05te5bpe5XreMz9dQJT1nXVcCH59khwtj8Rr/J9/4Nb/6e3/zZvmrW73Tmdi9Le2ZPnB2VC9aE7+W6QJUGTS7Nl6sr1bbSQM4tgzan6pk9G4p3MWgzAAAAh/WM79M6T+793oBKqnzLtN4yAj2MRsAHAACYgkFx7xGPbySQAXMS8AEAAIZ3VdBBQONa4YDX1jPcS8AHAACAZVnSWVRHgjWCPPAcj2UHAAAAeBkZPtwud9dg4y4AAAAAHCPDBwAAgOKg2AbMhvkI+HC7UgaP7B4AAAA4TpcuAAAA/rj56slaMDcZPkxpXdf//m2vn2wHAAAAjETAh0ek7hS03j3Y7jRs/54MuLjjAQAAwIgEfJhKKq1U0AUAAAB+J+DDY8JAzdGgTaq/cZj5k+r+1VImnB7PpysXAAAAoxLwYXqpgEzc3WsLCG3vtZYJp+f+BwAAgNF4ShePOmMMnjCAs8nVGQZramVyPK2At0v9NsJptv938r0DALyLgA+PibtNLct5FxQ9QZuWgFMqqJSqs3X5jKXlu0ttJy3bWUu5J4zcNgAA4DhdunhEeLG5/Qun5/RmBN05zk78WZhD61Pfwuyw1ifEjbwtlNq29z3m5nsHAHgXAR9ul8ss6A36hP/iAaDj6fFgzGGZbXpuwOa43lTXMQM4z8uFLAAA8Ea6dPGI3EV2awZP7SK95dHtvXXsLcM8jozPVOsWlgoexnKDiIfvtZapLdO2CwAA7ybgczKZHu9lsOZ3a/3tpoImqcyvVNAxnJ4KzsSvw65j8RPmWsrUllmSCkrZ/t/P9w4A8B4CPidw17zPkaDY0YFm98y/dx7bwlxywZtcuaNyQaGW5XrCHAAAUCPgc5ALqH1y6+3sQZvPmH/P92ubmN8VgdyeDJtaPWcuM/dZU93HeL+e790T7jjq6szoK+u3DcwrtV24gQu8kYDPAYI9+6QGVV4WJ9GM5YntsHefctY+yG+OPVq6Mi5LfsD7WkbbqF2kR27brGbcB9kGAJiBp3TtJNhzTDxuyZGuVql6cq/j+eOnbMXztZTt+TtVZ+pzlMpzrvB7KP2uS09ki58cl3s6XFi2dGFcqqOlTMsyS58nbhPfY9B64M3u6LoNMAIZPjsI9pyjdcyUlJ7BaVMXxmGZVLnUMnLzt/wd15VbVkt529+5WtdlrVwugHO0PS319owFtKdttrdvuut7r3WjyO13Q6luaPF+uLVMbZl+DwDALAR8mNLewWmPPoFmbyp/7wXCnvGNmMMTAbu9y9wz9grzu+p7TwVNWrp6lQL62zypoHgpqF8rU1smAMAMBHx4jbefkM/4uVq6SC1L/wCuubv1e9p3ZP6e+kvLCrtXndmWI58vNW+t2xvz2/u9t2wXZ203uaBQy3JzgfO9NxG4Vutxovd40lNGdtd7Hb0JCDADAZ9OTvq+bYQsm1m2wdK66v0MuS4VezOucvWerTUoddX3Gdfbut5zbY6zIXiXvd97bnyoVF17nRXQ37PfOSvQQJ+W7K/S9FydPWVa2wAAoxLwYSqpTIha2n3qoj51QtcSVEiViesqLSP8O9e9oVb+LSebTpzHlvturg6S8aze7z3XTepuvfuTs/Y/9mHXeeL75HveeH4FEBLwYSo9afxnljsrOyMORNXqqpUfVSqoFcqN35GqJyyfmxbXVRtwtVZvS1Au9/lKF8a1z5JqQ/x5cu1prTtV70zbFuMIt6nWcrnsofB1bp5Sxk3qdx3X0VKmZZlXdcEkr7Sue44ntYB1SxkAmImAD6/iBPx5Pd9B6QKuNYATlo0v7FIXbbV6U+XCZZQuUHPLy2VspTIjcm1ILSfXxlLdLfVAi7MC7i3B7z3L6Q2qty7Xb+VercGX1uNJaTm+228S5Mvzu4D5/fV0A+AM8UX1lcsJ/+d3V30Hey4YQ6WsgN66tjKlz5rqVpgrV8reiV+3rt8wcFRSKtM7nXcY+Xt/4sLDxc7zUoH2HoI9tPD9A28lw4dXuOtA7YSgLpd90zPfGeu5FpQ5257lXdW2Wnew2vJTmUlhXX4H73Tm937mtlLr+rhNO3O7tK2/S8txKVWG92u56fJVAqHwDgI+wGlSJ9AtYyqk5h1ZrtvX0fpay1xxcZvKKkplAM30PdHvrO/9zC4SuW1zT7v2LpPxtWZy5vZ3qTKCPu+W2o/clTE+OusA3kPAB7hc6o789jonN1ZP7u/aWDo99dbG6onn7VleXDZVdy5DJ3URXqs7t35aLpqN8fNNvndGUAo6pgIyvTccWsr0HLOYS+74l8t0/JIvf3Z4IwEf4DKl4EbP/GeXP1KuZWye1uXV7jK3jtfTOn1P/ZCTCuSmtqlaF7G4nlTZXN28Vy0Q01qmNP1IGeZX69b8NbqywjsJ+ACXe+pu0d3LdVeML0ndCU8FbMJATinbrFQ2VTfAlb4W9LF/hXcS8AEud/dJxN13qdwV48t6syxyF1F+P8BI7JOANxDwAV7n7pM0J4XQzu+F2NcyKRhDLmvQ9gi8iYAPza48AF59cHWBAXCNvV2tdNFiWa49PtvGyMkNzixjF3gbAR+6zHgAdKcG4Do9T5zbW7ZWHqBXGPSJpwO8hYAPAHBIzxPnjpTNTQPYo2V/0vq0wKsCR0eC2yMHs1qyqeJ137Mu3BSAfwj4AAAAn1QKPLQ+LTDXNewMR4IW8ZMPR1Jr05XrFL7kr6cbAADMJ+xaBfBGe4MtMkuOSQXWetbpqEEueIIMHw5pvdORmx6P2bCJ503Vl5uWmh+Ac9nPArMLzz2PdAHKdTcKz0tz45eVpuXmL50/17qgpc6Vc20rLavW9j1tq8ll/DgeQZ4MH3bLRc1bp6cOstu/+L2WZYR1AADAXVKDQOfGJEuds6ampf7ODYCf+z8ULiMeAD8XlEoFauJl5M7je9rWo3TdEJLlAwI+HJDbWbfuxGsDc5bea8n2AQCAlNYbiuF7tXPNWgAiN0/LtJb3lqXcztz01NPKUuXjAE+vO8/Xc58JvkaXLm7R05e292CQu9MBAABHlQYQHuG8s/cJVqn5r9LStp4noe0JeLkxzJfJ8OFyvY9QPLIMqZsAAJwlNYZN2J0onL63/pZpd+i9MXtWO+P1mTqfF7SBfWT4cKnenfPeVFEHAAAAWrR23ep5GmFp7J7UuJWpcW5ygyfnBpcO/05l0sTj9KTaWFtuKrgTr4/agMwtbYuV6sy9V2q3gBFfJeDD5UToAQCYzZ5xKVvfb5l2ZCyfnvpq5fYs64zyR8f43NMueBsBHy6lDy0AACN54/npyJ9h5LbB2wn4sFsqTTT1mMfSvPHfm1z6aC49c7TB8wAA4GojP7Rk5LbBVwj4sFsu3bMl/fJoiuyeVFMAAHiTkc+BR24bfIWAD8ALXP1Ejyvrd0K4n+8dAIAcAR+Al5jxAvqpR8++ie8dAIAUAR+6OEkHAACA8Qn40Oyqu8hG7gcAAIBz/fV0AwAAAAA4lwwfgIutv/7XFfLn759l/bUuP3/vy2qL62qaJ+iKmcqmK2XZ1TLwUu8fqY/99qz3lu8vt/20ble1cv+VT2zb4bT4vdT82++rVhYA4AvWZVl+nHy3c7FyPuuUN4uDO9vF6J4L0VRd/10YN17Q5y7mc/Pm3su931uf3/8xcVCl53ts+f5y20/rdpWqPzX/f+8ngqG/beeNwdIjQdWvefNv8M2fjXPZVoA3WtdVly6Aq6QuOo9chO6Zt3YCW3p/z7xOmJ9x5Hsslc3N63sGABifgA/AzeIsne1fKJyW6tYyWwaDu6dj2fN9tM5zx3cd/2ZSvyEAgK8zhg/AQ3JdtOIuLKn5ZiLYM5a9wZ6r6u6V6uIVj90DAIAMH4ChpbJ49l7gPhF4EewZy97v4+fn548BmOM67/quZ8psAwB4kgwfgJs90R3rycBLHCQQBHrWmd9HabBmgDNdvX+5sn7HPOApAj4AF0k9gr032HNGN5XwovzuYEvPI9u53pnfR227EvzhbrkMtI19z/xm/A7tC4EneSx7Jxcr57NOebswaJN65HTqvfDx7eHYPqHfyhceyx4Lu9+kLoZK79Xer11c1R7nTZ8j32NcJlU23n5S33NL3bm2JT9TYTuP3y+NdZWalz+96TdYu7B+y+f8qlm31VnbDcxvXVcBn1522uezTqGsJSto1rRLWoAAACAASURBVN/RrO0exazrb9Z2v9Hbvotc0OdNn/GrZt1WZ203ML91XXXpqpEefD7rFAAAAK4l4AMwsK2ryhMDPQPATIrdRSuZNi03H1u6LRfnL3Txbnm/JNW11XkDoEtXA+nB59LHHs4386CQfvP7+d456o3dTXJjTzG31oDNrkBMw/hytTKlsfR+KxeM0fdH2cJ7LY4+KAJ4F126eERqINDwvZqWgWRrg9e2DjBba4OTSEZx5bb4xgvCt/C9A9SVzj2391vqyOndX5ae4nnG0zkBNn893QDosR1Qt389d7e3A3F4QE5N66kLABhL6jjPu50ZoG6pKywT3nC8Iuty/bX+FgQKXwsOATUyfBqUHk3LPnvXqfUOwJddckF5U9dAx3CucHawZ0+ZVACoJszyyXW9Cqdvf2/lc/MKAgEhAZ+LtXZdCu8OpN7vXd4XTqriA+rebJ24zrC+3Ou4K1n4fmq+VLlYbj4ACM14fLh7vKneLGDmdHbX05agTarMpd1rMwGc3Ng88XTj+MC3Cfg02huMyY0pUwpWHDlBmekE50iA68hnrPXhjg/gqbGBUoGg3BhCYTe0XCAotTwAYD/H0m+Iz+vedh4lWAMcYQyfh8wUmBnRnjF84nm3fyW5k4bWaakyRx4ZCgCUbTdhwn+8U+qcbqbzqFJ3rpiuWsAeHsveac8Fee0xjXGWS2tGSep1qltRravRk87owlYKnmxKKbqlaaU+2bn39jy2s+U7h6cIRH6T731Ms34vd7W71vU6Vz52tK1Hzm9m/Y6vtncw5e3vTeqcrDSuZGuZ1PQ/2hEEbeKxeUrvp15v02qBIBlC8F3rugr43KEW8En9vSx/ZoPkAge5eUt1ldo1k97P8HTAp9bt6w3fCe9ju/wm3/uYem903F2mdmF9pZbATu18LPU6t6wzytBu1vU5a7uB+a3ragyfVqk7QFfuvI90NSrdgRjJnnV65LNt86YCZPH6TAVfUus2fN0yVk88b5h+7IQAgL16skmvKjPCjaXc8lLH8N46AGA2Aj4NcunBd5/IXBUUeKLr0N51eqR9uQDZ0Tr2LMvJJABnajmu3FlmVqWM6/jvUoZ1qt5NKSOqtMzWbmoAsBHwqcgdULeD794AzEjZHHe346p1eqa72zDCZwbgHe48przl+JXLOm4JwJS6daem1brkx3/H5WvLe7PWLC0A/iHg0+BIenB4FyhXZ6pM7mB+RVejJ5yRcn2F1jt0Z607d+gAONOdx9ARL75zAZBaW3Pdr1scOXcJz9FqbYvn+5orz5W+FjgDvkPA52JHU6OPdCE6Uu6rauvn7ICU7wOAM7Vmfpwx6PBoWSa5TOGemytHs7Z7zhFau4OV5gWAkr+ebgB9RjmpAgDm9OYnTIVBlO1fOH0kZ7Tti5k+ALST4dNgb3pwqb5lKT8aNC5z1QnLU128jqzTVPe40vpqWae5u3MjdYMDgKNaxn+ZfYyYnranBmCO66p1uU+VicvXBm2Oz0Fqyxw5kAXAONZlWX4cLMpyT5SKp/XW+fTdtSdP6Pau09xJT27gxK2+I2Vyy4WvsM1/k+99TK03THKDBMdygYSeMqljea4Nd7IN08q2ArzRuq4yfFqEfcLj6W9x92c5e53mMoPiwa5LZUp1v+m7BuB9WsbaubMMAPA8AZ9GR7I7Sl2CctkmqflzXY7iMrnBClPlU6nBpb97ukbV7FmnuTTmnqBNS7exls+iqxcAAACjMmjzxUqP2+zph53qL54LvoTTa+VTd+tSf8fdp1qWfYXS+tzev0u4XgEAAGAkMnxukAtStAQKejOKrgo+nNE16qx2xJk1payjngEV479L2VK6eQHwlDtvbgAA8xLwuVitu1bL/CMFF3q7Rl25/PB1SzCttg5b1vEo3wMA33T2cWikcwwA4Fy6dF3sjMdmXt1NijQnwQAAAMzKY9k79QYBSgMmb9NqwZzcQMotdbaWT7U31Y6WMr1Brp51evSpXq2Pft9Td1yH3xWzatkn8T6+92968/HqzZ+Nc9lWgDda11XAp5cDwvn2BNEEY+A6Lvy/yff+TW8+Jr75s3GM/R3wBeu66tIFwO9anhjI+/jeAQDeRcCHacVP2tr+lV7H84fvp+ZrKdvzd6rO1OcolQcAYD8BbuArBHyY0pamHY+3k/o/92j2+FHsYbmwbG3+lr/j9uaW1VJe0AcAAIAaj2VnSrW7L7l++6mASc+dnL0Bl967RanyAj3c6ehvhTnt/d5zwfBcmda6zxhE/yojtw0AYFlk+PAib89+CTOCAEaRy1iMhZmXrRmLI+/vRm4bUJe7MQjwJgI+0GGEgNIIbeAbcl0Vebfe7922AXxFzzlYrmw4hmNu7Mhw/qNjOBoDEr5Nly6mEo9pE/8djsWzSd1FjgdKLo3RE4+xE5eJ6yotI/w7N55QrbyLK+CNat3CSvve1PR4vxoeH1rK1JZpXwzz6zm/OiPYEy4zXl7q/DVu4x5vz4AHygR8mEp8cGw94T5a7qynOdTunJc+n4sLnuBE8Zuu/N5Lg+eHZVL7w1KAf7uLHde5lYsH6G8pU1sm8B1XHw/tX4ArCPjwKg6U1zIwa71sKTNh7+d7ev2M+L1wvT3fe8s++KztKRcUallubZyhnmUCczs7kJPK5N5Tx7L8uU/qyUBM1VHKeAzL5jLbS8sDxmQMH14hvrN75XLC/7/EwKxltfTtO9pwtpYxBnifvd97Kkvn7O3mrAuzcP90xjL9RmBuVwai98jdPEoFclL/14YrSGUzlrq3hfvL3P/AmGT48Ap3HWy+fFD78mf/otydQRkO77b3e891k7pb7/Z55cUZML49Wcmluq7cF+zNQEwFrXuC3aWMbvs+GJ+AD9DtyEH+jQOz9qRvz5COXbrDJ+jzXnu/99bMx7Bcbhnh69w8pYuQ0u8+dce7tJzaMkufBxjfFTc24v3gnkBLj1pQ5my55eneBeMS8AG69HTv2KQuoFKvt7KlC634ZCy+iIvTlFvK1JZZ+5w93b5al1sLDKXKpT5rOF/c3tqFc0prYIs57fneW7f/Wrme7bCnnpZ6W+Y5o23AGK64sZEKgjyRcXiW3HlGykjtBn4n4AN0yQVvcuWOygWFWpa79wL1imDPkeWmLrZbL0ilY/M2T2y3fivwPr0B7lwmYKmulFxWZC6DMJzWevMm9RlSddWyK1PLvjurCDhGwAc45Io03rNOJnqDMbVltp4U9bRhxHRs2Kt08bPnwqi37rN/S6mukVf8Vq+sGzhH6w2ZUvnS9NYyZ2VVlsrFwSNgXgI+wCFPnAg8lSZdyzQa7Y7X3nTslvFaeKcj33tL1t+R7eeMbmV7ltmy/DOW47cF8xnhuH93G0b4zEA7j2UHmmxBgFrf9lyq8rL83jc+lRKdGqumdEetVEdLmZZllj5Pqz3LjdfVNk/pc+bG/WlZXqhWhxO9dzryvbsAAGaTO66XpofH4WW57ngYL2dvmTOXmToH6Vm+oDY8Q4YP0MTArP1tOrLco+WOpmOHgaQ9bWJOe773MJOsVjaeZ/s7Xn7qdSoQGwYvS10ucxk0LdNzGU+59uTaF5fN1Q1cL3VTaFnyAe5UuSt/v6Wsv23ZuSD9FcsMy4TtAMYnwwcY0hMZA09lKYyajh2eUIZ/8257vvfwAqTlrnQqoJL6P1dveKETlysFa+LPFv8f15v6PHH7U2VT7YvL6sYFzwp/p2Gg+6wbU2+SOm/oWSepwDxwDxk+wFBS3Z5SXbLOOvm68m57LePh7i5SumRxlTMy4Ta1rpy9y611Yey9kMll/LSWBcYRB2ePasnuK2Ug1jIKS+dBLdmEtYzKXrIXYXwyfIChxHfb465JZ2SapE5Krjg5qdX5RNaMkzDukhrvIufuO79nL++sfRMwt5bsvlwmYEtGYe6cpTWbsJTheERr9qIsH7ifgA8wJCcEMLdRgiB7uhLs3f/Yb8H7tWQDpbIGcwHw3ozCI+Vid3YpP3uQaaCNLl3AcFpSrHNp060p1EfToXMXkLnptYFna58ptZxcG1s/ty5enKG1W0BuGwzvMMe/wdwd7/Dv1B3l3G+ntrzUcmu/ob1la+WB8bScJ9TmezroUevmuiz7PldPGfs6uI+ADzCslguy1AVXOC2XMl1Kh871va9dWKYuJMM2ppaTqjtVJrWcXBtbPnepHujVsv2k7nifVXeuXBw86lFrb6nunrJ72gbcL3dsPbPeUeQylFLnHMDYBHyAqdUupFrvpPWctNTujqWyFHLlWtrSG5hp7b7y9F1GCN198eBiZQxX74eurN/28x1hFl5ruVJ2X+om0fZ3rZ5Una3ZhOHrXLZSS+ZjXGdP9qKMRriXgA8whdb04thdJxMtKdKpea7QmjruRIsR3N21sLQ8FyLPmHFdC5h/y95Mw9Ysw71ZgnuX19KG3jKt2Ysz/t5hZgI+wLBSXZrOqOuoXLevo/W1ljn7YtTFLU+6e9vrvWABeBvHffgOAR9gKD0DBW7/t6Q7l8bsqc0bzt87CGyunp4U7tS6aa0799lK6wYAuNYTGYWO+/A967IsP3707UTEz2ed8iZv3J7f+Jmo871/w9Pf89PL32vWdpPm+wTeaF1XGT4AZ3HCCHBcS6bnXWV6MyLWX0F9fyfqq7zfU/+RegD4hr+ebgDA7OJHrwOwT9jtNPfEwbvK7Hn0dmvwZW+QZpvv5++f//6lgkAAsCwCPgCH9V4QAJB29ElBZ5U5GsRPBWLWX6tsHABuJeADAMBwnsqcDAfuv+Px6+uv9b/gUPh/PA0AehnDpyKXArxxV7+fdQoAlNwRaKktP/UEyB5blk/4/x/LCabH4/tsQZ/U/IJAALQQ8AEAYCitwZaWYMyeMk/cfEp1A8t1AYun6y4GQIouXRWlA75MFACAZ1wV7AGAtxDw4XaCaADAEXGXqyvLHFHqzvVHW3TTAuBk67IsPy6yy3InANbbftYpzMPd72/yvX/D099zvPz4/CB+L/eI9bgL2BllUm3Itfu/6dE4PNu03Dg94bR4zJ+wXC0Y9IXuXE+P63SEfSnwhHVdBXxalU5A2Mc6hTk8fUHIM3zv3/D09/z08ve6qt3G4smzrQD0WdfVoM0AMKur73hfWb8LIACAa8nw6bCd+Fpf57FOYXzuTo5r1u9m1na/0dPfxdPL3+uKdqe6e/E/thWAPjJ8AAB41Mxjs5xJkAeAswn4AADwiCszH2RWfENtgO2wXO39Wj25Mq1tALibgE8HO/DzWacAAOyRespb7qlqR+vJlWltA8ATBHwalR7dyT7WKcA19j5SuvReqs7WaU1tLjyuOpTr9hI/3Sj1WGtdZuBdWvcxW2DmSD3OUYEZCfg0SA0svK5rUwQ/d3DJ3TU4OojxLIMg712nrevzTqV1ftb3mqoTIKV2t7l00ZN7L1dHy7TmC7JEUCaelgoAhWX/W24h+AO801PnR2GWj3M0YDR/Pd2A0eUu1FN3MlO2cj8/P7/9i+cLyx0xw0HmyDptXZ93Kq3zs77X1uUB1PYRLfuslumt0+6WyuSR2QPv9vTA34I9wKgEfBr0nAD31Pn0welJZ6/Tr69PgC9Zf62/Ze3Er1MEfeC9zrwB2JrBnxvPB2AkunQNIJfxEh5M4jERcq9z6fWpA9Gb70KU1kc4PV5HsdK6juvf6kvVXWpbS7tK7XVXCfiSuIvXz98//3X9Ks2zEfgBco4Ee5bFORkwHhk+A+gZ+yX1/1Y2F4yI+xWP0A3qSqn1kfvsqW5lres6t9yW8Xri7ybXrlKduTIAmysuPFqeXnPVspdlX8Bmm0ewB8jJ3WjtLQMwEgGfBqWd/lV67y6U5hvxLsPV63QbALpF7W5My2ClqdctdbW07YwywPe8MdgDENrO91IP/gjPA8MbgPH88f+9ZbbzyNYHugDcScCnIhfFf+JpWFdlcYQHqTvcsU7DrJm98+e6eIUH9rPqBTjTFXehU3W2TrtTrXsX8B7h+V7pRlytTFxPKqO6VubIeSfAVdZlWX7snOpyF/+t89bufsYnyKm/w9ctZVrresredVpbn6m/W9ZR77o+4+89313r9wtnsW2NK7c/jIX7m1rX39R7R5S6wKbEwZq4G1ZqPJ7atFQ9/OPNv+83f7YvmvX7nLXdwPzWdRXwuVruRDmXchqXSWW9tJ7gp5aXOpl/Ws+BsGV9huVy6zleH63runYx1JLBEy/rijrhTE5WxzXrdzNru9/ozd/Fmz/bF836fc7abmB+67p6StfVWnbwpTKtB4izy43qyOesTdv7XZVSiFvquaJOAIC30S0eoI+Az2TcJbiPdQ0AMIYrz8mc8wFvJeAziFJ3nKPdsEbsxjUyXaOAmbjjDQBAioDPIErjtBwJPDz9tJQZCfQAs3DHGwCAHAGfD3HiDoyuJSNxzxP+Rs7cG7ltAADM66+nG/AF67r+cYGyTUtduITTwjLx37X64rKlukpla8sGOMOWUbL9q2U9tpSN5xnRyG0DAGBeAj4XCy9gwoDJNi1XPnXHN+yalasvNW/8f0u9ubriZQOcReADAADOo0vXDUrBkZEevx0Ghq4YTwjgDrVuYfH7uS5iqYB3+F5rmdoy7VcBALiCDJ8bhNk3MyhlIAGMIuzKGmchlrp65bIfw/1ea6ZjazZkaZkAzKEnwz1XNjx2tQzxkHu/px0y8+G7BHxuVBuvB4B/tDwh6qxgempZpTrD93In0i2DSAv2AMzjjGDPsqTHoUvdoDjrxoBjDXybLl0Xy93hzXUDyHUBiP8ujalTqjMum6q3pUz8N8BZ4n3LFd2f4i5XR+o5c5m6egGM6eoxLM86LgGEBHxukNpx1+4m947l07KMvXXvrQOgV6571pPtuKJ8jn0rwNzOeMBJ6uEtYd1hma1c7nXqBkpqLLqwbFwuZiw6mIcuXQAMoXW8grBcbDsJTY3tE89Tupsa1pOro6VMyzJLnweAeVwZ/O8ZGy6XtV8aiy4XJNpeG4sO5iTDB4AhtJ407slA3HNC2pJ5eXa2JgBzuro71t6x4UrjA9WWV/pMup/BHAR8APikJ05WnSADvFccWNkTaOlx97g/ueXp3gXjEvABYDi5tPIz697+znWvOnPZuYH6r/x8TroB7lMab6fFaDcE4m5fJSO1G/idgA8AQ7nypLf0BLBlue6kNdXV66oxe65+kgyMKrXdyzzgLKUn6vYGdsL/N7Wx3XJPyk0FZVLHgZYn86YGhG5ZHjAuAR8AhuEkEoCr7QkOto6PUypfmt5a5qzx7krlak8CBuYh4APAEHJPIEmV297P3fGMy4Wvc+MP5DJ/9j6mNjW99OSVWrtLT/jK1Q1fsufiG44Y4SbF3W0Y4TMD7TyWHYBh5NLMQ6nHysbBolQ9uUfIluY98pjauJ25FPvWdre2E4CyPRk027HmjkB7vJy9Zc4UHmuBecjwAWAYPSeStZTz1hPh3mX2Pqa298JChgLAWFLZlVfuk0tB/DDYv70+ysDM8F4CPgAMbe/d1KcfU3ukPmCf1IWy3xRH2YaAWenSBcDQwm5Le5yZ8h53q7py+bpoAVyndWDmHmE3q1QX3vhJWWHZUkZP/Hdt0OmwzpZ2pJbjGATvIOADwBDC8Xhq3abC/1N/x2P7lOYvzRsPCp2qJ2x76Skuqbpa2r23nU7W+SpPGOIpLWOu5cZnaxnn7ehYdC3j27WMpQfMQ5cuAIbRcnFWGiOndqFXev/IvDW1cX1a29XbTgDySgPz5+wZ76blQQS97+0t1xLEEeiB9xDwAYCDPLmEWZ09BtUojl7Y1tZHb5BgFKV2v3E7OFtq8OZNad2VskXv1NoO2wG8hy5dALBTqfuZrlXwrJ6MwbD7S0uwaKYL4tagxEyf6Ux7MnvCwNmRMebCukY0ctuANjJ8AGAnF0+8wchZPnsyaVIXqXu6YY66Tjhfa0ZXLQASj5UT/p0ah21bdmpcn1w9qTpry0stKzffnm5uwLgEfAAAGFpP15m4TG0g+J7l17pCpQZzj+UuqFOfMSyX+ztVrhQ4KLU7tZxUG98SCGgNDu4dS6d17Le9Y7ftWV7L53vL9wvo0gVAhSd1wPttv/MZfuu5duaCEUfHTjnyFKW4y1iuvtxTlXKD/+bK7X2qUypQ0PKkqZnlumW94bMBbAR8AIDf6MryTeHF/AwXval29mQ1HF1WS72p39LR7mWl72hvJkprmVm2jZqrgoN72vCG9QmMS5cuAKpmHs/i7jFA3tblge+ZLdPhjn1TT/1X7y+ffOJTKlMo997oSsHBO9brbOsLmJOADwCfcOUYILNcGLeYNbDH+UbYDp56dHTp6XtnZAv1BqBHC7qH3bve6k37dd7pzb8/zrMuy/JjY+FJI53AAGUzZq/0XDDWBmaN33vqYvQq9seMpifbrvf3m6u/VK42OHO8f+gZO2fPoM25trfM15LJUqprZrV9nX0hM3jL75HrrOsq4MPzHFRhPjOdZLTcpY0HKS3V1ZruP8O62cz0ffItvdtmKZBy9/ZdezIWz9kTHIRR2WbJWddVly4A+s02xkfNFRdhM60bJ4mMau8Ax62DOV9FYGds4XYyQnAQjmi9acU3CfgAsNsMJxZXdLtqCXjNsG7gjfZc/Jwx+HCtjvjx5vF79hn3GiU4CGcZbawvxiDgA8Dn7Bm7oTSWyEzZPMDvWp96VbuQql1s1eblfjIjgLf76+kGAMAdtifKtFx0xRd9tTT/lrqB8fkNAzNrHWeQ75DhA8Cr3T0GiAtGmEfczar2dKtUNlDtqWFxmdITvuK/jS8DwBECPgAQkeYP3xAHVloDMLm/N6lgTaqO3HLi8rXl8V6yNcY16u/QWD6EBHwAAKDDkW4T24VY75g+Lvy/44xBxLme74kZCPgAAECH1oGeY63dwUrz8m4yM+aRyuKD0Qj4cLvUiZEIOQDwdmF2z9EMId7FGE1zi7tmwigEfAAA+KTUYMxxMCY1fk6qTFy+NmhznO1TW6aLyffz3c7NE7IYkYAPAACflLvATk2Pp9UuzlvqqNUTvicY8F6ytt7DgMmM5q+nG8D39A5SCAAAbyQ48D4yfRiJgA8AAADAy+jSxSNSkW93NwAAoKyUPTLK+XQqcyk1DtUZY1NdVS+8gQwfAACAmx3pzrUNHh7/PYozxrA6e1nwRQI+PMZAhAAA0KdnsHHg23TpAgAAeIm4O1P4OuwOFr4udYeK50+VzZVPvW5td21aqs4jdbR8ztagmqd1MQoZPgAAAC+wBRlSwZzwvVzZlvlTZUvBo/j91nbXpuXUll9rd+lzevoWs5Hhw6NEvQEA4Dy5oER83p07D2+dv1cpYJIbh6dngOpURs2eNqfmEehhVgI+PCa14xQAAgCA/c4IzIwgDOC0BFyu7EY1yjqBXrp08YgwdTJOLW2ZN/wXTistq1Smlyg/AAAjq52vHn3/abmbx1e2e/R1ArF1WZYfEUvuVBr0rDYgWmoAtbi/bW3ZtneglX0GzMvvl1ZPbStHl5sbvDg3aHI8rXfQ5m1aaRDoUvlQbrDlXFtyy9/TvtzyWurp+b6e3AfZ/7Es/2wHunTxiNLjJHsi53ZkAAB8Uevj2VsHOG6dP3y9Z/7WdlzVvj31uuZgVrp0MZWWgFD4fq4bVzw97iIWlylNT5UBAACAJ8nwYTqltMowPbX2+MRcV7B43lKduTLAP2YOhJZSymdinwTwHr3DH5TqOPO8dU+Xp1QdjllwLgEfHpHbobdeVOWCNS0Hid6DyZE0VGDO38dbniI4c6AKgD/1Pqp8b5kW4Tn1GYMlz3ichdHp0sXtck/kOuPOQOvyXQQBAADwZjJ8eETYFSqeXnJWqqfuVwAAzCz3tKrS07lS01ufqhU/HXf7PzfEQq6dpTbU2g70EfDhMXt33qXHKKYORKm/c4+kPLNOAAC4QurcMzynzY1RmTqvjaenyuXGtKyNp5k77861IfXZgP0EfJjKGY+fTJW5+pGSQLvUXb+jv627uoyGywqX1zMmUEsgujQ/AO93xuDIPQM/ty6vdYzO1jY41sExAj4ADCOXBn5mnVdLBalydzRz87fWAwA9ct2/rjy+5IJHuZsxtfeBdgZtBmAIR+4o9tQJAF/1ZBAl7LJVasMbAj3OPxiFDB8AhlYa5DGenho3YOQTx9qAmwC8196smtbxJ1uOmbX25MbVyY2HWXqv1IY4GOR4COcQ8AFgCj0DUKbmGe1uW23AzbAcvNXV2/eV9Y+0P+F79o4/uSe4lHtdGg+z9b297QLaCPgA8BqlO5qj2TsApgAQbzPy7zTH75A3Gu3GCHCcMXwAGJoLKwDeKpXZebfwsescZ10yEgEfAIaQ687Uc9L09EkzAPR6Oujj8efnEexhNLp0ATCMUpes3HvxgJCpv+O6rpY6eW/5LPFgldvfuQE5AXgP+/a5+f4YkYAPAEMpnSzl3uudfofasvcMWulEkq8oXTiVArm987UEhXsu4tZfQX1//zlP7f1WcT3rr/VQfTxv1AcM0Mb3xqgEfAAAGEapa0vuaX175luWPx8TfXSQ9C340lJurzi407I85pHr3iWYMJZSFi+MRMAHgNfQ5QnmVxrPpJYBePY4KHvrTGXdbK+PBGhSmTxH62Q8qe3cGHVjcY7BLAR8ALjUUyepZy/XyTa8yxbMCf9/whasCYNEqWklunO93xsCDG7GwP0EfAC4zFtO7N7yOYDfXRnsiQM4uTF9tumpcXlq8wNAiceyAwAwnZ5AzRbY2f7FdYyQwZcK6AjyAHCEgA8AAFPZk5Xz8/Pz3zxxZs8oQZ+9jOEDQIqADwAA02h9Mldt3jv0dMdqfbpXXE53LwByBHwAABhG+LS9eHr4Xur9eL64fBjsibt5pR7bnmtLtu3/BmNywZv4/XisnlI9qXkEewAoWZdl+TEYJQD8yRNF4Fqz/sauarcAzjNm3Q5nYz3fx7pmWf7ZDmT4AAAAALyMgA8AADys1h0MAHrp0gUAFgmeYwAAIABJREFUGVKi4VozPxnLvuE97OvvYT3fx7pmWf7ZDv7v6UYAAPBNV16QuOCBsfg9wv106QIAAAB4GQEfAAAAgJcR8AEAAOBSM4/ZBbMyhg8AAEBGHKiYdSya7XOk2p8KxmzlSu+NpOUzXNXut69b5iXDBwAAIGEb/Dv815KpMmI2SymQsL2X+pyl90bS8hl6tX7Ot69b5iXgAwAAEMk96c1FOTALXboAAAB2CoM/YTAoDBjFGR3h69p7rWVKbQnn/brW9RWXt26ZkQwfAACAHcIuX5uwm05cJhW4qb3XWia17Pj/ls+z/YvnKb03ktpnaF1ftXX5xXXLfGT4AAAAHJS7UC91AWsZ+2VZ8mPJ1IIDvQGE1vaM7Mhn6FlfX1y3zEfABwAA4CK5LkQ9egMLtWCE7kj/07K+espat4xEly4AAIBIbUyX1PRevfOcNVh0+FQozmXdMhIBHwAAgIQt6JMbYyV8PzUuS1wmnJ6bPy7XUiZXb6pbWC6Itee9kfR+htr6SpXLlX37umVeunQBAABk1DI1co9ub62jpWytTGt3pLPfG8nRddxb595l76kf9hLwAYB/le6+LYsTMwDm4GlPfa4crBmeJOADAABwo7Arz5nBg/hx4yPpGRz5Lj3ra+R1CzkCPgDwr72PzgWAHlcdUxyr+pz1WHUYlYAPAADAjVI3F3oCCqNlytRs7R0xy2dZ9mXvHP0O4Q4CPgAAADdJBRdyT/pKzTeb3JPNRguOhFm+tbbt/Q7hbh7LDgCBlqejAMAeuYBC/Lj1eJ4wQ2amY1IuAFLqQv2kMAtp+xfb8x3CU2T4AMBJWp7otScFfOSBIo/cDX2qLQBPyu2j4iDIzPu0lrb3ZNTcLc7ciae1fofwNAEfAIjsOQmN72LW7mq2lE21ZzQtbbsyxT2se+T1BMzrif1KyzEo162o1ZXzte7zU+VG+QypdvWcE9xhtEAZ4xHwAYATOOlKM54BMKOWjM2j9ZakugfluhDVpvUs7675rqjzyHw9XbeubEuvUTOkGIeADwAkPJUtUrvIiN/PdRGLTwLD11sQpqVMbZm1u88t2VKl5ZbS6rfXqaBSbt7S5431fFbgPa4OVOfqr3X5dXF/vd7jW2n+O+SOl7AxaDMAZFx9wh8/0SMelLN08p/6P1VPKkgSBlZqZWrLbPmcpc+TW27chlJ7c8Ge1LylAFS4Dvd8VmB+V1845wb2bR3zRtfV67QOjH3kO7yK7YIcGT4AENkzsHI8f638WSeEqWW1nKhu8+5pW88FUc/nDMseuXPau8zS53HXFL7jrt97GNiOp7fOz7l61+nR7/AKteMZ3yTgAwCB3CCYrSdRLV2JjjrrpO7MwMiy9KXC723DHXKfVfcueK+7L5TtQ+Y34nco04eYgA8A/KvU1acl6JPrnnW33guXsy507ro7feaFWdzFrWTEk3sAgJx1WZYfJzAAUA8k1Lr+xGrdklrfz81TGqw4N8BxalquTC7bqSeDqSUrprTc3N/xvPFdzdy8uc/f8lmZi++PVgZD5m3s/1iWfzPUFwEfAFiW5VjA5wktT6e6Y5lv9aXP+ka+P1rZVngb2zTL8s92oEsXAEzoiZO5L51AfumzvkUqy864SwB8mceyA0AgN9hh6yCIPYMl5i5QS3WUxhIKH0N+ptwy3zgwZM8A3QAAI5PhAwD/yg3O3Dq+w9FgT9iGUhv3vHdErt43BkXe+Jm+ovTb8b0C8EUyfAAgEA7oG2bbtFwwuqgEAGAUMnwAIBI/Wv1s8ZO0SuXC9qSmxU+aSj1xa9Py1K+4rpYnZuXakFtWS3nBMwCAYwR8AOBGrUGkOHiTCuj8/Pz80Q0tLJMKXKUCLKVgUU+gJ64rt6yW8sbRYY9UINV2BIzqyrHwrh5nz751DgI+AHCTniBGrlzrGCVHAict2UctbdhT/o0DQQPHXb1vuLJ+F8aUzLh9OFbPQ8AHAG4UnyT1ZiPMeGLY4+2fj+vF2WclqWy2Pdtgqqtlbz21NuvuOOdnd2EMPEnABwBuknqs+d4LmJZ593aRGuECRZcurlYab6pXnBW3Z9tteULfCL9NAOYh4AMAJ9kuxlLj4fRcAOYuHlOZC6Vlxn/31J0bx6dUf27coXhZuTb3ZGZASS04kgooCqgA8DYCPgBwklSQonQRWQpq5N7LjdXTUmdv3b31psrm1klPedhjb5bNsuQHLs+9DuWCsrk25YKcpeBnyyDr8ecqPfUvtxxgDK2/1ZZyZ2fQrr+CZf6d2F9V3u9ZzpH5v+qvpxsAAG+maxLca3sCXPivV/ykuzgTbnvaXGnerS2lsvGT62rTw/fiAE7q/ziDLpwvnDZzdlPr99xSrqeOXNlZ1yPjav2txuVyZc7WGoQRrHmGgA8AXGjGYE94QQgzCYMgccDjaL0t2WolvQOy54IKPWN3tc4zqzsvhM+8mF5/rf/92/N+q6PzM4ae329tG7xyX/Dz988f29xZWTlbPbbpfgI+AMBvahc1MKJcF6ieoE9L96i79PwOz2zrkcyou915IXzm/lBGBFeYKVsvDmiGrwV1ziXgAwDAK/SMfZXrKtWj58Jq70XYGRdvPXW8MeB79oVwalvZs/3IiOAKTwZ9wm0uty1v08OyW7nadmub7mfQZgAAPqc2+HJYJh5YvPS0vE3Lk+d6xugpPd0u19ZSm1s+/9uU1tERd4zVlrow3l4bzPY73jIuYCmg0zsPZQI+AAB80t4Lp54xcvZ2Faotozub5OAYRKN76kL46HLDgE0tIyL8eytfm1dA6D1uCSzeFATu2R5T269tup2ADwAAr5C7IDrSnWqWoMhMbT3b05/9jO6B1WXIiPi0XGZfrWyvM7bbniCjwM31BHwAAJje1l0nvtgpdanK6Z2nVP7IxVfL3fbaso+04elASou7LoRzdZwxlk8LGRHfVXpyZtwFdFnK22Run3BoP9UwZk/4fm7snriOeFDnUlnyBHwAAHiFMOgTT++tpyY1fs7eumr1733C1NHH0s8Q7An/j997+kK4lYwISlq6jLZ2K23tQtoj15Ww9f2W163v8ad1WZaf0XfmAPCEGe5uA2lX/36vDgy01tdS7g37slk/Q/KJXkHmQjw2T+n91OttWqr7Vqk+xvCm7ZrxrOsq4AMAOU5oYF6l32/YDSr3d6pcKmMm7k6UKpdaTqnbWVx/rb25NqfWRS7jpWeZR7vM7THr/njWdnOPWbePWdv9Neu66tIFAMC3pIIlqbFg4nGB4um5LkJxuXAZcZnSclNdxkoBmNp4NrmspNYgVUvbgT57u1xCCwEfAAA+pxRUSZVtrXNPmbMu+EqfoSYMNpXqT813FxfGvM1VQVIBWDYCPgBcZuaT81xXh9k44YM2PYMkn+2s3+nez1DqDtY679XuHI8J4C0EfAC41Iwn0akLpbd8DuAfqW5JT3uqLakuaHvrAGAcAj4AAHxKHNRIPcI7/rs0Tk7qkd49deUGbS51OSuN/VNabm3Q5lQbetoOwDgEfAAA+JQwOJH7+8h8vWP5tM6fmt677JY6avX0rDMAnvPX0w0AAAAA4FwyfAAYSulRyWfUd7XU8nrGBEp1u2iZDwAAQgI+AAwjDu4cHXT4iUFEU0GqeFrpc8XjdbzlaWEAANxLly4AhpAKzpwRrHlTkER2DwAArQR8ABhanOGy/QuF0+IuVUceM3y1+LOkPlv4HgAAtNKlC4AppLo3tXaVOmMsoLO1PFJ5ew8AAHoJ+ADwGiNn88Rag08t4/4A0C61P717gH84k22aHF26ABiaQMc/nKwBANBDwAeAIeS6M/UEOkrj37wlYCIABgCESuc4bzn/YR9dugAYRhz0ST3aPH4vnB7+/WQqcyp41fJZUm0v1QNAv1L3X/tY4E0EfAAYyp67VKnpT5+015Y/YpsBKGu5mfB0MCm8CXLlPMxv7/Yc36i6aruxXR6nSxcAAPApe4Lu4RMVW7KEwrJXP1TgaFarC+r59W7TR7bno4GY1t+C7fI4AR8AXiPVJQoAznD04nOmJ0nyfoIp36BLFwCXeurk9uzlOkkHeJczMhWOiJcdj0cXTg/bl5sv9YCCuJ5Nacw85vXkNt26rcXlbZfXEvAB4DJvOVC/5XMAMIZUQGe72I0vhMMAUGm+XLAnVy43H6SUAjG921rpPdvluQR8AAAAOpxxQdoyuHNqGWeNf+Ki+p32dB1s2RaOPPq9Z1uzXZ5LwAcAAPikPReWuS5WvfXtvag9cjHckj2hS838ep/Qdsb2nGpDa/DGdnkdAR8AAOBzSo+bLs2T6lLVurxcxs4ZgaezuJieV+82fWR7vtuo7RrduizLj5UHAH+SVgzz8vulJDWwbW2w29aL6ZauWqnl5QavLf2dqqtUT1j+iqwOntO7Te/ZnnPb8PZey7ZWapft8lzrugr4AECOC0aYl98vOS0XwW/fdvw+3mXkbdr4Pc9Z13X56+lGAAAA3Cl3UfmFi00X1e804jYt2PM8AR8AAIBJtT6RKXzkO2x6nuh1xbYWlt3+bp3nSlfXfxcBHwAAgEm1BnBGHpCXZ1wR7FmWvm0tLDvSU7re8lsR8AEAAD4ld/H6lrv6fM+ebfotQQ3yPJYdAIBHzJyS70JpXmHXkT1P6drmjx9nnasnN19umanyLU/salnOkXYxrr3bdKt4O0y9H7aj5/eQa1/8G4unpcqFZeN6v/q78pQuAMgw1gFca9bf2Kzt5netj6VOzZO7EMwFglrL5uZJ1bdnOXvbxRz2btO1rlQt28Pe30PpvdbAam1b/+rval1XGT4AAMD37L34CsvmMhNq822va91t9mSp9V5I9nwGxnZ2QOHIb2N73fp7aH1vT7nWNp25rFF+VwI+AAAAJ2m9MExlBIxCVg+beNuMX/dkB33dE78rAR8AAICTHc2yGOECWZeub6uNl3PEU9vW135XxvABgAwnunCtnrEjrqyjV67O9VcwgOff/e9Xl/sr0zViR138T+s2Eg/Q2jLIa+t8pfdzg8SWlJbT0y7HwDnt3abDabkuSbWuSq3b+N7fSmp7rm3r8ef6yu9qXVcBHwDIEfCBa7UOAFqav1TmqpPrYrv/DcqUAj5HAjTrr/WP+VPTaDfyvn7ktjGuM7LLrtzunt6un17+XdZ1Xf56uhEAABBrORkf9YT95++fP7JxrgzKpJYHsMdXgiFfIeADAMDrzHLRsv5a/wvWhP/H0/ieLUNthDFH+I6r95tPb9dPL/9uAj4AALzKCMGeMOsml92zTY8zdLay2/uCPt/08/Pz3z94i6e366eXfzcBHwAAXmOEYM8eqYCQcXkAOMJj2QEAeJU4Vb/0RJbUY4dz7wHATAR8AOBfqf7cLv5gLqkATjyt9Fs+83e+dcdqydQ50m3LU7oASPFYdgD4V20AP8dLOFfLY9mXZfkjO2d73RKQjcu3lNvb7tI4PKX3t9epMXtaxvAR7Dlm1m6AkGObZln+2Q4EfAAgkAv6OFbC+Wa9KLmq3TJ1njHrdgg5tmmW5Z/twKDNAAAAAC8j4AMAAA8LH+EOAGfQpQsAInG3LsdJuEZt3KyR2S+8h+4vvI1tmmX5ZzvwlC4AOKh14NhY7WRsm2fEk7Za2+58utme9TTyuv2SK9e/C573uTJAeHXw0bZIim2aqwn4AEDk5+enOSAQX1TmLjK3OlvKptoxmlLbej/nHmGde9bTyOsWyJvxIjO7ryw8tS2UG8g79VS3lvkYy5u2acZjDB8AOGDGE7WrWScAdVtAJgzMhNNqAZt4/m0egR5gI8MHABLuzgCpdYGK3891EYszk8LXW1ZMS5naMluDOqXsntJy4wyhVHtTdf9/e3e75KqqNgpUd+37v7NzTTk/9nK+LCYg+Ak4RlVXp40CponRJ/B4dfsBRiToAyyLET4AkHVHUGBd1z8/cYBj+ynl+0n9TpWTCpKEgZW9dfbqrN3XklS9cRtK7c0Fe65qP0Av1v+3/mvqVvx3vC7AshjhAwB/OZJgedtub72rgg2puvbyAYXbHmlbay6e3IidUr17o5tq6suRxBfmU5s0v/TeP/N8PFJxry1HbLl6wsep3D0CPeP7Qn/mWQI+ABBIJWuOR+TktssFVa46UUolfj5azpV11u7r0dfkzP5e2X6gLzUJ4vcCxmee35uKetmxv3J6VinxM/0btT+nko+3PF8jLiMMglIm4AMA/8jdmSuebpTaLjWt6mmtFxhXXZDUlnG2rrtG6AjywJhq3rt7+diOPh8fj3o6jrgQHtOo/bl0p7h4vSPi4I6AZhs5fAAgkDvJ2Rv+vAWEcsL1UmXncvvE25RGrKQCU3EZNevU1Fnan3BfaoaO5+pN5fYpbX9V+wFK4mNT7vm3uTCmxlX9OTfN8EwAMrW9gGYbI3wA4ISrRrfkAjhn21NTbksuoJp1jr4muW8X9/bh6vYD7MlNf2kNIqcukuPbtKemxGzL4kTOuXKg5Kr+XF3fP3017s+107X07XoCPgAwkDe+Oe7l2+qjRm8/sO/p9/neaNCW9hy5uHXBO7dR+3MYsMkFbkpJyPe23bYJ66PMlC4ACOS+zar5lmtvWtcZYdlxHXdNTwqnUrWUXZrm9aSaZNu57YBxCOoyky/05y24E6sJ4GzrCPbUMcIHAP6RyxeTS+YcuvMErXQHsL12nXFkSHdu3dag0RWOvi6zn2jDTEp3FuqduxsRG7k/t9AHn2OEDwAEwhOtcFTKW8GeHsy8b8C4SknzS0ndzz6fSrRfm6w+1Hq79VbhdJnaOynxntH785/yGgKLe31Svz1PwAcAIuFt1fdusb53d4twvb27ScXrhc/npkmlto23j08i4/VS2x1Re1KYO5kttTteXtrXUtmpE+rax6kya9qc22fgnO34HP6Ez8XrxNuefT71WbH3mZHcD3c3Yhm3P6cSiJeej/P15MpIrR9vxz5TugDgpJoh2PF0sXDkULgsLideHteZ2ja1fdiOuJ25Oo6+BrXr1ex3ap3cnURS+x+vE74O8f8g97j1tS6tf/Z1Br7N3Y3ozV5S8Zqk461/U88IHwA4qWmoc+Ibu1DtSJDWOkuBhqeCPVtbcmWk9jv3LeWRNj+V0+fM/xX4pnCUz97djcJ147sdlaa/hCMkgG8wwgcAbpAaVVPjqdEfpZFDR9qSyxdQW9bso15m3z94ytcDp7lgTe3djUyH6c/X+zT3EvABgBucvcC/cupPbipSypE6c9PNjqjZ9ugUqR5Oqk3pguPueu+M9L4UrJmLPs3dTOkCgBPCvC1706bC36nHcQ6Y0valbXN5a+K/a4NApeTJLXJtTO33Xp1x/S1lp7Ypld/6Wrf8XwE27m4EXG1dluXn5AMA/vaFC/S7R+P0ZsQ2c4z/NbXe6ithQCbOxVN6PvX3tqz0fLicuTn+sSz/fHm1CPgAQNLsJ0xfC/Ysy7jtpp3/NbX0FWajT7Ms/+sHpnQBwMdcMb1oxBPJ1JQrAIBZSdoMAB8zYrDmCl/dbwDgm4zwAQAAAJiMgA8AAADAZAR8AAAAACYj4AMAAAAwGQEfAAAAgMkI+AAAAABMxm3ZAQAY3rquxWW/3+/J5gDA64zwAQAAAJiMgA8AAMMrjeAxugeALxLwAQAAAJiMgA8AAADAZCRtBuA2qSSqowingMyyHzC73+/31/vVewCArxLwAeBWI15spQI8s+wHAADfIOADAMA0wlE+IwZqAe5U+lLryLEz3OauY++6ro7nBwn4AAAAn5G64A2XubBkNC19egvMxFPXf79fclrsnjjQc8foYu/J4yRtBgBgKi4OAMAIHwA6FX8zdWY475NJXFPfqLXkBNr2M/cNmQtZqOO9Qs7RY+zeKKAeRgmZ+vJNd5w3hH0pdU5WU35uvXhEUG6U0N7j3A02UlPUcuvP/n4xwgeA7oRDi88OD47LuttWRzx8evu914Z4+yfbDjNY1/WvH+b3xP+69jj85vHaZwW1wmNk3G9SQZjS71z5qXO53PSx1HlT7nHcvlxdNevP/hkh4ANAV1InHmdOYGc6+Z1pX+AO4Ul+GCid/YSe//NEoC91kWhkDaMpfaG015ev6u9Hy2jdLjci7wufDQI+AAwhHoab+qAOl+USGPZ0Qh7vQ+nk4wsnJXBGbni+oM93lY6pRy5yr2hD6XOq9nMtXlbzOFXmmXbRn7v79GyjYb4yglrAB4ChtA4R7lWqvV/+BgqukDtxn/2EnrI7jqOpz59UvWemmJj6wux66FM9tOFOkjYDMJ0RTkxbc0H0vj8wgtr3US4RqO3G2C4nDszsBdyvUDvCaO9z6+jn2lVTXxhDTZ8uBSpTz4WPt/JT7814xFguUBm3MV4nLif3OBekDOsq7c/d7/1eCPgAMITepmM97cv7Dlc58j56KseE7c5ttxcseUtt3fEFaU98/syl9P88kkOxpbwz2+ytWzOlbW/9GZnSBUBXrkiGOUL+HuB6cmARqsnPceZzITXaIedsH+yhD/fQBvbdea7jXGo867IsP/80AO5w5sQgl6+g9Fw8RDh+rvWb1vj30fbX7kNLctHaNviM50tSQ/S/Mmz/6574P+eO26ljeLwst05uakvu+SPT3Pam0NS2y3vou+7qA6VzPc5b11XAB4D7vBlwOBtsOhvw6cGo7YYzUhfB3gfzO3JBOlpfcUxnz2h9mnut6yqHDwAA83Bx8221IwZyo8EEVRiVPk2KHD4ATCd1xwgAvmW72E0tX5Z8QtcePzt8rlEyYp/mGUb4AHCrt08yrqr/7f0A4JjUxXDp7kE9Hu+N0GDPmT4tT9O8BHwAuM0sJw6z7AfA03oKnpjaAv/W0/uTewj4AAAAl3p6xEDpwlWQB/6PIM+3CPgAAACX6GlqyF7S5tTzLoYZ1V6f1re/ScAHAIBLtUydab3wjtfdtj8baOgpUDGqHqZM1dS/9Ze4vfoAo6rp0zUBnyeDQt5nz1iXZfl5sQHgbz1cvMBoWi6a99ZNvQdL78uz71nv+eNGfO1SF7ej7QOEavp0L9MfBVjvt66rET4AAFzn7rscbeW7SOCs8JbV+hMzqOnTqRFAb4hvGe89eA8BHwAAHhdPxTpaxrLkp3mF62zr5f4uTYNIbZdaL5bbbjYCJjCm1HHyzTY4jlzvP283AACAb7nqxD6X+ycVyEn93tYtBXTi9Ur5grbnS/UC9CY8dr3ZBomlryfgAwDAY+7+Fnev7Fz9tctS69yZV6h3s+8fwMhM6QIA4FHxt7jx31cHEJ7O+5Or7wvTuwCOkqPtegI+AAA8puWuWym9XQzE075Kemo3APMT8AEA4DLbKJZU4uTWwE74e5NKrhyuE9ebytkTllUabVST4yfetlQfAGWOndcS8AEA4DK5XDi5ZJw1tw5uqatl+7PrxcEjAOiJpM0AANyqh29rn25DD/sMwLcZ4QMAwOXCaVx3BT5qpoo9fZvfI9PXAOAORvgAAHCpMPfNnWoCPVe2oyZ49MR+A0ANAR8AAC5jKhMA9EHABwCAS4S3KC+NhgmfT93pKr5TVrhurtx4m1TZpfpq2pGq5+kpYwBQS8AHAIDL5G5lHopvmx7fyj1cFq+bu5V6apt4pFGpvtp21LQHAHogaTMAAJdpmc4Vr3vk9u0tdbasVxPEEegBoGcCPgAA3CoMjOwlWg5H0Lylth1yFQHQMwEfAPjHXr4PF3dwzBXvnZ6TQffcNgC+Sw4fAAAuESZsLgVBcgmQ44TPccA1LjdXTq6eUn1huaV2hDl99vYTAN60Lsvy8yEFAP9zJH8IcC9BlX7N8L+ZYR8gNHqfHr39vVjX1QgfAAAAgNnI4QMAQLfiW6UD/+Mucc9x7GFUAj4AEEjdjnnvRK8msXPqxLy23B5PNPfa9mSy6yOvU802e/tw9v/T8/+3J14fyPP+uJ/AGiMzpQsATthGHWw/ezmAataNt+lRza21a/fziLMBpZpgW7gPR8o42wYAgDOM8AGASBik2Lsod9H+t1leE1OIoA9PjLC4qw7HEHLu7td3lq9fj0PABwA6UDt9aHs+N0UsDlTFt5CuXWevztqTvZpbc6fqDbfJtTdV9lXtz7Ulp6XeVDCx9H+K25Mq9+h+wihG7MumArFHv+ZupnQBQMJdJ2Hruv75iYMKpSlQ4ZSw+HeqnFSQJAwm7K2zV2ftvpak6o3bUGpvLthzVfu3dff2o6Xe1P7kXotUn4jbHv7/z+wnADAfI3wAIKP1grlmNMhVF+Gpukplp0aTtLatdYpT7SiZ8Lm90U019eXcNUXraL2pYFJN++IRUbX1AQDfIuADAJGjd9TKBVWuuvjeu9BvKefKOmv39ehrcmZ/32r/Vf+rWrn6TO8CgO8S8AGAQC6/Su2IinAqztNaAwxXBSRqyzhb1xsjdMI6ewmYxNO+SnppM9ypJdfWsuTfF6251HpVk0fs6va3lFnKTxYuu1LtjRh6o29z1rosy88/FQDKJ0y552pHAx052cptU0pWnEtwnFqWWycX9KodwVQ7TalUb+5xvG3uYuaq9reM+KmpN94upfZ/V1sf3OmJPrcXcF+W81M6W5+v2e+7X5uWqZ25dd86Zhx5Pa+u8+7tzpbba9/u+X/Fv63raoQPAIRyJxipfCul9VvXy+V4aRVvU1NuzTYtbTv6moR/5x7XPN9D+4/Wvbfe3usCX5M7NodaRkmUPgO4h4v7NH2bK7hLFwAM5I0T49FPxnv5Bnu2+mAE4ejH0sXz75e/S+JMwtch/h0/n1u/tE1u/VJ7agMWqXpq/86VNzJ9mxoCPgBwkTtPIEsn0S0n10fqbD1RTK37xsl12P7W7d6od5T6YDTb+6PmWDbLhXG4H+HxITVKMJwyGr9O8XOpz4VUmTWfHa2jU0ptD3+n1s+VN/r/+ot9mzamdAFAoJTn4Mh2d7Qpbstd9aZyyezJrfvGiebR1+Xs6/l04EWgB8qufo/MGmAtHadbp5PWrtP6WtbmLKpZfwb6NnttT+wFAAAVGklEQVSM8AGAf+QCHHuJE2c/QZp53wBazHy83xsZc4czXwac3fbpfe3dzH37ywR8ACAQBn3CaUh7wZ69KUs1eRDi9cLnc9OkUtvu5VZozXVQqzUXQ2lZ6fVK7UNpP1JlpfZ/73GqzJo25/YZ6E/pOBY+N8L7+cgImje0BG5aX/ea0blfMVPfpp6ADwBEwm/9ar4BrJlDX5MHoZQ/IW5DadtcboXUvpXqaHEkF0PNfqfyQKT2Ibf/uf9NbnpCTS6Kvde65v8KXKMUZF2W/wsmhMfc1Lap51Pljx68LX3xEH95UfNFRev6uTbE24fiz8zUc/GxO14/Ph7nyuuJvs0V5PABgJOO5h84kivoaJ213+wd0bJ9az6F1Ml9a53htkdOZo/UE3MSDffIvT9rcs7UBLuvCIi/KXcMrf27VN7RXD4tuXZa6iqt37qfPdC3uYKADwDcIDeaZM9TJ165INDRdue+gawta/YTztn3D+ANvY/SgbcJ+ADADc6egF55EhsOYb8j8JKbbnZEzbbxMP3aunoYZePiBOC83LRl4N8EfADghFJumFCcPyD3OHcSm8sLk3ou3D418iYcxl0bYEnVWdrflFwbc3lwcnWm9qu27HidUl6K8HHLa93yfwXq9BCwpR+zHEv1a+62Lsvym+UNAwBX+sJojLtH4/RmxDZDz2Z4T426D6O2ezQjvs4jtjk0evt7sa6rET4A8FVfC/YAzMYIEaBEwAcAPuaK6UUjBntSU64ARuU4BuwR8AGAj/nqRcJX9xsA+Kb/vN0AAAAAAK4l4AMAAAAwGQEfAAAAgMkI+AAAAABMRsAHAAAAYDICPgAAAACTEfABAAAAmIyADwAAAMBkBHwAAAAAJiPgAwAAADAZAR8AAACAyfz37QYAMK91Xd9uwmG/3+/P41n2AwCA7xDwAeBWIwYcUgGeWfYDAIBvMKULAAAAYDICPgAAAACTMaULAAD4jNR013DZiFN4+TZ9mhwBHwC6FJ+orOt6+ITlyZOeVF0tOYHi/bzydQAA4DsEfADoTinocUVZdwZMUkGZeFlpf0ptlYQZ4LztmJx7DkajT5Mjhw8AXUkFZM6crIx6onP16wAAwLcI+AAwhHiky/YTCpfl5rP3FDSJ9yG1T7Ge2g8AQL9M6QJgKLkpWntTpnqbDhW39/f7FYdkb+ttBH6AGk8c++6q44npt0/VB3d7uk/ffWy5s/wvvdcFfACYTumkp5dRPkfaIGkzcMSIx4zegvTA3xxb+mdKFwBD+NoHNAD3ipPrw+j0aWICPgB0JTU6p3VUywzBob3pXQAAUGJKFwDdiYMdqVucx8+Fy8PHb+Ro2JtHn9uHsM25nD6+sQO4juA6s9GnCQn4ANClUmAj91xq+VsBkr16a9sqwANcrWbUZGqd1gD00Xqe9nb9cLU3+7TjS18EfAAA4CNqvvnP3ekwvkPiHfU8KVX/1y8OGdvbfdrxpT9y+AAwndx0LoCvq7n4+8Jow3AK8PYTLmcc67r+9RM/d6S8o9vX1nF0u9y2PfRpx5f+GOEDwK3ePnm+qv639wOgF3vTJLbnS8fNmnXuEl4Yh7b2lEYbpPZ77/knHJ26knstRrL93+L/WS4XXm158eMrHX29c+1p7dM9G/340hsBHwBuM8rJxZ5Z9gPgbqPk1SjlgkvlEqm5cHxzn64OIDCelj49qlGOLz0xpQsAADht9oux1IXzyPvzNampXvHUrZrcMan14rJSy2oe19T1VbMfX+4i4AMAAFwidSF9ZJ3RlXLJlIIFpfUFEMrC/UvdASqeqlX6nSs/zI8Tvs6p6WNhWXuP4/bl6vo6x5d2pnQBAABVSt+g5y6yW9d5Qq7evYvDMF9MqYz4Qj7OpZIqI7csrrvmcame0v6PrLQ/T40MORqcuaLuo326J7McX3pihA8AAHxEafTH3jp7ZZ5d5ym5uxfFoz/OyI2kKSXVLbW11dcvcmvMNHLmiT5dw/GlP0b4AADAR9R8e946UuJMmW8FJnKBlqvaU1tObjQPY3rzf3h3n65tw97yLxxfeiLgAwAAfE48laplu9ptzk4pEQTaF+e92XsufJyb7hb+DrdJ5egp3cY9/rv0OJfPJ6yrtK/xeoIdLIuADwAAQNbeRXYpeW/pQj11YZ9KLvxmAGEELSNGavbxSC6gM/mDcuu2jHaBHAEfAACYmFEi5+xdeNdcmJf+br2wF0C4zsiBrh44tvRPwAcAACZ198WsC2ZGdFcy4xlGTNW6c/++8Po9RcAHAACgQ18KIDzprtfS/4jeCPgAAAB0SAABOOM/bzcAAAAAgGsJ+AAAAABMRsAHAAAAYDICPgAAAACTEfABAAAAmIyADwAAAMBkBHwAAAAAJiPgAwAAADAZAR8AAACAyfz37QYAQC/WdS0u+/1+TzYHAAAOM8IHAAAAYDICPgDwj9IIHqN7AAAYiYAPAAAAwGQEfAAAAAAmI+ADAIHU1C3TuQAAGI2ADwAAAMBk3JYdACK/3+/P7diN7gF433ZMHrF8nyPE7u7Pd9ahP49FwAcAAOjeiBeaT1zYMyb9mSeY0gUACSOeiAEAwEbABwAyBH0AABiVKV0AEEkNWRb8AQBgJEb4AEAgTNa8/YTLAehT6ThdcwzfW2dd1z8/NcvhDP2ZKxjhAwD/yN2Za7tr17qu2ZE+4YlRKUhU2v7oKKIz2wLM4ImL4/A4u/2dWw5n6M9cxQgfAAjkTmz2Tni258P1wmW12x/hZAwgr+YY6TjKKPRnWgj4AAAAwzIKgZnoz1xJwAcAHhbPjS/9Hf5ufZyqc6+eXJtK+2CeP/AWF8fMRH/magI+ABDIBS+uCmpsJ3PbXPllWZLz5cPn43X2Hodz8eMyU/WW1s/td25bgKc8eXEc5nJzvOMO+jN3EPABgH/EyZbj31eciLWUcbS+1u1S69eeBPomEnhTfNF658VrmI/NsY876M9czV26ACAQfuu1LNcGe0YS729utBHAW1LHqbuPT6bccBf9mTsI+ABAJJ6u9JYehlmH07sARhEev+PpqkfWyQX/S9Nvr9TD5wFpT3w+ztafec66LMvPPxIA/nYk4BOflNeMlImXhSdiqZO1GqlyWutNtT+3H18dCQVf91Rg/O0A/FFn2u3CewxH/k9f7M891jO7dV2N8AGAK+2doKSeT33DdrT83Lqt9bbuhxMzgOu44B1HbpQN9EDABwAAoANGS47NiFd6I+ADAJ3KzcEH+KKv5LFxvB9bPI065yv9mXcJ+ABAp5z0A/zPncfDXoLqvbSD81I5+OLn76QvsfnP2w0AAAD4Mhfo86kd6QN3EvABAAAAmIyADwAAwGDWdf3zs/39RH0jm2EfoIWADwBkGF4PwN2OTOfattl+nghivPGZePV++VznawR8AAAABpEKEAlkACkCPgAAAIMLgz7xdK9w2fY4XJ5bpzTC5kj5R7bLtaG2nJp9uYvEzbxNwAcAMpykATCa3HSvLSC0Pb8FQUrr5AIWqedryq/dLlyeGr3UUs7evsDM/vt2AwAAAHhGGEDJTQWrmSKWC57slV+z3Z5S8KZUjqAPXyPgAwAAMLgjyZ/POFrXFW0M91UAB/JM6QIAABhEapTK1cGeliDK0YCLQA3czwgfAACAgcRBn3gaVeq5OKdN6XEuN0643t7zucdHtyvtf/w4V2dqHZiZgA8AAMBg9nLV7C3by7Wzd+v3lr9LdbW2q+a5lnJgZqZ0AQAAAExGwAcAAIB/Ta/afrfm2hkxN8+R/YQRCPgAAACw/H6/Pz/b33viQMmI06dGbDPUEPABAAAAmIykzQAAAAMp3YUrXBYuTy2Lpe6ilaq39c5dqWXb+rnRNXvb1qxXu23chtp6oHdG+ABAhhM6AHqzBUniYEQ4HSsOxOSWLcvyV1mlAExcVjz1q6ZNe7dMr9nH3L4c3TZ1W/e9emAERvgAAAAMqObW5FclI76yrK28lvVagkO124brxUGflnqgVwI+AADAZ+Qu5jczXdCHU6biqVTb4zNlPSm3L6m/a7YticuprectX+rTtDGlCwAy3KIVgJ4d+ZwabaRKaR9rAj1X1H000FPKUQRPWJdl+emEAPA3J2oAZaMeJ0tJi9/Q+jq2JBVO3Ta9dt3SdvGyVLk1CZWPJk5Ota9l29w0r9rk0zWefH/01qfPGPW40pt1XQV8ACDHCQdA2ajHyd4ujp8ODKQSGnM9AZ9j9MlrrOtqShcAAADAbAR8AACATynd0ekNV98Bq6au7cdIins8/dr21qfpg7t0AQAAvGwLxDxxkS4QcC+BNHphhA8AAPA54QV5Txfn7hA5tjeDPb32ad4j4AMAANCB7Xbpgj5jMrKH3pjSBQAAHPLkNKQ79BpcKd0ynH6kbvX+tl77dK2Rjyc9EvABAAA+q9eLy1S7Rr6Qn9FIfYdvWpdl+ekQALB/Iu3zEiBtxG/ljaBhNqP36RGPIz1b19UIHwAI5U40fKsKkDfa1K7tmB62123KGZk+TYqkzQDwj9y8dydLAPtGyR2SujAO/x5hHyA0ep8WmLqPgA8AAHCJLejT+wVm7sLSBSejGrFPh4Gents5MlO6ACAw2rQEgN6MMqoAvqTH96NzrfsJ+ABAgeAPwDG9Hjt7vPCFu/X6fuRepnQBAACfkgv6CAYxKn2aFAEfAIiEOSh8IwYwl9yUs1ziW+idPk2OKV0AAMCn5JJLuzBmVPo0KQI+AJAwyu2FATjGhTCz0aeJmdIFABlOnAAAGJURPgAUGeVCTCAMAKB/Aj4A/CUM8ri4J6Z/AAD0T8AHgH9xZyr2hP1DfwEA6JOADwDLsrh1J8eEya31HQAoS02Vj2+r3vJ5Gm5z1+exL3fGJWkzAH/4MOcI/Qa40nZr6VwOub3nnyC/HUdtn5m/3+/Pz5lATbjNXZ/HPufHJeADgG9uOM1t7IGr1H4evfm55TMTGIGAD8DHCfZwFUEf4EqpY4rPLL4i7PvxqLbaUW659eKyUstqHu/VVbM+9xLwAQAAhnb2QtMFME8L+0ccxNyWxVO9cr9z5aemjYXLc3fd3Hscty9XV836+vy9BHwAAIAupS4SY6mLx5YLTRfAvCHsH6nnSq4a6Xa0jNbtcu9bff1+7tIF8GFnThjiD+macnLfYtVuXyrnKnffcerO8nt7LQGekrtwjI9vewGVowGXqy6AIWfrm7N8Zs+yH70zwgeAZvE3l7UnyEe+xdrqa93mqLtPQN5u+5OvJcBTSqMlQuHnV29q9wGu0kOQsYc2zEzAB4AmuW+XDENnWfQD4HotIxvOHn96OH710Abuk8vhlHsunmYYvxdy+aS2deM8QeHy3Ai4lnxVpbpq1hfgvJcpXQBcLpxalBtRkpt+lMpzsP3OBRNSZZamN7WslzqpitdPnYxdVf7ea5lrU7xt+HcuGWRN/U7MgLvV5OwJny8dz+KLz/i4mToe5o7pYbmpx6V6WtrlODu30v83FYC5srwz2+ytWzOKe299rrcuy/LzYgN805EL+NI2uRPYvWXL8ndAIfc4V85enam2bvWm6ovb1FrXVeXvldXyuh95LUv/oxyBIWBkjmH06o6+qb/Pa11XU7oAuEdtcCD+ticcMlxbx7KkAxl75Vz1DVfuW9mryi+tn3uNW1/Lo/UDAPdqmf6U+tzPnQ+kplwxF1O6AOhGalTJUU8FKPamqN1V596J35WvJcBMUsfP+Dhp1AM9OTrNKlxWmhLPvIzwAaBJ7qShNFXoifaURsDkXNG2mlxBAPSjlGtkywnkQhiYgRw+AB925hvMVALh+LnSN0q1y/eSaeb2Y2/ETW3i4pq642VPlJ/a71Ki0Zr6auqvfV0BRuP4xVNy5wa5z9nS53Pu8z61zhujknnPuq4CPgBf99UT3Lv3+4nXtcf/XY9tAsbjgphZtd7s4eiNGmpuvuAze27rusrhAwAjcpIGzCp1QRomoq+9IN4buZjLdeaCmLvlpnwfuaFD7Q0y4j7ONwj4APA5uTt7jVC+b52BL3BBzMze/gx/u36eI+AD8HG1J8MzuXtf7yy/5//T1/oRcJ+3jyVv1883lKZrtWx/9PPX5/b8BHwA+GTQh2vpP8AdXBAzm9INEFLP1dxUIf47d6fU3A0lmJekzQAsy2KqEMe5IAKulkvMfFXS5trljm08xWcpV3OXLgD+4oSDFvoL8BTHG2amf3M1d+kC4C+lbzwhd2tjAOCYu28mwXcZ4QNAFXcsYVkEeIB3pKZsAZBnhA8A1ZxgA/AWn0EA7f7zdgMAAAAAuJaADwAAAMBkBHwAAAAAJiPgAwAAADAZAR8AAACAyQj4AAAAAExGwAcAAABgMv+9opB1Xf88/v1+u8u351LLWstJrZPa/vf7VbenpW0AAAAAvTkd8ImDI2FwJbV8e3xFOaVta8tPrXd0WwAAAIAevDKlKxUsORNAKW27BWdq1jnbDgAAAIAedJnD58wImpptW8sPp4MZ3QMAAAD0rruAT2pKVQ/lp6aXAQAAAPSou4DPNv3qrsDP0fJTiZ8BAAAAetRdwKdHcY4fQR8AAACgZ1MFfI7cTcs0LQAAAGA2p2/LHo94yY2ESd02vXSr9ppyWuTKz61XGtUjQAQAAAD0bF2W5SeAAQAAADCHdV3nmtIFAAAAwIU5fEqJjPee235Ky862LVfWmTpa2nnl/lylt/YAAAAA17gk4LOX+Lh0Z6swT068/KqpZnttO1tuTRl3Tps7GrgxlQ8AAADm1N2ULnfNAgAAADjn9F26UgGa0l27SsGc0vNbmfFdvVLlxuvm6siVmaunVW7b1PK9urd259qcu+NZrqya/XRnMgAAABjT5SN8tsBDa4BgL9izlZkKeITLU+vG5eSCG3G7S2XV7k+8bWp5uGxvH3PrxOvulbW3n0f/jwAAAMD7To/wKWkJFpRGANXkAAq1rBtvFwY5jgR6wrpS2x4JoFzRnr36U+UK+gAAAMCYbg34tMoFfXLTlUrlHKk7LD9uy9ERPke2fbLMTSppdliPoA8AAACM49akzUeCEleMYjlS/5WBjZFvdx5O6VoWgR4AAAAY0bosy+/sRX1N0uTcdK1SAuHcslicq2YvGfNeQCaXuHjvub025xImp9pYsywus3a7VDtqygAAAAD6t67rPQGfo+sAAAAAcM66rtdM6dobNSPYAwAAAPCcy3L4lAI6gj0AAAAAz7k1aTMAAAAAzxPwAQAAAJjMuiyL+VYAAAAAE/n/GKL2jBPMDGwAAAAASUVORK5CYII=')
