# Supplementary material for: Identification and functional analysis of non-coding regulatory small RNA FenSr3 in Bacillus amyloliquefaciens LPB-18
Source: PeerJ. 2023 May 15;11:e15236. doi: 10.7717/peerj.15236 (PMC10194069; doi:10.7717/peerj.15236)
Supplement: Supplemental Information 4 [file peerj-11-15236-s004.zip › KO/CK-vs-T1_map/map00140.js]

getPicJson('data:image/png;base64,iVBORw0KGgoAAAANSUhEUgAABT4AAAWrCAYAAAAdBaxRAAAACXBIWXMAAAsTAAALEwEAmpwYAAAgAElEQVR4nOzda9OrphoAUNM5//8v53zopNtSrooKuNZMp/s1CMQQo49cPtu2fTcAAAAAgIX8b9u27fsV+wQAAAAA1vD5fLa/nq4EAAAAAEBvAp8AAAAAwHIEPgEAAACA5Qh8AgAAAADLEfgEAAAAAJYj8AkAAAAALEfgEwAAAABYjsAnAAAAALAcgU8AAAAAYDkCnwAAAADAcgQ+AQAAAIDlCHwCAAAAAMsR+AQAAAAAliPwCQAAAAAsR+ATAAAAAFiOwCcAAAAAsByBTwAAAABgOQKfAAAAAMByBD4BAAAAgOUIfAIAAAAAyxH4BAAAAACWI/AJAAAAACxH4BMAAAAAWI7AJwAAAACwHIFPAAAAAGA5Ap8AAAAAwHIEPgEAAACA5Qh8AgAAAADLEfgEAAAAAJYj8AkAAAAALEfgEwAAAABYjsAnAAAAALAcgU8AAAAAYDkCnwAAAADAcgQ+AQAAAIDlCHwCAAAAAMsR+AQAAAAAliPwCQAAAAAsR+ATAAAAAFiOwCcAAAAAsByBTwAAAABgOQKfAAAAAMByBD4BAAAAgOX87+kKlHw+n6erADzk+/0+XQUAAABgUnp8AgAAAADLGb7H54+eX/AeenoDAAAAZ+nxCQAAAAAsR+ATAAAAAFiOwCcAAAAAsByBTwAAAABgOQKfAAAAAMByBD4BAAAAgOUIfAIAAAAAy/nf0xXo7fP5/PPv7/e7fT6f7fv9/ue10C/tkdd/+efqEksXq2tL/ilhvi3bS6+15Ntap9RrsTxzn1Uqv9y+pc8mt3+pjFw7zLXN2nxTwtdrPtdcHVrfU2kfAAAAgCstFfgMgyq5YFIsaJMKzNS8fmRbmF9L/jmpfGLbS+XV1KkUgAvr0Fp2zXvMfW6lfWP7n/msS+0wlndtkD61b1huqc22Hr8j76nm+wgAAABwlaWHuseCPTXpWl8PpQKVLQHCHvuV3FXPlmBuLI+j7713z8Kjx6umHi2B25q8e7z3XB5H8tfTEwAAALjT0oHPbTsXbBmph9pVwc8ZtL73EY9TqsdlaZ8n3suZaQSu2AcAAADgiKWGuu8DRVcGPGvmeBxBz6BZ7Xu+ah7Hmnxb3+9VQcXWdph7X72OZ817rZ0vtLYuvb6PAAAAAEcsFfjctv8uFnOmV1ppYZ/RF2o5syhQKq/W99zzGJWCgKXPLZX+p3dd93XJDZGvmWrhbN1q2kJLu0/l2WMfAAAAgB6WHer+/X5PDxWuDUi9ydPvuXaI+Ch6tMNfPncd95p231qfXscBAAAAoNZSgc+Vgyqj9y7duzrANXoA7Y4h9Hc7Uu7InxEAAACwvqUCn9t2XbAlN/w3NmS4dnXz2rKvCHoerWdtAK5m7srWsvf71+jZHlpXrb/C3cHv/fsQ/AQAAABm8tm27TtyT8Iji8Tsgy2luQ33r9cu7hLLN1bP0oJAYX6luRVr1by/2nrWvOfcvrF5I3uUvc+/9LnF9iulbXnfqblCe7TD3Ps+k1frPKil9xTbXnscYswJCgAAAJzx+XzWCnwCa/C9BwAAAM74fD7rDXUHAAAAABD4BAAAAACWI/AJAAAAACxH4BMAAAAAWM7/nq5ArdpVqAEAAAAA9PgEAAAAAJYzfI/P7/f7dBUAAAAAgMno8QkAAAAALEfgEwAAAABYjsAnAAAAALAcgU8AAAAAYDkCnwAAAADAcgQ+AQAAAIDlCHwCAAAAAMsR+AQAAAAAliPwCQAAAAAsR+ATAAAAAFiOwCcAAAAAsJz/PV0BOOLz+TxdBTK+3+/TVQAAAABeTuCTaeyDnQJrY/NZAQAAAE8T+GQKn89HAG0i+8/KZwcAAAA8QeCTof16Dgqczev7/focAQAAgNtZ3IjhCZbNz2cIAAAA3E3gk2EZIr2Wfc9PAAAAgKsJfDIkQc81CX4CAAAAdxH4BAAAAACWI/AJAAAAACxH4JPhtA5z/3w+//rvqjqlyi1tK+Vzhx7HxhB1AAAAYCYCn0ztFyT9/Re+1kssEFu7reX1nvbvv0e55lwFAAAAZiLwyVIE58ZngSMAAADgDv97ugJwxi+IlurtuX/tty329y9drJdkbr+c0n6pHpnh9tzfqeMQe//7/GPl1dShVHcAAACAUejxyfR+gblYMG4fqPsNh48F8faBw1S6VD4xufLC1/dp9ttT72X//9h7iKUNy42VV1OH1OsAAAAAoxH4ZAm1wchUb8mjZR55raTUozTWi7O2vFi61CJNpTq0lAsAAABwN0PdeY0ZgnSpYfGpIf09yyzVofZ1AAAAgBHo8cnUjiySM/LCOk8GE/dD3XN1EPAEAAAAZvDZtu0rgMFIWno2hkHM3KI9NQv01GyrGS7fmk/tokGphYnCPFP/LqWrqXvufde4qucqAAAAwM/n8xH4ZEyCY3ErHJcV3gMAAAAwts/nY6g7zELAEAAAAKCexY1gcObUBAAAAGinxydDSs2l+Ubf73eZoKdeqwAAAMBdBD4ZluDnWgQ9AQAAgDsJfDI8wc/5CXoCAAAAdxP4ZGi/Yd6Cn/MS9AQAAACeYHEjppAKfgqojSf8nHxGAAAAwBMEPplGLICmJ+h4BDoBAACAEQh8MrUVgmyGggMAAAD0Z45PAAAAAGA5Ap8AAAAAwHIEPgEAAACA5Qh8AgAAAADLEfgEAAAAAJZjVXcAAGB4n8/nn39/v99D++2FeXw+n+37/f6TvqWMWHlH9wcA+hH4BAAAhvYLSh7xC2amAp37dPv0R53dHwDox1B3AABgeL2DiQKUALA+gU94mGFQAAB53+83Gqj8fD7/bDsTxNznE24P0+zLi/1dql+4HwBwHYFPAABgCvvg52+oeo+em7EH0ak5P2P/T9Xll2af1y+dHqcAcD2BTwAAYHq9R9GU8kvNO1q7DQC4nsWN4GFnJutvKWNWbhQAgBZHV3+vkVoo6awr6wwAbybwCS8x40X0zAFbAKC/UtCxJSh5x8PnWqPUAwBWI/AJAAAMK9UbMpx/M/XANLX40T6vWJp9YHT/71ivz9TCS2FeqTlAAYBrCHwCAADDygUHw+Bj6/6tZRzN40g6AOA8ixsBAABUGmmIPACQp8cnsG1b/aT6tRf7+6FnR8sCANjLXV+MXLZgKQA8Q+AT+M/FeOrivHaxodzFfW1ZAACh3Fyed5RdKzYHaC+unQCgnqHuQNc5qUoX4y7UAQAAgDvo8Qn8y5leBL99nxyGBgCsJ3VtEdsem1KntPp7bLX1XD41eaeui2rzjW3frz4fKz9Wn9J7ia1S71oOgFXo8Qn8o8fQsd+F85ND0QCAdaSuLWLb99tyD2N/r+9f2/9/n0+svFRAM5dvLE0u31jaMM/YMQhfq613rFzXcgDMTo9P4B/hBfCZPGqYowoAaBELfrbuWzsP+X6/2vxbtEwhVFp48kx9zszrDgCjE/iEh7018CfoCQCcdfZaohQMfVJqKHsq3RVlA8DsDHUHbheblwoA4Kia64nYfJe98j6ilG/rPJtX1NN1GgCz+2zb9vVED9ZW6skQXtTG5p0K0x1Nk1pQ4Ei9AYB3KC1IdGRxo9S1TJhPbd6l8o7WOZW2tLhR67bSMQKA2Xw+H4FPeNodwb1ZA4iz1hsAmItrjrWlPt9Rgr1nyxaoBoj7fD6GugPz+Xw+h4aphf8BAAh6vtf+c+85pUDrdWaPuWoBiLO4ETCt1BCwVLpwmFjLFAD7xQ+Ozrn11EVpj/Jrh+UBwCye/n3mHvvrN581wPsIfMJLrN7DMXXzktr+uwDODX3KBflajueRhRRidTjqaPm5PGoWqHKDAdxh5t8358hnjXT8tePx5OZFjV0HpdKEw+lLD9Fzc+e3zBcbKy9VJsDKBD7hBd50gRO7AEy9/1RAMBaw6xE8XNWb2hcwphnPQ35TCGnH12rp9Rl7AP79fv+TR+zfYZrwYXtq//3fpbxi+YTvM9XT1YNp4G0EPmFSM11oPuGKi7ojPUNTdQtfTz3Br+lRcOaJ/pEVXY/0dki9bwCAq1153Vybdxi8zKXJlRVLE8vT9RbA3wQ+YSKGqfwtd4F553EJn6TXPFGPPeVPBQdrexQcfaKfKzf8996R3g653g0AAFcoXYv10JpXzXRBYf5XXDu5rwDeQuATJnHmgmfm3qG177k2wBduP6Pn57EPGLbsd6YeteWW1E4DMHM7BOA9joxQSD0oJG+lYz3bg92Z6gpwhsAnTKDHhdSMFzelQFnNewp7RYZ5t15o9ziOsflDa+p01dD9s0PQa3suzNgGgTnV9Hj/OfLgrJSPnlRraGknYZrYtceZeuSmzzn62k9utMhdbfmKY52bdiecImhffs30QeEIl1yasMww71jZ4b9jvT5jD55jeR2ZCglgJQKfMLjZnh7fofV47IOfNfkcGTZ+RDhEvaXnZM8bqdpye9GmgSuVzme15/ej+dzx+8H9csGt2PbUg9ej5fZ+LdV2a9JdrdexjtU19fA5pvZBdKmcmnq0vn5VOoAVCXzCwNws9XM0WBrbP9WDILVPqndBTQ/UXI+CUg+CVLow/7DcUk+EXN1SxyXXIwKgp9LDnJZAwZF8nOPWlvrdjOnxYDGXx5nXavZ5ui3ffaxH5p4A4DiBT3iYi5hxHXnSf6R3wdEeBbU9CI7cnB8JFJe2aevUWvnmlbE8HUzQ1ufV0nZW+Jxrh83fXXZLHts237XIrPUGGInAJ7BtW93cSnemAd7HDR5HHA26jBCM0tbH1KPHcOs+I7THlFLdrhrK3/P7MUuP0Jrh+r3yBngLgU8Y1J0XJzVzON2ZBngf5wLuFk7JcUZunlDteg25z/HoPLEjqGmjPb8rNVY91gA8Q+ATHjbCTVGv8mvyefq9AuMZ4TwIRwl6rqv2uia2sM4MPdhHaqNXHeuWhZJy86SneozG5kXN5VOTd2pO+Np8Y9tT89Pn6lN6L/t0YbmjtCuAbdu2v56uADCH1EUTwBnOJ8wsFkTIbWcOv0X5WtJv2/ZPUG6G4M8obfTKY11ahDF2bRtuj81X/tsW+/8+n1h5qYBmLt9Ymly+sbRhnrnFJ/dBz5p6x8p13gNGoscnUC32ZBfgKOcTrpB6SBfrwbRt8eBCSz5hfqntrO2qc1mqp16uF1/uYXUYAMyVlfuuPOlIPWLBz9Z9U+WmXqutZ+v7qUkfC37G0pypjykHgFkIfAL/UnNhVxOs6JUGAFqkfldivahy+x7Nx+8aPeUCaq2v5bbHXlu5LZ99byN3BkgNZU+lu6JsgJEY6g78o/ZpdmkIi6AnUOIcAMDTanoopnrA9sj7iFK+rVMtXFFPPT+BkejxCWzbFh8mdVU+vcoCAICYWLAytXBQmDY1/2msI0DYU7w175rpNFry3ecdXmOX5vZMpSnVO1VHgBF8tm37OjHBc2qCg1eVsX89FAtM5i6uUk/CUxdEsTSt9Qbm5ftNLzP3LPId4Ec7npPfMoCxfT4fPT6B6+c7q00DAK38rrAC7Xg+gp4AcxD4BAAAgAqGcwPMReATAAAAKgh4AsxF4BNeYua5owAAAABaCXzCzWIByNSiQb14Mg0AAAC8jcAnPCC3ijkAAAAA5/31dAXgbb7frwAnAAAAwMUEPmEQn8/HkHQAAACATgQ+4QF6fQIAAABcS+ATBqC3JwAAAEBfAp8AALxeaiTG5/OJvpbaDgDAOAQ+4SG/4e56ewLAuFK/0Wd+uwVMAQDuIfAJAMCr/R5CCkgCAKxF4BMepKcnAMylNPQ9fC3cHv4/lmcqfU26Uj0BAN5E4BMeJvgJAGMo9fr89QwN0+2371/bb9+Xsf9/LM/wtVT+sXS5egIAvM3/nq4AvFXsRkQQFACe0RogrA0qxoKftWXXXhfE0gl4AgAIfMIjwp4av237hY4EQQHgerFFBnstPLjvkbn/O5WuJ9cRAACGusPtUjc/4c0RADC3UsAzlf6KOgAAvNFn27avJ8Jwn1Ivkl69TABG5lzHCPZBwdgDyHA4e2p4eyxdKv/99lSP0Nq8UnWLzQMKAPA2n89H4JPnvbEnQuo798ZjsedcBO8h8AnPMMc4APAWn8/HHJ885609EXLBzf3KrW/01jYBAHeomWMcAGAl5vjkdvsL7LdeZKeCn3p8fqtXyQWAs37XJL3zvENr3c0xDgC8kcAnt3p7wHPb0jcYejv+IfgJwB1GXk299Dt4pJw7V5UHABiBwCe3MYzqj33wc99jw/H5Q/ATAAAAOEPgEx7y6/m6/49/E/wE4C6xkRj7bfu/w+01+4TbSvuV8gYAoEzgk1vo7QkAjOp3nbIPOIbzTu9Ha/y2h/uFiwaFecSm/MmVFZZ59oGgOcYBgLexqjswtLevdA/A9WK/Malg4D5t7repFKQMg5+l+p0NTobB2rBsv7MAwIoEPrmcoBUAMJuz1y7765+zCxW15FUqJzZk3nUaALAqgU8AAEi46gFuLN87HhYLcgIAbyLwCRX2PSP2Q69bh4c9PZzs6fIBYCTh3Jv7f8fm9kyl3b8eyyOXb+56IjW3ZyzfI+/b9QAAsDqBTyhIzYW1be1zbh2do6tXDxCrpAPAH+Fva27+zpa0ue1HtwlSAgC0s6o7ZMQCjm48AIBZpXqOAgCsSOATDqhZ/fW3eEDupiL2erhf+P/Yfqn0pfIBAAAAVmWoO3Swn7dr///w9dg+sf1/27Zti24P/71fpbW2/N6uDrBemb9evAC8Qey39I5rBACApwh8QgdHbxhyNyC5PFNBwKdvXJ4u/wg9YgEAAGBNAp/848oA0NXBpbsDbj0XG4r9XVptdcYAIwAAAMCdBD75lxkDalcPgb5j2Hg4RL129XXD0wCAGqU5x11PAAArEviEgjAIGQZBf/+PzdcZ7hOmj/XsTPX2jAVFU/nWlg8AAACwqs+2bV8BELZt3mDYrPVeTe5z6P1aarGon9Q+sde0H3iG7x48y3cQAFjd5/PR4xO4VmloXetrR1akdXMHAAAA7/PX0xVgDncFr37/pfaxAvd8cgHHI8HIXO/Q1HZBTwBYV8/rzVKa0rXoft+afM5e37o+BoA8PT4p0mOPu8XmSc0J51dN5aMNAcBazlxvpqbOSaWpuS6JLYwZy/f375brnVx5AECcHp8U6bHHnc583rGL/9SCTwDA/FLXDGeuJY68VpOv6xAAuJ8en1xCjz2OuCLIrc0AAHtPX1fWLLgYLtqY+ju8bt6/Htsvli6U2g8AZqTHJ93psccZ4XxYPnMAoKenrytj18mph/2x/6eujcOOBPt0uY4Ev9dz5QLArPT4pCs99jijNB9WiWkRAIBe7ryuKJWTqkssgFtT59RcpKXyAGA2enzSnR577MXaQbitZoXU3L6//1LTJMReBwBIqb1uqFkl/qi7e6WmyrvyPQLA1fT4pCs99gileiekXiuliw3Pqt0XAKAknGuzx4JHo13jhsPhc0aqNwC0EvikaN+zLjZ3UPhaKo9wQvXcpOs1rwPAqGK/izW/Z7mFSHL75fLy28nKUteipe3bll/sJ9XzMZZnKs1eqm77bbFgayw4mZoTP8yrtLhRrOzaYCgAzOKzbdvXDxvbNt6T6Fqz1ns1s34Os9YbZrfydy+12nLu73D/syMozu7H+t7YNmad0/Luuo18LACgxefz0eMT6MfcTwD3z8sHnDNyoE/QEwDOEfgEurjyItlFODC7/fDRs+e0cOhq6u/Y0NqwHvv9YulS7yPcD57SOoVEzfa71AxDv+s7duXUGEen/kjl1boPAO8m8Mm/PH0BCACragl65n6Pw3xSQdVYQDQVfK2ZE9AcgIymZgqJVJqW6SeuUFvXu1z13lNzpR499nrUA9BK4JN/XHnB4+YIgLc7s4py7kY/lV8sQFDze1yqo991RlHbnkf1hu+SQCUATxP4BAC4WK6H5k9LAOTuXpep8gx7ZxRXfh9qp4Vo+U7HelOH5ZWG7semtshNa1HTmzTVG7ZURouWqT8MbQfgrL+ergAAwFv9hpePdFMfC8qmjFh/3ufKHoX7aSBSQcTf36m0Oame2bn9w6BpKgAa1umXZr9tX164X0sZrWqDni3HEgBi9PgEAOgoDBhsW31PsNi+sW37PGPbYnnu88jN5Rnua25PRpfrPbnXu/0+/Z2o6VG6bW2B4VRAt7X8kpoenwKeAPQg8AkA0FHuJv7IvkeGkR5NFwZRYRVHFhbr9R04m+fZ/XPBzFJ+qQXTztSzduqPlrIBIEXgEwBgQiOsQg0zCANotT0la/M9k+eRxc5a9o2lv+q7fDZP5xcArvDZtu3rR4YruVHiLG0I1uN7XefIwidX1OHO8rjHCt/B2NyY++2podKxXoQ1C+yUymid0iJMk3o/qTxS827m6pqqQ+rv0nDzUu/Rmvdae+xjZQNAzufzEfikv9JQFO2NEm0I1rdC0OUKV69M7Zjzs3p7mPH9tdT5zPuLrdo+27ECgBqfz8eq7gAAwDoE8gCAH3N80t1Vqz/yHtoQMLPSauml4bhHhrDut8W251aLT9WntPJ7bK5Aw+IZwertL/Z9blE7JB8AViDwCQDQSSywmBpW+gs+pBZeKQUsU/mmgpupclL1qa13qlzBFGhT+53p8d3y/QTgLQQ+AQAucFUQoyb9PkiZS3OmPqWFTAAA4GkCn1wiNlTZk2VaaEMAx+RWco6lu6LsO80cbJ35d81xBwBmIPAJAHCBq4Z7l/INh6Sfze+Iu4e6zxjImjlw+OO4X2eWesaM2C7OzmmaOqfFtteUlUtTc45PyZUXmzu6lXmcgRkJfHKZoz+utQs1tGhZEKI2Lz/41ztzgdbajo5epGpHwF7svFVaJCg3V2fs71K++7xTN9S5xZNSgdNcvXvdVAN/zPg9GjFgmzrHtuxfu72mrFya2uOXmq+5lL72gVgunxE/Y4AcgU+GUrNQQyxdSSyP2LaWvBhXazuqbV/aEVAjdf5o3Ra+fibfmvyO5p+rM8DTzp6XUtdsR6/lcvWpyfPO6UsAViDwyaVaLwj8YBM6clHpghAAgFDsYfe2HX+QnSvnl+/dwvf0k+t5GqZL/V06drlRArUBZNfrQG8Cn1zu6h+vXhcsfvDHddfx6HGRqh0BK0idY2aROxf/toXpQrGhpPv8c3nEzvHh9h7OTil0dXCmZa7CUroe+dQ6e1x71mV1dx7rcL8jQ8xr5c4fV/ud83LvLxz1FN5HhdekuQBpaQRV7ro2Vh5AbwKfXOaOC8DWC5bSDY4f/LHcfRNRe5GqHQErSz2gmeXc0tKjK3WO3u8Xy38vd96unUrlrJYAYpjmqs+2dF1We2x65XPEiMf1l3cp355pflLXMD3ccaxL13lPnN+uPK/m8j3aNnIPkkp1yb3XWX5fgDn99XQFWNP+ouT33357bR6tP4A1FzxhnVrLP3qh5Ae/TY829EufupE6ery1I2BVqd5XV/WK6i12DowFOnPpU/vmtrXsf7VfECi2fdvu+2xrg1B35XPWKMf17IP+1jSx67D9tivOCaMc66vVXrP9jsfV7++qz7O1vLveL/AeAp901+Oi5Gzw5ugPph/8MfS6sD0b9NSOgDdKnR9nfqjS+wHYDGLn/1E/216fxR2f6dPHtfYhaY802/ZsMPGJY33X+9231VKZtQ/bR7bvBV+ywvsFxmKo+6KeDnTkLkpahiwduYAd9UYmNewtZsT63+1MG9q2dDtqaV8jfg7aEfC0p68xrnRmCO+R43LHsWy5Lnris+1VZuuooh7ljXxcezh6PX5FL9ezHSL2fnntryn3/w4fwO+37+tR2h7LI1ZOrK4177m2XrHyUtfDsWvM2LV3LK8wXSqwWyoPoDeBz4WcuVi/qh5H941doMTeX+qCJZdv6SLGD/78Uu2o5kJz29LfH+0IYLyHKkd75cfex5n3Fu4bC0akRjIclXvvR/J+Irh15mH30XxqA0pH9u21z0jB0tZrjF7tqNe5pvYhdyl4WZtv6twSBlRb63q0/B7lnUmXOsYAdxH4XMQqAY8jP8w1P6Y9bm784M+j9QK19FoujXYErCZ1TTFSIKbV09dJd5afK2fFz/Yujut9nj7WV3xfnz4H1bq7nrMcF2Bu5vhcwIg/GKWelyPzgz+GmdvQtmlHwJxyPcz3r48q1bN+lKDnlb9hvxEDuddjdZjls33C75g6rte7+lh/PvF5z2Pbr/jMcqOJwvJTdb3Sr7yr2mvquMdeq8lrlvsBYAx6fE7u6Yv5mN9NR2q+mdb6tu53Vzln83FBnNa7DR3ZVzsC3mp/Dg63zyA1XchPy7QlNWlTN++513o5Murgrs82d0xjAerUtABn8jlq5OP6hCvvN+441rm2k2p3R7UO84+dn3rXqcaVZaTOf0ffZ+x7D5Aj8DmxEYOePz0vAFt/3M78GPa6WK4pf9TPbhS9byJyn0tqWLl2BLzV7OeW1qlNWqZICbednUblbk8Puf9trz1uZ/K50131KAWCe6VJPTwoPVi4w5Fg6ahGvp/rRaASeJrAJ5dZ/Uec62lDAM/RoxzGUxOk75FmtoD+1WLB3v05MvbvfdqYfT6pnum5IfKxsmOvxdKE7ymsV2nUVayMFmHdSj12w7oDtDDHJ5c6MgdLbl6bmnl5auoQ7hcbihbul0pvnplrHT2+2hEAAGf9AnO//1KBuH0QL0ybk5qyoWa00r68WHAyrFPY03cf6I7t11JGq9qgZ8uxBIjR43NSqw6LiA3BCV9rmZcnzC/cL/W0Mvbv/dDr2vJ5hnYEcE74wGb085Ib4mc47sym9/nsaI/HnuXXvNbyXU0FdFvLL6np8SngCfQg8Mllzt40xX50z9YjrE/NsIpSvbhOjxtv7Qhgbc6nz3Dcryfg01ftteT+uPdq52fzPLt/LphZyi/XoeBoPfd5xobkh9trygZIEfhkeanAV+nH3gU9e9oR8Ba5Bz3APXzf+kqNyIlpOfY1vRZLedacX1Ovt56ba+t71Nk8tXvgCgKfXKLHTVPvH+TcPGNUxRIAACAASURBVDd31oM6vW68tSMAZpb6/Ug9eKvtxQVvEc6t/hPrYRiTSpebTqmUZy5NS+/O1Lyb+/rE0qR6V+73S72n1Iis0rkq1suz9D5rywbI+Wzb9nXCmM/oJ/ozw3tTP96/beF8imHeufSx10vl5var3Ua7s0PEtSMY2+i/Y29mio6x5L4ruUDD0eG0Pmd4Tst38Mz31RzzwFt8Ph+Bz1mN/uPkpomztCFY2+i/Y29V6sHuM7tXaViqwCesReAToK/P57P99XQlWE/upsmk1NTQhgCgzefzSU4TE3st3B4bDhzul0pfk65UT6Be6vtV6/dA5fefoCewMnN8AgCwbVt8rjk3xM8rLUYSzrMX277/O5Y+tj389z5YEqtTKV3NfIDwZrXfiR7fHd8/4C0EPunOTRNnaUMA8LfWHl2ti+7lfl/PTjuTW+gEAOAOAp8AADCY2EO/Xg8CUwvwpdL15EEmAHAnc3wCAMCLlAKeqfRX1AEA4Ep6fAIAwED2C5eEvTP382XG/t7nEW4P5+MMt+332++bqkMq/1T9Y3kCAFzps23b14XHfGaa83CmujImbQjW43s9B58TAACz+nw+hroDAAAAAOsR+AQAAAAAliPwCQAAAAAsR+ATAAAAAFiOVd3Ztm37z0qgM+Vv0YUxaEMAwGxSq97/XstdI+RWtI/lV1MP1yQA0JfAJ/+Y8ULr6mAbbbQhAGAWYWBz/3fN9cH3+/1PHrFtNX77AQB9GeoOAAC8Ti44OePDXADgv/T4BAAAuEA49D31d9jzdP96bL9YulBqPwB4Ez0+AQAADvp8Pv/6b+8XbIz9/xfUzAU2w3SpYOnv71x5APBGAp9k5eYaOvJabHvqQjF8nXlpRwBwXMvvYfh67L+a8s78Zs74m3tkXs6ffVCylEeqnNptsTS5up95XwCwAkPdSborWFVaLdPF2ty0I4DrXRlkujqA5fycdzTouW3poFjpd/HsQjuzLdRTe51wdNj40QWPjsp97vs0APAGAp8k5S5aj1zQpvZJXQgKVq1BOwK4x4znupmCY0+pnb/xSJ4ztpnewpXcZ1vwKBwOnzNi/QHgaoa601XrRXRsXqN9PjMOleI87QgA7lOaKiZM99uW+juVd2q/p5Tqvf9/af/SfrHg5P4aJVaX/Vye+3Th4kZh2anyAOCN9Pikm7NzI4X7tzyBZx3aEQDcJ/c7GfYmDH9nw1XHYwG5fdCu9Dt9t7O9O4/Oy3kkfaks1zcAEKfHJ11ccdHqAu59tCMAuF+q9+XdC/Ws7O4Ar4e9APA3PT7pJjXMGFpoRwD9HF3tuWXe5NyCKRZTudeZxXda0l7x2/xkW4mV3as+++Hqd2gpr/Y9Hp1HPZV/z2PrvAJAicAnXbSuFhpy4cK2aUcAPdXMTdjyWsvCcqXXuEbt8R5xQcCnyk0F83sNx7/7fR1tA7k2kdr/SP4tx3bGxaYAGI+h7iTVTNhec9GT2zecpP23PTWJO/PRjgCe0TtgkAtOpDy9eM0KUr+VrYvvpH4Pwzk4U3mXFs45u1DPk97YTs/MLVqz/wifKwBsmx6fZOTmZ6q92MlNul66kHLBtAbtCGAe+4dGNXKLx1lYro+jgafaNLF0tb+1vcp7Uq6dloaNh8HcML/9a7E0+3SxesUe6pbKqK17+D5G+ky27d/B9/DY1U5N0Ov4ADA3PT4BADg9nLcUwGEdIwbKzoq10+/3W2zb2/bneKQCoPvA2z7Nftu+vHC/ljJSaVNG/W6GD7Bjx/pnv6338QFgfnp8AgC83IqBLP7r7Oesl1xc7bQSLUG2WK/bUgB2r0ev7V565t1rmg4BT4D3EPjkHy4AOEsbAphXbA5JAa65xebhPCPWy+5NYsOpW+SCmaX8YnOwtpR1tu5H1baTu+v3trYL8GYCn2zbdu2P/xsvjN9IGwKYVyxI0nLezaV3DmcGNe20VxsPh79fKTY0/C5hsLa2Z+ydnJ8A1ifwCQCwoHA+u/2/Y6+l8gh7mcUWQMoN5xVUOOfoQi77/XOL75S2xban2lauPqVFaZ5YgCbXy7ClB2Lu+Obm5owdk5rvbVi/XNpcsDZ8D/vtqfcR7p9qA/vXU8cqV7/wvaXOPzVt68jxAWAdn23bvk7485np6eRMdWVM2hCsx/e6r1mP56z1vksqYJMacp5a1CVM25Jvqtde7b9/9amtd6ncO7SUd6ZuuWPypJ7vCQCe9Pl89PgEAIDR1QaTWoNOtfMvloZLp+adPFNvc4ffT9ATgNUIfAIAAFGp3qSpdFeUParaKSNSWod93+FMHUaoPwCEBD4BABagd9zarupNVzvPaxikO5rfEXf3JLyqd+1VeQAAaeb4nNRsQ0lmqy/j0HZgTb7bc/A5PS/W0/LsgkepxV2OLHhUWhSndVusztogAHDE5/MR+JzVbDcis9WXcWg7sCbf7Tn4nAAAmJXFjbhNbDXPt4sNF3N8/k2bAQDeaOapK1y7ATASgU9uI/j5R2p4meMDAG0EiFjVjO1j5u8jAGsS+ORWgp/pVVF/x+btx2fbyivHAsDejL8XAkQAANcT+OR2JqtPv+/aFVNX9fZ2AQAAAPQj8MkjYit58ud4vPW4CHgCAAAAvQh88qg3BrpyQU1TAQAAtY6MlLC4Ytmox7XmGrFnmp9YhwVtBoBZ/PV0BeCNUsHPt/b0BICeSr+nd7/+m8P7Kr/8a+v1/X7/+W+/nX8b6bjW5NUzTey97LdpMwDMQuATbhZeDIf/9wQdAI4bMei5DyBdLRWoyy2uuH+duKePa0376ZVm27QHANYh8AkPSAU/BT0B4JzSb+nVr+89OX1NLFCXW1yROm84rnp1ArASc3zCQ8KhQwCwgjcHS36/6b/g2D54FPutv+NYtVxnvPmza/WG43p07vlR36/rbYB3EvgEAOC0p0YvjBJkiQWI9ttir589VqUFE1sJDP1thOM6Srs+YtR2ZIQVwDsJfMKgUitnnllRszXPmrJSF+apm7+zF50uWgHG4ryc7v33xDHJlZmq58xBtrs4rvMLp5p68zkL4E0EPmFA4QX0PmgY235FnrVlpYZBhdt+/z47Z5Q5pwDGYbqWP578bapd1GY/BP9HECivZs7XVY/rqt9v000BvIvAJwzoiouwuyfePzovFABzcI7/I/bw74lya9K3LM7zViMe1/2CmKkH0z3SpEb75F4DgJEJfMIi9j0Let6M9uixkMojdiH+S5f6O9WbInfBHqYLuZgHWEdtYKf366FRf1tGqcdqrj6uNQ+we6QptemVeEgP8A4Cn7CAVACxhx7DgWIBx3BIfXjxGQYzcwHS0vD8XEA0Vh4AeSOfL48Gds6+fjTtE1YYhg0AUOOvpysA5B25uSylz03Cf9dN0NE61m6Lpcm9v5Fv4gEA6M/c8QDr0+MTBnZFMO5s0PPKYXt397rMLcy0TwPAHx4UzW3/G+ezHJuAHACcJ/AJgwqHd7femJRWWq/5d0xtPUa7mUoNh48Zqd4AlAkQsRrXIgDQh8AnDGi/cMJeaq7KcPGfcP/YtlJZ4bbcEPFUXXNpUsHWWHAyNUdomFdpcaNY2eb2BJib83e91G+9YwgArErgEwZ0pMdlasXO0gIGZ3t3nk1Te7N1Jl3NaqYAAADAWixuBAubsRfH3XWe8RgBAAAAZXp8wiRKPTdT6Z9ytL53BSHvLg8AnpS7LvAQEABYlR6fMInWG5KjNzC9AoJH6nvnTdfd5QEAAAD30uMTAAAWFz7s08sTAHgDgU8YVG5F9fBmpWX19dx++9XXwxXRY3//0tWUDwAAAHAnQ91hQL+AYiyIGAYb92nDIGQsv9h+P79/74Oc4X7hazXlAwAAANxNj08YXBj8PDt3Z7itNNdlKpCpZycAAAAwMoFPeIlUALW0mJEAJwAAADAjQ91hcL2Hju+Hum9bfWDTEHYAAABgJnp8woBSc2r+/h+bZ3O/byx9bnGj1OJJNfWoLR8AAADgTgKfMKjS3J6xRYmO7n92v9ptAAAAAHcR+AQAgAFdPc3Mlfl7AAoAjEDgEwAABjVjANG84ADAKCxuBAAAAAAsR+ATAAAAAFiOwCcAAAAAsBxzfAIAwAT2c2f+5v4Mt9XMrxnOG/r5fP61bf93LL9U2QAAoxH4BACACfwCm/sg435bLID5S7OXC2yGf9fmG6YBABiBoe4AALCgVCBy3zM0TFMbvBTkBABmIPAJAAALqB3qDgDwFoa6AwDARHLBzVxvzqvKBAAYlcAnADRIzWNXmt8uFTQwXBRoFZuzM/Z6z2BlaZ5Q5zIAYEQCnwBQKRVEqF1FORYcEDAAZuYcBgCMzByfQBefz+ef/2Kvte6by68mL7hCbqGQM3lqs0APteeSXsHK3OrwAAAj0OMTOC28gWq9EYr1hEv1jqvNC2YVm5tv36bD71aqzYfb9ciC+f2+07Hf2fD/sf1+YueXX565v3N1AgAYkcAncFouoCIQCfVic+alHiykApv79EcfIABjin2Xz36/w/1LfwMAzETgE5hCGOBJ/R3rxbIP/ug5x+haHhSUApuCngAAwJsJfALDyAV8wgBPGMyMDa3/vabnHE84Gizv0XsrtYhSrzIAAABmIPAJdHUmOJgL1NSWE+u1WVMfPeforba9pNpWTZtLBfXP1AcYi+liAACOE/gEuqkNDp7pCXdnAFLPOUKxhUVy21P77sUW9dpvL03RsM9fD2VYy5XfYecIAOANBD6BLmKLsqSMeKN1dc+5mXvsjPh5PSV1LGp7FR8to7TNZ8RoYtOOnG2nAnUAALQS+AROS/VkC1+r6QkX9mYL94vdQMeGt+//rpnLM9z3ip5zM96wzxywfTMBIp6U6hF9Np+ebdp3BADgHQQ+gdPO9u6s7eF2tA4tZbkR5i5XBF7CYfJwt1i7jj2cAgCAOwh8AlO5u5eOXkH0ckfvNW2VUaV6gIY978Mg6X4aklj60rbY9twog1R9SiMGYqMDPIgAAHiewCcwhZ43kDV5uWEF+FtuGpNtaztPxoKD+6lIUvNFlwKWqXxTwc1UOan61NY7Va7fEhhHz3MaAOMT+ASm0PMitGbY5R0XvaWb4Ttfd8Ffp7aXmd5rcMwV05zU9IhO/SacmUbF8H4AgOcJfAI8oHRDfOfreiPVaellpvcaK8k9LKptC0+1m9TDgFS6K8oGxtLjnAbAPP56ugLA/H6BkvDfsddiafbbwv/2+8XyTJURy7dU/9Y8zyhdWF/9ekjPpDZneoGdTV87VUPsMz3be007oSQWULgy6Fn7kKclQNvbiN8bDzAAgLfQ4xM4Lde7LdfTrNSbrLbnWU0vtTDv1LY39HzLDbee8f28id5rzCA1lULutZrezrG/Y72owzJT35fwfJ+rT0u9U3UEAOB+Ap9QcEdPjavKuPtmK1deao7CI3neOTxptXnbcsHNWLCYuKuOUynfVBDmaH5HzN5GZv7+PnncY22u9pxf81ppW/j6kTxy23vln6vzKGb/DkMPrec0AOYl8AkVZrwQGvnmPnaj2NIz5unP4+nyj3Kze05LLzO918Y243sY+ZzOPHr+DszcJmc8BzAm34O+Utc+Z/a9Is/fa6WH1Smp/Xpdc610zQY9CHwC3bTeUKWGpF9VXm9Pl3/EnXPvrehMLzO915jdagHwt7nifD9jO5g5UJUy83sapSf7mXr4HvRRM0VV675X5Pn7d43wIXJp39QD8FZn94fVCHwC3bT2NMv1bmvpeVaTNpf+LT3fSk+qBUEB1jPrbxZtZvx8BWbYGy34XJqypdR+ax9WA9cT+AS6OtLTrCYA19JbrtRL7Ugde/d8ax0K3ev1VD16vS+oIcg+r/D8wvh81yBNz7gxxa5vt63vfPRX5Hmm/J/cfVKqo0j4d+nY5Tp9pL4TpXrCyAQ+4YCaYNKR12Pba35g9OaYT+kp8FWv19QB3ih33j7y2pnz+ejfzZbzDMDonMvGkpuWqVeQ+oo8W/0Cibm6hEP2wyBtGMzMBUhLw/9zAdFYeTATgU9oVPpxPPp6bHvND8sIPz61vQtT7n6CmHqKCVc78pBitfY6wjkrlDtvH3ntzPn8CmfbnYdrYzr6uVx5Tul13dL6fUnd7B/lXD2fkT6zVb4HqbKuPsaxgFvL/keuM5683yoNqc/JHaPw2Nd2ijj6IBhGJvAJjUpDYo4OmUntN8OPT4863PU+UkNARjmWvEPtTclq7XXUeufO20fO6UfO53d4a7tbXUuQ48rPtuZ70jNNbjhoKk2rWb8zV41MOvr6nQ9Pnv7MVvwe5Oo22vfiqvdbk+ddnTju7nWZKu/OTitwlsAn3Gg/xKBG7olnmJcfnLLUsYoNNbmyfNhLtcun22tvs9W3pOf5/Eh+Z72l3b1N7prg6s+2pv32SrNt959TZvnOlI7d3a8/ec544jN7+ntw97F+6ntRCvoeyf9sniv8Nu6vRWp75sIMBD7hJj0uonr/wL9R6hhdHXDw2VASu0l4qr32smpvgN7n89ECA7O3O/JBh5jZPtsnr31G/86Uyrz69b1Rrk1H/8yOqn2gdocexzjc9ts/7Ojx+3duW6qsHnnut9Uc41TacHusvNS9XuxaInZcY3mljknuocXdvUyhN4FPuMFVPxR+fPqb5WKXdbWcL2ZqrzPVNaf3+XyUz/to75hasZs9+/XZL6f1c53te3r0ZrzH+xzluzuSfQAnDOakjtWdx2bVzyz1QK3kivd49sFgzWux93mkJ+YVeR4tv1d5Z9I92XMYribwCTcZaegPaT4TrlTqRdNKe23XK+AR/n12yF5NfkfL6N3uzu5rv777PVWHmQJDodoeWkf27bVPixE+i6Mjk3odm6c+sxGOfUxNr+ieDwyeuB654l5qlvuzu+s5y3GBFIFPuEHuQrCGH5t+csOBri53VtretXLH96n2Slrv8/nZ/I7S7tZUE9Dz2R7jO5N2dVDzKJ/Z9a44xqVh2Pvh17093WZL0xbU9EbtXZ87y4OrCHxCo9w8LeH8LC03IKl5XrYtfWOcS8N/hcOvfu76UZ/xM3IDcI2atvB0e32T2Hm79Zx+5Hx+90Mt7W5NLUMbV/ts7/gOlfJf8bgeMdL1wts+s5V+S0o9h1NpVpD6Dj15v7ficeadPtu2fTXo+ax6wh/RrMd61nrfIXZhcccwtBk/j1nrvZIn2uvKZm3TTwxrC8143PivXp9tbk7BVJCiR5rSg+HSe7rqu/Tkd6Y1MHTH69tWftDz9Pm4x2c22vcgfE93fw9i5YTOtp2n282VSj0+gXafz0ePT+B9XDgwE+2VJ2h367rqs03lm5va4UiaXP2fbLejfGeOjkw6+3pohpFJdw6Vvut7MNpxbq1POOpir6a36O/1MG34WizNPl2sXqXeq7EyauveQ+z79nSdYBQCn8Ar+bFnNtosd9PmYD5nA2ZnAs9H0kJMLFCXC4ru94lNWxO+lpraJlZGbL+WMlL59pR6UPFknWAkAp9QYaR5i1hfqYdE7VC+UppfOhc7vI1zOgCsqbZXeMu1QJhn2KO5VP7T1x0j1gnuJPAJBVcHhQSe7rf/oR/t+LfOq3VmEngXPPMYuc3OxrGro81Rw+8I+B485exUCrlgZim/1HystWWdrXuPaST8rvMmAp8Ag8kFGVqGmNWkc7EOwBFumsfi9/wZvgfXqHnglhv11PK5xIZ/X2U/BP2MnvX0cJM3sKr7pJyg1uGzvFfLsJTe5R65CLs6zdnXud5TbZb30uYAuNvZlep/aXOLG8W2pcoKOwiE+eYeNqTSluoee48t01eF6Wrq77ed1X0+VnUHGFLpyXNNzw69PwAAmEHt3JxH8kothrRXM1VUbLGlmjqcGbHVMpKrtK21TrCKv56uAADt9is1nkkDAAAAqxL4BF4jFwAUHGRE2ix30+YAmNHvN+rob9Wvs8DvPz0iYR2GugMMyAUXAMDfzqxindu3Zq7zmFQ+Z+dNNO/if50Z6n1VWcBcBD6B12i92L1bzYV5boL3ljT78kY7DvwxeptlPdoc/FGaTqZnGQJlaTVzLx7Zt6ZnYGrO9XDb799npxgyRRFAfwKfAIOomdS9V5pSOgD+SAVaUgGRn5oF6vRAG9s+SFYTMGt9WCBQVnam7ZWuic4Oi37r9wJgJgKfAACQkAqMxLbX9EzTA20eZ1dZpr/Y92fbng1Eph4OpL7b4Xcq9YAi9t5iD03CdKHUfgBvYXEjAABI6B38qu2VfyTftwYon/JbBGX/d/j/3LZYfmHe4X65fHLlrdA2Yu/3+/0+3vZzvcHDgGbs/6n3EfY23qfL9eb+vZ4rF+BN9PgEuMkKNx0AlD09PFwPtOuFx3IfjAqDWmHgKtx//3cpr1g+P7nyYmXOJnXswtdT7nz/R+sS+87U1LnU43X2zx7gDIFPgBu42AR4j1KA5o7yU73j7gislXquheXNqvaBZs20A3cHyt6mtq1dGZC/u83npsXYpwFYncAnAAA8QA+0uYMurfXvNZ/rWSsHvkrz35aOZ+3xGK39ph5GxIxUb4A7CHwCAMDN9ED7Y/ZA3GhBsJKZ6rpt/w0Sx3rQ7v+d2xbLtxSgz9UhlSYVbI19B1I9tMO8SlNLxMpeoWc1wFkCnwAAcCM90P5tpHrHxAJkqXlQ9+nC/cLA1VOBstnUfj9iwciz362zaWqP+Zl0qWMAwN8+27Z9nSDnM9rFLcf5LJ/j2DMbbZa7aXPp3og1Pa/C7ak5HlPzaZbqE8ujlCYWECr1wsyVlzsOLeWR5ni1Gfl43V23kY8FwB0+n48enwAAkJIKGrRsz/UOrMmzZxo90OYicPVH6WHDvpfsaGq+/6X9Y/vmtufKbu0JHOahXQIzEfgEAIALjRwk0APtPi3v/WygbDWlRYtSaUZxpl6p3te5XtmxKRJS00/UTkexwrQJwDsJfAIAQEZtT7OUEYMENYG11qH3uR5lpfJW7FEWm5uzVintCsen1Rvf87blp8goBT8BEPi8XGl+pFHz3jY/lozD94iZXN2mrsxfe52TNnetlp5mM7yfn9bAWstx0KOM3nIB8ZageizAvn8tNy9tql6x9l4qo7buT8sdi5Z5fmd6z8B6BD5vMONJ/eqbKGjle8RMtFfups1d6409zXrNNzq72t6+qQWsUsG0ll7Eqd6z4UrwufqkAsuzBahi9Sz1Ev7tEx6v38OK/WuxNLFtv3+HaVrKSOU7ilj72rZ0G9z/Pet7BtYk8AkAAAl6ml0boBi5R1ks8FMb6AnTlgKWNb1nU++5NaBXk27FAFXuPdR852ryDAPMpfLvegB09jPMva/SfrG6ANxJ4BMAAAre2tPsyiDFTD3KavNpLa8l8HzkczpT71kDVLFAeYtcMLOUX6pN15Z1tu6lOpXS9S47ZoUgOjAXgU8AYFipG7ajAY1cz7H9tpa83MRRMnNPs5YAqR5l/cV6e+bSXVH2SGraWa4Hdus5PvbA4wo1we0z+Yb/jrn7816lJzEwvr+ersBb5S7IUq/FtrfkE/v79x/MaITv0X677xI52mu7luNSaz/sNLetJa8RaW/POHtt9Qt8hMOjawIErYGTsKwzdW/pUXZHewjfWw9X1bmUb+sDlivq+fT3d99uYj0ka78jqR7Y+//H0uy3hen3x2YfKN2/XpO2pjdv6pwb5hurY6xHdans1Pve/zuV19n3DNCTHp8PGOFmJPyx8ePDbEb4Hu23+/6Qo70ek+oBdrRn2Ftob9eoDawc3TeW/o7j1xowTe0f/jtmth5lsSHO4fknFuiJXWPHgkU1+e7zjgX99sP+c/VpqXeqjk/p2aZiPaVLaWrum2IP02rqUFP/ll6+tZ9bywOSI2nOHB+A3gQ+H1AailR7M3dVWpjBKN+jlW7quY72eo+wx86ZQM5PLFgQu6mMlZ0LMtQGdY+8B+2tn9xn0fI5tQamcsGwmkBVWL8jQa3w88y14VjamuOTajdhvZ8M2NUEdWq2HQm4pbbV5Hc0fwGqua1w3gXoTeBzArGLvp7p4Q2u+B6N1iOCdWiv7cLgR036lDBwGgYzY+X8Xkv11KvpdRUr7w7aW9qbe5rVBCv1KGMGqd64tXo8kLrLyHUDeIrA5+Baf6A95YP/uvJ7FOtpAmdor320BnVqgnixPFK94kpl547/E0HPK9K/qb29ic+SUfQMrt+RBwDPEPgc2JU3I3qE8hZXPzxwIUxP2mt/R3vp3N3rMlXelb2MtLfrrdjTbIQ6AADUEvgcXOt8WS3p9cLgLa78HkFv2ms/ox6L1HD4mKvrr70do6cZAMAcBD4HVprn6Wz62jQwszu+R9CL9vpvqd5yse3hvIOpUQ2pBVFi5cSCk7G8Y4ux5ObyDPd9am5P7Q0AgNUJfD4gddO1v0mqmfurdvhU7IZs9sUGYITv0YhDEBmT9npMacRCbnvLvq3H4kxvv5o6nqW9AQDA3z7btn1djF5n1t4Qs9Z7Ro512azHaNZ6c86sn/us9b7S3cfkaHmzfnaz1hsAgDl8Ph89PgEA9u4eFWEUBgAAXEPgEwBg5+7F/wQ8AQDgGgKfN0gtsADU8z1iJtord9PmAADgv8zxOSnzYq3DZ/kcx57ZvKnNxlZoD1dG36+CnlpIJwwIphb4C/fPrcjeWo9Yutj7HNGb2hwAAGv5fD7bX09XAgAgFA43TwVA98HEMN1++2+/WH5hun0ZPepRWlk9DJgCAAB9GOoOAAwr19vwaE/EWJAxFvys2a+lHrF0Ap4AAHAdgU8AYEmpYe1hADI1lD2W3xV1BAAArmGoOwAwrDM9Iku9OPdDzretPgh5RS9NPT8BAKA/PT4BgGHlFjdKzZEZzum5315a3CgMfpbm9qypR5hu/+/RFzcCAICZCXwCcLnYytpH9g0DSUfzEmSaS2poemlbbAX1WA/Q2qHtR+uR209bBACA6xjqDsClwpWuW4Wra6e2teQFAADA+vT4BOBSgo3PWWHeyLDXZovU0HMAfkbGMwAAIABJREFUAOAdBD4BuE1s6PG2/QlQHQ1MhcGt1N+lsnPD6sPXc+WNZLT61DjTFkIzvn8AAKAPgU8AHhEu9FKTPiUMnIbBzNTcoJ/PJ5puX79cQDRWHgAAAGMQ+ARgCKWgYWy17ZRUEDLWa7MmWFkKbAp6AgAAjEfgE4ChHB02fnevy1R5Iw97X01sCoPaffZ8TgAAsCaBTwBuUROUHLXnZGo4fMyI9d870nM1NTfrtv13LtT9tjNltqgNNqfmeh213QEAAOcIfALwiHDRodTQ9d/22FydYcAqFpyM5b3/u2Yuz3DfWef2LE0PULM9t0BVLM2RMs9I9QJNbQ/negUAANYh8AnALVJzbuZer9nvaNlHypo9MJYLMOdeu6rMK8UCnbk29kQdAQCAawl8ArCMu3vtjdxLsEcgbz/Ev7dS3r3KHPkzAgAAriXwCcD0jixycyavnuX1VjN9QG0+V72/XnOl5t7fiJ8NAABwL4FPAKbXM8hVEzAcMajWO/jbMiy8Jch6dQ/MUsA6tXgTAACwHoFPAJjcFcHE0qJONduO5H1Ezb6pRYxG7r0LAACcI/AJwKViQ6/DFb/3q6OnVgmPia2qXlNGLN9U4Cu30ntN+Ve7IugZWxH96LYjeR+tZ036X/DzTD4AAMAc/nq6AgCsLewJmAqA7oOI+zT7bb99Yvu1lBGmTQ3VTqVpKX8k+3qmtuXq/QsaxoK9qUBoTb532n+e+7YEAACsR49PAG6RCzDV9O6szTPXO7S3p+eLbO0tGUsbDlXP7Zeb97Nle2saAACAIwQ+ARhKGAhLDX+v3f9uT5cPAADA3wx1B+AWrT0hU0Pdryqvt6vLv3p1dAAAgNnp8QnALXKLG+Xm5gzny4zNqbn/d6mMWNpc+po0ufKf9nQAGAAA4CkCnwDcJjaMvZQmtpBOLp9SGbm0R+tYyvMpI9UFAADgboa6AwAAAADL0eMTgEvFhoW3SA03h1S7ONNeclMbtOY32rQHAADwNgKfAIOaeW7G3kO/BY4IpaZAqJkaISeWR2xbS14AAMAzBD4BBjZjwE+ghzvM+N0AAADuJfAJALzCfuj50akX9vns84r9HRt+vy87N6w+1VvU1A8AAFBP4BMAWN4+0FnTKzmXJgychsHM1Nygn8+nOCQ/FxCNlQcAAKQJfAJwmyOLvaR6vcHP0fk3W17PBUJT5cd6bdbUsxTYFPQEAIA6fz1dAQDalAIwtdtr8/n1Uitta1G7/z5Q+vuvVHfe5WwQ8GhbvnvholR5Z7+LAACwMj0+ASbyRNAzNU9hKk2rVC/Q1PZwyDDvFQ4rb20Po7ah1HD4mBHrDwAAoxD4BJhIrpdZSw+02rR3BlVigc5U+Xf3tmM8v88/NpQ8NkdmuOhQ6UFBbK7OMBAZC07G8o49TCgtbhSmT5UHAACkCXwCVJg1yBZbPbpn+lw+Z/YV2KEk10ZyAfOWNDVltdatpSzfAwAAOEfgEyAh1hvrqfKP7t+6iFCv95lblKV1HxjV3UF6DwUAAKCNwCdAxOwBhiuCnrGhvz3kyk3Va9YeuKwhNf/sKuUBAMAqBD4BArMHPX9ycwW2po/NY1iTZ0rNPqlFjASBeNrZ9n+0PAAAoI3AJ8DOKkHP2ArpLXMipoKeZ1fRPpL+F/w8kw8AAADvI/BJVM3w0iOvp8pqSX90n7vNUEf+bYagZ2rF6f2CRLn30ZI2LC/cdtexGv0z4RmxFdrDqRj2q6Cnfp9yq8Kn0qW+Q0frEUsXe58AAEAbgU/+o7T4SM3cei1zBR5ZQbrHqtOlep11VR15t9wq0DU9OmvStqSDp8SmQvj9O3wtFkwMt7ds25ef6w1dW49UurM9rAEA4O3+eroCzCkW1HNTBsDdWqZwqBWbXqGm52Vsv5Z6pEZSeIgGAADH6PHJv8SG4vXIc9v+O6QvFihNrRpdM0yxNDyxprdOqg6GI65P4B7eJ/W7EZ4LUr8JsfyuqCMAAHCMwCf/aA38pIbjpfIMh/Slgp6pdKn9csMdW4Yenhm2aDgiV9HTC/LOnHNr5riN/U5cWac78wQAgNUJfLJt27U3VLWBm5Z5QVv2T5VfM8dh7b7m8+QKghxQFuu1GfbgT40aiG2vHT2w357ar7YeqREHqboAAAB1BD75R2o+s5+jN11nbtZyvUmvLj817P5sWgD6Sg1NL23LLTZU2rem3Np65PYT8AQAgOMEPtm2Ld2DpWa/2rRXD9OrHbII8CYzP4xxzgYAAM4Q+KRJbmGi2Ou5YXrhML7UPJm5hYRi6fZl1Qw9TP07HJIY/js1HDGXFuAJM56Danra//5/ZkRCauE8AABgfgKfRLWsWFsakte6T21P0yP1K/3dWhfDEQGe0euc69wNAADrEvhkeCv3mJx5CCrA044s/BM77676GwMAAG8n8Mmwam9oewx3BGBetcPVU6u1+/0AAIA1/fV0BSAltrJuLl3pZjf8r1Zr+pZ83WgDT8md146+VrvvkXNxrVS+qYdp4fzPAADAOvT4ZHlHevhcfQMs6Ak86emgZ3g+vuJ8GDv35+aHFvgEAID1CHyytFwPn1jw844bX0FP4A6581ku0Hf0tZrXW/XIyzkXAADeS+CT5dX08Lkr4JmrD0AP4blmhJ6Mv+Bja11q53g+si8AALA+gU+odDZ44CYcuNKoD1fu7nFZmu859voIwWEAAKA/gU/Y6npGjRZMAPgZdTh3rF5XzKdZuxBeboqTEY8fAABwjsAny2vp4TPS0FCAGqMGPX/C8+m+vmfr3rrvPvh5Jh8AAGAOAp8s7WgPn7sXPAJYUXiO7Rn07FUnAABgXX89XQG42v4me9/Tp/bm9/v9ulEGhnQ0eBhb2C3cVvtazeth2tF7qVIv9VnHtoe/w6n9wjQ1++XyAgDgvfT45BXcYAP8ETsn/ra1vlbzeq5c5tUa9AxHU6TaWvhabFuNK+aTBQBgLgKfvIYFLHjSzDffvjPj8tnwpFRgUcARAIBRCHwC3GTGIJXgBdBTj4eQ+/NSGGTd/52a2/vXezTcL5YulNoPAIAxCXzyCuFcYW5UgDcRwGYUtYtb5dpsOPQ9DGaGQcx9mli6fX1yAdFYeQAAjE3gEwAWJjjDjMJ2W1oQKTdfaC7fVNm5wKagJwDAPKzqzvJSiywAAM86umL73fOIpso7Wn8AAO4h8AnwkNKN8p2vu3kHnvAbXj5SD8rYHKApI9YfAIA/DHUHeMBoQU837UCr33kkNl9mbvu2pYecx/ZN5Rcbkh4LWMbOd6XFjcL0qfIAABibwCdLOzInGNyh1Jvo6tdDvg9Aq9Q5o3V7KU3ruak2faks50QAgPkZ6g7wMrEeUnfPlwdw1t0PbDwgAgCYjx6fLC22KqybFt4s9x0wjBOYwe8hzV3nqrvLAwCgH4FPgJcQ1ASe0vPcs5+P845zmvMmAMC8BD4BXiS3cAcAAACsROAT4CVKUz8IgrK6meexHe27uR/+HQ4FD19LraC+T7t/LTa0PNw/t/p7az1i6WLvEwCA+Qh8wsPMqziGu49/7KZ9//dVr6fqsW1u7HmHGdv5iAHb33kmDDzuF0vbn49S56lw35pt+/Jjw95b65FKl8p/ZLnA7n5bbr9SWgCAmQh8Ajwgt8DQla/X1AGgVu48cvQcEwvC7YOULfu11COWbsSgc0osOFvbsz8XGF7dmQeARwPNubzecMwB4E4CnzAAvT6PO3KjsL8pad3fjQln3d1mYdQ2lxrWHpaTGsoey6+32b5nriXanA32xq7fjl7ThVMxAAB9CHwCS6jtYZGaOy53k+JGhCtc2WYh5oo2d6Yd1kzFsQ8i1QaGrvhuzPB9yw3LPxO8zs2VmpuvdV+v0typT82zOvpnCgCc99m27etHfz4zXICPaPTjpidXu9xNcMuNX8tNXCqPo/UcnfbY15Vtlrwjgbujr+eCT9tWDjz2HHJ8VZtLBcFahv/m0tbu27JfzbYwCJc6HiMrzWua2mcvdaxr52ZN7dcj7RVyAdfSccudV1LtK/w7FVgOt/22x+oYSu0HAG/x+Xz0+ISR1A7no07NEMr99l/6K4KUPktqHG2zHFM6fkdfj22vDdrc/Zn2aHOpoemlbamgXE1+NeXW1iO339vO3bn3W/tgsJRn7tyVC7hfKSwjFbis3X8vDJzmArvhPqUAdi4gGisPAN5I4BMG1HKxTdlVwx7hKi1tVls8rhQ8PhpcTu135lx09ecsMPIuZ3sB5oKZpfxag4pHe063KPUqLZWTq2MoV0au122u7NYeqQDwJgKfMDAXqmU9h6OH+12RN/RuV9pivZ7Bw9jw05ya4bq5PM98zlecy/Y95M+caw3D7a/mM+l1rFM9Eq+Q6hF8p6Pt9e5el6nyfN8AeCOBT2A5uYv51I1HLtDQI1gyc688N0fX69VmuUePYF9uTsA7nG1zvXvacU7us6n53HKB7PC1WO/OWBA7lmcsuB/+O5X26bYyas/JluDziPUHgKsJfAJLaBkOllvAoJT3mWDTjDccgmvXubLNcp2rps6447PU5tZVOzdnr/1LgftYm26ZO7Ul7RmpoeVhwLU0n29s+H54DGLByVjesUBwbi7PcF9zewLAvwl8AlNrvaDf39QfyccNBGfd3WbpLxdsGCnPH20O4moDvjUPRmvybK1DS1m+nwAQJ/AJL9J73rirXdXDqGauPRiJNjuOs0PUSz3hjuR5hafLp13LkPYwTes0BrHfZ/NH5t39vR7hPAIAIxD4hBeJDXsa+cI4N7yst5GPA3CN1JDUcG7BmvNDbqhraf7FUc89swxvn3lKjl7HNtWGc7/3qbkha+eKXCnQWRpGfub93f09aimvVyAcAEYm8AkwmNINx5lePbF0bmrmNltP7pGUhq+2zI2YG3J6dv5EymY8Zj0Dtmfn8XyzmsXGzi5odqfa8noGwgFgZAKfwLZt/+4hkFtJNXWjlrpY3u8fKyOWb0swrybPmS7YSzcYNTcktTctM/eS4o8RblTdGK8ntdI247vy88pdF+R6So7+W/3GNv629wvAe/31dAWA+/0WrQhX//y9tr8xiQ333O8T2y9MG7spSqVNDW9PpWkpfxa5+vbs1eOmB2AtV/7elVYYD9PM8ltduvbIBUX3i4CFC4KFr8XS7LeF/+33i+WZKiOV9gphfUeoEwCE9PiEF6oddtlycdrSo/CKgNsqPRrDm8OcXmlYV64n9297mHb/WqnXdyyAEZbbUo87eoXNeF64W+7hE2Or/Q05+3keDVSO/FsdO++Ujudvn/D8tw+mhg+U92li237/DtO0lJHKt6fUSIMn6wQAMQKfQFJ4UZoKhNTuf7enyz8jdgO2V3OjOMrNJPeIBRJzN96/fVpuyFPBzdzNeykAUJOu1w3zzOcEzqkJBP6cCRjW5vOk2u/QXe9l1OPU4o4Hyrlg89mA8hWByJGD3AC8i8AnUJQKVrTu/5Sny79CTRBIz4p3qb3xbpHr+Vcb/DlSDzfM9FRqO6lA/FX5PKnlIcLddR/xeIXOBoPPPFCOPXhqKSvX2/+uQPjony8AaxL4hBeJDUlNvRa7GI8NT00Nc43tX5M2l74mTa58IC71fYndpG9bedj5Fd853+N75AIqMwSmYnI95X6v35nPFcJ6pXpmp9LWBLVi73//9+y/1TXtOzcKo6X+Zx8ot8g9rHoqED7ruQSAOQl8wou0XtDGgqOlXgI1QZOatDX7H8lzFm4KuFPN8N39TXopAFSb7xG+G1ypV/u6u53WBCt7BLVq0s30W50L+Lb0cKx52NvzgXJYvyMB5d6B8JmC3AC8i8AnwCBKN2CxYFMsEF2TZl+eQNLcjvbk3rb8zXfqJjV145q7ua+thxvm55UeeK2s13QKI03L8KbP74iePRyPPKw9+0A5l//R3qs1++bSjRrkBuC9BD6BarW9ADim5iakV5pSOuZxtif3tuVX560pq6V3d8s27ZU71Q75vSufHq4sf6QAb6unPxcA4D4Cn0ATNwsAwLbNeU3QM2B7duRE7oGywDIA9CHwCQAvpzc3wB895zw9k8eM5+KZA7YArEngE+Ambgbo4arhszPeYEONVK+8XvMi1+QDAMAzBD4BbuAGGOAZpblpz86LXJMPAADPEPgEgIn8epYJsgC/XqYt54PY6IPe55Oac1TPND9h79z9tlatx/aO47qiO9rwrJ9NeGxK34cjxxLgDQQ+AWAygp/AXm3AI5bu8/l0PZ/UTOvSM01Y79RUBEfVBFHvOK5hebMHlmvKyaVrOdax38wZfkNb59+OTbkBgMAnAExJ8BP+cLP/t1yQJBUc/Z1Lep1PaoIvvdJs270BrFTQLdz2+/uK4OdqgeVc3Z5qwwCsReATACa1Dwy42eOttP242Lmh1CNuNrVDgHsLj+2dx/XpwPKTxzlX/tFjvS8jXKgsFuBOlZsLhsfKSKWt3XZFr1uAVQl8AsDEYjdB0JO29R6zftatPeB7vc/afGY+rtuWDizntvfUK7AdCxaGvUX3ZeW2/f4dpomlTZVRU9a+vr+/Zxy2D/AkgU8AbjHb4gKz9aScpZ7M5eob6tm+Z6PJBZiOHNOzC8zMouZ91h7bmuNw5LMY6fjmeiqm0tfq3YZzcvm1fqapPHM9T1uDxLP2xAYYjcAnALeYbXEBNxxwvdhQ0FYzf0/vDOxs23099FaVW9zobcf1ymkGSosbXX2sc8HMlu/YVUFxANoIfAIA8KizQZQZgwdXBmpSaWILwKzQ6/bKh2ilfFc+rncasQ3Hhp//n717XXpUZRtGm3St8z/lXj/ml/dxMtkLCjpGVVffSRBxE6OXFzjLyjeCAXYn8AnA7VZ5uEA4v1gbW+t0IQP1rgoyPEXrejoGjs7Uk1MzDuGIMqnjdu6zFi3TXbFe73RnYDlWvnVdp/al2Gex84/YPhWrM7Zvhn+nyqbmlaojd07iGArwb9/P5/PXgXE/ftD6WG8cpQarZ57chUoqiFjzcIFwut6ysfI1ZWrnf5b9lKvdsc+1znPX78Wu7f7Ztf27tLumS3fpd+lMmdznR7FA4g7rt8VOw/QA8G/f71fGJwDXyl0s1GR31taZyw4d7W1ju8FMsj4hLfW9CLNez5apqQMAdiDwCcCSwourVPf32umvlupOF/sMGKsUOO0d3qJ22rCs7zzsa9TwCQDcQ+ATgKWdfbjA3Zljx3HDgDpnv/Olz0vdVnPjStZ2eb372HMFme28xdO/ywBPJvAJwCXuerhAbtD/locE1D5IIDV/4Bqxh4OEn8/2hqDn05dvBQLLMEbs/LFmvNvY+631zxA7x5SVDGkCnwCL2vmCJ3bCVTu2Z+q9mkyr3PhlLWVrpu+pE1jLjItTNz8YwX4DY6RuhKfKpm64n6n/ipthte2FNxL4BFjYjhc+TrqAHcw8VsWywAG4VuwGVK7H0AhXBCD9pkAbgU8AlpPKlNKNBxglF5hMXbjWXtA6PgGs65jVOUqYLfp7L/w8N3RS2MZS2VLQ1nkz/OPP3Q0AgFCqm3vuRFWmKTBS6phTOhYBsKeeY3o4DFMq2Jgbfz42VFJN2Z734Y0EPgHYihM44Cqpbuq6rwM8x9lj+vGG2K++0vxK9Y3i9wp0dQfYUm3XldqTndxd4ZHdZFJPZc89CCQ3DlPp6eoj2gzsJXY8OL4OLzhzZVoyaI6Z6boXAuyhJTCY6mbe+kCkK34XUmOZwhsJfAJspubp5r/3e+rrmVfrfFIBz9wYR7ETzDDQkCsDvEPq+17TPb1UpmbaUjkArvE7Pyydz9berKo9X6418xw1dbMP3khXd4DN1J4g1WZ69pzg9RqRhXk8iS3Ny8keAMB7HW+Eh0HQ3Hli+GCi0jyO552lIVJy7SiN7Rl7YFKqDr2f4B8yPgE2NiID86qTolFd0GtPWJ3kAQBwNou/pu7aecTKtbSvZXrgHwKfAJsakc14ZZfw1Ph3s+nqDs8nuxsAgBiBT4BNjQhYtkw3IoAYy/YMA6G5v2OB09yYn+G8gOfxHQcAIEXgE4CiEUHPkWOJ1nTzEQwBAAB4Nw83AiCrdkxNAAAAWImMT4DP/7pb75AlGAYfj22OBSnD5Up1GY+VCZ8KCQAAALsQ+ATYTG2X8ZonRJbKrBAIjgVdV2gXAAAAa9PVHeD/ufpp42/0/X6b1vHxAUW/f8f3AQAAIEXgE4DL/QKguQBm6qnsgp8AAADU0NUd4OCY9blCd+o3BPdy6zvXFf8N6wYAAIB+Ap8AgTCj8K4A6AqB1yvdvb4BAAB4FoFPgARdqu8RPoUeAAAAegh8AhQIwo2TCyLH1nMqCCoYDcAIx9+T1t/72LS99en1AABzCHwCLGrn4F7LhVtpHM8w+OniEODfzgbbjt50bI39vrT+foXTxN5rqQsAGEvgE2BhO16A1ly41S7XMfjZMz3A050ZHiQWpHvTcCNvWU4AeDOBTwAu03OR6cIUIO9NwcpZcr0LzqzfMBs39bo071y3+lS2aGo6AHgTgU8AANjUMQg2MnCXC77F5hNrV2moklwbrxzWJFyGY1tqejGUxq8+1heuz9TYoMehXlJZubmAaGx+APBGf+5uAAAAcM4xCJYKjKX8gmxhwOxYV6zO43u/aWLTpdrUUnam0rxKQcPf9MflT0kFIWvfi5XJBTYFPQF4OxmfABuq6bp2ZRkA1lUTuKv5rCUIGdbZGlhc8UE/vb+HV2ddpubn9xyANxL4BNhMzYMoriwDwB7OBr5ywcyWTMeeh+DdHbRb9fcv1R0+ZsX2A8BsAp8Amxl14VLbhQ6A9ZUCXyMDdy3BtlHzmjGfMAAbjosZ/p2aPhbUDddNbH3F6j6+rhnLM5zW2J4A8G8CnwAPlHp4AgDPkcqCPBO4S30Wy+6MBeRSwcCwbCzAFys78/ertot/qlzvuJw95Uvz8jsPAHECn8DSZo/xNbP+uy9CBD2vd8WYdLPmYT/Zl+Pke80I3OU+6xkOpSU49+RA3tW/x37/AeAfAp/A8nY8cb/qoQw1T3KtufgZVQb7K/ew30G/meOHXpG5WjO/1DLePXYqAMwm8AmwqZqg5+dTzvwU9ATYV03galTQKxZU2z1wNvv37ep1EptfKjPXAwwBeAOBT4ANxcZDm1XPqHkBMFZN4Gpk0Cv1kJ3dPf237cnLBgAlAp8Amzk+OCL2We4JsMcyNfXkygBwr5qAlqBXXurGXvhwqNSNwWOZsL5w+lLGbNiuXJtq2zhK7qnyNW0FgLv8ubsBAK1yQbjSk2t764m9/v272i+wefx3/CxWLpy+tp5cGer07K+pz86Wv3O/5Vr2u/eZGfiKbb/wvdh2Pr4uTX+32BPpw5uIsWlS5cPPYmWO7/2miU3XMo8ZjvOumX/t+gOAK8j4BLayStDTmFjUWC34ZL99B/vd+8wMLoXDnfzEAl3hNL8yYfAvrHP1faJmCICaz1q2U+ymZS47tNaM9Z3LhgWAu8n4BLZSe3Fxpp4zZeFo1P56RXmew373PrXZdWeDXr3TpgJjuwXHzmYvh70nwsBwad61PS9S7azd/iOytPUUAWAVMj6BR2vt/jW7u1irVdrBdXbfZ9mT/e75WoJePzODVqsFxErrJ/d5a0A5lvk6UirQXJtlO7JNO2T0AvBsAp/AY/VeiKxipbZwjd33WfZkv3u+u4JeNe7cn1JB3nAcy1KAPzXu5e//1NiYYd2p4QNiNxrCv3PbNzXOamz+peXLLWOsrY4VANxN4BN4pJkX8rKcmGF28Ml+S4z9bm+xQNbx/TCQFpbtCXqFdcWCcrsExmoDwDVtjI3JWSpTMwZuSzty27B1mppyZ9oKAFcR+AQeq3Vsq5byOz2UgX3M3Gc/H/stcfa7fdUEK2cFvWrKCIwBAHcT+AQeqZRVcbZ8bRmodcU+21KOd3jCfrdzRunMdeJ7Pl8so7VFbdYtANBP4BPYSk23uZoHENRerOS687lAoeTs/jqyvP32Pd643+24X88M2O64PnY0Yj3bVgAw1/fz+fz1g7sfd/L7WG/72XWb7dpuztl1u+/abv6x6/arDaaerWdVu7b7R6btXNYvAJz3/X5lfAIAsJ5fxqggyrp23DY7BRStXwA478/dDQAAAAAAGE3GJ7A82QPsxP7KHZ663/VmfbaM33ymu32qnqseWNMzhmpsX9kxs3Am6/U6V67r3u/l7tv2zPFo9jEu3P61x9yd1j9wP4FPYGmzLxidODHS7P3JPkvM04+TrcHPUhA4rCtVd289tfWP1BLIDct8v98ltvOKrNfrzF7XZ7bFXd/rEc60+4pj3PEheL/XLeUBaujqDgDA0loudmsunGfWc3cw5BcEir3/+fy3fcdMqzPzPPN5qcxvmXLLVVu+1x3rNTWvuz+fsX7D+cxY128MmJ05Ht19LAMYReATAIDl/YKfowNJT724j62rGcHaK4Kef//+/b9/x7Kp4Fiq/AhXrdfYfFf4fPb6Dec5al2n2nucR8+yxKaPtfsYLA4Dx7k2ldrYckyMZWqeWfbUPGrqzK2j8PUbA9bAWLq6A8ADxAI4tReMqfrC6Vq6o8XqemqAieuMzKJb4WL6ija0dm1tVQp+1QTHcmVybY9N1zrWY6/Z6zV0dj2P2E61ZgSbR/1+HLtqH+ttDdD/pjvekInVmXrv93dYJlY2NY9UvaW2x9oxQm2dqXLHfTAWpHUOAfQS+ASAzeWynnJlcmLjeLWOtRhOB6Oc2bfDOkZcUKfqKNU9Yr4j6+69ObKq1PovLeed67WmDVc7BtpqjNqPrg50nRkmo/eYFOu233IToHWbnPlO9Pz215RZaV8HnkngEwA215v1BJzXG/ScpZT1dSZ4spPRy/TW9XrHfnz3uu7t3ZCa5vgb3RJgrFmmXE+PUdvt7D4wo00ALQQ+AS6w88WPk9T9pbI/ezM4w3qOdcVel+ad61afygZJTQdXynVhHZlRWtKSWZU7HqyuZV2OWP9vWa8psXU3K0PvqnUcbcWZAAAgAElEQVRd0yV8dMDwimPAsVv82TpS7/Ushy7qwAoEPgEusuOJ384BW+LOjGkWCi/oasZOy42HdmxfLiAamx/8lMaIy2VHx/bbUj2xsfNi78/QO+zEjhniV37X37ReS0pjQ55dxivWdeomWXiDLvWdTR0LYp/FbvrlbgzG1uexbPh3qmxq+VPrKbXsufdi7a+pMxT7LLacuZuifvuBFgKfAPBipQuHXDe6UOpCpLcrfimw6cKHmNQ+cbw4r5m2t57V98krM1FHuTqDtseKbTprdPbfKD3B0prPer7Tqd+8o9TNk9Z2nC1bW09NBm3NuuqZvlTmid8zYL4/dzeAOr87m8c7nOFrAOjV+5syq9tj6/z8JsI9ajNfSxleqTLheW9p3uE581MCJWfXc+/nsXassF4d7+dYYdsCjCbjEwAerOYiZtULnVR3+JgV2w9vMCIztjd79k0ZYWfX85lM6FIbyEt1217Rym0D6CXwuYnSOClAWSpL7Ofq71IpmHPl57uckL9N7T7bMubVmTHNUvOJBSdrx/AqjeMVlk/Nj3eT+QXvkRr3cmU7tBHgqQQ+AW5Q05Xsqs93uWgg7cz4Yy2ZViPHVWuZl/2THPsHAAApAp/Aa6yUOV0aF3H25yHBzzWttM/mXL3/2F9hDTJt57J+/yvVE8JvAgApAp8b6X0qLsDRcdzEz2fPJ/yyhponv+48PyDN93Au6xcAxvBUd4AXyQU3r346N/uLjdF5xfwAAABqyPjcTCxLa4Sdgx0ugmnx5sxpGZ17evM+CwA/uesV5zgApAh88n92PFnYOWALd8g9KZs9xZ7QHj4Z/fgU9NgT1I9lj5/FbrSF0+ee/t7ajli52HL22vk3w/cUrpc6XrZM1zP9lWp+E1ZtOwDUEPjckO6ofQR4+JmVOb26cFljgaU3rY+d5PbZ32dh4PHYDf0YbIxt89i0Ne8d5x8bK7a1Halyqfp71+Vu/ObD9c4ca3LHuZXU/CbEyt2ldB4DADHG+NyUH3nY2zFLLvf+6M9j7QiDZuwpt/16t+1v3wjfK9UZm66lHbFyqToBZnn6McfvPgBvIONzMzt1nVmJoM5z9WZu3p05nXvA0MzPa9rAmmbus6mM0lh26edT/t7N2Lfsr8CVUlnmuSE5auSG/sgNP3JsV2kokLNtbG0/AKxMxudGjicaxyfbzgzelAYRb/0s9v4x4yw1zdPvuHNeaT+K6TlZtz9y1pl9qJRl2evY1TxXd+uNhhnfFd8/4EqxsYxrb0TFelWkhhBJzec3TWy6VJtSZc9qXX4AWIGMz020jO02ep6jPksFPUsX8iMeZOFu9LuUtntr5rSTe2Y47lelY1TNPpu66P39H7tYPV5Uh++XspBSY62daUdY7vj3rOP52d+h1Oex92u3+cwMLWCc0neqdgiSMzdtc0HIlu98z3HHMQWAHQh8biTXpXBGYKZ0ItU6z9Q0LReNtVzk8fnE94PUe6Ugxcj2QCh3zGrZZ0uvc/MI649lgNZ2be9tR266Gcfz0ney9/OeG3218zyjN9jecjMpFRCvmc/Rrr/fZ7s+s6eW71ZMzY2s3Lxre4Gl2jkq0SCsFwBWIPD5ICsEVVq71IQZPal6erPxVlgn3K+0P4WZ07NuJEBJKlPyymz/Nyl933uPB603+u4wKtie+v0+1pNz7Oqbq3dVYTt7g17OV9Y1u3dSrK5Z+3/pxldv4H6H7yoA7yXw+SCj7tSeqaO3DbGTvNoTMSdb71YKWtS893u/5XvgIpWZjse80j4b6x7eKtX1nLRRN/rO1DnC2WB7qStv77LMDP5ASep4GN5ELWV953qT5IYHiR2Ta4YCCdteOpc+1nmU+k2oXX4AWInA50ZyXcLvNuPixMUOvc7uOzXZSvZPeo3er8IL4hFW+F1Z2egbfTV1zt4mLcH2O6SyUH9igdtYW3MBpVg9NXWnehXU1st6SgH9Urna6VPv5ZIBWtoxup2t8wWAFQh8biKVabHSuFDhBYZMDa40s0vYqIzoXfkezzcqWE/e3b0bztQ5q1fHDvtOKsMtFhjKBTLDrLWwnlSWXlh3Kosul5WXqxcAgHkEPjcSdms8vn+31syVkJN/eo0ai6o2MHAmcLLjPr5zwHZ1tfvDytn+bzXjRt/VNw9n1D2zzS37e6mbfOqz2ra3fnd3PPYTV0o4GJXRmwrgAwDtBD43c+WJT81YQjVd81IZD6kTutLn0GtE5rR9kbNa9qEdsv3fZsaNvrN11poZbK9tc+9v+4is6Ctvssa6x7O/3HAPozN67TMAMIbAJ0m5bIjaLnm5cYBKYwc95YRPVta9YvvdqpnT7GH2d9o+e51SF+Tam3xhmdobfbV1nzU72J7q+n2mLbnga+22uLP3SarrPc/lmAwAa/p+Pp+/fqjZtav5yu2W5bG+K/eflffVnF3bPcMK32nb45xd198d7Y4F62qzQMMAcGra1PSx8rHvX+7hQceAYykLr7Xu0vxyy1Jb7xV2/T5cpdQzqTRtqUdUWHe4L8nyL7MPA1Dy/X5lfMJoTk7pVbr4bQ0i1A5DQd6q32nbkJlGjHc5cviQXC+U1Hsz6+6dX2293OtMt/VShm+q7jDbOpa57LgPAO0EPvk/umKd54SUXi3j5abK116o+a7X853mzVYN+vfyfeYKZ4OUfrcBYCyBTz6fz3Muau7kgoqzcvvQ6MwpF1FlvtPPZN9/n6cFcFlDSw+LmnI59l0A6CfwCbCAlgyRUWXgbXwn6h2DNbsfT3ZuO+saMRxEq92/iwBwB4FPGMCJKKOUnkRck60mo+0832mA9wp7RoQPIMo9JCuc5kzdx3E+c3UCAGkCn/BAZ07IU/WF0/V23XLyfk5NZqiHIABnxG6eOJ7wNq0Pomr5ftTU3fOgLgDgv/7c3QDY3WoXg7kL1t+/Vr9pYifhrfWttK4gZrXvNAAAAH1kfMLDxB5cI4izD0E3AHaw87AqO/zOWr8AMIbAJ7xMGFg7dj0/E3QLu76nXpfmnetWn3oaeWq6XeTaHlsvYbmWMsf5CbICoVywxTGD0I77w04BResXAM4T+DzpirEUc++31plr16gB1I3huI9YMKxUPiUMnIbBzNTYoN/vN1ru2L5cQDQ2v93UjBk2qkypHADvsPPvJgBALYHPE2oG/2+565kK+qTer5U6sQ3fCwNIvc5Oz31K+1UpyB9+lhq8v+fmQM3Tzl28AZxTOlcAWIFjEwC1PNzohNanPfbUN5MAJSm/LMzW/ePqfSo1v972A8CbOBcEAJ5OxudEs8ZSDOcxos5U9/RSF+XYa2M4rqtmH1n1DnoqAzpmxfZ/Psa9AuDZSr/RI85DWj7vPXfsGbYpdf460uz1WzPmeG35mVY9VwVgTQKfF2kdS/HqOmMBxzDQZAzHPbQ8uCYMWKf2o1idqfnEtlNq/zr+XdoPwml32y9Wbx8A7zTqd7R0Lnp2LPHWz88OFRXWVwo4hmWO578jzF6/ufVVO7yXcx0AViTweZMZWXejTzZ622gMx3vVPuAm9l5q2hHDOtSW720jANAn1XOnt46ez0fVMUuud1Ts/fDm/1mz12/p/LHn3H60s/soAO8k8LmgsydIM7udXJ1dl5qfbu/rujpALSAOeTsPseC7DdeJDT+0k9iQSrPm8/nU3zje+Rhca/a52K77JABrEPicpHeMnbBbSU+XnNppVgsYPWEMxzc7Mx5Wz/Z0Egz1dvyevCFYACsaPTTTFVrPaUcsW+s591OlusGPtONvGADrEPg8YcRYirn3YtP+XufqzLUzrDdXJhWENYYjMT3b50wmhP2Bt3NsBGaquYG/gpahl46flepM6T3faXXn+m35bUldKwDAKgQ+Txg1lmJN5lrN2Ist4zO2lDkzNmNtOWM4AgDQI3UD/UwvqlBu+lT9qwSHW7ihBsDTCHzebMeTC2M4riuWARwbsyscBysWiA/Fsstq5hGrN7U9c9nANfOHt3l71ueZITaO3rr+4Alyw0bFXp+pO1Um9hCjHc9Rzg65BQAr+nN3A57kd9LTUv5OPe298iTo6vk9QXiymgqAHoMl4TALxwyJWLZErGxuHmHZVNezVJmW+QPtct+fmZ/9jvGjxtqrqet4XAmPb8A5qaGVwvdLQyP11JFqT+955PH4UFv+OM8ZQc/Z6zc8NpfmfVxW5+sArEzG50CtAZjegM2ok4ue9l7JCVS/2qELzm7/3rGzejylCxmMlsrernFn0HNURlZqHrEssNj7qWwtoE1pyKURwza1DN/0tPPWK9Zvy7wdLwHYhcAnvFgqABD7rGb6q909f1hFbGiI2ulKw1uM/OxKsXWRu+hfoc0AAMBYAp8n5MYsPDO+YW66WLZMzTiLNfPnOVozl8Lu77PnN9rd84dVrNx1O/Z7VDPNqPkCAADvI/DZKRZ4DD9LBZNiF2FhfeF0sWBmarqw297MLoWsKTVG5u//1DiasSB5KtheM49Y2Vz5mjK5+QP/6B3SYpYz4+yV6u2dFjhvhePLk1m/AHCewOcAse7CPWInN8cgVct0Z9rBM9TslzWZyrl6SvModTHtaWNNt1VgHanjyKwL+tLvpfGCYQy/wXNZvwAwhsDnQlIBnlJWmxMjAFaW6hkR/t2rdkzi2EOMZI4DAMBz/bm7AU8wOlPk2LX386m/GJOxQrjvtDoGBgyJAIzw67Vw7L0wKuhZ6hERK/+b7+/f8X0AAOBZZHx2mjm+YU0mSm6cxtxYjqX2srcR29G+AO9R87s14rPUfO843jjGAQDAe3w/n89fFwHQT+B4X7YdMSvvFz1tW3l5cnZt99PYDgAA7Or7/erqDgAAAAA8j8AnAAAAAPA4xvgEgIfz8DsAAOCNBD4B4MGMzwgAALyVru4AAAAAwOMIfAIAAAAAjyPwCQAAAAA8jsAnAAAAAPA4Hm4EAFT7fr//eWBS+NT4lgcqHac9Tpd6v7XOXLt+y/Ir3/sgqLPTAwAAcwh8AgBVYgHFMBCaCjqm6gun/QUiY+/XitURq+f39zH42ePs9AAAwBy6ugMAVWLBxzNZjldnSApQcpWa/ezMvvj9fu3LAAAVZHwCAEOksj9TGZi98xhRZ6p7+rHOsLt96nVpmWPd9sNyodR0rO+KgOTIIP6o7yYAwIpkfAIAw/2CKTMCNCPqjAV6UmN+xv5PteUY2AzL5cYT/X2emy/PEQuKAwAwnsAnADBdKXjXk3U2OiDY28beIQBKWasy8fYzYpsdu7GHgdFYF/dY+d97qbKx8ql55NoDALA6gU8A4FZng0WpIM8IV2flpeY3cxkZozd4H27TWNbw8XVvlvHx/XDasI5YdrIsVQBgR8b4BABOqwn6lJ603hM4aplmtQzK1FPsY1ZqN//Vu+/m5OrLBUxL8wyDn7Xtsg8CADsS+AQAqoSZYzlhxljYVTb2Xmza3+tcnbl2hvXmyqSCsLHgZGz+sbpKDzeKzXvkw6C4Tm5/+Hz+mzkZlp29vWMP1sqVK/HwLQBgBwKfAECVUgZa7r3Uk89b55Wqs7adNWVqgzhnytUsB/u4I5DZqvXhYKVlWG35AABijPEJAFxmxYBQydVt3nEdUSeVaZz7//f3L2AZPmwolU39+xfedEhlnIbThhmisTYDAKzu+/l8/jq5hn4uUPdl2xGz8n6xctuuNGs9hF13azJTZ8x/pW1snwMAYFff71dXd2Bts7NKZtYvWPBO9tm5Zi1/LDPu6vXROz/7HAAAxAl8Asvb8cJYN8B3s8/uZ8dtdrRj+5+4z6UC5rGu43dss9K8ax9YlOsuXzN9rC2yiwGAGYzxCQAUpcYVjH0WK3N8L/x3nK7UhppgSqltZ+cTtr00n9i64HlS27g1INhSd6uaYGbpAUix98Npe9oi6AkAzCDwCQAUhVlZsTEwjw9gCcsc3/tNE5supTboWdO2Uh2186iZT+uTtNlXav/cJaDXG7BsmRYA4Gq6ugMA1XIBjnCMzBF1/uqqDayk5tsa1Ontdpvq5gwxsa7nsWD67/+W7vK13dZT054Zc7amXTXLHHvveHMlVycAwOcj4xPYUCkrrPb9lnpy9QpqkNOzv6Y+G1X+iv027Pb6C1a0dFePdSUPu9KH5Wq728amPVMup7UL8Blv3d92VMqMDoN5uazrXN2t2cYzt1Wq7bEHi8mqBgBGkPEJbGW1oKfsEnJWDUKd2W9bpw+7v9cojf3X0u29dh5ny9WYfcx44v72ZDUPGEpNNzPAd9XDhnqXQ1Y1ANBCxiewlRGBjBFlXcxTY9T+Oqr8iP02lrl5zLxKlTm+F5YPMztnti01jzCDNDdeY6xcaj4tma5nPXF/e6NShvAxw/H4Xmtm7Yhs5hXm8flcm1UNAOxFxifwaGGXuBHlwzIutBhpxj4bK3dmvy1lZMbeC4NgsaDYiCzMUp25gGatmuU9vl75GLHD/vZWZ7KkZ01TErb56u0u2A4AhAQ+gcfq7ZLbWtaFFqPM3GfD8vZb7G9jhWNO5t5PjXGZCxanxrJM3USI1Z9q4/Gz1DQ1dZTEguapLOmatguwAwAlAp/AI82+oHdxxWiz99nP59x+eybY8Zt3LJjBPVbf33bUmk3c8n5PdnRNPbXtqf3u9rarpsyuWdUAwL0EPoHHimWV5C6OWsvDaCvvsyPq9X1ay8r7G+uwnQGAnQl8Ao9UGl/wbHkYzT7Llexv1LKdAYCdeao7sJXcE5pjn5Wmr3lAR1j21+3vqic1s6+z++vI8vbb57O/AQDAv30/n89fJ6PQzwXdXLuu313bzfltt+u237Xd7Lvtdm03AAB7+H6/Mj4BAAAAgOcxxicAANCkNAzCymQaA8B7CHwCy9v54op3ss9yNfscd9gxgOi7AgDvIvAJLG3mRZXx5ZjBPsvV7HMAABAn8AkAABv6ZS+2BKdjGY+C2/9mvQLAcwh8AgDAxo5Bt1ywLRbQ+36/MnsTZq/X1Oex92vaEitTuwypuuwXAOzOU90BAOAhfgG32Pufz38DWbEA2Zl5X1XmV+5Y9vd6xjieo9dry/u/QOjvX2ra3zyPbYm9V+OqgGfvtjqzjY3zCvAuAp8AAPAwsUBdKpg1Ish1R9DzFwgMX+eCg2eNWq8ztwUA8D+6ugMAMIRMqvW0dGM/s/1qgo2jysSW6ex4nK3uGB5gRPfzsOt76nXYbf/4eWy6WLlQ6v3juszNP6wjNt2ZaVPLUbu8qXUGwL0EPgEA6NY7hiDn5QJ4Pdvi6uBhjzAQNWM5R6/XUcLs1pRS+4/Th8G9VCDxOGZpLMgXy7SNtTc2n9zfqQBlaroz04bLUbu8Yblc2wC4nsAnAABdXNSvp/dhOju5I7C003rNPRgplGp7LDuzZj3HAoU188u1NRzWoEXNtKUxU0tW2vYA/JfAJwAAzQQ919ESkHpCl9yajM0Ry7P6eu3Nti4FJ0drmV9qCIOe9Vk77Yz1sNP3CeDpPNwIAIAmgp5raM2COwaCjg/pedK2HLFv7rJef+1cafvFxsTsref4f2+2Z8u0M7I0ZX4C3E/GJwAA1QQ99/bkbXfn2Iqt84o9ZKfm/dy8cg/uCeuLZWHGApbH1zVjeYbTpsb2jJVLjd2aCmCW2tM6bWqdlZY3NTZpbL4AXO/7+Xz+OiBDPxeA+7LtiFl5v1i5bTxTbJ+zH/L51Afmcg/MGVkmllmXC7LtZFabr14XO657APb2/X5lfAIAAOfUjJ84s4yAWhtBTwDeQuATAIAqghewt6u7YOvyDcDdBD4BAAAWNTJoeHUAUsATgLsJfAIAAM08sRoAWJ3AJwAA0EQmHwCwgz93NwAAAAAAYDSBTwAAAADgcQQ+AQAAAIDHEfgEAAAAAB5H4BMAAAAAeByBTwAAAADgcQQ+AQAAAIDHEfgEAAAAAB5H4BMAAAAAeByBTwAAAADgcQQ+AQAAAIDH+f/ubgDAG3y/37ub0O3v3793NwEAAACaCXwCXGTHAOLOAVsAyDn+xv1+o2Pv3eH7/TbP/9f2Hc83AGAWXd0BAIDX+QUIj4HC2HtXCG809sxfwBMA/kvgEwAAAAB4HF3dgdeIddtepUsbxNhnAe517D7+636eOg7Xdp0P6zxOf3yvpo6wDQDAv8n4BLhJafzMKz//fr//9w8A+Mcx0HgMfv7+/X43j+//pMqGdYbd61N1lOoFAP5LxifcIDZg/ZmxnXJ3/UuD46dOllP1nB04/86B93MXB3eP5XXn5z0PUOAaK+2zT7FzgMA2h/u0fP9qy9aWiwU/AYA6Ap9wsVTX1VRXqZr6YlkAtfUcsxdy9R6zEM4EDmQm/KO0HmZ/HhL85E123NcdN+GdYt3jAYB6urrDxWInrGdOYnPTnq3XhfYzxYLatjcAjDHy91TAEwDOkfEJi0llf6YyM69q068N4fupQfZTr0vL1vIQgNz8UmJ1vOliIrcP3bmPkfb2fRZgptIxNjaGZ+ycI3auUzqvSfXaOX5+/L+3XgB4M4FPWFhrt/VZYhcFsUH+j+0Ng5m5AGms3HEeuRP82PyIs34AGGXnXgLhb2Fr75ncDcQR79X8Vo/uQQQATyXwCRspndBeGdjqbUtv9lopsNmy7CMe0rSrVACbtb15n52t5gFwPZ+XHmJ3Zp7825MCcLvZsf277C+7tDNmx/0CgOcS+ISHqL1Qrr3w7nF11mXuwUzHMvyj9AArwRbephRY6P285iF2vfMkbsdjl21Nif0aAM7zcCNYSM2FcemCunTC+es6vlL2aI3YGKApNct497KF43al3h/9eawdx+EGWJftM15pnfau81xm+h1+33EAAHgbGZ9wsZaB58PurbFB7nMBrpp5paZPDex/fK92rM3UGKFhXaXB+mPzPpNlemcgqTQ+2KzPa9rAumyzdbTcjPl84mMTn62z1YhsePsgAAA7EfiEi50ZQD8WjDyb1Xi2TMu4mr3lWgf8L0k9GR6u0DNWp312LWcypHNDdFy5TUv7YXhzKleW+6x2PKntuTKqzE/sRumZZVptvT6ZdQ3AbAKfsKGVuyXfcfHec7IcBpFXXqc8U8uDbsIy9tn7zFjvd27L1P4Ve2/nfa7mIVU/Zx92VVPPaCscT2oylUeWuWLc6hXWazifJwSWa+eXK9eyrsO6Zx3L3CQCWJPAJ2zoqhOqlhO4q0/2zmQIhNP8ToJnX9QbY4+U1L5Zs89yvdzwGzPrnLm9w272dx0nZ6gZ67gmYDaqntnOHE/OtLdmmIZRZT6fdbKkr/rOPDGwnJv/5zNmXcfa3dum0vLOHKoEgH4Cn0BSz/h1Vxk9Pt3sk9XdAgXcI3ZRV9pn7Vttzn7Pz3ZRj5WvrbN3W+eWuWU+u17Ul9rdMhTLiHqu0nM82cUxA/Hq9X7Xer07sLxKEL9lXaeOtzvt6wCcJ/AJcOBkmM/n/v1AQPMav+2cymRKfZ6qK+wOGtbz+ZwPnI5yZp53fz9mGpmd19JbYqaWbs27bdveG0AjlrNlvjuu188nn/1cO+TDCKOPk6kM0PAYHh6/Y8f5sD4A1iPwCReKnUilTrJSXQ5TJ5Oxk/+aecTqrR0jqbbOnU4Id2orc9w55IH971q5zKHc56WypYzO0mez9oNR9a62n44KstxRz+ghEnrr7gkg7hbMO6oNBPdMO2qaFdZv6XwxN12tO38TUze9Yl3nU3/HXgOwFoFPuFDuRCr8LFYmdwIWlmmZR80JXO3JYamtd8tlL8ye765W2XZPVsqcuWOf5b3eus+N+s26+7fP8WQO6/UfV+zfq6xr5z8AzyDwCTeozf45mzWSyw4dbYcT/ljg+fO5LjN1xxPo1bbhk9RmE965z/IsNZn99rl9lbbNE7ft7OCy4/R1rlzXK92QB2A+gU9YWKy7ZMvJ3d0ndXfPP+Z40hy+D1do3dfss+MJ6OcDBfa5fax0PDmOE5rqRTKiTCqAn/us1Urr9U5XBAhnruvaXk0APJvAJ9ygZxytnvG3euc32t3zD93dDRFa2U/HsS7/LRU8SK2nHY+bLYG0z+e/PS96AnJhPSu5untyGJw8W6a218zVZs/77sDySvt3y7x7guWlddQ6HQD3EviEG8QyN8OTpViZ2IlW7CQrPHnNnZDlTnTD8rUnean5A+xOtuh+RgXSztQDZ90dWN55/24Nlte8VzsdAPcT+ISb9JxA1XTXyZ3ctpTtbWPNyTVxpS56NV34arv5yUaANjvfyMkFa8ObWo4NAAA8icAnwAJKwYaaoHftOFYy1qDNE4OBT1se7uH3BABYncAnXOjs2D8jB+5nPbn9omZb1+4PsbHoqJcLKJeC1zG7fo97jmM7Zk0+KehZeyNkx2V2TLvebvvIjuzXAHCewCdcaMRFgguNZ2p54NKoMrRLXYTWXJz+As6lTN1Vhe0ccfNmdbtsm5InLEPO05ePd7JfA8AYf+5uAAD/UwoM1QSNdgos7WbGQx92Cwa+xVOCngAA8GYyPgE2UpMZ2pI9ynpi3cFjQ1wcy8UCp7GhMXL11NT926fCNtbWy1pKN1lsNwAAdifjEwAW8Qs2HYOLx/diQcef3+fHz47/H+uJzS8V0MzVGyuTq3cXgn4AAPAMMj4BFiLgQkuQMDVu6LGu2GctD8KqEQt+sr6R483GsovP7g9veYAWAADzCHwC3CzXJTjsWhwr11LmOD9B1rl6u3qf3Sajgk4t8/t8BJzeLNzfejN83/gALQAA5hL4BLhZ7uI+1rX4TJlSOcZpzZasfT9WpjXQOTIwGuuez3vE9iX7AgAAqxD4BIBKqWzZmizaY5mjMCgdZk7WPJQonHcsGNpTd2w5w/FHj//31svz9D6c6+kP0Gq50VG7fKVpS9PH6ktNV/ru5gLepSE5zmaNyzoHAGIEPgGgUuqCuuZC+8y4mqX3ZtbdO78zY4vyHKng+S/QFQ7DEQue1wzVsUMwPRUUjL1fu3y107a0sTRMSklse9YERM9mCss0BgBiBD4BLuKCjKvsEASCz+ddD2nMQU4AACAASURBVNBKBebOBOxK4zv31Ncyr9rpd95uAMDeBD4BLuCijyvo6skqRgbf3/wArRHdv2PZn1c/BC01/59cl/qwXOp1aTlbhlzIzQ8A2MufuxsAAIyxe0Yc+4kFjEYH1N4Y8PwZ+eCwFR5EFnaDz413Ghs7OPw/tUzhfI7lcuOJHtuU+h8A2IuMTwAAuuWy4jxAa12l9TNzHZa61Oek2tXb7b+U/WpfAoC9CXwCAHBKayDLA7TWVhvsu6ob+NVd81Pz0+0dAPYj8Aks64queLPm4YIIgDvVBApTwb3Yk9ljnvBbF3aHz3nC8gLA2wh8Akvb8SLD09sBCOW69+fe/3zSD3hq6dofjm0ZG0YgfK+m/WeWNTa/VOA1FpxMjTEb1lUaGiE277seAAUAjCXwCQAAk6UCaC3vtzxlvGU4gZoHSLUEAGuXacT8zpRrHV4BANiPp7oDAMAGZmQg7pLVeHU7d1kvAECejE8AALhAqbv1HWNMXhHcq1nGVJnW4WNiwwG0LGNN9isAsA+BT2A7uYuYns96n9wqGwSAWqUHCR1fP+m3JbWMNWVqpg21DAeQmh4AeA6BT2ArucyPns9SD3CofXADANR64w2zmuV92zoBAK5jjE9gK6MevFCaRmATgJFiTxf/+X6/xR4Lxyegh08uD5+OHpY5vhf+O04XqzM1j1TZnJmB39wyh69nLBsAsCaBT+DxWi+0chenPfUBwE/s96X0uxOOV3ksG34WKxN2oT/+fZyuZR6psikzA4ipdqSGERi9bADAunR1Bx7tTJCyd3wxAJihttdDS6AurLMmAHtUO6/ahw2d/Z3tDVSeWTYAYF0Cn8BjjQ5SCnoCcIUzD+eJTRPLcMzNO/bE+dp5nWl77e/s2fVTy28+AOxP4BN4tNh4XWcuZEbXB8C71D6ZvHfaWPkrfqvOPpE+DLiOHtP7DL/1ALAvgU/gsWJZKD0XjKPqA+CdchmKLdmLqbEpf/+nxq+MjX0ZTnf8O3z4z/HvVNnahwWG7Q7bklre3Dxi3dtj7Y7VVbMe/NYDwL4EPoGt1FygtIwfFk5TeigCALQamb0Y68ZeKlMzXnXuRl+u/t7s1drAYu36qSlXs65alg0AWJ/AJ7CV3EVL7cVX7qImd4FW8x4AUOaGIgBwBYFPAABYWG2PhpTaLuNXWqENAMDzCXwCAMANRnbjvqIOAIDdCHwCSwsfVgAAAABQQ+ATWNbs7BTjiwEAAMBz/bm7AQAAAAAAowl8AgAAAACPI/AJAAAAADyOwCcAAAAA8DgebsQrzH4y+Mz6PXwH/m3293nmPHyf3+mKfXaUsK1///79z3s7LY/vHADAuwl88ho7XvzsdHEJV/J9Zje777O7tx8AgHfS1R0AAAAAeByBTwAAAADgcQQ+AQAAAIDHMcYnr/b9fpPjlqU+i71fW09svLTdx1CDVfg+s5PcfnbH5799t7Tflvb7WuG8U9/DWN2+bwAA1BL45LVyF2qpz2Lv19ZTc5FZulAF4nyf2UkpUHj15y376i8YeSx/DFDGvgOtgc0woOn7BgBAL13dea3cBVLLxVPLxeKZ+QBpvs/spLSvzP78aGbAsPS9TM27pj2+bwAA1BD4hEqtF4c93W6Ba/g+81bhcA2/AGRPd/VQKoMTAADuoqs7VBgdJAHu4/vMW5XGtG35bqT2/VS397N81wAA6CHwCQUjgySfzyd5gSlrDObzfeatznQrj4kFUMPPRn4PRgVsAQB4F4FPqND6IIie8i7a4Bq+z7zVE7Mmfd8AAMgR+ISCXJbJiPKyVuA6vs+8VS5Dc5TWrvJnvx++bwAAlAh88lq/i77Ugx7Cz2LT15Y9zu8nnBbo5/vMTlL7WWk/PPt5KHwYUU3gMPVdCz8P6499Z0r1peqNtQcAAGK+n8/nrzvkPN2umSC7tnsX1u+edt1uu7b7jUZvq123/TGQunP7AQB4p+/3K+MT4Ao7ZyUJHAAAALAjgU+Ai+wYQNw5YAsAAMC7CXzyGgI48By+z+xm93129/YDAPBOAp+8wsxMO2OIwbVmf998pxltl/0pte/HHqAEAAA7EPgEXiOWsdT6RGMAAABgD3/ubgDAW5W6jl75+ff7/b9/AAAA8AQyPoHX+Pv3bzKwd3W252pBT9muAAAAPI2MT4AblAKNsz8PyfQEAADgaWR8ArzML8PzF+z8BUllfgLMETu+hjecWo6/ufGpS8fy2p4Pqd+KVmenPyO2noztDQDvIvAJvEqsu/ubLnxyF8S/dfOm9QEwW+rBesdjbUvWfWzaWFAvJXWsD9/7/Z0bJqbG2el71Syj3zwAeD5d3QFewgUewPVix90zx+LctGfrfdqwJ09bHgCgnYxP4HVGdN3bVXgRKBgKcK9U9uedWfip38hUdmkYNE39zsaWLdcdPRWMTU0XlgnbXFo+AOB5ZHwCvMTfv3//9e/33o8gKMC9fsfhu7MvY78FqTE/Y/+nliMMRh7L5W5Kxn63Yr9jqWWJDXFz9zoGAK4h8Am80t0Bvt/FViwDc+bnsXb8/t29TmAFvguspLQvXrm/9ralt6t/KePVdxUAqKGrO/Bad14w5R4wNPPzmjYAsL7awN/Mp5hf3R0/92CmY5lWnvQOAM8l8Am8Tmq8MODdZJBxtZp9rvR08lIdtfv0avt/2B0+J/f52ekBgL0JfAKvknrYwmoXfMC1HAOY5Tj0SMt4lMe/c++1zis1fewhRMcyqWBrLDgZGz8zVlfp4UaxedcEQ3MZnLI7AeBdBD6B18g9NOGK4KeHKMCaBD2ZqTUbMwwg/tQ8iXzUMCcjMkjPlEutg1oj2g8APIPAJ/AqubExZwYmXWjBemoCSbCClYPzV7dt5XUBAKxH4BPgQFYmn4/94C0ET9jFXftqTZfxXNfz3i7pue7vLetCkBQAEPgEOHCBhAtlgP8eC2PjeP7eT03fU3/q/Z7AamxoGwDgXQQ+gVfJZaXMnu+uXCgCvE/LGJ2x37jSEDJ+WwCAKwh8Aq+ReojRVeP87XiRt3PAFuBusaexx7puH7Mdj2WO5UKp7MjSPFJlS8ux2m9Y+AT72Lr+vT6Wj713dv0AAOv6c3cDAK50vNj5/Tu+DwCjHH9zft21Y8HJY+DtWCbs5n38Owz41c4jVTZl1Rtgx3Vy/D/WNf743uj1AwCsTcYn8DqCnABcqXYcypYgW2z8ylx2aKh2XmFwcIaRdffUc8cQOADANQQ+AQBgAblgZimgdwwe1gTtUk9pr5nXSLVBz6vb5yYpADyDwCfAIkoXdTUXfbUXhiuO1wbwVK3H3NQTzmfIPTV9tjBY2/KE9qv4vQSAvX0/n89fP+bQzwkxNUr7SevnsfI1ZX7vfz77PtBitjcuM+9UygqsGd/Qd6Us9eCi0sN2jtMfy6Ve1zxFPfewpVi7w+ljbUzdcKt5mFCsjbk6U23MrZfU69h8WtYPALC+7/cr8AlnCZJQoyaw+fnUX2DV7He5Mi1dC9+2f79xmXkngc9rnDmm1N7QutrIZQIAmOX7/erqDivJZej1jsVVmrY0fay+1HS1wb2YUoDubObF6pkbLQ+PGFUGeLeah+G0PjCH5xP0BAB2IvAJi0hdWMbeb+3SXJq2pY2p+Z55OmxNQLQm86g03x2e0Foa061mGXZYToA3+B2PewN+qS7adzrThhXaDwC8y5+7GwD8I3UxMPoCY9YFS029M5bxbX4PoCgFi3cJ9AI82e94fPa3966HDwEA7E7GJ2xsRPfvWPbnVU+SjbXnOP+fXJf6loc+pOZTeuhB7iEMq2XiALSIHd/CY1lNGQAAWJHAJ2ysZVzIkp5u66P9Lq5zbTkGKo+ZjWGX+PD9WEA0Vu44j1xANDa/EYx/BtBm5+z2nY/31vtc1i8AjCHwCUTd+fCcM13qU+3qzViqGXNzRNA51aZYRmpYrqXMcX6CrMDnk86Oby1zpxXbVLJzYOvHep/L+gWA8wQ+gWa1AbOruoFf3TU/Nb/e5a0J9I4q09o2AAAA2JWHG8FL1QQKS0+FL93Vf8IDGVLZlDFPWF7gnc48oA4AAFYl4xMWkep+XHr/84k/jCc3bUzYjfE4beq9mvafWdbY/MLAa26szVjAMlZX6eFGsXnf9QAogFlSvzHHzx3z1tIz/EBq2/I/1ut1rGsAZhP4hEXkxlWrfb/lKeOp6WN/15yUjujaHXuS8Nn5nSk3unu4ca/eLRUo7x02oRSs77mIXPHCceW2PVVsnYcPnttNqe21351R9YzW0v6wzIxtW3sTdFSZn7PHwpq6c+Ws134z13XsAZczvp9+rwDWJPAJDzLjRG6XC92r29k6vx3WIfOkgt6l4SRir39yWc6t+1vtcA53GNm2XY5nd0pduP+2w47rsLT/1H7nRtUzW2obXrVta76vI8vElnPGdrBer9u/R67rXI+p1ja19J4CYB3G+IQHmXECmrr4W+XE7uoL8V0v/LlXa0Y33Olp+2tNsOLKeq4S+62+YtvW1DWqzOdzfW+Kt67Xu4L4Z9Z17Hxtte8pAPPJ+IQN3X3SttId7avXxd3rnvcY0WUu1r0v9jo1tMXvojHX5TF1PKiZX2xesXa0ti237G5cnLfK8X+Gkdl5NfVcsS5blmm3bXs8lvQM73HGm9dry5API4w+bud+K47vhb8xx3bUdM2vqbv0uwfAeQKfALCg2gv63AVmeGEVBgxTF3DHzOZU98ZcQLRmfsc6wjJn2xabPlaePqutw5FDIVxdz9l1Wfr+t7o6eDhK6/e7VO7O9VrThqvkgnOl6WqNXtctSr9vsd+t3HQ9ded+IwEYQ+ATFhC7s5y7aM9lQoVq7ijX3H0O5xdrf2udTurgvNjFVkrqYiqWtVnbZTJ3gRYLgqbqKc2jtW3Hi0za5LK8nmxU0OHu4EXpRskbt+0I1us/rti/V1nXM7+/b9lfAFZgjE9YQCoLKvZZrEx4gX/8OwyW1s4jLJsKWqTKtMwfKPtliLR+b67+rtUcK65owzGrJqZ3fT5dLNP2+FogeU3H3+Fcmc/Htm1hvV7nynW96nG/Zh0A0E7GJyyk5mTv8znfja4n66qXO9owxooXQqku53erucGyUntXkwoaW2frad0mT922o49B1us/rji2z1zXqV5Hq2+XHdoIsBOBT9hQeDKU6v5eO/3V7p4/XC3MeK59//MpDzERjgsWqy928RcLCh5fp4KHuYybsFt7bn6xeR3/PtO2Y/lw/bmgrPOkdZT7npWGUqj5ftXUs5LZ7Sqtp1FlUt/93GczPX29rrR/t8y7Z18praPa6WrrDsuveuwA2JXAJyyk9YL8bLbV3QGAu+cPV0nt563vl8r0ZM70lgsvHkfMb1SdZ9Yrz1PaH2p7W5yp501qvn8jytRut6e4e73uvE5b95Wa92aU2XkdA6xM4BMWErvbmxsbM8yuitVTc0e5pmyuvDvasLarbzK4qQEAAKxA4BMW03O3uGb8otwd5da7z+5oQ78rg4K14+nG2tTarTF288V3HQAAuJPAJwBcpCYQOSpYWPtAh1ibcmOOpoTBTkHPa80IPO8UvK4N8jOW9T6X9QsA5wl8wgJSg6jXyg3cDrxTyxiZKz20gnY9geqaenbZD3Zp59NY73NZvwAwhsAnLGDEya0TZFhb6snPYZnP579j5cYy+FrGyj2TuVeaNtaO1HLE3ju7bG+XGtpEphgAAHw+f+5uAAA8XU3gMfcAszBoGiubq3eWVDtiXexnLBtp4Tb4/Qvfi/0dvleqI1fvUVgWAABmk/EJABO1ZFumgkK1Y3Pmpp09XmNvoPLMslGWGuv1t72On4djtMaGYUkNzZKqN/w/Ni2sIpedfnzvDr43ANBH4BMAJotlvh31PBAo9xT2WRfHVwUAXNxfpyUo/wts9tYroM3qYkNvjHpYWKtdx9wFgNUIfALARLEAZW239xqtAakWd194y3DqN3LdxcZlPVMPAABcReATABaQGv/y939qTMxUMCmVVVozj542x+Ybe6DTiGXjf1IPhxq57kaPuyqgzc5iD2bLjXEcvl/zsLfj9LnfhtZ6PUQOgDf6fj6fv37woJ8LOHiWN3yn37CMb5MbhuBs8OWoNagTq9O+x8pix8dc0DB14yF1Uyd1kyL14LeR9RpzF4C3+X6/Mj4B4E1c5D5TbpvGPiu9V7OP1NRrjEKe6syYzGfLGXMXAOoJfALAiwg+AezLmLsA0ObP3Q0AAAB4qpHZlaOHjJD5CcDTGeMTTtJtFJ7Fd7rezhfMtjGQkno4XPhZbszc4/sjH3h0pl3G3AXgbb7fr8AnnCVIAs/iO11v13W1a7sBAIB6Hm7EbWruXOem671gdXcbAAAA4B2M8cktfoHH3xMpf/9K3SbPBiwFPAEAAADeQcYnS/kFPwUoAcaJ3VRynD2npweB7QAAANeS8cnSvt9vMgv0+P6v3O+91OtU3anpAHZ3DND9/h3fnz3fuz676lhe+7tx13YAAIA3k/HJso6Zn2EW6O/17/8wU/T4Oqzn5/dZrFxsnqvZ+WJ55fWaknvCa8u0pSfA1tZ11Toszc+4u2tLrd/w+Ddrvnd9dtfxO7W+79oOAADwdgKfLO3MQ5BiZWLjiO58sblj23cM2MaC4i1igfXeYR1qxsIdqTS/s+25enneKLWPzVz3ubpnfHa0QhAxFui8YzsAAMDbCXyytJaL11njg/Zm5vEctjtPFA71satj1v7x788n/929qhu84wcAANxH4JOlpC4S77x4dNHKUSr782zgPTYMQ+x1ad65bvWpzLLa+YV1xZYhN6zEqOVhjBE3i+4Omsbanxsm5ejs/lTKhAYAAO4n8MktUplGsa7Ax/eP08UubHNdimPzP04vyLK/nvEiU4HA2mlbHlBS02V8xji1uYBoy/yMu7un3A2lneWGNLlLKcP0idsBAABWJvDJLWovTGMPghhRz9lyq8oFhlqyaWvryWUXHt+7Wm0bUlmHvQG20jSp7MlU20aOU1vK7qudn3F39xIGk396bhKsaIWgYcv376nbAQAAViXwyaO8OSOsFESrfb+2npoL+BW2R2uX7VSAomeesfpzRnQ9btEzvxWWZ4Xg+k6O+3T4/s5abiRcMf+a8k/cDgAAsLI/dzcAapUCcqUAS+yC80lyyz4jsLVaF9OSloBDa1ZkrMzv3ypiY2aere8uK67f1YXDf8xed7HhTML3RnwWOgYXV7jxEjruu/ZhAACYT8Yn2zgb2BsZ9DljhTZ8Pu2BsN7yqc/uMjIYclwfuXVzDNiEQwKE7YllScbqjmXf5sbyDKeNjb1Zml+4vLll66m/dnlYX+7GyMjPesoBcK3Y+ZFjNQBXEfiEC8wI3pwJHrYG/3rK58w62S1lgp1VynJtySDt6SbbW66mjbXziw0NUDNdbf295cjLDVMBALO0jKfeO474lUaf06fWz8h5ALydru7cJux6fHyd+6xm2tx8UuWP3SNHWq3r84ygZyyjb5UM29x6bxn79CpXB6Vmz0+QDQDeKTee+vHz8P2W8+Yrz9nCc/oR844Ff0vLvsL5NcBOZHxyi1i32OPYbKnPaqcN//+V/UmVj7Vv1HKuJNf1ubX8isvYMvRBbNvX1pHTmyUb7q+zs2N3rZ96sQukkd9bF2AApOR6kNT8fqx0HnF1W1ZadoCdCXxym97uLLkTpdy0senemOmWurPcU361AGhP9/FYlu+sbvEt5UdmzMa2zextdfe+wDWesp1rM9s/n+csM7C/p994St2c/nz+fZ4UG4c8fO/3/rGeVPLDsWxt22Kfx9oa/h2bJpa4Eb7OlQHg3wQ+uU3vj3Mqi3OG3jF27ggC5jJiY5/Fpq8tG84vfO9nhxOwHdoI3O+u4TtWuKkErGOn8R97j5mlngqpwGVtj67anmKtQyXVtDX8+yjXhrDtqyYhAKxI4JPbzepmPsIq7agRa+vxRLA0XU3ZlnJPk+uKXuqmXpq2lGlQm8FwLBu2rSZ74IoMCa6Vuzhb6Vh7p9QFMsBqdjxOpdqc+31KJTgcg385teuotV2x9pUSCs5sr9obbk/P/AU4S+CTW+S6eeQCSbGgTPh3KtsxVz4XSILcHffcZ7XTpjINfmozGGqyIVraE9Z/NkMCdtR6M6LlRkGq3uN0v/fduIB32/H3NXau9PnUH3OOn6eOgaP11Bsec0e1NXVeGNptvwC4msAnt6nJQqx9nZv+zF3fHjuemFKWOuGs2Rd7po1NV7Nf1WQY9C5LrpxsgzWF28rxKS0X9P/9HZbNBf9rbhQcy7txAaTs/N08HnvC92sdj4m1WZBntazz1G/tVW0N5wvAvwl8wsYEm64z+279CLUZBjNOip1os7Paro25C/ezNxR+dbhxARw9IZhV2/5jlns4/TF4mgo0hlnypQz4XE+xmmNlzbE6TMYIe56l/o61v9TLaPf9BGAWgU+WETsJIc06ukcuI+xurRkGM9q+0vqAktj+2rsPn93v3bgAnqwmONfzWamXV817tT3FRvQiaz3etrYfgP8S+GQZsS56sILc3fTYZ2EQv3RHP1U2VT6VwXAsX9PtKtXe0RkS8Ca9v2NuXAAAwHjfz+fz10kuq9jxomvlDEDmsq2f6cnb9cnL1ioX3E+9F5PK1IyNCRr+XZp3rt7aNre0x74Ba3nKMfvM+J4AcMb3+70/47N3rKqzJ+lXneSfPWF58sVI6iIs9YCH8HUsQy5XLpzvE9cpAHV6u0TW1tfalbK2a3tNF8eRXTsBAGBnf+5uwO9k+9e9q7ab16ixtGbbpZ1Xiz3A4bgvhGViAdBjULOmXKpO6JEagB8AgH/EzpOcOwFwpdszPlOM9/h8uz691gkcn89zb0oAAADAUywb+AzluifHukb/yubGtIrVnes+HWtHboysltc13bFb2rm61DpJlZsxbwAAAACe6/au7jVy3ZNTTxSO/V/zxOJc9+marte54OrZ7ti17dxB6zibM5att85cmwVVAQAgf66903ULAHvbLuMzVPMQpNQg/z1PGOxtRy4wWQqkPfVJiKngZylInCqTK3f828ONAAAAAJ5vm8BnS5Bq5vigvXWmuuPPsEP3d0+vBQCA50olNwDAlZbt6p76YVylW0Ssy/0qjt3fmaM2AAsAAADAPW7P+Dx2ST4KM/RKXZ7Dv2NZn6kxQo9/57pP57pJ17QxnFc431TZ1nYCAAAAwNvdHvisDdb1dIEeOb+a6c+2sac7tmDnfYwXCgAAALCu2wOfsxhDZo6VuvS3sj8AAAAAvMfjAp+zM/By3dlnznclOy7jrIBtbFgCAAAAAO63bOCzN2NzdlAuFugqPa1d9umz2bYAAMy288324/nyU5YDgD0sG/jckR/C94idsNn+AADMtOP55lPOm3cO2AK82RKBz/DJ5Kkntv8+D1/HnoSeK9fShtwDbFramSvTo/cE4k1d8meJrcPv9/t/29i6BQAAALjfn7sbEAsW/f4+Bgp/ZWKBxWNQs6ZcSxvCv49a2pkr0+pY97Hdua72v39XqJnflWVGSgWOS9sAAAAAgGstk/FZypRLBZRqs+tK5UZk69UGM88Ex3KBt2PW4dn5nGlfmAkZy5S9qswMuUD4lUFY6snCBQAAgPe5PfBZ2/17ZuBiVBf02qDj2WVZOfA2ajvV1LNqMGvVdr2ZIR4AgDeIDf01q0xYfsR51tXtT7W7dfkBWNftgc/Wrt8zsvpGdD8/M9873B0cDYcouIJMzPcKh5oAAHiau3pVjTrHvrr9uWHCnC8CPMftgc/PJ52NVRrbM1UmVy78O9eGsM7c37E2xOaZe1jSKDOzTked2Fwd9PzN86xwOIHws+P/K3Hy9o879jsAgCtc2fNqhqvbn0t6cb4I8By3Bz5ru7aXXte+VztdzWe15Wva0KL2ruXdD9zJnTC0ZHyOKjNCbCzV3/x/n69o9fZdSfATAHir0T2vjnVd4YqeY3oKATzL7YFP2vQE3mLlZqsJev7aVlu2Z14zpMZSXfnEaNQ4tk8h+Am83Yq9E2o5dsM5o4OeV7vqPM75IsAzCHxu6Ezg7Yof7tKwAiPrGTWvljZ9PvFhGXbgDjbsYeYxZfbxyrFlHztuq11+b+Fus3tezT6XvLLnGADPJvC5qVV/wHPjXJbGYz2Wqaln5TE1WZ+7+Kxux33T8Rjgflf1vAqP+aPOq67sOQbA8wl8bm61H/Ta8VJLY7vW1HP1cqceXLUjQT8AgOe5qudVrPfT6KDn7J5jLXUAsC+BTwAAgM1d2fNqhqvbfywXeyisoCfAMwh8QoWrT/yuIOsTgNCoMfNqy/wIOsB5V/a8apl3ravbX3ooLADPIPBJM2O4AdyndzyzlgdU1ASf3Dh5nprf95FlSl1l7WMAAJwl8EkTFyAA98kFlHo+681mdwNsLaO2R9iFdGaZz+fcuHujOb8BAHgmgU8oKAUTXCwBV8kFlGqDTTXTOLbt4bftVgketjjz0JEZ++aZdQlXuvu7O8pTlgOA9Ql8AsCDhQ97KCkFpFrrY46nBKdXGW96xFOkYban7JtPWQ4A9iDwCQWlMcgAVnXmeBULSDn+rcF2mGeVQCwAAGP8ubsBAMB4o4M3gkFrsB3mk9EMAPAcMj4B4KHC4M3ZoNno+mjzxPW96jLJ/AQAeAaBTwB4oLPDdITlDftxryvW9y+wnRviYESZYwA93MdSnwEAQA+BTwDYRCygFAaTSgGyXIAqFXQS5HyH1DbOBcB7yuT2pZX2M1mfsL6dh6VwbAG4hsAnAGwidpFUE0xKlQunqQlqlcoynuAbQNqOx8edA7YAuxH4pMnOP9I7nhQBAAAA0Efgc3N3dMPaMYA4KmAr6waAp9j5ZiYAANQQ+ASABQlKMZObeAAAvIHA5wMYfP8a1jFwlVnHGscxAN4g9bC+XPlUuZrfzliZ8AbmyN/fX90tdcZuqDonAN5A4PMhBD/nsm4BAGB94Xl76Tw+18OipvdFrEysdWb++QAAIABJREFUDTPUBnhjgdLv91sd1I1Z+dqoJzA8Wy44vlI74Yn+3N0AxvkFP+/2+xEttaW2rbm6aud1hqAnAADsYeR5e01dsTJ3XDukrolSwbXf69J11K/c379//+9fTVvutOK12yr7CbyRjM+HOQY/7/rBrbnD2hL0rO12MjpA6Q5c2d0nNWdccRf+CvZPAIA+v+uHJyVRxK5hUvPvXXbnn8BOBD4fqPbu3cx515SryQjN1df6g9u6Pvyg19lxPT1ljKOdA7YAAEdXn9fc3atr9vLOWr5cN/7jNV4YVD4OzRbroh8rF84jlxBzlJo2rCfV9tLfrcuQmq+u73ANgc8Hm/VD11K2tw2xH8qz/IAAAMBazpzv9yZS3B30/HzOXZvklnvmAxJj75WCfr/Xx+u7WK+9VLlwHrFgYe7zVBAz1/bU373LUJpvzXIA/QQ+mWLEHUwHfwAAeKbZ2W2tDzXa/XqjtKxnhh871p9ab6V119IzMDQ7O/ZM286WC4OfwHgCn0wxImDZMt3uJyoAAPAWs8/da7IAr2jP7OWsffjSMQvx2LbaOlLzLHXdHqU0/NlTuojv3n5Ylae6sz1Bz/XUdDvq+Tw3Xc80JVctx+9k1F1eAODprgh6/v6PnXPVTh/W1VpmppoMy7D85/Pfc86z3e2vDjjmutvPGjrgDqu1B3Yn45Ot6Q6/HkHPtjalxggCAKBdz8NRY1mMPeVb2nK1M89eOP5/rC8X/Ayf2RAb7/I4XWoMzFJGZ6y+0jxz9ea6n/cuQ2q+Ne0BzhP4ZKjYD+Lxs9yPwvF16sfkWOaOu6uUxX7MWz4fOV3vvGqmHbUcTmwAgLdwg3c/IwPJLe/VBpdrkwhq3yvNr6W+1vp9N2AOgU+Gqv1hPHP39Pe+H4bnSd0FHT3NbL1tcjEAAAAA4wh8AkvoCfqtGCjsbdNKgVsAgBlmPUCI99KbCigR+ARu9/ag5+fz77GBVlsuACBudtBtZv1PON94wjJwnv0AyBH4pJm7qsxQeujPqGlmG90md7ABrpN6YvCP4zAxO+4XzucBeAuBT5rseGLH+lJPgRw9zWwz2nT3MgEAAMCu/tzdAOBZfhkEsczH3Oe5unqna5mmVMeZunPL8f1+//UvfColANfpeXoxAADrkvEJDJW6MPy9X3PhGCvbkgHaMq+a+kptK9WRWw4X2QAAADCHjE8AAIAJjr06SuVa6jtbDwC8hYxPAAD4f/7+/fuf4JEMfHrEhrCJ7UstQc/cvijoCQD/JfAJnPKUk+ynLAcAsIbagHks2B6qffCj8xkA+DeBT6DbUzJgnrIcsIqdL7zfcjywjcrz+K2jmfOzHd6jJnBZmvaKfRIAnkbgEwAYbscL852DUD1sozXYDs83Yn0dA6dngqgA8DYCn7zKzBP12RcBTnAB4Dq6DTPKiICl80AA6CPwyevseOLowgsArrfjOQMAAP8j8AkAMFnP2HzHm17G9jundf3Fbjha933O7vs/1j8A0EPgEwC4XKnL5zHwUSo3op6rtCxXWOb7/U4f269mfc74PFwvs7ZbTb13rftw/mEbcuVzy1KqI1YmDDyOWO7V9/0ZcusxHLMzfO/4OvedqKkHAN5M4BMAuFRp+I7Uxf+seu6SyoRLvf8Lfsxajpr1OePz0naavbzhvML3fq/vCDy3BPZbPsuVibVhtNX2/VlybT1+lio3qgwAvNmfuxsAK+i9OOgt8/vXOi3AE5Quzmsv3kfVc7fYb0JNkGO0s+vzzOd3ZuaG6/+OdT9jHjV1xcpcuf5X2fcBgOeS8cnrXR307MlaArjCiseiURletfXcuQ5alnXFbdWr9YnXs5a9tt5V1v1vfc1sT6kb/RXzAQA4Q+CT16u5aBhV5vOJn9zPvnAByBn94JxRx7M76pkVfMm1oWeeZ9u54m/O77dwRiZv7fqvWS+zxhxtne7uQOGIIP3dyzDKit8nAOAfAp9wodasFoCZVn9S+Khj5qrH3rMPAXqDmdus9YFAV6/7XDtW2o97PGnfv/NhYwBAmcAn3KA2qwVgFsege9SOuxh7kMvqgerRZuyjNdmkK6z71oca7fB9tu8DAHcQ+ASAl9khSPI0rev7GAA6U89Ojvtl6u9eLdPfve5Lyx57Evqsp96PqNe+DwDcSeATALjUL6ARy+qKjXkcK3O2nh3c8XTz3/+59Tny89jT1I/l7nLXvpJb9ppAZMv3I1fmbiu1BQDYm8An3GC1Cwzmqnkqbsv+kAsU9Na14v64ctt2tsLxJzX/3/u59h0/O1MP/9W7Ps98XvveW9Tu+6n3W74fvfMDANjJn7sbAHdLZVccX48o8+u2FQs6rJDdwhy5bfrbF3q6AR7/T73XUteKVnhyMgAAAPuS8cnrncmIGJV5tHLwiXNi3W0/nzWy7ngn+x0AAPAWAp8AFwvHu0s9ufZMcDTs+p56XZp3rlt9KqhbM7/ccp5pW27ZBZuvJct2fbbRGmwHAIB5BD4BbhB7am/qgR+5OlLC+sKAYWps0ONwDKkHYuQCojXzO9YRljnbttj0Z4PItLOu12cbrcF2AACYS+CT15FZwQpqLnZLZVJjxcakAn+xrM3atpUe2hQGQVP1lObR2rbesVMBAAB4FoFPXmVWIEQ2GTP1PrH96kzH1PxaM1nPtuE4n9iy965PAAAA9iLwCbCwVYPqqS7nd0t1xz9aqb0Ad2g9PvYc63M3oEaUr6lrVH3HOv2GAMBeBD4BJoo9WCc1Rmb4EKDUhWmsztQDfGLByVjdx9c1Y3mG08bG9kzNLzav499n2nYsn8s85b1K+3TLcApn5m9f5E65B8v9/g6P473zmFU+JTUG9Fmj2gcAXEvgE2Ci1MVWzfst07Ze1NWWL83rTD0z6mxd37xLaSiGVJmRRgZP3hTMl6E431P2pacsB3V2DkbbVwGuIfAJ8GBXB0beFIhhT2f30VWHeXg6GYpz5XoQhAHeUrZ9+H5Yf6lsWCY2dnPtOkrNt+YBfaX2sY4dt9HOAVuA3Qh8AlzkyovZ2hPqVAbcUanN4QWigBCrCodVOBqRvZcLqsTqj5WvDSrlhryoCRQ9ocv9zm0/unM5Yr8V4f6S2t+Or3MPsQvL1AR6Y8Og/KatvfmQG5Yl9xu5QiAaABjnz90NAHiDK+/sHy8ScxlJsffDaWscL46P/8OqYt+L0velto7P57+ZcjXj5h4DOWHZ4/vhtKngUE97dhIbN/j4f/h5+F7u/bD+UtmwTOx1782onjpatBzrW+rMva6tI7W+W36bcvu43yoAeAcZnwAP03JR2JrdCZQDULnvUe/3Lhb8LNWbq/8JAc+ft2cojrDasb9l2c92S++ZXld47taTtX/mRgLAzgQ+ASaLdWGNlfl8xndRPdNFr/YiPde2VHbb7/UTu9/yDLnMzLDc7P011ZU91Y6aIFmqq3+q/lXMCASOzFCsqb/UjtQ+dcV2GbE/X901/My8etu68nfkzWrOW0rb7mwdqWPxrH2mdh6pc7badRIze5lKx8RU+VSZ3O9eaXpgbwKfABO1nmSXMoViZXP1zpI7sS9lWo1YNjijZv9aaf+b2TW9lEm6qtXau3qGYqqO3IV/eNMudhMvlmUbrofYsT13UyxWJvy7dDMitkxhG3PBnJr2sZaW792sOlL7aez1DKkAYOr98HwsJXejOteW3uVNfQdry8faUmrf7Kx64F4CnwCTtJz0tdxNrz05uyqI2BuMObNs0Cp3EVVzgZUK4hzfqw30hPNMBTZrsqFT05YCRU/JrpahOKcNx89rM2JL5XJ1tsyntR0tbWhpH2spnYvUnKuMqGMFseN77vsy6hxuVbFl3Kn9wHkCnwAT5YIdn0/fA4F6gjZnXTGP2XXzbq1BjpoyZwM9vfOpnX+u/G7fNRmKewRc4Iyd9/HYTaVYj5ZwmivaNLveUs+f1Dr5vRfWk3tvxvloanly2w7Yi8AnwCSpzKyc1izRX6bXaGE7rj7pc6IJHMlQnHMcbgnEztYb0Fgxezm3Xldq5yrOrJsVgqWpc5ZS4Oxs9nfKFTfBj++FQclwuX+vY4Hg1HvHZUkNMzHjXDHVDmBvAp8AN+vNPEqd7KUuWmvm0dPm2HxbsqRalg3OqA2sjAgGxb5v9mtWUgpipMrMaktvQGPFbNhcEIz/ecJvfm5fLWV8jtb6u/Z7v7X+2PlfzY34WDZ7qtwq35Wd903gfwQ+AS5Sm9VTen0mq6g28FNzotdb5syyQa9UYKUU4ExNW9LyfaNfTeBkpazGlcSCC3ethzeu/7d70s2g1I3gMNA3Y3lrz8WOGZepdvbMM3VzPWdmVqXfXSBG4BPgJZ50kQGtzmSP+d6sq5QZtFJW425Kvxm5jP5YoKc2MNIy37C+2Jiope6zpb9LvRdS3XRLAaEnZDv2etL5SGy7XpGx2NtTZ+Tv23EfXiVLs3V5Rg9DBazpz90NAOAaTtrgH2cuYmqCMrHsn3AoiNR7v79LdVKnJuucdseM6VSQMTY2X0+gOjXf4/x+Uj0IYhnepb/Dbsq1y5qab2w4mFWCRU+QO37WfH6mjphjoHGVwNlxP67pmv5zXO7YMqWWMbXewiDs8TsUvp8rE95cSG2X3u3m+wnPIeMTAHiNmRcxqe57sQBQOE3sYiuWSbbCxfNdZnRhvCur8eliy18bdPiVnbUOW7K/R5eLBdneZta2TdWZCpLHpuuto7W+3eSWo3e99t6U6pmutf1P3IbwdgKfABfY+QLHSR9PclUQsTdTpDdg9HSpgPEd83xjkHpE0LlnunC+qczKHe3efgDYhcAnwEV2vMgRcIG0GRmIMTseO97gyUHqMHA7ch9sCQrHus6ebctqQenV2jPbm5YVgDUIfAIAVJgZDOqZP/92NhB9V1bjXVLDL9QIM5pjY+3VjIEZtiWsr2a+pXFEc/PPdT9P1Vda1tR8a9pDn6fccABgDoFPAODxUoGV2INKfv+fDQaF840FQs4GjPif1vWzSlbjXXrG7SuVCd+rXb+166p2yIOWcQBnLOuo+VJmPQJQIvAJHWJ3lq/q8kg/2w3eqyWDrLWOEWV6A0Zv0RIwPlopqxEAgOsJfALcLHdB3vtZy7SCv7zZDpl5/OOKp/n2zFOQ+jotNyoAAD4fgU/gRXJPWb7r4ik3LlXvZy3TCvrwdvZ/2IvvLADQ4s/dDYAdjRinCj6f/n3pTJZTyEMBAAAAeCKBT4AXiT3MI5cJCwAAALsS+IROPWONcb83b7dct3bBTwAAAJ5G4BPgBYzlCQAAwNsIfMIJnuS6p7dut+/3+3//fq8BAADgqTzVHeAFwgBvmAEqIxQAAICnEfjcyDE7KwxYxN6PTR8Lfhz9Pq+pM5Utlgqw/Mr3BlfOTg9Hq4xpecy+PH7/ju2r/azm89i8Px/fKwAAAJ5H4HMTueBGTdZWLMATmzY3r1Bs/rHyv7/PBppWCVSFBIz2tcK2yz1sqfWzms9z8wUAAIAnEfjcxNkgRSxoOCvwkQqIPlEsEPuG5d6d7ba2nuxu2xQAAICQwOeGcl3Wz3QjH11nro6w6+5PGKBNdZE/vhd27T2WDcuFUtP1LtvvwTECLuuy3fbRMoxHWMY2BQDgiVbsBVlrhXPz1mH9Sj1qa5fJ0H33EfjcTGlczZEX+iPqjAUcw276YYZoGMzMBUhLXf5zAdHY/GqlDlphu1jL3dtt55OUu+VuosTe910EAOCpdjy/XeFaqHVYv5LSdojFHVbwtmskgc/NzAhwXq3l4BBO19NdvxTY7F2XuTEWVzmg8V93bbddv6+riQU6fRcBAICS1muyXJKV64x9CHxSbeYToK8eFzT3YKZjGd7HD9gedr75AwAAPEuYoJF6eHTsvVHD9uWGCQzLhAHc1mEEU0MRrkjgk+oAQsvYFSvt8Knu8DErtZt72Afulws+2z4AAPA8qz7gNDUUX9iOsHduLtkqV2fvsH2xNsSGDkwNNVjbnlz7V4sF/Qh8biLXxbsUjT++rt0RWwb8rWnbsUzqixH7ksXubsTqKt2ViM37bJZp7qDHuu7abjvvFyv8eOXa4LsIAMBbtfZaPDsMXKnnZG07cvXX1JPKbmyJeYy8zqm99miZZ+uwfbE2HGMmI9q143WXwOcmcjthzXiYPdOfaVPvfEeXqxkHsEd4t+Nn9RTvt7t7u+24X9z9I1bzA+27CADAG6Wy83Llez7LlakJvvVKndOn3k9dG8TqLSWTtbrquiMXDI2tj89n/rVRLhC+wvXYn7sbwByrphjnXN3m/7+9O12WFkUbBWp2fPd/y/v86GO3RTMqKOhaERX1bhMBh0z1keFqeccfkf2/43Lm5LjNb38j2frSwzEFAOBLejfuOZPmjnvu4z1+qdyWFqvH54bc80dLb9Hegd9YL9jaOtz9XFS7P++mxedL3RXZD52J7D/5Zbxq9rEsiHOs3scxBQBgVXf0sjobRDtTRu7zkfnXrF9Tj9JQgeHnx/0aa/14/Dw1Fufu7LB9qTq01qtUn1z9Z30mE/hcXG030B55tjYXv1reKLN+GQEAAPiGs92BzwQPZ2moczYo2qvuI4fRa12nJb+z9a5pFXtmW87W7ykCn3Q1yw8qrKh081Nzc9QyGLjvKgAA3G/EvXiudeKq9/1nnmeenqPgDisf0ycIfC4kbD58/LtmYo9Y+lSQJFxeauod1qvmTc7Z7YA3OjMAd6q7QinPL9wMAADAjO4Meh4/H12HXmrHGj07wenVlrZP7rdYLCX2THhMg8mNlpEbO+LM2AzHIGOY9rg8XLflR2jUdsBbXe3ecaXrBgAAMNbooGfseeL4zN/yXH+lHmeEMYia9Hu5tROcpmIgLeU9KRWnCdPwT1p8LiL3pcyd2LH1ar4IseBnLy3bIeDJV9S2mO6ZBgAAuMeooOfx/63lxYKmuV5kNT1B79RahxnqzP0EPhdReovTU6wLeqw+YfqYWLozb3HgK2JDPhzVfP+9MAAAgPcrNYIqLa+ZoKZ2EpvVnt1bhwfIDSN4/Dw1bGDp37keu2G6cHns71hdv0pXd/5HzRcjbCofrn8McubStdYJvq6mW4YhIgAAAOJKz0lhD9gwnpEKBueGDUz9uzQUYWpowFS5x20zfOC/afG5iNgJfPx36suQS596o3BMH3tbcKUFaO6NSG47vvx2AgB6W/nm9y33BI4BwHfM0jWcf2sZZuxqGU+kS8WOvkrgcyGlE722CXopz5om7q11y6WtfXsCX+CmiLdZ+Wbr7d/FFbdv5fMpxjEA4Ay/xX2FDbne1Ahr9fr3IPAJ8LBci+lUK+5Y14aaNMfyBFm5y4rnmQcKAGBGK95Xza62p2uL2Z61ZqvPnQQ+AR5W05q6V5pSOgAAgDfKNRQJl6cmKSqNpxlrKVozdGFpcqPUhNe54Q7f1HL1CoFPAIDBztx0xlqdfvmm9Sz7/jn2PQAzqb2ehK0jU60lew0d2JJfa/6uoQKfAAC3qZ0MMDVj5+huSjX590yzi7Vg6L2ds+/7sPywDrn0qXRnj1Vti5haq+x7AOB9BD4BbmLMQPivUiCjJVByJp+RAbZaqdZwqeV7d6VRQaCa36ieaUrjaY0Mds2274/lt+yD3L4+e6xidehp1n0PALtUt3PWJPAJcAMXS/ivUiClNvhzNp87A2w1UmNBxcTGcOqlJu9eabbt+f2+12Hbnt/3pbLP5nXmWN11TGbb9wBw9PQ9Cv0IfAIA27bd1yq5FMSovdE8m0/L+E53agkErh4EOnZtb32wGLHtK+771GQGI8qILR9dBgBADwKfAPBxI2d7vBogeTIo0rPcHoHeq+sczRK8i7XArVmnxWz7fnflGDwdLOwRJBbsBADuIPAJAB81MuDZwyzBuVHOjF369n1ylxX2fa4es35na6yw71nHyufGyt/jbbPvgXUIfALNSjPIblvbDUXPmX3vDuSUyrtan9kDU6xrheDJle7QoVmCSDVlpSZz8XtwzUr7vnVSo9m/zyvte9az4rmxctDwyL4HViDwCTQpzSB7tttguO6Z7o/H9e5SM8bglfqY0IERZg+S9DZD0PPsb9lTE8/c5Y5jsNq+P+6T2P6JzYY+apiKq/mutu8BgPcR+ASapAJxXwukAGtIBZFKwaUZ3F2n/bc9N+t9jzSpFv25z+72VNnHfRf7rFSvXsfqSbPUAwB4B4FP4LLwYTbVRe3Kg1X4MJz6u1R2rlt9KqhbW16YV2wbUl35e24P5MwQ4GgJjG3b/34PWgNssW7BseVflzovwuDk1TS58+/pc/NpZ/ZNat9fOValz4BnXR1aaud73ubqfjd0BzxD4BPoItZ6KhXoy+WREuYXBv9yAcVYumM9cwHRlvJyLcjCdUduD8yuV2DsbD6+JwDvUzM27tnPR3zWQ+0L8NQL9Znq19KivabMWbYrTBPb7zX5ldKcaQwhEMtX/OvpCgDvUHPBLKXZA4L7fzmpm5/aZbE0Z25cYy0+z7xR7709kOL8AeBtSi/Yr3w+4rMRUvegqeBWS+OEs/U53tenyrnaOCJV5l2u7vfa/VS7TTXPHK153kEvHEbS4hO43dkLbik42duZ8mbYnllvaIC5eMh4nmMAfeQCRjWfX8l7RJlXxAJuuR4Qo+rYEqgr1aEmzdM9n87u99Y653p9uaZAnMAncKunb0pSUt3Hr+b3hBn3L9/mRnw+fiee5xjAPz11rTgbNLoabBq9vbXdx++oy2jhsWhp9TiqLjMI90fYyjRMW+p+f8wv1cMtNkzXMY9Y3mG9wnJi+cbqEytjlmPBswQ+gSaxC2bqYhS7cNXmmbowxy5ssbyPfx+7kOQummH61vJiF/fUtp3Jv3Z7YCbOS/iGKw/7HlC/6+p9zNUA1tnztkdw68r6pdatLXW4sg9mkrrXjrn6W9UzzzPCgGCs7Nj+SKUP80q1KM09S8WebWJ1iD3vhcv3v2vrk6v/TIFoniPwCTTJddkoLW9Z90y3j7PpaupYW164vPR3a/5n0wHArHp20fSQu46nj9WTQc8RcnXKBcfucMc+m7GnVet+772fao9vz2B5ruVomKZU7pXnodkC8zxL4BNYyt03m6PLm/XmGQBq9R4uhveb5VzJ9foZsV5vNWWGreJ2d7W0nuVY9zRiv9d0NR9Rzx5yv/+pRiCjz7+3nXNcI/AJDHX1Zie8sbzrIjb6YqxbHwBf0DoGW+3Ybse0x/T78tTDtbHjnjdLIKwUeOq9Xk9nekbtQbgr+bR6W5fjUfs91S29Ju/aQH2vfX/2RVe4Xs+W/jXl8m3/eroCwLtdvdAcx3q5mlfLxbVHeU/mD/BWVx6UYg+g9BN7kA0f5sPgZC7wGD4kp9YP140FEGIB0Fz+rfWmzqggxPH45JbXHrNjupZ1z653h+N5fsd96HH7U8clTHc2zTHAOFug67ivY/s9t59S6Wo+T7U4jaUN93Vqf+aOUSwYmmv12lKvUn1y9Z/pXOA5WnwCAJ/Ro+vYlRtpLcWe1TNY5YHqn0r7NbevcgHTUpmlAE6qXrXHLpZulkAW/5U6nmEwvDaP1L97rvd2pe98KV2vNLO78ltU2v7WdVryO1vvs8eyZtkbzgfGEPgEmpS6jKU+q1k3fBN4TJtKnwpixN5A7stb6pNqhdJSb2AOMwSqBN6uOdvFjnFSrXZGH5/UtTyVbkTZux4vVABW5rrMzHR1B6rVdBmLfVa7ru5vwGhXv5uxlyLM4dhNMNYdL7cs7GqYSlvqHpj6O5d/a735t9YXjSP247EOpZan/Jt9BO+iSzkr0OITaHK2y1guUKD7G3CH8KXFLteKu8UKrdhz9VlJbJv2ZeHLq9g+yqXf5daPLU+9WCvlX1vvGY9V7jxMvRyMfRbmd0xT871ItThNvbSsyb+m3jMeky9y7/Uc+x6/g6xA4BNociUgEHvwHGGm7m/AfGqCYi15hMtmD7ytEFDLKR0nL9PuE6tzuCz395V9U3ttL/1du+xMvRnPsXiOfQ+sQuATOCX1gD6DVCuOUvoRdQDWUhsEO5vHqMBb7vduxYBaTOx39Y7fWi/TAADWJfAJVMt176rpThZ2YTv+W/c3YCap7/6sgbfWlqux7Uh99nVeprWZ8TqY+u5u21z1BAD6E/gEmpRaMrX8nVtf9zdglFIQabYgU2vg7WzeMzOW5NzH52jEeXpV6lo+Wz0BgP5+27b9rXQzBTOa7SG5Vq96r7r9EPPm8/nN21aSa9EYjpuZS3P8LDZeZ+zvmgBLKs9c3VOBtlT+NdsJPazyWzN7PWevX6u3bQ+0cP7DM36/nxafwDWxlioAs6ltrd4yfmNLK/InWrHn0vu9ppfcmLW5YHvNi4LYv0stZ4/pwuWxv2N1BQDeQ+ATuMQDAgB8U6x7/lEqiJkKTOb+fQx6hsHV41ACYbpSuTXbAWfVjJ/c0tK/tjzn8LutPEyHc5MnCHwCAJ9Q+yCZmwilZv1jesEUyLvSGvpqujD4CT2lgvShWEA/tqzGbGPXuvaNs+J+neXcPPtCojWP1DorHrvV/evpCgCwris3MHvLHLjDsfVX7sEwtjxct0ZrN3RYUdjKcmWt33EocS7BfGrvB3u9bDvbenu0rz2DCXwC8IieF/+vXbxpN2KMTfi64wPklTxmMlt9YNv++7L4OGxD7O/YOvu/Y+vF0oX/tZYXK/NKfVLbtJrZWuN+VY9W1G942fc1uroDcEpqvDWY3ZVztrRurBtTaVKXME2se2SYJ8wgNtFQOJ5mrEt5bLKjWH6x9UqTG5XG8Uw9wPqe8bRcUCy8NoSTfeUmDUvdr9V8p2rKy00oFsujtj5huli5MJPU/V7sfE3d68XWTwXNc9fgXN5hvWLf2bfdqwp8AtBd64Wx9oJ7THtMvy+f9WLLPEa2tig9fIZpjn970GNFqfM51NKSuuYcr8mvNX/fLUaq+f2OBUZa84sFSGq/U7k65oI0YZrW7WxJt3qLydENBlL3ziPS7OlKx6llW8//JVB2AAAgAElEQVQEz1IBwZ5S92VhPcL7tVT63L1ebP1wu7yUaCfwCcAlsQtk7YWxlH7XcvGGnLtuzFJv52vWC63+oAfwZTUtu2rcfb+TKy/1omF0q6833OuNOo41L6J6pdmX19TjjJbAa5jm+DxRU07P41B7v9bze++lRB2BTwBOK13kchfQs60Sai/eMNrZh9dWznVmlWqNAvxbqhXYbEqt2WrXO/vSr9XqL7xHBD975dUS/BoZ/DzmFatXannYmCKXb48XEmHZd1jhpcRs9wYCnwA0q3lDPELNxXu2Cy3vEWvZ/GT5MAPnJMQdhzipTRfe56R61MSWxfI85pHrNhuuG+tGGysvFjhK3R+G21SqT6rbbqyMFT2xPaleWL3L2LZxrSlr7sNKAfgzLyRa9lnvwO+KLyVm+44KfAKwjJqL92wXWuaQal0c3kinHjZr1D58fvlBD+ArrnQbPXP96VHW2XxyAajasmvyftt1MBV8Hl3mXY0VUg0lrrha9ysvJHKf5+7XUsH/2GfH9b2U6Oe3bdvfrJWDVazaCmfVevOs0oU5drE8Xgxru8fXlBPWqcf5/ObvxZu37Qr7BZjR236b3rY9T7h7Hzpmc2rtxh37rObYXikn9nlN+pRU0O5s3d7gC9vYw+/30+ITgDatb+fDv0e0gHDR5yw3jQDM7u7WVLO33iKtJui5be2T5jzlTHDzzha0T5nl+KxC4BMA+Cw3jQDM7u5rlWvjmmJdkJ/K50r5NevtgdtYq9JSHqkeZGflupf3KiNXFmUCnwBc4o0jAAA8Jzd2ZWnsxmOamnzC8kpDUtU6O7Z6ahz3mNbu9y31iOWZan16tlzPXOcIfAJw2he6kgAAwMxyAbGaIaeOXeDP5vNEUO5MsPROApVz+NfTFQAAAACAu9RMkHRsUZr6d7jO8f+xtDVp6EvgE4BTameDTF3Uw4u7Cz4AADBa6ZnjODzA7kzL2dgwAzVp6EtXdwCa1QY9Uxf04zhC4aySxgwFAGqsHCRwr8MVK5/7M6h57ogFP8+UU3OsHM+xBD4BbrDyxSy82LcEJlPbHVt/5X0EADxjxQCiex6uWPGcn104MVM4OdHZfV4z0dGV/Kkj8AlwkxUvaLmZCHN/1wyQHooFWFOfAQAA9JBq6HF393M938YQ+ASgyZkWoK2tRK92KwEAADhKNdbIpQ3H9oxNVBT7dyxwmhsKrFQfzhP4BGCI2EX8OLFReNF/6oKfm5Fx29yAAHAP1yOAsWp/R3PpWn+LY+nDZX7fxzKrOwCXlG4Mwrekx2WpfwMAnFEzW/OZz3PrnVkHgHsIfAI87MyNdOmzlnX3Wda/enPe840uAPM6Xu9mvPa5Hl0n6AlASOAT4EEzBD3DVpg1ah8YU932Wh44w3QeJAA4I+xhUHPdc81ZS+mYng0gn1lPsBpgDgKfAA8627qj541960NdGCxtaelwJtBqDBwARnFNYXdmNmUzMAPMT+AT4EPCG/RS8DLmyqDgsz4crFRXAPoIr31hb4TY/1PLYkPI5MpIcT16hqAnwHsJfAJ8RO4GvTX4WZPn1XVjD4eph8teD5wAvF/q+hKbkC/2/z1tqgdELF1YhmvRPAQ9Ad5N4BPgA0bcoI98aEs9HB63ofcDZ+xhF4D3SQ23El5HcuvXlhMro3T9dD26X6q1b+91ALjf/z1dAQDukWrdclYYYBzlbMuY3EMt91t5378x8OB4fIdjXZf/8Zo2smzn73zCY1JzX3NmHQCeIfAJ8AGlG/Snb9hTrTp7q3mQWTlIkPP0Md62NR/433o+bJvj8SWOdV1Zd3ZDL/0mv/l6NFLYy+O4PNYLpJRXGBBvWa9lHQDGEfiEDzuOT8UzYjfFuRvm0s10y832XcHGVNlPduUrjXcKwPukuiTv181Ua8/aoVNyQbIwj5przZuuR3fdb5au7S37veU+JTc27Kpq7iGvbGPuu9Oa9+iW2sDaBD4BHpSbvbX1s5rPc+XWij0wHpefaR0Rq1+sa/7x370fOEvjfq7MC445tD6YvfmcvNuZh2L7/31KLSxLy3PX5dSy8NyrOYece5SM/k3LtTbudU8Ra4BxtlHGbC2k3XfBXAQ+4eO0+qRV7uGw9k19r5YuqQfOVD1aWi7srX98N+it5nvinByj9jfK/qe3L597K9d9dqPOq1Qg0bEEViTwCQh+0sWM59DZANP+9xseNrdt7pZCpa50qda5qa6oNfmcKXOU1MNouGz/e/Q5+aXjkevWHFv+ht+E3ZeO84y+dO7dUeeZWvo9afR51TJcwzHNlXMgvI9L/Z26htb0EEoFeVvLC9PE9ldLfWruC4A6Ap/Atm2Cn3d4+4357OdO7qaxthXrKla5QS51patd3pLPmTLvUNsdduQ5+dXjEfu+vO034eirx3lGbz737roOzX6de8LI8+r4rFDzkqQm71ya8PkkDB7GygkDuqmXMLkAZE15qTqk6lxbnzBdzT4H8gQ+gf+ofYtLO/tzHmfO8ZUeNo9mr3fugavlYWxU2t2d+7G2rBF1+vrxaHmgnP27lbPKcd62tfdzizefe6vV901GBMnO5FdaJ9VCNSa1TbHfmJq6lhp+pFpextK0bmdLOt8juEbgE/iHlje0sLKWB4LVAtczvsDo8ZsS6yLWK30uba/9WGrVUpOuV52+djxq932tmb5bJVeP9VPHedvW2s8pXz73GKf3eXVFrNXklXShu3ul5coLl8Vae46qE3CewCcQ5QLLylofCHLdtVb0xi5RrdvS2oLqqf1U28rkuHwGbzgepQf0mff/Xd5wnGfk3Otn5f1yZ2vMkedVzXbM+n1PdT9vXe9sq/ZWs+5HmJ3AJ8AN3Jg/L7Ud4ZhKuxlbTba6u5XEKG8LvtR0h5v5nFz5eLR0fZx1/99l5eM8I+feOCvul173haPOq/2z4zphcK90XxVbp1RGbNkxn9iyWJ7HPFL1jq0bbmuqvJr9GLZor61PuD9S5QL1BD4BbrLizcrKAdttaxtPaX8oOLP+zN4U/Az/ru1SV0rfmvdZZ7r2zXpOrnY8Wtefff/fZbXjPCPnHiOMPq9al+fSteR1ZrvOpqupYymfmm2r3c5c3r7/cI3AJwBDzBA0LdXhKzeVqwc/U60oeqRvzftOs9Qj9JXjMev+v8tXjvOM7AtGWPm8uvs3wm8SvIvAJwBdrd4dZ/X6r6SmW1epxVht2mN5NWm/yPH4Bsd5Da5FjLDaeXV3fVfbP0AdgU8AunCzOLcZW33munrVtCyrSduSrjbNWzke3+A483Y1wfgzn6fGyNw25/Aod+9XxxHeSeATYBKlG+iaG+zam/DeAbDZAmpnaZkEwNNci84rDXFz9vPSmLQrHCfnFfBVAp8AE2htfRBLX3sT3nvsTTfPAMAMjsMwnPm8dj33PQDrEPgEmETLRBBn0+zpZph4aDaxfSKo25fzbi6Ox3c41utwLXpOOH5t63ozc14BXybwCTCBcIKJnF5penDTTC3nyVwcj+9wrKHs7P2MlwoA8/vX0xUA4L9KLQ1qbrDdhAMA1LnyEvfv709PGoDJCXwCLKTmBvuum/A3tfa8GmwGgKtci57z+/3+89/+d8/8nuS8Ar5OV3cAAAA+qTRZZI88AXiOwCfARN7UinIlIx56AKCFa9F1xxabx30XTlzUOl56uF7YUjJW1iycV8DXCXwCPOx485y6Oa25wa69CW+56QcAWEXqvmZfXnPfE0sbrpfLx70VwFwEPgEeVnPz3CtNKR3AymIvdHIvl2LrH939e7mX/0S5rg0AwBsJfAIAn3E2MBZL0xJQi+U1Y6Bp5rqVxCbpSHV3Ta3/dJfQnhPT1dbd5CYAwJsJfAIAn3AlMLYHpMLW02cCYz2DW709EXjr5UrdW447MJdZf08BmIPAJ8BN3JjDs2YOODK/Y2vY2L/3v2PpY+vn0qbSl8oK61QK2qbGiE5t95ntgJGcawCUCHwC3MCNObxfKvgU/n0muJUKtLWUN2PgbSWpfZyabO643//+/v6zPEwTm3zumH8sXa6sVN1CZ2a1btmOtxx3AGBtAp8AAJVyLePC4E/P4FYuIFpT3oyBtzv0buVbu125cksT0Z2ZYOl4jGu0HJuW7dCiGgCYjcAnAPBZrYGx3MRIodK4kbl8U2XXTs4ze+DtTrEgcarlai+pskaIBZ1j9Umlj6U5pmvZP7nvx4znBgDwfgKfAMCn9QyM3d3SMVXeCoG3O4X7KKxDzX48/j1Da9ZdqlXwUWx7Y3nUlNNaJwCAJwl8AlAl9kD9dDADeikFxmYwY9Bt284F3kbV41if47KWFrXhsjD/49+pIQjC5eG/w2B7rvVlabiD3HZePVeOZYb7NLcdM52fAMC3/bZt+3NzAtfM9hAKI5Rajb3pO/DW7/Rbt6tWrrtvTWu31Lqx9VOtB3Ny+YZjZ4ZltpYX5tOjbrE6hcuAel//zWYM5xXwJb/fT4tPAOo83ZoLrkqNtzl63d5lXclnRJ6pdf0uAADwNIFPAICO7m5No/XOv9UOvVHTOra2BXBsfFgAAOYh8Am80plZiWPrXp3oRFdPmNOIQFVunMVdz4Bcqsv7cdlXAnKpSYhi6WrWLcmNtwkAwDz+9XQFAHo7TgRx5mH0ODlFbllLXm/Ro7svPG3ULOex35zw9yhVdi4gl/otiy0v/f1Wdw5ZAADAOgQ+gdfxEAvMQkDufldauZbW/f1+0RnYw1nYU8v2f5fyBACgD13dgVdLdWHcW15deTjexbo8lrqg7mXXzt589HQXy9T2wQpi371Ymm1LfyfPzlw+OiAX1iO1HbFlV7dtFiMDiMf9k/rNT3W539Mcz79wn39lWAIAgDtp8Ql8RvgAWpM+1nJn2/636/vx/6lywofbVBfYWFfVXHlAnZrAUuz7G/vuptLm8h2l9JsTpum9bTO5q85nf3tT446utI8BAFaixSfwWaUH19IkI+Fnqa6qZyZaKrVIfbpl0GrBEGj5zqTO7drJcnLrjv7unv1uXtm2t7qrZb0XWAAA4wh8Ap939uH2anf5Vqnynur27mGd1cTGVjw605L6ie+jgNwY4e/r3dv/9AstAIA3EvgEXqulW+tsYuO/pTzxcP50HaBVLEDZ8/fh2DW8NwG5slQQOzXO6ZltirWmDScwKo3dHBvTc8WxVAEAVvHbtu3PjRZcs8JD4RflWkfmHjZzD62p9C3d4kv5lur45PlWM4HKG7z1O/3W7TqjNJTEtqW/pzW/I2Fex/Vryqita6qcUCkgF6Z5U0DOec+qnLuM4LwCvuT3+wl8Qg9uIL7t7uP/1PmWC4K8JUCye+t3+q3btSrHYzz7mJU5fxnBeQV8ye/3M6s7wBVfCXruUmW7gYY2T3+Xv8I+BgD4NoFPgP/v9/tVz2K8p73rofpYt3BMOWA9AnIAADCewCfA/9c6k3Mufe+A5F5eWKbgCQAAAMQJfAJQLRXQ1fIUAACA2Qh8Aq8UdltPdRWPpU2l35el0sbSj6hPKc8r5eTEZoE+/q31KQAAADMR+AReZx978+/v73+Ccvtnx2BgmDaV/tjdPLZ+uG6Yx9n6lOoYprmy3SXH/I6BU0FPAAAAZvN/T1cAoLdcMC8XoIutVxPQiwU/Y2lq65MLRLYGKs+WU8pLwBMAAIDZCXwCr3OcbX302JNhOalAYOvESXcQtAQAAODNBD4BLmjtMn4MyvZMe0VrOeEYok8EUO+YTGlUGQLOAAAA9/ht2/bnIQyueSr4Q1ptd/GagGWs9Whu2XF5qkVouF6sPrH8arbpSjk1zgwH0Nuq37mn6/10+QDU85v9XXe84B3FOQvM5Pf7CXxCD25M+YozY6eOqseK37mn6/10+QB3Wj14FE5MuCLXnHNWvV6vWm/gvX6/n67uAADAO60YhIkFOt+yHQBwt389XQEAAAAAgN4EPgGokmu5MVOrjtpJpnql2f9rXRcAAICxBD4BeI27g55/f3//+a9lXQCAM+6819nTHdOmXvoCzMoYnwBUCccXm3EA+5pJIHql2bb4Plh9IoqRVt4vs53rwHk116+eaXbhS7Krvyt3bseebtv+ux2pbWOcJ4KeufN2xntBgJDAJwCccHzwc9Nfb8V9tXLAFvinJ3oGnFm3V/k90uzpBMCed+cL3tTLXYDV6OoOABes1MJzpboCjFATuOmVZtvGzdB+53YIgH3Pfsx1aQfeQOATAACgs30M6JUDRwJg33Ucy9yxB1amqzsAfMj+AKO1zn3CcfFa1zty3GA9q//uHuu+8nbQptfYsABPE/gEgAtWvPGf6SE8V4/c+Hjh2HK7mkk3atYfoaWcWLB0b3E1w3EDvkMAjNBqxzy8/obB/ONnqXXO5j9C6h7hWAfgv3R1B+A19pu+sKXc8e8eafYAVOzGNrXubGboupYrP/VZ7JjsXfGO3THDZS3r3yHXbTTVQjT2kAbwpNUCYFyXChrO6nhNjV3ncxOQ1WxnKf/S+r34HkKaFp8AvEbqpu+4vEea3M3lSjeexxv0J+qdCzSOCkKG+T59vEpBztAMAWugzVuDg7rA3+/4cjVs7RcG6a6kSV0rV3m5u4tdY0dfR++4TvuuQRuBTwD4sNVabTwV+BtdpqAB3OOuwFFpuI3YujNux1sCYG9x1wveVJq3XKdGbMfxOxS7t8r9NqTG9K4dyqeml8xbjh2cIfAJANxyQ3zlAfnpwOCVsnPb7UEE7vWWngECYDDOceic/e9S2m373xamYc+a8N+xFwyxslNpwzJrlsMXCXwCsCQ3cd+RC3qmxus6c37cGVwtlZOqi/MeAMZKBR1TSi2oU/nn8ut1vX/6xTHMQOATgOWMvoFzkzif1KRE2/bPB47cslL+o495bf6pB60nx2MF4F5edM0n1c081sIz547reNgS1b0DXybwCUB3K9+sxwJNK3rTDW5sfLyzy2JGT9BxJr+wq9uVvODLVv4dP3rLdlBn5G/9l4JguReJZ6/NMWfzG3ksnhwXHWYj8AnAECveVKcGl1/NKje5sZYI4Y167qEgNWh/qmVkbpKBGffZiucezOQt36G3bAc8IfYiMfWSOxxHs7anRWoioqPjfUeYb0sdUvcysfE99RSBfxP4BAAekZswo2YsrZpJOWrLAwDe6cxkYy3D07Tk03IvUpvWvQzk/evpCgAAAAAA9CbwCQAAAAC8jq7uANyiZgD3Xmn2dNuWH2fpjNK6Vz6vGX8qNsbTSl2cZhxLEwAAeCeBTwCGqwl29Uqzp6sJLrYqrXvl89SMo7Hl2/a/gdEVgp8r1BEAAHgPXd0BGK4m4NUrzcggYM2snmc/vzq4PgAAAP8k8AnAaxxbScZaV67SMjJl9foDAADcSeATgFfZg4N7ADRcvipjYwIAALQxxicAr9J7MqMnxOp7nNQoDOoS1zIBVLg/e58vsWNaW7/SuqX1Z5CbbAwAAEYR+ATgE8JA0azB0Np6hYFQ/ik1WVRN2lL6M3U5W7/adWfXM1jvnAcAoJbAJwBVUgGY3cyBiJFBrZ6O9aqp46zbMYPa/ZLah3ugrsf+jQX9avO9si4AAHydMT4BGG4P3MRaXfZMc5zYaERQsFT+lc+Pn4XbHG7TqO17q6v7KnV8jsflqfqV1o3VMVbnXLrc+Rr+XUqbSl8qq/QdAgCAGC0+AaiS66paCtqkPj8uH52mpj5n19uXX/289jMBz3o9AmThuR9rDXo2eDkygBe2II4tC7clli6X9jiRWJgmlu+2bcn0pbKO6/oOAABQQ4tPAOC1joG5q/mMCLj1ql9KbFKhXCvVmpcYqfVHBPBj9QcAgFpafAIAnzF6XNonx70Ny461lrxar1QrzhFS9Q/rE6YHAICdwCfAwZVJRGIP4Gcfymdt5dQy0cpbxuB7y3bwb+H5mmrJWdP9uib/kcK6pLYh1aK0ZrufVKr/ts33GwkAwFwEPgH+v1igo0UsKHK2e+zIrq93eEsw4i3b8UUtLzFKAf3YhDuxcT9Ldcm1lky1bkyNuVkr1tqzdVluefjv2Pihsfoc0+T2Zeol0EwBWgAA5vXbtu3PjSNc4wHsnc4c154tqGY+r2ZtkdrLzPue93P+Advmt4AxnFfAl/x+Py0+AWJSrT+vTnASm9k49nep7Fy3+lRr0ZYWasAzPJACAEA/ZnUHKKgZZy5Mf/zvKJxcJOw+muv2GY4xGKaNjV2YK+8KgRlWc/fQEakxNVO/DbvceJy59Up1WXnoDAAAOEuLT4BGpaBfrKt7Sqp1V8skQrH1chMOXQ1axsb3EwhlZrMEPWvGEK5dt+U7d3bMYK1PAQBYnRafACedbYF198RFPVuQHQOdxxalWpPBf6VeZoxeFwAA+CeBT4BATSunsLv5LFIzKce01j/Xpf74Ocyk9vsctmQ+zqaeSzuqTrXr5uqayyO1XWFesf1y574CAIArBD4BCvZAYimomAoUhMuOeR4DGMdyjuuFeYTpUoHH2MRJo8b2nCn4C7vWlxhhcD/8zreO99tb7DveWp/YOsdlu3A84NLYwrPtKwAA2DZjfAL8j1JX05bgX2tAsFd3WIFIvq4l0J+baKg27R3CIGPq81IeuW04+9sx274CAIBtE/gEeMTdk4aYpIQvyrWC3rb/bdVYIzd52SzfsVydcq3Ee5tlfwAA8F0CnwA3unsW9N7lpQKoWnYxm1zAL6W1leiZMX5Hv4S4mv+I+nnxAgDAUwQ+AQ7OPqDXrpcKGo4KCvTMNxzrdHd3MBd6So1Xuf8/NYZl7nyPrV9KWyo7rHOs7jXjD4fpStuVGquz174CAICRftu2/bkhhWu0ZnmP0YHP3us+IRZcWan+NVY7JqzN+QbE+G1gBOcV8CW/30+LT4BdrqVVrIXjvrzUQuvsurG/Yy22cunCcnvc6LpZhn48gAIAwDj/eroCALMIJzqJdfGMjeuXW+/KurEA6DGoWZMuledVe5d34BpBTwAAGEeLT4CMWHDv7KQmteumAoq15Zl8CAAAAAQ+AbLCIGKuC3xtXqV1R7QA65lnbGIUAAAAmI2u7gAVjt3Gt+1cILF13RGtNLX8BAAA4Cu0+AQI5MbZ3D8Pl6XWu7Ju2EK0lH9qoqTUdpyR6/oPAAAAM/lt2/bngRWuEfjhK66OP7oK32kAnuZaxAjOK+BLfr+fru4AAAAAwPsIfAJQJTc+qLFDAQAAmI3AJwAAAADwOiY3AqBKakImAAAAmJEWnwAAAADA6wh8AgAAAACvI/AJAAAAALyOwCcAAAAA8DomNwIA4BGxSdJ+v99//l2aQO2YtiY9AADfIvAJcIPw4XwlAgnACLHfxTAQGguM5j7Lpa+pz5l1nygTAIA6Ap8AN1nx4XblgO1ouX2z4rGGu/39/Z3+jUkFDPc8fQcBANg2Y3wCwGl/f3//CbAc/93iSnBZYBrSfr/ff74jsX8fvz/Hz2Lrh8vC9LH1rqyb2oZc/WP5pbYDAOArtPgEgBNSQU4tzWAOYYvSWGvQ/e/ws9i/w2WxPFP5t64b1iuWT026XN2YT2r4h53jxxnOK+DrBD4B+LwRDwXH4EYqz2MLrTAocmXdXIAlln8qEJPaDhjlSvf3XH69WmMfA41n8iutm9r22vJi6bT2BAC+TFd3gIflHkrPftaybqpbJueFrbDCZbtjN/kwzZV1YwHQYwCoJl0qTxgtHEJi2575nTp+V45/n6lH7bphmT2MyJMxcsfI8eMs5xXwdQKfAA+aIejpoXjMQ0FqjL+zedasmwqqXG0tJujJ3cJWmrEgZK5FZvj3lXM4HDtz1Pc3lr4n32MA4It0dQd4UO6B/OxnNZ8fGfdtjHCfprqjt+RVWnfEcXRuMErNcA05sd+51PAQx3Jyw1jkWk7n6pdqHX123XB/lPJP7cvUdgAAfIXAJ8CHpB6EzwQ/r4yd9yWxbuatLa9a1x1xXBxreoudT2d+h2o+S/07l1fp75Z0PcusWVazvcypFNCHM5xXwJcJfAJ8RC5wJYh5/qEg1tJKazEA4ItWHlbDvQ68k8AnwAeMCmoKmF5rBVabTmsxgO/w0qmeIFtbeXedVyuetyufS0CewCfAR6TGu7vqTcFPD5tjrfxQ8bbzwbH4Dseat1vxPFn5ewmwGoFPgA9IdY9O/X0m/7cEPxlrxXPkrQ+ojsV3ONbrOTMeNJQ4r4Av+tfTFYA3cBPBWcexFVPLaj+r+TxMu//Xs+Xn6t+FFQMEALyP6xEjOK+Ar9HiE+BBufEWWz+r+TxXbg/hZDmrqd1/cEbrMAqx75Fz85ozQ1k4DlzhnGOUla4pqYkbc+lT6Wpe2MfS9JrV/u7vdGlflPIK9304kWVLXe6QO3ZP1LN0vs24D/lfAp/Qia6+8F+zfA88cDKjmgfA2Lnbs4X219U+hDsO9OKcY5TZrymtwyuVeivVlFdTh6vu+E6X9kVrADgW/J2tsUKq4ceoepb2Y01jktn2If9LV3cAXu/Yrb+Ubtv+fROz/3dcTn9nHnBSDzW1+Vx9qOopdl6mAvZ3nI9fPB6p34Ynj8NoXzzOM/niOfeEs+fc1XO9lH6k2a4psXJH55XrMTXKqO9071avXp7wVVp8QkdmhCbHA8scUt/R3M2p1jZjCL78b9k1w1mMbPXQ+tmbjkfsN+CJ4zDa14/zTL5yzj3hi0HPWB2evKacsd9rjX7BN+p+7o7vdLiPWrelplVwmHfYujWVNvx3uI2xLvbH45Eq90zX91RL29h2xPZprt6lspmPwCd0NvOYKTzHeTCfMzenMz0cvEHupr/lgWBU2qO7jn1tOSPqs8rxGH0sWh6KV/xNWOU4b9ua+/eMt59zT+h1no9Mf8exfPKa0mqGF8y99sPobQmDhWd+P1Iv+sN/pwKTuX8fA4mxYQ5S6Url1m57LE1uO44vCMLGDrH65MpmTgKfMIhuSbCGlhuXN9/g3PGy5urvYWtLkJb0pbQ99kuuHqkWCTXpe9elJY8njseVba89BrVW+E34+t+mMwUAACAASURBVPfuaV8+5+6oa8/77JHneszI3/G7rylHufJqAlVPqqlD7+/0GWfLiQUjR5Q7Il0Y/CyJpTkGWHvUi3UIfMJgfjjhOTPcnK5i9tbqrTfqrS0gntreXJez1MPhDN50PEpd5WY+DqO96TjP5O3n3OzXk5iR5/qdZr6mlPZZWJdZ93HMDN/pXGvOtwm3L7btsRatx7Rv30f8k8AnwA1WemAJve3GYIab05md6To12tuCLzUtDcKuVts2z836G45HTRmzH4fR3nCcZ/LFc27G60nM6kHPFa4ppe7JsUDWiHr1zHe273Rsn/bej7Od+zUtOMOu7ldaabMugU+Am8x0o1DrLTcGs92crmDEDfMVrS1BWtLf1cqkJc/j+Xg2j5FWPR6t+cx+HEZb9TjPxDk33/UkZuS5Psoq15S9zFzX49L6YWu92L1aKU0vd36nY9sSBu5y+cSCfLF73FRQ8Bg0DNeNpQ3XS9U1tl25cmvqk9rumnv6MN/S36VtYT4CnwC8lgfOd2htCdKS/q5WJmfMUo/Q147H0+U/5WvHeSb2xb1GnuszeaqOLfsytjz175r0LXUZ6Wy5tb+hZ8uOfVa7rLYeNfm15n+m3DPnTk0eK3z32bZ/PV0BAJjJ/ob6+N9Xje4OFGsFEi7Lld+Sdv+8Nu0XOR7f4DjzhNHXk9DV8/yO9ADc47dt29+XH+oA7rBKa4DQqvWmn57nwKrn06r1zll1m1at95NW3Wer1pu0Ecd01fNk1XrXWHXbVq03kPf7/XR1B5hFabyemvF8asf8cXNHrRXGZgNgfq4n36G1KzATgU+ACdQMop8axL0lzb4cAOAN3NfMRWAbmI3AJ8AkWiaCOJtmT+chgac49+bhWHyHY81bfTnIlvpeX9knNS/ir5YBcDeBT4AJ7DeQNV3AeqWBuzkn5+FYfIdjDe8UGzqgZgKmK7Oee3kOrMis7gATKd1Q1txsuiEFAPgeLzoA/pcWnwALqWkZ2tJ6FMhLjae7a5lorHbysVRevs9wrxFdiWvKq72O1/w2lH7DwvLCZawj1/rz+GJ9T3c8f3peswBmo8UnAEBELOixPzDu/5UCI8eHxdiyGh444RnH7+z+X8mVXhdh/jXdjlvrEv6GpZbrPbKO3+/3P8freDx34TUoDLA7H4C3EvgEmIhWmjAP30UgtNLvQqyuK9WfOqmgfG1vAecE8Ha6ugM8LNeVKOyOFEvXkuZYniArPCvVDTH8O9Z18TipRa6LYqqlTmo9IO1qV+Ka73Vq2Yjva64bvN+E9cRadzqeAAKfAI+rmV2zV5pSOqCvXPfAcEbeMDiSCnjs3RpTM/rGuibGxgyMrQ/8r1yX8ePnqe906ntd810Py4r93ZNxwtd3PB91UwcQ+AQAqNb6EFmaVCT8LNU1NdeiO1d2LnghsAF1YoHJ/e+asT/DQGgunSAVtY6B8aNjwH3/O1wv10K5pjeB6wcrOjs5ZWseqXXe9p0ZMSHfKAKfAAANYjd4Z7uh3t3qMlWebu9QdrUrceo3owff4e+p7emTWh6mKf1dKpP7rPyC5KlzqLblfO0LqNJ2xFr/z+jKPWjrsElP7geBT4CbzHrBA9qFN4ozPgymusPHzFh/mNWMXYlbv8Na7MHaVvz+Pvlb2bq/csMJzfCbTxuBT4AbrHhzAl8X69JX27ort24saJpaFsvzmEepO2KYPlUe8L96dyUOv6+ph+hSmtpux63dkrUaBWiXmowu1cMmDKbuUuNGh2paWsauT6VxpGPjVefyyS2b7Xoi8AkAEHGlm1+PLoK9yprhhhNW1LsrccuyHuu11t9vBfCkM2NApgKDPYQBwFSAMRwCKTesUC7PmpfaNS+xY3VKvcSP5ZlaJ5XPcd2w/NjfTxD4BAB40N03hDPcgAIAxNS2Fky1PKyZZKfnfVBt1/eWMku9c2onEoqtU/vSrNStf6Vu/wKfAAAPuHt2y7fOKgoAtHcvvhJYS6WJDQ1yRW5IkdjysNViqc49umTfdV+Va0ka1iW2X45pW8+P3gHOu7vC/2t4CQAACzp7k9fy5r/0wNBTzVt+4Jv8NsDajq35alri5T6vuRcptSjs/ZtyHFd5VzPkSKx++7/3tLn6llpehvn3khoDOia3DeFY1bP81o86T1K0+AQAAAB40JXAWc8AUk3ALZbmjuDg2W7qqcnqculKgcQwyJwb0zPMs2biujCfPU1pH6Tq1FrPsH6pYGwpTbhdTwy59Pt3PeaI+gIA8/nimJClWTZT6Uo3sGfXzQ1IX1ov1a3ra8cUeN4XrydQ0npdPtsNPfxsRFf33GdnxqXcncnrrb81b962EX6/n67uAAChcIyk2Nvv2CDxufWurBsLgB4fWmrSpfIEAJ5RO+FM7/JWkds3qfuYN9/frHb8ZqGrOwBAhSszZKbyK62bunmvLS/XTQsAeM6oIFbtxD6zqqnj/gK3tVdLy4RMtRPwnJ2op3Wiodb8z8jtnxXOnRSBTwCACuENX64LfG1epXVH3GSufOMKAG9wd9Dz+Pkd9TijtR7H4GdNPrkX2GGa2PKaYHLL/mzpfXPXMYqV84ZeQrq6AwA06DFD5pnxvHpb/SYWAFZ0R9Azdo0/Do0TDq8zqh6jhduUKzcV1LtaPvPT4hMAIKE0a2dphszU5EOt64YPMqX8a2YQdbMOAPcaGfQ8/r+1zFjQNNea8ckZuke52s27tbVt6p4wde8X+zz379I94jFdbFtz96mx5TMzqzsAkPWmm1oAnuN6wtf1+A6s+j2aod61M9G3dmFvGVu05d9n1tvrURO4TpXRknZ2v59Z3QEAAACGWiVQRLtYL5wRZcyQLjau6ux0dQcAAACAjLMzvb9pqKEV6y/wCQAAALCI1Vrcza62Ne6VVpJvG+JgtvrkGOMTAMha6cYGgHm5nvBlzv9n5VprxsbDPMqN3VmTLlZ+buKhWLrUJEMxqYmRSvVoWb7Kufz7/QQ+AYA8N+oA9OB6wpc5/9fR+1i1TpZEPyY3AgAAAABeyRifAAAAADBAqms79xD4BAAAAIBtTGBSsPM5uroDAAAAAK+jxScAAABwWW6m6dlpkQfvJPAJAADAcgTZ5rTitq18LgF5Ap8AAADc4vf7dQ2MCbIBkGOMTwAAAADgdQQ+AQAAuMXf358WjwDcRld3AAAAWMQeOG7p5h8LNt89TMCxDrmya4ZDqB0y4cy+6p3fcbt71wcoE/gEAADgNnurz5HBn1z+rZ/1TN9TSyAxTPP7/W6r515eWH6s7JrWwLUthkdu34h9X5NnKU1tvUp1fINwu0rnQ81+KB23sLxwGc/Q1R0AAIBb7cHPEd3ec3m2ftYz/UipfZkK5sSCMyPVBn5q0tW29LwzqHt13+/13f9LHZde+3GVoNyV8zO132vT19QlPG6p5Yb3eJbAJwAAALc7BgV6BgZyAYzWIM/o9L3F9mWqTk/XdZQ96DQqsJ4r9+y+P3OehWXdGez9oti+tb/XoKs7AAAAj7m79WHMMVg2In1s/ZFagmBvbI123P7W8UB7lj2DWJfv/f+lYRpiLUOP+aXGjq3tkp8rK6xnWG64rCbvkd3Qc93gZzofvkjgEwC4xcoPVm5YAcZr/a19KlDVI7B1Zf3cdp/Jt+c1rnaMztHX1VH7ofe+vyIMAKYCjGEAOJU+zCs1LmsqsHlM31qncFksj2Mr3tg6qXyO64blx/7uqTX4zhgCnwAdxS6wpTeLLW8cc/mPUPM2FlqseM6sHLBNWXmbVjyHgHk9EfQcoXVCln353Wbdf1f03ve991HtcW4ps/QcUjuRUGyd2rE4Sy2uja3JTuAToJNcF4p9eWwsnuNnpRuIXP77sjveoLuJgPWt+ODptwcYoXWsxFnGVqwpM3WP+UQX3DPdz2c1at/XdDUfUdceci1Jw7qkxjhtOS9TDUx60NDjXQQ+ATqIXaRHBwjvCEC60LNb/QEFAGJKYxxeTT9Ca3nHANyVfK44djOOfRYGsHLdkUtpUl2xexi571Pd0mvybw0UXlXqYh/WsTafWRpYtO4n98lzE/gEGGjEBTAc62ZfFn6eGnsnVsdS2tLbVG9FAYBZxAJj4f1RTavOkenv9nRdaoPJqXS90jyhppVrLjCcSpfrQh8LJKaC9jXfl3A7YvnsaWpeHuSG06qtZ1i/WJ3D+tZsV+2+LfF8NI/ftm1/DgLANbXdMlLd1XM3JbH1d6mbhVy+sc9a0pb+7ZryPi1v9Wvyaf1s/3xX8+DZmk8u/17ndWu3wtSLih5W/a72OAe3rW0/jjwO8DW9f3u++ls2s1W37Y56r7pvWn1lO3Psg3n8fr/tX09XAuDLWselCbu81L4VLpXfgwv8N4zoflRzHu/nfq4L1Nl8avPvZe/ylivnGKA7fu/vqNudacL9ULNveqgt56njAAAr8jzAjHR1B3hYrPtLqvtF2I2kNu+RZu7WRV81XbXO5ps7n2vLOpvPk+dsS1evfftGfc/uDnqWWtbe9XuS61oXWz76OACszsuh7znTowLuIvAJ0EHqQbjmwbilG+XZB+2RD+ip8XR4r9qhGUZ4a7Ap3J+5IO2o71pN3r3SbNt8xzJ2Tj9xHIA2votzmel3nfs47v9kf8xF4BOgk2Pw87hslxtY+2yLttTA22FdYi1Jj917a9PGuqUe/+8i/x1PdPl98uH2rrJry1n9Qf9K6+E7usH7LYM1+K4CUCLwCdBR7gY89lnLDXtNS7Cz5dWm9YBB6OokMWfK6hGYSuWRWt5zcqOYlrF7e9RnlsDp/kLlzG/hGT2GVAAAYB0CnwDAp7QGPUdqHdZiloDlm+SOueMAzKDU2yeVpma9XF5eCAFvYFZ3AOAzUpOIpZaPEM4QHvs8Vg8Pov2UjsGeZtscB+BZx6GJcuMLx3oGlXoLpfh9A95Ei08A4FHHsWJjk4OFD3mpCcRq80kFsu4IeLakDcfUbc1jBXe3sj3z8P+F4wDMy+8NwDUCnwDAo0otH2vHzj2bz6wPlXfXqxQ47pUm1fWyZvK2J8xSD4Crwt/Y1N+xcaePYzLnutWnWqXO+hsPvJ/AJwAAVYHhHmlaJ4EDoF5pErfjS6kwmJkaG3Rv+R6bkO7YFT8VEI2VB3AXgU8AAACYXE3QMPw8FwhN5VcaZiZXdq6Ogp59rDzB3pPH/+wkYa15pNZ527kfblfp+/3kfhD4BABus/LNOgA8JdbScndmDOm7gg+p8nR7v2bFffbkPWBuiJ6j3ARiYbra8mrzfMKV34LW4Sue3A8CnwDALVa8SX+zWW/CAfinsBv63rV8Nqnu8DEz1n80Xf2fc3Zyw5pJN5mfwCcAwMd46AJYw3HCuNp0pcnmYkGdWEDn+HfNWJ7husb25AtiXb73/8daOpdabveYKCw3UVmYRxjQjU1klprwrLQPUvW7m8AnAAAATKg2aJDqtvtEWTMEOmYlCJx2ZgzIVGCwh9TkX2H5sdbYuaDn6InCYnWKvRBJTXaWWqdmErSw/NjfTxD4BAAAgI+4OxAxQ+BjJqOCnz0m76lNs6frNQHQ2fLDNMfAXW69nvu+tut7z7F4aycSiq1TOwxFqVv/St3+BT4BAADg5XIt6kbM0FzqbhuWFy57s97Bz5pWdr3S7Mtr6nFV6jxLLQ9bLZbq1+O8u+t8zbUkDesS2y/HtDV1TrXu7OHu7/u/hpcAAAAADFUKTuRae6UCJbm8auqS6sqbW75KK7KrjkG6Hnn1cGW4g92I4xfbT7Xn8jGPWACw9L2oDeb23O6WiZRy2xCOETzLS4XSfu9Ni08AAACgm1jQZpagy0xGtahLlVUas7JHGdvW3lK01tl6hwHAmnSlQGIYqM+N6RnmGQtsps6F2rE9j/nUTkqUq2dYv1QwtpQm3K4nhr4Q+AQAgIQrN+iztbDYXRk/7Uq63Pq5rntHd+3LEd1+4axSl/FY0CI2gUltMCR2/h/L6rVNtd2Xv6Blm68ED0cGPWvKOdtS9Gp9r7RkPS4rfV6zTkt+vbrf17SOPbNtteXXrjeKru4AwOvtXaRaHxaO6+XyOD5wXnkg6dXljTmMGOesRz61XUp7dHmsqU+pjmfLuBocyP1dSg+9xFpfHZftwu9KrGVZLp9UcPPObuhf6+o+Si6w2dKF+omWeaFcd+jcOKNvNcMxWZHAJwDwaqkxxWocHyBzD35XgjOxfK46e9N/NWj7Ni0PiKuY7YFptlYhMKPYS7Ha1pFhF9mnW1MzVk3Qc9vKM3I/GWCruWfLdQs/fh5KvWyLvdyufWl+9uV6Kb/SMuoJfAIAr9f7ZvFtwTDaHR9Cah5QYulTD0vh8lg5qQe0WH1y2xC27Mq1oKlp2dz7YS3VHbZUTs0+S5VXk7eHUO4UawFdCmSGYq1Ee/GdmMPx97LX7+6VF6lnXja3rHOs4/H8aw16xgKttS2dR7SIjl3zSvvGdy9P4BMAeLXUzeiZQFFM6mEvFyhJ/V2qX83DZW3ApyW4Niowl2thEeaX2o475Fr57g8kxzrnuo4e08celmIPOKmuq8f1UvVJie3b3INbruwwj9K+uCKWZ25/1NQ7l/cxjzCNFyDcLfxtnKWVZmuvijNBMfJK9xPb9s9Wv+ExSF2fY/nE0h/XufP4hj1yalqJlpa1ln8n35tzTG4EAHzCMdjUq1XEMd+jWHDrWGZNXY4PKGG6Yxm57QzT5crMrXdl3XAflLYnlS5Xt5FK50fpISsVMC2VmXuAywXcavdLS0CwNv/wsxGBwZaWPFfqIqjJLGIB/W1LBz9rX0CkXpKU0oS//6nf49LnqfSxbaKs9rc5d125ms/qxy12rra8ZCid67F7vNi/Y+uk7r1q03ydwCcA8Hm9bwxL+ZWClr3rFgvglIJrpfxK6/YKzNXkOULqAWj0Q0TNQ0tL4L42mNDzZcDIPFNavnOxlkoeDplZ7KVCKV1tYKrm3D+z3t0t72CE2heuNdfi1Evj8N9h+bUvlnNpvk7gEwDg/xsZCIm1cuyhps6ph+YzLQJq1x1xo/2Fm/fWFpglI863O1vbtpbVss4XzicAxqsJNF554Xwsp+beQI+FfxL4BAA+oeZtfe3N6Exv0FvqkeqC36J13VHB3pH7P9dtLNWNNPZZmN8xTar76DF9qsVprMtqmCb8dyztsYzaPGNd8mr3xZnusmFdY3mUugmm9lnshcCobr8APQlsPaOlF8UxXa8u6LU9KVyH/um3bdufnQIApKz8IJ+7QW0ZWykUC1LF0sTyrQlGpcprveFO3WjXBtxyAZ7adVvzCpfVHCfu0eu3YOXfFK5x7IEnpX6DwuWlv6/k/9S/v+r3+wl8AgB5bpr6sj9ZVY9z1/n/bY4/8JTSy/DcS+1c9/XWdK0vv8P1YmWWXj5/mcAnAFDkQbUf+5JV1bY2hhy/gcAK/Fa9x+/3M8YnAMBo3ryzOucuALAigU8AgMEEjQAA4H7/eroCAAAAADADL6zfReATAAAAAHgdgU8AAAAA4HWM8QkAAMBy9onjVqU7LcB4Ap8AAAAsadXg4epBW4BV6OoOAADALQT8ALiTwCcAAAAA8DoCnwAAANzi7+9Pq08AbiPwCQAAwCvkgqotn/1+v//8l1tWyn9EkDdXh9I6pW0AeBuTGwEAAHCbvdVn74mJegY9j3XbPw+XxdLUltnDMf/cvkzVv/YYhOvXlBtLU1vfUvlvEtu3rccylib8PDwXrx4TWIkWnwAAANxqD372DA7mAjejgzqx/O8MJKX2ZSpQFgt8pfL9+/v7n8Dc/l9q/T39sdzYshqzB+SunMOp41KbvqYu4TFLLdcKmLcS+AQAAOB2x4DLU0GXES1PnxTbl6ntqwmivWnffMHTAXiYka7uAAAAPKa29WFvTwf2Rm7v1W3b10+1GO3R/TzsZp36OzXsQFjHY9owXSi1Xqx+qSENjnnE9lduH9YsG9ENPdcNXoCUtxL4BAAA4HGtgZcrgcNcYDAWLBvRFfhsoClXj57Bq+M+CvdX65iUMeFYr2GwMBUAPI5PGhtrNdZ1O1bf3FizsW2P1Sm1Dal1arYttl9HBulrjyWsSuATAACAz8lNapQKlIXLZtE62c2+/GyeZ+tVmmQq1VW7tvt+bL3cBEytQdtwzNNc2cc6lOoIjCPwCQAAwKfEAnJnlz2lJfhXM1P9FWe7ZZeCk72lyovVvzQhVE2dU607ezAjO9QR+AQAAGB5sW7C4TiLLa38agKFufxry2zVmldqAqkn63SHVHf4mJoWs6lu9E85MzTEjMcJRvtt2/bn5AcAUtwoA9BD7+vJytenFeqemzQoXN66bm3r2pxcvrHJjVrHzKydbCg1kVJun9VsW+s+LH2eavWbyw9W9/v9BD4BgLwVHs4AmJ/A53+tWvdR9b57f6y6/3uyD/iC3++3/evpSgAAAADfJOgJjGSMTwAAAJY0w1iLnNN7gqXZygPmIPAJAADAcgSw7rfyhEjOl3+yP/gKXd0BAAAAgNcR+AQAAAAAXkfgEwAAAAB4HYFPAAAAAOB1TG4EANxi5Zl3TQAAAADrEfgEAG6zYgBx5YAtAAB8ma7uAECR4B8AALAagU8AAAAA4HV0dQcAiv7+/rbf77dkV/VZ7K1mW/dhrLWt4wAAAGUCnwBAtdHBz1L+xyBgKV2PfEZoKTsWLP39fs3HIVZmTT1SQxyE6ff6nA3uhuUJ7AIA0IOu7gBAlb+/v38Et3or5bsH10r16JXPHfYgZuqzbfvfIGAscFkq47i9sWWlAOcxbSz9Md0VvQKeZ4/plXPBOLgAAPMR+AQAmuyBr96BnlLQqzYo1iufO6X2Z6quPbrLX/F0wBgAAGro6g4ANGttddhbry73tfnctZ0jhhIIW3mG5R3TnJHK41he2K0+9XfYpf/4eWy9XH1i5cfyD+uQq/eZdWN/57Ynli62TwAAKBP4BABOOzvO5BVP5NMryDoy/5JYIC0XFG3N9+gY2Dt2jz92iQ/T7OuF+cbS5eocyzP8dypAmVrvyrrhPihtTypdrm4AAMTp6g4ALKXX2JwzjPF5HHcz5uw4pk+rmbQpFbRszatGbCiBK60na9ZtHb6gJt2IISYAAN5Mi08AgBu1BL5iM7iP7O48crb7WCvHHmrqXJogqqVOteuOOD5aeQIAtNHiEwDgBqXWnal1tu2/Lf2utlKsmfippp4zdbWurfO2/XP8z33dVq3rjmihqdUnAECd37Ztf7PcuAIA87lrIqHcRDKxLump8R6v5HOm3jOrmZwn/Cy1fip9Lk1qUqHUJEsppWObqndpoqHUtuTSta7bmldu4ieTG7G6lX9PAVjP7/cT+AQA8u4KfM5q1XrnPLlNb9yfQB3ffwDu9Pv9dHUHAOAegh4AANzJ5EYAAAylizYAAE8Q+AQAbmNSljncHYAU8AQA4AkCnwDALQS/AACAOxnjEwAAAAB4HYFPAAAAAOB1BD4BAAAAgNcR+AQAAAAAXkfgEwAAAAB4HYFPAAAAAOB1BD4BAAAAgNcR+AQAAAAAXkfgEwAAAAB4nf97ugIAAADQ6vf7PV2F0/7+/p6uAsAnCHwCAABwi9/v1zXot2IAceWALcBqdHUHAAAAAF5H4BMAAIBb/P39afEIwG10dQcAAIBF7IHjlm7+sWDzisMEALQS+AQAAOA2e6vPUYG3Y5CvpoxcXWrqGUsTBhpHbGvtdsYCpb/fr6reNflfEdattL9rgr4tx6N1H5bSnanv3XL7Z6Z6Qi+6ugMAAHCrPfjZu9v7HtTZ/yvln/u8pm6xNGEd7pDal6mAVizwd1zeUv8rxzBVr9r0NXVJHY/ac6X1nGqp7xNidZqxntCLwCcAAAC3OwaSegVA754xfrYgUmxfpupTW8+VgmIjjsdK2w/8L13dAQAAeEyq9eFoe0u+keWmum6P3tZeQwmE+YRdvve/w315HM4g1dW+tOxs9/KW7UnVpWX9WF671PaVtjWVNrd/Y/mFw0qkytX1nTcT+AQAAOBxrUGWK8HDkWOM1rhSdm67ewYIY8tKgbVjC95Y0C0ViDuuG5YV+7un1vFFc5/n8koFMXP7NfXv2L485pVKVyq3ZjtgNbq6AwAA8Dq51pZvC+bkxuPMjV3Zml9tS8BYIDSXbgVnxvg8U8YM6UaMvwtP0eITAACAV2ltvbdiMLR2DNLYDO6tAczjv892DR8xkVVYtzvzDdOluvWvaPX6w5HAJwAAAK9R0+U4lX5UPXpqzTPV6rIln2NAb3Srx1pnhkY4O2FVTboex3u2APxs9YEzftu2/TmRAYAUN70A9ND7epKbqOaoNF5hKlCaavlXk6a2vNnkuqTn9kcuTSzgWgqc1uSV64of+zw3UVMqv5Z0sfJb90fN+ZzLrzR2aqrc2vrAan6/n8AnAJA38wMaAOu4I/C5glXr/Tajz0fHGZ73+/1MbgQAAAAAvI8xPgEAAAAuyA0HADxH4BMAAIAlzTDJDmuaYeIpYDyBTwAAAJYjyARAiTE+AQAAAIDXEfgEAAAAAF5H4BMAAAAAeB2BTwAAAADgdUxuBAAAwLZt42dJH5m/yY4ACAl8AgAA8B8rBhBHB2wBWJOu7gAAAADA6wh8AgAAAACvI/AJAAAAALyOMT4BAABIOo6fmRr/s1eaPV3s89r1AWAn8AkAAEBUGISMBSV7pdmX19QDAGro6g4AAEBUr2BjbT6llqAA0ELgEwAAgNP+/v7+E5Qc1TLz7+/vH+UAQA2BTwAAAC7Zg5Kju6MLfgLQQuATAACAolxgc/+sJihpvE4A7iLwCQAAQFZN0HPbyi0yBT0BuJPAJwAAAEnHYOWVbuY98hE4BaDF/z1dAQDgG1Yek81DNvBVx0mLYp/FJh06/maGXeBz+YTlxYKkfo8BaCHwCQDcZsUH1pUDtgBX5X63j5+l0h27wJ/NZ8VrBwBz0NUdAAAAAHgdgU8AIKt2ll4AAICZ6OoOAADAf3jZBcBbCHwCAEV7q88R46y1aoI3NwAAB3FJREFUTlqRq0dNHWNpwof8kdvZkncs+GCsO2Ckkb8xZmQH4G4CnwDAY8KH4NJDca4VUk0LpdJswrX5XFEb6I0FSn+/36nAQW6bvhyEOBOMHi0XmJ+pngAAKzDGJwBQZcRYnz0DOTV5zTZb8B7IjC3ftv+t2/73mePw9/f3j9mVz2z3leM/Y9fZGQOJs52jAAArE/gEAKrtwc8nglh3dJF8qhvmvk9rWoOeqV/PvAAAYBW6ugMATa60Ojzr6XHhZmyt2FOqW/3u2Nr3eCxSgdqWdWN/7+li+cfS5bYjtp25Oh/LTW1nKu3Vbcjtk9h2CFwDAOQJfAIAp/QcZ3L/PJbn00HPbesTYJp1nM0w8JYLxsXShvm0rrv/+9iaOBXUzKXL1S1V5lEqiJnbntS/z25DTYC5tB0AAPyXwCcA8LjWSY3eEvApbXMqENxbbtKns2OBltZNbUdteXftm1KZd6ULg58AAJQJfAIAj6ppiZdKP6oeI9VOwhSbwX1UF+fSJEot5dWuO2Jf5/KMdWFf1er15ztyk7dtm3MZgPFMbgQAPObYrTfWqrN2/TCv1jR3aG09eQwgHvfPyEBBuH+uzPxeu+4KLVhz+T5ptvoAAMzmt23bnzdtAMBoq3ZPX7XeMaXJiGonLcqla123Na/aiYZqtr+UfynfmnFbW7YhVW5tfWBGV4e1AICzfr+fwCcAcI9VA4ir1pt/Sk00BIwl8AnAU36/n67uAAAAAMD7mNwIALiNMQl5SqprOzBWbNgG3z8A7iLwCQDcwoMuT3MOAgB8i67uAAAADHN86eAFBAB3EvgEAAAAAF5H4BMAAIChtPQE4AkCnwAAAAwn+AnA3UxuBAAAwDDhrO7bJggKwD0EPgEAABhiD3oeA52/32/7/X6Xgp+xYGpYTk/hdpTqH9vuWJrw83C7juWFy3LlltLVSh2/nmUAjKSrOwAAAN2lgn+xYF6rPY+/v7///Fdbnyvlpf4upa+pyx4IDbcnXJ7ajtp0LWKB2dL+7lEuQC8CnwAAAAyRCpCNaCm4UuvDWF2v1v/u7V9pfwPfJfAJAADA0sJWhnt3+n157P+5ZWE+uWVhWb22J9basnaIgJqu+OE+yO2Hffnx/7G0NWkA7iTwCQAAwJJSgcmwO/axa/zx/3va4zrH4F2s2/iZbug91JZR83lq/4T/Dss//j+2f2rSANxJ4BMAAIAhcuNR9pAab7JmcqHj53tg7u5Jk0aoCTTW7p9SOTWtObX4BJ5kVncAAAC6OwbGYrOC9wwmxlostpRzrGPvIN2oWdDPzvR+Zv+k8q3ZZysFjYH3EfgEAABgiFSrwFHBsGMwb5bu1a3bWjuOZ22+uZnZ79w/tdsF0NNv27Y/Pz4AAACsItclPTceZy5NLDhbCgzW5JXrih/7PNVCNpff2XSxsmvU7LNeLUsBzvr9fgKfAAAAMCstJQHO+f1+JjcCAAAAAN5H4BMAAAAAeB2BTwAAAJiUbu4A5wl8AgAAAACvI/AJAAAAALyOwCcAAAAA8DoCnwAAAADA6wh8AgAAAACvI/AJAAAAALyOwCcAAAAA8DoCnwAAAADA6wh8AgAAAACvI/AJAAAAALyOwCcAAAAA8DpdAp+/3+8//9Us3z8r5VmTT02eNcuvpDnWEQAAAAB43v9dzeD3+21/f3//83dq+f7vUp6l/HPr1CzvmSZVJwAAAADgGY90dR8RJEzlmVp+DFb2SgMAAAAAzGG6MT5XCiQeW7fq5g4AAAAA85gq8LlS0HO313kPgAIAAAAAz5sm8Lli0HPbxnTbBwAAAACuuTy5UU+xWeEBAAAAAFpNE/gMW04ex8/sraZ16aotUAEAAACAbftt2/Z3NcB3DE4e82pdHua5f1abvrasMKh5Nk1t3QAAAACA+/x+vz6BTwAAAACAWfx+v3kmNwIAAAAA6KVb4DM3Fmfps/2/3LKrdUvldaWMlnr23J5eZqsPAAAAAPTSJfBZmggoN0nRvl64/t/fX7cxM0t1u5pvTR4jhxM4G8A0xAEAAAAAbzVdV3ezqQMAAAAAV/3f1QxigcrYTOd7q89cUDP3+Z5nONN7LN8wbaqMVJ6pclql1o0tL5W91ztV59h25fKq2U4z1gMAAACwqu4tPvcAXGugrBT03POMBf6Oy2Npw3xSQb6w3rm8arcnXDe2/ListI2pNGHaUl6l7Tx7HAEAAABgBpdbfOa0BM1yLUJrxgg9akkbrncM9p0JeB7Liq17JpDYoz6l8mP5Cn4CAAAAsKqhgc9WqeBnqht3Lp8zZR/zD+tytsXnmXXvzHMXm1zqWI7gJwAAAAArGTq50ZngXI9WjWfK7xng6x2UvNOxq/u2CXgCAAAAsKbftm1/V4NbNZMLpbqx5ybaSS0LhWNZliYtKgUmUxP8lD4r1Tk1sVCsjjXLwjxr14vVoyYPAAAAAFjB7/cbE/g8mwYAAAAA4Krf79enq3upFaWgJwAAAABwp25jfOYCm4KeAAAAAMCdhk5uBAAAAADwBIFPAAAAAOB1ftu26YcOAAAAALzK/wPxr2KAwJqxRQAAAABJRU5ErkJggg==')
