# Supplementary material for: Identification and functional analysis of non-coding regulatory small RNA FenSr3 in Bacillus amyloliquefaciens LPB-18
Source: PeerJ. 2023 May 15;11:e15236. doi: 10.7717/peerj.15236 (PMC10194069; doi:10.7717/peerj.15236)
Supplement: Supplemental Information 4 [file peerj-11-15236-s004.zip › KO/CK-vs-T1_map/map00190.js]

getPicJson('data:image/png;base64,iVBORw0KGgoAAAANSUhEUgAABP0AAANcCAYAAAAkRNqoAAAACXBIWXMAAAsTAAALEwEAmpwYAAAgAElEQVR4nOzdebwjVZ3//3cltxtwBFFHcUb9MSAo+lWUEUfBAVSaVURlaEBa2Yd2AREU+ioiOIo2qIBsNsgqi7KICiioIEvT7CiiA7IMyCC4ICoyCtybpH5/VE7lVOXUlrVS9/Xk0dyk6lSlslRSeedzTnmSfAEAAAAAAACojClJ8n1yPwAAAAAAAKAKPM9TbdwbAQAAAAAAAGCwCP0AAAAAAACAiiH0AwAAAAAAACqG0A8AAAAAAACoGEI/AAAAAAAAoGII/QAAAAAAAICKIfQDAAAAAAAAKobQDwAAAAAAAKgYQj8AAAAAAACgYgj9AAAAAAAAgIoh9AMAAAAAAAAqhtAPAAAAAAAAqBhCPwAAAAAAAKBiCP0AAAAAAACAiiH0AwAAAAAAACqG0A8AAAAAAACoGEI/AAAAAAAAoGII/QAAAAAAAICKIfQDAAAAAAAAKobQDwAAAAAAAKgYQj8AAAAAAACgYgj9AAAAAAAAgIoh9AMAAAAAAAAqhtAPAAAAAAAAqBhCPwAAAAAAAKBiCP0AAAAAAACAiiH0AwAAAAAAACqG0A8AAAAAAACoGEI/AAAAAAAAoGII/QAAAAAAAICKIfQDAAAAAAAAKobQDwAAAAAAAKgYQj8AAAAAAACgYgj9AAAAAAAAgIoh9AMAAAAAAAAqhtAPAAAAAAAAqBhCPwAAAAAAAKBiCP0AAAAAAACAiiH0AwAAAAAAACqG0A8AAAAAAACoGEI/AAAAAAAAoGII/QAAAAAAAICKIfQDAAAAAAAAKmZq3BuQxfO8cW8CgAHyfX/cmwAAAAAAQOVR6QcAAAAAAABUTOkr/Qyqg4DJRtUuAAAAAACjQ6UfAAAAAAAAUDGEfgAAAAAAAEDFEPoBAAAAAAAAFUPoBwAAAAAAAFQMoR8AAAAAAABQMYR+AAAAAAAAQMVMjXsDhsnzvMh13/cT59vz4tPTrqet37U9SbeTtK6sbcmzriLbmLaupG1yLZe2ba5tcN3PPI/1ILclz/PqWm+vrwezbL+vifj6krbBzMvz+AMAAAAAgMnmSfLL/CU/LajIWs4ViOSZ5pqedT1tXXnWkXQ5721nrSPP9mW1zVp/3m3Nc/8k5b4vw9yWXtr08zj3+proZ9vzzBuEXvdlAAAAAABQjOd51ezemxReuCrHXNN6DT/SKtNclWtJtzGsUGTUYUuR5yE+vyzb0s+68y43iNdEkfvX7/0FAAAAAADlV8nQryg7GOm32mkQIVIvt5FVwTVpylwNNorneJgmffsBAAAAAEC2So/pV4Q9jtyg2esd5u24bncS1m+HUL0+LoO8r3nGILTb9lPlZ9Y/qteEMY7bBAAAAAAAo0PoV2FZJ5rIkhV+ZZ0Qooj4thY5QcUwtyWtu+2kh2ZVuA8AAAAAAMCN0K/NHl9tWNV+gxQ/w23aNvd6f8YRBiUFbuPalmGGYmXoYkvwBwAAAABANRH6abBdLXs50+5cN1cei6yQdlyPA2P8AQAAAABQPZU8kUdSiOEKVVzTeg1BJmFctlGGO0Wfh7JsS57lihr2a6PX+2cvDwAAAAAAqsOT5Jf5C38/J3hIGwcu77x4mJIWAqUFWUXWn2cd9vwiAVqexzHPbbrm55nuWqddARdvM8ptyfM8ZG1X1mM/7NdEr/fPzB/me0G/J2sBAAAAAAD5eJ5X7dAPQHmwLwMAAAAAMBqe51Wzey8AAAAAAAAwlxH6AQAAAAAAABVD6AcAAAAAAABUDKEfAAAAAAAAUDGEfgAAAAAAAEDFTI17A/IyZ/4EAAAAAAAAkI5KPwAAAAAAAKBiSl/p5/v+uDcBAAAAAAAAmChU+gEAAAAAAAAVQ+gHAAAAAAAAVAyhHwAAAAAAAFAxhH4AAAAAAABAxRD6AQAAAAAAABVD6AcAAAAAAABUDKEfAAAAAAAAUDGEfgAAAAAAAEDFEPoBAAAAAAAAFUPoBwAAAAAAAFQMoR8AAAAAAABQMYR+AAAAAAAAQMUQ+gEAAAAAAAAVQ+gHAAAAAAAAVAyhHwAAAAAAAFAxhH4AAAAAAABAxRD6AQAAAAAAABVD6AcAAAAAAABUDKEfAAAAAAAAUDGEfgAAAAAAAEDFEPoBAAAAAAAAFUPoBwAAAAAAAFQMoR8AAAAAAABQMYR+AAAAAAAAQMUQ+gEAAAAAAAAVQ+gHAAAAAAAAVMzUuDcAqCLP88LLvu/L8zz5vj/02+v1NuLbCwzSpO8P7B+YJFXb39j/MA7sR0C2qu0nQFVR6QcMmPnAM//sD5Rh6feDyizPBx4GrQr7A/sHJkUV9zf2P4wa+xGQrYr7CVBVhH7AALl+4eKDBHMV+wMwOuxvQP/Yj4Bs7CfAZCH0A0bA/iD0PC/8F59mLtvTk9qk/aKWtf5R/BoHJGF/AEaH/Q3oH/sRkI39BCgnQj9ghJJK4c2HpJlvPqjS2iSV0rvm82scyoj9ARgd9jegf5O0H9nLuyqzgGEp837CfoG5iBN5ACVif/AkfQjl+XByfTiaDzk+3DAp2B+A0WF/A/rHfgRkYz8BRovQDxiBUX/48EGHMmN/AEaH/Q3oH/sRkI39BCgnuvcCA+QqQR/0B2CR8Sni41yM6uxagMT+AIwS+xvQv6rtR1Q9YRgmfT9hv8Bc40nyecEDg2V/0MT3L9e8+DR7bIr45aRxL5KWt+cnjXuRtr1AvyZ9f2D/wCSp2v7G/odxmPT9KL697DsYhknbT+Lbx36BucDzPEI/YJLwAQV0sD8Ao8P+BvSP/QjIxn4CDI7neXTvBQAAAAAAAKqG0A+YEPbp5YG5jv0BGB32N6B/7EdANvYTYPDo3gsAAAAAAABUCN17AQAAAAAAgAoi9AMAAAAAAAAqZmrcGwAAw8SYIAAAAEC5MeQYMBxU+gGoLAI/AAAAoPw8z+PYHRgCKv0AVE78gIFfDgFgMHh/BYbH3r/YtzDX2Gfu5fUPDA6VfgAqy/d9DhoAYAh4fwUGi8APc539uqfiDxgcQj8AlWIOEjhgBoDB4v0VGA4CPyBA8AcMHqEfgMrg4AAAhoP3V2D4CPwA9gNg0Aj9AFQOBwsAMBy8vwKDRQUt0M3sD/zgBPSP0A8AAAAAAACoGEI/AAAAAAAAoGII/QAAAAAAQOnQxRfoD6EfAAAAAAAoDca5BAaD0A8AAAAAAACoGEI/AAAAAAAAoGII/QAAAAAAAICKIfQDAAAAAAAAKobQDwAAAAAAAKgYQj8AAAAAAACgYgj9AAAAAAAAgIoh9AMAAAAAAAAqZmrcGwAAAAAAAOY2z/NSp/u+P8rNASqBSj8AAAAAAACgYgj9AAAAAADAWKVV8lHlB/SG7r0AKoODAQAAAAAAAlT6AQAAAAAAABVD6AcAAIBUvu9TTQ0AGDrXZw2fP0Dv6N4LYOJ4niff9yNn+DIHA65pAAAAAADMNVT6AZgorlDPDvdc01zLAgAAACgffrgHBodKPwAAgDmslwrpvJXWVF8D6dgvAADDRKUfgIlhuvUCAAbDvK+af3kqopOWofoaSOZ5Xviv6DRgLuKYHxgMKv0ATIS0wC/twDg+j6oTAOhIex+Mv+/aYR+A/NL2pfg817Sk9QAAkIXQD0DpZR3kxuclBXscLANAfnb4wPsn0Dv2HaA37DtA/wj9AEwEV8UeBwIAMFy9BH5UXwMAAJQDoR+A0nNV8vHlEAAGy/XemlXp55pO9TVQDEE55jpODgUMDyfyADCxzAd/fADs+DSDgwMAcEsL/KROxV/WMgDSJQXl9r+kea7rwKTj5FDAcFHpB2DipH3gcxAMAMXYIUQ86LMlVekR/gH5sK8A3dgngOGi0g8AAGCOsquj81ZJJC0z16qvqSpBEfGgHEA3gnFg8DxJPjsWAAAAkC4prHF1f7bnYW5LCr0ZswzoiHfrtafF5QnQ2X+AYB+hey+AiVbF6hEAKJu5+F47qGoswkDkea5dgQcwlyQNGcHJoYD+EPoBmFhJvwjyoQ8AgzPX3muzwr6k+5w0PWl9VX38kM9c268AAONB6AdgIiX9Im66y3DQDAD9myvvtWn3s19JZ5mswuOG3syV/QoAMH6EfgAmVlq1BYNkA8BgVPm9Nr79owpbGL8NVd6vgCLir/f4+6PrJDiu92reQwE3Qj8AAADMGWUan9AOeBjTDcBcVGTIBN4fgeJq494AAAAAYBRcFSXj/hLpGqSeSi8AADAIVPoBmFhJ3bD4sgQAg1OF99qk7mNlET+Zg/lbtu3E4FRhvwKGpUwV2cCk8yT57EAAJlHSme/i0wAAvZv099pJHDev7CEl+jfp+xUwLOwbwOB4nkfoB2Cy8UsgAAzfJL/XTvKXxUkMLJHfJO9XwDCkvV9P8ns5MC6EfgAAAKicKn05JPgDMFdkDWvAsAdAMZ7ncSIPAAAAVEfVxkQzX3DtM/0CAADkQegHAACATOassmUOnqpaFWcHfmV+/AEAQLlw9l4AE6+qX/IAAL2p4mdBPPir4n2ciziGyS/+WBW5bk9HuXFma2CwqPQDAABAqkn4slWlcfySuM5mCcwVdlf3on+r/L5QJeZ5ir+/zYX3d2BYCP0ATDS+9AAA5tJnAcFfdfD8Ad3s4M8eUoLAD+gNoR8AAAASuYKJMoUVc7F75Fy5n8AwlH1sUnRXZ/KeB/SO0A/AxCr7F1EAwOjMtS+FSd3gMBk4hulNv2NbmmU4GzaAuYLQDwAAABOJbl8BO7wgyACSzfX3CgBzD6EfAAAAnNICpHGHS+O+/TKIj+/HYwIAAGyEfgAmUpm/iAIAhi9+hs65Kj7uFd0Wy49jmP6Y1/hc3/cBII+pcW8AAAAAyin+pbpM3Wn50h8o03MCjFN8rL/49Xggzj4DYC4g9AMwkcr8RRQAMFxUQwUIPicTxzD9S3qsss74ymMMYK6hey8AAAAwgUzlUjwEpYsv5hoCcABwo9IPAAAAmFAm6CD0wFzFaz+d6wcAHi9g7qDSDwAAABODrpBuSVV/KDf7+eK5K47AL5t90qN+TvbD6xOYTFT6AQAAABVgV/2ZvwQi5ZAWmPzpgc2DNvW6s6s23Hh9A0A2Qj8AAABMBKr88nGduRSjZwd4zz61a3i51WiEf/1mU899yff054e2VG1qSk8+sm3iOngeO3hdD4b9nho/67GZbrezH/e0dvb6Rsl1m2mBe1LV4yi3m881DJsnyecFBmDS8YEJAMM37vfacd/+pJkrwUjWl/pRsrfl6T/vJEmqTU2pNtWptWg1Gs7gT5KeeuxdkfW1ms2w3fPX+lE4fS48r0nmyut6kNIqSNOCunjIlzSGqCsMHETwV/Q9Pyn0y7oPafdnGEZ9e5i7PM+j0g8AAACoIldFTlbbSWLu1+++L83MuP+NIii2H9+//uadqk1NyavXJXUCPzv0M0zwZ5Zb7WXfd7Yz/vzQlvLbIeC4A/Cs19SwtotwpHdpj9ugH9NxPEd2paJ9+0nbwusIcwWhHwAAAEpv3CHHpLFDmXPuTn7Mnn1WajYnqxup2db/u64T7iX5yZeGG/55nqcn7nt7JOhLUpuaigR9cX95eGv9w4u/o78/sWNnGQXhYK297pYkv9nUH+99m/xmc+TPm7m9x6+UGo3kf8N4vAn8MG7x/S3tenx6njFXXRWAZh1J25DUDjAI/QAAAICKMF/+zrnb1/z56W1nZqSVVlLYPh4AjvsLZNr4XDM3pYd9cZceLm3/2cEGR57n6fF7Ns3dPi3ws5lqv1ajIa9eD4O/SJt6XS1Jj9+9iVrNZiQAHGaV3VPXdoK9NLd+rRP+ZW3PoNoAUu/dirMC9DxdmF0BX7wCMWn74u1c3Y+zwkP2E7gQ+qHS8v46Ys9LepN3yfuri+u2srazyPwsZTl4BwAky9MFM49Je68ver/zfCbPReZxueCB4HGYv1J6+5lnFQkF7QDwtJ/5Ywv/7Od3t4+/yHls1rotO3RyufiT0o5f7HcLA57n6Q+/fGtmO1fQZ4/p5xIf/88Ef+E0Kezma3vsjg2HFv55nqenbyj+uF9/bHoQ4Xmedv7QC3o6Pkc+WZVl9rykE3nY7dPajTuI6udzNM822vc/bX7R9braJVUOurZhUMcPqCZCP1Sa682yl19/sn6RSWqT97aS3tTzzs+7/Zg70gZs7ne94/jyRyCOqrL31RVPdl6HrUbnb3Mm+Gv+memuea2GUr+wlYW9jRf80Fct5YjU3Oedt/J0/mXB/TH321xuzkzG/R4WO/Cbv5L0nFWS2zab0rMznVCw2QimzZ8f/G02g/Cv0ZROud3X4g29kbz3m/uwxyEvlu9LfsuX70uLDvjHyHP7zIr+buf8j/f3WRaOI/jzt3TN85tNtdqXawrCOVeX3vhJPFqNRlitJ6lrXL+8FYLGIzetL7/VGtjz5nmeZm/uLWiVgi7WSd0Wd/nwC+T70k6Ln69WM3jOk6qo0JuiY/nlHQMvz7KjDPuGHRYndaUd1us0qbIwaRuAJIR+mBOKdBso8qbNwQjKKOnAehD6+ZLUy7IE4qgq87pb/kSwX9Sm1BV8tRrd08z0NN/8vh+GYmULtsNw6oed+y1J9YxuqPYyzZlO+1ajc/nrp/vhY1O2+z1Mnud1hX0rOar8GlZh2HNW6QR8klSfCsI/SarXg6q/qbo09Zxo1d8wu43u9ck1wrAvbtf9Xyjfl7554hNa+a1Bpd84eJ6nR2/dIBi7z/fVajbDcE/qDutMCJgU/Lmq9ZTQvhcPX//qgfw41rqt81rp1Y++GD0eMc+p6/neYc/nheHfXNiHMRmSqhzLtA3sM3Ah9MOcUNZwLulALO0AzfWrj2mbdN0VAMXHjLCXi7dNW2far7F5u1fPpS9n48DjCpSHeb/7ySN+GFaZwK+XgC/LWd/0+wr/kr7YFK2qywr78oR+Sezgz1w/+QQ/Uv1X1ffBeOC30kpKHscvYfy7ej2o/Ku3nxNT9WfGy1tppeBkH6fcPrxqlr0PfYkz/Inb5cMv0LdO/lPft3nW/sW/HHuep0duWj+zXaTab2oqcj3eTlJXlZ+ZNigPXfPKsOpPKse+8P6P/aNazfTt+M5ZT+rdH1itlMfvVTDq18Mwby+pS3GeaWnT024rqStu1npdl9Pa2Z+1djt7G5K+8wEGoR/mjKJdbfvt9pGnnSu8S/pgsK/Hf+VxlZdnhYNJlY1JyydNS1pfnuWz7i96k/Qajge05rI9L21a0vJZYW/agVfS800gTiBeRZ7n6Uf3p3dlrU31H/S5nHZmJ/zL+6VGkq6dvlaS1JjpbNTszGxkWlYA6HlBt1w75IyHfWmPiYsr6LPXZ5zwlU74V7X9yA78nr96MG3+/O7Qz1T0me67cc2mtNL89ODPTB908GcHfqbqy/7bavpd09Kss3Px249L+tz53xWvda4jqdqvZT3Yte7FOl18HWGf/XdQAeD//HjtcLy/Ir0BTJVf2pl64/9mZ93TzclUslxy5pN67x7PU6vpa/tFq1Zy/x23UVerDfP2XK+NvNPSpvfaLqm9fT3pcta8QW0b5hZCP8AyiA+jpIPFrGVcv+RkrTsu6aDI9UE76FAz6RevpG0scsCJ4lwhVFJwl/eXUdfyecLepOnxywaBOIH4pMrzXrblup1KP5dhBH62r52UHNqY7V/xmWKDpl2272VhEOgKv804fFJ34GeHfa5qv+ZMtE28a298uWZCNdtxX0z+wjmJ+5a5L/V6p0vvc5/rbluvd7rs1uvBNLtbr7lugj+zTLPZ+TsVW26c70k7LX6+am/6s3veVf9Pkv25133ZbLa5bP+Vuvfjh655pWrmgVM05KvV65LV3gR4JuRzVfjF29oVfy985TV65sldusI/e9y/tG7Bedn3cccfvSa8HA0bpEu2vqev20m8/ZoXPIZNX6p5Uiv4W5N04Sl/1n/svbr8lq9a3Ut9DIGy4DgNZUbohzklK4jKmjYqRW43qaprENvgqjLKeztpVV2uMAqD10tgVOSXUde8vL/k5g16CcQJxMvOfo5OnL5JrWbwFdVUwTVmGpFpzdmmWs2W3vHyznJmXD+bfdKOQTvpq+6g+ZbP31J4XbMzs5qaPxVevmSPS9SYaYTrPOfbwW2YgM8V+OXp4muHf3bwZ67bksLDYz7n66DDPJ1/wr2afbZTrTio94BRu/ghX6uumtGl12IHeUajGQ3+wnCvEW1n5jXrnZN75DHI9zC7W+/7rulU3dlPV+e5Mz+odF+WOsGfPc202/a768r3fV3x3geC6rhWKwj4zJprsbo9vzO2n1evd4K/dtdeyR3+xbvztqzwL97OeQbgdpdg198k62z9sBb++DWJ84PHIrzllHbDceEpf9aO+6zurOjMU5WJZGkV2Xl7bCT9SJn0Q6nrtobJ1UvDVmRb8m5/Uru0Y++0dQ/jO53r+RzW90eUE6Ef5py8oUQew36zHOebcdZt97Jt8QqoQawT5ZJURRfX6/NMII4ysF/bp3/hTknS7DPRLq8mCDPTWs1WZNrhu1yqZqOp5mxTm7ywsz5zBt+ss/f264SvRN+Hb/n8LZo3f17mco2ZhubNn9cV9tmXJenCXS/UTufvpA/8hxeO42e4AkCpWBdfO+iLh3xJ1X6S9KXDfO26fzT4O/0Ld2r2mVk1Zhrab+lGY/myWoTnBd16zck6XF16XewqPxMAJrWRoif2iFcGZnXzNY/hoZdsrdnZ2fDfzMxM5PoFhzyg04/8nfb65BrO9Zz31T+Gl3e99nUJ96xTydf5Miu5gr/OtvmRadHt9vWD9zygB65cM+H2HNV+1jQ7+JOi4V/XehxdfONt7TZ5q/z8VqsTBLZa8lstvWKLB8NKSOcy4WPVeSxH6YKv/Sk8g6/LQedtppmZmfA1NDMzU/p9tSzSjs2K9NhI6lWRZx2jvI9pIWReeb8vJt23rB/MR1l5Hr+9tMcJ1UToh0pzdZPL0yY+zb5uc32YZHXTs5dN++C115/V3c/1pp20/vhtZX0Q2NOLbpurQssVanDQNlj9fICPuuq113UTiGMczHNz1tG/6J65cvRqPOizK/7q8+qRtp9898VqNVtqNVt66/OC21j+hB8GfnEm/IuHgb0EgnbYZ4eSRdnBnxTc3/N2PE+NmYZ23srTRVcHY/q5uvTmPYOveSxcZzkuYumSTvBnttU4/uAVasw0IhWAZdz36vUg6HOdpbfIOqTuar94m3g332bG4+15no68cocw2Euzw5FranZ2Vmcc8Zj2OOTF8v3O2H3nHPN4GPSlf/c2M33H9eQqP7Otpp2Z9/1336/7f/DyyC0kVfuFZ+dtd/M1wZ+U3rXXiHfxlbor/VwVgPHqviwm8Mv3OErjqPLb+UMvSDyZy/aLVtUxi67TfmduFJm+cOnamp2dLfW+Wjau7yPx60UDqaSKtTLhtYG5jNAPlZbnw8nVJusDMe9tZS2X98Ozl+3pt53rFzITSuTdtkFvJ/JL6sbhCmNdwWtWwBtf3rWupPlZQS+BOIF4GZnn4tzjuse4asw0VDf9IlcOqv6m5k9Fgj5z3fx1qdVrOnibb+lLV+yiTV7oheP+FQn1ksJAe7ok7f9xTz89+qfhtknKVekXv9/2MqbKL76es7c/Wws393TJ8s7rOB4AmusurnH90vRyJuB5KwfbbJ4jSTr6Q1eH4V9Z9kHP83T+vcPdlno9CAIT56dU+3mep6Ov3jkz7Ivb+tAX6awj/6DdD36xpE7gZ94q0wOE7rDP96OBnqvKLx4AStLl29+n+y5/qfxWNLKzu/TaXXZr9Xo0+FOxcf3CddmhX0Kln922qxrQDgFj27725g9o56v/n3X/E7fGulyuwCbLtoetoR987vel2lcnVVpVYBGjfB6K/hjrOrZLOm5OWz6+bNJxY951p6036X4VuS3XOqn2mxsI/YAK4M0atl7C5n7D70EH6QTixdphuDzPC8M+Ew65hOFfLPhzBX3xaj9JYUD48S3PD8f9u+ohPxL2uQK8oj5yQDTws0M6V7VfPNyzryd1Z447bevTtMMmni67o/s1bQd+drhnn6E3HvSldQXO87ikVfvFfW63H5Tqc7bfCr88XGP7ZRWUeZ6nY69/f+HAz9j8kNV19tF/kKQw8Iv+QNK9TCfck+Jhn3m6kqr8otsuXbrdffrV914iv9XqGrdv7c0fCC8/fP2r9f+99Zfh9Udv3UD//Mbbu9b5u5+/RZL7zL2GHfC95PU3688Pbekc089uHw//XGP4melrvf0+7fKTzviHZan08zyFJ+5wnczDnpb3ZB4LljxfVx3lPsELOkb9XjbunhmuaVk/zrrax//a88z0ftdth4ZJP2bnvR9Jy6VVcqK60j6HgMqw3wyT/tnzyy6+7cP4MLU/wJI+bJIeq34fz0l4DjAZyvRFHZPJBH7zVp6neSvPU32q3vXPzJuaP6Wp+VPhNJuZV6vXcnej/dg7ztGCtbzULrxFu/cmBX5m++bNn9f1z8yTFF63L7sqBO155u9pW5+md73Ri1T5xQM/c91VBRhvP0pH7HpZqY8R8pzMtc8Tvobh31R3Xi3P83TiTXv2dwNt8cAvuJx0DNcJssx1+3LSl/7O+oK/33vnvbrnOy8O25hx8MzYeP/z47UlSQ9evY5azaYevv7VkqT/XfFatZpNPXrrBpKkx+7YUI/dsWF7Jb7kByf5SPpn2pg00m8HefY/SWH7pGq/pCq/zn1Oewzdj+Uk2uyg507stg9TVihl2CGU61g+3jbPOtJub9hcP8ja29Drj9RJnwVFf9DO+jE972cOx7nIQuiHyot/6bc/AOIfBmV+03SVayd9mA2KWX/eyjDX9vV6uxy0zS1ZwXwv63MdvMZvqxdZgTiqww784gGf/c+eZ5jrJujr9fY/9o5ztPWrvUioZ3ffjcs7zp8dyNlhn7lu/4vPs4M/Ix7yFRUP/Fzj/w3aFz7ua9f9X5W7/WELvzu8jcnB85K79uYN9PoN/oz6VBACmi6+gyaMeHYAACAASURBVHD10X+JBH7dQZUc/+LzOsGfEQ/54r677a/03xe9oBPyxb+Yt4M/+3or4borqIsEe7F/kQDQWib+z6w3KfyLnwjEVPm975rX5ngMkx9LVIfrO0/SdyJ7Xvxf0vykdSTd3ii5tqOfH3FGcV/s6j+gX4R+mFPydhkEMDp2cOY6oOxF/MAzPs/8LfMBH8YrHvhJQdfe+avM7/pnwj476MsyNX9K9Xl11eq1IDRsX7b/GR/d7Gxt+7rgtRrv1punys90B/7QR4Iqv3h1niv8c1X6uZYpGvIte8ey8L4kGUclX16feu+3SxWGNJrSTLvr88yMtKHnhf+k4HqzqfCfYa6njd1XxCm379vX8lce+XhCl15X+NddneZexh3y2b6zza/03xc+v2u67/thCBiZ3r4e/jWBXPu6HeD5zab++Y236yVvuCUzzDPdg12VfvGwL349vD3rjL2dwM8ViqZX+tnXy2T7RavqxD1vymy30X7zS7WPojzsoC/p+K3Ia6fo62xYr0te78hC6IdK66cKJ/4G6qoWclUnxZfNWiY+L6krimubetnOrOXybm/SNqTdhyL3nWo/GARrGDXP87rO0GsCP0mRrr2SIsGfLV7tZ3fxLWq/fz9T223gheGeK+yLV/lliYd2aZV+rvZ5110kIHzzSkFg9eaVgvf/TV5Yvs+B6e0vKt3nU7MpbbySpxuf9XVLI/i3obWN8cAvbsHq5bo/8dAurdLP1b7IuiVJVshnB332tAeuXFOv2OJB+a2W1t78gbCrr9QZd89e9qX/9jM9eusG4Zh/aV13jRe9ZnlqOGi3dwV+0fsZf2zs69F/ncc4+pgDRYzrNRP/zpDUe8Tuahz/wdnVxv5rLudpa/8tsu6k5eJtk7Y5qSeK6/tX/LZQbYR+gIP9Zmtft6e5BnGNLxtfT1JX4vg64pIqlnrZTtd22ctl3UdXWJh0H133oeh9R7VlHWykHUCmBdVpATXhMvKYmj8VVvnFAz+7yi8e/BWp9uuFq+tu0ok97JN+JFX5GfHwz/wLH4uc4/YltbUte8cybfWq6H7Xakgbr+rpxqf88N/Gq+bfN3feqrf9+HP7+9r9E6/NblhCzWZwoo1GU9rkOZ6W/93vTG9KNz7buW4vY/7Gq/wG1fW3V3aIF50eD//iAVbyMq6/xre3uke/+OZqzmq+eDdfOwx0dfWNdO9ttzPj/WV13X35RndFbz+l0i9e7Rdum93d17o/3cFoesVk/PEeFq/Wvs2ap1q9czlpWq3uyavxWV12ZTmmyts12bWMax3x+Xnb9tI+bXrS/Uy673keD8wNnL23oPiXxUmQFcagm+uxSvoQS+o6mLSeJL2EX71uZ9HXQlr7QbyuCP4Ql3XQmPQLpitQtpXlgBTl5aryM+zAzzbz9Iyag+onmeIjG5+h/9jM00VX+12Bn5G30i+pAs9VjTc7M5t4Vt9+2Nv4jpd7uu73fuS+XPd7X5ut4ak50wk1zeVBm31mVo2ZhlrNlhozjfBfc9b9vB68zbfGWiFhXm5166QaTcc0E/xtvFLnfe/ap3y9zRGobruGpx/83u8KBHdcq9P2nLvT7++Bm54bXj7isnfpyB2uDK/vd+ZGOnXxHeH1nY9eR5J02RGPaddrXxdOd4V1wfR4GGV+dAwuS374N+tpuXjLu3XXec8Nr5sz9tpn7vVbLalWk6x5NtdJM1rNZlhREa+8SzrJRqRN+zMqPBmIY1122GfPM4Gfme56/Mz0bmaib10f3mv77C/9Qbt9/EVDWz/Gx7yGR/3eOK7bnWQ8XnMHoV9BRd5QyrIj8SV3MIb5XMbDi35uqwyvuSIGed9RHfHXRZ62wCjNX2W+Zp4eQvqUgyvwc4V9SRWASdIq9WZnZvvc6mTx0NL2k0eCIHCLV3TeCy67w9e73tj93rDruzydfUH3+8GH9+9uu3RJ/veNZqOp5mxTzUZTrWZLzdng7zg1G8FZdO1cqWFV8dVjZ9hd/ndfmzzH07VP+Wo0pav+4mvB6p6u+ouvZkPa6h+DwC9+Gzuu5enih4IgcOd1st+Pj73+/Tpw03N15JU7aHZ2VodesrWO3OFKHXjuppqdndW+p7xRpy6+Q+8/9tWanc3/mnJV6pmQr+fPAN8Pg71wvWaa1An6rODvvstfqnW2flj3/+Dl8ptNefV6V1BoXhl2ACh1h4CStOam9ziP0+Nt4ycOsdtFKv5aLb1iiwe16LrXOargO5cdD4ZpWejzF3AZZ/CH/Hi85g669wIFDeMgaBiB1yC3c5gHfoR9SMPrAqPkeZ5O/8KdudqOK/D78Eana+etvNTAz+7WK0kfOcDTLZ+/pdDtDKt7snHCv5+grV7lRUI+U8UX/ydJP2yftfayO4K/37sl+HvR1b4u+GFw+Zxv+5H1tBrS4sWeTviKr+O+GMz70mHu9xS7yi+vAzc/dyzByIz10oufoKPRrtJrOv6Z+ZIigV/WeH9m+aQzB/fjkkMf1vuuKda9etAPuenK6xrLLz6/q027q+3amz8gSVp78wfkt1p68Op1tNbb79Oam96jNTe9Rw9d88qubr0m8OvaHt/XS//tZ11n9o13MXYFfnFJ1ZLd/4qPjTgO2y9aNVItivLqt+ik6PAtAJJR6dcnO7DI6m7mGifNXtZwrSveZS1tPUnL5V027/pd6yubpF+a0roDxqdnPS5J4+MlXY4/3/Zy9vpd8txW1nZmLefahiLrjd+vXu97WSplUQ5prwdeKxiVZqPZFfa5uvbu/MF1wst5Q8TC2zLTHfLFL5vrRTznbc8JL8/eGFRirbblapE2v/7Gr7XuPut2LbviMyuK3ZiiVX6ubrtm++PVgO9+c7Sbcx7HfM6PBKVJXYXtrr2j6LZdxLMz0krt3uWNZlDtZzQbUn2qM0/qhHtStLrPtHeFfEl3OR4cjku/b/cXbXG37jx75eCYRApTRN/3w4o+eZ6z4s/zPN176T91BWwPXLlm0LZd+SdJ//PjtaNdhQswx0v/u6ITiKZ28Y119U0b5zA+3+4izWcpBqmXir/wO8H0dHYbXq9ALoR+fTJvZnZwYocbecKf+DxXeBNff9p68oSAacvmbZMVMJZZ0ra6wq488/pdNo+86+t1u7K2qej9z7sezG1pP5jE25np8QDZzEsKr13rdL2PAbaw4mtlSc8EF+evMr8r+DOh0MzTM5p9ZlY77rOWzj3unnD5PQ55nZZ95raBb19W4GefyTev2ZlZ/fVHf9VqW66mv1/7d83OzOo5b3uOnrj8CUnBY7LGDmtIku4/7X6tu8+6uuu4u9SYaWh2ZlZv/vSbde30tYXuR1rXXkna6lWefvCLIKwz3XovWR7rhhoL8nphj+XXtY0l69ordYd1P/i9r63+0dMP/xg8NvWpaOAXWda8Rhwn8gi7CDueiw+8xgvH9HPNT3LIBZvr6J2vDsf02/PE9Qt17ZXM+3l0nDnf7/+YwgR/4Zh+OYI/SVLBEC/uFVs8mGvbXUGflBz2uU7iYf89c6POjxB737KBTn/zz8Lre970BsXHRkQ15KmOG/SxUFIhQNpt5Qn8zHxv6dLMH4QTl+e4D3MMod+A5HnzSHrzKRLg5F2Pa7m0bUz60py1/CSUWPPFfvLwfM1dRcLnvO9zvJZQxOwzs9LKCs/KG5muTvBnM4FfnGkXP0HEIEIjO+gzf+OBXxpXuDU1fyocuy8+3wR7v/7GrzU7M9v3STxsJtAzAZ+x7es8XXZHtDrPlhTy2Sf9MNcl6aDDvNTuvfblrCq/VrM18vcWczxz/r1+OG6fHb6Z4M/44R/9rnDuh3/0neP3SdK7/tnTdx6JLnPBA344ll/8JB7NprR4w8EfBwYPqx08BYFVJ/gz7fywffBjUOdvnhuxx+KzrycFf4Zp47XnuU7yMQjmNh665pXB9VjX4vByRhdf2143b6Az3vIz7XPrv0qS9rn1X3Xav/1Ue928wchfz17Nk1q+VPNUk9RqBpeTptXqnsYft0+GrpDtxO9aV8zf9oVmd2+dYHZvr4cwuDviiOj0I44IpyX18JGyA79w+xKCv6Tbd23j0qVLJUlLlixJbHvUUUdFro+jLdAvQr8RGtSH6TA/lJO6ao5jWwZpUrazbJK6QQ8bz9fcMq5gnnAZWexqv/pU3RnsSZ1AsNlo6tzj7tH7P/ZqnXX0L7T3p96gZZ+5zRmQmWCp1WyFJ4poNVuRf2lcoZ+U3O03vg3xk3WYsM+M5WeuP3H5E3rhdi/Ub771G+d2mDDQrN9cz8tsX20qCP62fV30hB3x+3bJcl87bOKF4/iZ6ZK0+86ezjgnuk+f8BVf+388WOeXDvN18OeCy5/6iqcjFkfbus7YG6/yKwPTxXdmRppvdfWVpMse88OTeLi67saZNt95xFERaI3lN8yuvfGQzx0+2MFfdNmkH3tcYWCkrR87kUdS8Ce5w70eq/7W3faRQp898ao+KVoB6JqfR/suj8UWF62tsxc+ONQz+B511FGlDnOGsc5Ib4dll7YvWA2aLSs3b19ov1/4x14SviC8g/6jK5iztyHr9l2Bm3/EEWHwZy57nhcGb1L+wM9u71nL5wn87G2Znp7W0qVLE18r8cfdTBtlW2AQCP3GYFBfNMv0hbVM24LB4TnFqIzjtcbrGy7xoE/qVP9JCrv62kxFmAn/zjr6F2G33n4q+3zfDwNAvxV0a/dbnddt0ll8zd+s7r12EGhX+cXn/eZbv9HLdnmZpKBbrz3vXw/51/DytdPXdoV/aX+l7ko9c4IO+77EK/YM+4QdZ1/gR67b4/Ud90U/nLZ0iR+Zb4eiduBnn7HXFj4f7edm3Ez2U5/qjPEXTqt3t992jaDKz3XWXym562/kNnso8jzw3E117Puv176nvDFX1147CHRV+XXadVf7ZdnxR6/RG7a8W3eetVIk+Hv9B/5e6D6luffSfxpIBaD5Uex/frx21xl919n64T7Xna9dsyk1Gvn/zc6mzx+lMoQ5Sds16NsPA6+vXx5tbL9P1WuO6e30t+5J7ZeYf8y3paYv7+AdI8HckiVL5HmeplPCubTAzRX8mXUVDfzCdU5PR8POjMAvvi3T09POYFPqhJvxwNP1nLimD6ot0C9Cv4IGcfIG1zhTRdY1yBM1xJeNt3ONgZW2LQAAVEEk6LM5ppmwLz6O3wf/6006cfqmcF4vZ4hNEu/OG5/mCvySqv1clXnxANB06113n3V1z8n3hPNv+fwt4XqLVPgZecbgs+/fzlt5Ov8yvyu0i1+3l007acd/ne7p6A9d7Qz8jKyx/NIqNIp8icvT1hx7nfkLXyvNj4ZzJvhzedc/B8drlz3mR8bus8UDv/jfSDjY7tobP248cNNzJUmHbn2JjrjsXe6NcTAh3/lv+2XXvN1ueL1plbBc99APeUJAs+1v2D1I8v2/vVfyapLMKW3N5Vr7ZB/WZVc7vxVso+/Lq5/RdXv3XvpPetX2v+3pmPkVWzzYvf1/3jJxu7xVL9UHlq/vvM/23/j0SbD9olV15n53adEx62W2HUdAM+qAKAzNTv9+17IBR9DnKwgAw8o/q+qv6Qevpbrkf+ni4PV8yMLwtvwjj0y4Hck79NBIN14XV/A3KHkDv/i2JPVuM5WA5vFOeo4kdc0fdFugH4R+BfV6koR+r/e63l7Gv7LLrA37zcZexrTNU/I96APftPb9th3Wtk5aW1f7UXZTKNrWfu1mLWd/iI6jrf1BP8i2cf20Hea6aZuvfVXFX9PjbBtnQrmp+VOR8f3Sgjp7nn3ijhOnb9J+SzfSMQdc17WMq2tvEUnVfeZvfNrszGykS29W8GjPj4/z5xrTz1XFl/d+5Gmz81bBl7LzLwuOQVyBn2GuJ50N2FXl5wr8XN167So/+zlzfTEr8iWuly98pptvvCovfgZfqdN9Ny3sk7IDv3iVn/myvHjDUyPTj7xyh66Kvv3O3EgzM91Pignfvvn2X+ojH1tDfkvyW17495R//7kkO/yLLhv87VyPH9omhYAb7Blsi//U9u2wbHD8xh4KAsBWe+N8efPPK7SO8If1xzeRM3DM2oaEsRE787rbFx4bscTSqtGGHdCMKiAKA7+zfpB4X6Par3Pz3lW3rvsKwz47+JP1npEW+Jn54wr+igZ+ksLbTQ0yp6cj1YBZihzTzcXjP4yHJ8mfpF93MFxpZel5D1DL0jbePm/bst+vcbct0p2haNeHXp4vu635RS7PMlm3Q9vibcuyHVVom7ZMWX8sydO2aIA9zHA+yfT0tI4/eIVq9Vo4vt28lYOwLH5yD5vpBmqP49dqtvTRL71VxxxwXVeVX9Z4fvFgyXTvPfmmvfW1k6Jj3aX9NcHXIUd6unb6Ws2bP09T86fCANC+bK6vu8+6uv+0+yUprOwzXv3hV+unR/9UUtC1d8VnVkRCwbQuvXab/W/YPwzwJKk+P/Gh7Qr07Ptoh3vxir54lZ+rKvC/Tvf0ud1+ED5/SYGf/byY68dft3tYBSLl7xo2iLam2m+qHu3GW7eu1zN+2k8L++KXTei3pz3m4p8O12yzoUZzNvJ3pjGjD697etjukAs21+zsrGZnZzUzMxNenp2d1QWHPBC2cwV+9t/Tznisq3otOkSf3xX+ubr/Xrzl3cG0p96lzOq9Hqr8Opc7gV942W/JW+XCyDZL0RMbhJd/v3HG7SfP81a9VO+/fv3ImXvN7Zy18Z3tM/UGztzoTu1x4xucj9W5m96l2ZsH2713hyODMf1+vPBB7X7wi9vvbcF7XKvZuZw0rdX09b1z/qpFx6wXvp5mZmYil286cUaLr9pQpyy4Pbyf8ePDURwjD/MYPQz8zr4icbmggbWTtE/aITNMhAn74pd9P2jr+/IO+o9gUkbgZ/MOPTRYJiOI86zQr9fuvZLkLV1aOPTLE/iFbdv3J+n9fhyfAeM2qpN5klP1z/M8Qj9ElSFsSms/6LZlrrLrt21S+34fr6Tt6qdt0u0nba+rbfxMXEVud1T3s8pty7IdVW4bnx9XhrCyCm1N6CdJtXYVRDz8c7G7+O63dKNwuh34mfnxwE9Sauhnj+f3tVv20UlfdY/rZ/66uv1OH9UJ/cx9si9LQXffV3/41eG67zn5nsh1SZHAzzBj+dlVflnj+R1464E659vFQ7+kcf7SAr/4dTvwO2LXyzq3Y43h5wr8JEWelxNv2FO+7+f6kSqr8qdoW/OFPyn4c12Oi1cI5gn8rn/mWM02ZzXTmOkK++zQz562ZP2LdOC5myaGfvt/4sWpYZ/99/SzHpUkvf/6TviXVu1nh38XbdEO+57c1h2ejSj0s9t5/3BJ1/Pi//bfCmyDe5636mXhYxQP/s5+68+1x42d0O+sje/U7iteHz6G9uM36aHfTGMm/HfRex4cWkg/6tAnEvjVU8KXpvUdPx7+5Qz+vAN3KBT4Gd6hh+YK4sLwbYShX5HAL1zGCv6k4byv99IWyOJ5Ht1757pR/yJRpi/SadsUX37S2uZ9DIq0TfvwiX84FWmbdt9c60pqu3Tp0sSuHMPadtpGn5dxb0eV29rKEEBWsa198PzR6aA6z4RhebqrmjatZkvHH7wickILV+Bny3vWXhP42V1i857F197GefPnJd6nu467K7w8OzMbXo+P27fiMyvC6/Ez9ubt6puna2+8Xbzqz1XxFx/bLx4AxtnVfVL+wC+tsnzY7M+8RnuMvpXawWmes/YarrauMfz2fJ2nG2dPUKOHs3h8/mfv1ac3+I72O3OjyPQLDnlAB0y/KPfrQJL22u2lOuMbj8aGrzF/3eGfCfz8J7dRYqg3hsBP8uX/37uDaqpVL5X/2BsH2s24e+xtT99od5U2Qd/Zbw2un/3Wn2u3G16fOSzQ4LZN2vyCtXT2zg8N9Qy+tndf/DJN75je5VfKF7pkfZfod515Qh//3CuDC7WcFVdmf/b9WFBY64R99Vok+Os18JM6XX3znkl31IreL3N/UBznABg/Qr85atQfTq4vueP8Im1v0yDvVxnaxi+72vfyeOVRtG3e5yNvW/sX3KKGeT+r3LbIa6Qs2zxpbQlXx/eZYMb2s0O7JHZYlxb4GWlj+bmq/MLbiZ2gwxX2xaebywuOWaCrDroq8T6kcY3rZ667uvfGl41X+Z1xjh9ua31+dgCYt4tv1sk97Co/qbu6z0wz1+OBn828dtJeY3abQbddsqTTzVcKxviLV/31GgDGA7/bWss02yx+ohbj8Nu302c3vFz7nvJGSdK5B97TDvyyq/vif/fY9WU6a7NfaNdrXyfJHfaZ62Hg95etet72UfD/up281S6X/9s3DW6dkTH9gssfWL6+9QW8M06iOZlf2tiIZbL9olV13kG/0sKlaxda7p0XvETTO6cPBVN209PT8s//YWdCPS0odvyIZPZtM3ZfzZMz+MsxbuQgeUuX9lXtl/t2jjiivyDTGkoo/p6dFtIOqy2QB917exA/C65zHA7rMU2bZk8fdQqeddA5yW1d7cu6raN8DJLaD3q9WR9O/W5vUtukMf3yfMnKs/4qt01qP+rXZ5XbJrUfRFvXcrTtr+309LSO/tDVYbWfpMjlODvosqv+zHU7SMrq1mtPt8fy++pR0bH87MtJJ/X41FeCY4sHr75aa2++ua7Y74pwXD9JXeP55bl/aYGffTlp2oG3Hqivn56va6+Rp4tvUuWfa1y//zrd0+1v3Fcb3nGqpre/KFhmNhr+uQK/pCo/1+dM0mfPoNtOT0+HwZ9hhp9M694rdYeC8RN97Pk6T7c0T1bNq2m2OatGs1G4e+9se5lGs6Ej33yl9jxxfZ253109h35+Szrr/N/ofde8VlK012I88JOUq8rPe863O+t4Zhd5K3+rc312N3nzvtG53tp7IFV+rnne837QDv6KVB12z/NW+34YipruvYZrKK6ksRHPf9svhtK9d8GFa8v3fV3drvQr2r3Xb/m69LyntHDp2rm79wavy+D1+eNFf0odDiYu/uNb2vwi6yraNuzWe8GPOxPTKv1a1hNrfrRo+Z1uv751ueVLzZa8D26fuLqiYVmRLr7+9HTPwV+R7r1FQ7+06r4yfQ7Y08skPvYfudPoMaZfDzzPi4R0SYGdmedqn3faII36zWaUbaV8Y22UYVvH+RgMs609Pa6f7TXT8zwWeU7iUcbHrgxtzfSqvj7L0NZMH8ZjHL9dG0Fsf21N8GfkDcXilYF5Aj9z3VXld/JNe+vYI6PHBfHgy54WD/weuuYa+a3gNuzgL36f7AAwzu6+W6Taz1Xld/IJfiToq+Xod+Lq4usa189cTxrrz1T53f7GfcP1bXhHcObZg7f5VtdzYS6bv2ndeu39M21fHUZbe4y/uJTzz0hKPqPvPht4WjFzvKbqUwML/WYaM/rSW3+ij33qH+W3vL5Cv11+YkK/9K6+F295d65x/LxVLpL/zC6d4Gz+efJnd+sEg/Uzhxr4mcve6kEVl/+7N/cV+r3vmteG30/sE3kkcVVMfvPtvxx66NfPuH69hn4zjRldt/v/5Qpt7OnjPu6fnp7uBH4m7EsryDO7hj1+n7keC/68vd8ZXP3ylxNX533iE0GbnKFZ0dBP6q3ibxihX3gykhyPh/06GufngN22LAj9xo/QrwdJ1XjxoM4VCJrlXKHeMHeIcb3ZjLNt/M2uzNvaS9u4Uf3CmNbW1b7Il+9+t8HzvIGduddeJu0grwpt45dH2bbXbZ60tvHLg2ybNi2trTQ5gek42y5ZEnSfXLpv8CWrltKNytW9V1KkC68r8LMvxyvK/Javk27cK3I7X/lscHyQFva1GtKnvxocV/z6uuskKQz91nr723XZvpcNrNIvfj0p8DPzD7z1QJ3wlWjoV7TSL6mrb9bJPVyBn23DO07VgZufK0mRwM88JyfesKek9BNGxRX5PO+3bVgFFDuGPOuXiavVHq+NXj/9zs7lfTYYbJXfTGNGs81ZHbfp8r6q/FoNT9+48JHkO+UwSaGfmee94Cr5v98our0FT+ZhqiHj4Z/zMXIEpt96x3BCv80vWEu+L/1kl/GGfvaJeHr57E2aP4y24f59UXuIBvNcTqV07220P5dc4Z8V/Hm7bxM0Swm4jCLBXy+hn1Q8+Bt06Jcn8AvbJgR/Ujl6MIxT0o8MZE+jRejXh6TKPnt+nqq+ePthKEMgNMq2RUMHe91lbzvuXxjL3tZV7VckBHDJ+xqa1LbSeF/3pn2V20rDeYwJYkfTVmq/t+z749T2UnfYJ6lQ4GeuH3/d7pH1/uoTZ4aX1/tyO3ha0jlmiId+JvB7ePnysI0J/STpXzbbTJftG5y1tp9KPzM9HvIlXT7w1gN13BeD7R5U6Ofq6ptU8ZcW+Bkb3nGqPvaOc7q6+Joz9Ur5e08kTR9XkG2HfybsS2prjnPLFPqd8Y1Hw+186rcHy29ZJYp+pyt2cLUZTl/9X06W/9d3pgZ+8mryVr5A/rO7hgGaN/9c+Y3dw3Ze/Qz5/n/KBH5e7bTgJhp7aNCBn7nsvfAa+b/fuOfQz1RD9lrpd8Hm/z3U0M/3fV3zvl/31MV3kKFffN8Z93cZV1vP84LALx725Uly7fAvFvx57986mJUj4Aq3JWfw12voJxUL/gYZ+hUJ/MJlYsFfv6+JpPaDaDtKhH7lQOjXg7J37y1rGDOqg95Rv3H22zapfZEvFK75tC0ecCTNi6Pt4NqWZTuq3DZpGZ6T4m3N5/zn97jC2V5S5EQddthnz3MFfpLCKr/jr9s9EvIlWe/Le+oLH28HhVbo95mTgu185MYbI+1bscHb1txkkzD4k9Kr/Iysar+swO+YzwXbG+/OWzT0k5LH9esn8JOC0O+jm53deV7a1ZZJ3bdc1+PKFLyffqe09xuy3zOmp6eH0rW3l9DvtDMekyT93+8OiWxjpFuvFfKZeWba6muemCv0kzx5K39L/syiriq/eOjneacGVX++H0xv7D6U0E++L+8f0h05mQAAIABJREFUr+0p+PNW+752vvr/ZY7n13k8ux/bMod+Zly/93zu5T2FfjONGd2094zzO9eoA/k8baenp+Vf3K7ym6pFn0xXtZ8J+qTgyY0Hf+33OG/XrQoFXIb3iU8MNfST8gd/gw79en08zAkFy/4D0KgQ+pWD53mcvbcXSV18XSfysKeZZbPaDTLwM9PzHnCWpa3dJm9b13Qzz15X0jpG1daW94Mh75t0kTfzqrfN+kLT6zrKHKJPUtuybEeV25rp0vjHHaxC26VLl2p6elqfPmsbfXbR5V3rkaJdfF1hX/xvr4GfFFT/rfdlT58/wO868+0jN93U1b5mndGh1Wzq4eXLteYmm+iSPS7JdXtS9rh+5ror8JOkgw7z9KXDejvGid/HtLDP/nvEKcGxVZ7AL7ytjO689rFJkc/nfj+XBmGfDTztXYIvXHkCv6+fFoR9f/vDJ7uW91vN6In0avX29OB/nudJtbr8VlN/eXg/eaudKP+p7VMDv+CvFJZSxduZeX5LfmtvebXT7Q0aSuBnQkxvjWiIn1fwVNvPd3alX2e54TGBXxkM87vJINuG7MDPhH2uk3mYeY1W0H6q1r6s8Iy93s5b9BRwSUElXJ7grx/9nNyjF70GflLn8Ugyiu/CvX5vHoa0quJh9nCEG5V+A1KWF2/al75Bt01qX4a2pv30iD4kMHr2OCy2QbyG09qbZfJ8aNPW3bYs21Hltnnal3G7J6WtfTB7+C6Xhpeb1hkRXFV/8So/KXgvO+4nH5Ck3IGfzXT3PWKxryNO8fTorbc620Uq/azjlZdvvLEk5Qr/8o7rZ67vf8P+kqT/XbFCfrMp3/f1L5ttJkmR8K+XSr+sLr69hH2GObFHWndeaXDHKmVsO+xKv/0/8eLU0O/UU38rSfrb4wlnzvRb1sXgte3q2msq/lZf80T5//ee9MDPGsfPm/cN+c09I+087+vyW/tI8uXVTg+79XpTZ8ufeb+GE/gF7bwX36Bf/sEdRvjWY9H0O/voG17yKS388Wv6qvS7aIu7h1Lp945vrSVzluBrd/11X+P6DbrSrwzfY+Jtwyo/E/jFw76644m1z8orBYGfqfhrV/sVDf3SQi1X+NdvpV84PyP4G1SlXz+hn9Sp9ktT5u/Og5QW+knlCf3nArr3DtA4Qr88lRtFqjyqUBESD/luu+02SeqqtswS/bXTd/41l+3pSdezprvmZ7XtZ939/hvGbRVd5suxD2VTheMKAwfxGna1cSnrF7g8bZNC8rQvvsM6IBnmumkbbW9XKxV5PuZ6W9PG3m8++e6Lw8t21Z+ryu/Yq98fWW8vgZ9hgj9JerT9udfF+uwKA8D2NBP8Xbjrham3kzaun5lmLpvA75Ebb+y8x7eDP7/Z1FrveEe4fJ7qv6Tuvfa8w07o/nzvNfTLGpS96LFKfPm09ZahrX2sdFtrmd5U+2B4/YonP69tnvfp8Pp5jx6kRS89Jrx+/K9200fX+0Z4/fDbtysU+p2y7Lf62+OH5hp/LrhiumJ3wr/E4O9v700N/eQYy68MoZ/8lrw1btQ9jx/X9VjYQZ8JAJt+Q294yae0449eEwn68j6m5uLFW1Y/9MtzBt9xf+eZnp6W/92fRCv8al4n7HNV+oVj9/nB5bB7byf48xYuKHbyjq9+NbnNAQcEbaxAbVChX+byAwz9kuR9nLJOKli278729GEqS4HUXEToNyDxs/MOi/lilrdyY1ht45fH3db+wnXLLbdYZyjzEsO+/Ac9yQFf0vRBhWNJ87LWOczQL+v+DjNIzPp33HGdA+G0Myv2WjUVnyeN/0tZv23jId8Xf/RFNZvNrn9LFyYfwLge60H9qNDv/StbW1eomidYGMb2uubbaFu8bZ4flGyXv25XSdJ2vzhf0mBCv9/+9KeJbVyVfknh33k7nudchyvos6fb1X2P3nprV9hnX7anrb355jnuZbaf7dh5vja4eElPgZ/UHfoZeY+ZinzWFFnvKNua96vbWsvCSr1NVz5QVzz5+bCCb4cXHanzHj0ovL7PWl/T8b/aLazyW7L+RT0Ffn//YxAomi67xiov+Kye/tPhkjoBn2Qdk/mtfMHf33dMHQ8vqcovvL3mXkEIN3VWZPv8Z983tMBP8uWtcZPu/eMJXc9dy7cqjNsBoO+39Lo1DtGOP3pNOC/PW5T9Ncb3fX17q3uGEvq9/Zv/Etw139d1ix4uVegnle87TyT0cwV+SWP6uYK/gqFfnsAvbBsL/iYl9AtP3pEn1Ex5vNJCvzK8jvK0HRZCv/Eh9JtgZfiCM6y2rvZZX7BuueWWcJod+rn+xi/HuUI/119X8NdrkJfUtkj7fkK1Xm5nkNs2yPUdf/zx4WOXN5BKUuQXMlebsrY1X+ZOuPEEZ8gX/9doNBLnnfGRMyLrjp+5bBg/Kgzisei36789WHPe9X7me59Rq9VSqxV8AW21Wjpqp+i2J623yH3Laps1ba62lfoP0U2QV8R2vzi/r8BPCkK/3/3856lt/Kbd3Tga9rWazcjlNTfZJGx79vZnh5ftoE/qhH0f/EmnCswEj/Fgzw774vP9Viv8Z7bLb7X0yu22C9drB3p5DCv0k/J/fuRta9qXqe04Qr9lJ/9OksJgrzPGnrTK8w+Xf+dK8t7wrJ7+82flqu5rT+gO/qyTezzv5cGXev/phYmhX2IX4AKBnbdKetWsJPl/2Tp1Ha7b8l5yix7407LIepqtzn5pAsCm39BrX/wJ/ccPXx3OK97TRbpk6+GGftfu+uvw9no9g++wQj9bkaBkGG09z5P/vWuCK3boZwd+drWf3aW35SdW+3k7pod+RQK/cBkr+JuE0C9P4Be2zQj+7NBvWN+dXe2H1XaQCP3GhxN5TIgyfBka9ZeseAAQb2cORk3YJ3UHfr2Gfll8v/ukK0nVnvHbSXqzc23PoN4YIwNdz4GzKO2/f1BlcsIJJ2h6ejr1FzdjUB+Wdpu8X7RG2dbsN8tuW6ZWq6Vm7Gyevdj9+N0jIeD0kunwtsr0upqeno4Ecu++/HLNtFpqtFpq+r5mWi3N+r4a1t+m76vp+5pt/7X/Te+xR7g+e71HXXVUJNSzL7sej4O/dXCk7fQHplNft4OU9lqKv37mclu7TZEAZdS8mqPSo81vteS1T+ThN5vhST1M2Fer1yOXH16+PAzgzBh8aR6/++4wSPRbLfnN9kkW6nWpHex57cuq1yMBZHDChc62h8GfpWjgN2x5Pz/ytjVtytR2yZIlfR0r9erpPx0ehn1era6V292I/TtXkuTJ//kq8p5/eBD8ycoFTdCnmrxaEAZ2TuahMPj7y8P7BcutcmLXbcfP1ps38PPmn9u1rlsf/bR831fTDwK5ZqshX63wb8tvylv9lOB2/7Qgsr70cFGqedEKSLUfg2ZrVjWvrpbfVN0LvuJFP3ayP5Pt9sP8DL/mfb+WJP3uzh3kt5r6p3/9Xk/r2X7RqvruYY9o28PWGNi2uYKPtO83o2orKT3ws6v9TNhnTt5hL9/ofo9NUyTwM+1NOFZ2RQI/08474IDgBCYpYWmZf6DspS0mH6HfBHDt9ObLx6S3dckT9t18882RZdICv0GFfvGwz3W25Twh36ADPgZKddtvv/3k+374mrErqOL6/RA20/MaR9vp6Wkdv+J41ev1xDaDsMORO4QBoHlt5qmqs9vYz1mSPAGMWc9v3vQmLb7qKj3bbGrW98O/vXpijz0kBZWSroBPklqtlmrtIMNcdk2LX/7YOR8LXre75Qv/eg2C876uyv667rdtWQO8XtRS9m3XVzwT/pmwLh78BTlJSw9dE1SX2NV4fquldbfZRk/cd1/X8iZ8dAV/kiLT4gFgyPPk1Wq67/LLI9V+o7DhHafK991jw1500UVd7ZM+P6rQ1hzr3Dh7gjZd+UBd/bejNdOY6Wo3CMtO/p0V5AWvZa+d6JnAz4Rw/l3Plff8w/XMk58Pz+dhB3128GfW57ckTy2pVtfzXv5V3fP4carX5knqhGjevA+qF7/4/dGSgiq7pt9QOK6eZlXXvDD4MzzVVPOkqx5cHDzGL2ifOOaJt+e6PRPodQkD0M6kS7a+R++9Yr3wlrPEK/2G5fd3LQxuyzoJiVfzgqCq5qmmoJJPKdNqdc/53tYP8xly1VVXRaYvWLCga98ZddtEJvCzK/1MuNfq4/vFJz5ROPAz7ODPc1Tg5a3K64frdl0GHWqW/QfKXttishH6lVCRoKHqbe03menpad14442ZFXx5qv3ydnEwpchpYZ/dJh6wDSLgI9Trz4c//GFJ6cFTPx/Cae3LUmXreZ6Ovf5Y5/0ZpAuXRLszHXzttZHquaajki5t/vTChZH15a1+m56e1meWL9cnr79eTzebajgqh3rx2912kySdfMvJYdA3LPuftX9Q+bdXvmrVpF9p+21rDKoatmxts4K/Im17MYiuvaGUzwo7EIy/aoMv0k3J85zBnxStvotXFIbLWMvbwZ+kxCq/yLyMar9Ruuiii7o+E1yh2FxoOwyurr2GV6uHYV8Wz6tJJtzzokGfua5WM3Kc9LyXf1X3PXGSpE7YZ0K0h/+SvC/a3WYj11uz8uWHVXaS1FQn+AvWP0+qBdV+9dqUmvZZaCRd+cCewXHkC8+S//imSutC7D/2Rnmr76nf/NWqLnTs1HaX387dL0+lXxktWbIkMWgz0+2gZNRtczEh6RiFXWBPOSW5zeLFQZshhH8m7Mt1+32GmvFqv7z7zFz+gRLjwZh+JTPuL0DjbJsWWEgKAz/XCTri013XXX9d7PHl4n/Txp+zlx/keHa9rnOS1pX2WA9y+772ta9JSj/Rh1RsvL88oUGeMHGYbaenp3Xs9ceqXq+H/0z33kGN6XfUTTcFIV6BUK+X+Q8uWiTJXblpgt0v3nijnm5X85nQz67wM3/zdu99oH2by24LxlFK6r6b53Ivy52898m5zi6YNH2YbaXyn0Bl2G1tRcf1G1Tot96X99QT992XOD/pJB4mXPObzcg4fyb4i3TZjf1bZ6ut9KcHHgjnh7cTX85x4o74NOfYfua67+tV73pXoS6+/Y7nd+GFwQ8YC9s/POQJv6radqeddpLvBz9smkq/fsf02++gF0dCv6+dGFT5RQK/9nHaSqt+Uv6dK8e63Qbj7nmvfVLP/vUL8q1x/MyYfr7vRy9LWvWfviRJuu+Jk1Tz6mHYF4Z/7co/FxOi2eGfK/iz5/t+S01/Vr4fdPN1dfE129b0Z7X1OmfKf3yTxMAv7E780p/qsae+Gdkesx0mlFz7+f+pZ//6Ba202qf07u+/qv2QFqv0k6TvvfNePX3D4MbzazSknY6S/vDLXSLP00vecElfJ/PY9rA1eh7Tz9znvGHbggULRt52iy22CMb0c3XvdVX6mfH77L+Ok3mkjenXS6VfnsAvbGsFf64x/byUH3pdbc16Ct9+j8FfGPp9/OPO+YP4YbWsbXvBmH7jw5h+JTApX2qG/WUpKTwxBygrVqzoWsbMTwsB7ev2+op27zUHvPb1+HryvJFVdUy9QYz7Yx7jYT4WH/zgB7Vs2bKubpPxD7S0EM1VMZXEzM/zgTnMtv2etMLl6x/8upbdfrs2vO1DarTDPklBtU6r1flrTxvA/LXPO0+NVktf9X1Ne174PJr7+JWbb9bMAKuEHli0SCfdfFLY/XZchtUdZFK7mZSlbRmYwK82lX1IZyry5Ee78Hr1eqfiT53qPbv7r2Gq+B744Q/1gnXW0Z8fekhqr8e1nF3lZ3fzTRJWCbZaweUxV/3NdRdeeKE8z9P1zxyr2eZs9gI9CgM/c5xmn7nXdaZdryb/v18gb7VP6dm/fqFT8Rcu0unma1f7uQI/O+zrGi9PQbAWtmkpMmaeCd08eUGbVjSIs5kqP/O35kktdbbtivv3kPeis+T/4d8zH6+p2nxJUqM1E93GVqca0ejscsUq/Ubt7C/9Qbt9/EXj24BJZYI815h+I1Qk8DPtvMWLu7rhmrDPP+MMx1LtNnvtFbSxjm+LBH6R2z/ggJ6DPxP45em2LSVXk05a2wULFnRNQ7kR+o3JuL+olKFtFvMlfsWKFc5wLy4tAIxfNtfjXOFe3pN2xLfFpYzhXq+BneuxmQSLFy/WKaecEgZ/SV2bkj78JrXtgZseqONXHN+1XFEn7RV0izrpttv6Xle/XnTWWZpuj68nSSffdpueHsDJSYx7d91VJ97UPdj7uBTtDjKstmUJu9BRm5pK794bCwQj4Z4cwZ/1nm5385XcXW/Dk4SYeaarb0L7oEl0bD/TxXfcXXvhNtuc7aryk6RFLz1Gpz30Ie2zVlBJ/9H1vqGj7lqoJesHnz2f3fByHbziHeEZgCV31167S2+RLr7hMmFXX0W7+baZKr+kwM+EfSZMs7mCNTv4i3enlYIuw001gjH9Esb2S5RxZmApCBnt7TXbGOzEsdWF+3PxSr9JsP2iVXXp536vBUueP+5NGT5XuDdVi56ZV8o+e++Q5A3c7Pam4k7KF/iZ+d5eewUVflbw1+/tF1rW93N32zaX09pPWluCv8ky3tKFOSztS1a8iqcqbZcsWRJpk7ZOE/jdcMMNXfOSuvDG22Sd3CPtX9oyeW5r1PLcp6T7Pxftu2/Q7Wt6ejpz3CMjKWybxLa9On73IDQ8zjpr9ri94MwBjYcWc/f73jeQkLRfJ+99snN62vvssNtOwufNqNpmfZalGfR4frWpqcR/QWWU1caM8dcO5+xx+mr1ejg9LUiUpPuvuELPX2utYFXt9bhOKOLV68FnjvW3iHsvu0wbXDz8gcTtrr3ocAVBF/7uEJ336EE6+3/3lySdfP/eOv5Xu+kr/x10b//8z96rw2/fTofesnXquped/Ds98+TngyueFwn8wmo/R5Wf2if28O95kVZa7VO57ocZy0/qBH41r66aV9dUbb6mavPlOf4z80xbs5ytXpsXVvu5qgUHLb69dli55up7BtWP7f231fLVauUbGsW0Nf9Gzat57afYU63euZw0rVb3ghOAzAWuQNYO8lp+55+UXO3nmy6+g9s074ADCgdu4ea0l8sb+IXLtduFy/Vx+4XPNvzRj+bqtm2CtLQAbZLbYnJQ6TciZRh7aZxti6zTWL58uXO6S1qQlTW+Xx72AW98uUH/KupaPyfzGLz//M//1Ne//vXMdmWpruq17U477aSv3vBV1et17bfRfjrp5pMSlszny7EzZ5fBqmecoaf22ksfftOb9JUSbt8guN57Xe+z425rpk/KZ9Mw247Cel/eU08+8kh43RW4tZrNsNKv1WgEXXvN9VjFnyT32XTVfQKP+Dy7Qi/SzVfJ1X6YW058+03t8fyi011VfV7NDp3dgV942V6PVe2nVrPTxVedKr94l14TnpnLcaaKbqo2P7xsKv6MpC69acxZfFtqhhWBgbQqP1/+I+vLW2U7PfnMFeE2meAvrPiz+H7wcOUN8TikLDm72q/uJVfwmed7RFV+g5A38LPbm66+AJJR6TcCWWMkGWlfGia5bZF1SkH11fLly/uqREsKAfNWxGWdKKTf7clzuxi+ffbZRzvttFPifLtSLqtqbhLannzLyfrIWz6Suo4ss61WOIZf0/dV8zxNeZ7m1Wqa8jzV25fneZ6marXgevvyvPb8qSHMNz7+lrf0df8k6a6dd9Zxy4/rez39Ommvk7Td4ds55x111FHO99mkMVNH0dZun7TNc6XtqNXq9bBiL/7PzJOi3YDDij/H50682s8VJsbbe7VaWO3Xi7AK0Np2metj+GxcuHChdMep0h2nhie9qFRbKXfb5c8O7v0w6ay9dpVfNPBTeuAXO/GHyz+8+IuRKj/DVPjZgZ+p5rP/mSDQBGt5KvlMwOh5NdW9efI8T3Vvnuq1KXmqqV5z111ccf8e8ta4KXP98fuQJqjiU4F/3Sepq7T2fpOnu+KCBQvG19acgMMw3XZNqNf+5y34d3kL/j06z7Cr/MZ8lt+4ooFfv8sBcwmVfiVQxuqgftu6ukqlVUGYdtPT07r++usj8wbRRTWt625c0kk70tadtnyedWB89t57b+20006V7tJVr9dVq9VUq9X0tVu/pg++6YOSpOOWH1fozL2S9MmNNy5dtd+f9txTkrTNpZfK9319cuON9ZkClcJldMIeJ2j7z26vVqulbT69TerJZ7Lek2k7urb2e/3311+UuExS1971vrxn5Hqe7r9299y0brN2FGcq/kKel6var1dhEGiP31fwBB/3XnZZrrP49nPmXiMM0Iw7TtXChfs6f0xZuHChdOqGkrnNSWm77+252t7UGN+4pnnH9fPv/Sd5q34y6NKaIKnKz7DDPDtEa7RmwmAtXkUXr/YzY/vVa/O6xvgrLKHKzx7Xz2yTvX3xAHDmb0dr/j8com2+s06xm56L7jhVCxYE+5DrxAymzbjaSupU+ZmqvanoPuJts6n8K67vXP7+dZ22JvADMOcQ+o3RpAR4RdsW7f4UVkjYB9gFxUPA17/+9eG8X/7yl11t11tvvfD6fffdJyn9xBSugHCDDTaQJN1xxx09b3e/3vOe90iSLrnkkqGsf/HixVq2bNlQ1o3xOenmk9RsNvXRt340nPbFH30x9/KfeMtbSjOu3+PWiTyMzb/7XV33+OO6bocdJEn7XX31iLeqd8d9IKioec/n3qNWQpfIMnRdTWtbxm7H42j7zrvOSw3+4tb78p6RkC8eACYxFXbmchrTzbY2NaVWo9HVzbcI+yy+q73sZfrrb34Tzz8SzwBcZl0BmtEOx7qcumH3tElo6wg1XW03krR89/d3zxultCo/z6r2K8Cu8osHfnYlX1Kw1mjN9NSlN7+0wM+P3AdXl96utRUI8sb1Q/UJN+6h/Tc+q6cz+G6/aFVdetSftdlBz+1vI9qBuLPiLv6+cMep0hv3TW4rRYL4vtv6Cnqzm+DP87rCP//718nbZtPOMq7Az1T5NQkAgbmC0G/AyvxFbJxj90mdcC9pvrfhYl133XXOeUXdddddWn/99YP1pnShvf/++yPLJY2f5zoA+tnPfhYGf+Py3e9+Nwz+huGUU06ZE1WKe+21V+Wr/VyOW36cWq2Wmv8/e2ceH0WZ5vFfdRJ2Znedw9nZ0Rnn0PFgvCFRRhRFCSCIgEIQEZEzEQHFM3giKkoUAQWEBLnDIYciIqiAgAoYSAQRFXW8Vl3nZmedYyfd1e/+Uf2+/dZb71v1VndVdyfUj0+Tqreeeuvto65vPYdp4vZLbmft9z1/n3Kd27dvR5tYDOM7dMh7Bd+vhwzBv86fj0QyieZRoxzLL1i7FnFC8Oaf/4xGIYStz4YNrn2P7zSehfjGYjEkk0nEUmGG/DwAX9Oq5TUDrONixZQK9p3I5OcYm09bauNly/fXKm19gD+/RT3aTh2Gv/72tzbgJ1bpBSyvPlqdF0jDODfxlXzF/HxUrTZPnwyg6SwTlQoZzHqb2fQb1hiyEB/aS5KaYduewM8A+einML5zV7ooSAaiwE/09NMFawUnQlgVYz/XckfAZZ+7/OwLvG1ppfv+lk2/gAXqYoYd/AE2+Gf0uRjk+W1smn2ZIvCLlJ2efBLlGsU8aNi2NV3pat8ibSO1GEXQL0fS9ZLzkxeoUG11Q3n5PsLK13Pw4EGcdtppeO+991jbKaecgg8//BAnn3yyzVbl5RfpyJEI/vhcRxUVFa459VqaraiaLTUMNt3T4x7WftuK26T2E994A4ebm3HP+ecDAJ7cs0d7W9noo0FWZcgfLlqE7y5YgLjm/lq6ahXihMBMvZ7vJc+Vl2s90t/ysBz0+CBX2Af487bWVTa2tMq6KNpOj6Vu5wQ/qSBaqu1lB5axNl0AKHr9eYkHfjz4o958FPzxknn7HcmFN8qa6kBqS/M9jIJU3IyjOdGMhBlH3Ew4/sqWxc04EqlldNqvCEnCbH4SRpsbQd49OoR3plbeQZ+bl59YCUW2OknawqNbgqcflREzGOCyHj6kYJeiLVZkIJQjFu9552cdHftM+gbS4A9Qhvjavmwe9tH1AcvLL4J/WckwDLaveIZtc+0ykOYAaKkwb6WtkM7B07aykctdGVC/kVqUIuiXhcQb6oqKCmXoj44ttZfdqLd22wkTJmD79u2OZbkQPWifdNJJAIAPPvgAAPCrX/0KAPDuu+/i9NNPxzvvvAMAOOuss7B//35bH2Vl1hO5PSnw0aFDBwDA7t270bFjR+zcuRMXXHABALCchZ07dwYAvPrqq+jSpYvtoNq9e3cAwKZNm6Rj7t27NwDL049X//792fQzzzwDALj66qsBAMuWLcPgwYNRX18PABgyZAgWL17M7Ienql89/fTTAIDKSuugP3fuXIwePRoAMHv2bIwdOxYzZ86Ujqsla9iwYVi4UHKTTU/YOjmi/NhS+6D79TsGiR548QGYpolkMokH+z7oavvo7t0oicVgwFlEY9IbbwCxGEABgmzaZfkOwYv1xGXL8LOlSxEnBIksocRJy5fDTCUqpyAwCbC2PwwdivGdxgMAZu0OLqfVpN6TbPPXPXkd+6y9RI8RspBS2iZenAVt27VrV7Zs166hAIDm5mbpXzE3quycILuYVJ0/WoPtZQeWwTAM3159KtHCGTzw40N8ebCXTKShi463X751Yuo8KKrdmmrPvH6ByOv4LN7ci/ZuN/NufQfZb0BjuKT+Gbw08Ap1X0GIeqXFACTT1XsJBVwuXn50mvzmFzC+ew/+cXiSy4b01BI8+5LE9B5nCkpEnn45kO41XSb9Alw4LitHbf3l8vSRNVtg9L2EzRv9y0FWb7HDPiBdBCRSdnILB1fYl9N8qpJ+tG1FcbkgPW2D6lfWR6SCVQT9MpDKe4a286E/urZ02s2+NdsSQgIL7RX17rvv4tRTT8X777+Ptm3bMqhHRYHfRx99BEIITj75ZBw6dAjvv/8+fvWrX+G0007DwYMHcfrppwMA3n77bZzc6OaWAAAgAElEQVR11lnYt28fAKC0tBSNjY0ghOCcc85BQ0MDGhoa0KFDB5x33nnYtWsXOnbsiDfeeAOEEHTq1Ak7duzA9u3b0blzZ1xyySXYunUrunTpgs2bN6Nbt254+eWXQQjBpZdeio0bN9rGe/nll2N9qmBBnz59WHu/fv2wZs0aVnFtwIABWLlyJVasWIGrr74a11xzDerr6zF4sJWbZ8mSJRgyZAgWLVqEYcOGYcGCBSCEYMSIEZg3bx7q6uoY+JszZw5Gjx6NMWPGYNasWRg7diyefPLJUL6vfIt6+/lO5M7b1pWhorLR3ZbeVDXVedtmMYZsdfezdzMo9ehVj7razm1shJmq7JsgBLdlWUm3w5o1aE4mkUgmAwF9fjVnzxwYhsEKn1DN3eue55IPlRZ1/bzrkUwmmVefDuwTxcM/eq5RhWAEaUuB3969Iz3H2NzcjA0beiORiKNv303s4Qp/TnAbh3j+aE22QYiG9vKiwE/l6RemPtq0Cd857jj8z+efB9LfL1O/tT0NTjB5boei3IG/SDmR6JUGACRp2qv4egA/WyVfkgRJporDaHjFUclCebXAWhhy8/JLUTk6LjpGAsLaKECln2uhefrx3w8NQY7kIerlZyaBolga5MXs0VJk9Rb7OhHwC1d8Tkb+Olx1Da6y97IF9MPHZQ+PdG3d+o3UYhVBP5/SCZejwMuPrU7frd22oqLCUbk3LMkuaKinn6h3332X2R84cMCxblNTk/ICaffu3SCEYOfOnTg/FQYp6tVXX3Ws313h4SDKT06/ZcuWse0sXbrUts2FCxdi2DDvpPGzZ8/Oe9hHmBo6dCgWLVqkTuSuAmkFamsYBp544wmnbY708K5diKeAnQjvmhXTom0h6KmGp2yQToSAou5cc6fNnp92C98tVFHY9/bbNziWNTc3o6Sk2Dbfpk0bNg0A69b1QHNzs+8UCrkKU86HbdjKBegLSyd06SKFfVR0WbsORQ7wF0Tl3kiWjKqmUMKd+Xx+Dh7HefsZRiwN/qwReQM/H6liKCjji3PEjCJHBVwVWAu3iIe+3KAk85xE9p5+R3VOT3+9Afgpd+n5fj1wxtD0/K7WFwyilm44bxD92kCdWDZJIb5YB4N/qb8Fco3VauUG2iJFyrEi6Bep1Yte6PB/ZTef1AOQesqJ62Wj888/3+bp5yXq6cePI0yJnn5HvBSVG9kyQH2hJ3jbKZ/OiSd/tydysvFpjqGoqAixWAyxWAyEECWMEsGUbHkkS1O3TfX8zHIh6mGm4z2WqS0P/CjMk4mHfzz4A4BEIg4AqK/vhMGDX4dhGNi8ebPnGGi4jNeYW5Jt165dPUN7/ebzk6mlAr/jL7mEQT2vc1/Dmwm0+3VxsB5/fm7geY9tnX7pOkH3qztev2MIWLMu3o0bbvyR1PHO4ZXGwSq/ydrIpyfBOHoS/v7He2ztNkiXBIpiJbblIvgT15WBNTMZR5KYMEnC+puMg4DATMb9DVr6Rly8/EjSep/f6oE//O1Zy1yEkSRphTyzQh4+Ni0x/ma7Bf7+8BKQSABfrLPA30crrfl3Flngb88caz5T1TZWoqqsLvMKvtO+wXlj1eeq0BUGAKQiBJBeXrjsJHzePhH2Rd5+LUdBho6HBaojFbT817iPFKkAxQMyGbDjQ3zF5fzFDSEEbdu2lfYv2ucCxvXo0SP0bUSy67rrroNR1ZSfjUceKpEKSBT4vf/+eLRp00brVVJS7ICDxcUlbHl9fSdb35GCEy3WkUwk2IvO50okmQQxTWu7pgkQop078BcXXWT1ofmwi6RuZtutyaOHZVg3TkfgDZkV7kmhluXxx9oAPS8/Og9ohY7y3nsAGDQTXyxk1oeXH4WBhCRhkngqf2wcZjIBgiTMpHy/7HHSIpAvz4Yb8GPLUmPiw3rZ58mFNv/j8CS8OvBT6bWy/MW+hrzJiBmpr9RArCg9rWqLFRlWAZDWLvrFmNwr6fLi7fgvla4XKT/K5Ho/Ot9EykKRp1+kgpd48c9XS+LbeJ111lkAgDPOOAMHDx50ePlRsHfKKafg0KFDOHToEE455RQAYGDw1FNPBQBlEY/27dujqakJpaXp8JeGhgYA6UIe5513Hnbu3OkI770odXMDgOX0A6wb4VdeeQXdunUDYBXyEN/rCy+8gMsvv9zWduWVV2Lt2rXo168fa3vmmWdACGGFPGhOPwC49tprsWTJEgBWSKsY3jtq1Cg2ff316VBGmtMPAG688cZWm9cvUiQASCaTzEsy3+pxTw907drV00MuKNFjKgV+AFw9/YB0OC8f7su3Uy1Y0AHDhzfk9P20JOl4Av7liy9sFXb53H1iTj/61wHkcii2bUKUfwHLey+9jvsNKSEEu3c247zzs/fqKWuqA2ms9TbMZShfriWMQQztDaJyrxjaS5KpazfeK416/NHrtqSJf37zCIyj7gT58CfwBH4uIb4qbz8+pFfm0cdDQSrRyy8TESSRJCYDgpk8TObDj+m4WP+EgK9rm+u8fnx62/UTJf37yLcYCWnPvCIj/WUahrfHHv9dUtsI+GWtwNMfiOeAykb9kOAICEbyUAT9IhWUZBcZItDT0f79+2EYBgOEhmHYcvO99957jhBf3guQEMLs6evtt99mtvv27WPttIgH753w5ptvOp6cvv76665PVjdv3szW58N7ZaKFPMQXX8iDrrtixQpbW319PZtevHgxm6bhvTqvmTNn5sTTMa8SXemDDrfyqtCoO8ZsxhApkotE4FdcXCK1E8N5Rcgnqk2bNgz8RQpG1KNPlsuPAj9RyUTC8sRLJGxeeTJb7XFkuz53I9rqzzGRmKzcfbCBP8AO/3z19/mvYPxwMv762zvY78hMxm0hvUliWlGRqW1ReMbn86OSgTUR9PGhvdnn+9Pw8ksBM35bZjIOk1DAmmpnORGzz+t3eAvw/fJ0Tr9P16hDeS+8GXj1MWt5tztdtpM0W/a+nkvYIgN1Rc4mh3goKBb1iFTY8gP+CqHfSAWr/LsvtDBVVFRo2/ix1bFvkba0OqmG7fbt211t3CQL7VUty+Slu60gJOvfz/giRYp0ZKi8vBxoqmO55IKy7dq1q61oBw/8+FBeIB26K4qG+dIXH+JLNXduO2WYLz9OrzG3FFudfH5+RAEdSXntiaG9fIgvAF9efsQ07eG5HBCkL1EfbdyIo088kY0tE4jo57xGksTTGzAUhZWGoRDSO+RxDCRppuBW0hbaS1+WNLz8uBBfUbx3HgCWh49O01Be8UWX8X0AsOXyc2xLEtoblsxk3Ab8ADAoyIc3E+LnFdz15cYHA+kmfAUB8FT7UBB9m0nrpQrfVb1s9qk+CIDo9iE4hXHszPQ3ozOWTPouhHNUpIwVQb8MVFFRIYVYrL2uzHqlYJenbQqMucExHqBp2fL91pXp2abGrd2vzhiodPrVlAyEyWwIITjzzDMBWGG+p59+Ok4//XS27NRTT2UvN9Ambqtdu3Zo3769Y1u8rR916dJF60YcAC6//HL07t1b+X779+/vCQeDBIY33nhjVusXqoYMGWLl9XM7KfpJ9q5SJidQ3XWik3OkLCQCO7FNBv7E9qxFzzWt0TZDtZ06DIc/+cTmzcdCZwUox17cMiqHl18GsgFAQlj/sv5kIb3e/RP3l3AOy1nl3tYcRhXyGMTQXsry2DVJCvY54B8FV7rAjxYESfUJpEN0AUjBnwj/+BeQBmsi8GPvTcPLj8/nx4f2Oj8oHS+/tAejSRJsPHT74udo+5y1XiHn9HPJtzhr9zAsfuz3GXXb+5qjsHuWu7d5aAr7gQAFdRTciQBQmdcvKYd9kbdfuPJ7PJXZu90f++lftA3i/ibyFGxRisJ7s5AUYil2AG3bujJUVDbKbcWTiZutn36zsW2qQ0WF5CSXbb9QwzNVuC9vbxgGzj77bOzfvx+EEBw4cABnnnkm3nnnHRBihfsePHgQp59+ui3nH9+PDP4BwFtvvYX27du7AjM/Hnlbt25Fly5dlH3xkuXz47V69WrfIC8b78cnnngCN910E2bMmOFrm5HCl1FWhVm7ZwVWuTdXFWkLRT9YtAhjfj0Uc/bMyfdQbJJ7xlWxfVKsHMseKHAPa8pTx2GlrURuQM8rnNevqFciYP2OgSoAkOb/420BAHVlKK9slFbQtdlyn4Wnbcq+vLxSz9ZlDIEpBeyo3J7gijCOAj9Hf4LnYNbj8/Dyk0HAIMN7y5rqHBCwjPueMgKEEfALRzSnX+r6jMIgg/th/+PPE2EcPQnkN7/QKupBvjwLxrGP4X+/ugVAOryX/pXCOdciqGnYZ5uXVOwVvfy8RO1slXe9gF+KmPLwUcznB+Fz9LNL8eNOJNKvrzcAx/ZKh/byL96Wn+55L/Ds3fZl/HZU8M+IGRa0ihmIAUia1rSqLVZk+C32rJabx56fY4fMPtO+KaQrijnb3MR/77x95OkXKdIRowj6ZSoeVMlAlsqWHszdLq6ovU5eLt7WT786tvyJR6df2rfmGIyyKlsSVPHCSCeXnwj6ZP3IgJ5qOT+vgn9if3485lpreG6m4DBbL8mcK+i8fqIK4cYvkpZuu/g22/yDQvzSI/0fsexW3IZp10wDAIxbNE7a1+IbF7PpgY8NxOoJq9Hv4X5SW0KI9PgsHi/ZvlRX5qxGXSU/VlJbPrRXppKSEsTjwYSqzZx5Brp27So9lvNjNAxDDiUVD8TKfTw8y4WtYRiBhfayYh0p8BcrLmZATwb/eM87Hvjxufyk6xDiuwIvAIe9rGCHelUfOcdcQnvLJMdSEQLKoKBDmd7g6xzL/fQddr8SGVVNwSeqV4jl9ANA+F+xS+VdH52zSR78AfAV7ySDfQBswI+v2Gtf17tqb6YSw4tt3od0f+I8/XTl93Ks3Ujrb8dxwGvTrXx+tJDH+onq3H+RfIjAilznwV2Rxo9YAIPG2L6BDisSJ7/X/37sde7fM+nbT79RzvAWqwj6BaG6MjX4k7nTZprvwWvdVh7O5wYFxRvG9u3b46233nIFgGIbDQUGgLfffptVAAaswh3t2rUDADQ1NbH1zjnnHABW1d4OHTrgzTffxK9//Wu23s6dOwEAnTp1AgDs2LEDnTt3BgC8+uqrjnF069YNL730EgNhPXv2ZMs3bNhgs+/b1zppP/vsswCA/v37AwBWrVoFABg4cCCzXbZsmeN9X3fddQCAhQutG9ERI0YAAObNm4fKyvRvac6cObjhhhswe/ZsAMC4ceNsVXtnzJiB8ePHY9q0aY5tZKIgAWLgUNXLHT6AG61MbNNQp0qvz0hZ6eYLb8bUbVOZF+SErhMcNneuuZOBv1uW3cLAn6iFYxfiuievY16Vy29d7r5x+uBE+F2wm/PSSuvFPYwhtaXOC7XSSt9Fko466lY2/c9/zgQA/OAH6QztH398B5s+55ynbetu2OBMS2ATByeV+yx9T6oE1IK3nfJC1m1e90GbSqoxBCgG+DjwR+dVcI55BYrAj+vTy8tPGjosKxDC5RiUgT5dCKhTvVelxtJKKfiTqaypLnO41Zqr+QrqtXoDnrvy0qz6UFXvlXmlAQIApNLw8uPz+tHfSZKYiBlFDPwZMNy9/gSJBTOs8TmBH7NxyeXnXbVXw8uPpMN7bWOjY6DgMeVBaX0Wnm8zPQIX4y/WOSHevqeBeNzuzffKI3LvPmt4ZtrLr9Cr+IYNcnTu/4DUFyictzU9/YxxadDX2Jj+bsvK/BdLjJQjtWbP8kg5V6uBfioAFAnheycFOYaUZN+hzJOFr84rrsd7iNBpHuSJdhT00ZDg/fv34+yzz2bAj8K+0tL0zcGePXtw7rnn2oDf7t27GWw6//zz8frrr+O1117DhRdeiIsuugjbt28HIQQXX3wxtm7dyvrq1q0bXn75ZXTv3h2bNm1Cz549sXHjRtZXr169sH79egBAnz598Nxzz4EQgiuvvBJr167FmjVrGPi76qqrsHLlShBCcPXVVzve85AhQ1jl3qFDh2LBggWYP38+RowYgVGjRqGurg6EEFRVVWH06NF46qmncMMNlvfPzJkzHeCv0JUpOMyXRM8swj1TsMId7bLdsKYgg8wuDN1x3nm2+dl799rmJ15wgWW3YwemXXwxAGC0EPa45rLLpH13WLMmqGGGqskvTUYyg4qlT49+GsNmDbOtO/CxgVh5+8rsBqR5rCWNtQ57h1dgSs3NzfjTnx7BD35wJ7755nE0NzejubkZX389CcceOxFffHEPC/M966ynsHfvSMTjCWbXrdsarFvXQzkWT+DXgvXisB2B9NN26jA2zQO7WLF1KUfB3vePP54tO/zpp/j+8cfj8Cef2GzY+sQZhst79/00tX9//vrr6oER4gCAIkB0y+XHwz8/4b15KeLBq9ALemRzPVdaCdlDpIQZR9xMsL/NiWZHW9yMI5FaRqdnXbwb199wjCvbEb3SADsATDdqAj/DAPnvUhg/fgJAGobx4A+wh8S6ef7ZQme5fHqAHfjJwnrFXH4yJYmpXOYmETZSL0MxRPqb/74VR/34cZy38DitflvhobjlyySSar3e0M4Y19cG+iJF8lSOHjzppOzKtv/WeF2ZiVpNIY8gwgN9eT2Inn1uT/9FWz+utm4Xf+KyIAoLZGKXiSR9ewEXNyijChEV7fft24d9+/Zh//792L9/v9SGTp999tkOb0FCCPamoAa/TkNDg9b7oMBP3BYAvPLKK8qPS9S6des83z9tW77c6Tm0ZMkSXHfddRg6dKhj2bx582zzc+akc5rNmjVLe4ytQl77nx+vXcHWKKuyXlVN6VeqjTTWgtSWshcvcRkDN3nQPeefj0d378b0hgbM3LNHajPpjTfY9C3btklt+r/4IgDgsvXr0e3559H5uedwwdq1aEhB7ELT9NemO8J7qR7o8wAeuuIh5bqzh8/27L9iinfld0/5AQeCLQV19JVIxFm7uFxc51e/moG9e0c6NrFhQ2/07btJOQT6ezYMQ3kuZvuJsJzflwIX/9kUijc9IQzKJU2TVekFIQzw0RcFgKyaL1eVVwR+x5x1liPc94tdu6xNunj2OYbHVxSWePTxbSIEtJ3nfRbyyErZfM9e9pn2rdtv0OPl9Orgq/z1naH4Yh226xmukAdJmvjrb++AccLHyLSKL1/sghbmINw/VgVX8pLZsb4UwI8P6+Xl7uUHTS8/ug0rnJi+0mOh+5EpfL66r3AfgIbp5df7mqMC71NLQRZzku2nhDgr83p8kRHwayUK6/rDK0WZl7L8vYcancX1D/jkPK1QrcbTr2BVKDcJuVKAoFDc8d3Cefk2VW4/nTbq1ffWW285lokHI7dlYv86BzEVuMxWMsg4ZMgQLFq0CIQQDBs2zKOHSAB8wXInfLA8Jmw5LGXhZIXg4ZGF5jY2wgzwt9thzRo09O+PM1Zm6fkWgqZum8rA3+SXJgMA7r/8ftz3/H1IJpNS8Ddz6EyMWTAGs4fPRmWt/++6+13dYVS97B6KmAr7FXOmqux0ROEereLLwz4KBEXxXn4ycKgSHbPUe5sPYeZ+4zz4tnu4SrxiG53rB5oeQ9J3r3eaAsvnB1ieeLGiIuumzjCY194PTj4Zf/rwQ1uBjz99+CF+cPLJ9rDf1GfKAz8Rvrnl8lNV7WXLFcDPFfTRcWTo6Zezyr28wkqrUgjpWkI4h8hCexnvYd5p3Aoxh0tTdtunhS+QQJFRnA6JtaVHK1Gur8qbx+fwkwG/9Prpir2iqJefTpix8n0RsUJG6jMV/Dt0ry9z6RwjG9O0HdfglouW4brb/zP8Yh5BezWFdQ0mevoZhtWmkHHzlRHway0K67ygSkOSxxBgnfv5SP7VaqEf/0PhXTu92lW2ynV1y1UHdUIRd/qgQ3fzGOLrBvnE5TqgT/yOZdvwavMD9kQ7mW3nzp3x6quv+rjoyr7QxTXXXIP6+nqt7ai2GR1w1bIDPifc0y6Ik++bvAz00M6duOO88zCd83Slui2V25L39OM1v1s3DHn55VDHF7Ye3fooy+knFvLgc/pRjVs0LqMw4FxIBNU8nGvTpo0S9InefzqithQMykRBnt8ns9J9T7HfyfZdu6zKwfn0pqVqO3UYaisbUVVXBpJMspvaWJEdjMgg3R/efx8gBD889VTW9rt33sGPzjjDYfuTc87BF7t3O+74STKJ41Ph+R9LqiiTZNJxnpIBP2Yv8QDk17X69IB+QZ6X3K5PCjC/nm9VNhb0e2DXcuBDxF1W0PXyM2Igv+0A45gGmCSOIqPE8oaDBch4+EfDft0ky53nBfxkYb28l58U9Ol4+QmwT+xHVgGZdq2jsK/7qJdfi7++zOV9EyEA/zW7cHHjln4R8CsEtYbzRw7Fp+3i7/FpGwDPaRW34fs6EtVqoR/9gsUfj1e7+APjp8V1PdUCb+IzUkgHNBUEFOGfbOfes2cPzjnnHBaKSwtulJaWoqmpCYQQlpuvffv2LF8fYBXqKC0tRWNjI+tv7969rA+qDh06sOnzzjsPu3btws6dO3H++eez9tdee80GzbZt24aLUzdOW7ZsASEEXbt2BQB0794dL730EgCwfH58IY/169eDEIJ169axIh4AsGbNGhBCUFFhhQTSfH60kMeyZcscn+XixYtZIQ8gXcQDACorK1FbW4vrr78eAGxFPMaOHcty+d144422Ih5huWbnW9IcehwEcEAGoViClrI5Vrjse7FYDLGYlcQ7mUyyYhGqaa/lMj26ezduTu0Lc1P7zPgOHTD1zTfRnEziro4dHevMKS/HiFdewfxu3TBokzrk80iVW/VeqWSeay52ssIvzMOuqgnxeAIlJdblgQzKiWG9Ypvo5ZfxeyitlOYd9JWiQrVvlVaC1Er2VbHYSSp0WJSrF2XIF/m8p5xjr1Qcf5OmyUDfb99+GySZxNdvvYVj27fHV6nzpAj8eE/A4y++GJ9s3QqSTOKXXbvio02bpF5+/Bjd4J8t3x8XNlyQOf2CKuDkd5tHyjUk0oCK9+5z9dfSBH7p+RRogwX1ipDK5wd/JWVNkkD7Y+9l803/PQmlP57I5hu+vBsdjpvM5l/7fLzN248P6+XFF/awGjSAH91PhWrCrE96X5N0etbqKKeefkFUac6n/FZV9du3CP6oWvjHFslDYUUlhBntkKF0HvB6wT4V2+FtWts9qh+1WuhHpeOZpZJnckldLz8g/xV4sqkMnCPbLh9XY+sva9i8n3Belccf/buXKy5A2yjUE/sX2+jfBsGbSeUN98YbbygBGCEEW7dutbW/8sorNvuNGzcyW1qxV+yLFvHg21etWmVrW758uSuEo+G9qtfcuXNt87NmzWLTTz75pGvfbv2Kr0LRokWLHG00vx6AFvWkzqhqwqzducu/OL2hAcWGgevLyhyFPCa98QYr5kE1essWNBeox5uoZDLJ4CnVTRfchOmvTbfZ0eW8HQAUcZ5Y/HQsFkNlbSXqquowbFY6xH75rcsx8LGBMF2qqNqkAEyksZa1W5DPCfjY+gCzJbWlMDouwq5dQ5Wb9IJ+IuhLJOJSOwC49dYPCsKTTiVxbDIAaFQ12Yrt5EKqKruq6r22IhspGwb8+OOwBPgBYMBPBvmolx8fKqzt7ScWAOGXZwH1aOXesqY6FvYrVvT1U+GXSba/BXFuCKvfLMZAakuB+mdys20f4b1/+eImGD99AuTzU6XLpd3/riOMH01Gw5d3A4AD/llt3gCQkCQDfXu+ugcmiTPQt+uLO2CSOF7//BZ0+vk0G/BzQD1Yv/VMi3fwSlcSFsLsk6b0M9S97EqGDdUJPW4UALmiIY78+ZDuCzq5m8X8muIy1cNgr4fE4jFA/E4UmfmNOyoiL79ca/s31t/OIeeTzDdPCEnifXw2fUSSq9VDv2zk+uPxA/z82IrK9U6Y4+IdbnIDfbRNBv7ofENDA84991wHrPPSOeecgz179jignzguGfCTwSwV3NKFX0GBsjCg2/jx4zF9+vSs+pF9dmFDQlqshPdwHDp0qG07S5cuVcMIXZgdtB1VFC6QEx29cCHG/HoY5uyZ41h284U3s+kpm6fANE08uPFB3NvzXptdzYD0g4wZ187AuEXjAABzR81FZW0lRs4ZiadHP81sBj0+yF8IMH9jwkE+HkKR2tL0DY1monEK50pKih2gTgX44vEEtm8fhM6dl+OVV/rbcvkNGLAV9fWd3EN7gwixDNvLTuLhR2pLXatlB5nPD0iDvVhREQN4Rgooy6DcMWedZXn3mabDu4+HfHz/ac87+18mCbBLLyK2vH6AwttPqPZr/dU/xidN9X6iyu/nmvdPx1sn09+X13qZ9BkEsPSzPEvJ8vmRZOraLmnCiBXZqJ9nfQdtL7/UMoAL8U2F4SLtHccDQJV4Dz3Z9QgfxqsCfrKwXro83abh5cdy9tm3lx5gUvoZ+oF5Yd5E2/oOoZhHi5dsX9T47owJAyLg15oU1nG5QO8jInAXniLopyEtd1BZ9Zu6Mnl7Nm61XhesOv3yT6R0d/iQbF/++WR0//xuNu8H9Mnm+TYK/sQ+VDr33HMBwAb8RKlAH98mm6chvZdccgkL65XBRBVolI0jKBiWDWCbMWNGzg/QOlCQTtOwZFGjRo3Se49u+2a+wV8BiFbvDUsN/fuj3apVSBSYV+ATbzzhCIGmuv+F+z3DpscsGGMLmR42a5hnGLWXeOikDD31WVmQh3IU/u3dOxJnnfWUzW7XrqE2iPfKK/3Rrdsamw0Ffq7KFIoUgKc6A6v8urAAbNupaU/OTAAgzeeX3pgT1MUAfP3WWzjmrLPwdaoQFWB583391lsgtGqvqg+Jh5/DC88N8vEhukIhDzpNl9m8ArmCIKLcoB7fZyCi37VuVITfmyUv+0zCA/2MQ8dO473FzQQSZhxxM4HmRDObpn/jZhyJ1DI6HTfd8+QBqe9S8PgSc9E55Af4GTGQP1wI44ePYtcXd7Au7J5+mmO7wuMAACAASURBVOOk9kKIriNvX2paBvx4G9ED0K8o7HPk9CNEGiLtZ1thX9555fWbsrkCE7quzqiYR59rv4Pa8kYMe+nMcN9ELpWrlAaRCkuFDP5a2H3LkaxWA/3EBI1uhTlk7eI034e4vmEY9psqP+Wus9k5xHWDvNiT2QW5I0v7rvKEa4B7OC8vNzirChXmpQKEotee+NdrGgAr3qECfbIx+YVwYXjGeUG1QtTMmTPZ9A033OAJCT0/M3ojpBt+pbIT9ye3/lrQSfSO885j07R674yGBozncl4CwKMXXcSmaU4/AFjeowdrf7F3b9s6HdasaTFhwPmQFujLQKSxFkZZFV55pb90uRj6K4buNjc3Y8OG3kgk4ujbdxPq6zvZbCkgLPTQ3qCkAn08DHSzE8V7+oltX+3di2Pbt2ftX+3d6wB7X+3Zg5+ce64jfx8A/LxTJ3y2Y4cN4n28eTN+mco9CwAfbdyYruCrOHcBavingorWOOShvjIFldNvX/+aVCoHHysV8k1YSFrdpwtg+suBpy2SdFSZFSGgQz6AH1uGNCQrihXbwJ1fTz++LwCsYIftLSiAn6xary3Ul+h4+aX74v+y8QjhvYZh4M+/GYmjT3waZz91jOd7tYYRoqdfCvhFkkhxzwTx64ggYF5lVDWBTJ2abjhqBdAkGPHVcfnjO39fIGsXQ7/9ho7LbFXLRGWanzwDqQpsyDiM2M6vL/ahw3yONLUa6OcGamTzsnZfffAhu/yOUdmoXsbrCLxg1JG4s4rwzw3UqiTzDtQdhzjv9tdtWvydqQCguL5sXJkAvaBhoFu/QW9D1FT+BJvSTTfdxKbHjRuX9RiU67Wkatk50EM7d6JNLIaSWAzFwn5FC3nEk0nECUFzMolEajqRTKI5mcSQl19m07RdtI3kFC3Eocw3qZODyM0upW7d1ijBHy8R+tGQ3ubmZtTXd8Lgwa8z25kzrYqxt976QeZjc/OK8gPiVX1n69XOefm5gTxxmbZHoADqADsA/GrPHoetaC/rh4d9Ipj7iBbcIZI8fIK3nsy7j85LgR/fzp8rfVTvdQ3b9Sudmx23309Q286HQth+bXkjKiuPlYb2UuZjhffa13NAQE5//rgSxnF1IF+e7Wss5E8Xw/jBNEeBDQDK/Gi8+HVEzz5xXhf4EZJdbj8V9HOE93IAUPfaKBenYOu4UAB5/bJUzZbDqC7/fjid0/3SkdMv8/xnkQLWUSvyPQJ95fs8w8ntWKTDboJcr7Wr1UC/I15BVwkN09OI69vNSwBwD+cNk9ZnAv3oXxXw8wMAxWW6EDBbEBj05+nbq47Tww8/LG2/7bbbcgYYc6KQwF/QlXu1C0tECk2bHrLAS0ZefX5+Y011zNuvW7c12LCht6s5H7bLAz/avmBBBzYdjycwbtw7AHy8j7C92oNUFn3zoE/0AuTl5unnqtRx8qcdO+Lz119n68jy93nBOWtWntdPBvtU/TOIyGzUD2IdbycfXi7Z/nZU6+fyJswDVudDhBCbZ5+Y308pP15+ht3bryhmvwVyQEDZOIXwXdHTD4AN5lHPQC/gR8Wmdbz8uD5t69oGLM+RqHvJFOq1VSEV8ihk8fur+H0Iu4gx8eoon18+5AX8WvgD/kitQxrPtVqXsqkKw/dBPS0A+L6ZkvZZVmXvU1xe1aRet6rJNYm4zvYztstELn3LgBg/LZv3AnBBvnS24zZe8b3J4GI2EFC1bT/KBQzU2eadd96JCRMmoLq6GtXV1bjjjjtw++23hzoOpWRu9jqV1vh1/PQtriPm6uTDgMWxRBcWrUZr71prm+9xTw90v6u767kiyAc71JOwV6/1DOLJXolEnL34dsAO/7SBX1APnQrhIVeGOnTbQgYBa4UUIj/v1Ak/79QJyVSevqRppmCA++unHTsy4Aek4ZvsxS+3ZgQvPQEAQjzHSYCf2L8I/Kg9eyXdX0kz6Zn3z01lTXXY198qtENDfF3VWo6tmsDP9TgTsEjSFL570/NlDdIv8DNADnfFxcfPgplM2F4ESc8XtQVgWwewoJvo3QekwZ4b8HPm9tMAfsS+XXHacQ1nuVdKl6lfoXzd6TEkecgZSSl6jkoS+0s8zkfKvWTAL4xriqD6lEVVFOA1UKTgdcRBP/7iMlMAGAYA8cpr5HaDFGQup3zLDZa5Qbh8v3TGJ3t/tI3/K/sssoGAbmPz+90E1ZeoBx54AA8++KDrtnW+g5zJZ0GESJH8avWE1ej3cD93I93iADpS2PLgj4d7KtAnewEZevhl855yAfxydAyo4lOGAPh02zZ8tmMHg38iAFS9PtuxwxHC6/UC4Ar8aFivCPzS8MYJEukNqt3DL129V4R6qldejv2iwrpZ8nMj1gJu2FShvckEl2+Zh3o5OOfzMA+AAwLKXgBw8fGz2N8kMXHJ8VZho/ITakEIQddfWseFS09cCBnYA7yAnz9R0EehIn0/DlBquxbVfeVg/yJJT28/i9ka7G+syPBso8U8Fl56IPz3ID6YDUtEeIkQMFL+lcnxOLqfiJQDReG9QcktAb+sqq6uVOvKCguo+lXlGfQqLOBVVCCb3EdNdSC1pdgkMRXBLJ0PIrTXz3oyMMdPu/3VAX6yC1ddyKcar58L4iAvpDO9MJ80aRIA4L777sv6Qt4NSgYKBwv85GxUNWHW7ln5HkakLLTy9pWomFKRcSXfoEUaa4GmOhh9rSP2qlVdbMv58F5x2gH7jpAwF698ftmIArJPt21jbT/vZBVL+WzHDs/1ZPOyEF84gJwc+KU74Y7Bsv54GxH4pabzUcgjI+UiBYpuXtjQxqAZQRKEiPjb9F7lD+9fC+PHS0G+Ptd/Jd//uRTG957Clk+s9+gnNRpdB7B+o5s/tr4Dk8Rhkjg2fTQUAGwgjs7TdWQgkM6zD4B4efkR+zoQQpRdPlP962Ats4zEKvd6AL8HN/bFvT3XWRV8C1jV1dXhnNv4gg/8F2IY9CcQqVD0zdX5HoE/tYAHRpGCU6vx9DMMw1YBhm93s5EtFz0AVe2AM/yBhv7y7XzorsOe2nInCj5cl65r689POC+AmpoabVtfCuDk1rNnT9u8CNe84FmhvtzG7zavanODg24Xb5kAr6BBmeozuv/++zFx4kRMnDgxq/6DGg//qq+vl3vfHgGwIlJ+tfzW5Rj42MDMOwgxhQP10BswYCsGDNiqDOOl09dfvy8z7z63seU7v18OL5LbTh2GDWcMsrXVVjbihC5dHB55n27bhk+3bcMvLroIv7joIl/efFIPPx7OcZV6pVCQWCDitAED8PHmzer+CLH1JfZD+6KvywYcIw3rpe3ZhvcWjDI9r+T4fBQ3E0iYccTNBJoTzWya/o2bcSRSy+h03Ix7dwzJtQoNRfV6Ab6BH1/Jl26P95bzeonXRhT28W081KPz/LboMlsoLuTVsL0kC1EGnJ5+9vDeAvD044BfqNsJS8K5QHqvFXRIpltob0v8DDVlDB/OXgWto1b4uj+XKpcgLrqnOaLUaqAfPWFQTy4K6eg0b8NPi+vRl1hCWnZCMqqaQGpLbUCPNNaC1Jba2ik8kNoLtkD65sgoq7L64+ADWyeVZL2gQp0C6FsHnIlt4l9VH0FBvEy3L3t/4nKVjVu7arten69fEHjjjTdmtK5MFPipxhQEbMyJolwYrV7fXbAAo88dne9hhCefv196/iG1pRg8+HX2Gj68gb2uv34frr9+Hzt/taYUFIUiVf69T7ZuxSdbt+L4iy+WhupqwT4eztH1iDvwU/WfMkqvx/Ul9yZMgz0AjpDeXgOPZe1Bnye08vpRBZDLOYjwe2n/Xvlm83CjpwrtJcnU9bkiFFXn2iwj4Je6xheBnc6LrqOCfXyYrZjnT1zG+hWBH9Hw8qMAjwtTdsvpx+dC1H+/Yf4mOOBX6Dn9NPYZ7cq9tC+3PlX7O+FeYmhvKw3vNYYPB1mwAGTBgnwPRUt5vXcJ6zif5/NHpGDU6sJ7RXgSVt+2+SpDKxQiDe+q0vapAzuprbPAHzvQVzk9jUorQRqRuiitsrXzfSmlCj3WaXNrly3T7qMKL/5kks2T0ut78wrRDaqqr/L75qa94J/btGqZXwCoeq9hgMCbbrpJuQywnnQGud9pXfDnS2HAPj6MI1IkXemmZpDZZfGbYzBPFY7op+8sUllYD81k5197m228qv6y3f9KK2GUVYUW2kslhuqK+njzZpzQpQs+3rxZuZ5YiINv4wGdo10AfspxSWCfzYaHhRSKpDz31i/7Cr2v+YnjOP98/ZfoM/g4EELy7+UX1vHaT79B3YCp0sDkShmE9wLA7965CsaPngH5XUf/m/zmchhHLcSmj4bChJ5HIuC8NpSF5/LgzTYveP7RNtHOj2zbt4FD4TPl/Dx0L5/Cvs5qEcAvX5KlwrB9H9kXpmxpKkjw983V9mIedWXhnReCkOz6J7rvOCLU6qBfaxf1/qPTrUmEOL0yg8jjl814VPM60I/+dQN+/LQX7FMBr6uvtnJILFu2zBfc83rvqjGoZBgGqqurMWXKFFdQN3HiRNx///2BgVkVOA39t1LAJ8pYLIZYLGbdGCeTME0TyWRSOa27/EgWIQSxWPjO8YOnD0b9zfUAgIopFaFvryVKTJNx8OA4AFaxECCdVzCRiLO2RCIOo3x1ag3r3NmSPRC9oB8A/Obllx12jvVEEMdN85DO4bXHAT9bBV7+fOEC+8Tloi2VCuwlzSSyyenHV+7VlgjG/Cio84WfnJjieGXr+skfGKLEvG6G30OtXy8/Og8LmsVQpL0pEczxOfVE2EfbVDBQDfw0vPyE602xD9Vn+tv9V+KYs5/FKY//wPO90q4TCe9XPK5nl0jQvjlvRY+8ftmo9zVHYVmvQ6hYd4LaqLLRX45yv/Lab3X7JMoZGFOGoLGxdXr7tXTV1NToe4L6lc45IYzfbKb9RsqbIujnQw7oJLv4081F5ObezS/jdyhVu+e2K5zLZRd6bm2ybXjZa/RDakuBrybaFm36qVXFVQf2hQkC/UA/Oq0D/2TtmXr7DRw4EMuXLwcADBo0CPX19Y51svUE1JFhGHj00Ue1+rr//vtZeG/YgC4TT0GWzy9XN0GqE2vkQn/EatDjg5BMJrHy9pUAgL4P9vVeSRcGhFlII9u+3dZPedABwKFDtzgWJxJxlJSkL2mam5tRXFwCIA0Dt2ypQDyeYBWHjX6vAChM+Mfn89twxiD0qitDbWVj2kAC17Qknkc8YJ/Nhj9uiqBOBg8lbY71hOUi5FOBPZIM57yxr38NjKpq9W8i09+4TiRG2CFUOjdwAW+3trwRo0b+2NOZy/Fd+oBAX++7AsZ/Pgfyhwv9AT/DAPnbFTD+bSle/PBa7e3xkA9Qe9rJvPuoDcu7JwV+0AR+znWVXn+A4zPV2X1CfXjKAT+v7dy7rice7LvRKuaRJEDMQAxA0rSmVW2xIgM+jo5ZqWbL4WDBjmxf5I+HfqrPtBLRUN+CU6YPhPw+DArT2y9Sq1ergX5iDj7ZNG8r2vBeZoAdysi8z4B0fj0g7YHHe9+JHnk2+1T+P9Fbj5+3bJzr86FMDvssb15qthxGdUgPI5g8Di6yz5yKz9PILwsD/ulAP37aDfRlAvx0AeCgQfZE77LPIRMIKNo98cQT0s9ZBH6Zfg9+4VwQ8r2tyC0+Ug5FK/iuvWstek/q7b2C+CDGT/VPWWguv5y3Sy2rOVxh3eSID3iobV2Z/OGP28MkydhE2MfDPVE8/OPBH13Ga+3abojHEzAGvgoA3sV7+PEL7TVbDqM6hxfOPCgzfHigulbwdYF9/HIV8LPZiNsS+5YBQTghn9v5yoyH5x0kVXRjlJHc8vkxGOgSiqq1gWzH6AMNOTz9JKCP71Pm3UfnVcDOj6TVf2H3njNiRa7XtCqFy/xaUE4/DbkCP79AXWXLfyEt/yPTElmwgBXwKEjgFylSC1GrgX66gEZ3HU87jujzNwoy6Ca28fO2ZYqbL9Y/7x1H7VvaRajGeEW4KoN8uVAQ0E9mq4KCKjt+XrZdMaz32mvTT6wXLVqkfG86oIsQq4CHTPT7eeyxx6SflRtQmzhxIiZNmoT77rtPuW2d/oL+TVBPSYfyDfbyvf1IeVXfB/s6wquVD3lyeE6orq5Wby+A6rkq2MeDPC/RUF/ZenRZfX0nC/6VZR72W11dDdSthlHVFHo+v9rKRpzcqwwfrF/vandyr174cMMGW5sDskkgncMzj4N9NjsO+J0xaBA+eOEFKehzrCMbhyK8VwX2zLi3d1AkH5JcT4r7QViVewE7oAL8hfeydX16+dFp8vf+MP51GdZ/oFc1Xfa78wv7xHWcnn7eXn7G6X/BukMV0vDi1Acjm7Rtwkth72OFAvxcwy+DOKdm2wfN3W77Oo6c419Lh322a6VM7t1lDgZh3RcEVWAqUsGp1VTvzav8/ujDrPjZ0qqJKsbrBr28AJDKWy7bV6Z9y96TTp+yeVUbAAwePBiEECxZsgRLlizB4sWLpeOUiV8+ZswY27Inn3wSTzzxBGbMmMHaDMPA1KlTpcDPTfwY7rvvvkDAndv3kYmmTJmCmi2H1QZ8iB3gOHlL15Wc4F23IbFV9csvM6qaMGv3LO1+I7VMdb+rOwDr+7Z5i+f4IVBNjc+caLw4j0GZaN4+mq+vpKQYxcUlKC4uQZs2bRwvuoz3AiwpKWbL3LwDqebNK7Nt24+y+iwE8aG9bmLHOqFi7sm9euHkXr3wwfr1jmWO46Ssgq/VuRL4seMrd+yly/h1mT2/XX4b3HJqb8ZN9rK9R8m5kVb0LUiJ54mgbFupHN+vWM3X5QUAX+29DMZ/bM+4ki/5v6vQ+5SVWtd0tEIu/5JV0LW9H03g59fbzzEO1fWj5WaZfkG+bwVxDaUrHviFmdNPR6HlWwtC/D0SPbYSAlsl3yOH/x0R8nN/kFHfLc1hKFIgajWefmFJt6KstoICcpJ+ag5XoFpiKjuZqXJPWKFaerZZS/FZECIP3xWXhe39J+tbhG+ZtPkFfnw/YtuyZctwzTXXAEjlolMAMPE98K/rr7/etnzWrFmu4zAMA48//rhybJlcLBJCMHnyZADAhAkTArvg9HNBu3TpUr1OPU6Wrt5PWSisfiO1XJHaUluuO1s7ULje4B5jMqqasG/faAb66F8AaNOmDUpK5J5+XuG8otq0aeNomzevzMr3F0C6jLDF4FkqvLdtnz5s2aHnn5efw9wKe0jOWzy8E9tFG9GWt5flHZTlCqR/r7r+RPZ3xewP2TpXjzmZtS+f+YGjzyDkmddPR9mG8hXYvru810WAD889Xm6hvSSZurbjoU9Mv6hGeht0ff/Aj3n8/fNqGP+yAs+93999W5K4SlUuPa/cfUrg55XLjwj7o6RPr880ZKbnLR85/XKuTL2xwhLt+wj19Ct4eeXz8/nbsO65wzkHyO7zIx0ZiqCfhyhcipQ7iSd/HvK5LQ97HGKbF+wT23Xhn2qZCrLpFO8Q2ysr08B1zpw5WrCOEIJp06ZpAzm/IPCuu+7Cww8/jClTpliAS9FHkN+1A7TWlqImmwdslY3pMBGPi0Y/EK+6ulq737Aq9x7p1XsLWWLhmbSnWlXBgCuai1aaN4+KA5gyzzwe+BUXp5cnEgnWzofzqvpJr+cOMfyCvzBDe2XFPEgyiVP79bPZvf/cc2yZTNJ2n7BPnBfBnu1c5QH7RHvqubdi9ocsvx+f548HfZl6+WVUuZcqrBv7EPqtqanRztFs2a72NgxLHqGoOut/+WY3GEe/AnK4a+bDaL4GRptlePb9K13t3PL62fLqacA+Ok/XW7z/Ihhtd4C8/59q4Kfo1z4or/De/EIjW04/TRkGXAt3qIp59Ln2O1jd9xP0WXNcKO8lZ7J9VtG9acEqiPyNgkLLuV9gD5gihacI+gWhujL9nSbExP/WBVsLCu1ViF4AqGBept6XmcBBFcRzm+bn/Xr5qabdAKC4jthG20eOHMmW1dbWKgGaDFDK5AfGTZw40TatWu/OO+8EIQRTpkwBANx+++2YOnWqra/x48drfy66Wrp0Kbu5p4CNl663q2uInxgGnLLNtl8rl1gGVcMiaeuoBQsw+tzhmLt3br6HoiUbWONhYJkHdJPJ5Zyl+u2q8iPZHt6IMI3bxr59owHA5uUnAj/R248Hf/b2zLyTZsw4FePHv5fRumGrKrW/n9qvH95bsyZ1J2zJs5Kvx8MsEfbZlvPnBW76rGuvxXtr1zrgn2M7LoVB0jZOAKhSLkN7leeAEG7ugpIfj468Aj/Yf4OZ1Fu1/YYz8PKzTcM7zNZxvSUBfbJ+VPO8R6CfoiIyibkEAflnmmfmlxoD0Q7trV5VjpoBW6wKvoUil3s/VfQVgOCLekTKn45aYZ/PtJKvhwLz0IsA3xGrVgP9VEUf3MJE/awnXTflTUFqS62bKVZZF7aqvsyGeg2kbqKySRqerbTDdZvqUF2uqO4YlCT96sCboEKvu3fvLm1/+eWXtaGf2Kbz18+0al42JvoaNmwYFqSS3xJCMG/ePM913CCgDljzY+u23h133MHWve2222zLpk+fblt33LhxnmPw8xupqalhSflt7VyODa+nbdRW56mc+PTObV3ZMj/eHJGOEClAnaxivKf3XcASz710XIB1vmxoGOG6PgV+vKcfVSKRCHCkwNSpJ2l7+1WXfx8TAtimLJ9fr3eWs+kqztuvqq7Munbx0b/0WGiDbh6wT5iXFv/gu5ZV8FX1CzvIyyf0YyG+fLo98VpFccPvJyWK1NZvIvUwrs0C7NcttJd6oAUV3vtfOy+B8b2XQf7SMzPgZ8RAEtfBKF6M1e+qK6aLYE7cr2TQ0A34sWszvl83Lz+SlPbJ9+H2mf7Xzkvws/Nfxc8nf1f5HsOWDfjluZiHmEOturpavh/WlUlsFTk5a2qc142K/J3ig12ZLalM3ZveON9qiKWP/MaM4WhsjCBgQSrXhTFakDd6pNyq1UA/Cu1koaCyHHB0Wmc93t62LsqsROpVTexmisG+qiaQxvRNFr1xYH+px0VTXXa5g1qyW67ixrRPnz5Yt24dADi+O9V3SeUGdy699FJp++KDi2Ga6SejdLp7qR0Gbtq0Sdm/G4xTAT1Zm9u0CgbStiFDhtjaFixYIIVeOpBPtR3dPniJFXr9ADgZvBM9/WbOnMnsb7jhBl99EWIVPvGz/wXhEVFzuCLrPiJFykRiKLAsJyBgfxgVxgMq/jiQaQqNNm3aOMJ5W5Mo7KMQsNc7y23hvVR+jqmpFeyzMtDH2akgnXYIsQTuqfr2A/18v+8spOVlkbqe0QJ+1FaV5iGA6tdZ2eZaAYT32pQh8KPzxBwOo8h6aLrq3V7OzWlAPlW7zLuPn/cj2Trpfcr7M83hLuTcdtJkA8vlvuwlml5my5Yttvby8nILxHGAzs3WETWSOnZnY2tTsnA+s0iRIhW+Wg30o5LBF16qmwuv9Vy9m1I3Qrynn8NGvNECpDdaDvkNBw7iAlAHJKrGRMeb6QVraSVII2CU9WXgT1fid9ujRw/b/OpP0rCGeoRQwEdlmiaKiopgmibqmupgmiZM00oy3KOj1d/GjRuZvcpzzuuvX/gnWzZ48GDb2BcvXuwK43TaVb99L8Ang2lu8mvv9j7Gjh0r/R5qa+3eSyNGOD2IlixZkgol1gN5+Q6B8qtCupCOFLLE466Pc4cMBPLzvCeeXRJYyDGpTKrg8mrbdhqb/vrrSQCA733vDtb2z3+mgT/fDgAff5yeb9duDpvevt0CaD16PMfaVq68RDmGRx45XuvBnFFWlXE+v7ZTh0nbdSr4ZnLX7ijmIYFxtnYN2KcqCCLrx61vHvR5Hb9ohd8WrUIGcZwSZhxxM4HmRDObpn/jZhyJ1DI6HTfjqC1vxIihP9GCeLxXmhHzPz5+/c9f6wTjOy+CfHO5/45sfY4AjBgMYx6eOXiZbZlX+G82sC/9u1d7+Rln/R0r3rlUfs0m8fRTfaZ5vUbgqwjnu3ovzZtcXa0EbbQ9n7YAAIIonV8hK6x0O27nCrf7bq/rwEz7jarOtzi1OujnpTBPcPyNgc7NTqEkWM+pfADBvn29wZ8qT99ll12GNZ+uUa4nCw3jgR/9C4BNz9w1E6ZpomenngCAF1980TfsE//qwD9xnsK+pUuXSm3FMfkBgOJyt2VesI4Q4vDyA4AHHngA9957r2e/fvdVcd3Kykrb5/P0009r9VP9/dWO0F6Vag5XFAwINKqaMGv3LEc7IYQV4qCFOfgiHaZpIhbL4C4rUl5VXl0OIJuqM/5Us+WwOg+fcEyn3ks2b0HJOZHP72dUNWHnTru38qFDt6Bt22n4/PO7Wdsf//gw/uM/7sLf/jadPbz5t3+7GX/848MAgHg8jubmZvz855Nx6NAtAKwcge3azcHOnUMQj1vrbNp0BXr0eA5r13ZjbbqfA6AXui+TDPBRWCgL7eUlFvOorWzEaQPKcHDlSl9jcBxbfUA6Efidfd111vZVfSj6EWGfYx7eUC9sYLGvf409D6YMrOsqG1vxps3PDZ6ubTbvzUVeob2sei//XWYAgOS/hcwr+dqq+iZHwohZ1w8r3pFHjADe3n66sI8giQX7OsI4dRfIu+oDjcozUPYQVPWZ5pX5sWOKv+87m2Iez/f/Epc9c4yjzy1btnjDtgKxNWaOABk337O/SDnSN1dbef00Q7cBRUi4LHRcFRLuw9a5/dR9S5b9Rmp5OuKgH1VYFV8zEQ0PZhIuvjzzw2RA+B1VgFyeBHje5HiBPD8XoSkRYoXw9u3bF88995yrrahevXox4KfK+0RvNouLi5FIJFBUZOU7oaDPMAxHG9W0HdNgmiYuu+QyvPDCC7YxZ/pXNX311Vcr3+e1117r9VEEpscffzxrCChbR9cuCBg4fPhwNr1o0SK2fMKECaiuLWUnNXZscHtal7Ktpv9r2NqkKsxR2cglfk5NsCspHwAAIABJREFUqfoWx1Bl/aZp5V4K9ETAJ5uPx+Oe9t/61rfU7/EIESGkoAApTSPBlMmNe6Y3927e3i6ypWPwePBFi3DwxThosY543Gr73vfucAC/RCLOgOHBg+Ogo8GDXwcAzJvnsi831QGo8J1Qmwd9YVT39X0t4wbouOW2B0iKkF3l9lXLPWAfD/rC8PTLqnIvleJm6YizDVJ8KCoycvWzzX62vSOMo9aD/O0KZFXUI5VXj5jDLQ+74kVsG8sOqKsE8wBQhH18G5vngJ9zf7F7+VmuXur9g21b4zPN930QH+IbyYcK5P41Uko+QrdVYLdcCB2n/WZrKytOGES/5eXljrZIha1WA/3ojYRXHj5VIQ/d9WzrpjwXWP4+IbyXD4Vy5vur1c6TpMz5QpXBTVuheCfJVLPlMLClhn3uV1xxBZ577jlPUHv55VYox5pP1zDYR8GdTBT+ieAPcII+3gOQ6rFXH8Pll1yO9evXA5A/XfXr5XfVVVfZtrv291bRiiS9IUqm/9KXta69jbdLEuJYpmqnQxfbb+1+q21cNTU1WhDQS5kCPZU3pI4o8KMVgmlOltWrrX1i1apVkjQA1n5dndoOtaWqoDdKkpOlaEu3KTsJy2wrFCdhmW2YQOpvf/tbaH1HKnwFUTnOMAxlZWEADo+7khL7JQqfv08s2kGBn6h4PMHa4/EEEok4+0s1cOCrqK/vhHg8gWHDdmP27DOV70F8AGed861zuQruhQH6qGorG3HG1WV4Z/lyb+OU/EA6t/x87YYNwzsrVkhvQHU9/Rzb8+Ppl6OcVrZk/NXq47QjGX9ottUh2bqcg7640dEepHRCUX/ReReb/mx7R+X6YYokrmMAzmhTDyAN/2SgD9CHfaItXcMB/FI2nhWGtcJ7XbsIVZnk9Ltl2UWYds2OwqrgmwcZs0aCjNGLXokUsm69NbAwb/7eoCXYRuCvZanVQD9Z+KLXdDbrAQKsS3lYsDbBC8K6aFzNlktDpRSqqanRr7ZbCPLy5POAlNXl32cX2SL4A+Remn369JHCPpmnn6hEIsHAH5UI+UQISFWzpQa9y60Kb3wosq6XX0WFs6DDC39+gk1TeMeuE2NWWxFXtYva8G22dRWKGQbEh788+OM1dNPtNkhY3dsCZY888ogSvE2cOFG57Yceegh33323dFk2INBr3YULFzJbegKW3eSsWrWKTVdUVDBbEQZSu9WrV2PAgAGsX0B9s0XtbeBPAfFktm79RjrypFsptOZwBedFqtGn5ilH15bUlgKllb4qm1JRGFhcXMIBvDi3PA38ZFCPqnNnJxiLxxMM+NF1eDjIiwd8/PsyqppCBXs68uWx4wHppAU6FB56UB2jPTz9pH1B8PTzOIeFWb1XJj/H9NZmO6TiScz/TF0oSyWv0F5WvZf/jSgA3qevdsDxlzTg01c7OCCf7Df48eZSGP/2HMjf+2fl5WcHbmkAR/55tQX/vmWF1y95u7N0TG7FNlSwj7Ybp//Fmj/w72yZcfb/Yenb6jykLJxY4zNN5rMYBOGqFuc5p19LUmMjQVlZlNSvEEQICTR0m9rR6ZZgG4G/lqNWA/3yrZqaGtcbn9A86wSA5ppjLEeVfl0/C83t0wMOkPbIuuKKK/Dss886bPv27WvL31dUVKTl6QfYw3l5QKiCfDJN2TwFpmmi76XpUGQ32CeCvhf+/IQD2AFyuEdBnQj6VLAOkMM9uk6mqlh3M8wkwZ1X3gkAmDx5MoDsvPyCslWtu2DBAhvM439jXqK2/PqiRA/BCRMmuNpmOoZIkXjZAJrL8dVm55USYovPXIGy/sTCVRwwmwDYPf44qfLrie28Vx8N6VXZ0WXbtw+yQcHLL9/g+rYAe2gxBZdhnEe98vl5ysdxUfoQU1GJ1wH7hG0RQqTb1gkZlrXxoM8L6pmJ8EHBvv41aDehGoQQz4ctFKTR6dZmO6LiKcz5zUhXu0x01aXH44Que/Dx5tSD8Jj7dZv89yv5LVCiGALw45eRf1QAJAnjX9eyTS/ef5EW7BPfj7jO4v0XWW/hzB22Ni8vP/v7j7lGZuRLhHAFPKIQX19qbCQwygyQG+bleyiRIkVqIYqgX0tRC6nwppTiRkkFKfmnz/Rp9JQpU3DllVcCAJ599lmW849W5S0uLnYAP1W4o2maNsgnhoqJ4j3+RJCYTCZRVFSEyS9NxhWXWmBShH39+/dn9uv+OIPBOvGvdKwc/OPBH523jVMBD0VNLL2fTd/5plVU4/ELJrO2sdvuZNPzuz+KoZtul47tirXjYSYJ7q64Gw8++KBt2f3332/7HB544AEAwD333COFd37Bnq5H4Pz5VsJjHtitXr0aFRUVWh5zfmxXrVrFoK7OTVRFRYWyorhM/I3ngAEDtNeLlL3+ff58AM7w0SNFQXj/8fsoX8QDsB7udO48gVXXBWDz3hPFt/FeeSr4x9slEvJQ4FGjGjF79pm2de+990ubV76fzyFXqq1sxJmDy/D20qVa9krAxwzcvfQIIWg/YgQO1Ndrefq59SOKB31eUC9X4b2RciQa6un183QDfIJ+8/LZML69GuT/BoYC/Phl5K992TLjqPW2cSzcd4E1TAXsE5eNbN+ARfs7sXkK/3REkMSi/Z3wy7Nfx29eOtO1GnIemV9WwC+rYh5X/RZdlx1t6496K5WXl3t6NxWCLZXx1CgAFgTMVAwgTp2acR+RIkUqfEXQLxeSeOOFobD6DUKyEGWd8fLwj4I/AAz+rf5ktRSa8MBPhHu0XfTmE739qA1fyVdHPIDiYd/a309HUcxgL0AP+oniIZ7oCah7ATep6X5MLL0f9+y5j/V36xt34/ELJuOmHXextrquNentJCENBy6KGei9+ibcW3EvHnjgAU8Ipwv3Mgnz5W3nzbOegLp55xWCdDxIAGcouPi+BgwYgBs6yMOvpm5LX8zd29NZOZnXuEV6hQ8i5V9WBV+5sqks7cjflypgobTNQHR/Th+/rQ3yMK+4mBbtSKCkpNi2jIK5Q4duwS9/+aitYEc8nkC7dnPQ0DBCGqbLiy6nufzGjDmAGTNOzeg95VueMM91ZQWkUwFAhY3K1q0ffjkP+gotvDcSkDDjiJsJ9jduxpEwE2hONLNp+tevaDoXDeqnXN9pmp+wUfK/vcADQeN7LwEAFuzr6Ar7ACFCxPD/G3ekJnL5DPLp6ZeGvIUV2kvhm6woQ75teQUd5mvcdlsE/iJFasWKoF9A8ntzVV1dDdTpreOwdam066dfXYX63jK8KZ0yZYotfJL38hOBnwjyePAntmerBzc+iH49+2HNmjXo378/8+bigR8VPy9z9nLN25cCcJmE6PL9ykJ/DSNtM3rrBMzpMsX3Nnj5hXtefYnriKqrS0P2Qgd+QeuphqeU1XupHtz4oGs13xnXzmC2o+aOYtNLx1teRI917uw5jhkNDWx64gUXsOlbtm3L5u3lXaPPHY25e+fmexhyCQ+XwjgXyMQXrOI94viiVm5iN/oplZevxvbtgxioa2gYgXbt5tjWOXhwnA0AHjw4DqefPtNmwwM/msuvvHw1XnihF5qbm9Gv3ysA0lV7AWDMmAMA0iDwzjs/tcKQPavTV6mXayjr0F5Y3n5nX1eG/YsXextnCenajxhhs/Ht6SexS+f2Ci+8N9PKvVlX+z2C5ZXPj/6tKD8BJ3bfj9+8fLZ3n6oHigoPwI82ngbjWytBmq9BWF5+nvn/Dne14N/RaYjz9FsdpO9rVOkez/fq+RmBA2ou4dKF4Onn9z2OXXgeZg3bHUgxj90jmpXb95OrLF+2QYE/2k8E/iJFar2KoF82ohU7edWVedp6ZuYqrXSCvcpGed+yflW2sn4Bz349bbMab7W6X060kAKVYRhY8eEK13Uo8JMV8wgC8LmJEMJCPVf/bpptmejtx0M2XtRzTwb/VFL1xXvpZZPLz0t+Pfi8lvvJ9zd3bhrGHGmwb8CAAa7Az8/8mAVjpMsHPT4Iy29djtu3b0ebWAzFsRhKDANtYjGUxGIoNgyUxGIwCUGcg4yT3ngDcULQnEzi0YvcQ5QuW58OiXqjXz/t999mXjqvzUt9+ijtznzmGe0+W5ockK3KsEO4Ml0wVWXLt5futwkTBDsAaVsBjNlCYg9XSHNc8iG+1DPRqGpC587LbeBv584hzOuvTZs2Us+9fftGo7m5GR06zMfOnUNsHn5btlQ4inusXHmJo+hHc3Mzm7/zzk/dP6YC1dnXXYf9qQrlKmUM6QhB+5EjnTYux3LFAmUfUXhv69D87vsxbPBxviM3dby+lDaSjdlt5cDPiM3n7EfY5+PXwihJh82T/xvICncAAPnblb5gIPnTxWnvvx++BsCCf+K+smBfR2lOwOHtdjnaRC3Y15H9PbndLnz4otpzWRe4JRLur3jc24Z/AcBpA77GwWeOSQ0k8tr1kmEYWYXxam8nAn/aooUlgwrd5iFvS7ONVPiKoF8Wku0I5ZWNVkgqlwi9urpRaUthF61Wq6qYU15ezkBaGLasiqiubQZjoGBQp183GYaB+vfrPe14idV5wxYhhOVcixmGw8uPiod0ItwrihnSkF3R24+XX6D3wDmTfNn7VdChvvz07NmzlbZe4bI0VFYnV18mtjr2YdkWsm7Ztg1xQpBIJtGcTEqnqS5Yu5bBwoTCVrbepc8/z9pMQhAnBGbqN9Mk5EE8YdkyNv3VkCFa7+H6c67HUw1PsfmbL7xZ+/3ftuI2Nj1z6EwXS7v6PZwGoBsm2YtPGDXW8VSsBm+lT0j/TmyFM0or1Q9a6AMcsSK9+CAnC49zMZ8fKhuB1DmIVsOV5fHzUiIRx86dQ3D++UtYmwj8eLDHi2+nsFBWbIR/b7Jqvpmq1zvpysKZev3VVjaiqq7M+0Zex9PPwx6wA0Y/25Tl96PyE96baM7dOZ3e3OXjmF4otmEU8eDV/5ITcFKPd/DRxtPcDVXhvRIYSH9rH7xwCow29SBx53GekFEwjHkgyZEACIg5HEbRApDEdRaoax5srZuq1kv+MQDGt1eB/L1fVq5y5PcXACAw/nMn5jWdCyDt5Sd6QAMW8Ht6XzdbW4LbX8wUMB/ezvKon//WeakNyT+vDze0xcm9DuHoCd/O+D1ko5UrL8HpV72al21HkotUWQ/vjNvU5/dITvkN3ZYygVZgG6mwFUG/DKUi37TUNZ+Lzs2WB39etkAKFKa83oK0pWMO2jaTMYShXAK/SRsmYUCvAVj59eMYeOyttmW8l58I/EQoyIM/P95+fnTf3olIEgIzab0e7fhQRv2sr3gCADBx4kRP24cffjijbYiS5bSLFMlNZz7zDMwUBKQvqp8sWYIkwABhEtaNl8lN/3XECMzdO9cWLj39tenMI5J6RfJ/xTaqcYvGudqJbVS9Jvay2W2p2ZLKdeoOgmv4Bypb1BXWeTu3ghU1wgManeIWDthH+xKO+6S2FEa59X62bKlAcXGJa14+KmpDq/TSNhH48fZiUY/bbvuIjYE9NHN5b421jSircvdUd1PbqcPQWGv3rBf7oxCw1zvLUavywk+ptrIR7YaVYd+CBUobLe8eCaQrHTXKBiPo9L6FCz37cGxXGaKZbveCevnIR6aCY2LO1dZmO/8zeb5YN+mG9vJ/AeCknu/iww1tHf2d3OuQ63K5d2r62PnB+pNglCwBMYfBEdZrGXPeeRC89WD33BPnswgHJr/9NYxj3kRdk7XfP/1WB8vLj1hPdUe03w0AWHywh/KzTiRMFBXFYJpJzH7zYsTjJka0f419bh+8cIpy3Xzl9SspKcbKlZew8+I11+zAuI6LAACzdg/zXD/TYh5UO677a35zGhai6MP1yloYdcE80DqSpAvCWkLoeKa2kQpXEfTLQF5uvBT86dqWVzaiWsOW77s12wYF/mSgL5FIhA4AJ/aaiGVfWa7xq383Df3+82as++MMpb0Y7ssrzFDcoOV18cTfKGYj8aZEdfOSb1vansubs0hHsAQYxNInSDz6rPOTJNGEV6oHflp1nKY2riktVttsqnnL1Bho3tby8tXYskWvSJWs0IcM+IlhvdR+/Pj3ADihpOy9GYbBYF1jbSPaVpXh0G0K+KWQDPjR/njxELCqrswT/AFAu+HD8db8+Z52Nqm88WABP911VX3o2PCgz+tcka9CHqrjfWu2HXn8HDz10QjtfjLVlRf+Es++9rH0u+fBlRfgSzfZvf/ef+54GEULQZIjhDx+cId6rH8BCgrVeslfemQGAwFUljba8vwRJDGyfQPq37/M7SNTasbrFzLvv1M6v4FDz58otdO5JPvhpcDXG7ztdDR8NrBunR1gmqaJxYs7wjRNDB/egLHnLcS0Hdco+6isLUVdVZPvvH7PLfoLLnvmGLx41W8j4CeRCProgx3yxBN5GlGkSJGCUgT9IrUI8fn8ZJKBvFgs5min89RLJpFIsL+FoJhhINlCLkRW953OpnN58VTIN0aFahupdUsnzYK2LQ/zUnBJZit9QFOpSGUhPCWuOVyhfBjEe7/Tau3l5VY+wE2brnDY8+K9+HjYxy+T5fGjBTw2b95MB6z93qj8gj8V8FP1zUv0BBQhIA3zbT9ihBr8+QjxpcBPWh01dVMo3Y5Hygavds9CHvHcVP1st6b6iAcE9Ht+8pBeGoRs1LfjiTjl8g/wwfqTfK3nFt7L27y39mcwYvNBSCWDbnxIr1G8GKR5sB3OWWunwR2bt4Af+d/LAJKE8d1NIIe7wQH1vLz/hPHSMN/69y9DcbG6EIdM1OuPioK/tn1+g0PrTrDZHlp3Atr2/QTfvf1fHP385bF/AgDeeqsK7ds7Ux1ko+LiEnYMLimx34ouWNAB8XgCVRdZ6Tce3Ng30G1HwE8t1edi3HRTBP4EGTfdFP2OPCSmKBDbos8vt4qgX6QWKT5Mrri42HFgoctl4E8Ms6MihDAISF+0KIKu7u15L5Z88Zitbe3vp6Pvf4zHC392njA7f3sMAGBX3KpOmSQEHYquZ8u3/0Oet05XY06+EwAw/b3JtvZ72llhuLKcfjMudIbfzu/+qKMtOlgXnmjeqUjhiRAirf6dT+U71QMAVyiWUdoLzra01PK869q1KwA1/OM99/iQXR7y8dOjRlmwjME+xXi9gB8VBX9UMgDYduowZpup/EDA9iNG4K2nn3b0oRviW1pZ6WnPwJ9kO1rbVIA+L6jnx9Mv08q9kdKi33PNgQrEzQTiZhwJM4HmRDObpn8B/6G9fDhw73NPwim9rVB7EVS5jU/azsPAFGB7b81xMIy6VB6/7ET+txeM7wTjBqeCfSUlTvAXj5s2G9NMMjua64/OP779Atza+Q207fsJ3n/ueOd7ED66/52aBn7FxSU4cGAsjj1zFr5Yl8WbAzDkCefxW7zGLiqyxlxbW4qqqibc23Md7l3X09HXsFlnYuHYAxhy6w99jaE1XSOVlQVT3KOsTH3tSPf7CPylZdx0U76HECmSb0XQL1JBy8vDjxcP94qLi5Wwjrb78fITISCfa0sHDKrCe7f/YzY6f3uMLYx3V3wOOpaMzhr4XX/iBMz+8BGWr4/qzrPuc5zcdZLPRmqZEoukiMVT/FT2PdL1r/PnY/S5Vl6/fMowDF/gMeyUDHQ6bFsK5yj8o3rhhV5sWoR9QBoGDh78um09EfZlOl5ePJBrK8n1lw3s09km4ISA7UeORBNX4VopMaRXA/jxD9zajxxpA39+ioPQbfGgzwvq5Su890iWWGDi7oZLM+rnmZc+xYBuTvgkkwpUOcamWdWX/i7fXf0TGLGnQczhQsgu/auX48/4zgYW1mt87yVhPc0cf5x44EehHe+5J4qHfzz4o/NUNVuswh6/Kt+N99b+jLW/t/ZnOLXff+GoW9sAAL553DqGHjgwNrVtq78PP7wVPz35cXy6RjkUVw16HNi2bSBM07R5ZdP+qfiHN089dTZuuGE/Huy7EdWrnNel10xriyW3HMK1t/gDf5H8KQJ/aVHg15rgcViSFSTil0XKrSLoF6ngpAv6VN5+XnCCQj7eTvTyy0R3X3o3Fn7u9IizjZmDb7RIBwB0+pcb8Po/n5LaEwIG7nRz/I06oRpzfzPFYX/HGfdKD7QR5GvZoifWWkm1US/FYjEbBDQMg0EltxN2pHAk+/zpNAV9RzqAFWGdCAHd1lNV2QtDYQC+TLZbVlVmy8nXNG+eZyIvXeC34Qa7h1P7kb3S2xAl6YtuZ8MNG9DrqV42kOcZ3pvwtx+0W6N3bRF5BLqL/01kcn5YufEzXHXp8aqisjZ98okV2n/CCVaoPw+rnANTVPWVhPg61yMg8WthlCwF+ecgyHLuKXP82ZZBDvVcgJ/x4/T+SoGfCPv8hPjyoE+EhYmEiYc2nYtTe1gehe+tOY79PbX/l8zuwIGxDMbR8NuioiJ8/PEdOP6Xj+KjldrDAQAMqAFef/1aJBJxV8gnEwV/NQO24JZlF0ltlk77A6695YeuxTzWLvxLBBqyEP3sWvM1oRfUjIBfpJasCPplIFX5an55GLa8fWu21ZFpmrYLh0QigeLiYm2vPboOkAZ+og3vBeVHDjAXA5C6BhOLddDzxvZ/zEanf7nB5t1HgR8AdP/OOADAC39+ApcffRPW/n46koSg4ke3MHsKHIf/4g7M+6QGo06wbnCePBRMtdxIhS/RM0/lsee3nVaSjZS9KNTjp/lXJP+iF+C5AHlUmzdvRlnXsryBPT8Sx1g6yu4J2FRXl14mgX3i71IEfbJlpaN6Ofq2jYGDfbxs4b0eUE/X06+syRrDfy1enFrPlP4lySSSpolTxlnn2339a6J8fh7iQUBtYyXi8Tji8ThuvrBeGsK7YkMa+KlCe0kSWL/nIwb8SkqK8cUX9wAAfvrTh9i2KbASx+IYoxTyWXpn+Q9gFC8CiV/LQWk7nDO+bRUeMv7tWZC/9oHx789b8ykPP/I/l6Y8/CwZR28B+dPFnsDPOHYvAGDozJ/BNJNYOv5LG9wrKoqxeTdPPyAN+kQ4mFDsQ5M2lCGeMHFq332s7d1Vx+K0AV87gB9/rV1cXILPP78bP/+5lTLmnUWuw0LvVAaZvXtHOjyvRYm5/dLvzcSTT56GG298V7q8YsoJiMfjWHrvF6zt6rE/YNOraq0q7C15PzaMYMJ4g5DXgyBS6//hs1EVTKVgo6oq4+3P+9p6UGUcqy5aNfk3k3H3iXdHqXQitUhF0C9DqSCWDFz5tQX0wi1bs62OeBhXVFTEwJ9hGK7wj1/GAz+3MEZZaC+vuy+9G/M+qQEhgOq+neb1E739AAvwbf3bLHT+9hhs/dus1Ngsm/J/H4uN//MkzCTB5Uen80hU/OgWrPz6ceYBOOSnt2PBZxb4G3VCNQvtvbHtXXj83Ydw62n3RCepSK1am3r3xqXPP5+XbfNgRIR64vKgtOmhTa4hqpHCV1lVywB/vBwQsNIZhsz/Xt0gn0oM/lX2cl0uigd9XlCPr/SrEgV+X9bXu9olTRNGLIYYgA9mzkTSNPGr8eM9+48k16Nbr8IdXZ7B4CvTnnkrNnyGgT1/oeXhB9g9zKj++7+tfMSmadoAYLYySpaCNA9Oe/lxIn/vZwN25Jvedm89QF68w217x+5F1bxfwjSTSKRC2gdOPRYDT1qPtZ9d4QB+spx+gAX7eNAX98iDKULBe9a1Y2M4bcBBJfArLi5JjcWa//LL+wAAxx33gOv2DhwYi0QirszbZ38v7mOfPr0tbr5mB8YuPE+6vOe9P0pVaY9jxbQ/sfbouje38gveggJ+2W6/JGb9xud9PQ+JZApQJxMwk//P3pnHSVGc//9TMwuJMTEmJhqPfD1i4pHEb9RNjEbxABEQRDkUOVQOwQPMgooit4DIirDhUEEUOVZWbgSRUxSNaDySX7w1miio8cQ7+bLTU78/eqrm6eqqPmZnZmd26/N67U53dXX1MUf3vOfzPI8j5x3uSPBnFU26iCH7nmwcWejXAMWBVXHBVqHGLre+JtEPEXGjQMEfgED4Jz5wVOBHl4e5/KLm83PS3HX7ZaYp6MtuD75pXSjv6o9rcP6PqkIr/OpCe62atsR7YtaOWY29K1ZWTVoinHjnwoX46SWFr2ZaaIXlBGyI4gLDW1Z1xY3nuc6qMKiXdtKYtrmXdpmAff9eujTTV3+dTjsOEhkAQcEfALxSU+O2Ze417BeV3HX/g2/j4o7RgR+QBUPJpP6rynvvjZX3X/X1IkdzvefeTbTTZbq2rl03gbXMgmH+nwsROR9fzGXsJ09j8PxfoD5CeDoFfhTYpVKObHcUOB4UCqz2Fbqtx4ueeQH8VNjXokULT78PPpiA+vr6zNgiisZ7nun62f0PDukN0qy+OzBwzomBfU4e3BI7Zu2x79kiS6aIiQjeBHB7+OvtaJFIgO11Kvi998beLuvXD9VvLUN9Oo2RR14Ue/uLPloEAHDSjoR/qXQKFYnsZ48AfwAw4Y0J1u1nVXYqrRKEVlYRpVbWpS69VCqFVCrlK1hA/0Qf1d2nq9iruvzCZMrBJ6r40mViuZje+MVMtPnuYE8bnVZBXtxcf1ZNW5xzDD55cMHG73pLV9x2xhkFG7+h4pxjQ+fOjb0bRVWUH1FomoVC9I3Sv6n0Pfvss7Fz4ULsXLgQiWQS79bW5hWSNVSVgyobvD/PznnW89fxjo7yr5ASgDC1J4XUnhTSTjr0DwCePXGgZ5zK5+biwxUr8OGKFUgkk54/AJ5H3TSdTySTeOn22/FCdbUNwY+pSRu6YPHKd1C7+m30PO/QyOs9+Jc38N57Y5FMViCZrEBFhf9PLKMwSUCqZDKpdZKZ1LXrJmz8+GJs/PhibNndC1t29wLbaynYXsvAvrMiL8CPHfAk2E+eAvvJ07h2yS9dmFeRdB19LZJy3j0O1+WnAr9kMiH/aKEPXf9cJFx+akiv29YCLVpkzy39o8u863jBYVypYySTSUyffnTOx2dVHMnbWxLKAAAgAElEQVSQ/xAHn1j+4BfbvO39+sXantp/3Gv3x9r+8t3LUZGoQEWiAslEEslEEi0SLTzAD4C7nCVRkahAgiUk+LMKl1pM0KpxZJ1+VmUrkdcvl6T2FPLRRx1IVD+gTFV7BXhT8/ZJIJfw96NQT2j9ZzPQYd9rPG0C7HXdf6ivv25bFgY2X4lfWqc9Nq2xd6Vo2nP55UW7kdhr3jxc8dsBuONpf+GdYuqhmx+Sx1wqKRkKmfaiFPoyxiTsA7Lw6P26OhzYo/HDfAsVakzHFEAxl5DfKBIFPYadXRsa3lvzSB8P8BPuvo9Xr469XY/jD25+PyHR/kJ1tXT+2S8u0dXzvEO1+f10+fzWPJUFfgAygE8PslKplMcFSCvC6qSDTx07PoiNH1/sK5jx6JeXZLbhgH231rMO/+Jc4zbYftu07WPXnohUvYP6lGN025n32wz0TDn74mhy1/9n2G4LCfUAAVXNefeoCzDMyRcFBAaNMXfQc+g767jQMawaR1GKftR9sgktlPf2Y3t24PSWJ4P16xfJ8SeA3/S3V6KefB8b+cpi1DsO2K8uNa675gt9Khjh6BOOPyHHVB3cyqpMZKGfVVmKAr9kMon+v+kPAFjw4gIJ4nof01v2X/zKYt/66rQO+NE+VadV4bZHbvPti879J9x+ALThvGL6/B+5OYM67HsN1n7qrxjlpLkM6QWAZR9Mk8U7at+dil4HXyf73vuvajhpjrv+cSuuOPJG2X77SxMt/GtmEuBP93ptqM6fcD4mtWqFsU88kfex8yFx7KevXNnYu1IwrR23tsFVuG3feH0ZY3i31v3yr0I/APhg2TIc0L3xwF+xcguKbRQS/gnwBwCDT53vWz7rib6yX+UdHfHsiQNR+dxcfBKQzzOhAUcU9Il50TeNbCiMGhr814kTLfiLoJHtVmLc2k4Y12ktLu54WOz1KfCj4I8WclNTuAQ5/NQfiNu3X4V1719ItpfUFszYsrsXHCct8+WxfZYat3HH02chlQF79fXuYyrlIBUT9JmUTCbw20S2MvaW3b3Qfn9/Kd3Fr5jBpE4ml192u1ngpz4Xoj1K3j66Xq6qrj4Sw4f/I+f1m4oqK/NT3KOysnCfZRT+zdy5Gi2TSbRIJHywj+rJ1NM4peKkUPAngN+snatRb4jCGvr3+ah3HMw6fgCW716OFkm/g0+o3qn3gL4wyEfdfvZaEC5dbj+r4spCP6uyFM0T4jgO7vnbPej/m/6eG4kFLy7Apb+61AMC1fWB7EVJB/wECKw6LZvQm7r80uk0RncYjRmv3mIs0EHb6t6/HV33H4plH0wD0m7Ir67v6o9rPE69ZR9M8/QRy0TFXjWkWFTsddIcac4x/Nej7UWpmUlcYG/dfGtj70rRJY791BUrCjL+t+bNw1UnNY7bb+XIlfa9XGQJ4KcLD6X6aOVK/LiLC8OKCf8E8BMgrtjwr5DgTwA+nTre0VG+1wXwM8E98WUjkUz68vip65ny/9E+FvwFa3jrBzBpQxfU19dj5Mp2mNRlA3p0OCxwHeryU4GfmkuOgj+qMLefUNu2y7Hu/Qt94bEApKOuvt7xQcD6egdrdnXzgD0V8jVEPaYeiPN/usIDI6kcJ42n6vvj9y3uwaNfXoJUysHDH/ZA+/3rsHpnVzhOGl0PW9WgfQC8Lj8V+OmeC50DsCF5+6yat57lz6I+nQZL/s7YZ/4H67HHcTwOvyBR4EfhXn26XrbXO97XrOr2AwDxixDN8WcVTfZ62biy0M+qrER/JdD9Utjvf/vhnr/d41mu60c/eMJCfamTTwC/IFGHH2P6UFxa3AMB94iiYIcaBkyBIAV+6jbS3Ib4NmfRX9bGrR3nyWEpqlCrf1HaO4zugPGnnoqJf/5zIx8h8E3//tr3pPqr4olLze6MctADwx8AYG+aii0d8KPwJ6l8Af507Vo49fUS/gHFgXDU6VfMisICNhYK/FHRnILq+8AEYqkE/FPBn1imjkfdfro+z40fb8GfRkNbLUb11otkgQcAGP5Aa1RftBUXtj3cE9q74tE3ZZ+dO0f5xqLgSVVD3GImtWiRjFUNtxgyhfDmI7Q3jor9XFhZbd+zA/XpNOodR/sYRxT4tUy29Cyj4I/KhvQGq1jOPXuNzY8s9LMqGzHGcMvjNWAABp88GDOfnOnL6zf3ubno/5v+mPvcXHljQj8sRBjw3OfmYuCJAzH3ublwHAdX/u5K2WfmkzMBZHP3DTt9GG575DZcf9b1so9YJoCgyeWngr9kgqH23anoceC1qHv/dneFgHI6akiwCOe95KfXY/7b1Z4wYtHH5vKzogrKrTKsdlhOY66fsB4AMOoPf0D1jh2571wD9Xm/foE3AwL88e0vg7U6VrYfvWRJg7fd8u67cdVJlwMA/vSEPzQ/X6od5oaU2pue4isI+AnYZ4JMAv4B8ABAoDAQsDHzCeYC/ijAM62nFg7RvQcYY9i9bl0k6CckgB+FeOp6JrefqmfGjLHgj2jwyfMxfXtvD/ATGrq4Fab33u5pe+WVKukqC1OuOZzLURTotWiRNAI+6i6kIcgAcOmvHgYA3PVMa+N2Jp7/Vzz/fHDBA50a+7mYPPlwjBj8d/Sa1vQLezCWnzBeqyzwU6Ef4IK/XDTutXHN9hrQHI+5nGWhX0zRL86mG1B1eT4+DMS4+XyDhY0ZtN+F2J8gMcYwaft0X7uu0u6df7lTAj3RBsDTNjCT/FsAv1k7ZsnxhpwyBDWP13iAn4B7YVV8VfinA3+6vj0OvDbyuVBDesVYKuwTLj8LAK0A73uVMQa+8W9g5/wmt7Geet2dqHfATj5Gtt/1bOHBwzt9+mT3I8bnD3/yNaBFEqhIgh1/uG/5wQsXho7xTf/+/nG3vwx2ahYoVm+tjrxPQbpvyH3u+CV0U6WC46j7Vo43xKJoh5AAfirsiwKZPlq5EmnHkX8H9yo8BCy2ooA/CvE+vXUpeMq9ju43Sl8VOOw1Q4Ff1OdDwDzh+FPb40isb8Gfq0GVczFrR18t8BMaPP9k7NmzB/X19Zg/+O+xxs8XZDrzzDqs2dVNu4xCs1Jw+Qmgp4K/Lbt7oc0ParHu/QvR8cClMrRXqPcxD2HeX9silXJwxW+3oubxVg0OPfbuV+OfGyurhqgiUWFDdIuoYnMDK78s9IupqIkoTeWpc70xLEQCzLAxozhoGlM0r5/aRqd1bXf+5U5c+bsrPaG8dLkO+KljCaffmDVjMPTYkZj+8iRPRV7AC/4AL+ijRTjWvrdWbocCRrFfIqw4nU6jx6E95Hp3vzXFB/zUsN4R/zvGfshaSTHGwFf/Bah3wDf+DRDvY1EZUIQ2aSoFSokvQykHfNuLcp5V/q/sMvWpp/K2zy/06OGZb+jrmb+00z2+lhXu8basANv/++Hrvf6ee6x7UkDKcadTDvjWF+Q8a32i7D9h/YRY+zVn4JzstoYvBoRTsQTev7r9iLpvpbD/uUjAJDWkNxfIRPu9W1vrgYCHD2gaEFAH/ijo+6xmpQR9VJ9MzBQiECkrUmn86OZegV8STMDP9HyEhfOqopV8TWZ8OsZfRo0qmfdqY2nOswMDgV8u0sGl+vr6vEEnFewlkwlPmyjEobroCqW6695H3RvnSUBXUZGMBOvU/VvwYnvt/qZSjnQH1scMDy70c2FlVUxZ4GfV3GShX47imi9jYr6xYVhTE2MMEx6b5mmb8sSfUHXqHzFNaRfPx6wds2TIrg76qf0p7KPzNKQXAEa2G4kJ6yd4QnuF0pwDafjAn1AywcA50O+w4Vj/wXp0OKAD1n+w3vglgcK/RCKBdDqNRCKBujfqJBDseURPzH59sg/4yeO1Lj8rIsYY+LJMOK644RdwL84XGrGuWCfzmuPrnpPL2O/9CZiHbdsWOvSmzp19bfzGWhcIcA52Wx/NWjlqT/amj3/4uQsB1eUC8O2JdoMogCqcNFiHP8TaHT6qTlh4JQApBZlghu462BSkuvyEki1a5AyZnAAY8uYcF/Y6qRTSjoOjB8WDgLSIR5T+hRYFfZ/PUIoKVJjzWfCU+7pnFQl8PKZWAsIoDgETiNUV7RBS3X5UuTj/mqvydc+rK8KhCyOlP+imUik4TgqO40Qu4gFkw2dpoQ5dCK3apkJAMV0IRRlX3T8xL/YtV+mKcFRUVBifC/d5cCQEtEU8GkeVle570YYD66UL4d3j7Mk5tNcqmug1oineM5aLLPQrsOjNqpimL3hTuHBQGLEONqp91e3q+pvawsYrNemceMlkEjOfnIkhpwzRui6HnDLE018XrjtlyxQPFNQBP+G+k/uiAX90+vIjbsCGjzYAgHwU6ycS2ZtPAfjodoDMlxTSfv9r96PnL3rK6sG08IcN7bXSSnyRaJH0gj/OXddfFPhH+4j3V8b1JqZ5XabIh3DEOWmwM88MHZqPX5YdN5XOQrCGyHRM1M2og3pqm8blF3S++OLt8tjhpN3+YtpJe5eJ41XHGLagLG6SdNeQsOl8X8fyKZPLT10upoWCIFNYkQmhl6dP9zgBfxMBAjY26KP64o412naeSoNlXO88A/c8yyoSHvAn2j+6aZG7XHnOdc+R7vlSASxtz6eeGjGiLN6r+VRDf+ymEEnN65dKpWS7DjaJ5f72ell0qr4+Jaf12w++tojlYZV5xXK1km8q5SAV8/oVFdat+NcFOP+nK1D3xnlGAEnz/ZnG1Z0b9bkQfXTgb999h8vpXbvG4NBDJ8n5l176o+c5Ec+HVWH07LNcgj8rr1LpFCoSFT7AJ+ZT6RTqnXrUp+uRSqdiFfEY/eroZvfZb1V+stCvAaJfRMKcEGp/QA/vdH2o1D6mMcSyoP7qlyzany4P2ufGlurIqzqtyuf+E31qHq+RsK/m8RpUnVaFdDqNaY9Nw7DTswUNpmyZ4qnSS3P4mYDfTStuwrW/HIXbX5podPxdceSN2PjxRs++CRefGFudB7LPA4V9VLWv1qLX0b1w+0sT3f0lsG/U8WNL6vmyKhHpwJ+YFwqCf/Q1RUJ95bwYnwA/AOBzNvvBF+C62mibCvwKBa9DACc7ZD85zV/aae6oQkAB+Oi5aOKKA/vyfR3Ld67bMJdfrpApyO0XpOcnTEA6lYKTSuGkSZNKytWnEwtw80llALcK/wBowR8AfDh8gdvfAJiCIK117uVfhbgfpG69ZLJCC/aALBCM4/JLperRqlUtal/tGDl8VoTIij65hvqm6h3UZ9ZNkfBaOr+oahcWvNjes29B26HLKPCb99e2GHD8JrmM5vOrV7YduM/ErdeiRQsjrPvggwk44IDR2LVrDBzHwZtvDsfPflaN11+/1vi8qBBQN29lVmVlfop7VFaW1ne6QqrecV9TOvAngJ9vnQwAFBAwlU7B4Y4NDY4h3fW61FhCc5GFfiUu9U0R900SNy9fGLgsthhjuPmxaeBwXXQJtxFpzjHliT/h+lP/iClbpuC2R26T69Abk2mPTfOAMgEE1TBetVgHXSbax68brwV+ahXfZIJJ8Cd0zdE3YfOnm33HpwvhpeCP9qHnRAWAAvxVvzDBE+prZSXEGAOfv82FURXJcBgVJacf4A/1NQA/j9ONSgV+JuXo+JOQaPvL/n1vWRHs1Hv9PbBfHJQFftTlF0c5uvzkflTd16RukvJxHSuFNBqNBZmmbPk7WmZC0StJVWqgNCBgJOgnJF73GZefB/Rp3IAA8O+qewEA32/fHgDw9dat/n1IJMANBbcKqSeHD29S71WT8nWMKkgSDrMwN5jjpHz9VJdf+La94E/N56f2U510qqsvH6qvd9CihRdEBsG/xa+c69kv4fi765nWPsdhmFTQFvW5EHkc1X4NBXgWCjZMNtTXLx3Yo+316XpcvN/FnmV3vnundp00T8NJO3C4E8sVaGXVWLLQzypUQc7DYijNORIhBUdM1XRDxybrmWCfrsCGCvw457hh6Q0Y/uvRqH4hk7w/AVz7y1EAgM2fbvaES5z1/bPwyOeP+PaDgj8hCvhMbj8htZqvlZVHui8myUR8iEW/QNB1BdwS7Srwo/1MDr6AsF427dLcv2iK/RSFSsT+CPDXIhmct08AP6GIIb6xRJ2N6rSVR4WAKowxvD1/fk7rJisq4BhcSflWy5YVEvrNfup1OQ0AlScc4elbTAhYOagSX9233rjcBANl2K8B/HnWTaVlv/cHzwNPpbF369YAgP97/PHsmI0A/JqLCgU144AccZ8mnGQ6EERDe+kyAcBUuGbeL6/bzxRKqwvtjapFVbs824oquk/qvqow0uTyE+eQ3qPGyY+Yzeunh38nnODmLH3yycsssCuSqBMwX67AcldQ3j4a4gsA931wn8/lZ2VV7rLQr4EqdCLz5vCLcS4Szj/AvcFQ84+EQcAb2twgH2/dfKscR12fPtJKuuKRtktomHH7XfvLUR7YR917unkV7KlhvmFa/Mpi9D6mNyb+dTycNMfYE8fZ146VX6bQXgr/1GU6qbAPCAd+OkefGtarigKwhoruc5RjFMoAP/bbIwEAfPvLYK2OBd/6Atg5v5Hd+LIdbu7CHm4BDz5/G9iA1m5YcxnLdJ0rhetTKewDgKIBPwAS8qmPALDgxXcAAHsyALtYEFAAvyCXn6zcm3HwqYCPgj8Anj5q1V+6nfeumAueSuNbp53mAX8AZF7EYuqJa68tmddlvpXv4/KG8yYlEEomk4HgiS6jIInm8lOVLQAS71pCwVqvo9eF9G6Yrvit37WaL41f580NmlJ+rFLzK1IYGATqUql6T0jvL35xu8zld9xxs/DMMwMAAL/97Tw8/ngfuS3VxWflF2O5ATsL+fwKCskVy5y0g/s+uA+XHXAZAK/Lj4b2prn9USmKgoxCTfUaWcqy0C+mdHnugpYH5cUzFc1QcyCZtqtLoBy3P+0btN9qH7V/IcQYw9htUwFk3X4ixFfsw5Qn/oQbTv0jJm2Y5FlXhYCqbt18q6cCHOCFazp3n5jXgUDh/rtuyXUY8b9jAMAH/ATEa7V3K2z/ertnW6Kf6vLTiUJBHRC0wM9KFWMMfPYGF0gNOjunMWTVXyH6xckU4qsDfkI0rJcqX8U76L4LaLX1hdxceRk3H3/yNbBTjsoCv9a/9lYsPv934HV/Bl+8Hax3K7C+Z4LP2Qw26GzwGesbdEx8yL2NepMUJR1E2LWCTufrOpav88EYwz/nzYu1jg4mFQMyBUE/VXc//xYA4PITjsBX9z6E7/aLVxk4jlhFIlJoL4V6arsAf7Sfr28qDa5xCb/b704f+BPPBS2M0hggsCko358/vacfg8rKufh//+8qTxE2CpiC4J/OYaaG+5qcZVHz5gHwLS/HeyvxeUnzCAJA1eJjcMop9+HJJy9Dixbu54gJvAbBP5Pz8vnnB0mnHx1bJ1Mor06jR+9C31nHYc+ePZGO38oqyK1Hl112wGUS9tFcfrp1RGivhYBW5SAL/WLKlPPOtDzufC7rhe1TlP5xt18scXfj+i+bGQgIeIFdIpGI/KuhDvTRaZ27TzyqwI/2pwU7KPCjj0FuPnW5bp90Em4/wP6KYuVKgpOr28m2QXfvhuMIpyyXX6BFW5p72x8YfgBY95M94/LFWXCthX2AHviJkFXV7afLa0dcfg0K7RUS+QxpqG+casWZ4+FbX/C7BGmfzDSft9UP+mLm81PVmJXUoxTPiLNfhb6O5VO6IhyJZNIHj0yQKdciHqp23HgjTj7hCCx48Z1I0A9wXX+zn3od3/39L/DVvQ8BcIEaT6WxT4TKwGGqHFSJb+rcwgFx8vkF5e3ztYWkqxBuQAH+/vPoo3KZCfJxzrUwMB9AcHtVVZO6BhfyWOrrU2jRwl8VNkxqOCkFTzoAKICULm9e8HaaBiD2hfWSedXlFzcEl8I+IPvcnHDCHBnWe9ppi2SfOLn5bD4/q3yoPl2PFokWRvinK+5B+1qXX3yVYnRIc5aFflZlI4/bT3zxBTD58RqMOK0K49eNjz+mAfoFwT66XAV+t/e8HRs/3ohEIoFkMukDfir8U8GeaGvoh+KZ9w1BusCh51FlqkBdLuOXo+g5GTz/MzlNoV4yyeA43H3MLE9m+iQYgEw7T3NcVP0BHIfDcbjL61IcrPdBclw+j4QkUeCnQkAV+OnCeguZyy4u7BNSnYw0j19QlV41l2GQIuTz44PvAZvVHx3Hvqd1xhVLJmdeuYoxhjfnzAmEPboKvaJdB/6CXID5gEwU+Jmg3549Kd8yNaz2izvWSADIU2n8QIGAUfRN3SYPpGMJf0iPWqXXE7arydunc/KpfaCBhQCw65LZ2OuMM2SBDx2IDZPox9PpgoHBclGhr6m5hnbqYJ+Yp/CJAr+HH74A7StXYc6zbWJsp2l8yZcFSUglYe/y3F/TjuPg738fjOOOm4Xnnx/kA650WnVuWqCXXz37LJdFPMS8VXB4L10+c+dMXHnwlbJ96j+n+ir2WpefVTnKQr8SkoUVfknAR8O5RDsy50z0zSFxt7qOCvvoNIV7aj/appMAfqd86xQ8Vf9U4D7kU63mX92oryvqSipEWLjO9cQYa5bvJXp+qxZ/IacF6ANcqOc2ZtqSzNOPJZgR/AEuKITDgQqGjmPfA+cuCGQDDpHj8NkbMgMqYA/QAz8hU1ivqeBHTMkQ33XPxV9Zcfp5gKEKD4MAIHX5xZGAf+Q8nDvmXfncNob7r9DbKvYxOakUkhXBt0TUraeDfUIqZIri8nNSKTMUTKW0OQMp8KNwj8K+PUpxGhYSOru7epkHAur+Drzjcny9eINcV6wvYJ/W7ZfZHoV/FPyF5e0z9TFpZ8+Z2Lt1a3y5aZPn+ZDjKS6/XBQGBh+56qqyvxYVY/9POukePP10fxlOGtX1R/sEAT/a35TXL8z5FxYCXC4SwI/OA8Bppy3C44/3kedHPAdRXX+0D4Wwjz/eRzr8AKBNm2V4+OELAnP5heX7Gz16V4wjbp6yoM+vqNDPSTuoebsmO0+AH63YS2XBn1U5yEK/Iirs5qmcbwwLIfElfcy2qTLMNw0gkQF9AvwBwC2P1+Cm06owZs2YWBBNPedR8vpR4EfbpvWahg0fbQjdZlgF3qYi9Ut7vsGcCQqI1025f9mKKnEehtV+oe9AwZ5okg1cuv4AP/gDIJ2AtA0AkhUMTgpIJoF2I3chnc6sf/VPAQB8eibheRjwE+Gt9LlSinewmsvy91zqnHcG5x9r/Wv5yDf+TRbtYB1PBF/9F/BlOzxhz3z+Nnf5ALeaqMzlB4AN7Qg+9cHs4DS0N2YOQ3ruHYej7Yhd7rlvxNDffEuXQ7DYUmGQcPuFQSIdZMqHS4yuqwI/1dGnc/nd/fxb+M4JR+Cb+zd62qOCNFUC+KmwLzDEV2wrx7x9cfTOhX/C99q2xe517meROHcC+FE1VxdfkIpxDb2o+kg8MPwfObnM1GIe9JHCIl24byrloKIieohvHLdf2HmL4pKO6qSO8xxR4Cfy+tWnHAy463DMu+KfSKXqUVHRIqfnQqzzzDMDfKG+27b18D0XFBJGKeihrjdwzomoz1PKhHJTvqrxVlY2j3tkobAKvHR5EPCj/dM8bYGfVdnIQj+rkpcnnFcH/jI3PRT8RR5bgW9Bef107j7xGOfC2RyAn1BQ3q98fKEv9PilLHF819d9aewjHXuAF+7BddwI554J/IllALJtSruQG6XO0Hr4TneMof8DAODVazLrRAB+urDePLj8hKTbb/VfIoX48o1/cyfqM4U8SNEO4djjdX/2hvs6abdaL8lnyKevi+byCwjtjaKzrn9Hwr/mdDOfL6luOhrSGwcEib7C4acDSZ58fw2o/CuAny7EV3X5RVWUvHxq0Q6P4y9k/Vzz9kXZVxq6DLjg7wcdO+KTNe7nEAV+QZBP5+BrTir2Z4goJhFHuhBSNc+fCvyyy+Pdh0XN6xd236Ge1yhV0cMKB0aVCvyExLk488w6bNvWI9aYcmwNgDU9F7RdV6zDuvysCqGoTj8A0smnA366sF4L/qzKQRb6xZQarmhKbB5WfdcU9mha1py/wFHQx6AHfwCk6y8OVAuCfjqHmuruU5cHbefUvU7Fk//3pMdBWAgAuOjlRehzbB9PW5Sbw+b8Gis3McYk7EsmI974q/n8Ms0U7lHwJ8d2uBvm63hfHwkGQHGcUZ0+7G0XQA0/DHzyKn9+PxPwk/ubSfKfT5cfFPAXVfQLn1q0RAF+vgIlugrFqssvSJrQXir3OeMAGBzHfS5OH/Z2o1w7wq5dJvdKKeQHTDuOMW8f4A3nTSSTgSG7dBkFRmGQKR95/qKCviAwF+T8+8mM/jK0F3B/DPABP01OPzWXYBQnH63kK/YrFzfg291qsF/nzvh49WrfcyEU5bzrniPeBH/EKzbw6zLpUKwc+XbsfG5e5543vDQo3HfFirbo2moTpm8/Lca2oj3P+fjBMeq5z2VbFPjRSr59ag7BoqpdsUJ6veNGey5U4EfX0eX7A/ywcPD8k23VXqvYuu7w6zD1n1ONy2nILoV9AIzATzj9pv56qv0OZVXystAvptTQQR0E1MFAtV0XghgEApu7TOAPmTbAhX8THpuG0acPw00rboo0rimnnzptcv2J57amTw3Wf7A+u6+aarzq9lT45zhOXop4CLUdsQKAP+yF87ScTsuqrY4FzGUg8RzduOyrbJvmC7ZQUtdI8vnpXH2qG1CORcJ8AT/ko/3c5S6AOvWP/wIbcRgAgI9floVcJuBHnG75Bn5C8vN42Y5oK1BHoFqZWAf8RBET+kWxXtNGxmS39gK/flFgDkN2xwB0m/xv99xngKvp/JxW9TYerzm0qF/gTdc19foXpb2xRF13AgIe3KuXbHu/rg4HdO+OD5YtC4R/aoivCTLR7R07dChenDrV2yeTzy8MSv3h2y3l9LYvvgk8xji58Uzr66AhBX4+F18GDkbJ2+dZL49SASxtU58b6vKLOm5TCBFurPdfp3EHoTud9JkAACAASURBVFWrWmzf3kvCnSihpqZccmJeF+7rOA5qa09Hr1aPoXrrKZH2r7Fy+uXz+TABP7Gs+5QD0KbNMmzZ0h2At4pvPp4LHfDTOfpoG4WAo0fvwrDa05sN8GMsP2G8ja1cIfjJyd8BALb+988AgE7fOwMrP9ua834MfJbjusMZprw1RbucOv2oc4/m8NMBPyurcpGFfjnKBIfEfNQPubDwRAtgvCG8AvwBADLnSDr9yDmP6qDTPXe6MUzuPvV1YKrGe8b3zsD2r7fLMVvt3QoA8OiXj8q2s394tlxn/Qfr5XjiL24YcULCoKT89daFewlkDS0O0mmOZDKJk666F5yn8wr/8hWW0ljjl5Io8KOgL8jpR2/RKQD0FOowhPN6IJ8mnBfwu/0ADt1b75Qh/8KTMw8DG9sdfNzSRgV+QvIztu7P4Z09BUc0sI8+qsDPSYNddx74xBV0475cfnz4Yq/rT7j7Alx+YTplyL8a5VpSjtct6uKj84f27YudCxfKZQf26OFZHjZeVMh09DXXRBpX1Z49KZzzo308oO/Mfb6Dte99GmucXERdfirw04XdCvAnlYe8fVH1r/OnYf+uXfHekiUA9DDW5N7LFeaVI/hr7Pduq1a1sUJMTcU86KMK/ES/hQtPxSWtn8DkTb+PsJ3if7nP932MLqefmKbFPUSxjbgKei6CgB9dR1fB13EcjBjxz9j7Y9VwBb0Go3xWNOQ1vMP5iwR/7fZuhbVfPor6PHym3nDEDZj0j0naZRTijf756NCxrnvhOgv+rMpGFvoVQDr3XnNXnFAvKvGFdcSWKT7wx90OGH/mdbL/uEdvx82PTcOY04fhhqU3hO6XbrtxYJ8JLlK3XzKZxCOfP+Lp++iXj+KM750h2xzHwcaPN+KcH52DDR9tCISWAgBSEKj+ie06jpOBf17Pl+O4jr9kMgkK/hwH+N2V8wA0/BdmnetHjCuWN0SFHr+UxBiT7j4B/ATsCzD6ySIeAuzJPH7wgz85ZlA4b0S3n04nXeXetLNxh4OPXJIZQAP8kOfCHQGKDP504b2AF/iRHH6edrW/AH5Uai6/POt3V75lf0QyiDEm3XUU0iQrKnD4gAH457x5nvadCxfip5dc0mDoB8Dj4Ht5+nQcO3Sop4+uau9p06ZhwYvvyDBeU5Ve0ab+NUQHTOvrCe3VyQMBFeXbuZergoAf7RMWih3HDVgMmVLFRJ1vbLUb+WNsmPQRzjyzDps2dYu0TlgxD7VdBU53312Jy9s+FQr+oub0C1MupoB8fXaHAb9UvYPzxv8QD479FO3br4oN/qLm9RPzQbn9aJsAfjcsbdNsi3cUU/T12WMbd7OHwL1FoX9RPz8GPssxt7I0vguLfTGBOiftYNxR4+R83x1cHq9Ms5w51MWtGKb+2hwubGVVarLQr0RlCn0qV+ludOIcH4ff8QcAE8+6HmO2TYUYmS6LmmtPt6/qtK5NDfkVLj/q9gtzHJ71/bOw+dPNvrBf6vLLVaqjzxV1/ZnBH+dpnDhwTl7Bn9qeDxV6/FKQAH4m2BeY04+E8gLwVe/1gD/4w3nFOmrl3iCJgh7u+FkHoJtzjrsAatIR4DfW6oHftEuL7kpjjIEv3u5bxnq7jlw+fxtY3zPlNJy0rNDL52x2q/TO3gB2dbvsuFMfBOodsBHuFyc2qqvrcgTAJrpOFnEOWHVvd37YArCay9zpIfeCzewHftW8yMeSTDLNOXfniwn+yu26ZXL5qctE3r+dCxfKdhr6+25tradNAMK358/HoX37AgDenDMHQBb4qdsJy/dHRSGeCvTyAfkaKvFDQykpKMQXgBbkRXH6mcJ7Nw0YULT3gymNTNT5UlDr4ftia/VnaNt2eSTwpyvmAXhhkwk4qdV8g5TKo9Mv3zAvqoRb0QT8HCftCWNu334V1q07L8b45rx+ADxgzwT81LBeAfxGr+7QbMJ6G0viPrr3du6pI8blP4DeanfblAFiMBs7BpZgePLAZzlG/5xh3GvjPO0C9vV/Wnw+CrjpLk8ASCN7Pno9lgWCS870GxCsrEpN4SXarDyiBTnUNjGtgghd36BHFWA0JbdgQ45FgL+04mi7+czrIH584XAvOmO3TUX1RdWe8Fjdn8kpp3POiWndup79VFx4NGcf/QOAjR9vxNk/PNu3HaHOh3RG50M6g3OOLod2kRDwwp9diB4/74GLf3Gx8XwlK5JgLJGBf+6X2USCIZlMyj+6PCGhUlK2CfDXEJnOZ75U6PEbUzrgl2Au8EsmmTufMP/JPmQdIFOJN7NMKJlksj3QPUj6i77JCvdzK2pRkRMHvgl2a6/sXZUI6S0y8BPinLuAL1OlV1brnb8NAMD6ngk+byv4vK0u/BMVegEX+M1YD3Z1O/Dp69y/qQ+CXed+WRJhvRL4jbsQfOQS8Btr3XMAuLn8ACDNwf843+03sx/44HvA7hggdtJtT+jPeyLC1bxy0FtFuZ7oXLi0LUq77vpZSKmwJgj6iL+De/XCzoUL5d/BvXoh7TgyHJgCv3/Om4c358zBzwYN8gA/U7gvzeWnigI9+hilvZgqNeD3z45TcUjv3kZApwI/E+iL6vJLO06Tuh4VS62G7g0AaNt2ue++KegvlaqXf+q9Fq3iq4b7zpz5a4zu8AxGd3gGKSet/QPgqXjbUDUWIBBwTwf8Hhz7KR6e+LnnPqpjxwd95zPu+a+vT2nBngn4CQ0f/g8AwIT158c+zh2z9tj3XkSJa2/v7Ry9t7vnLMGysIsxAMwL/LLruj/xdtnIccEG77U8H8Bv+54daP3tP2DD1/4fZRuigc9yjDtqHBzuOvvGHTUO/Z/mGPAX7h4T+YuiHts4LnpEb0KwsioVWadfTOkAT9h0lOVB4a1NSWG/LOsKo6guwRFbpkjX38it1QBc8DfqkdsAeHP7RXIRRnxOTcU81OWJRELCvkQiERiyyznHho82oN2P28lCIGKsTgd1wqp3VgEALvifbJhF9yO6o+6NOnlueh7VE7Wv1mqPLVmRhJMy5/EDRBEPsdzr+EsmkRfHn1V80ZBeAB4YJ2AfXabKcbinjzGcFzDm7BN9aG4/nSswF/2m/z/AbjsSfNiCouTwiySDm4PP26rP6weAz1jvz+tnquabCW9kkwisJy5HzzYH3+MJ9WV3Xo4eUz+MFVKt0/ED3izK+znsGphr30JIOPgowBGuPzW8VreuaZ6GBh8+YICvTxDwU8dU+1GIt+T199D1sP0966jwj04XMsxWNzZPpUsmtBfwA12Rw6+h4b6lFOqbq3IN+RX3abN29M3bvtB7P5PjTJf/jT7qcsvpwn1rao6F4zi4ttNzAICRK3/j29akLn8L3Wf6Y4XqeqLHozu3ah8h3ThB2zJp/tVvo+ftBwFwQ31T9Q5WjfpYux06L7azenX7wPHVQh9Bef3Ect3zMnToqwCAaY/1wp49e2xIL1FlZX6Ke1RWZl9rl/w562wDABH5mmAZZxvZnMqz1JfdBQ+77rfVHcoDfE04egL67uCe42LMf1xRdeEWnnEH2u9MVqUnC/2sii4T+DPlQqQ3QsM334rJbW7AjRnwJzRyazUmnnU9Rm6tluG9ox65DRPPuh7DaoeF7o9pPii/X1B/Cv5M21HXoWHC6nor/rUCXQ/rGngM1FkIEPhZIb686sN5gexNGF0GZEOELfgrrhhjuL7uS3dacd9R4CegXWAxDwL/gsJ5xTg+wNdAyBSk4/r+A2zakeBV9xVsG1HEGMPIlV+DddlbOvg8ojn7xLxuGshW6RXLxHuGFC+Roc3q+4lzbU4/dscA9Lz9w7yl+zuu7z/s+5lIDeFVlyWSSQ/8+9mgQTJMNwj60enXZ8+WbaacclQ0358qnWtvwYvvAAAu/dX/eHL+qY4/IQHidH9RxdPck59SFPNQx5Dzae7dViM6Aam7T8wH5fqjzwN1+QXm/OO86BCQ3l/FfY+XYj5qcRwdOz4IwA+eVNAUBPvovJrfr6rqZd82c93foPag5yNOn7B+Jt1/7XvG8YK2yRjD+ec/DABYsaKtth/N6QdEy+snljuOI2EfAMza0TfncN7Hpn1lr20RxBjDpU9qzlPCD/4Ab5hvmDo/5ObOa6jbr1XLk7H1v3/OSwEPnS7THH8+XjrdNpde6gQrKwv9rEpSpl87RZtw+gGutVwAwDTnnpj1kVurMan1cAxdPDRwW1SqIy/oRkwFfiKnn1CngzrhoX8/ZMzNJ8KAH/r3Qzj3J+f6tq+Gq6qhxkESQA+OgzTnGddfEPjzLhP5/zxjWRVcAviJcFsqAfxU2Kf7fmICgRTiyaq9QKDbL1cF5ZhzxV0AVXNko90c0c+ZUau/ATv/O+6ezc4WLBAhvFIm6EeBH+C9e6TTGeDHbusjnY4+kbY+NR8VBL7m+6Y0rvOklKQDfy9Pn46jr7kGr86YIZf9bNAgCfDoerp5CgpF+9HXXIOXp083QyZNWK8KmPbsSaFlywof/Lv8hCNw9/Nv+QCfmL+hzXH45v6NoeciCAZyFfIp65nAnwB+QdtSoWAh9Fa7ahxx+eV444473N1SoGuY208AP8+hNRGXH1Uu719xjzZ9e+8GbXv79K+19z0UPAEufDK5ywA9dKLgaciQF3z7r5suRRiai3IBwXRdwD3+rl03yfa6urPktPpcmPL6iflUqh7XXPOSdh8Hnzwf0x7rhbjaMmV37HVKUYzlx9EXpMt26IEXY/CAvyDJt4N7eyceAOQP/BVCcysZLv0zfb/7+3DN77Jx1HWTBX9WpSUL/awaRbn+kkpvWsT1yBPOC3gcgIAbDjy5zQ2oWlSlHdME+UzztE29SdTBPVrYQzeOWGfNrjXofEhnrTtQuPyCgKS6n6J6bzKZdIkeAEQEfwBk1V/RFtXtpwsPitoWV7pwmHyOX2zp3hMyf5smpFd0N4X3imViWq7fABefroovHA5UMDgpf+GOqGrMmyMaRj127X/cfDYd95Kgj89YD3ZNB3d6+joAABva0X287jzwyavAJ66QRTsAyBx+NKSX31gLPnyxp3CHCG0GAPanbGiczOUHYFHVj9Hz9g/zecj49WVv4IX7fp7XMcvlfaYqnUohUVGhBX8vTp2Ko6+5RvZ9dcYMuez12bPxs0GD5LLXZ8+Gk0rhF1dfDQD4xdVX49UZM/DqjBlyjBenTtWCpRNGjwYAVI4fj6dHjvQsU2ESBXotW1bg8hOOAADMfup1bTivCgdzdfbpRN1+rCKRBX9qPwINo7r8uAoB8+gU1ME+9VGd5uT6G5Tvr7FcfqUgcT2u3npRTutvrf4schqAfOQbDlNT+9LeEPAn1qcqxHMg9nHY6bW4dXP3yGOtn/CBcUyrrCorGS7bwT25m9M8C/DU06e6/egzHnaqz1tXOpV7heZWMvR+3P2RW1ypdCG9MtyZZ4MwOEdktyMAdN1owZ9V6chCP6tGUxD4C7uRuK3tCFy/aTIA92JUffaNGL75Vo8DkOrGLVNwa5sbcM2Ca3zLcsk9ZYJ+Yt/DKvh2OqgTAODcn5yLNbvWaLdDQ3qXvrkUF/7sQgDAkteXeAp4LH5lsSc0WIglEqD+PMdx3HNjAH+AAIUuuKEuP9EWBv5MeWx0N5pBN5+5wMV8j99YGlb7ReByUUCDAr+EofKG47i5SmQl3hAI5wN6GTgIxK/iG0e/vOQNvLQwvwAqihhjGL70K+2yiQ//F6z9t90ZJ+1W481MAwCfvCo7L9rGL3PbOAl75Bx85BJZrASAW7iDzv9xvjfcN83B7hiAvrM/geNw8DQvyHk/ts/rJf1eKIbE58SzY8d6wB/Vi1OnAtCH/woXIJAFRqKNQiExhgkyPTt2rHQGmnL9nTlrFiasf94H8aZvd0MTdRV81XYd6IsFARXHngB8YevpnIIq0MtFvn3XgEHdcenCsHXh1irwM+ZhDICAxVZDwQ7QsGuk2P6kDV1irbdh0kextlnoz62g+4dyVj5eH3SsQkj98Xb06g7GvstufKug+9KURIEffRkn4AV/ojGK2y9MndZxrO2Y23tm+54dqDdESuWiuZVMFisREi8bE/gLcgFyjkwBSfdc6fp22WDBn1VpyEI/q6IoStgXhYCmaTFPxwSA6zdNzoIvzdjVZ98IAJhx6QwMuW+Ib7tBMoXX0scr7r4CXQ/rihX/WiH7dj6kM1a9s0oL/Sjoo8tXvr3S49pb9tYy3/Y557j/tfvltPhTt5NMJjN529KguftM4I+G86qFPaLKXtRyF2MMw2q/yEI9WqXVAPZ0+f0Afx4/Kp/bD1nHXiHz94WpFAHULRv/Dzed8y2woR2zkE9IF+Ir9p0AP7mMQj0C/ORPyEIlVvG0uUgt2CEAnw70RZUpv58HKGW2awJ+6vx//xs9qb2AfXQdn+MuJOQ2CATKduHsCwB/crsCdIfBxwK8DwQUfPOsyfhZVRVeuv12AOEuP13ePzqvvj6Ey6/UnH7qfZg6r953NUR0rJEr2wX2XTny7bxsM58yXYsKuY/5OvdRlE/wV0hFCasu9WMoFanATz2lAvw1Vc2tZOj1mLjvykSGwf2x2/QSIr/DRnb5CQgIAgbPf7g83m9WTVsW+lkVRVHDNaL2E22MMVy3abL8HGak721tR8i+P+8xNZMLLYmZl1Vh8PzBkfc3CPqpUkN5dQ68KNvSFfdQt68L6VXHiwr+gGw4r+gjRMN8SyW1n6nKXVMXdfmpwI+eChHSS8FfVLdfcxFjDNcu+TKwz03nfCvbn4buTlyhz92XUuBfHOCXmRZhvf3v+KQoN+BH9yo92NoYEoAmWVHhq57b0DFN0xT4RckpB2Tz+UWBf7TPpC4n4at7HwLgB25RXH4UFtIwXtHOKhJZUJdp+3aX1nL9/yzfgr26tcF/lm/x5wiMke9P1U9q+snpdwfcFXxCFEUJ8Q0q9KEDgOr76NxFixrlvRUFWBUaakUBNvneZj7UXD4PywX8AaX3Gik3VRpCbBtSqbYcRV19Yl6mitL0p7dndAzq8gOAB87Knt9um80ntFzeb1ZNUxb6WZW1KPgZtvEWTDvnJrnsfy6YmHGseUnVLy+ZgVl93TDfwfMHh974mqZp25yBc+R8lIq9ANDl0Gzoi3AIquuK+R4/7wEA6HlUT9S+WuvbJx1UlGHOBvAHQBb3oOG87ir+MN98KOjmX11myskXFl7c0PEbQ4wxVC0ODus1iUJAIQH5yg3wHdXztZK6KZr48H9l4RQKWlmr7KWTj1saDPvU9hDgd+W83XCcwoTzWuklriM7brzR2CcXx58p1FPn7hOPpunWd96JPy58TFu51yTR97Yef8BX9z7kC7HVwb7Iob4ZCEfBH5CFfwLwCe3VrY1nfLkfhGxHcfnRPgdMvQzvD54nxzvoroF4t9+dkc4NEA79ogC/sHBfq8a/vsZRKV1/rKzyKV2l3rt/m71v7PdU037dX7xNmCbceVqDBNBHicmPAnKrpn481J3JcOEWLiHg8rMZum7yn8vO6znWdGD2M8aq0WShn1VJKk4VSPpr8oEdx0lHnwB+yWTSFxp5XN/ZSCQYZvW9Clfdc5VxTNO8rq3H1G3ofsSZWPrm0myV4YzzT+2rhgJ3Pawrlr21zDMudffd/9r9clp1+5mq/YpCHgmXVvjAn6jq6567bDgvDfMV42TbfafBKN1zp87HBXthr4eGjl/uKkfQ1xiirwtH5C10OMQrXc4rBVLEuZ2+PQtePABQ5O4DvEBP10am2az+AICr7v2sIGGNUdRU3xNxlG9I44N+AbBPfdRNxwF+ov+fLjkdX85dq63Aq7aFhdzSdVlFwui++06PtvimbpNn2Td1m/CdHm2921BCfePm+/t31b2BIDPsvWQKuQbgqdIbBvzkPpdoWK+VlUnl5PZr7qqszK2ib2UlwyWkUq0oYHHPSQz9n86CsHt/z7QVfZuKeOYfdTcyJhYYInc1Dj85jQCXpMYNCLgVjdec27wilKxKRxb6WZWkCnEDQkGgAIMnDpyDO/q71RevnHdlpO3TZcLh12PqNgnTaIivyYUn+unG1YXyikfdNF3fA7YyhTx04E+cDzhOJszXH84LeKv5Cv3uynmhN4mFvInUOfbK+YY1nyHKTQX4FeM5/ePCz8HTHMxQBEUoW+TGdfup5/j2R90QSsfhYK1b5rQvQxZ87inY4ThuZbliPZ8/7/Ea3qg7qijbKnXRPH6JZNKX6y/WWMq6dKww0Efbzp47F/3v2JgT9APgg2niUTdN500ht1SmQh66db+6b72EeN/td65s/+KONeCpNL5/jRtCv3vqcvzgum749Nal2G+U63L/eExtTvn+TEU+AD30o+4+8RhlWgA/Op6Ff+Wlcr+XyFUW/DVdibBe+tQy5g9CoPPyL3/1M0pGOvAHeOGfbx3uf1S7cg4sO9s91103+TtwDgkC3e3Z95tV8WWhn1WTkoB5UZVMJnHSVfcimUzizgGX+pZfcfcVAPSgDwAuqt7qwjWyTc45LvzZhah7o86X449K/cAPgn3qowkQAkC//+2HAXc9A8dxPOBPHG+2Citx8xnCfOl5iur2oxezfF/YdE6+pnDhHLLg85zWG9pK/xE+488OrvmD+5oUUKpc1NgAiqe51u0XlheRc2DKlj1yWTrthXcCVKhtYj5wfwzrOCn3s8BxOPJY4K5ZSnzxfXzYsLyNqQLDIGeZCSY59e77VwC8li0rtNM63TmgtQRqQnHdfrTt3X534vvXXIDPZ7hFbWhuP+rao4/eE+D2+W6/c/Hl3LWy3z5XdcbnM1bhs5qV2LeqiwR+P7zxQnxy8xLwVBo/urkXPrppkXa/gtyAQfK49DSwT32MAvxsaG95qqncS1iVvxjLzdFnEq1Wq+a0S3PgvpPdmUuf5FrnmkhJTMGVLsy11MUF7AOMgM+0nueRtFMw2m2ze/5WtGXoskF/LgGg01qOtZ2s28+q+LLQz6pJSIT2Zue9ob3C5RekU/+40BcWfNflXX39Lpj4sFzOCNBLMIbLZj6Ji39xCpa8vsQH5lSZnH6mwiHqchMkBACau0+AP084r2hT2uWxhLj9TKJh2aZ2Nbl3lDDgONstxPilIgGURBjv7Y/W49ozWmD69pQEUtf8IQnH4Zi+PYWhrSpcUJQBRk3FCZhPmSAfkOEImnOmhv0C8MA+Ma9yCB0EzKfc5zoLAXXzapuVV1FgTRwHYGgxj4BHAfwAYFHVubioOlv1PUz3XHUOPp+xSgvxTI9Rwn3VcVQJ558OwgXuBwkV/vTWpXJ6vzEXe9ah/agOvvdK7LpktscNGJiTEFnQB0R7PsSjCvzoGPQ57vzAA2V7rbFqXrJuv6anykomgR9PA0j4HW6cZ3P9LTjFDQOO4/IT7jaTOq0rndeTOAcAPAn9lpwZfAwyF6BYRcC/tBcECijq2SZpp+e901r7frMqviz0s2pWohCQAj6T2o1cme1XkcwWx1DHZMzn9gvSkteXyOIc6jom6CcedYVCdNvzFe0Q4bxJb84+AJ5qvmHFO4LOl+m4C1UlMOj4y/ViKsEevPnlAPhyU1KIp+abSxugks6B1pyAIGMMV937mQR6urx90teaZJ5+pnMKeM83BX70HKvSPQ/FloCAh3d7xd6EorB5/eJAPwH82s2fj4/H1OJHN/fCA8M7A0Ao/FtUdS4+m7ZC67rTufiCpuk8BXQAsgVsNNIBt+8N7IQv7ljjWc4Vh6CczrTTsF51fPF38Lwr8G6/O43hyLrQ3jdOmYCfTxyNp0aMABD+3Ggr+4of4EJy/VmVtuznnlVTVZoD4rbRA70yUl/2KvBTXX5CS9u4g077F7nvUWAiAAw/omGOtlYtTw5cPue9tZHH4hxAGmAJd1pU3I16DD22cS3wo33pvO4TRXUNWlkVUxb6WVkB2uIfJlGXn9qPkVx+YRLFOUwVeXWPYcBPTCcYQ5rzLPiD19VAw3wBM+TLgkPIQh9B4MMqnhhjuHLebo/bLCTFnMftJ0M0Ms/JtWe08OSYAyBdfjed8y0AwPh1/8HNnb8jx7tx2VcAgGm99gHghhrPvPT7cvmAuz4tOpQ6ovurRf0ipjv/oo2CP4h5w3tAuv0U4CcUxeUXN/zXKn8Sbpdtgwd72nOp3CtkrOAbAJmc+npv6GkqjY/H1AJwnXT7ZeCfSburlwXm2IsS4kun6bo7e87EvlVd8FnNSiP8++KONR7AB0CG8PrAoWb/1Iq+ALB/9aX44Lr7fPtDgd8hC6/GOxf+KdRFS/MCxnVfytx/mpBeOm2hX3nIAr+srNuv6aiykuHiR11IlYYC/gAJ/3ywSgP8qOoyoGzGO5mIBrKcfhsSn37Vb7kdhh/BMOSn50eGdJWsUk6fvVy5VmT2ccuFDIMO6gQAmP72ykjjcg4sbcAxAJCVegEF7GnOlxoSTXXuGvt+syquLPSzKnsFVe1tiDzjGVx+AKTLj0LAXkf3wuJXFoduo9fRvXzADwiGfbrlYppW7oXj4M4BxwOAm+MP7gVt0ZBT5DoXVW/1HAd1+1nAVxqi1WWBrNuP5pi79owW3v7I3mAI4Ddh/X+RTnOM7bgXRq3+BhPP/w5GrPja8wW5avEXqOm9DwbP/0zCpjmX/wB9Z38i++gcgrr8cqXsHAzK20fbZD/RF9CG+wpR2Ce2I+bVwhxxQ31N+fys8isK/vIBbkzQj06r7j4x32HhQnw4fIEP4H08pjYbRgt4pgG9yy5OiK86TefVdVhFQr5+WYLJ9s9nrMI+V2XhpMgDyNNc5u4T+vTWpQCAH954IQA3pPfjMbX46KZF+PEtfQBAAj+6PwfdNRCAG9qrO94o+f7iQj8gHPgBQNdVq+z706rsZMFf05HMYaeAPyALzkxhvBT4cQ7UZUJgZ+6k3zmyt0VAFpIBxFCQeRTgbNBB7gqLPtqg3e7pGWdf2xXURqd0ylzu2izNLhh6qDvupH88oD8gZEORG3oMAv6JHH6Aq3HJGQAAIABJREFUm8dP6IKHuTHcV2yzHHMiWpW/LPSzatJSQaAa2htXqsvPBAKvnPdX9D7meCx6eZF2ee9jegMAFr+y2APrhDx5gjTAz1S5V83rd+W8v0rwJ9Sn5nEsqjoNvaZvh+M4oW4/q+LK4yoDPNVlTSBtypY9AIAb2rT0wD7xOGH9fzG6w7c964xY8TUmd90b19d9idt6fA9Vi7/I74EgOMecKe9csSXDd+GeaxWyqjd+0OTzE9LBPrENusyU7y+Xqr1B+fuscle+nFpRoJ8K+9KOg461tfj3NfeE5qWLqqjQTzwGuf3e7jJdFtvwSIGPn9Vk3RdqGO/uqct92/3k5iW+7X84fIEHinsKiwy4yxO2Sx18uuPX5fsLgn5imsI+tZ9u+oLlyy00KQNZuGXVFFVZydDjEe46zOAFf4AX/i1ulZ3pvT17X6IDfrN2Ku8V5VZI55Kj90+cu+Bs+BEMfX7cDnWfbPKs32avU3HOSv/7UXXTyc0Kt2LaBYCcAyOPZBiXiaLSKZ/HsPxshq4b3fFo4Q4J/MQuBwC+9qstZLcqniz0s2rWUgt90OIfccYQEJC6CwfP/zv6HHucFvyJNlNOOl3xj6iFPgA3zJiG88674rcet19UqQU9hAPQKn+i0EmEk1KpoacC5iQEoEK27ZaN/+drA4DRHb6NMWu+AQDc3Pk7RncZXTcufMqXipFfUM3bR9so+BPnW7j+gOBXPz2nQcCP9jGFTeuq9saVLeKRm4TbZfPAgQ0eKwj6qbBPTHesrcX7V93tddNlquTmCgGD8vqJx7jFPXLZF+1+GCr/UoinLSyi5Omj40Zx+QHRcy6q+fvUPjpgaGVVjrJuv9JTZWW8ir7C5SfAHxX9tOz5GDEYKO4+IAv87nxXc7+ofvyLEGLyu6kAjknmdcwNP4Khx35tseKzrThvnzMBAO1X6Y+Pbob2YGImke3YZinHuKPcHRn+4gIAwKzjBxTsGFacw2R/sX/ybaNx9FGXn313WRVbFvpZWRmkhvbGCRmmlX2j3jiZqvyawKAO+F1+wuWoWvwKAHgA36C7n8ecy09A39lPabexfERbAG5l4jXjO6Hj2LVIJoGHbs6GZ51xrevCeOJPl9ibwQJLzSEHwAeiqIIgGQ3RVr//RnX55QNAlaJ0QNXn+AM8Ib1BnwD0edCF+qogUIWEYedXF0rdEFkIGCxaPTdXqRCIjqmDTB1ra2WOuoZAPlVRoJ94DJs+7MFrAQD7jeqBTybW5bwfutx9uoIhWtioVOelDr4gCKi+t8Kgn87dJx5tWG/5ykItq6aoykovhAI8hWp90uagy3SuO4vhLg0oE0oqwVISoGU2qEZJJJGFaNVvuSGwXfd1O7dfbdgO9zoTdQBQhX9tlnJsuZCh+leXAkDBj+GGTLivDvh5DkXn+MvM288jq2LIQj+rspf4VfLg88YXZXs0tNdU0EOoavEruOSXx+C+F+6LtQ2dm0+dN8FAUcRD1YC7nsG8K34rwV+CMSCZRO11Z+Ki6q1wHEfCP8AFfu1GrsxUe3WwtfpCnD6sNtZxWEWTye1HK/nqQJQoyDG6w7cxft1/PGOO7biXfBy1+htP8Q4R1qtznV05bzfuHPAD2d539idGV2C+IVSxRIuhmMAfYAjpjZDTj27DFOpL203hvlEgaymESDdFievK+ksuadA4KjgMgkzn1dVh1yWz3e0HwL5cYKCpsEfc/H6+7WrAXaAM/X3bJ1BPB/zoejqYpwODdNlRz47DI1dd5e5STNinPlqXn1VTk3X7NY4Yi+fo06k7yTUnXGrC9YfsgzttgFCiYIcKxaioS46TvjpwJkAZnR5+uNuhgwn4AeBK0BXdHbEZCv843Oq8AvwV+hjExle1Z+i8PnuCVcekz+1HdrzdSo4NXRpW5djKKoos9LNqMspnEY9ctz/n8hMweP7fPSBwWO2ruOzXRwNAIPwLyuuntgWF+tL9EV9BBOAL0wUTH8aqUe1D+1nlT7QgB6B3nwH63HKjVn8jfwVVgduYNd943Ga0aAcNoa1a/IUPLA26e3c2HDRm1V5TKGmpAUET+HMXBoT0RsjpB0Dr4hPTuueBLtOdqzgFPHTnvtTOfzkoH+BPB4J0kOm8ujrs7Dkzb86+A6b1zcs4YdpvzMV5H5MW7TABP124rzYEmLYrEFAH61TYp+tnCvHt/uCDFpKUgSzMyl323JW+aAEPncQdjMj7p64rdM+/Q55nAtMoPKPgjCMLyoBsBJK4HTn3wZBtKJdDCQEzDsA0PVbmdf0J8BeYramBxyAcf8OPYFmoGvCohvXaMF+rYspCP6smq7AiHrp8fvlUTe9j5DR/+yIAADv0Mtk2/+/zPf2DbqTC3H1qAQ84TqDbL1flUvzEKlxq1Vja5gF/GRDFSD6/uBCKAqCgirKqdFV746pUinikMzeMOvCXTDJfeDWtThp23Ka8fmI+6Hmg66rnW5V6DqPIVFTFKlgNcXBFgX7nL1uGt7tM9wApNY9fTu6+Mvxyzhgz5hc0AT9tWK8h1JeOqbr6aBudjuLys8DPqimKKcXq7Gu8dKUL7Y0rzoGlbRjuDQN+8IbdgkAyYYBLJryOOZoX7/rDGDqGAT8yrpSoOsy8iz2uP54Bmxnw1/8n5uNpyDHowN9567jn/KvAL7vAD/wsULcqtCz0s7Ii8oFAJZ+fqWovBWmz+h4HAODv93QbyM9H/O2L5Dw7IuvEuPf/3evbF1PBDlOfgScOxI3L3kJYFd6+s5/C/Kt/DwDyOFgigSSyuf2SFUl5PhC7/IdVHFGnn6mSrJrHT1dhTCcdgAoqMKGGp9L22qE/Ro+pH3rGV0N7GwruqEOwkAoCqr6Q3oj5/DxjZ6TL6yfm44LXMJdfQ2BeKToxS0XC7fdgjx45rR8E/c5ftgwA8K/zbvcV7WjO0rn8woCfZ92QfH9H/+1mbOzfP9DVR6ejPlqVvuwX62CpkM+qvNRlI8+CrwC3n0kC+AWFxApRZ5yEZ0p4rIBmDJDQbOihLvCL9FLj3kmmUD4K/6TrL9OZgr9+P2FY8KHmx9Mcj0EFf0AW/HVaK76vQT7SQh++fH8caLuCY1NX+96zKqws9LNqEhJfzA7tckvRtikg4Pyrfy8LZfAPe2l6kitIkrnzThr8re7u1cJJgx3dD/f87R7PWkGhu6Y2z1YZQ82lvwIA3DngeFw576+eEN9kMgnHcdBr+nbUDm0FAOg2eZMEfx3HrsW68Z1k/9bDl2Jr9YX2hjnPoqCJuszCCkoIRS0soXOdie3P6rsvBt29W7br8sj1mPphJJefLrS3lCQ+Ky6Z8XEgUI2bz08oSl6/qOBV1ybWj+Ly04Vam7RrzbH2vW2QeM2s7t4diWQyNuTRVfDtsnIl3mo7xR2/AUU7miIk9OUPNOX307VHyPcHhIM+Oh30eNFDD7nbsu8dqyYg8VlnVZ6Sob2ABGYU/gWBwGVnZ3PgBYbECmlCYyk4E6CMQrMh/8PkfsR+mdH9JvCPAwDzuv5U8AcAl+7PsOgj5eBzOAYo51NYI0Tb2k5ZF2MQ8JPzMU6BlVVDZKGfVZORuFk5ovuUom1z/tW/x4C7nskCP+3PY+ILGb0kUc84wF/tAnZ0fwDAvL/Oc9sMV2Zd+8ATB2LU6p1wHCcLLRwHVYtfgeM44Om0xwHYd/ZT4ITG9Ji6zdcHAM4dswaO48hiHlb5lXjN9p39icdxRsEfAG/YKRAJPgF615loV0GUmI4V7huxgAeFTlFy/L2zqjgASgWqySSTzsu4+fw8Y2ZkclqaKvuqYcCe5yLAURkn1NcW/shN9Mvw6u7dY61LQVKXlSs9473VdkqTg3YNlc7dJx6jAL8o+f5MoI/OBwHA7g8+6I5rYZ9VE5MFf2UsCpGCyvYaRKFY0O2Ow7NwLM39OfASWX+DB5oBwHnr3G3k+hLjPBt+yxLwuv4y+6WCv7OXc2zuxny/4eZyDAL8UZefcP4Jt58vn1/mnzpPj8k9J9aJbFU4Wehn1aQkblZ+3mNqUbbXd/ZTmHfFb8E/6eM2aK+SBPZ58rCJq1XG+ffSBa7r77gBuPv5uz0jRMn3V2hZl1/hpObp84A/JeyUwr+a3vsAAIbVfoFpvbLTAOR81eIvUNN7H/koNHj+Z3AcLiv1zrn8B+g7+xMAwPyr9wMA9Jr+EQCg7rr9AQDdJv8by0f8BADQecL7WDf+IJw75l0AfldZpOPWFJso1muMQj01jx9V1FBqdVwg3GlJwauuXfTXhfUGuffinlMb2htN4jwyxrCyS5fI66UdB93WrPGMIceMmccvH86+KF8sdH0oCDCtn5c+GtjneTQ4/7TzSm6/Y16c6IEaa3v2jAX9LOwrX9kv1FblqMrK8Iq+lZUM56/nEogBGvjnafRqxTmuC45+hQmCcroIEwHOPI45AsoG/5Sh80PZHWgwVxZDJQAu8vAZwB/ggr+eP2JY8gnP+RjoMp3LDwCmvMVxwxEMHVbz7Ok2AD8u1uXA2cs4Nne3sN2qcLLQz6rJid7QH9unJm/jPjC8NQCg1/Ttsm3+1b/3Aj+T088RPyP5XX6q+F/PAzv+cgDA3OfmmvtlriCDKgdhzJpd2sIdADAzE+ILAIPuft44HpDN6bdmdAd0HLtWtm+a3NXeLBdQjhrOC01BCdGXrCdA3rReLtQDIKfFspre+2DIgs9R03sfDJ7/mdyeCOkddPduH/DrU+PCvkVVbh6/i6o/wAPDDwAAXDDxfawadSDWjD4Q5455Fw/dfDDajdylPaZSLhixqOrH6FPzUWAeP+H8k4sjjKseZ1BYtZgPAoFOSnFealySUc5zkBtw15pjIxyZlVAuThijcztCaG8+Q3ij7LeujwpMTFAwH30APfDjAc4/tXCHrlqvZ5oA3Diy10Gr5iDdZ5x97Ze2ZGhv5pGCJakgkKeE3AaF+NKrke++iEAyCs0A7/j5MJNKyKkBf2IbHG5VX8kIhbsvh2Og4I+eVwoAfec9AvDz9LeyKpAs9LNqklJv6I/rO9vX58mZl8rpM65dYhxr1aj2AICLqreCJbJQ774hp2Rz+FHgp/rHBexTv4yrbj/yyP96nuv6O3GgD/zRG69BlYMwft37xtDbmt7HYMiCF2Xo7p0DjseAu54xHmu3yZvccF7O4aRsOG+xJACUCv4A+EEUWU88Q0MWfK51lQGuo08N5VUBlJDot6jqx7420V/Mdhz7XjYRfkRXWRQQ+M6qwgMo8YXGUc5pUBGPqNIV4KDtQc+FCfjpQnGDwnOjPB8qQLRf6OIpH+dLvA7/0WpSHvYo3jYb2se0Xl766Kr3KqG7cpmhPSzfX5z9sbJqjrJhvsUVY+GOviCZPsrCjH6r2mXdbxT0RchmAiALz0S4qwrJEgy4/GDXiQgo4C+gYAhPZ/tKkAn/vAn8ieIe7oZc8Hf2co6LfsiwfLdynxbhGCi8lI4/JcxXSLj92q/iwcAP/mVWVoWShX5WTVpBv+bXPP5/cvnQVt8GALQdscLTZ83oDrhg4sOZKrYaJRN+4Odx+2lcfhHcfnL/nz5Xgj/1y8mgykGYsP4DpAOScomcfg3Rhkld7BejAoreWAvHH5ANOxU55nT5/ERfNVG9KcRU853Xl1cOcMN6dXn/PEUmCLTTudvi5pijfYv1ektnbu5oHj8PdFXveiNAQF3RDSHd+TQ5/1TgR8cLatN9HMR5PqyKL12Ib3OWmrtPtPkeA4CfbqxjXp5kX/9WVlZNUjpwpBbuCOJ4AviJ254oxTwEIBOVc3XQjO4L4AV9gUxZ+SoF+OGfkAr+3MGz37jUj316bFGPgc6rVxFPNV8gC/eIw1AL/Lj+ebOyKoQs9LNqNpq+/b+eec6zrqXbH3OXXXv6tz19Ok9Yrx1rUdVp/kq9Avh5QIHB5RdTA08c6Gu7ZePHsYDenQOOx6C7n4+1zkM3d7ZfkookCvXUPH4eaarJzuq7L66ctzvbbAB9OjgXFGb6wPAD0G3yv30FJYxjBeSYKzXwJGBrj6kfug0BTkqpmIU8AD2ANRXyEMt0wE937kznk0LUsJx/tmpv40sX4tuc4V8QuNMV+TCFAKvhv1bNVzafX26ybr/SV2UlQ8e1GUdZzOIdqzswPPBp5t5HgX3abEVChktTGn5odun+DBc8zCXsyynEl9ZBzEjr/hN9NeG3HFm3X5d9GVZ+pj9JumPwhfPC6/bTfbQIt985K3kW7kET0ksAYesHuP2ssiqYLPSzavJijGH69v9q7/lVh9Rtj3yD68/6DgB4ctpR1Q5tBf5+z+CNJqM5+aKIP9ke7JSHcfujX8JxnMwXeScWvJvV97jY2103vpO98BRJ4sa61/SPAvP4qTnmxF3aoLt3y4Icg+7ejTR3C3MA7uOAuz7FgLs+xbwrfihXvWzmxx7YtKjqx+g1/SP0mPqhp3CH43CsGnUgAGDN6APl+hsmHYK2I9xcflurf4ozrn1HLtOF8P7tniMjn49ifskQxxqkPjUf+cOuAxTmtAwK9Y0C/HS5/Uz5/nTrW5WOxHv/9d+Nb+xdyatyLRYChLj7AJm/T10WBPysy8/KKjdZ8FcGygA/mdePtkdQkvlhX6DTTwPhpGMO/pBXliBOvxzyBtLthoX9iu0hrQnzJUrGOAbxlU7nYNSJ5lSMCvysrAotC/2smqzETcrtj7nATwV8gD+M8PqzvoPqrV8DAIa33tvo9AtVnoCfEH+8Hdhp30P11s887elMrr50BgSK3H0qEBw8/++RcvoJrRndwX5BagT5wkpNOec06w2461PPGHRetPWd/YkWNIlwXuHwu6j6A896nSe876kgSwFT6+E7I4WXAuWZP0vk/otSxEMozGlpzOsXAPzoGGG5/YKeD+vyKz2JL9WvnTDWt4w6/srF/dcQ4AcEwz61PbSirwV+VijPa08pyZ6/0pa2ai/gj+fVwS8F+CVCoJxIi+J2IDAMWUgmwmT7/Jihy0buA35y/QDoJ5mcAJkC8GnAHx2bQjZ6HGl43X6d92FY+yUPPQaxDzr5cvvBDzw52ccw4GcN6VaFlIV+Vk1SjDFM3fYfAMQ1oHMUaNvcxylbvsYNbfYG4Ba4CJXDkc3bJ9oaHtrr3bfoLj8VBKYlsMm26bRqVHt7g9cIouGmNI+fyDkH+CuMiWcwyIGmwu4w55map0+4z1TgR8cLyjEX1R1XyqLuy8j9iVTYR9so8KPnGICv0AY996bzbgr3Vfvair2lpSDwV06iMM8E9sL6RIF9nkcL/KwM0jnUSu31oO5jqYX3lcM5bO6iEMlUuMPjAASwtqNb0EIH/NT8fjpJ+KdAM7GMbtcE+6I4/TSGPB/4A7zwzBPmS113GkU5BkDv9gt7F4gQ37OXcy+MNAE/+7ayKqCCIvatrMpOjDEwxnDbI9+Acx7hD/JveOu9cevmrzzLb938FW7Z9CWWj2grYRmALMyjjwBpS8MD/Ez9Y4qCOtXll4vCHIJWxVfddftL+Cby7Ik/0Sb+5l+9HwBg/tX7uV98NX/qOrrxaF8Ann4m4KcDTKYw0oBaM2Uh9byF/annXJxfMZZ6fnXnmJ7LMOBHi6F49lkT7msr9pauOOc46nk3zJeGqObyZ5L4Aq8DDUF9BJQUf/S1o/YXfYK2q+sjt0Wr7QYAP/k5ZwB+5eCKtCqcxOuL3tPR9lJQqe9jqe9fU1dlZcSKvhmgJFxl4g/kjyt/VAL4ib8kyzoA1T/dMjX/X4KAPg/wy/yJ9VjAn+hD1xHjMeYvCEL/wiSNihGOgTohc5YC/OhzIC9ztI+VVQFknX5WTUYC9gHBDj5vW7bx1s1fSTecp08Uv7Vw+SUTHkcQ+9594J9d4nMJsUPqsuO/0c0PBTXij7YFO+NHsmKvCugouBPHMfPSX3n6DLjrmUCwZ11+jSvxxZqGk3qeLfKza4K5ueaEghx1pmIeaphpmPvMBPxMOeZM4b7lJmNRlYD+VFp3JQnlpX1UsCemde2iv+c51YT10jYb1lvaEp8Brx43OrRvLuG+xpBazmP10bUHvaZiVeZWinhoHw2FPMT6PJXGsa9Ptq/zZioKq6govG7s10ap72Op75+VIuEeE3AMGvebIgG7KNSikKtCYw2ilxxx6yHcb8KO53Dg4v0Yum7i2eUE/nmKeWi2QV18Micf8+bnY2SbppehL7cfsq7Is5dznPtdhoe+IvuoHENcGav40mkyrrzUWeBnVQRZ6GfVJMQYQ/XWr8kXC38f3c2JCvlMef8mPvw5RrX/Pi6q3ppd4IhQXgr7sldDtu/CTD+e7e9wsAPvB9/VIxjy6ZyBEgpkgR916vmGcByZy68hbkCr4krcUHeb/G8AAdVkI1SSletpQB9tD8otJ5arwI+OoQNMap8oCvsSoTqPGtIvzheWhuT0AxToqpxb0Z+eX7rcBPxU0BoWZi1kgV/pS3wGvHLsyMbelUYRBZlBsM/3SJZZ4GcVBKlLxalW6vtY6vvXVMRYREefospK9zkQ9xgJEsrK1aeHDP9QZze0l0q4+Cjw0zncKhIu+AsKhRUSjj0d8JPVfHUrZpYJ+OcDf/B/z/O9HCOCNHErHebv8IUBZ6ajVvFts5SHAz8JNC1Qt8q/LPSzajKin49RAB/gh3xBDsEJ6z/H6A7fd2ccrhRbULNPAPyTPmD7LfKG/mbEDqkDf6t7TqG+KvCj7dTlZ1qXp/3FPwBg+Yi29iJTIhI31BdMfF+2JZPMC+zijGdwnoU50HTuszg55uJUjQ37AqELKQzLF5brtlQ1OKdfSu+i0p1f0SeK888E/HTnPZ0G3l55jH2Pl4maM/jTQr8IFX3FvAV+VlZWzUXnrMxSI/ptQjXQqRBQ5/ITosBPhXsJlgV/6njUKadKhvMqsE/n9NMl9FOr8MrbuBC3XxzpjiENf3GOXOQDftQFmJngAE6/n+OxnhaoW+VfFvpZlb0YYzIXn1DUMF2xzqj238fEhz+P7BD0uPwAGFLNZvoSpx8A/vZFgJMGO2KZG9or+kTI98c3tQZrewhGrd4pgZ8uH5+ugEeQrAuw9KQDf1QNcZ7FDTdV4ZKYNgE/Uz65IIU5B+J8iQ8Df3FdCk6KAxUx+yvbk8sUKErbgs69DuqJvkHhvuK5sMCvPHXMy5Pw8i9G5LRuOTtxVNjnaTOE8wLAsa9PLuJeWllZWTWyOAnppWBJ6RaUxJ+6/FTgR0N8haFaB/7oV6xuP2DotplLl58vpBdZ2KetEEy+UolhpeMPfgAYVboqvu32ZtjwNfcdQyFE3X3yQTPdnGTM7ZvH+1XrnHRloZ9VWUsAv6hhuv4273SYQ3Dcut0Y1/EH7owAf0lGQJ3mskohHoF6/I1uYD9fDv7SBZp1FAjogzZZhx4FfqZwX9EnqGqvVelJwKnOE95v0M+MccJNTe4zE/B7cuZhOe9Xrgq6gNNE4/m6yK8bf1Dg8o5j39PuA1Vc2KcujwphdU5MC/zKU7qk+VEBoOoQPOblSZ4xGyJTrq+GjPXGKRNkmyjSIaZpu6ct00ccW772yappKMgNXioq9X0s9f2zykiAIwrWlKdNfJJuuMAf2quTCgCBLOjLFY6xhB/46V5KAuoxQvl4SFCU9iXJgahVfAupW/7BcdORDGcu4XK36IQP/jUjie85uuJg+dwGHbu53idY6GdV9kpzHitM19SPc653CGqdfpzAvszVywP/NP0Bb6ivBwaGu/wo/AsCfrJ7QC4/tWqvDe0tXXnAH1Wew011Ybm0XYVLAvb97sq3ZHuQ+++1+4+KvL9BinozoLuRyFXtRu5CMiCHooCC5455F4De4Ug5vK56blg4r1gWB/j9c/kxvu1YlZ9MN8NhAJC63kr1NaADm6///uZQ2GdBn1WQTMUm8gmsG6pS38dS3z8rV/RpoHcpajivCgHjSBfOGyaTy48uV/P7AZo8fkQ+t58cLBwKlooo8AuCf81Z9vOmMLLQz6psxRjDpA1fgKf9OcOihummOce4jj/AuHW7XXioDQvWbJzCPk0+P29fDl9ePx3wU/sHQEAB8nTATxfWGzfc16q0RMNRpausCOGmOqfZE386DABw0lX/9ECnIOCXzwq+hXDyhWnDpEPQbuQu43Kx7KGbD0a7kbu0x6tW2FXboxbyEI+65WI9C/yaruL8Gl5Oz33cX/nL6disGkcUWqntpaJS38dS3z8rEv6K7HcfpnG1+Qp7xFAc4NdlXze0VxV1+anAz5M3MKGAvxhuv1zUZqkb4iuq+BZSWkefBv41Z6n39mo6HgoBg6bVHxRpn+bq9rPQz6osxRjL5OATX5C9yyMX8uDeL9i6C4o61ujVn4AdvR/4q10yLQH5/AAv1CPwj/1yFfjfO3uX6UCfBgJS2EfnVbBHw3o9QxIIaMN9y0PigrVu/EE4d8y7cFLx1qXSgT7abgo7feJPh+Gkq/4pl6k5/MS0mmPujbr8uPwaS+Lct/3/7N19tD1JWdj7p37jys0fF1cSDQQEEUUhxuVNwiRryU1U1LCuyDi8iiAMTMABNCNKAsjlBhVEVLgCji84gDMwA4YXAXmVIYS3G7zooNdcJSggrzFIItclGkHmnL5/nF/tU7v2U9XV3VXVVb2/n7XO73dOv1Q/Xbt37+5nV1U/OZz4ExG555M/Kb/+jNvLPZ/8yYPWfkvG9bN/j3X3dRN+x3hBc2y2+hpvdb9QXw/HUusxth7fVl16aeITfW0SyRxOc03N+Z0OZ8k+bUy/XHYJQGcbF07PE3+bE2rd5887QlN78YR+twk9+38sIXhsSPodqdjAme68sbE8/DdTaJkS3GL9baR207UfKrv/U7v3inhdfEX8ln7mq1919v9XvnKXIDR3ffV5uVrCzy1bGcvP3Psd8viXfkBtxWd/9xN+7nKh7r678pXXbe5rmbtJdqw89yTvLrO1k7u7X7YraYrU7qaxxNN7rpmW8LPTP/jv7nJwXqkh92vv7sO3PvETweW+9YmtIFTdAAAgAElEQVSfkJueeXv5lid8fG/6WKI1luzzlwsl/D708rvulQUAANplTGJyL2DX0s+9JwqMb3fTA4y8/DNao4jz322i74I5T/z5y9npp8PZbUqORKDd3lpKb/sZHxrkKXc28k0vvXjNZmcoyb9jpN1zLikHh0j6HanYwJmpN+huKzmt6X+phIsxRp72xj/bb0100L03nOBzPe3yvyP/9rV/etDib6wsEfG6+Ir4Lf3OWwLK+Vh8v39fvatvrLWfN01r3Wf/1hJ+Wrdet5Xf3nTldZv7WuZO9MTKCx2LWz35u/sZ63ZqjXU3TRljzp2fkvCzY/ilvgahZvd+QtePJbSMv12tuf/U49pf30/sWd/yhI/Lf3jWl8s3Pf5ju2n+a5A6rp/9X0sK2t9tS8qtHu8AAEChtPQ7GL/PnOeS9pJbF29j/Cfo+ok/l58IdKfHhiUfs2bCz43hxEtmDsOkIbSTqAm/Bva/BVzHlkPSDzv+Gy2UGAwlX2q0qjLG7Mbf82Pd+zuhm642PbVbsIhc/BRwNxQY00/ES+IN+9NCCb9Aaz8t2efGqSX83HX9ab/2b+/FSbZDfgIq1vVUa+k3ZYy59/7CnQ4e2OEvY8t4/w1fc1DmlP0JTY+VN2WZObGFynLPg26Cz9Ja9PllpI6paP+2y3zgpV9zUBYAADgeNlnm3oHMeYiHm3S7YA679lruw9OXtvIbLnblveC1Jmyxa69NCA7e7/b/1MswN8Gnte7jag6lkPSDiORJ2JXuK28Tfimt+Nxlnn6fLzlY/v94zX9Xl1W7BSsfPk96xZ+I+Ue3keF3vtOZGnvyrlOunwDUnugbau0n8WSf+7+b3HOf1rsrcuZDPULdu/2/Y61IQ62yQuM0aDFo62hxLu2m3Dpt/7Tup7nGmNNamv3+S75aLXfrQkMa/PMf/Jjc/eqPyrufe0e5+9UfVZefmuwTOU+o+mUBAID+XXrpxB4yg4h4LfL8XJ3W3Xd3CeK19nMvFUMt+vzlbBLsfn/LyP1vCnyB6zxy9/TC2a/GnCf+9paTsySaTQAOot+L5fKtLx/kslsZefWfDbtk5hwnTsvAYdhPCu5enyHclfcYr+rGet5o8/17SP937b7In36M19Ak/Y5cytP//EExU5f3y1/yBjPGyI+8/jMyDENSK75hGOTH7/ulIiLyqWteJX/v6gfszbfznvyrn/a6vY6X7U4z/+h1Mtx8b5FLLox/Soy19ov9fjKIufyd8tgX/s5Bsk9kP+GnJQX96WMJv9hx4b/GoWNESwaGjiV/wNXYyTk2SKsWp19G7bHlagkloL75X3/8YL5I+hhzv/mLXyl3u+rDB637/tN1d1a3faxC9f+ea75CRES+4V99ZNIDVP7f688Tqdo2AOCYxG4KU4Z3cK19Lk0dP7nml5VLtt9a/fbIJvte+9qzurvPfRIfbCCHLfn8W5m9VoDDxTyfU/zBaEUR9jLGHd/Pvb2xL72T49sl+PZiHPYTfy6b8PPtptuEoP0pkBB0u/bm7HqsJfxCScBjkJJXqLnelpH0O3KlEyGhG2FtfogxRp76a5+Z9LCNH7/vl8pnX3WT3OoB95S/d/UD5FPXnD1U45a//Gu55X98QW75qy/InZ/1KHnm/W8tP/zKT0fjCU17wr/7r/Ks776tmEvfcJb4G6O19ktN/l2kJfrc30Pj+/kJv916t+gP9Ri7YPbnhepo7oVgajfNOY7hhD/2vvtnj/vopDHm3nftV0W3kWqrCVefn7A2xshv/NydZpcDAMds7LMj9OWgNi80rZaxLz39oSjGkp25TN1+LI5jbUkzl034ve51+1+uJhn2W/KZi9NcWnF+d16b+Bt7oIY7z034pSTG3NZ+5sJ54i+0jSmt/HYJQPfHKSMloRbrsqx17Z1lCPw5qLOBbEj6QUTy3lzGWl75xpYzxuw9aCNUjjvtGff7u/K5m94lf/Oe3ygiIp991U3y15/9vHzhLz6/t84fXP2LcpdrHis/+cBby5Ne8SdJZYemmUvfIMN7v+NguT2p4/rZv53fzeXvlEe/4LcPnrybMr6flvA7HQY5ueVE3vBjl8167VNbfmJ92sX4//W8r1hcTu31e3bM+w4AS4WuK+ckpNzyxoYJKaHnzwNt2JSU+kXcG94wiFtVFxJb3YkctvTTuvK6808GkUvkvOWdvf1wE3/271Ai79S7ZQl1ibVJPb+13yCyy0SeKvu6a+ThTvNa+c1hW+/ZLrbD6XlyUGR/H1Ja+bnj+blde1MEk328ZVAIST+MmvPhHbpA05bz+es9/T5fEhyDz/K7qtqE3+duepd84c8/F9z++6+6Rr722qvlp77rNvLEl39qNMH37Affbm/eT//Hs7Kf+L/+zYNWeQdi4/rZaUryz1z+TnnU83/roJWeSDzZ58/3E35DiyPlXlR6bMhjvhCduu/HXl8AgO1irKc01FN+xhh505sOW/dddpmRm29Ozx5Fn9wrZ/Pf/t1GXvzpi/cIFxN/tpvvXqLKxpHwbEJtfL/BSRy6t3O7Vn1++dqwSm5Zonf3dbv25jwUtSf2+q38xthEorveMIg87Q8HeerXGPlnNwzBZB9vK5RC0u9IxQbOnDqo5tjyc9gkny3PjsFnPflXP733t/1g+MkH3nrXrfdzN70raVu/94jnytdd/4O77hU++0HzMw+5nTzjXX8pl1y4IBcu7rP9/9nv+byYu/9PMrz7fwtvSEv0udMjyT8/ibdb1UkCagk//+EeYwm/2Bh4Kd0+tGSvNpDq2Pg77vxYHLGBXP1t1vwmHwAAtK+1a4Kx4VRCf+faj9D2W6un3hlj5M1vPq/TKa37XFNa+rldeN3EnyqS3PKTfaHWcMNw3srPPmzkYBy/SEu/XRm7LKDTWk/Zlt+1dyo/4Rfqyusm9Ka8LcZa9/EWQ0kk/Y7U1DHTYt1rcw6WaYyRp7z6v+3WtYksN8k3nIo88/63PljXdtG91QPuKZ991U27Fn5a117Ns777tvL4l/3x4X6cDvKch36ZmvC7xLk4es5v/LWYb/gbZ+u8456HG/DbfMe69l7829zv3fKIa95z0KLP0sb485fdG9/PSfi98WmXJ72WU1/HHOP2afNTj7ulcQEAgD711ApNizU2pnJo3MKcpozpjHmMMfKWt+zX86nTqm0qd5VQSz9LS/wZm5DzW/0F+E/udeMeBtll+uyhs2vl5yT+RPSHeOxi9hOKXmu/lFZ+7nh+btfe4PJKws/dz9BYftpTe2NI9mENJP3QDGNM8tN0bYLPnfZT33Wb3d+3esBZ0u1Pr3v9LuHnPsTj5HNfkJPP33JYtvd11XMe+mUiIvL0d/7F3nQ34XfBS/yJiJhv+BsyvO1f7BfutwkfGdfP3O/dIiJy/dV3l4c999271UIP89CSfe7ybsLPTx7O0dOFNQAA2LYl1yW1r2l6vYbqNe5WnPda2Z9uW/pNeoiHyEGGKdbSb5CzB31oiT+RaOO+PX7yTUTkIV9q5PI3evdvTjdfN9mX0IN4L9nn/u1263VjcH/GDCL74/kNIvf4lUEe8qVGbvhvw17Cb5DDBKA/lp/G79q7txjJPqyApB+aYIyRH37lp5XHtqe1PHOfpisiu6f1fsmVl+2W+ehTX3yw3ulfn8jpLecb1cp++jv/4izJd7GVn5/wu8Rtk396KqfDsNfqby/ON3/L+R9ed19z+Tv3lr3q9X8sJxfLu+4+dxARke95zrvURJ9IPNl3tm/nCb9ff8b9ksZT3G3H+3bZn7ZUya7iAIDltK6FnKexlpQn9obGpA6tW+uY7nV8PL+eUusX+9761nDdTO3m65cUa+lnW/O5iT/XJc7vsQSg+9L6D7/YxWFb8bm3SBf/jwzn5xR2HrNbtpvwCyX6dkk9p5xUsYTfIIHuvomt/Px98fGWQUkk/dCMuU/O1abd8pdnLe4++ZMvO/v7f3zh7P9IKz+/nOddcQf50Xd8Nhivmwg8n3hhl/h79ns+L6fDcDaO3sVp5pv+52B5j3vzWSvHk4vruC36rnjNx+V0GOTG+91RREQe9NNv283zk30iesLPzg8l/Oz+j13AlexOwkUiALRH+7LHGMPNPaqYMta0TxtrWPsis1Y31tD2poypLJL/emls+/5ybhyx+sU5Y4y87W2HdXN6etjyL8XNNw9y6aVGvvFGp4Vd4ph+9u9LLuhj8l1yOGlH697rsi+/m/gz5my6bfUnktjSzylPS/i5y4SSbtpTe4P75iT1tISfu70TLwa/jND4gxq73G9cyWcqyiDph2YsSfrZD4fHv+yP5Wcecrtdks+65a/O/j753Pl028rv6298vDzuJZ+Q511xh9nfslxijJwkrPyj7/jsXhLQTfKdJLTpf/CrPiKnwyAvf+BXygOeedPZPo0k+9xlYgm/mJrfgAMA2hFq3W0/F/hsQGlTx5pOWT913dymjINdM7Yl2+f9ny7Wkm9u8s9NsmlZr9CYfm4iy03+pYzt5yblTpxEnI1DS/wdlBEp30/oiegJP621nz+WX6h8u4ybLBxL+A1y2K3XbeWnPd03lgDkrYNaZj4rCMjHGCNPfPmndl0Fxn5OL57E3Z/hdNj9iIh8xdMeLrf81Rd2PyefO2/hd/L5Ww669T7vijvID7z4E3vbmSIl4ZfbycnJ7iEduwTiLSe7sfts676TkxM5PR1mJ/w09kbP//Y35VvhsfVi34IzoDQA1JfzgV0AcGyMMfL2tw9ijBz8XLiw/zOXmwDbS4QNe//Jyalz/yTnyaqH39rIw29t5HQQedjfNer9lv05OT3/GZTtH8RzKufj6E39UdZVtydOws+rl5RWfiL7+2fL9BN+brlaa79Yks9dl49P1ERLPzQhlGhTm40rE911f/CGT8pzH3Z7ufOzHiV/cPUviojsded1E35ff+Pj98qwLeV+/so7ylPf/ufRmE+H4exrOecT2rbgK+2Br/iwvPK7vkouf/qbdq36RPSWfefz8iX8tLFw/FYfbusQbbwcfz13WX/5Xse/AQAAAGyCz2c7+ly4IHKPexi5+eZp17h7Lf0C80TOu/Pa3882evbf997WyIs+dbbww29t9pfRtunGr7TKc7kt//aa90USnP6DOtzf/aSfjWcvoTfEW9e5rfxcboLP/9su6z6t19mcPt6fnMcRG9OP2xqURtIPTbAt+A6mjyT4QtN+4MWfkJ99+B3kLtc8Vt5/1TUicpbsE5Fdl17X91/3MTkdBnV7InqC7xJjzqe7y4nsjctXMhHoPpFX5PwhHdYaybFYlxtt7JexMixa+QEAAKBHFy7oibmLw4HP6trrCiXcdvPlPPE3iPNAj4vcW6AXfWpIeiiFyH5izDhx7CX7JNDtN3F/huHwfy3hZ5N5e7dzTis/NeG2+8f5Ww5bMYqcJfp+6I5nlfqsjwzyhDsZ+ak/Gg7q0SYWQ92L1X2MLwosQtIPTbBddH3p4/wdLnP19R+Xax7x5fK11159sPz3X/cx+fkr7ygiIt/3oo/utu2WfeIk+S7xPoltEm+X+HPYhJ/vxEsCuuP5zfWGH7vsYFrLreC0AaJTtbxfALBlYw9QAADozoetOfvbbe1nk3028TeHPTNrZ2Ot66k7jp8rlADU7D3Uwv5vH9qhbHeOsaSf3baf8NtbZzhMpoVa+dl5fms/t1XfD93RyLM+cvbHE+5kDtbVWhfaVn6DN20vHqAwkn5ownCqd+9NSfBpy9lE2vdf9zERkV2Cz/r5K+94luzzuhXHPqTc1n4XlGSfv+0prfzscloLwVhisFYirKUutS3FAgBbF3pgR+gBHwCAfe9+99l5Uhu3z038zWITYNqTe93FvOygn/xzz+QnpyKP+TIjz/8vgfuPUCjuQzsWfjT82necR3/Z623jjP2itYSf+7ReN65dt1433ov/7FryBVr3uX+7v9tWfn6rvlACUNuH/WCAMkj6YVXGGPnBGz4ZHNMvJcEnIgdJMb/VoE3w+eVoLQT3ylRa+5143XxDsbhP4/Vb+c3htxAsIfQQDb/Lrjvfb7kXGn/PH+vP347/e2g9bjABoC438edPBwCMiz2sY24rv5tvHuTSS43c/cWDGO2eyX1y78X5l9gJTvLv5z4xyGO/7GzCL/6XQR5z8ffQGT70lFoRETkVMU4X4jkfE6+7t9kl+kREXn+ZkXu/btjbzt5DOwIJP9sScC+GwUkAKi0hQ8k+92+7mp/w07r17h6YMpLse+8jadSAckj6YXX2BDc3wSdymOSbm0AchkGuffRXyZPe+pn4Nt1Rdz022eeP7+eX5yYCW5H6YZPSKjM0tt+UD7S56wEA8uIcDAB5LOnOqxoCLf281mnGnCWvLnHH27u43jWfsI0WzpKA9vfA5vSJ5uI870Eh4ZXCtK7JIl7rvou/7D0kw0v47a2vtL5zk3ixhJ+WtBtE5Cl3NvL0Dw4HLQm1br3qDgEVkPTD6s7HZ5iX4NPWTU0ghroF7/1+eiqXXLigj+OnfGK7ZbgJP7elnraO37UXAAAAwLYUucxPaOlnW/mdOMtcIp6EoVq1+6zTwenZa8u4uJ+25V8s1oNtiMgbv/OsoO943aAm++x2dzEpCT+tVV8oARhr3Sdy1p33SV95FtMzPjTIU+5sdvNtUf7Teu383d/a63Q4CciKpB9WZxNvcxN8Z9NSlhlPKtoPiJNh2HXntd183cSfiP4QD+vE2ye/W29KKz+/NWAoYViC1hXXmtraI2UMvtxdd0t3BWZcQQAAAKTSLvlPTwslAC0v8WSTfW6iby8BaA7vqUJODu69Dhv4+cm/nYTxC4dTkXu99mwjb/xOI9/+2v2mdnvJPmd6LOEXSwC6ZfnJPrv4yanIT3xo2HXh9Vv4+Qm/QQ4TgHvbVf8A8iPph9XZRNbcBJ+2XHqrQb0cd9ndQzucLr1Pu8cXi4jIj77js7vlfvSbb7X7/alv/3MROezqqz2Yw532/Hvfdjf9ytd+4nBHJfx04FzchJZN/PmDt8/tohtbJudTIHOXFyqfxB8AAABibNdaP8F36iSnlo7r9w3XH16T7j3IY/dPuKWfO32Mfj92cT8HkQvmfHsHXY8T9vWgeGeClvDb/TqW8BN9vkg82ef+7Y/hZ6e5dWITftH9uvjHbz6KewqURdIPq7PJPu1k94uPupOIiDzmBR/ZTXv+995p9/ujr/0jdd2UBN+Lvu/O8i9//oP7y2jde32np/KUt/2ZPONb/9beMk99+5/L0+7xxfLUt/+5muwT0bv72laBz7/3beWq1//xbvp197mDPPTVH9NjANAcLdGsPfQGaF3sYU1j0wAA++wzALXE35KE335ByiQTWOTiL3aMP+ugq2+E39LPbWknsp/X8xv2aeMPHvDK97vLatt0H9oRTPgNegJw739nnpbw85dzp/kP7jj1/qdVH9Yw9+HgQBbDMMgvPPIrxD5J1/9xk3r256pf+rCIiFz1Sx/eTTv1foZTOfxxynjR9935oFz3CcJu0s7vqut2s33aPb5YTk5Pdz92XXeZWMLPOh2GXcLP5z+1t1Yrv9Tl/afuuk/x1f7W1vPLnLKNsfKWxhyKq3RrQgBYg/0csD/+cAnaA5a0zw3Oj6gt9hlecntbEvryamv7uYbT08P7HDfht/TyflB+7C/fcN3ZWHRuAssmptyfkwk/7nqibHNvH52fYLB7gV+ss8FrVWe3Z7dhf93d650Xn5Tw8/52N39yev503sGJxd2GO233u+gJv5/+OiP/9IX7L7K3u0AxJP3QhLOT+GECzt5I/NJVX7mX4BOReJIvUJb9ufLn/vDidven73XD9RJ/7oM27HJP/vf/367FnxbXM7/tb8tP/Yu/IyfDIM++55eIyFkS73nffmu55l63kWvudZuDsfrcRGNozL/aD/pwL6TdFh6hm0J3nhVbz92OOz1lG7HytP1IjdktPzbGIWDFEua0gkIvOFbRo1CyOnXdObb4XkkdExvTuAk+/8ed97a3nXXVnermmwf5v69UxuGW/cTSIOfJLDehFUoCRn/8su09mJ3mJucCCcDQj4jIm+9r5C33O/u556/ub1BL9rkxxRJ+Evo7UDduYs/dhpuM9MfwE2f+2GvyW3TtRQV070UT/ASRZZNhj3r+h+TaR3+VPOr5Hzofq8HJe9mWe//y5z8ov/z9X71L6l33r75mt8wjrvmDYPnncYg87HkfkGvudRu5+k1/sjeOn+Z0GORJb/2MPPPb/rY86a2f2U2zSb5/c9OfyqmS8Lv6TX+yN46f2633xItJa+X3+ofcpeoHRGhboQvlucmPKa1F/HEHU8SWjY0LyYcxAABt0nop8EUdWhK7nbDzinTx9d4Cu7H2LjrxtnnJhOZA/rrDcNZdeHd/dsEJwYkr9Yp6l+hzVnITjO5298odEqYpf/uxHYwbKIfJvr3llGn2d2839gsEKiDphya4rez2pjsJvkf+wofkhY85H4fPXuC5Sb5f/v6v3s27/uq77CX6rr/6LnLFz37A266/vfMJNvl2wZjzlnXep7WboNu1zlNaDD7uzZ+W5337rQ+6+oa6+77kvl8uD37VR9Q6qd3KL6ZGMizlyb/a+FJLlwUAHIqdO7XW2xZfnqC20NiToS6sY2NVxo5nbX23N0JsTEz/4WDaA9S0babEFZrvb9ulLaOVN1Y3Y3Efk9il+6mSwJrLX98/0ofBG2vPW8BP5EW3pf19caKW/NvFlLqPg7KNkWTfwfSRFn9+AlAdN9DZhpbwG+Rwmsj+/IPXlbcEKqN7L5oQG4dPZL8lYGjaMAy7JJ/W1fZsufMfkbMk396P1+JQS865STc77/Fv+e+71nxuos5/oMeJF5dbjp1vE37uPBtHSwk/V41uNCTp0AO6RmFLQi2o/CE4tHna38AatOtH+78/LdRNWBu2xPITe7FhSMaWSxnmRNt2LCEY27ZbR34ST9uuNl2LYcrQK8dglxBSuvfa+fbnLW+Z3sX30kuNvOIVg7z3kX4C17vv8ab53WoHSf9x13v6Bwf5Dw8yejdh/94uoexdrAf3hc6PXfbiL+p0OZ9mC9WSgv/x4Uae/sFBLd/dV7/e3ISf2zVZG9/vfKfO//yt76VrL+og6YfVDcMgL3zMnQ9uJLQbhyt/7g93XXbd+Vpyz/4fSvK5ZWjbdLvV+uP5uQ/tsD+Pe/On96a5ZVxzr9vs/nb/d5N4NuFnn9j7Kw+4U7C7bynaxZ37v7as9u126P/U9ezvKcu6y9jpobhTlg3FotUJH9QAtopzHLZq6bEdGw4kZXpsuVBSMSVxNnWf/BaGqfFp8YRa/5HwO7OXTIr8uInAYrHIfrIqlgSM/fjruoXvJfH8ZbVGHt7Pt71iOEzyeeX6yT4JTB9L+A3+/079xJJ97r75rfvEme9sClgN3XvRjFgLGXfeFT/7AXnJD9x1L/llf73hcXc9+9sm9bxRVMcu1OyfD3727+/G2tPYJJ4dn89l4/q+N35qt9xj3vBf5fn3vq3Yp/Ree9ntdstf+dpP7BJ+IiI33u+OB9uzicbTYZA3fs9dq92ITbkQTPl7znopZU6pjyX7xA0wUsRaUwA9iHU1BHrhHrupCa4WtRRzqBuz9ndLca/t9DQ4PPhuvsj5fcgb3nDW2u/mm8fr0LbyS0kWurdFftfeswDGy4gtauN3ix4O+hgv2IYzwT28Bu+XaHJPmeaWoXXxPVWW0+aFEn7+W4F3BmozIjJwUsbajDHqgzauv/ouu9/teHzDcJbce9jzzsfns8m+hz7nP8uNP/T35Xt+5v0iIvLSx3/tbpmH/J+/v/v9Zf/6H+x+f/Czz6f7rehe/oSv2yX+LjjfVl5I+ObS77577WW32z2ww05zu/uKnI/t54/9Z9ep9QCPUhfGvV5w+7ayHymOaV9zIumHXsVadrt/+8tyrGNN2jh4/jHpd7fVlg3NCy0z9fep64wl4KfMn7KNKfUwJ+5jYoyRN71pkNitg1s9bgLwssviib9LLzXyylcOu1aCwyDy4Acb+acv1Lf33kcaeeoH7OtyOF9NBAb4T6f9sbsY+eZfuVi2M/1gO1Maf/rJMi3R5/xx0LLOme5O88t5z8ON/MgfDHtliKQn++zf/jI24fczX2/k0hfsr3DzkXXtPfbzwJqMMbT0QxvsBYL/oA03sbc7gZ4O8tDn/Oe9Vnw2yed/u+gm+tzzjE30+WPr+S0DRST4EI8x2th+7gM73ISf3x3YztfG/auhVMLP/t/7Sb/3+FEe4xihV1O6KnIuRCtCiWltmVAXWjvEi1aO1oJbu64ZG/8uZX0tgTa2TynztW27sfpxa8v407UhV1LiOjapLf1EDrubhmgJP1dofXur44djzGEia8zBNgYRMefJL6MsMynnp8QzNdnnTw8lDrVk3th892834af9DqyJMf3QlGHwfvwHbZzqY/C5P2o5w/64f/ZnrOwH/uR/khddfnsR2R+/TyvL/3GXt2W86PLbH4wROJbwW6Nbbwn+awRsHcc6ANQz9zrDXydUzthyoWvSUJmh9WO/p8Qfmq9tOxb3lOkp9XXMbGIu9KPet5yKvPa1Z918/Qd7+Ak/18teNshvPiqcWhsu/oyN0Zfy465v99MdeM/7Ux/jL/ajrL9XvrfcbgdtLN467uHoL68+zETZVys0vl804Xdx4WNr5Yf10dIPTRkbgy887ez/X/k3/2D3/4Oe9XvRsrWytLLv/xO/Ky+6/PZy5Ws/cT4xYeAMt2WeHbfPne4/2XfLCT/0R/smn2MwTah7JABgPVvoaYA+jR127nz/FuM1rzmb6Sb+bMLPX19NaoW25V2qTG3lp21j8CaqwwYu6N4rEtlHLdmnTPfn+cv7r5VWL1rrPvt3sDxOPVgRY/qhKcaYXVddkXiCz+V3fU1J8GnTtLKHYZBXP+UfyhWv+fhu2iUJ3fZiT93VEn6h8f1OhkF+/aF/nwtVVBN6Cp8/DYeoOwBoS81zcB7XoXcAACAASURBVIlxLuckK0lwtsMYI6973fhrobUnsC+h233Xtijzp7vzhkHkoQ818k9eeLjd33qUkR/+/eFg/L45I5L4h9hPfK2Rb3ypc/3jLZ9jG1qiz10uluzbTXbm/caVRv73958vFEp+xsb3iyX/nvu/GLn02vOVb77qON+bnJPWY4yhey/as99V4LCp95xuuuEfv/zDZU6HQe7z478jL7nvl593yU34iXX3PZjnJv+cZUj4obbQzVFoHCCco+4AoD21upm6Y/jlNKe8YWBc2ZbEuvbaH9funud0XsLP+q1HGa+/qhPTkLd77y4p5mzL3/ScbRyE75avLOfPEy8sLRl4sA9yOG9v035syt+am6/iPYl10L0XTbEXKe6DNg6WmdlNVzsB+8vFtnf5035bbrzfHUVE5KGv/lhgD/adOJ/i2kM5Yl1+3/g9dw3uC1BS6JjjJmIcdQcAAKbaS0Kd7k/z/w8l/Ny/X/KSQa64Iv26Y073Xo0bh7/1SV17dyuFy9+bPaQtk3JbNfYwj2Hkb62c8zK4r0N9dO9Fk4wx8qBn/V72brq+qd2CX/cjdztPTL7qI8H4tfL3uvdGkn0iwhh+WM1Y83ua54dRdxA57N5X+nVfu/v43O238n5Yu/6wDf7xHHvyrnaOcP/2l/GX084roeO4lffZMTPG7Mbli9Ge4Ov+blv+afP9loDu/CuuMHLpCwa5+Xv7/eLxn98wyLsf1m/8d7t2kPcdabdei3PReowxtPRDu2w33YPpCa34UhJ8dhupZb/+R++2m+9fpD3olX90uAPKNv1kn8h5wu/1D7lLNA4AQNtCN+Jz1k21divSOdtvqdXr2vWH7XLf024SMJQcHBsawi7nr6NtB21JeP6fmuhzf09N+Gll2oRfj8eGMcZpSddn/O+jWy9WRtIPTbIXMQ945u8q8/TlXfO7BY+XrU13bxge+IoP734fe5gHiT60KHTTwI3xOOrueIVu2nntD1EvOAZTrutCSbzUcnk/tS3lUAgl7LRkn/1bS/j5/19//SCPeETnx8cGbpG4z8OaSPqhWfbC5/4/8bsH01/9lH+4SkwpF1Wv/K6vSi6PDwC0xm9JYNEFbhx1B43WXS+U9PJb7PhlxKaH1veTCaG4xloMpRzHKV0ZU411eZwSv79MLBZ//pR1gbVwTLZtTtIvluzz/w8l/Oy8664b5Mor+0389X548/7E2kj6oWn2Ivt+z/h/dtNsa7keT6B0u0AP3OSVPx1x1B1C/KTUWJJqrAugf4z5y4S6AvrLa8v58aV0Hxzryji3q7Ndb0n8WkJe2w9tfihZCuSW0spvDNeZbUp5SbQn+IbKGUv0+csAOG4k/dA8exF0nx//nbO/cz1eCkAQNw3zUXdIsfTmPDT+19hyKeXN6T44tp25+5or/tSytP3MkYzBtoWS+u782PQQN+ntTtMS7H55HLPtmDqmX2jeWGJvbLpmzvE49hkx1iJ86vxYVC3EzxdDaB1JP3TDJvs4mQIAehFr3deTHmOe41j2E+XNST6nJvP9eRy3bZvz8th1HvKQ/S8ibrxxOEj+ub9PTfilJoqnzJs7vnFwfmAfWoh/SgzAWi6sHQCQYhgG+bWn/uOLXW3WjgYAgH1+Cx6Rshf/aw3cP3e7tddbWpbWsmqtOkcfWjpGSDz0ySbs3B+Rs0TfjTcOB8u467nz/Onh7aUdI2PH05wW2VOEVuslfmBttPRDN6ZcTKVe7KQO6B1ahubcAAArpeterLXf2DhyWjc+bcw7LWEVKjO0fkr3wbH9jnU79LcTKm+sW2Rq/Kn1F5rvxs7nPUJaOTZaiQNnHvxgIy972fhr4r9sfou+G244bPzgJvqmJPx8Y59LY/dMY+Wkbn/JF0Rrxg+0jKQfuhK6CHflSgxOnc+HBNbkH/e5jsVjOq5D545j2X/kkWvsutSugXO7A6asP6X74JSujCl1lLpeavwpy88pDwBizr/oSVn28O8bbhjkYQ87uz55yUuGg2VTEn5j207pdqt9kTK1nJTyNWNVt3b8QOvo3ovNSW3hN6Ul4NztADW4LXlyH5dzy+vxwsltDVSiLufosR4Rd0yJdADAGdsib+qPm/C74goTXM7djr/d8dgOW4P789P2MV6OJuUzcWzza8YP9ICWfjg6qc28U74R8ssEWsCxmA91iVxSuxbVUmJ4ijmfhTU+P8e6EwNAaXNa+l1xhdm17htr0aeVr63TIoZRAMoi6YejlNrMWyQ+/pJdH1hT6Bh1kwyxcapC00Lra13btXK0McZ6uogLxZ9SL6l15K631XrEmZZes9D4f0vN2cexz9gcWqp7AMfHnufc7rnp6+7/7/+u/R1ar0XatevBObvxfQBaR9IPRynnDcCUFoFAKVrSKJSg0m74UxNcboIqlOiKJcB6eJ9oSZCxZJ+WuEupoy3XIwAASJeSvBtr3WenpywXGw/avxaJLZNSjru9qdcwoSVbiD9WPtAKkn4AsBFzEkLacmMtX/2/U1oK9dQidk4LKLdeptRR6KIxpKd6RJtC5wetFWmo9a+7nHazNKVlcGg5ANgSe5578Ytj11j7f19//SCPeMT5Ofa66wZ1OX/9lISfjSll3thQSEvLSY1pyrI14+ezC60j6QeM4EYECEvtJtjjeyhXzCl1tOV6RPu0VqRasi6UnAu1Ek5pGQwAx+ThDzdy/fWh5NHhNJvoC83356Um/Hqylf04Jtq1LC0i10PSD5sTajo+t5l3aKyJWFNwoKYlN8+hsQBLHc/c6OdBPSKnqS0rYgnAsXJprQrgWJ2fN6eskzbfX45LBAAWST9sTkrT6xzNvLnhRktCiWo/QR16aIQ2zU2g++trZYXma2W3aGysGW1f3d9jY++NrbelegRiOHYBHDP7We624Nufn1qOvry2vp3W7Zcuvcd/hFKGtkE9RkQGKh696bWVS69xAwC2IdQK3v87dblQ2WNdhlPKA4CtMsbIL//ytHNerOvu2Dh/1lVXpZ9rbdLmsb+dPg5hyPPvdlbWP3lBufO8FsvNV+Xbh0FEfulufPmaiqRfG4wxJP3Qp15vDnqNGwCwHaGHa4jEH+SRWoZLe7CHth0+GwEcm5TE35SWfNr0q66iddzajvXzjaRfG0j6oVs9N+/m/QYAWFNrSbbW4gGAWuw9jU3+zW3B58+zyb5rrx12vy85z9o4H/M+70FOI+v5LeOMMZNb+01pied631X7rcutpfsw1TEPzcIY+Osj6QcAAHCEWkm0tRIHAKzFJkZe9KIh+cEdsXlXXWXk2muH3e9n8/KcZ22sj3YSZzYp1qNHvy9cL7m78h7j5x1Jv/WR9MMiPbe2O3a85wEAAIB22HurF77Qa4k2IRFoE365k32+LSRzxu5lS+zTMSf+jm2/W0HSD5PFxvdBPzj5AgAAAO3xk1EvCHSH9ZN9+/PqXeP3mshaK+5e62su7jvXRdIPk0w5QfXcCjD2iPEeTHk/cxIGAAAA2jTlnmSt6/lek1hrxt1rnc11bPvbEmOMfNHaQaAPc96oPb6xe2/JODVZ6Q5u2+P+AgAAAFuVcn3OdTxax/G5LpJ+GMUHCQAAAABgjikNK2I9kXKVszbbs6zF2LA9JP0QxcnoOPDBAwAAAPSlh+t3P8ZYzFPmzS0Hy9UaCovXMA+SfgAAAAAAILspY8LHls1VDpajfvtyYe0AcFxSvxUwxgSXtfP8+aHpU5cZiyt1uaVxxPa/hN4fYAIAAACgXaGEnJ2eep+WqxzgGNDSD0G5vyWZkjCb2qw7pbn3lCbhpeJP3W7thB8AAAAAlDJ2H+PeI43dD+YoBzgWtPRDNWs/fWppuTnjH/uwCpXBhxYAAACA3gzDEO1ZlHqfk6sc4FiQ9EMzajbHLpFcTI1/7IMKAAAAAABgKbr3oik1mmOXTLZNib+FJ+ZqdeFO45syAAAAAAD6RNIPTRlLMoVayE1pOVcyqUiSDAAAAADO+Pdo2hjr/r1caAz3JeUAx4qkH7oTStoxYOt0jIcBAAAAoJSxnk9jy9npS8sBjhVj+qFLY49p70FPsQIAAAAAgL7Q0g/V2BZlfrJrTrNuP1kWmq6tq5VfO/7QPritFUPb0qYDAAAAAAC4jIgMJA+gWZJY6jUp5Sbneo5/znquHvcdAAAAOCYt3LOUfEhiaTXrbqye1n4dsU3GGFr6AQAAAACA6Uomq2K9uQCkYUw/AAx+CwAAAACFpD6IBMiNln4opuem3iL9xw8AAAAAAI4XST8ccJNdc5tU9/5tRe/xz6E97AQAAABAu1oY1w9Au0j6rURLpqU+2VUrxzdWbuwps9o0PkwAAAAAYH3+PRv3an3QGlnwuqE0kn4rCb3hp56wQ+u407RltGmhVn12WT5MAAAAAKCM1F43ofu1OesC2DaSfitLSaTZZaYk3eYkEO16sfIAAAAAAHktbWCRui4NOdbl3lfzOqAGkn4rm5ucAwAAAFBGz19293RfQT2fqXk/yP0ncFxI+jUg9cS79ATd84cqAAAAUFOPSZEer/ePvZ7XSMC1mvgL1evWWsbRiw41kfTrRI6Tgjbun7adKQ8Mwfa0eAEAAAAAAFvB/RZqubB2ADgTyvbbBIz7UyoBpz3Z1/2bE9O2uccaSV4AAAAANcXuN7d2L8r9FmqhpV9DciZb5rbWcp/U609Hf6YcT9rTnaeuBwAAUIJ2XTLlwQVTlj82U+tnyWtxTJYed3PrmdcHgIuk30rsyTiWnNOW8ae5f7vcMlPKCa2LfvEEMAAAsAVa8sR+ST12HV0rNpHwtdPUL9PH9qvUddeUfZnyWpSOKRabP39J3c81ZR/8dabWc+3XB0D7jIgMnACAban9wc6FBAAAKCGWyAklOEKmXKvMSRBp66Qs4y8fijWl5dica7LUOlsaW2jbqUm6JcnQ1LobWyZ1e255mhLHQInXZy3H0OuM+yfUYIxhTD9ga9Z8AhgAAEBuoesarTVTTSnXWzmvydZIEPj1mvJa5JKz10nt12rM2PE6t55rvj4A+kD3XgAAAACbt/YXlCmt0XJ8kVpiP1PLLFXHobrz66x24i5HGSTkDh1LgwJef9RA0g8AAABA1/xxq2PLpKidcMh581+6e2+tbacu449bXiuJUqp7L7ZvrWMWx4mkH3AEcjzxbs66AAAAS8VaeflSkn8lLLlxb/Gmf+rYeSXreyw50lrdxSztsjwlATplvRb11tpvSqzuazRlP3s61tEOkn7Axi15ihdPAAMAAGuyN8TaQx3s/NB6/rKl5Lgu8mNca4zmsflzXotjN7VelhzzvD7rWPp+zTl+JeAj6QdkMPb0uLEnuWnruKac3FM+5EMXBVosqev631Jp37TzIQUAAKZyrz386anrl5LaTS82L/U6sZSp15lLXotjsjQJNKeet/b69BB37S7lJP4wFUk/IAOtWfack3JonbHBi8fKTI156bpa/LF64EMLAACkaPF6wV4LaddEqT0qpizjbm/N+qi17VjiytZB6Etndxm3LK0VXGv1a82NoYXYj8VaLXJbOUbRB5J+QEZTLt6mnKw5uQMAALQldl2m9ZRIXd//8jRle1uUWr9T63HqMqhvC2OKz9mHLew32nNh7QCALeltwFkAAAAAaIU7xJD9caf3YM4+bGG/0SaSfkBmqYm/uQlCO06H2wVBG7vDXX7K9BzrujFpA1NPiR8AAADA9sXGFHfnt2zOPmxhv9EuuvcCK1hy4g6NQxJadu5TvJau60oZawUAABynWJe2ufPs/CXXGdxonyn9GlDPcC0Zj7wVc/ZhC/uNNpH0AwoInZynPKQjdyxznuK1tSeAAQCA9mhjF/sPapg6z5a7JCacKfkaUM/o2VrHL+8bTEHSDygk57cySxODXPQCAAAA7crValJbJqV1GQ+RALaJMf2ADNzx6aYs40/TxrmLfcC39kGcso+u1uIHAADbwHjB6+M1mMZtHem2ovTn5yo7VH5ofi1LxiNvxZx92MJ+o01GRAZuvAEAAACsJTaUyJJ53OfkwWtQR6yrdOq6sdZ+Y9OXbD8XbfzwlDHFWzJnH7aw32iPMYbuvQAAAADWN+UhYanzkA+vwXqOKfmzhTHF5+zDFvYbbSLpBwAAAABAA0JdblO7ecZa+83dfm1bSHTN2Yct7DfaQ9IPAAAAAIAGLEn85Bj/jcQTsC08yAMAAADAamIP/SoxD9PwGrTPtuxb+yEcANpDSz8AAAAAqykxlh+tlfLhNdiuVh60onUpTp0GIK75p/fGnmLjT7fzQk8l0oyVm3pimfM0nimOafBWAAAAADgmY/e4U+b50+beC9cQe2Kwdm8/9enEJWO100JCdT+Wr5ib+OQhIPB18fRe7Y0yZ3DS0DruNG2Z1G2NNaFe2sSaJtoAAAAAsE05W1T601Lum3lox3xaktJttBNLbLpljOUiciVIcVy6GdMvJeFlD+opyTGSaQAAAAAArKvlJFUo1xCKt8R+xHoVhpK/5DrQfEs/a+mjx0sJdbuNdcfVvgGwy4b+1ppeu3USauYbaiXpLjf2LUSsTK0MAAAAAABShZJTsaSVP48x/4BD3ST9RKZ3tV06fl7KclryLqUJrvuEpVAX47HkoLacto2xaaHyUtYf218AAAAAAGJC95Op4xvWug+dm2uY+qwAIJeukn4pcrxJpgzO6a7jJ/5SyvZNaZqbO6kZGlcgFGOsRSEAAAAAAFuxdIz+OcvFWkDS2AYpukv6jSWixqbVkuMhIzli0Lrdpm4nNBCp9jcnHAAAAADA1rSWayDhhym6eZCHK+cBXvoNs2YLOK1Fnj9/Tpki8UFEAQAAAAAYY4eZcoebstPd/0PTrGNJgsWeEBxbFsfLiMjQ8oGQ0mc/9mAJOy2lS2tKObH4tO2NxTM2DsFYEm0szpSHbsRii21/7IEfAAAAAAD0KjVHMOV+fO52xpKduYYDw3YYY9pP+h2T3Jn40AM+AAAAAAAAsF3GmD67924RCTkAAAAAAADk0t2DPLamZLdYvwkwSUUAAAAAAIDjQNJvZaUTcST6AAAAAAAAjg9JPwdPngUAviwAAAAAgC0g6efp8Wa31/EAibsu4q6r57gBAAAAAP3jQR4AAAAAAADAxpD0AwAAAAAAADaGpB8AAAAAAACwMd2P6Rcaf6rHsbQAAAAAAACAHLpP+g3DcDBgfs2B6O22Qtu38Wm0xGTtwf9zxu+vV1Jvcec+TtwycsZcOs5ax0iJ92Vsfi4l6l8rEwAAAACwfZvs3lvz5lbblp2m/e/++Dfvazw1M1f8NqkT2rdjjzvnceLG3lucfhml5H5fuvN7iVtkP3YAAAAAwHHZXNJvjcTZ3O3WbPk0Zmn8a8XeW9w5jpMaeolzTK796LH+a7caBgAAAAC0ZTNJP2PMqgmHFhMeU/Qaf864ayRJcsVbOtZe4hyTYz9qtV71t7lke2536h7f1wAAAACA5TaT9GuhC1uviTOr1/hzxN1jQqe0XuIck+u47jXx1+v7GgAAAACwzGaSflYLSYZj10qyZ4pekiO91G0vcW4Z9Q8AAAAAx637p/eGrJV06CFxFNNr667e6n1JvKEHTZTQS5xjejs+rF7jBgAAAACsr/uWfvaG2I5dZX/WHkcsxdpxhsyN3/27lScRa1qp9znx+k9snVLOXDXirHG8LD0+1kxop2jluAYAAAAAtKH7ln5r3+S6ScdQLO4yLn/5lLJyyxV/aJlScsetzcsp53FSUuk4a+1jieOjxuuQK+6WngwOAADmCV1Xt/K5rl2vxO4FQj0YSl5/195mLI6p8wAgByMiAyeaM72edIm7LuKui7jr6jVuAAC2KNazZmzZ0kJJP7fnz9jvoXJyx5ZrmzViBYBcjDH9d+8FAAAAgGPQSnIo1IouFF8rcQPAsem+e29uvQ6aT9x1EXddxA0AAI5d6vAf2jAfoS6udro2vMkaibpYPO70WIxzWs6lbFcbhsVfz/07NW67LIlRACWQ9HNwogUAAADQkpQvEf3E0djf/sMP3WRhqBtuynbn7FOsC7CWYJsao7ZNf3rKdmP1Y3+3y+SMGwCWIOkHAAAAAI3yk0dzaEmmsVaDKWXOpW071CLRTagt2XZo/MHQdmOxjsUxZf8AoCSSfgAAAADQuLEur9ryc1qUjS0/9gCPuVK7zabEuHS7qabEsWQ7ADAXD/IAAAAAgI7YFmpLkl9jiacWElNj4wvWiDFlGy3UFQBojIgMjCcAAAAAAO1Iac2nLZ/SCs9/4EfqgzxiD6cYm5ayT6ndbFOSgWOt6mLdhVPrJvS3X4b2tzuN+3EAJRhjSPq5+IYGAIBt45oHwLEp1R23ZT3tX0+xAuiLMYYx/Xw9nnB7/aAg7rqIuy7irou46+o5bgA4Jr2er5fqpQVdDzEC6Btj+gEAAADAhhhjggkl+wXI1r8I6SGZ1kOMAPpGSz8AAAAA2JBYMolEEwAcD1r6AQAAAAAAABtDSz8AAAAA6NjWu+oCvaJlLdbWfdIv5RHsObeT+sj5scfIa8vGlp87yOuacafs11jZvcS99vHhLjulrteOe+4xsnbcU8uMrbPGcZ1aZiyOlt+PsTjWOE56i7vX9+WSYwUAtqDHc1+vD7Ig7rp6jhtYW/fde+2bfxiG3U/J7YS2nbK8xp7AUpILc6wVtzvfPj1rit7iXvP4cJedau3jeu77du36nvK6jMWxxnE9VStx93IecZebo6X35ZR96DVuAAAAYKu6T/ppSn4LUPJGIhR3jv2pHXeu16C3uNc4PnJYK+6l210j7hzfNPZ2XFsc34dicfd2nMSmT9Fr3AAAAMDWbC7pV/rb/bEWBMaYg/nuNP939393fu79IO7pcc9J7qwV79JE1Bpx52iRUztuW89Lj/Xejuu14na312LcWj3nPA8S97y4l54PAQAAgK3YTNKvRMIpJHRDY280/PnuzYf2u/3fXZ+41427REKnVLy5bnDXOj5KJf5K13dvcedSO25b3tL9KRG3vw/a8ksR97S4a10HAMBWpN5D1bzX6iGOYzFW31t8PbQvIYGebSbpV/Imd465sbgtXNZQIu4arS5yx50jqROTK97aLVo4ruvuA/W937qytDlxu7Gt1cKsVNyl96dE3KXP3QCwNann4lbus+bEwWfCfGP1rX053rvQl4xAr7p/eq+v1puzxE2Fm8hx/869jZpxl26FtrRMkTL1XTPenF3beqtndxvEfV6myDbido/lHC3+ek0GrRF3ydaVAAAAAOrYTEs/X6utQmJqtc6pFbd705jj9eitvmvEa1u1xLq+TVW7nnMmhnPa2vvRzsu1Pep7v8wWW8WllKnFnfPc3Wt9A8BWxbosuvPGlkstsyRtu/40d39i65WOMVa3/jx3+pRltLKXxp063Y1lrbrWtjd2TI+9NrFltfKBFhkRGXq+cA69ueY2/Y4lJrSy/XW0eFJunmLjG4Wmtxx3rLye4k6t7zWPj7HYWow7ZV9ajHtK7K3FHYqp9bhbr+8522857pRzdw9xl/6SAQBaM/UzPva7iIzOs9ND5eSMW1tHizF1/5bEOyVubVsp9a7Vc8oyKfs2J+5QLLXqem7cY8f0lLi1646xOsqx38BSxpj+u/fWehOFtuNPj8UzFmvqNqZYK+6lr0tvca95fExdJmX5Vut5bH3ej8vWnboe9R1fruX6nlPm1LLmbGONuAHgWLjJorHlUuellplb7MudsfXWiDdl++4+pXym1ngt/DKnlL9GXafUrb/8MCx/NgDXIWhZ90k/AAAAAECc1jqpxTKXmNOKrWQsKS0nc6mxb1OSW2scG1PiC7UEBLaGpJ+nhQ+rOYi7LuKui7jrIu66iBsA0JItdElsYR9aiKGU1vctpZut28qPaxpsWfdj+gEAAADAMUtNwqSMsRtqoeYv5//uzs8dt7aetj2t1VZsX6bG65Y5tb5TWr2N1W1smZTXYslxMvW40MqZm3eYGreW8BuLXYvXnT+2/FjLTmANxhiSfgAAAADQs1zJhdpJil6TIlMfLJG6TmktxDBH6YeulNJrfWM7jDFyYe0gAAAAAAAAAORF0g8AAAAAjpztmsj4ZnnY7p72hxZf9XFMA4zpBwAAAABdI6kBtIlcC9ZkjOHpvQAAAADQux6TC722gCNuAL0g6efgGzIAAABwUwwAALaApJ+nx4u8Xr+xIe66iLsu4q6LuOsi7rqIuy6+BAYAAFvBgzwAAAAAAACAjSHpBwAAAADoln1CLgBgH0k/AAAAAEC3ehxKAABqYEy/iew3SO4Hi/ut0tIPnNLj35SIX/tWLfc+lKx3v5wcr0Gtep5b1tg2iLvfuEPl5Dy3lK5vu37Oc6tbXum4cyt1nJSOnePksMy560/ZRs24cx6HJeIuda0GHAPtfYRyOEcBKKWbln62ybb7E1ou9vdS2knYTuvhBF0ifnd9+9NLvdtESO64a9Vz7rquFXduxL2v1HFtla7vXGWGtjG23Tllljz/lzpOSsdes75zvkc5TuJlLlkudd0Scfd0rQaszb2O6LHLbG9dfd36BoDcukn61UgsTVFi2/aEX2O/evogdOWMW2v5lPvDtkY9lzhmSsdduqVLKT3EXeO4drfVI+Kuq2TcJVvHU9/ntM+Z3HVf6roKwHT2Pd/je6j3hCWJPwC5dZP0S+FfgJZMosXKdT8k/Q/MsZaKtfQaf424c37YUs/6+qUQd3wbuXF810Xch+uWbjlHfddTIu5eb/qBtbmJs970GDMAlLSppF9toYtJrXuaSHqXu1oXqbnjr3XDUKreS+ktXjemEsdHacR9qOR7s+R5ZI1E67G9L2spcZzUuLGjvvUyS9V/6bgBoHWcrwDk1t2DPOacCO0FXw/f/PR8ovfrt5c6Rx32WOjtGO81bldP50DtPAL4ejqmAaA3frKc821Zbn1TzwBy6y7pNzWxtFars6m0/ajxAdvrN+Al4y5R79TzfpmlEXddxF0Xce+Xxa5m9QAAIABJREFUx+ekjrjLlglsXY/JJ/+93tM+9BQrgL5stnuv3+Wj5AVf7yfpXuNfGnftLmOlyq0xrlUJNRLyPSpxXNdwrPW9lqVxr9ntNHd5tbrfl9DbebBmorWHMgG0x733AwB02NIvpFaz89TxbELN4rVvn7QyS42bUzp+v4yW49aWzxUz9bytuEvf8Jc+rv35S/V6HuQ40cdDK6VmfefsFsV5MP34znH89/q+BAAA6IERkaGHC6LQt+HuBZ5/sefP96dp2+ihLnzEXRdx10XcdRF3XcRdF3HXRdxAPb0et8RdV69xA5jHGNNPS7+xk5PfymXq+gAAAADQq1AjidYRNwCU003SDwAAAABwiAYOAABNN917a+DbGgAAAHBtDAAAetdV994auMADAAAAAADAFlxYOwAAAAAAAAAAeZH0AwAAAAAAADaGpB8AAAAAAACwMST9AAAAAAAAgI0h6QcAAAAAAABsDE/vdRhj1g4BAAAAQAeGYVg7BAAAokj6eXr88DbGEHdFxF0XcddF3HURd13EXRdx10XcddFYAADQA7r3AgAAAAAAABtDSz8AwCS2dYPbMsNt8eC32HCX19b113f12PoDAAAAAFpASz8AwCRaIs5Oi80LzffXtz8AAAAAgPlo6TdRiRYuoXJKjHFSuoWOnRcrs5W4S8RZMt6e69ldvkQyp1Z957aF80nJ5FxP9V6ypWJv8WpxaNvNFXevn5O5rRF3jv0qGXdqmUvidstbso1arZ2Ju0x5AAC0qruWfsaYg5/QcrG/5yrRwkXk/ObZ/pQaHLh0Cx1/eq6LplL1HitjiVr1nDv+UvVcWs3jOqctnE9iZcfO0Xb+nHlLlT5ecp77xmLKGW/uY6VW3LmPFc4n8TKXLJe6bom4S31e5vpMLnkOCW0nNm1Oeb3GnaM8AABa1V3Sr8YFf4qc29Ray5S+4ChZZyVb//T2pLTe4rVKxG2Pi9LHXo96Pp+EXlM38Ribr31BU+t1LL2d3PVeo15KvEd5X9ZVIu7QezXnMV7qc6dnvSafeo0bAIAt6i7pl8K/EC2RbCjZwsXdRiml4q/R3a90vefUW7wWcdfV+/lkzrZjLXRqxdpbS0WO77qIu64Sca/1xbBL65ni/h3aL+KeZ27cAABsFWP6LWAvJv0bVHfaWAuXtW/Ec8Zfa396q/cS9VxDqXou/Rr0dnxYJeN21yuxbyVurGsn/np5f3J8S3DZEqhvvcxS+1U67hLGEpHadZJ/zlzj2CZuAACOQ7ct/bRv8sas8Y3vlBYuLZraQqeVb097q/c5LaFqtogKmVrPrXzD3tvxYc2N2y5TuhVuCb0dLz2+L1ux5Dy45nFyDPXdktbinvuZHEtS1voClbgBANi+blv6xb4F1pS6ISh5s1Hj4iR3/LUuqta+yZuqt3itXHGPtdzI7djruzS3m9SULwH87lZayx1/nVo3kT21VOzlOPERd13EXbbM0npNTvUaNwAAW9VtS79UbtP+Ui0Cll7ghG6Oa1045d5OrYvrpXG30OqzB8RdV4nzSW6hVhahlh+hn9RlaujteCnZsrLHFqGl9dqStdTne40v9noocwm3S/LYci1Jjbs1vcYNAMBSRkSG1i6ExsRaDYXG8xhbPzbdX8aKbWfsosK98NBau0x5TaZcgJeI358e206LcU89/tc6Tvzpse0Qd5m4p2jpfOKXvzTuFrVyPvHLTIll7ePbXyYFcR9f3O65JfVc3lLcqfEsiXvqtJzHSAtxz/3sWCPupZ+VqXEDALAmY0x/Sb/QxVHqxWjsArXXD2/irou46yLuuoi7LuKui7jrIu66iLuuXuMGABwPY0x/Y/qNfbi687Vl+XAGAAAAAADA1m1+TD8AAAAAAADg2HTXvbckBvcFAAAAkIJ7KABAy7rs3lsSH9wAAAAAAADYArr3AgAAAAAAABtD0g8AAAAAAADYGJJ+AAAAAAAAwMaQ9AMAAAAAAAA2hqQfAAAAAAAAsDE8vddhjFk7BAAAAKxsGIa1QwAAAFiMpJ+nx4s8YwxxV0TcdRF3XcRdF3HXRdx19Rw3AADAFtC9FwAAAAAAANgYWvoBAAAAQGNCrU5baUGrteaNtZQdhkGdX2p/bHxz6tGu00pdh/TaohpAPbT0AwAAAIDG2GTOMAy7n5hWuqa7sfpxa/tUIm43GTa1Ht11appTD6XqD8B2dN/Sr9Y3YNq3Pe62Q99ypcQRK8ddZso+rRlvyv6MlU3c8+Lq6ThJXSa23pr1Pecb4FaO79QyY3HwvswX99rH81hLjRbjTylj7HzYYr2nxB2KZe3Yp5zze4sbaEkrx6nbik5L6vlaidtqLR4AKKX7ln5zvrlZsp3QtlOW19gPypQbkynWitedP+ebJ+IOx5Wy7FRrH9dz37dr1/eU12UsjjWO76laibuX9+XUuNd+H8bWazX+1KRYTGv1HpueEksPx0yvcQOtiB2jdp77v/3x/9am+2Wt9X6IxeNOj8WY+qWPX06ozLFtx+pZiz+0P7HYYnXB+QtATPdJP03Jb25KnlBLfDNWO95cdU/ch7Z2XOfY7hpxp7TCGcPxfWiLx/dUvX2++Fqq5ynLt1TvU/ezldiPJW5gLSlJOD+BHvvf/u4mvt2k05RE+NyEk5u8So3HXXdOsl6rR7fc2DkhFqM2z53u/h/6ssFfNrUuAGDM5pJ+pb/lGPtwGfu2zP/d/T+0/jHFa60Z95KkzlpxL01ErRF3jpYVteO29bz0uOf4Totbu9DtIe65eokzZM3zX6/vx6V6jb3FuJd+jgIl5Uj0aMd47AvOlPfQknOEm/hyp4Xe/368c7Y9px79eotdB+b+wji1LgAgZjNJv9I3M67Qxao9ofvzQ98gpXyjc4zxrhl3yRv3UnHnulFZ6zgplfgrXd+9xZ1L7bjdb8V7invrcYbwfqxf773G3lLcta4fgaXcY9/e+8SO37nvX/seCn32uu+znOcJt1w/Fn9fx2KMmbJO7HNnynpz+PsYqgsAiNlM0m/uSb+UuR9Aa53ES8Rb41vz3HHXuCm225mzjh937ZYJvR3Xbgxz1tHipr7TYpizTugb7RrvSRvDnHW0G5GUm7G5ej0u3FjmrMP7cb6asef8XKoVd63PfiCnJUkva+yYb+E9YWOIJSCXlj1m7fOD3fZYXQCApvun9/pqnQRLnPzdC+XcZdeOt3TrsyVK1rNVM+6cdU99nyPusFpxu9PsNpecV2rWt9/qaIpejwur1/h7jVukndinHu+txA20Svs8TFnHbykXWt99D/qft+60sZhSp43tk9aqzv0/NUZ/n/1y3OVi29X2KXVZLQ5tW378dvnQPoamkQgEELK5pJ9Vq5VZTxeUteLVPhyX6K2erTVaDPZY3y0niGuoGXfuFjjUd1xrCfiaeo2/17hF1o997mf/2nEDLZvzpVGObcTKSV0+VMZYjFPOHalSlp0SV45r7ZTpY38DQAojIkPPJ5DQheKcfYpdpIa+kQl9e6XFEruoDS0z9m1QKO614o0t21PcseOnpbinJP1ailtbJqSluFPej63GHYqp9bh7rO+UeEPbbqV+p3zutHh8pMTUa9wtxh7aTm9xz0laAq0LHc/HcJyvvY81tr/2PgJomzGm/6RfTr2eNIm7LuKui7jrIu66iLsu4q6LuIH12KR2KOFncaznF6t7AKjJGLPd7r0AAAAAcAxCrWDHerfQvb4c6hYiJH+xPpJ+AAAAANC5HpMLvbasJe66eo4bWBtJP0+vb0zirou46yLuuoi7LuKui7jr6jVuAACALSDp5+jx2wMAAAAAAADAd2HtAAAAAAAAAADkRdIPAAAAAI6QMSapG37qcqW1EsexGqv/nl8fG3fP+wBoSPoBAAAAwBFKHd6olWGQ5sRBAiefsfr35/dU9zb2Vo51IBeSfgAAAAAAAMDGkPQDAAAAgCMQ67rozhtbLrXMkrTt+tPc/YmtVzrGWN3689zpU5bRys69H6nT3dhq1P1YnYbqKfV4T33NgBbx9F4Hb1gAAIB86CYFtMMYs3tPur9bwzDskhmh5ezf/v+hMmvuizYtFmPpeKfG6C4jInvLpyxTat/8cmP756pV9yl16s7T9set01DZsfJrHvvAVCT9PD2+WXs9yRB3XcRdF3HXRdx1EXddPccNoB2hxIa2XOq81DJzC8U4Fsta8aZs392n0P7Flqmxb/42pmyvZHwpdeovb5N3S/T42YzjQ9IPAAAAADYu1GKrtTKXGEvC1IzXb5FXevtrvBZTkl4l45sSh9bKD9gyxvQDAAAAAIhIG8m7pVrYh1ytyXrQQn2L6GMchpY5htcFEKGlHwAAAABsXqxrptsKK9RCzV/OH1/On19rP2Jx+3HVjFeLM/U1mDqOXsnXQuuWq40t6MYaG2evZHyxLs/+2HyhuEP7mLqfQGu6T/pN7b+/dDvayULb3pRvEGLl+Mul7tfa8abuU2g94p4fU0/HyZTlxuJYo76nflO4dtz++bLHuHt6X059D6z9PgxtJ2Vdf5kW4o9NH4un9nEy55plzbjnvicBrC/1PaslT0J/r3EeCG1Tmz62L6X45/fUln8pdRtapmQCM2X61L9ziZWbEsOU9VPLBFrRffde95udlJPo0u2Etp2yvCb15D+1yfSa8brL+N+OjCHucEypy0+xdtx+nadaO+6py8biWOv4nqKluHt5X06Je+3jWYut9/hj01PiqXmczLVW3EvekwAAAKir+6SfpmSmfa2L27n7tEa8OeqfuOtaM+4l214r7qXN9zm+6+ol7t4+X3ytxT91v0rGnytGTe24ac0AbJfWxRHz2S9G7A/nz3o4loFz3Xfv9ZU+odqTd+wbcLucNk37XWv67ZdxLPG2Evfc42jNuO1ycz7c1orb/t5Tffv13Evcfvm9xO1us6e45+glTuKfF797bu7p87JU3ADyy5ngqJks6TUxMzXuVvazlTimmhv32vu79vbn4jN/OzaT9Kv5ZgpdYMcukmMX2P6F+NJESO/xrh330mNpjbhz1P2ax0mJhE6t+u4p7hzWiHvJ8bFm3FuOk/inxR9a/9jjBpBXjzfppc7npRF3XcRdF5/527KZ7r3D0Nbj0OfGstY+lIq39ImuRNz2WCp5sssZd80Pk96O66XbD61HfZfZfmg9e4yXvgDJGbeN1/7k1OtxYR1r/LnWX2u7a3/+AAAAYLrNJP2smjfjPWXA14g3Z+uz3tSO208uzN029V0XcY/TWvzNVbu+3S+jppwLez0uLOJfxxqfOyT8AAAA2ra5pJ9V48K3t4vdmvHm7BLUWz1bNRPQ7s/Sba9R37kSxD2qHXeuG3XqO82S7t89I/6wFluRp3DjptsvAABAH4yIDD1fnIcuNufsU+zmzB8LJ7SOFk/KhXFozJ2x7YfiXjPeWJk9xT3W1bCVuFPiazHulH1pMe7U2FuMOxRX63H3WN/uGGkxsfPO2vWbehy1enyEXpe1j5Opx3Zrcad+xofiBlDGlPfb2DXv2GeTO91ud8q5YW7cLSHuukrFnXq9tqR86htrMsb0n/TLqdeDm7jrIu66iLsu4q6LuOsi7rp6jRvoUer7LfQlQujLkbF5IuEvVlJi6vU8kSvu0kknbXvHXN9bKrukXuPGIWPMdrv3AgAAAADOhG7kQy317LzQuiQFlqMOAZRG0g8AAAAAEE0AhpYHemOMmXScAz37orUDaE2vb37irou46yLuuoi7LuKui7gBIM5N/E1N6qWOVVpK7e6yOfUY+9qv9xyhcYl70OMxgvWR9HPw5gEAAABw7GLdelPWW0Ns/MHW9Rh7z8kza2rL1jX1eIygDST9AAAAAACTtZR86CmB42ulDufqPf5e9Hp8Y12M6QcAAAAAGxdKiqW02NLWbSnhJ3IeT0sxATnZ45tjHFPQ0g8AAAAAjoCWvPMTCKFx2vx13Xl2emuJQNTR0+veQwJ7TG/xYl0k/QAAAADgSMSSBWOJhND8FhIQfjKnl8RILJnasiUPfFlbb/GK9F3fWBdJPwAAAABA93pNhhA3UlDfmIMx/QAAAAAAAICNMSIykDEGAAAAgD7xVE8AOZEj2gZjDN17AQAAAKB3Pd6k9zLuno+46yLuuvgSYVvo3gsAAAAAAABsDEk/AAAAAAAAYGNI+gEAAAAAgEnoBgq0j6QfAAAAAACYpNfx6khW4pjwIA8AAAAAwB43MdJjcqcXWj3baW6983rkMQxDt0k/jgHMQdIPAAAAALDjPnW0xwSJH3OrCRKtnmNPfG0pYaUlJlGOf1z0+mRg1Ef3XgAAAACAqrfEgk2G2Lh7id8m9LR4W0zwtBbPHHT1xTEg6QcAAAAAEJH9Fmcox69nm9hLTUTx+uTRS/LSbeXZYhIY7SLpBwAAAAAQEemuhZzPTZy1vA9aPbutFGNJPTdBiHlaPz40sdagQAhJPwAAAADAJvjde3uSGnOP+9aaHpOmJHsxB0k/AAAAAMAmuC39SI4gpqcEmtvCr6e4sT6SfgAAAACATXBb+m0hOUJ3zry0MSt7P0aAmC9aOwAAAAAAQBt4WEAdfj37CcrQU3zddfzfMc6vq17qLuX4ADQk/QAAAAAAItJ/MqGX5IgW19i0VhJWtn5brdutor4xB0k/AAAAAMBmkBwpi/oF+mFEZOBNCwAAAAB9YkwyADmRI9oGY0wfLf38D7FcB2Dt8Q/GmkEvbSa9hWbW/msSuoDpeR9jtvAaojy/y0rpc9kWj8st7hMA4HjxeQYA0DT/9F7/6Us5LU2u5d7e0v3b4oe9+1jyEsfAHCW/SV2yf3zDexyWPJGu1LmrR7zXAAAAAGxd80k/3xZvPnEmtbUSxwCOlfYe4f0AAAAAANA0n/QLtWQxxuw9stxdxv4dmxb7PbQdd75Wdkhofmy9lNhD+x/aJ61e/OljderHNrb9KfWUIhbT2OuZ8tqG6swvI3W/UspMmZZyPKfEVep1wbps4i92rogdIynHiTvPX86dPnaMTXlPattOOZ/yXgMAAACADpJ+IueJP/dmKfTocmPMQTdQbZr2u13Ovanzu9C53U1Dy7hC82Pr+XH423T/D5Wj7ZPWJdCvm1CZU+po7DWYc9Or3SxPeT2nvLZanc19/VPKHHsN/d9jx3MsrhKvC9oSO1fEjpGx48QKnZvGzjNz35PatkMtG3mvAQAAAMC+Lh7kIXJ4gzVlnbFpoXmpN2epN3Ba4i8lDm17oX2LJcamSI1tyg36khtd9/Wfuo7/u/17bB9zvv6p9TA1IRBLgNR4XdC2KedLjfa+SVkupbxQUnFOXKF5vNcAAAAAHLNukn5rcG+Yx24e55iynttyJSetNc6U2LQ6Cv2dI/Zc+5/y2pZ6/XO/hprarwvW5b7epc4VNZQ4v5XGew0AAABAq5rv3rukZUSo9UUpc8tes/XHWJe5uV1xRcI3uLFWMT2bWlc5XvcpZcx5XdAWrVVZyffOWsfE2HZ5rwEAAADAOCMiQ8vJlrHuqtp87YYr1ALD56+fUv6cG7xYOWP7MVYH2ra08rX1x1qsaLGltoKL1VMocRGKObSMtn0t1tS4l77+KXUb2ocpMWjl5nhd0KbU90XoXJF6Thh7/7tiZaacP0LHdSx+bZ62Xd5rAAAAAI6NMab9pB/25W7V45e3hRZ3AHgvAwAAAMAxM8a0370X57iJB5CCcwUAAAAAgAd5dKBklzC/qx6JAqBfdB8FAAAAAFh07wUAAAAAAAA2xBhDSz8fT1XElpHgBwAAAADgOJD0U/SWGOl1/C7irouENlJwnCBVj+dBAAAA4JiQ9AMA7OkxmdNzMr7XuAEAAAC0jaf3AgAAAAAAABtD0g8AAAAAAADYGJJ+AAAAAAAAwMZsZky/0PhCOcdK8rcxDEPSdt1l7HRtmjY9x3hPJeMuWe816tvO6+U40crpcTww6KYeJ6Fl3GX9dUscL2PHrp3e2vGb83xry6qxPyU+J2y5nE8AAACA7dhM0k+78ck50Hio7NANlztNWyYUb+74S8edUk6LcZeyRn1zo74dqeex1o4DP54p74O14l5yvtVijiX3c8od95xyAAAAAPRh0917S95IjpU99QYwdBOZW+64S5fjlldie7beS93w1qpvbNfcBFkoubbG8dZaUrrW+Ta3knH3sP8AAAAAptls0i/3jW2vN8u9JpWIG+i39VWv7wO3paL98f92p4W4y9WQK24AAAAA27KZ7r1WyRsa90Z2TjJurZst4k7fVo7WLjXi5sZ921Jf3znHQa2u7rH3QWyMzRaMdasf6yabslwJS+IGAAAAsD2bS/qFBpEvUf7Um6fYjW9pxB2Ou8T+lI479xiKaEvqeWzqcVA7WRx6H/R2rE55f7W0b5wXAAAAgOO22e69W7nRoUVXOfaG2P2hvtGSXOcxjvU0fgvEXuqo17gBAAAAlLXZpJ+V6+ZnajlTW1hoN2o5WmmUjrtUOWvFvVSvcaNtdky2uQ/xqK31pFOp821pvcYNAAAAYB1GRIYt3DCEbjKn7lvoBsovf6z7nf/UzNh6Y8vOjblG3EvqvZW4x16TVuMOlTMnbrQh9vr6Y7OFlrPzY8d17Fifc5yMHadT32Nz5Ig7tdzYmJ1T9/GY4gYAAABQjzFmO0m/XHq8kekxZhHirq3XuFFXr8dJqbhL1wdxAwAAACjBGLP97r0AAMzRa2Kr17gBAAAA5LW5p/fm0Pp4VJoeYxYhbgDtiXWDbVmvcQMAAAAog+69AIAdEtoAAKThHgoA0DJjDC39AADnuIFBil67EBN3XcRdF3HXxZdkAIAeMKYfAAAAAAAAsDEk/QAAAAAAAICNoXsvAAAAADTG7UI8DMPB3+5ysb9bosUW6yrt77c7vQQbX81txuJYY/1aDwZr+TgFtoSkn4fxObBlfLACqEW7WfVvSl2xef58d7nc57VYXNoy7r6lxB26aV+qdNx+Gblir1nfofLn4DjR188dd43jeiwJtea1k3/u1M6lS7WSeLExuPG455saic2xup67zTnrtXDc1dpOC8cfsGUk/RS9nXh6PVkSd10ktAHUMpbgC91kT7nZKnFOG4trLI6xuEvdtJaOO3e8teIudcxwnNSJu8ZxrR0TPbWaEwnH22LcodhCcbYWfy9aPgYA1MeYfgAAIBvtJiPlBnpqy4KSLTz87di4xvZtTImbrxpxx7YzF/VdV29x14p37ddlbW5d2v/tj/+3Nt0va60vmGPxuNNjMc45x6Vs1/9fWy9U5ylxTxWKLbSNlNd56jQtOQ+gHJJ+AACguC3fXPe6b6lxu61GWrg5q9W9LrfU7Y8ltmpbe/tT9RbvmLnHQ0oyxW1dPfa/36JTiys1gTM30eMmjVLjcdedEqO2TX96ynb9utTW0+YtjduW66/jb0vbpr/t2Os8ZxqAuujeCwAAmuS3BujFFuPWbrJbscX6brlrXm/13Vu8OeRsFZbamjJ1m0tim9JKPJRAW7rN1CRc7FgLrZejFfzYNsa2NfZ3SmvAKa8JgPJI+mUQ+gbFn699oxMrq9QFX454p3xY5ZKznu3yrcer1TMflACOhZtk6klK3C0mdGJxtxara4vHid8KpyWhuFvtptfr8TGHdrz4CXsrdFzNPe7Glh+LbS5t/0J/53wvheo1xZQ4pm6nVD3HYkk55kJ/AyiP7r0Lud9YxD48td/HyipxcZIrXvfDs3TMInnruYaS9XwMF60AtmfL566p+9ZKIqfX12TrcbvHRwuf+1O27173rHWMr11fJYQScVPPJWPXpinG6reF+p/SyKJ0DEuXqWlpPGNfdImsf48GHKPukn7uuAra+ArucrG/S5l7IpvSfD6n3NuodXGa61vB1o8LIAftvNnahSa2Qzu3piQxYjevNc7XKXGN7VtKmUtah6wZd241486ZZKW+p5XZQ7xbYffN3UdtWmxdK9baz87TXovQOqmxheKN7Ye7bX/ZKTH6x4dfTqw8u1xsG27Sy19Gi10r04/Hl1Kn/v8p8cRiGTseYq+JWwaAcrrr3qt9CK15soh9KLonU01K3KWScqXiLaW3uHuLF9sWOm8Cpfg3T9qXWtpNpuXfUPjruL+XTuiMxT4lbn+5XErHPfZ6thx3CdR3/PjuJd7QeaRU/S8VSlSlzp9S7tJY5i4fS9hOjWfJcqnLzt2vpX+LhBOgU7c9dftLX0sA9XWX9EsRSgqWSqZoF5jatyVajGsmpOzvbjz2d9+a8Vol4u7luCBBg9y4GENpS27SUm78SiZ0RMZbDOWYnlPpuHuu71Kf8SLUd2x6DmvV87F/Rh7rF9Br3+uk6iHGFFvZD6B1m0z6rSF2UVLyW9C5eovXyhl3jURarnj96XxIYgmOH2Bcq619xhB3XcRdR2/x9irWSrZE6+oW9bBvPcSYYiv7AbSu26TfnIRNL9/euHqLtwdanVLPOAa0GAWm6fVzgbjrIu46eou3tpyf8WNlcT0BoFV8VhzqNuk3NWlT6sMpV7Io1KUz90FbOrlVqvzeknK9xYvjEOtaDkzV63FE3HURd13Efdx6vPbs9ZqZuOsi7rp6jhuHuk36parRqkvrbqB13XT/9sd2G4ahWteFHPFqy7jllZA7bn96i8eFtoxbHjAHxw+W4hgCAAAA2re5pF/trHRsWylx1BhsOrX8OfHWUjLukgN8z90eN9Sooddv8QAAAAAA47pL+rmtslypA84eyyC0AGBNOW8CAAAAALahu6Tf2E2qO19blptcAMeG8x4AAJijp4YS2nhevcQucjg0UOt1Hxo/reWYRYgbx6e7pF8NPQ4A2WPMIsRdW69x94oPYQAAgDpqPRixBC3u1oUSk63Xeeg4aV0vcackr0O9j2o83+AYkfTzcHDV0/oHQghx19Vz3AAAAL2y12C9Xov1Qqtf7eF/vejxmOkpVldrcU9JSmrHSY/HTg8urB0AAAAAAAA4R+Kjjl6Tq63FHUpepyyHsmjpBwAAAAB0mHFBAAAZV0lEQVRQ9db6prVkCNrU63HSW9y9nDe2jKQfAAAAAOBAbwkGkcMkQ08JS9SjjSPXg57iThmjr4f96B1JP3Rh7tOK7Hq1P/xzxLvGE8hy1nPNJ5CVqu+UMgAAALamxwc0bA31XUevddxD3Cn3gGMP+cByjOmHLtiTwTAMu58p69WWI16tjNInwVz1bE/uPcWtldHzIMoAAABon3a92XPCr9fYuebHVtHSD92a+2Gy1pPIevzwE5kedytPIMtV372NYwMAALCEvWZzr3+0aa1xY3S1Gq/Lv1buIeZe63sLcbcYa8o9U6uxbx1JP3RJuwhxTzShbr1r6S1eK2fcNfet1/oGAABYm3Z91MM1Uw8xxvQWf2/xWsRdjtbQY2wsv96+XOgRST90JTTOnTFGbcEXa11WowVXjnjXaGqes55r6jVuAAAAAOhd6vh9vX650CPG9ENXYuO1TTlx2CRQaTniXWOMuVz1XFuvcQMAAAAAkBst/dClpeP5jU3LrdfkUs64azbT7rW+AQAA5uq1BwNx10XcdRE31kbSD0BWWrfpnsdl6Dl2AABwPHq8Xun1OqvXuAEcHyMiAycsrGHKh2XsaVbavLFvJrTlpsQytmzueF05Wzlqy4S2kxr3kroNxbTV+gYAAMih1+sO4gaAcowxtPRDH1IHBE1Zfs5yU5WKt7Sccdfcp17rGwAAAACAUniQBwAAAAAAALAxtPQDAAAAAOzJNVRLLWNDuvSwDwCQG0k/rKrXpwIRd129xg0AANAr7eFsLQvF20v8AFACST+shg9gAAAAACX0lLAEgFIY0w8AAAAAsBkk/ADgDEk/AAAAAMAmkPADgHMk/QAAAAAAm2DH9gMAkPQDAAAAAGwIiT8AOEPSDwAAAACwKST+AICkHwAAAADAYxNmvSTOQvEaY7rZBwDI7YvWDgAAAAAA0JbeHoahxdvbPgBAbrT0AwAAAAAAADaGpB8AAAAAAACwMXTvBQAAAIDO9TpuXa9xA0APSPoBAAAAQMcYuw4AoKF7LwAAAAAAALAxJP0AAAD+//budcdRHQsDKBzN+79y5seIHtrHxuZmvGEtqdVVFDEfDiGwYwIAALyMoh8AAAAAvEyYot88z3/+Lb/3WN6b5NbnjesJAAAA8HUhin7zPE+/3+/Pvz1FqqMFrTd+GW5und64ngAAAABfN3zRbyn4rSlUAQAAAEDZf54OcNRS+FuP5CuNAlwXDtP51/PkppcevywrXebWfGlb6Xw5W7lKf0+XvZabJ9derW9quQEAAAB4zvAj/WqWolPu/3Ra6TLh9fRUWthL2yq1mZsvbWv92K1i5VZBcGvZ6z5Ki3i55eam5zLUcgMAAADwrLAj/UpylwPv0Xopcesy1vPVRurtydUyf0tfpMXC1uKjYh8AAADAuMIW/dYFrdYC14hGyly6jDn3+0i5AQAAAPjb8Jf35kaf3Vnge2oEW225e3Plvm/wiD3fOQgAAADAGOZpmn4RRm3VbmixzFO7MUXtRh57bhCy1Wbp8Vs/l9ap5e+5ZW/l3jM9bb8lFwAAAADPmOc5TtGvRdRLfAEAYFSlD4Vbvu9560Z5pd8BgPPmeR7/8t5WDhYAAOB66+90Tm/uVpvPV8EAwHPCF/3meVbwAwCAjo6O1CuN8lMcBIDrhb177+LqYl/kA45ohc/IfQ0AMJpex4I+cI99HPv15w7gS8IX/e4Q8Y0w6oFH1L6Wux+5+5K7L7n7krsvufvqcSzYuowjWZbRfpH6PlLWRdRzBgCOUfQDAACqliJXrXCUFsNqxTyFKAC4h6IfAADQ7KoRbrliYLTRfgAwMkU/AABgt2WE3tGbeAAA93pN0a90WcCVn0Su28zdeay03PSxpWnL9Nwnnrl5v6BHv9/Rv09uL6Pnjtzf68ecyd5z+8hNX/62dx2eyp3bv+/J3nP7KJ0Aj9zfae7o/V1b/pO5t9pY/j7idpJrI8J2sqeNvX0f9f3yqCVLbVvYmm+rzXSdoxcHRzlvSOcH4HteU/RreUM9qtZu7dKEXLbWvLl5vvLm3aPf7+jfJ7eX0XNH7u9S+6PmvXpf8WTuM+vXc/u4ss+fzB25v4/uJ5/a/531ZO7Rt5OtZZx9LqK+X56xtex0PVrbyc37hmPc0c4bAPi2f54OcKcrDhxKJ6Bbf1/mWb/Rpr/X2v26Xv1+dZ9H3V70d72/I+YtHewv8x8tiDyVe6+eube2mZH7+85CZe/cR/eTo+z/Rt1Oou63a6/H0vJHyU9MTx8H2oYASL1mpF/q7oOnI22v38C9KR9zZ7/fuc1E3V7k/tvek/I9yz7ymK28y7Ro23XE3Ol2Ife/Mxx5zFW5j66X95t/e3Pus+t1df7lb+v/ieuJ4ynbDQDT9MKi3+jD2O8oGFBX6/dRn5Oo28sbc4948NzSz1snjE+dTB7N/fQ21bp9ROrvrdzR+/spZ/d/I24nW0beTiLYyn9kW4jcF/xb9O0bgOe9rui3PgkY0ai53q6lwLDMN9LJY9TtpSX3aH09TfXLYUdzZvt4cts6uuzSiK9etnLXcoza31u5I/f3k7wux9lOIqh9ILm38Dfya6Nk1PfYmh7bXvTtG4DnvfY7/e4+eDj6afjv9/Op3QlR+13u/Dx3uSP3PM9//h1dxtayjzzmyPaxftzZ7ct2ve9x+nvfY67KHaG/bSfP537i8Vv51++Tjhvje3r7BuC7Xlv0W5x9kzx6IJa7TGr9uzfwbVH7Xe567vSyvAi505PxZdqoebcee4Tc7309Xunp3LXlj5L7qg895D6W++h28lR+Yhll+7jq9QpAfPM0Tb83vCmU3gj3rlvpTTItANSWn75xp9Nbp7Useyv3yFoy393vW48fOXfLMkbMnXudtmR6OvfRTFuv1zvz7tmX5B47cu6t9p/KfWba6Lm32h8td8vyn86dyxBhO6nl3mp/tNwtyx/lfeeO9/kRvTH309tHLVvE/gZgv3me31P0u0rUN8KIuSNmnia5e5O7L7n7krsvufuSu689RahaEfeOIuuRItQIuXPz13KPLGpuAPab5/l9N/IAAAD+p1YoyxWB1tNyxbaWAlxteoTcimMARPf67/QDAIAvyhWuWka45b5yYf17rd2W6aPnXuYHgMiM9MvwBt9P1L6Wuy+5+5K7L7n7krsvucd0pBC3LqA9NQKuZ+71JcEtlx8DwIgU/RKG8fejrwEArtGjAJWOnIviTO6tm+k4lgVgdC7vBQAAqiIW/KYpbm4AOEvRDwAAPuRIEWwZ7fbkaL+ouQHgKYp+AADwQrlCV+4Ot6ncHW5zd8G9y0i53cUXgMjmaZp+3sgAACCu1htO5OZJC2Fp4Syd3jqtddmj5a4tt5YbAEYwz7OiX8qwfxiPfRQAbItahJIbAO4xz7O79+ZEewOPetAhd1+RcwMAAAD7+E4/AAAAAHgZI/0AAOAFoo6Oj5obAEan6AcAAMFF/AoPAOBein4HpXf1OvN9aaVPN+84eIuW+8q8d7Z55zJy/XzXgf1dfRP1+wQBAAAgqnBFv9YCSFpkuLLokGv7jFxx5Y7LHHrkzi3nqDv65C39fFeh8u6+AQCgTe7D2PXvTyudB5Sk67Cefocl35GBCstjRujnLT5YB2rC3chj2an9fr8//3oWJ3I71jt2tHcXdO5Yxrrds8/JHXl79EHPfr7SnblrB1wAAPzb+rwn939qlGOt5Rwt/Xn5fT39rmPE9bFtbpk1Txy/H+kHx9hATbiRfi1Ko6Lu/CRkabf2iVzLJ3Q9P7G5MncPd+TtsT7R+jnNEC03AAD3KZ1flY4DRzs+HC0PwF1eWfR7Uvrmt/69donmk5/SnMn9hGh5F1/ePu4uvAMAfNVynJi7wmLrstrcZaxPXtq6lWc9fStj7Xhz/fd1O6U20+lbv6f93Pphefr8ldYx91jH2MCWcJf3LuZ5/vOv1RPDn/fsgFuHm/cQ7Y0jWt7Fke3jzkshWu3t772vVQAA/j5/2Tr+ql0KnLvcdmkvt4zWY82jx6Trc7nWPOvHHjkezh2PtoxSXP8tt+zc39bTc8W5Uht7+wKgJmzRb28B5O6iQ8unaa167sivzN3DHXl7rHO0fl6czZ0e2ERadwCAt8gVDEvnHK3nTWfOr9bHhutpuTZLI972LvtIwSx3+XJp2Vv9eeT8rrUvALa8/vLe3E72zKiwnpePXtlutNx35O3RBz37+UpRcwMAfFHuMs/U0cs+a/NffX6Va6N2Se3Zc4I98+ZGI64ztTzuipxbl/0ClLyu6NejUJGOVsotL7ejLz1uPWQ7bePLua/O29rmWdH6uUfurWkAAJSVjr/Oqh2PjXC8VruU90zG1sdeUcA7Y1n20cuagW+bp2n6Pb0z36O0g6t9+rI1LW3/qv7o9eZw9XKi5e79Jix3zNwAAFG1HA+VRoBtjcwrXTqba2f9t/Xf95xztZyLlbRmXP5eG5FXypWbb7281oxpjtyyttap9HvucY6VgZx5nuON9Kvt0GqfgPXaIUbd+UbLHS3vQm4AAFq1jki7ot2tdlrn37rkeG+eM/O1znv2HHOP1r6p/Q7QIlzRb3RRv2MhWu5oeRdyAwDQy1c/sH36ktxp6tP3T68jML5wl/fezfcjwHjsowAA2u29RJfr+LAcGMU8z4p+bxD1Ex65+5IbAAAAviHkd/oBAADwf65WAojrzkEuin4AAADBRbwyIuoVHXL3JXdfcvd194c2/9zaOgCXm+f5z7/l9x7Le5Pc+jy5nqVl1zKl2wLj+drrtXX5T+ccJQMAwJ0U/T7mipOPdRu9TjivPGnqcQJ29TJ6nZTctX1wneUTrOXfnv49+lxE/MSsJrdOT65nadlbmfZsC16Hz/ji67V1+U/nHCUDAMCdXN77Ielw1zMnFLmhs3cNp70q99VtPbmMO9y5fUQdaj2aXD/uLSTwHl5TY/N6BQDgaYp+H9Hj5KNUDDzjytw9+uCOZSxt3lk4c3Ia2/LcrZ+v0vO3fq7T+dfz5KaXHr/ePnOPzc2XtpXOl7OVq/T3dNlruXly7dX6ppa7pNb/LXnWf6v1W+k5ym0n6+l7niPqvvJ6Lc2z53G5XHuz5vYBtdfKkcfCW0X64Lb0fhZF7n1h5Pyl84SRM0+T3E+JvH3XjsVG5/Lej0sPxNPLMdNLPUcpAl2Zu8cLVj/Tw/J85f5Ppy1vtOllh+vpqbRQkLZVajM3X9rW+rFbxY+tk/WtZa/7KDcKNV1ubnouQy13SWl99uRZ/23L1naR/p/bPlqfI/Z58+u1NM/ex+Wm7c26tU3X8ub2H8C40v1opPer0n5uZLn+jpA9lzuCqLmnKf72vTUtAkU/pmnad8I8kmi5z+R9cgd5JHeuSEhfZz9Ba30dtS4j96a51rq97F2ndYFjT75cnty2f3Y7r/XL1vTlb2f2D7m+KS3Pa/o+b3u97nm9nZknne/MeufWqXX/AW+UFtG5x5734QgibjNR+ztC7rdt3xG5vJeqqAe80XJv5R35jbOUO/090nMRzbpvo233ayNlXvdhbsTQ+veRck9T26UHR7eT0dY1Iq/Xcb1xnYC47JP6iPo+HDX3InL2aIz0+7iRi0lbrszdow/OjsB5ajh01O3jrXLP/51v+E+OLD3z99z8V7x2SiNcj+Y6+7iSKy77uPo5+CKv17Ha3nv5/frniKNW4ErRXgOuNqFF1G0kau61SK/RddYIeXOM9PuI3GiC1pOP9Pt/avNd6crcZ9p6Im9PUXN/UXrgvXUpeGnUaK6AnI48Wk9bfs+Nfmtps/T49Oetotqev+eWvc6a5i4VZtJ51/9v9VduebmRsFtttUzPXYa4Jd0mtraTWj6v9TZer+W8aZ7cY1tfA7WsrX1V+nspK3xBxJPc9HXqtUtOaV8/uqi51yKdO+b2J9Eo+n3I1snH0RPmtP07XJV76yRnxLxp9vX0OwusV+ZO2+caR/syV3g6Mt/W8ksFgNLvpZ9b296z7Nb1bV1ey3y5IsfW4/Zk2bMdHNlmzi6T//F6bZu+N1duWi3f3r7as77wNrljzSgn6W+hv/uI2sdRc9Ofot/HnDn4f3LHcmXuHutxVz/fnT3q9sHfHCSOY+TnYuRsX+J5APi23KinyO8NUbNHzT26SKP63krRD+AlXHo5nhGfi5bLkR2c3c/rtQ/bNOy39TUBI7+W0q/iWIyad63H1UhXi9rfb8g9etZU7sqX0dch6n4wR9EP4CUivfnwnCdHE/N/+roP/Qz7Rf16hwgZt0TLHy3vQu5nRMsfdT+Yo+j3EhG/UHKa5O4tam4AAABgH0W/l4hYdY42LHYhd18KlX3pb97OfpA3i7h9AwD3UfQD4C8RTxojF7Xl7idy8Sxqf8vdT+Ttm2tE3Qbk7kvuvuTuK2ruOyn6AQAABBe1WC13P3L3FTU37/LP0wEAAAAAgGsZ6fcxV90quzRs9q5PMq6+xfe6veUW4ldmv7Of7/y06I5bqfuECwAAAPpT9PuQXPHlaEGmVCi7o8Bz9XLSx1593f/d/XxXEa3X88n9eheLa9Ii++hyHwqsfx9VLfdo6xEtb0nr663XvjyX68iHW8vje78vXJm7577wrtxLG1FeDwDAWFze+xGlg8/SQfFRV7d3de5ce1eP8OvRz1e7K/fS7sjr/kbLc/n7/f78e/I5WOeJIM0bJX8t92jrES1vyWivt2n6/773TJ4n+v3q3L2emztzb00D3mue58ffS95o6ddc/+pv3krRj7/kdoLr30d9Azqbu/dB9Ff7GeCLSqP87ixArV31Hhc1953uyp32s5H38C1e79dLP6BJ/wZv5fJe/iidlIx+mdWe3CPs0I/0c9Tc62lOWACeU7pMtPT7KPvrL+cecb0A3iIdTT3C+RbcQdGPJlGLNtFyl/L2/k6lvbb62Rvoc/Q969fmaPuNtzl6SWfv5yVdZmkbqY2Oj5T76a83ONPfTkR5WtTC88gDFrZE7++RczsW4qsU/WAar4j2Brk+1c996X/oZ+/rbZRCzt7vdI2Ye6R9YdT+5pvSwnSUY4jWDzBG85bcI28nRlDzRb7T7yO2DiZbdnit3+Nz9Y7+6ty59q7M3KufrxY1N0A06XcK9dp3nv26i6i5n3JF7tLXaEAvy7YXefuLWtiJljvSdmK/ytcY6fchtU+/S9/NliuS5X5O27vKlblbv4NulLy5n9P2rnJX7nS+0T8BhLdxOcuznr4M9okMR8j9t7QNr2OeEHXkGf3ZN8G4FP0+pjb0ujbtqR361bnvXg/9XG6b+60LrGtPXs62/B9hO0jzRskfJeei1s9R1mfP6y23TnesZ8uHW7kiUmk0/PrnqLnTNq4Utb/hC7xm+hq5v0fOBndS9Puou0e73SVa7mh5F1Fz8z+jPV+j5anp/SHBVaIV3Wv9PGLmnFrO2gcjd63n0XZbHxc1912i9jdsSY8HoxRN1rkj5F2UPggYfR0i9Xfp/MYHK7yZot+HRd2hRcsdLe8iam4A6qKe2MgNfUXdbuXuK0LuaB+OwlUU/V4i6vdsyN1X1NwAXCPKaIyU3AAA+yn6vYADSeBKUYvDcvcVNXdUV/d3r+dP7nvaAwBoMU/T9FM0AgAAiElhGcak1sKT5nk20g8AACAyhQUAcv55OgAAAAAAcC1FPwAAAAB4GUU/AAAAAHgZRT8AAAAAeBlFPwAAAAB4GUU/AAAAAHgZRT8AAAAAeBlFPwAAAAB4GUU/AAAAAHgZRT8AAAAAeJn/XNHIPM9/fv79ftXpy99y0/a2s2dZrXn2ZAMAAACA0Zwu+qUFsnWBLTd9+fmKdmqP3TvP3mwAAAAAMKJHLu+9umC21V5LgW49j2IeAAAAANG97jv97hiFt7402Cg/AAAAAEb3qqJf7tLcq+QuNQYAAACAEV1yI48rpDfaONrGNOVH451tv/QdgwAAAAAwmqFG+v1+v1u/W+9o++l3/t05ohAAAAAAzhqq6DdN135n3pm7+AIAAABAVKcv701HvpVGxKWFtuX/9SW56Xy1dtL2WuZpuZNvmq0lAwAAAACMYp6m6aeIBQAAAADvMM/zeJf3AgAAAADnXFb027q5Re1vy7+taWezldo6e0ff1pxXrs9VRssDAAAAwDUuKfrVboaxdcfb0t1013faPauW7Wy7LW3ceQn10eKdy7oBAAAA3mm4y3vdTRcAAAAAzjl9995ckW7rbr5bBb2tv6d3313/nj5u6069W3cMzuVuvetvS+at6bVlL7lLmXPrtdVWy3q6YzEAAABATJeP9FuKT3uLRLWC39Jmrui1np6bN22nVOBKc2+11bo+6WNz09fTautYmiedt9ZWbT2PPo8AAAAAPO/0SL8tewpGWyMBW74TcG3PvOnj1oWuI8W+9bJyjz1SRLsiT235uXYV/gAAAABiurXot1ep8Fe6dHWrnSPLXrefZjk60u/IY3u2ucjdSGW9HIU/AAAAgDhuvZHHkcLUFaPZjiz/yuLW1QW5ntaX906TYh8AAABARPM0Tb+zhZ2WG2mULt3duqlEaVoq/e662g06akW50s0san+rZS7dRCOXsWVa2mbr43I5WtoAAAAAYHzzPN9T9Ds6DwAAAABwzjzP11zeWxs9p+AHAAAAAP1c9p1+W0U9BT8AAAAA6OfWG3kAAAAAAP0p+gEAAADAy8zTNLn2FgAAAABe5L/pcqZjpsaOgQAAAABJRU5ErkJggg==')
