# Supplementary material for: Identification and functional analysis of non-coding regulatory small RNA FenSr3 in Bacillus amyloliquefaciens LPB-18
Source: PeerJ. 2023 May 15;11:e15236. doi: 10.7717/peerj.15236 (PMC10194069; doi:10.7717/peerj.15236)
Supplement: Supplemental Information 4 [file peerj-11-15236-s004.zip › KO/CK-vs-T1_map/map00195.js]

getPicJson('data:image/png;base64,iVBORw0KGgoAAAANSUhEUgAAA8EAAAK4CAYAAABUEv+9AAAACXBIWXMAAAsTAAALEwEAmpwYAAAgAElEQVR4nOydedwcRZ3/P/UEXXdldVG5BBQRFHc9wDweq6tyBJBLzgQwQOQKl4AikIGQTTgC4T7CYYgQwxVCCCGEEMJ9iAo8weO3u4Ig9w3hEi/IM/X7o6d6qquruqt7ema6Zz7v12uep7v629XVx/T0p7/f+pYAIEEIIYQQQgghhPQBKwGAlNTBhBBCCCGEEEJ6GyEEBrrdCEIIIYQQQgghpFNQBBNCCCGEEEII6RsoggkhhBBCCCGE9A0UwYQQQgghhBBC+gaKYEIIIYQQQgghfQNFMCGEEEIIIYSQvoEimBBCCCGEEEJI30ARTAghhBBCCCGkb6AIJoQQQgghhBDSN1AEE0IIIYQQQgjpGyiCCSGEEEIIIYT0DRTBhBBCCCGEEEL6BopgQgghhBBCCCF9A0UwIYQQQgghhJC+gSKYEEIIIYQQQkjfQBFMCCGEEEIIIaRvoAgmhBBCCCGEENI3UAQTQgghhBBCCOkbKIIJIYQQQgghhPQNFMGEEEIIIYQQQvoGimBCCCGEEEIIIX0DRTAhhBBCCCGEkL6BIpgQQgghhBBCSN9AEUwIIYQQQgghpG+gCCaEEEIIIYQQ0jdQBBNCCCGEEEII6RsoggkhhBBCCCGE9A0UwYQQQgghhBBC+gaKYEIIIYQQQgghfQNFMCGEEEIIIYSQvoEimBBCCCGEEEJI30ARTAghhBBCCCGkb6AIJoQQQgghhBDSN1AEE0IIIYQQQgjpG1bqdgMIIYQQUl2EEN1uAmkDUspuN4EQQtoGRTAhhBBCMqELX4ql3oTnmBDSy1AEE0IIIcQbIQRFUR+gn2Oec0JIr8E+wYQQQghJRQhBMdSnSCnD8+8Lw+QJIWWGnmBCCCGEeEEB3L8oIZwEhS8hpCpQBBNCCCEkEXqACdAUwua1oMSvGUJNCCFlhSKYEEIIIU4ogImOLoRt4pcQQqoARTAhhBBCCMmEjwB2ZZjO4iXmelyvjOvxxU/1EQAkTyQhhBBCbPh6gk3Bk3W9dj2LmA+0rW6nKM94lT3setuThG5V94+QNBgFUW2EEOX3BLNPCSkK3qgIISQbWYRsKx6Ydv3Wm2Itz++AuV5RvyW98ptkO++9sm+EuOA1Xn04RBIhhBBCcmMTl2V8QCxjm3oNKWVbX2oQQkhRlN4TrOCPF8kLf4wJIaTzJHkI9Xn9Hp2WZdi1vu0ZQdnYkjj5TKfVUUTbbNuvwvNOWlursA+EkP6GnmBCCCGEtA0lllwi0pzW7fSypPVtLzuVjfnfnFbzSe201VFE23ztCSHlh9/dalEZTzAhhBBCWqfT/TaThF2rfW1b2QfTm1m0AM3aNnpPCSGkc9ATTAghhPQZSvC103Nh8+aWmaq0kxBSThjJUS0oggkhhJA+RA/jbUUQ2x78qtC3leHHhBDSvzAcmhBCCOljihjixhSTZpizLfmVmrZlFHaFKLsSVpnTNht93sQmiG11u+pspW1J2yO9QVqCNJO04caSro00e15bhAQIALLMXwaOOUdahdcQIaRXyToer1rHdT80RR0fmIkLXhv+pH3nzGW2lyZZhGxWe1IcPNbVQAhBTzAhhBBSFcwHrKIetviykJD2oEcN+H6/+AKKkPbTcyI4LbTEFa7lU24uS9qej21aaIx5E0wKu8pTb1K7fY9HUh1J2856PvhjQAjpZ9ohUl333yKpmrhutb1l/K0qY5tId6ja95GQdtJzItglmMx+R0ljBJrr2Oox1zWX+SQJ8Ql3SWtjkqj0WdfVbt/j5NqvVvYpbR1CCOkn2iFiOiWM8iSe6rRoa2WYpHZ55oukjG3qR1p9oZ/1pZVPH3tC+hlmh3bgulEleUlNu6x1JdWRpZ0+NzifduclqY489fMHnBDSr7RDEKoXwoSQziBE68ORqe9tlpBqftcJcdNznuBew8djbVunG+FPvtukECaEkN7BjCBS0za7tG5IrszKpp2t3Kfbjyt6yjdaK6mtruVJx8O1/3o7XRFUaesltdlWT1KUVydC53sR34jCfsW3S5/N3rerYKeOtRkF2cltk3z0rQguYzhI2gOESdKNtCgh7HOcfPsXZ3l7yRsIIaTfqcrDsrpnp4koU9jZlvuIsSShZwtt1u3M9V2/lUntda2r/3aldVNK2/+k7Sa1xbV/rjbZ1jOPXdq+kOKpyne/FWzPeeZ9xLT3uWeoOn3rKYKs+5LUFt9narOcZKdnRbDtzWnSvG2dbuB6e2va+HyJixDCPscp7cfRZ5+KWIcQQkj3SItQKhr9IThpeZ52FPmMkGff045l2u+tC9cxMwWE73rETdLLB/OlQ9Iza1K0gu9289bVLlzPdrYXavqyMpJnX9KwvQR0vewz7Yg/PSuCq34xuN6C56mnU18OH1EOZNunoo4DIYRUCd7zknG9KG3nb143zofpnQXSvcxJdenr5PkdzrJev+NyYqTZ+NST175M587VlqSXPIqy3R/z7IsrKiapLlIsPSuCq0g7f7i75eXOs09lu7kRQghJp5P3blu4b6fIup+tHJcij2neY5YWWk2Ke0HQaqhrP4TKJolK33X0+V47PsQfimAHrrfJecMafOvqFSFs67OUd31CCCHdIYtn1eW1VP/N34SkB1GXYLOFibrCENNCSpPalLTM1VZXqKvLI2jbL7MOm51ZZk7bvMRm2K3P+Ulaj8RJO+dp2NbNEk7b6vpVwfVs6Qr9NpeV7XjkjV6hkG8dAUCW+eBlvaGkXRRpP6ZJ5Unt8LkY0+ryeTDIsw9m/a3U5SukfR92XA8BPsfBF/54E0JIfnwe0Mr2YFm29uSlrH3/ytKOsuB66QL4Jzp12fo8w7S6fqcpor1pzhbXNVr0tZt3X3z0Raf2oR8RQvSeJzjtosgaa+97kfm+JfdZXvQ+JC1v1/Ew7bPU53scCCGEEBM+IJJu4xOxkLSOWe7jgGh1/U6i2uR6eVCl72+efelkJChx03MimBBCCCHFkRauV5Z+olV8gE6jyKioojBDpNPIE01W1fWS6Pb3o2zo4tEst+Gyc4X0m2Vp9bdC1n0h5aDnwqEJMeE1RAipGmV8YC5jm0hn4TVgJ6m7mW84dFq4czuXk86RlAsgrSypnGSjJ8OhCSGEENIe+DDdv/Dcp5NFoPj29/b1Svuuz/PYXXy7JhbVLZG4Geh2AwghhBBSfqTszpBEpPtQOKWjjpH6ZMHm/dPnffsT512fFIctLJqUk8p4gnlBEUIIId3HJYSLetCm4Oo+7NuYjSKOT6v9SqvaL5XhvaRbVEYEE0IIIaQctBK26QNffHcXipHu0Opx53nrLvp9iy/zyk/pRTAvIEIIIaT80BNMCMkCX3aRbsI+wYQQQgghhBCSE5ugp8gvNxTBhBBCCCGEkI5B0Ui6DUUwIYQQQgghHaQbmdbZ1YCQJhTBhBBCCCGEdBgOOdYbJJ1Dnt/yUvrEWIQQQgghhPQiWYRwq1nZy+IFThONZWkn6W0oggkhhJCSwYdAQvoH3++7KRApGMuBeQ54XqoBRTAhhBBCCCElR3mN9f9VxCYabeWEtBP2CSaEEEIIIaQCVF0AE1IW6AkmhBBCSkY/P+T2634T4tO/l98PQoqBIpgQQgghhJAuoAvfefMCgat0br3enFblyr7KL8pcYp9h0aSTUAQTQgghhBDSQZTgW7BAol4PykzBOzAQFcJCAFdfLfH97wtceaWslGjUhe8ZTzbbKyVwzHrBsml/kjHbKuwbqSYUwYQQQggpDVX2cBGShhJ4N9zQvMYHGhl6lOBVGtAlhNX/K6+UEe9wGb83qm3nPB20bbhuGjQnBxrTSgzXS75vpNowMRYhhBBCCCFtRgm6G280syMH/wcGoiLXVq6voz5XXBH3oJYB1Z5zn5YQCPTuiIHmB4ho4Ob+av9Pebyc+0aqDz3BhBBCCCGEtBEhBBYtsnt/g+XNcptHWNm4HKJXXNH0CpfBayqEwPRn4+3QPcEjDFecCP9EvXTT/iRDr3AZ9o30BhTBhBBCCCGEtAkhBG6+udn3V8cmhm1CWJU164zWo7Th5ZdnH0Ipzcuap64LLAJYIip8zdDoEQNamSaG67LpFc4bHl3kPpLegCKYEEIIIYSQNiCEwJIlgcAa0ASgLmj1vr/BOva+wKYQjm8rsPcRwroo3PI6iZiltNv61HnRc3abulFs8wSrsuF60AQhol7hUx6XOG594SX00/ZR1u22FMT9AUUwIYQQQgghBSOEwNKlTUGlZ4FWgtaWBEuhz9t0mcsbDACzZ9uFsC72trpeW2aIa6nMJLBFY+im20YLpydWlf/0eX8BaYpiIBDCymOse4WlbPYVThPCqi1bzjfaaJo21LWsA6OubQ5PxWRc/QETYxFCCCGEEFIgQgjcequMJLAaGGgmubLNA01vsSsR1kCGJ/ef/1xGRK+a/u71Et+9vpmsSgAQA80PtPLmRCCGlVi0hRdf8oLEgEDmj0IlzNKTaIVN0JJl6QmzTFS7tro+euxFZGej+xjZbwFsPpfJuPoBeoIJIYQQQggpGJeGModEcnl8bWHRPtvS+xI3lwtsvSChEn2RLrRVuzThuMW8aBIuIQRmvpjuNY1UK6MCWNUNNL3Awpi2eYR1b3DaPurObt0q9BAPNA1HXVuuRGOkeCiCCSGEkJLBhy5CqosQAnfcEf0O66HPQPIYwEl9f/UhlGwZpE2UN3ibG9z3lJhotgliixgedW1TAI/wcJoOW6rVGRCNsYER7RtsE8LKXk+WtXXCPsIQ3TZBbBPDm8/Nn4yLlBuGQxNCCCGEEFIASjCpUGfzE9jExwB2hTmrZfo6ebh5RxELD/b6wAiXDhsWLN9insQBawqvsOcR2se2P7qt7hW2hUYrQXvc+sHENjcY4d3GxyyIbMsIl1bbFo3jnhQCTqoLRTAhhBBCCCEFcffd8f6ophi2ikCjv3BRzJqlXM32j0sAA9r/Rl1KCAutcIt5Ej9YPV1k2wSxfgz0PsJJQli1S9lue6OM9Gm2fozd1vsGq3rCthjiH2gKYdI7UAQTQgghJaOfPQ4MOSRVx+YBtolbvayVr3ySgI14nR0eWl9RbApDUwiPW01EvL3mxyaIzTBqlxBWmxqheaOPWU8EAji+C/GPQxSbnuGIV9jYXxX+TXoDimBCCCGEEEJaRAiBe++Ne4F18at7hdMw17GFUfsya5bEou2FVSHGMjUniOFwsUMI77mqPTQaaIphtU+6N1eVAXYhrHuBRwwAR39KYDslgJOEuyng1bYSxHDYFgrhnoaJsQghhBBCCCkAXaQqVFIsW8IrMxlW2tjArWJmZAaAhdsli7ptFwaZkpfs5Cf+vv+xfCLxgDWzrXfT9/ztt1/UeAmQwNY3BFm59FxgEsEfAQADwZjCKlkWo1aqDUUwIYQQQkoDHy5J1bF5ek0hrA+TlJV58yRGjxa45poc35OGDly4TVMQnvFksx79q1dvTNc+LbTl1ftuCiGwaHuBM/X91Jar/ZywXnM/t14QjHlsE8IqtTTvVdVGAJA8gYQQQkh56OeHq37ed1JdVIjs/ffLmAiu15sfKaP/1bRZrpcB8XIlgtVXRZXrH7N8n32aIu+cpwODYUOEq2+eSwxX8bsphMDZTxlDVqnjYykzxXBdHU+pHZ86cPuY+PHg/asaCCHYJ5gQQgghhJBWue++qPgpMsOzybXXSuy+e76w43OfbiaTGjHQ/ABa31m9/3EPdIE1+yfrQzEJzQYATntCYtqfgnOpQsBVH2H9UOhjCJPqwXBoQgghhBBCCiZPqHO72GcfgenPxj2UuidYTz4VlivR2L6mdYQ0Ia+8wMqujkAMSxl4wLe6vjnMlJCIhEUr6AWuFhTBhBBCCCGEFIBN+KqwZxdbbhlVaDfd5Cekrrkm8AbPmeO2HzcuqPsCiwCWcAhfrdwUwzZ0b2iaCFS2NjvfetLEpm15ZDzihPbpYrgug/Wm/UmGQtjcrJ4tmgK4WlAEE0IIIYQQ0iKyIZpMwWvr12sK46VLJep1YOuts4XXzpkjsccewTpXXRUVYXvvHZRf9JxdnNWNYpsgjolhA1NwJgnULMtctmnhx67l+njEw1q5TRDXG0mwdK+wEsIAsOV8GXqDZXhuKYCrBkUwIYQQQgghLaKyPtuEsJ7kyixX60oZeIH1xFY+zJkTrPP97wci7YorZCiAf/q8f0V6sqgRA4HwFYh7jKPt96s/zXvrW4+U+frh6quMaPwfbry0kLLp+dXDpuuNRFgqS7QuhAHgtl2DaeUNphCuFswOTQghhJSMfn6g6ud9J9VFCIG77w6uW1tCLNMbrM9LCWy1VSCodBHsygytzyv0ZXvu2b5kTXnClFW5b9hwnnBnczumV7kdbHmdhIQ7UzQpL0IIeoIJIYSQssGHKUKqh+7V9VlmCuCbb5bYZhuBRYuyff9tQyPNfDG9DtswSPq07hkergM/+qRbTPqEKav7WlpYdB7ShLM6HnpYtzkc1LB2/OoyehyUrRouSfcIA81M0bx3VweKYEIIIYR0DdtDb5ZEO4SUBSVwkzzBNg/wkiXS6vnNw157Ccx8UUb6wLpI6xsLNPvHusKhFWkCN0u4c1I9NnxswzBnRwZsKYN+w8OGmQqR1oWwnixry+ukNVM0KT8UwYQQQgjpKkV7hQjpBknC1eYB1udd65qh0EmoMOgRIvvYvkr8JfWPLTPmvSIWEt34Hya7ktF+z8pgBJp9hW1CWP1Pagdf3FWDqg/7RQghhPQc/ST+XIlu+DBJqoYe8mx+1HJdzNqSZ9nKTRu9P7Apjn/+ssSACERc2mdA+4xofGzLgOyiupNIKSMfVaYzYiD4CDQzPw+IaDkQ7LvyogvjGEBbV3mDb921uXDzubxfVQl6ggkhhBBCCGmRtHc2psiVstkPWHHjjdKaECuNsWMFZr/SNGw1HHoYTa8w4PZ+mi+wbMMcmS+6bDY+9ejby/qSzAyHVqHQyrOrvMISDSGMwCMcWRfR46CHRY+6lgK4alAEE0IIIaSr2DK6ElI11BBJScuBuBhetEhaBbKOKyu0iS5+k7y3ddm0VeG/QKN7q9Y/VhfCNnyHPXLZuTy3WetJa5Ma6kkXwyoUOlEIo3m89RcCZli0aPQLZoKs6sBwaEIIIYSUCj5EkiqiD39k+9hCoZPCo9P6AqtlY8cKXPmqDPsCq0/WUGggukyFRwPlDof2QQ+FBuKh0Gr/9NBooHkMbPuvh0XftmvFD1AfQk8wIYQQQgghLeLrCQaifXpty2zjACd5gQc0EatYKaEtK7TtpYVC697QqjIgkBoKbc6rrNGROhro2aJJNaEIJoQQQkjX0fsF0gtMqkja0EamqAXsybFsia9sdsoLfPVrMhS/uvBN8k3qdkoQJ4VCq/7DVU3aF/HkJoRC62HOKmu0GRZt1ltHs28wk2NVB4pgQgghhBBCWsQ3MRaQnBnaFMBjxjQV3Jw5MrYdUwArax9PsGzYrag3hwUyhTAQzM98sTGesfZRTTlsHYHtblTJqxIOgrG/qg3hdN0ok01RKmVzgdRsbx8jcMNb9oOv1h02hjmyCWFAC40e0MYRbqAPm6Tqtm11M/YLrgQUwYQQQggpBa7hkgipCmm6x+YptgngXbU+pkNDzUoHB4Pyq66SGDtWYM5y6RS/SV8lZaPEsD5vCmE1rzDDgn+4jsD2i/Rszu7tWtGPWTg4b6NYRIqCMtnY14FACG8+V2LHDwssfDt+8BOTHxlC2BS+eli0ni3axSmPSxy3vsBm9AZXAopgQgghhJQGek9IVUkKhbbhygi9664iInx1VLkSw7oANsVvYnboxn9d/OpeYV346h5QMyz4h+uI0EaR9z2WlM0szirbMgDIRqEKPTaFsLLb4UMCi9+JHjc91FuhvMJqgd5HGJawaBe6Z7mOFMFNSgfPFyGEEEIIIR1AhTjrmaT1siQBbDJneSP8GFEBrLI7o1FufoBoBmllp2tXVU/SeMNqG9+7SSZmos78aeyT0D3cmrAXeprnhp0ap1fPeq3vv/5iwBxGyswIbSIax0PPFF31bNmEIpgQQggpDUKIMBxYn27HNvS6bWWEkGzoYtb1cQ2ZlCcAQglXUwCrZWq5+THFsCmEbX2JdVGspg9aS2CHxQULYK09LiGs2gMRFa+bz5XY+oMi3E9TDJtC2DXskT5s0oiMSumUxyXu3E1gs2vYtaPsMByaEEJIT2HLMKw/jJjhtq4EJq4HGFe95nLbNtPaYau/6AQrqt+tXqetTG9D2vaTjoMvvnWU5fwSYuITDm3LEK2mx4zx9wKbKGFq9g+2CT0V5quHQteN9uhh0YC7P6wrDFokiEdZb9pKGV1Pn1fh0arvr0AQGh3poywAIREJizb7O+tCeIUxzJQZFs1vd/9ATzAhhJCewiZSVFkWAaOvo39sgsu23LZNVztcQwPZxHPZ0NuuPnp50XWU5fza2k/6Gx9PsP7R18nSn3hwUGDeGzL02uoeYCDqBbWFQ4eh0FqdyiNshkW7GP9xgR1vVt/TxmdA+yR5ei12kXoSPMKqQPdg64y6VmLUP4vIvutm+vFKCvVOQg+JVsdRtYdh0tWBnmBCCCE9ia8HM8kLaiOrvS+u+sqcMTlJvPt6sfPWUbXzS3ofn0vGtDGTYrXCSloYr5q3ibLQyysCj6qaT0LPFK0IRaolG7X3LUtP/dzA6h1Wtoa3VohGIq2GN1ga3l99/3ySXYXHT0uQFSbPEtmyRJNyQ08wIYSQnqTM4rEM6P2AzeNklif1GU4S777kqYPnl5SNrH2C9X7Be+yRLRTa5QVW6ALYTBalh03rmN5gV/37riGw05KGF9jh9R1I+Li8w4DbMxzut/LsJnhdR10rsck/CWcCK9MbrOyy9v8l1YaeYEIIIT2Lr1evVe+fT1/fspHUTrNfbFm9ot08v7YXB6YN6S+y9gkuEt0LbApgXfCuqDeH9VEeUl9vsIkSwEDzfyg6E257ofO34fENPb+q729jXXWswq+WjPfZ1YdNMr3BenuyeINJf8B3HoQQQvqaIrIim31ZXcuSxJGrDWUV0VWhXefXLPM5x6S32X134dUPWMdV7kL1B/ZBF8R6H+FW+q3+YPXAC2x6gEOva+OT5Ak2bZI8wuZXVyDqDXax+dzAG9wtTn6M94GyQ08wIYSQniYpmZFvJuF24+r/6uov201sbcySfdmnTlsdLpsqnF/S+2QJz9cvwU5djnk8vS7MhFahsEVTYCcdCrMbsMr2HK6jeXPNetKOlwgrTLbrFLznlBd6ggkhhPQ8RT6EtOuhRg+z1b2XRW9L7+ebVGa2y0ZaaLBP24usowj40NpFeiDqIW+G6HZThAAet5q6TzTLTAEc6dM7EP+o9SN9jY2+u8ojnHQ5mH2DhdYOnW56g0m5oQgmhBDSUyQJuiQbs8yWFMrlqU0aNsdXbALx0Ol2ie200N6s9QGtifcsdZTl/NraT1qgBwQwkF0EZw2HzkJdNvv8qo+az8vOS9V31S6AAU30wvIxxLAphG2XQSyJlmdbN5/L7yVxw3BoQgghPYVPpuGksWbT6vG18dlGr1DEfmUZwiitvBPnlxRMmB2puqiQ6CuvTEvUljzvYnBQYM5yu/GKehDyrISu6vur5hVKAOuCWMLfU2zrpxt6gJW4VbY2V5seA92YV+HQ+jZCm3rrLwnUvkowKRZpQk8wIYQQUiKKSORESKUxlZaZJcmVNakktNMLLDVBt6IhEG3CTvf46p5gNW8TvXXprn/PVUXoBQaaXmDTe6t7e63DI2le4nAdEa0vD3pIdNgGEXiDR/1ztFJ9v4a1YzNccD/ik5gcq9RQBBNCCCGEkHKgxszRPcNm59lOdqbNwV57JWeJNilqN0xvpxkKrYdEA9m9wEmE4c8NZeEaDzhMnGXYJ9Ztq0urwyc+2tcLrOyG6/Fp2RDNpDdgODQhhBBSEnyyIRPS01T8mvfJEp03HDpWD7QwaDQFpimETdQyaZTpXmAbESGb0IfX7B8ctrcxBrAZ/qzqVkmdI8mdjXF/W8X0AudBGi8V1PGWRlnFL+WehyKYEEIIId6oh/xOCnS+ECChZ1j/X1LUd2T2bFf/9fx112UgEpX41eusoyl61TKb91MVRTzChl0Wsah7dU0BrIc31wcMIayp3iKFro2wX7CMl+veXtI/MByaEEIIKQFJGabLRpYxUQnpV7L0C541S2JwMNt3Su+7q7ane4DVcvOjlgFRAWzWpxi3WrQ/sA+hINaGR1LznWazuRLbrizC/dT7ApvYQqFJb0JPMCGEEEIyk0UIJw11lHd9QsqM+n7MmuV37aZd4oODArNfkaFXdgBal2k0PcPKIwwEotPV3zcMiTYEsN6eVkKGdVSW6jJg7pOPF1jvD6yHPJNqQxFMCCGEkFz4ilPb+LsUtiSCnvlZT4qlhz5XIBRaJ0kI59kF/bCYYdG6BzcMhU6pC9o6eoi0K+N0XsoiGHUBbMsIbXqBfeqz9QfWmfJo57uPED8oggkhhJAuk+QV7YUHKL0fcS/sD2kDvtmiKnbtqGv+sstab7cSvsMARoioEAaa4tect2ETv0F7m0JOeT7zIOtBn98BQ2S2u+9vEnoItC6AXaHPebNCq3WUSCblhH2CCSGEENJ2KIBJvyKlxL77ZssYnWarezRtXl2976/to2wi61kE8A9WF9hpSXLjpKqvHm2Pmg8zJhvb0ddrN5tdIzF6leAc2ARwuC+wC2LAnhWaVBd6ggkhhJAuYwpDikXS11Qo5NkXvQ/9ZZfJXMMkhf2BG4fH9AgD0T7Ae3w02N68NwIBOO+N5kZ0Oz1hlNpOrH1q7CJEhzHS+yYrVHuEiAtcV6h1WC6bQlq2wXPsEsC2MGizL7CrPnNoJFIN6AkmhBBCCCHlQO8L3GOoF1v77iti2aH91o+G9Kr5YV2ENT57fFRgznKJOcubHtCIJ1izDfvHGoLPTJ6V2DbDq1s39k/flqYhhqoAACAASURBVM0+bb9jH62OLMpzWPOCuwTwAWsKHLRWcI4OWbt5Hfp6gfVQ6B57l9NT0BNMCCGEEEK6jy58e1Q9KCGsvMI/+1m2/VQeYIXyuNr6rOqH8OrXot5n3eOpr2uGRLtQ3l7TGyyBMCNX3eJqk5oXNrZNh5fYhzAMWxfIsimSwxBtzd7mET5gTYGLnw9mDl5LRNvn2CazRVcTimBCCCGEENJd+kAAmwwNRccGnjkzmB8asu9/XSaHQptiuO6YVpjiV7czQ4ClRFPxInq6wjaEYzOpBfFtqirN/sERGy0UuuhLQff+qvaYZaoNAHD+MzKyrp4R2kR5fhkWXQ0oggkhhBBCSPfoQwGs0AWvLohtKOGlC2Ed0/Gqi9xhCYxbLRhrWGHzDKt1TAFsRqer8YgHAEAT45F+wAme4LCOUBVHk2qZ2zJDofMybHiizZBotT3zZYLN25vmBW61raS9sE8wIYQQQgjpDn0sgE1cHmCdSL9Uae8XXJfAz1+WGLeawLjVRDgN2PsCm/2BXeLO5p1VYcxqWu/jLOvxj94GUwAnbcdE7w+sh0Knocz0cYJ1AQzEBfCPPiki69vEOr3A1YOeYEIIIYQQ0nkogDOhC8UB5X3VEmmbnuHLXpLhevq0whYOrdsctJbA9ouafYnDfr9GWLQekp3gBI7vh4zO2zJCZ00gJuHuD7zJHIn91hCY+WJQoHuFlc30ZyUOWyfY0XOflqEAtoVB6+HRtmzfpj0pFxTBhJDCET2Y1bNscPgcQkiloQDOjAQg4BZWuvA0BbG1PovwNadttmHIs7ZBj+7AWmXR7Ujtv+kttnpcc2SF1u3NkOjwJUJje+c/I0OBe/ZTMubddXnKmRG6WlAEE0IKQRe+FGjth8ebEFJZKIBzMVwHRqixeo3DpjzD4bxHfTYRZ5bHvMDavBLCalhnobXByxOMZAGs27j619qyQqdhE7/6vC5wdQGsZ4PW67Im99LbRkoJRTAhpGWEEBRiHUY/3jz+hJBKwvtWJiSaXkyXGM6CSwSbVca8wBYhHKs7YbuxrNOwC2CbN9jsC+yqXw+Fdu2PTfya/10C2Ob1VfO8qqsBRTAhJDfKG0kB1l2klDwXhJDqwPtUeN/2SYYVWQ9BSLTyCusiLSs276VCDxkWcAvhoKLGf890u6ao1ctcAjgSBm3W5eMF1upKGhpK9wKnCWAgOm+Gl1MQlxtmh24n7BdJ+gCKrnLA80AIIdXHHDtYR89kLLV5vUx99MzPro+5jlkfEBWesaGKTMGqZ4K22CbZJdYPQ+BKd6ixLSGW1UYTtuZHbVPPwm0TwLZs0Go9/iSXH3qC2wUFMOlxGIJbPpRngeeFEEJ6D3VnN0Oi9TJV7vsroK9n8wQDzZBn3SNseoOtYdIJWEOiDTGs2iQ1r3QsDFrzAltFsbLRxKotCZjN+6va4iOAbdmgTe8wKRcUwe1CZQggpAeh0CovFMKEENKbhLf1xuOlKXwVwykCNFKnNm0TxLKxOZsQbgUpgYXbNp+Tv3eTjIthxAWwvj4kYmI/zQsM2EWwTfzq8zYBrLclosslBXAVoAjuBLaUegpTLPMbQwghhJBeINZ5lLSCOS6wEsOqj7BiRIbOjqZg1oWeKpAiKoQjhjlZuK3A926S4bZu3E5guxtltA0WAaxng4ZmZ02ApdpvWWZLAmYTwKadNMpMD3NMEDv2n3QfiuB2E4sPkU3hq7/y4g8FIYQQQnoF9YKfzzeFMDQkMfhpgWl/Co6lTQwr8nqCAcepaghhAEAdEAOah7iFU2t6fvX2RJJgOQSwNQxaF6JWVWxPbKW3wxYiLS3rJglgeoPLD0Vwu+HVT3qMrKG2rYbmdjPrsbB0aWhXOxjCTAjpGRjh1jZsWaBjjt8MvfHM0+MaNmmgUa8E7Nmgc5xmKYGbvhc0dtsbZTz8uTEREamGAI5s3hIGbRPEEvFwZsAufs3lSQI4tk0Ap3+ev+1lhSK4W+jeX74lJSSCLgj14X86ja1/bR6x6rMOfyQJIT0BBXBb0YWXiyxDv7hEb7i9xmNqXWqR0JpXGGh6hmONTEEiEL8AsPh7AtvcIK3eX9UOmwB2iVyXIFZ16stM8RtuI0EU2wSwNJbx8i83FMGEkLahxB+9nJ2Fx5wQ0hUogDORZ6zg0DMr4mV5SBorWBWEgq/x3yWGQ3zHC7b1R7aJX608SQD7CmIzsZUpfvXt2kKifQVwK+eFtB+OE0wI6QpCiNDDq3t6bWXmMlsdaXW66jXraKX9qixtf9LandbWbnnGCSHECQVwYSSNFaxSyySN9+szRrDPukBcZAKauGusZNYRGQfY8YGxDrTt2ASwXnd4HIy26VedUxBbjk+k7cbx1ctVHfr4wZH1tG1TAJcfeoLbhZkQwpYggqHQpE+weSZVmektdnkxTTvdxlzXVadPHTZ00WmGabu83a79SWp3Ur3meoQQUhoogDuGRHy8XlNwDWT4ibCJtVgYMQBhekH17Znr+27f2E6S9xdAJAmWUwBLY15fbopsw8a2zOb9NbdJAVxNKILbhasjQpodIT1GmmDzDdm12bnqdtVplvv2N05qY56Q47zb1EUzIYSUAgrgjjE0JDH4GYET/mhxb2pkSA5tPWURcWjEQJti2NzegLC3ycaSnZrXzpbzZaL41dvqLYAtgjhSr7YgSRjrAtgsSxLA/DaUG4pgQkhbSPLmFkWrdXXLu5qn3WY7KYQJIV2HArgr6ELL6vXNcCpsprbMyWaHYOEQe1kE+Jbz7ZUkil9twiZ44TEfC+uObj7R+6vKbWLYrO+sLzA3R5mhCC4TDI0mJBdVTQKVpd220GlCCOkaFMBdI+LBNJYNiEwaOKgjIXhRohl+LYTFM6yMNHtvzO2q//rQRxYBnFqWMA8ke331cpv4NeddgppfifLDxFhlQe8zTEjF8Ul4lWTjY2f2nU2y9anDXO6qz7VMr8vlBTftbO1OO3Y+wrmqLwUIIRXCdKuRjhFJ6mR8siTFSqvj+D9I3LmbiCWNAtBMcoXoJ54ly/GxFetJs1R7jHpjIdEWO5cAvn+cwORHZWx/9PUlLMfFtNfm1flQUABXB3qCy4J6xQbQI0xKjc/wO7Zltv64rnnXdJZlrnak1eGzvmtZlr7IrWyH9D4c5opUAl6fLZN1mKShIYnBzwlM/ENgH0uKlaMNPsMkAWgmvNINcg6PtMV1Mj5EkiEmI9uW7nK9zNZvOHUbDWKJuTSbtPBntSzWTlJaKILLBIUwIYQQQghJIXxENAKV8mQmNlcxHz/VfKiB9W3GlGSG7SaJb5cgTRDFrsRZul1Evzv2UyaUJfUntoVJk/LCcOiyoX9rGBpNCCGEENJ3JI0VDBhD9TjCer0/Rh2qfttwQdJYOa2uxI+xbqReQ9Q6ha1mjyQ77bhF9s3Snki5sV/6urFjo9me+yVG8pQdeoLLSI96hG39Kvs546059qxtLNqywlDN8sLzQsoKr01CisXm9S0iHDqGdHt/zSc77zGCjXoAi9fXmMkaEu2ydTUhKQzaFTJu8xTzLlcN6AkuKz3oEVYPPyrDrS782jXWapEUvT39eNj+lx1mKS4fFBmEkMIRomeeQ3qFoSGJaf9hPyd5EmPZML2itoRWalnEi5zhY/NA63XH7NQyS7mydwlgs37TwxvzTDs8v3q9ZvgzBXC1oCe4zPSoR5j0FhRe5YDnofdgxAXpOhS/pcZ2Z8hzxmz1xEJ+Zbx+q9c3w+3Kaqpv1/T8ajNJ4c+RdUxh7OkJtr0cSPL+qnkpgfM34n27CtATXHZ60COchm2YGn3oGN3GNbRMWh155s222dqUNuxPr8Fxa8sBhRIhpHA4DnDpsQ53hOyfpGGTjvp/EveOjQ+T5PL6ZtluqndY2cGyXK8D6QL4V/sITPhfGd+kvj9we35Nb69rnlQHeoKrgO4R7gGS+r7qY7favCBq3lzmGnvVtDPHajXX97W3TZttcK3bi7iEcC/vczcxjzWPMyGkUCiAS8/QkMTg5wWO+n/R85MhOXOI1ylWYjMhM7QQ8bKs25aOmaT+wLFVXMssbUvqD+3y/Jpl/IpUE4rgqtBD37B2jonqWl8XqknLfe2VTVob+kmc2PaVHuL20E/XVb/TDy/RSMmgAO44WccKTq6rgAbBPXxQYjh0jm3HVrEI30hxkvh1LFeTPsNHuYSuq8xsB0OhqwNFMOl5XBmoXQ+XvhmreZNLh8eIEAIwZL8yUABXiqEhicEvCBz5++a5Gsjx7tlXHApEL4uWMkPrFeuzKeI2zca2LOlSNhdZhTfSxS+/LdWDfYJJT2HzPGbNQJ3XnhBCCKksFMClI22sYBtFZYcGmn1df/x7iV/spfULRlNcpvURTvuYdZgmNjuzfbqNuUxK4IF9g7BxWxNg7odr/4wy23b4takWFMGkY9iSRiUt0/vWmv19zfUUtr7Bys7l9XXVm7Q9Vx9k2z642upKukVRTQghpG3YfmMogCvL0JDE2V8ULXsirRrVFJ6GekwTxV6feLVWkWxrq8tGF7e2ssQ2pJSb7dC3c8HGjHipEgyH7gUqMnxSlr7APv1qfcuz3pDy1pt1H1ptJyGkP2C/YFI4+nMDBXBPICXyjY+kr2+WJdhYR0cqaHwm12UojYk0UWqr01Z1Umhz0nHh16Xa0BNcdfRxhElm+GBJCCHthffZEqE/K6hp6VAUpDIMDUmc+yWRzxPr8MhaPcEatjoKCYd2eH2TPL9qkWpXbGXHPjn33bKNJK+wBL3AVYQiuOpEXsu1Rwjbxs41P/rybpA1lNgV7pxlXUIIIaTSmEKYVJqcOtRLHB72W4n7xwldV8a3n0N8p+2Hb2h0bFlj+oH9BH70O+kt9p2h15Zt6OuT6kER3Au0UQibQlEfNsgcQqibb8BUW3zbkMXWti4hhHQS11jchLQMr6ueYGhI4rxWvMGIf6woQeprn4K1HqPSzOJXRtuUJvYT22SxM4XxRV+mF7iKUAT3Ch3wCHOoIEIIIaSiJD0bUAh3HSmzZ4K2cf5GlizOHh97m+Ii8Jc/EM7Q51zbtdXj4Zm1ClgZ+YcH91PJTN2C19oEz23z8bfaUAT3EgUL4Vb6cdkyIZuZkm1h1ua6rnrSypPmXduytTNpm620r1XbpDD0pPYSQqpLFb3B7A9cEXiOeoKhofzn0cc7fOhvZKJ9HhWc1zNrM7AJ+sN/K22mmcOhXdumF7i6UAT3Gh3wCKehD22kz+tl+rBCemiyOSySqx5XuUIP2Tb/27blaqetbp/9TKsjr625f+Z0UnsJIYT0KbbnAbqzKkHWsYKHhiSmb5QjLBoWL62BulRcV0zmbbbomXWJX902TfCmiW6zPt2GArjaUAT3Il0Wwi7BaPNg5BkayYYprm3LfYYkSvKgFjGkUZZ1fIZVspF2LAjpBL7RD4xcyEYVvcGkZFD49jxDQzLIVgx/p6wLUywe/LDEr/ex150HVz1pwjdN/D60v8APfyNTBa+tHUnbb2VfSbmgCO5VSuAR1smauCpP3eaDdJ6HxXa2sxO4jgUhncQV6WBGZrjK9HpIdWEodEnQv0c8H33FhRv730N9PcQueyBu6yu+U72zFuHrEr+p++n6JGzfts2L6QWuPBTBvUzJhDDQnofadng+ffr/FlVvkW2gF5iUAV5/7aUK3mAK4BIRKhSej35C9Q++cGPP0Gj4eYilBA5aJvHAviJWnvdjxWiErT0uwfzQ/gKH/kZ6iV3fkGh9mxTAvQFFcK/Two+f60ErKamUWW7r42uzTUuKZdZjPmDZyvR9MG192+nT9rT2pdWbxdb0oJkJspKOBSGEkD6Fvwd9iRLCF305PTTaha+HtiUsDUpqX2JbHO3OEg7t2p6UwE9H8vmqV1ip2w0gHaDgL6vvUElJ/XuzzKf1E856M8raDzlvW9Pa2C5bQspOkhfT9XIN4PWuY3vBVxbK2i5C+hElhAe/LHDww+7vZZZwYgA4cJnEjJECX7204SBo4Svvs2qix1jjoQMEDknaT982WQx/OrLcETgkGxTBJJEyP2j5UOW2E9IL+CSlcwldfn+Tqfr9mRASRX2nWxnqyMXQkMTgl4N77UHL/Ou3Wc6wiMGiW5x4W0vZWJ62pN1G6QHuPRgOTVIpy5c+S7KnboQEl72PHiGdhgKt/ZStf3A/nnO9a4vPh5BuY/No+oZJKwGsEh8+uJ9oOeDQK2w5JfRaysALnGdbaX2CKYB7EwFA8sSSqtCJB6xWttGPD4CE2DD70dumbbY+5SROGY5VGdrQbqxD/T23HBiuRz9SNqeByDLx9c/E6+jx40b8cXmCBweL8RAPDorYy7MDUzzDuufXFcnzlZ8VfA37hmc37IbGB+345Ypf4hsrfQNAcR5vfj97DyEEw6H7GnUD5JebEFIgPsnzbInmihiLu19haHT7iITr//lvccE7XAdGGIF1epkSwqqO+x+Jrd+Nvu95hhAkvYMtYaiPrW1ZyxEOOS4tW5Pu/sfdeHf4Xdz9j7uxyT9tEnq8TTGctrkk0U96B4pgEojhEn7J0x4KbMv1IYJcWaH1dcwhhcwHcrM+m61exgdRQopJ+kay0677j+sBt9f7b4f3/H+8FxS4BK9a1gLy5oeDOurx35oisJ3D837x6zCktfkB6vW6pTwudHrtfPczrZ5LdX18ZWZ7rwlXM5UX+N3hd8Oyxe8sBgBsu/K2oRjO4vGe8ugUDMvhnry3kQCK4H5GyqY3uGRC2OYpci3X583hhMz/uq2tzCx3CeG09hFColjDSEt0z+kVWhHCrnvZm2fPh1xRh1wRCD017fL0V/28RsRvGwRvGvL6ByLe4VaPpxACFz/4MKSUMYGbhZOX3B6pg+KAmDx0QLFCOOnyUouWjRf44W9+hgs23h/v1d+L2Kyor8B1b1wHAHiv/h72+Gjy89rUx6cCAOqyjuH6cO52k2pAEdzvVEAI5/mR9Vmn1RCeVtpHSD9he5jneNbtw1egmPe/v1y+JCZ01XxYtzb/6nFXpIrjKp3f8Dr989+i4nfEQNuFrw15zf0ti+EkAZzFC6w++vL/Xngzv8MkwvRnb8Bh62QXwr6XkGm2bLzAj38/C+8NB4J1RX1FZPl7w4Eofq/+HlbUV+DnL/88Mr+ivgLD9eHgvwz+KwE8LIcphHscimBSSiFsC29utT5bOHNeb27R7SOkV3F9R8yoDVIsaUJYCIG/X39HRMCG666oQ6w0EJmPrLtS3Duq27wwfgbq7w6HgrgK5ze8Tt/8S3xhFwSwjrz8Hoi9v5P5WAoh8NOHftPW4z/phsWVOcekczx0gMDgJa1fE0k1LBsff25Tojecb3iGdXFsCmDSv3CIJBKg/4CVILy3aHFZtNeW4pcQf7L0ESbFYYt2US8e/nHjXRArDTg/kXUSlqXxzO7nl35oICEE5CtvQS7/c7PQlvxKz/bcYeSsuyB/dof3cdQFcDu8wPp6E6+/qdTnt2pIKTE4WN3jOeOFRQCa/XR9kI6PCyWAj/mf2ZHy9+rvRT662B2uD4dlOqYXmPQP9ASTJiXzCPsmrUqySbI3y1zDuNjsbO0z1yOEkDKg37/evfmecPr923zHav/Xq5fig3tvDQD48yWLQi/vvx25S2iz/MQ5+NiJY2PrvnjITADAwPtHQD1OPrP7+ZEw6TLdI4UQzSGOdGwh0MZwR+Kj/2qtUz72YnQbX1o3KH/o8ZbbK2fclurhB9AxAayma/MWlvL8ku5w2UuL8b4RI7DXqgIjC/AI6ywbLzDl0avxXr0ehkErTIGre3p1AayHQZvoodAUxb1Nz4lgU+jYsvza7Nt9067Mj0NJhLDtONnCKX1tkhJp5dk2IYRUAfX79+7N98S8uO/deh/et+W38I8b7wpsV9TxgZ03BxD0D1ZCWPHm2fPxb0fugjdOnwe5oo7lJ87BR/97j0jf4NXP3gcvHjIzFkINAE/teHapQqSFEJBPvxpfoMSuSwg3yuQrb0Gs9uHIOMFivdVj4wTL3z0VCuEikBcttR5DIQQuWfa7QqOesjDh2htSw/BJfoaGZCFjBQ8Nde4cXbP8VuzeSEbVqhhW3t+pj8+NiV+FLbzZDIk2w6DpBe5feiocWhc2Lk+hSadu1Hm305UQI1doNMOdEuEPPyF2XPcxhlC2H1MA28Ka9em/XXtbpOxfx2+fOxTaxRPfPb3r514IAfnEy80CM9w5LRzaERpteoFDW586MyCnL3FmXE/34BbrBW4l4zQphsFBUdoQ6vlv3gHA3oc3lUZctFr39CfmJZqb4dB6SLTZD1gPg1bQC9xf9Iwn2CZAbP2hiCfKI6yOaQm8w63g+1Kk1W0QQqKo754tGkMtJ+3BJYBjdo2yf/repvj79cEDq/LkvnPZYqy877Z4+6KFhbbtT6Omde3FoRAC8pHno+JTZYNOE6S6oNXLGl5g+cjzze18/hMAAPnwE+mNaowRnCiUDcEsz20mpdK9wN3mqDnz+VK4wygvcVm58e278L4RI7D1B5ttjHmGjdllBzZtL3j2Bmv4s4ktvFmV6eIXQEQA6xmhdSiEe5ueEcEubDdhn/40+rrmOLFp/VGTwq/N7dgeCs06uvZjYgrgisMfZEK6gy6EzXLSHlTyq3A+wZv7vi2/lVjXny9ZhH8dvz3eOn+Bdfmqp+wVTr90+KXWUOhSk8UTaxHB4pOrRm2khPjc2pC/eyoQx19er/U2mm3QBLEZBt1NL7D6HHnVPAphEuP2v/0C7xsxAu8bGMA3Vkp+trzy1VvwXr2Od4eHU8WvwtXH11xuE8C6fV3WKYD7gJ4XwSa6iLX1p3H1G9U9Gb52tjrNMludNtHdNWwCuKLeYEJI97Dd30h3EO8fAfmuljDm1vsgV9SdibLSUH2CVzt9XKb1Ht/klBzD/lwCKcdnbaK2voD8w3PNPrtApO+v+OT1AAD53K72CkwPMBCEVQ/XITZY0/rbKB96HOIr67c1w/T4kV8CECTEKopJ22xhLT9+weLCtkGKR3mEW+073G6G5FDo3XX9z4qtT3Ak3FlGvcG6ALaFQVMI9zZ9J4JbefDyXTfNzhWmXfQwPi3TIx5gQgjpJ9QYwC50Aazzjxvvcnpx375oIT50yA6FtC8PQlwCAC0J4IAZEJ+Lizj5xI7ubNAmpjdYJcB65PmouE4Su2aIc11C7PAw5PUbee2F+NG2AIDpD1yPupSoyzpW1Idx0Fc2jtidf/8Dub3AJ9y0FJO32wqTb1wSlp2047benuYfXTG3+y/yK4p6TswqZPXEWUUk0aoaNk/wUZ86KjI/9fGpobh1CWDlCT7zC2fy+u1hel4El/EG7PL62ua7hvL2UggTQkjlsYnbrGHLb52/AB8+fCfn8pePnBVmh/blsf86OfV3Oo8AVut4E3p1d4zMJ9nG/isBbOkvnFpnA7Hzb8NpefmG0bDnA5ue2RlDi0Lhq3PaL+aE5XUpcfg3vxYuO+feX6ZuP43jFyzu/vMJcdJvotfE7NOrmPr4VACIhDnrfYBtApj0Pj0jgpPClDtNnu2aIdVdR7Xf1S+YIdGEEFI61O+HGurIh6Q+wSvvu22sbJVjRkfm9T7BALDmRQd4b1thz5PRFLKmAHaJXB+hLH+3VTAxYsA/IZaOEqUbrBn833CtIMRaHz7p4SdifYHFt/8d8q7/cYZFy+s3iohgsfcjjakDAQCXPnxz4wFdRoRu0vTEO34WTv/4298AAJx51y+8+wIDzf6/J+24LSZef5Nnf+PABkjPAk9RTYrC5gme+vhUTFx/IgDgpMdOinh/AbcAphDufXpGBAPJGYBtSaZ0W5+EVy6hat7A9eWuOsxt6//T+ip3BX37Fc8UTQghvU7XfzNy0PwtjAvcrJ5dmxgWQkA+9HggPvUxgEcMNCOffMSwEroq/FmVmeHRaltJfYHNrNBWZgAA9vvys5i5bK309jn4ydKLUJcSR236Xzj9jnu91ztxh21ybxMAfn3duc3rUUpIyPC4pT1PkShVHCu4k9iE66QNJmHKo1MAxL2/+jqmAKYI7n16SgQD/uMB+9plKcuyvaL6F3cFPUyaQpgQQkhBZBG7ufsHWxJihfOmjd62DbMJUPnrP7rDo52i90Ao0auY/dt1G97dOg4Y2RyC6bxff8zbI6xPH7r4XByz+bcBAKfeepfTC6yePybdsBhSAifvtG0mL7DuSW5MhAJYf7a5f87pYXlpuoRVEHOYpH4MjbYlxgKiYdI28Wv+r8s6zv3SubwOe5yeE8GkQyghzBsEIYSUAiFEOK5vr9JyYizTC+yiIYjF59YOi+bc8TLqEqjXZez/iuF4mfj6OtG23/77+HY1L7AY/Z+Y/3/3Ypd//0PEZNxGT+HSh4O6Zgx9PCJq83LwTeegLus4dstNMfWWO5zJroDgZ15KiePmL8okgCPNcwhgs/y+q04NjjvFcC76Ufjq2PoET3pkEk7a8KRwvva/tXCaYdD9DUVwgXR9XN9O0w/7SAghpIMcaOkSdElkuiUhbIpQiyAWX1o3nJ5/76uBwLUI3yQBXJfAGdc8E1kmRq0LufS3kYzQ4TZH/ycWPnI/VtSHMe9/P4vR//FopE1ZQqEnb9IcqurY22fitC0OxE+WXmS13W/h6Zj43c1x8pLbveoGgNPG7Ihj5trHjDY59LKr8J+jx+KX154VFcBKYJvCuPH/3iuDREZ98zxFCsHlCbYJX32aYdD9Sc+L4E7eQHmjJoQQ0k2SMj77/B66xrYP609YPz3Lc76+n/b+vTnFcEIotBK/C+9/LRSyeQWwbdnkWU9CbPUpyEVD0fY02qFCnutS4qrffxpjv/gnzP7tuhi30VMAgANGPo+LH1ojMeR50nf2xuS7ZoXlp44KkpQlhUiPW3Aqjt96FE64aWnEo6v6Ap+8UzSy4Ji5C7y8wNIQt7Gw6KTyxvw9l59EIUy8cQlYszwpFBoAzt/ofF5zfUDPi2BCeoFlWBaZsHMrjAAAIABJREFUH4mRXWoJIaSMCCHw9kULnSLYZ9SBpPHrXfO+9Rc9ekNeb7D49r9D3vt/8fKvrI/Fv14eCtZ2MemyJyG2/xTkwociYdDKC2zj0ofXwX5ffhYAcPBXXsL0B1a11/2dvXHC3bMjD/wTbpuB07Y4MF9bG32BXX2Fs5CUGCtS3lwhXHbP7BP7UgirpGH9HuKchVZFcOQaJD1PT4lg8y2zKyOzmk7LBq3b6fWY2yvDjfm0006LzE+YMIH2PWCvxO/tpxmhag1zlxjO0p5272sntkH7atmT9iBX1CFWGrAvk+nD7/nY5F2307+TifuheYDFNzcEgIgAbocXWP9/7MwnIHZYD/L6ByICWHmB1bSeEGvG0Mdx4OALAIDDvvYqzvnVR2JeXQBWb++Pb7kwNWnWHtedhMnbbYXJNy7RPLt2AZzFC5zU/zdW3pgO/kXF8d0/n9KXQphkI6sI1qfVNTh9o+m8zvoEAUD2wsl2idUk4Zr0Ztq0M9dJ2kYnMR8+TcyHUdpXx34ZlsXFr8GoCaMiQjhL/e3e105sg/bVsgea99Zp06Z52+qo9bot5MtmL4TAm2fPh1hpAB8+fCentzZvOLTtNzNP/WnbAYJznOX41Gq12PK3/2DvA/uhzx0Cedf/QGz6eQDAkgeWW8VquwSwXvdZh6wPAE4RXJcS4zZ6CjOXrRUK1oO/8lK4L2fc/+HEUOismaPn7DqpLSL44v33imSAVuf9W2OPtZ6jey5vJDGyiOZN9zkhcu/o9veu3duweYKLGCJJ1eP6vubZp1qthunP3oD3jxiB9w0M4H0p/98/YgTeq9fx3vBw4v93h4dTbd4bHsYFG++PI39/pLV9SSJYid+6rOPCjS+0HpOy3e/54rl1hBC95wn2CdXx/ZHW7cx1WnljTvwYNWFUJAw4LQQ4602g6vZAtrBo3iSJQokGm3jwWU/HFLNpuOzVj/qECRPCe+tV5z/afACWwcPKXj/+d2tb1D3aJcz1+m3lvWCf1B+4FXwEcNG49tf2u/viogNVCuNQNL3zyFBjvh4ug5R47tqxEJt+Hnc8/EYoRrvFjy98HPW6xA4bboD5/2cft/fSh9eJPLBPf2BVHPa1VwEAR3/zLZz2iw8V2qaiBbC6ZmwJsO678hR8a8/jgiRYjWXf2XtSuNzqNTbo1veuE9tw2Rc9VrD+0qmoNnaLpKRWNuGrl1+48YWxdcp8v/exJ8n0jAi2eXDbic1r3Alcb396qXzUhFEA7CHAyvOp2yfVbVtWJfuRE0ZaPcJZjme7z6HitNNOw4QJEzq6bZb7l+ui8cVFLwJoPgg0H0wRzuvLXC8EpZT41K6fCudNL62tPaodNk+wEAK1Wg1XT3+0IXrjXH7W/0EtlJAInl/SH+Z6pTyNdghhX09w1vps/O/6NfxHrYZp06ahVquF18vLtxwOQOKlJT+MiFq9f6kPa4+5KiKAu+UF1ssAlZVWOj3Cusf2nF99BD/+z9fD9fThkmwe3nO+eygOXXxuqkd4l7n/jRN32AaTblic/+S6MARwUv9fqwBu/L/zsknYbN+a172m3eXm7x3pPkki2CZ8geB37KIvB5Ej06ZN68lnGGKnL8Ohsy6zTXc6HNon7FB/E1RV+1ETRnmHANtEl6tuwC7SqmKvC+Esx7Pd59Z3WVmvt16314XvS4uDMMpoXzz1TxPDmhBWy9KEsJpfb/R6YXmSh7hWq0FKGbZbtXPOBX/UvL6IeYGV4LXOS4l9al8Mt12Wc1CUPZD8gCOEwOunzAUAfOS43QoLh86S0CpvuLW+TOflW3/UFLxQ14JFADvno15gKWUpRXC9LnHhjz6Duf9zl5cITpo+YdN9cOztM8Pys7Y6BEcsme4dFj1/txNx/ILFhXmBpZSYMX5cOP6vKYC/vefEMPz5O3tPwt2zT2ja2USzlNhsv5Nj33EXnfye6mVAMQLGlRiryJBoWxeTvC9aux0OfdhvD3PuqymQ1fWlC2AXZf998H3uJE16MhwaiHuBzSRYeth0UmIsHyFsbqObZL3Iy2Kv7NT/25E+XuEyLAs9xkW3p4z2IzESIyf4hT6bx7Potpj2vjffMh3PXrdXovKVJa8470tSysZrUEBAQDa8qephU6Bxn4MI7ADn/VAte2LeE2H5p8d8GkC6GAaAay56rKFzWruHXnbq7wAA+9a+hFqtljlU29U+G516qEh6wDFFclJirDLg8/L4rf93Hv7x0lNRwdvjArgugQPOfBS7ff6zuOJ3t+YWwCvqwzj29pnhsEgAMgngMEFQJwSwdu7DEGitPCaAw3Lgjp9NxOb710rzYO8rSGw2PvadJE8bs3araSfTN5qOQ39zqHWZeb+RkLj4yxcDyN6th/QGPSOCEx/0Emx8ypI8IO2ibKEU7SjPWocZJp329qtM+1p0ebvfPnei/T7r9PM5zlOuBOkrS14Jl6VmBFaiVzbsRFMg+wphfV79/9PcP0FCYv3dguQ/+kPGtGnTIITANRc91qgThtfXnE/3Aoee67rEpVN/Cykl9q9tnOk+bR7Hs6ZI1FcAw+8B9RXNz/B7+bre5H0x6EvaGMHqf1IElFnmelnss64+ry9P4h8vPZ2yl/koswC29U1WQyKZnPOrjyTu56mj6o1hkYL587aOLt9v4Vu5j2FLGAJYv0bumX0iJCQ2GTc5+n3SBHCzuCmIfWn3C8lObaPTpLVRiV85ZQoAQDT+dxM5ZQrExkE7Dnn4kOgyLQJBiV91vfm8cKjSi3DiR8+EQ/cKZQiZ6IR9mm2eN4tmxkhb/VnrddVZpmNZJnsgX1i4axtJ9ZRln8tir67tV295NVKe9oIw8l89o0J7SJV+odHW8oZgNYVwrVbD3Isf19ZFoSK42R7ggEkbZ+orXKvVcN40GRO9rvmplxfXF7mVOmq1Gl497gqIlQbwsRPHdj0yKQ9CCLxy248L9wKvNfpK3PWbN7zFaLdEcF0CsyZsiEsfvhl1WccBI5/HxQ+tEXpsj/j6a7GM0Ob0qaPq+MlS1Rd4JRy6+G+hzYztV8Y+N7zp9AIrD/TisdNQm7ewZS9wvV7HzIP2wX1XnuIUwGEItFEeF8AyUj7qgFNLnQOg1brM73Y7M0TnCYeu1Wqh+FWIKVO6Hg6ttylJlLtGJyjbddSJ67Rf6blwaFJtdIE6fmgo+/qDg9a6dMYPzcCwlFhRr3t9alvXYnW2w/PTK/bt3kbZ2pPHvh3UajW8tvS1VDvTQ6eXR0KhpbB6hPX1bN1ObOUA8PjcQPBusPsG4cNHJwQwpMQlJyzD+FqzK4HrxYL6fk8/S6L+XuqhDDn2+xK1mgjDr31fXJg2WWxddbcrO3QnaUcYNIBKCOCkTNVHfP21cGxgxaTv/A0n3P0Br+M6Y/uVsd/Ct1CXwOydot7kXeY+n/1EZcAqgE3Ba5THBLBRftuMGrY4sPn7nPd71077dtwL2oVNLOnPUfrzjxAiJoDLiO6hTutD3snromz2/QxFcInw9Zy53uxUyd588ATyCV8d2/qXaMJ43wcvzlzn1xafiBX1YQzXm8LZFA+dfoOnMH8su/1GsYhy1027jG3NUq4vK/r7VavVsPzW5Yl1mbjEcLhM2IWwEqFqPT382USJaiGb4vqxOY9hgz02iHiBO8ElUwIh7Or3pe5DF54XeICzMmG0xGnzAiGc56VOES+Cpk2bhtVq4/DKMbO96+onqiCAbRpYHxc4Dxdu+8+xsnELXsfsnT6CPa57BXVZx9zRa2Gna6Lh10V5ge+9cqqqMCJ0VfgzAGzygym4a9ZkS8g0oASwtZy0hVDwTp0aW1bFoUHllCkQjXtzEcP8kd6B4dBdpCwP6J0uV0KnVqu1LHyzoAvicQ9c5O0NNkWw/nlujzMjQtjnDa7vmzqbvc+yVuovm30Z25THHmjP96tWq+H1215PbIsrdDlpWSQUOvTGNe18w6Ij3lytzg322CCSDKtdXmC9XiklDjphMBJCqRBC4OILtRDohPBn27yyP2OBsNbfqXtrrVbDy0fOwupn74Oq8vLSIwr1AlehL7BedsVxn8PMZTehLiUOHHwB0x9Y1RoKfey33sEJd38Akzf5OybeMSIWCl2XdZy39ftx8E1/tYZCX7XLquEx3+maZ6En41qy5+mYcO0NxYlgiwAOPbvOciAigC3lWxx0eqzLko7vi8Zu26fZ2cKhgWJDotVzTK1Ws4pfEzFxYsvh0N9Y6WsAgHvf/RXeq9ex+Qe+iUV/vruwcGizbYBD2E+cCCA+xJ+iKtdRUfb9AsOhu0QZwh+6aa/eJHZSAJvbU4J4t/vPb6nONa46Mtyffn2bqN9AfUK4sthn8Z5mvZF34sbfzu9XrVbDG7e9kd6IlBf3epiz8uxGyhtJsWSoUhHa63bWTWve4NCrDOCPc/6Iz+yxAeZc+Fh6+wvGPMa1Wg0zZuTzAJv8ZPsgNNq2TSC9v3wR91y5oo6Xj5wVsfPJGG2GUqt583/93eFwXl9mTpvzG/zieLyx7DSsePt1u8jV5wumKgI4KRzaDIUGgMmb/N37GKhQaJ3d5r3UGBZpHeww55nIsiIEMBAMgeTLnZcer53+qAC2ljcoywv+rOV5o8CAQLgWSRYBDARi0iaEszAkhzAogmexzT/wTdzyl3vxXr0N45xPmZK4X2qZMIbuU5Tleul0eT9AEUw6Sqe9vy5UG3Tv8A73nJ2wxjAA+4PkGlcdGfQf3quWGNKrUA/Ciqz2qiyJdgvCbt+cO+Fl1WnlnPk80GRFF8BJ4WlSNjI7IxCxtn7AalrVFSnXhG8oaI2waIVLRLt49OpH8dnvb4Crpz/aES8wpMTFkx6EECKSoOviC4oVXT/eOhDC+ksx83ptF9OmTcMatf3w0uGXZl43TQTr4tf87yWAh6b5CeACvcDq4vUVonttuUbsuFx4w/OZBPBJ+37KenwPO/8xL3EMIPTk6tN6IivlBVblUzcfxoTbELMP5u0JtABEhkWyeYFbRd4xEUq0hv9l3Vkmtj7ZWs9tM2oIb0SGZ7gKL/5t9vq8T706g4MC8tLFEPtta10/D1kEsKIIIdxu0gSwjpw6NfL7oCjzddSJ67SXoQjuML6erKyeryLsXcmkbMkRkkiyL4MA1rF5hwFg89vyeXU7Jc5s5Z18O5j15tku+3b+SCjaLeB99ke3EULgzdvfDMvFQIJHQNc16hnSEMPhYkMIh9NGv95wu5Zhk5zofYw1z3AghD+Lq89/NHn9Arn4+AdxcO2rHY/caOXFVxb7Wq2WK0GWSwQDdgHsEsNWAfzQqVjx5zc6L4AzCrnZS1/CuK3WwKU3vxgK3YN3WAvTr3/Ou46JP3sCU/dfD0f/9E8RgXveYRvg0HP/6F2P6gusEmKZTN7k75h81/sxdfPg3KghkRSqL7BKiKUzZ9fVAADzd1sLALDDnGegn/5WvMAzxo8L6sgogCEl5M0/tNqJ7Zvf1Vt/ejSinuH+YnBQQP785m43oxJkEcAKOXUqRAFjzJNqwD7BbaTbXrK0clOg7nbH3xs/cskfqd5aJ9o0p397yNqlE79pKEH8zSUnp/YLVp/X9jrXmnbfJrBqtVUKa+u0aW+kPiQntSWrfSe3lWQP+HnEW6m3k233KVff2bfubD7UpnmCw2nNWwog0k9Xf4jV1w3LNAEdelhlvG+wbf2wXBrrN6Y/+/3PAgCuOu+RtnqB9XYfMjXoi3bhuRIDKwED77P38c3aJ1hffv7t0YRhec637U18ltC1Fw+8BIA9HHqNC/d32gNN4QsEgnbtKw6N2T+90zmJHuENfnE83ngweAhd8Ze3Oy6C1x5zNZY8sDxTOPI+W6+JmTe9EHp6D91xLZw3/7lMYdCnHrAefnLR47FlF/7oMzjgzEcTw6/nTv4PzBha5PTgFj/dHBpJeYKPvuZ6bwF80X57Rq4JeeekVLGbuQyNcikhdpwVbGfB3hA7XZ74HdPx+S6V0X7ChAkQIuj7OzgoIGcvCZeJcVsX1yc4o1jUUd7gvEMk/eeIr+KOv9/fliGS8uyXmDjRKYLLcl10075XYJ/gNlGGEIYke/UgPe7+FTHx2g6+eMGzuGRwnXC+CoJYD5f+2uITvdb5t9mHozbO/QZRiEsABOJ35KTVASGCj/Ko5ZyvHf0YarVL0O4Xl53yZPmEDbsEQqfqbRVbW3y/v2/d+ZZ3hs6IndJB9eABNuzrK+Nh0ua6Zn/gsH7DG+zKFJ2E8gb3Knnu1xMm2LtVmOVp0RkTZgTLdXG75ozxqfbP73NxKGiV+LXaLwjsn9z6DKsYBoLrYvivf+64AFauwqx9dQFERC7QXPaTMc3fsZMufwp1CUwety6AwAOs6nZtV6/LFWIdrNsdAazCpG2cu9du1nJ595TixG6KAAYk5IJxACTETpcDaESrXLcHTnv8S6VzNBRVPm3atECoXnkLikTvV6ySQ7UihstEHgGsjgHQfE62JV4ry3XR7fJegCK4j1Bf6v0eqLdV9Nr4/PnPhNu8ZHDd2HJTGCtPbLcF8/ihIU0Iu/sF26jVVkGtpgnfias2RGyxjDzjM4AAakc1Q+2mTYsnTGpVELbrhmqSpY0+Ido22zT7LKHKNsGfxd6nPUDw/bUJYF9PcNhnd0BYhbBel1XImiHNyC549SRberIsJYSvPOcPTi/wD475vLXOS6f+NpMXWIn56We29/73w02ktX9ZGnnC9tOutTVnjI+8oEizX2vWwXh2j+lYZ85hXvafWnI0ntjiNGuYdNcEcMZrU+fgHdYKp5UX+Cdj1sEZ1zyDFcMSx479JIBAAE+e9WTYF/jYmU/k3mYZWLrXGQCAM3bfObZM3neKVZR2UgDrZXL+2LBM7DoHwBxMWG8ZTntiZNcdDUXaA40uDlcvta6TByV+5ZlnxpaJo44KlnVIDP/niK+G2aG7RfgCIOl4yHjCLEUVrqN22VcdiuAukfXiadW+VqvhgIeab7W7yWfOfDIWVn3J4PoRm+//cjokov10uyWIlRAeuWiy9zq12ioYWfsIIl7bNjPyrM+GnuLakX8AYBfDWWn3D3y731q69qMo+3aUu2x0waumfbzCMe/uAGJCWLezbc9X8NoSZKm+xTZvchJ7H/Uf4fS7+12AlQZWwrAcxor6ivCzysSNQpuZJz6cbQMdIO9LkVbrNetPE8Cm/SeuORxyzmHe9p++PZ4v4vVfBVE0w397J7GOdpI1GzRgT4YFAEfv/glMvfLpphd41pM4YZ9mIixVt2u7gN1DHIZYN3RAXg/vOd9tPtIduOidXF5g+cszUwVotwWwWSbnjQnE8Jh5AOZhwqceBPDVIi+j7jPC/wV8EoODwir2FGqZOOqonvEKJyEmTvQ7HjleaJLywz7BBTBv3rzI/OjRowG4H3K7YS+EiIhgn768RfUJzlLP85M/gz1/dQHqMkjDU2+83a9Lieu+9aOueoaVIP/8guMT+wUDM+ICOAxlNudbC4VOm192xP9GhHAWL6uy9/Gw+ojgKtj7rNOJ9iiUba1Ww9t3vQ0gLn59PMHOPruN76pKemX2ATTLIv16AYT9c2HvG+zbL1gt33Dshrj8rP/D3j/5dwDA63tNw0oDK0U+pgjWP+tccxIAYMaUZU4vsJQSh576dUw/s9EfuE19gusrgAvuFrGxJ31Cy3yjFMpsX6vVsPyXUwAA9b//BVJKrLZ5/GHz5VsOB3J6gdfaeTaev26v5nnWbKSUWGePuVj0y9cyieADtvt4YkZo5QU+YfZTmDxuXUy6LHipqyfDOuuQ9XHE9Mdi25151Gexz2mPJIrgBSd/HtMfuD53mPN5W78/dozHLXjdSwQv3esMyPvPQJUEsK1M7HZ9uO++L3+yRAp1wx7X3WG1E6NHefcLThPAsbo9hXArfYIHxWDoCS6yT7BPOHSaALYdjzQhXPbrqO3XaYVgn+AWMcWmWW4+/HbLXgiB/R/sXqhJUexy37m4ZHCwqx5hIBDDG84/LrY8FMATikt61Q1a8UoVba/s2mVvW9/ngb/d7Xe1Rxe+Nq+wjq2vr9lnV4VGK0Fqw+wbbI75WzRKAL8y1j5cShJPjjkWn7r2VBw4ZSR+Otl+nzj01K/jvGmdefF7yH81h0tyRU4AftECSS+wymhfq9WgQpIH/ulfMPy3d/DKbUditS3Oxsu3/igUq6t/93y8tOSH4byvAFZ1uwQwIPHs1aOxzjc+hgX3veolgENvrWWZ7gWetPe6MY9vbDqnAL74oYWx8YBbZfZOzezSu817yWrTKwIYsg45Z4ewzOzi4es8SPtudtpeOT8w3y6G08gqgAFAnnlm2z3Cvxp+EO8NF3u9+5BVAAPN42ETwp2MFKtCeVWgCCal4fnJn8Fev74w8eF653vP8eovrIdR69jWySqsVXj0+vPi4X8jj/k373o6wcjzP4/a4f8TZpBW2MRet2+anXyA11HhnEnCpAyCwiaAfb3BZmjyv27yr+HyN29/E6tssQpev+31WD0+QnftHdcGADyz4JlUW19eGXtyzAOc5gVWnz/s/GN87vpzcNAJg7h40oMwvcDdxPZSxHbO1TWprkvfa7hM9gCaQhXAiA98sNCw6LV2uRzPX7cX1tr1Cjx37dhEW18BrPoCH7bz2jhn3rMxcTxxz08CQNgPWA2HpDjrkGa3numHbxBpQ5oAjo7dmz/Z1cE3/RUXb/cvkW2Pnf9qaDN3dHMs5G2vejI1IVbVkbfuD7Hlz0rnnMhrP3r0aGDhXQl7TDpN0stz18vPfrCvAhTBOXHdqEwb11u9bthXgQEhUEejy6KUsXkIgZ3vPQd1KRPFqxKqtoRbrrGBs5AkhMuGEsITJgBY1sgSO3J8xKYsN81OPMC7MNtbFkEhhIiEQmcVwSYrf2flsD4A+NCmHwrqQHwsYJM1t1sTLy56MVL23A3PhULY1nZA80LrnmTDqyyEwCNXPYINx27ovS8u/t+Oh2FFfQU2PumruPj4B1uur1VcLz5c59x8YWWuWwX7Wq1muZ6a3tvQc6fNr7HtRaHlizeOB6TEmjvMBAC8sGBfqxc4rNfwAje34Y8ZBq0z9cqnrcuOnflEosDWlyWxcOoX2uIFBoCrdlkVe1z3CgBgl7nPa6HQwfJe8gLHyl6N3q96gow5RvJ4gVVCKKAHM0fn8AIrQu94jhdHWYVh1e2rAEUwqSw73HN2bi+uWkfN50Gtu+7cY/DcHmdi5NFzc9Xjw7Jjt8TIabcF0xNGheUjz8jwRnjZJZFpn4fZbpHWJl085rFP22ar9Rdtb4pfvUxNJ6F+sFf+zsp45553oPfVfevOt/DhzT6cuH60MfEs0Xob9LDrdXdZFwDwxLzuZc09+OSv4qLjHkCYQbpL+AjgbkccFGUvhMBr901sCJ0mAx8IPJSrb3VeWPbSzYeGAvjFmw4KhO/2M0IB/MIN+wFS4uM7XYbnrx8XEbdSSjx37fex9pir8dw1u1vDop+5cmd84turYs4dLycnpcqxLM3D7ON91r3AB39lB5z36/m5vcBqWjFuwethKPScXVczBHBzXOCeFcDhtpqUzTmRx3706NHAzfem2uYhzIZ83nnxZUccESzrATGsi3xFFmFchoi5KpaXjWLSzRHSIs9O2gA/eOCidMMS8tRupwOY0bb6lx23VXO6NgojT7sdI0+/AyPPuBPLjt7Uq46R078AYWh9M2zF5yalPJi+5LH3aYtpl8Xep02t1N8Oex2bN9j1sdnbePP2NwEAH9niI/jolh/Fx7b6GIQQWG3r1bDa1qth9W1WxxrbBmGUa263prOeT+z0CXxy508CANbdZV08Nf8pPHndk977VjQPbrt/ZP6H076Os0/qrBI+6OvSy1PvG2JsXjOltVdi1fwgSIb18i2HBX2BNdbc7qcAGl5gAC8s3B8f3/FSfHyny6xtWHvMVVh7zNXWZSZlFsAqK7R8+xYc8fVdvPYnif0WvhVOj53/ajg9f7fm0E+Lx07rEwHc2e97xxgQwadAxFFHQZ53nlUAAwiX6ePpVo3Qq93YF/0jjjrKKo59OO2002Ivt9XLTleXl360Lxv0BPc4Y8aMwb6/7nzSgU6x/d1ndTVZlmLk0Rk8aa1sZ9rtBVU0HhNGttY/txvl7fBk6cvL5lmr1Wr4891/dopYlzfY7AdsrhOzawyZ9MZtb2CVLVbB8luXQ0qJV295Fat+d1W8suQVSCmx+jar48WbXrQ+V66z4zp4ZsEzkFJGhHBWEfzIVY9gtbEb4vW9ihmO4pdb/wDfOOVruKD260LqazdJ14geSl8me31ekRQuOPDPHwynh995C5Ay6gVGQwDv8LMwDPrjO88KhXSzH3BTXK+9+zV4ds6YcF73Cj9z+Y74xKjVccWt9qRQ3WbRqV+A/POtAAD5zm0QK28BADj1vqtye4SBICHWHte9gt3mvRT2BV6w+zoADqzkUEj529mDjGiPAPZBnncexBFHVM4jLCZOTNxHtUwccUTucGlSLSiCczJ69OjU0BWVzW8ZlpXCvlfZ7q4zuyaEs4RTLzt5p3B65H8vxLITvhdMT1mEZZO3C6ZPvDm6zsStMPKUpRFvcLjs6M2yhUOHGw+8LGkPwWq6XX1/s9r7eKbMtvvYK9pVfyv2tVq0z3mat1fHzA6dByWAfXj2hmcjwuep+U8BCIRwN8OhFT+c9vWubr+sL4FasVfz1u9xkvjQlo34YNAnfdVNpuHFG8fjxYUHBP2AlY1s9ANW64XrNgWw1GxNAaw+T8/+Hj655RqYteTFUnqBAYRD28m/3A6IAYh/2QwAcMLds93H0oEeCh1wIJoRSzMA+Tb6QgCvvg7k0n0hthqDa6+9NvNxLC0FeoGzCGBF1YRwmgDWCfctpxDOGvrbb/ZlgiKYdJ2nJ66P/R76afD2WsaTYdmSY5nLys6yqTtj5PELgumGGB45+UYsO+F7WDZle4w84aZgXN//3gYjTwqE8LKJ38XIqUumTzaVAAAgAElEQVTt9R2zeeY2jLzgixCDv4eUyX1QTXFYJorua1t2ex+Swp19k3d8eLMPhyHRr9/2Oj6yxUfw2tLXMrWjzNy71Z749tIru9oGl5e12y+B8tqnIuN35lU3PT34v8k0vHrXMbHla34vyFvw6l3H4L23luOFBftGQqHX2vWKcHrtMVfjubl7AADW2SPIx7DO9+fh2at2TWxW2QRw6AWOjCU/APzpJcjfXwVAQnxxz9h+/GSpu/vQrB3VNTYDc3adBACQvzobkO9AfGPlYBPf/BDkL97obQEM2TimzZ5/o0ePxjIsC6d9nA1ls8c9vwJWCvZJ3v4LiEHhPVZwuxCN8XkPW2dHAMBlLy3u2LbP+eI+sXboZBHAiqxCWN0/b7/9dmu56yVnv9uPGjUK3YQiOCeXLDsQ40cHb1Vd47ldsuxAjB85w9s+a/3LsAwjMTLVnjQpRej0pBui81MWxWyWHb81Rk69xV3H6XcEovnoTTHyzLu8ty3l+NQH2Dz9VDv1pjHtATxr2037rPW3215KiXfu8R9WxhwH2OSv9/0V//Ktf4nU+aFNP4S37nwLMi19LWkZ3Wua50VTpV7SWK7DV+882rncXPa+D30kLH/3jZfh8vJKKZ1h0GFZY/7pWdvhk9usiZk3veC3D51CF8BPvApT2Mnfzo6ViS/v56xOPjC9Yfd3AOdGBKO8/22IbzYywv/XKpD3Le9dAbzmutbrsPIoL3BdhmI4L3m8wJH1J06EnBHPiSLW2BYAcM3yW3PXncbUzwUvh6zbP/DAoG1t8lSbEW2muFOocton23dLDFMEt8Alyw4EgFB8muVZ7ZVg9rEf2QhpVW8Qk+z7ATMkWoUom6HKtiGT1P+84liFRBedHXrZxO9G52tbFNcn2EIR4ZrdKi+q7qz1d9L+r/f9NbbMxMfz+5d7/4IPfrvZJ/Ptu96Orbf81uX46JYfxau3vBpb5jNM0tPXPx32C37yuie9PdLt5M4tdsdmt13T7WYA6J2XNIBbOBd5zt/3b6uF0+8ufyFRELsEsPo8dek2WHe7j8eGQ+qqFxgAnlyeSVjKZZfkFozyF29A/Ncq6kQlrFtlAbweYMSJ6V5XoNmVDEh2NpTJHr/6/+xdd5wURdp+akHF8wwYzpwwn+nOWRMKElZQDxPKoogB1FkzBmQXBQVRYBVUBNRdETHLIoLKicICIgKGHfXUM9yZznieqKifid2Z+v7oqZ7q6qru6p7umZ7Zfvg121X1VuiZ7p566g31So74tmXguvdWSCDDhknJJwMrI1v0wdy1Sxzb6r7+4ba82d8tdqwzZq9Bev3X1Pgm+fmaRceIPggAGoUJSqlBJLo8geXLkokGpJBCit+eBsiRWC6ftSHKJxJJZX0GWXklqcQ5q9pQUUFQUZEzl8xkqPKgVF2Wk3Fuw0s7H9Z2wXmv3g0KY2JAKbWcZxRpWdmCnsOLpuU1STABt6pPzHRq/CkWc+jEdU8a+cwv2DSH/pthDi20kbqmb3aLJGLpI3V1L0MTLOnTal5nnLdcfJiSaOloiHV8eQst76dtwFnrxctESf7XF3/V8gnmt0Bi56rDlMmw58/4K5JgSx0KU86Yd+bq8fKysdjqwl5n72xgrI4VHS1HmqbRlmnTPlrTrZZ0r8WP4dZxFB3WAyo6csd6QKaNO1qt6bRL2k3+7pdyGvpS9P3VkefL6+rq8L/mq2yyYeD3bz6zkOCdBs9Vyv5n5t9AKcUu5xouJ1Of+LxoJPjJm/YH/ecclBSxLKVxbrcbwPaUphSkzwy0UPX8gFnVMbB5nDjXKqZ8ct25Vl/gDAXaMiDdD3c0h3baJ9iPJtiNANvka2rw1I/LsF6HDlivosL827XjoQAAOtMe/Z0MHQoAuO/rZ7AunUZrOo3WTAat6TRGdBnguX+/RFhGgsnw4Vi8eLGpvVRpOUXE8nryhQIhJNYE+0Uy0WAhu7zpMw+2yicS2VSqUfnyk0FWnxFsVXmMAkNBgEEIEqPm5XyBswQY2f1VE2MX5AJjSQiwSWRBkKqzviS8EGBwJCkfc+RSk/eivRLlvBDUQshveOSGAIDfVv5m5slMoJ0IsA626LMF1jy3Rls+hjNUBJjl8b62bvdEVOUBYfFK4hMcBjbYMrftz5+Ovg3rVq+HTKYClBJkMhXmQSnBZr2tfoqX9s9ZL9zy2KcFIcDzbtzP+Hg0CTD5y++G/Gsd8yKWzARaBF3+dfkR4O13z6atUM27UqlGTh+rV0dl8SeTD6r9xvXvRbLtPIMIR1QDLANtaADZpCcW/pzb27hrx0Ol5Nesky0jWx+Hhi9zLmNeCbDZfx5EOEb5IibBEUQilVK+MHnoSbUfHLf0lqJHiU7UqqNPJkbNsxBRS9kNfwcjxdLyiYZpUKK+2Up6fUCmOeUnvWI+INdeRU1ezI+Cdixs+d9XGRNkFRGWkVgnLXDnow0TSbZFUrnj4stzz9Bd0ykuHkYwdXL+131Hc67dCw5TE2Ag2osuXuVZuq6uruD3z9Z9bkfbyx2s0ZYFfLe4s4UU8yR5x5N2cu3jqjs/yJsA03ce90Qi6evrGST2oDZhNAT01Yw2YWQm0LwPMOm+VfkR4B32kBLgskKJx284av3DHQkwDzpzJsh2x2PaZ/PdhWPE8IiYBOcBURsctLwImVm0l/KoooIQa6Rn6i9CdH7hIUoXqat6AAASt77gKNdy0aGO2hxA3yQ56vJR0Y6FLb9B1w1MIixCasbsgu8WfyfVHHvVJJcCLh1OMP12appD19ToLyqNbSQYPVT+Wdy2kOCyKopMGzDteYK7VnvbckhVVkry7D7536LLbWVhYOu+U5B5lTgSYDd8Om9Hm+ZYTO939u4AgGFT/+3a3sOj/mzL80qA+TyaIiAJ6z1HDu4AoIO1j9U/O5BIWAgwff6/xnmPbY2ipZ+D9DK047T5E1/jLCoB3nEv5GuBIHNVEyFzP9Ode/lp3wKeABfYJ9iPFpiBNjSAbNTdONckwGbdmTNBslGn8+o/1gbHENBeeUN0kWpEKpFwl3NBTWUjznqxNYABhYcPa7vg/Jb2F8SLITX2eONv1hTaU92reyF1dU+khvcEXXgZ6IILkbqye9BDLGm4+QmL5aUq7+bzyxPXQMgsRc6Pl2bbhNwfOB8E7Q/clslp0obVEUydZB3jXdODn0xedKS8TZ1FDl6uVOX/1IdFJg75KBDevG9/AMCUS/fA1Mv2wPTL98RdV+yJe4bvhXtH7I37avfG/SP3wYPX7IP/LrwE9Nv5oN89BfrO3LwIMDunLdTQ/jqAHL6RsQ2SjEQCIN23NDTAQK7dZV9kk0bbJUmAd9rb/xdbSmjL5I4S1wiXMqqqqoz4PUhp+bLG8u7yxUCsCS4QxCAHMqSQAgIgwKWM+w7Jrcuc+ZJo/uUO0SS6sdIwGU+2hP+5mibRdXpbVCWuf1rw+dVDakRv0Oa6bPSdVvMvnXc2yMkGEU5MeREA0HJpV09tA/79haMm76Q5FuVKWb7TEZ3MPN5X2ClAFS/DB8QKGn6CYhUT06cYGtxhdbln8pZRFHX19md03EyCa8+yjnny04bcHc0El/Rwvh6dRQ5dP/Yoy0fhew0Sb9x7IP5y7j/w32cutpX9+NaLoJRi0wO6wWKSu+36uf1qzRgNinNBhqz3ltkMpYlsu68rx0dX/eRAImH6AJMe21jK6JJPQXrvVHoEeOc/c7KFh5fYLn7bt2iGReLblgFdtCISewXrwKsWmK/HgmXFiBEUYhJcIPB7+saQ496DCYa8kgGLEH3/oR0xeHV+2uxkSwKNlSnfZJjV81PXCSwqNI/EDc+416utAl06ygg5KwGdOwjklEfQctkRAKK/UXox5FWy5SDPVlN/ffFXqQaYnfN/efgJohU0okCapkykGFZHMHmMQYon1hpE+MZhRvq66YY5tPgYXnU8xeSnc+bQPGS+s1FYRAlbfutjppp5Xy+8RCnvF9scNx2ZV/3FR8gLkvt0k/2OUJbpgHR633OfZtFv+4CPhmwSQ0qB118F2CJXljzSZV/CRiwNgegT4F32E/oNDl6Dlha8/TbBEiDWBhcFYkweVSRkmYaT144GKZ9AwqZ9LdZ4xO1bk1UN2u0XEjEJjiBK0a/XKz4Y0QXnvnq3mZ5xMMG5r1LL+/zMl9rw4GHrYdCqdZa6j3fbEKes+FW7L0aEAW+ktrEyZZER036RuuFE0LazgQ4bAOl12eN3kD8cBwBI3Lgw7z6KvfF5VOWdCCTLr6qqKnn5DY/cEL+s+MWV+OpogZVbI7Uj1NUTjL/KTmx1obpHo7aIEvoizbHTAABfS7SoJQeFGfY2/f6K/y5Qa2p5kD9+pNdV2wGGZphmQDr8w1q2bt8c2VXhL0yD/GnunFLgjVdNMkl67wza/DFI1a6giz5A5Ahwl/2txL69QiS96Xb8WUQILN4PI3u2/IQiXyEPWK0M2NapTvKyrVqDap9vm492LpN3inYuk5ftrFMoxD7BecBrkKt8gmIB7uS41Mgzv9cvYFgGV7D9T7PnYHlcGZMlhNjKKhSmxTLyymuIZWViHZ5M8/WtmuYWpCYOUF5zatxJoL+fLi2jPx0PurYvUqOOVdbXAZ1TjaOPPjqvNsoZbnvWieWlKu/qG5xR+wtrkVwKk0CXS9Csi4fl3h+33Uhx1Zj8NIzTVxh/dRZp+L/lLr/1cdNRav7APF6756/Ypt/dymcsn+eB/rYX6G/7gP7+Z9B1+4K27m8SP54A09b9BQLsbBJMNv3U+LvZF7nMAxPAgZUgvXc20vsbv3mkD9tiqIgEePcDjWO3A4wjRMi2NIps+2lqPTI01gZHCI2pGqSQQmOqRmvOz+RYnXzkZTvG+G3fy/i9XC8vmy8nCgKha4KJg78jpdQs9/KD4VbHb5uivJ92RHgxfZHJJpGIN0LiMPuIDVD94m9oOtKqDX7yqI04qQYluZXBr8kzI8WsjpumOHXjyaA/93dtl67pAbLlMUjc9Jy1fl0V6PNjDT/gPNHc3Ow6YS1Hed1N28tBvqqqCj89/5Ml35ykcwTYicT6MY2WEQGmRY4KpkykZnRohgsvJqZPcJDQWbTgTcLai3w5LJqIpHPbExL46qkUtj3e+CsD2fRT0B92ApAB/WlXu1+wrf2M4Rvc8U0jq3X/bJmC9Iqm0NlzunbHrIC9Hv1mK1OWft05e16Za+PNl8MhwHv9VTneSL0wogSJT3CM6MHPbi1e64Qpryvrx7Q/SjvZFMQcmv3Y8USTJ5hORFnVni659jpG3XbEFQw3db4spL4OWKRot/pRuaEKgaYjO7kL+YQfk2eZv3Fq4rc2Ofqj9yjQMWIEBScCzMsoyQnl5Km/xcEoBcWaOona9gkWCfDkMYY2eGKtvcwtMBalNFKLIlGTr+p3N/77dPE1AXlBRULZX0Zis0Z3pPNnem2SDEANUly9/pGYgwYMgPFZVa8HNK170dqPixY4B4XPME9sZdj/YLucirzy49GRiQjCnpgH1r6M9Eboc4yhB3HL1KB90cX7LWxf91JF6CRYNbkpi1VgBcSbO+GgzQ3jxVtT2YjBL6xzFywS/jV8V5zz8p2WvGQL0Fhp+AUz3H9oB5z5Upv5fn+06/oYuPJ3MDPqx7ttiP4v/AIAOHH5z4ZpNc2ZWC/sdbUZJZpBpSHOx9dX1AQbUaLt/ZBNjle2QX9ZZE1/3RVk675IjH9OUSNGDHdYCG7GSjhFEuq4nZKSFwe7NVKhfxf4fYK9aICvTxqkWBYYK9NmBGyPoYEAvu+vnjwfFQffU5TgWJQzx97upEPw5fxXQCnw5fxXsO2Jh4CuEeTXbm81RzYayZ5kybK58J5B9QY90PTVIADLAQzKZlNUr38kAKDptxey9bi28vWbdSKuIgGOUXjIvtdYGxwjhi9EyieY17oS5hvKfECFtFhPpbEVy2TtuKXDhN+I0eUYafq8VynuPZjgvkMqMOvQDjj75bRNZvYRGwAwgmMBwBPd/6Bsr++Sm9FYWWmmRWJqENaElACL/r+svj5ZrkHimi2RuHYrJEb9SbMOQDbrD7Il5zNsbptRhOinMUoeNENzByO17J8GAba05UELHPSewcXCVWMIbhlVuuOPOijNBHIU8Qq4wyDC7HCupiCSWcJZ3akHqjv1QNPXZwAVxHY0fTUITV8NQnWn7qju1EPZXvXGfVC9yTGo3vRYVG92XGBXLb0OXS1wkaFSOjgpI7wqKmTyQbXfuMNj1r2C2zLGO3lOMyor43lCKSHsgFDFDDjlBTJf5kIhMtGhmak0+8ufA7ClxXriOQ9VudiXrL0YhcW5WSJ8zstpUAAPHpbbJun0Veuy2l7g1BW/GlMPSh1jQvRprs/b51dVV4w47dx2jWEO3WF9oOMGxl9LdGirNNn6bACrtMfqFWwjc3buZsZYLvI6suUi/8OSH6zEllPnOgXxsZ1Ta12+PU9BtBSm0FEE2yeYbZEUIyxE9x7QQvYe3u7kw/DlvJdsxWTLw0DX/Am8SbS9Da6MEFT/oRea/neGus+K3LzE0BID1Rv2RNPPxnuheqOcf/aDNw9EurUVmdZWpFtbUb1ZziWnac284pBSLaKs0kLHAGB/bOLAWJFHMYleDDUiowl2mxA5EVwnDXE+E60oT9JKFe9duQvOemk6KGAzX2aRns99lWLWoR1wf1Yb/NDh60mjQDtFiGbpRVWbAahRanzdwOqotMUqbXKypQWp8ad47o+ufYJLNSA18mMA2aBYK8Z7bq+UUCjrBrd96cTyUpW3mD1DrvVVEWCZGTSvBZaSYkWbbhA1xlF4706ZSHHbjfmN49Ke+nsg8osc7UX+q/lDOYKT51Ek8Pf6dicfZnm+tjv5MAAA2fJ/pjzp/KXxd7PP7GOnFNUbVRkEWKL9NQ/eMKjCOu+p3qgKTQ1JPDZtCB6+bbBtvA0jeuPOK7pj2iWHo3rLk1G9VX9Ub9XfbuYcgWdQCpVZto5G2gGymCte/Sed5PNt3ybLIkKzI50xjhglg5gURwORIcEy6AS44rW5fuoHBa+hvvP1A45CaPEwMeSVDM7hzKEfOnw9PNJ1fc/t9F3yQ1YbXOkurADTCHuJOJ0P6JpHLelUnd5ekiJkE9KqqiqLFhXIbXyuK9+YqtGWT6UaPcmHPh5OeyyDuNE7e8505Nm1emk/rPF83/y9xezZ6WBQEmPYCbFMToZS0fyGiagsikRN3u2+9HIUDdltmr6YuxJfzF1pphnpot9sZWiCs0SMfrct6Pfbga7dPls/R9KqN+6DpjWDnQmwjAxXEDR9fQaqN6rCo1PP0R76lGQCtw45AJMG74PqrQegeutq4dpkmtjSfYbps0NQU5l//JWwg5Bqtc9ILzvibZJKEmET4ZhouyMy5tBhQWVGnS/E4FeAelNslTy/4bQbZAG0WJqtKraHCNEsOFahkU/gLD+gX98PpH8H2Y6tADeAdAPo8//VbqMxVSPfmDyVApL6G7d73fg8DHnZYlYLbVHKM7B6OrKq8ZSa/KnfTbDkqYiuTMZCKiTk1fQp1qkvg9Cmk2zHio7mkaZptGXatI/WdKs0v9C4uJuxV7DKjF22KJJAQlu+MVWDZKJBS5793ujKhzmeL58421aWD76YexYqDn4AbS8H2qw7FPfv9qcagavIVt8Y2w/x7y9Wh2TNoPk2mGbXafFeVF1kKKr/9DAevtXBhNoF9QN3R6a1FdXbDETTV486CztqX0sfYUfQDaR9kfCms+/T+xeCVBK0tJTHd1EqKIRSKhKLLx7aYvd51HlJwUiwzOdWle/mCyzWEYNa8edim3y56Psrk5GNmUFGbGVgEwldeRFGdOmUK9FtL0SYBcc6ldsn2A1HZ7XBYrTo6KMGQI7skB7bgDZ/bISfzbTa/wqhaSunrUby8FlmOplKISUQYP6eYZNY1X1qW4jJ3tsyeZkJGK8h1kFjqsZcvRffAZWkEg0twlZh2ck+X8dpmzMvL2rWts5zxl+rW/usPX4RTfe9ssuiXfBJn08s7asIqqyM5dlIqUiAJWbQbkTWyZ9YKuvQVimj2IsiUZPv94n+ezvy0L1fTTljz18zTyTC/LuqQvLeytCcTAVMAvxAfbVd1gduPH47VG97Opq+eNjVhFiOaAfFChpFI8xpyWdZhp9vuaOUiG25omDm0CrTJTcfNZ223MykVLJe2lPBa/Q1r/Kin6TbS7c97QPGIkTrovfiiXmZRRcLiYldABTP/D2IyJh+5WUEmE/z5m01lY2oJJWoqWwMzUwyas/XJ30+wc7P7WzJ0zUblb33WKBbGQEW64lw+sxjs2iDAKaQQmOqxjyc7icmz9dxApPTkWeLNDrtszEyGS/j+fLxM+3yJjEK+CgCtKJV82MTCSGlsGxxBOiZQgMGGZYR5TxxwzFboXr7M1C9w5l2U+h8P2d2vSqiHEMPsvs/bRz03r/HUaKLiELMEYppraCar+mMScV/iknWI28OHYYpc9BQmT+r7PH5m4WRXF5WvJnEdhKJpKkdLkVkKDVWXwgxzzMwAllVsDxCjKkBpTj75TTuP7SDpQ22X3DTkQYR7v/CL5Z6Fawfrp2KAkf7NvYLrkRi1LyC9suj4ZL1kVLcJolUCqmE3czb630V9n3oRKwIIUqizKOSyBc/WmjuWcsRatULOZfPa6DlbcvbEDXXQcBJ8+skL9P+Gn/kBFgWDdrRvNqF9Jaz9pfhwNsLu3gVtUWar069HNvMuRXo8kczL6wtjT5vGoSOhz6CdasLGOpEcu/uMLCHJU3+tAb0f1tmE4QjvhW5NMl+JhaSK+lPJL0h8cbre2+GsUvWygvD1PBStgqn0CQX4F3Bm3JGtn2ZJpgzkaZ3PxWbRUcM4vcus5Rzq2PKKub/TmbI+bbvtmhbqogsCWYmjKoJklt5IcCvhPNEmM+XEVr+5mQ+WnweX0fVlthOKdyc71y+M85YPS2QtmYfsQGqX/yN2ypJrx7TBpeeWTQMf+BMayATn0qSQgtV+zl7Nd33aorvJu8ngInTghnvE6zqlxFU1Q+VKp+17fQ8yvpUEfMaBdnWxafHfIqdnt3JTDv57xon7I89X4cAK9u1FLprgcuZDLdriN9rOX3PXq6FyYpEmAcLeMXORTCiU0FCD4Q0uvtGqN7xLDT95z7AzaVBpeENA7qRocsZsu+ejw5dRo9Ye4eMkAapeMin/Xx4R1TcNyMbHdrNnLFUJ0xR+NL94JmTNjXPFw/ojCUDN8ey07fA8jO2LOg4Bq1aZ543HdnJVxu9Fk0ouFl0YtQ8kE0WeK5HP9sfqbqjAxtHYyKBRGONhQDrEDY3Wdn2Rjrt1lQ2mmbMzM+3klSihbZoE8CGlqR5sO3SdKPCe3keg5ZtoS3mwV8DpdQ8Z5+NUx9OpsmuptEyAmwqY/QIsPRdzZNeGSduB1pgEaWwUBkKhO/4v9VXyc05gzgKfmmarlNM+82PkxE3dg5YCbCjKTSs6ULAj0ZWRk4L9T150CJ7+Q3Uh4N1X77ti9Gh0xnzvQ1qlNNp82Oz6CJD951vsQ51sQT10wevpMtra64yRGRJcDmiVCPILThhE/N80amdcfSc79F79nfo+ei3gfelg9M5IuwXPZ4bX1L+wfwewaRqV5C+exZxNN4hanaZ7y4jezwh5LW2gDwytCqftcUTYr+IQtAKdj082MIBI8heSTA/WRK3UTJJMaX2Mq5tsR9LGc2RajPfJSK0k4a5nOF2DxRzkSbfuvku0vg5Cg5+SySawY6n9wIAfPaIGBlbILwiEeZNxEW/X3aIZQWDA7H3S25VWtwIqTDzf/877yiRV/tUcvCEOCtDp8ZEOIYzCulWGUUXztBJMD8RVUVxFuW81NOtq9u+TDYsJBJJz4Gyio0+j39ftL4Hr2615XkNjsXjqAIQ4WRLC1I3nhxK2+TYfbXkdFbz8l0dFF9uTKPLyJqo1dXV9DIZ2TPK2lGNndeuOo3fj+Y7X1mZvFnP4YcikUharquhJYlt/raNjRhv87dt7BpfkfiK5Jdy5ITTDHslwGJaFR26PZHdMBCFRRotyHyABfIY1PHZIwOw/uH234nQINFEf/bwYhshJFt/DykRFrXYssBX5r7AAhFm2uBCQFcLLCO3+fZVIH/gKG6NlJj2uXFM/9xa4KYJpjA/M3rbEwGMPoYImfWbX6RSjYG2J6IxVRNq+6WM0Ekwm+jw2w+JWxGxNJ+nU89LXR0ZVXthQPTv9YLm+mZfE5R7Dia452CCew81vvb7j+iIB7utBwB4tOcGmN3bbl78VL+N0e+pH6XtLTt9Cxz18BpPY8hQY0qcMSfbuXNWVkFI9vc9a9oK4OyX0yDZwFkEVm3w3G4bWspYPVk7YlkhiDAA530fPYI2f5xX/UZJMKygwIiYaOqbD3gizC9QiRrS9oqvnv7KQopbaAu+evorbNtvW0fiqyK/NpksdPyBAU7rKxJiST23dssRboslUV+kcZrMS/uQfacyEhjUUUDINNG25+arTfgaHGnntMEiRAIsEuFCQkZmvfjfitrifL4jJ3/gABA1Ipy6ZIfs9QkFMk2w+Bxko0XHKA2ErSUthha2FIh3wQJjuU10VITTrZ7TpIn/UdJp320spYwZh1Tg/FeNa73nYOP6zl7ZhvuP6IiHj1ofpy/7HZkMxezenXDqol8AAPOP+yNOWPATMiEH4PCLgSt/N/cMntttQ/R/4Zcij8g7SMdZ0nz6ddfCDiQP8D6rYUQ/BgzC6yUQXBB7arM+vARwKESwB7EPmaaVguLLp7+0aHS3P2F7AMAXT31hTqpE8srnuRFgmxwj2zJCLI7PgRTHKC94/d0uKXDXsdOZffHpg89JCItAdkn2PyoJjCVDAYJgacGJcHrV2oZhCi0j2x61yJG0rkhToIOQJ7sekfCWyzNWphB/x4O+98Ju37X/EiDAQIR8gsP06+G1u2GPxavfrxjlWQdVtVWWtNfVxXNfts0F81sAACAASURBVP6InbHc7mP7xDEb4aRn/s9Tu8VA9Yu/5d1Gt2dvKpp/MG07x/j7yymgPx0Puravp/qk31/seafNC42Mii82XusbVp9hIIq+ln770PG5BAW+ePILfPHkF9j+hO2x/YnGAUCq/XUzgXYlwDJC7EJ8y4YYaSCI/d75RZqg+g0Ctj7KWBNsMceWpZnYlxuDbLM2d+2mCYagFZah2ARYNj6RcDrV09EWW9oNKcq0i7Y4kgSYQSS4TMvLH4D1ORDLYsQoINge9FFHZEgwQ5S0sMUeS3O9GFyjsJh/3B/xVL+NzcBYz/bfzHdbb1+2E05beUdQQwscRy68MXQinLjuSZCN3P1z6Joe7jLP/SuAEamhenmJz0QpEV9deA1W5HVyE3T7Xx3/lV2em2dbzJ0pxefzP8dn8z/DZ/M/ww4n7YAdT9pRSX5dfYABk/DmCoQ0L+uS55RfTijFgFi++yigT3BQZrG64J+b/9z/jHwBnS3+fLmxlfQKZLjp6zmo/sN9uToZyVHgZ+Oaw9dH9a7n58akIqU6Wlef2llL+6IpdHuA7LNSLQDxxLdYC0MxtBE18/v2iNDNoUVfW9W5zFfXSz2nujI/Yv7cbSxhIOwN2Z1w76EVGLI6baaZOTSP/s/+jEyGmseCEzbBMU+sNU2jlwzcHD0f/TYSptJe9wpWoesz40LZQzjZ0oLGykokrnvSVZZs9pwWCbbUOeFg0Hmr9MeTSiElWKq479lrlItmyW7wO+m2bwtkD64lyugScpkPpmqcKn9NmbzO5vT5QrcPm8+ugpR+Ou9TUEqx08k7AQD+88R/bPUdzaM5wss0zjpm1Sqf4vZAgPOF22+HbBHFy70YdPv/O3MUIJjlHRPi9/yf+09EpyOexK8v+ttCzxN0rkM0eyZZU2hSYdQnBOCfzww1TKAptSpQWV8mIUbhtMQmCeXH4kBmdbXAvCm02IeXceloph3g5T3vB7rtV5JK+++YTJOr0u6K1x6B+Vl7gJc4CV7L8+0j3/bFfK99BTG2MBE6CXYMoKI4z6eelzyd9vNBPsGvAMPsOaiX8HmvZExf4HNfzljI6xnL1+Hho9YHAFQ3/xoJYlssHB4SEXYD+cNcZ4F0K5BpBTJt5jld8IZpDk1O7go6Z4lRlkUQLxg+snOQE2k3+RbaYpsQ8GNhewmzumK51/F49eUNWl4sz7d9N02smGbkd+f+OwMAPpn7iUUuSAIswpafTXas6IiOFR2Rpmm0Zdq0j9Z0q7IsCvAaCKscF2nKRjulRYKz5IyRXhOM8AkGeez3lxFhsayYv88qYusWpErUAuv0kU9UaLF+JDXHmnNCleZdBvHeaMdzubDRmKqxzvEVMUtk+U7xTZzmAW6yMnidd7i1r5JPIGFxB/WykAoYT0MxdsuJnDl0qULHF1j8glOpRs8mz831zY51vm/uoiw7/1VqBscScfqy3zFwidq/9rj5P1jSvWd/5zJSO8Qo0F4jRKuiPrO03wjRYroYYD7Bnus99aqrjE1zk7TfhzwSiaRlH183Wd1+g5p08+Pi+2hoSdr2I3ZDWP6URfG95CD696r8fUXZT+Z+gk/mfqKUZ2SX9/lVEWCxD9m5TaaM5mz7TwpuX3iv91PQ8l60AVrty0w5gzwKBV2zbJOIZSTjldSRmULzBJiisIRYRkh1SK9KC2whphrfmSoqdAgonImqe+CgxIQP5d+z0/2humdiRBZhBZEqdDAsEbLrKvaYRMQkOESIN0AhnMTFoFkxvINpg4sBr4Gx3FAzXb5nZo3DghvTsnrdgijsibou2Es2CqY2xYIT6RVldOrxZBfIEeBsQkqAdbTB7d0MOihTuTBl/cKxjzB9ggvoF6y10KQkvQrynuWFcp9grqyQEDXYToRYfJZ1tbF+tjwKwBQ60lARWV3yy+6XGKEgyhGQC0k2dT+HqBFgICbBecGP6t5t8lFIc4D7jzCs4ZkpdCli9hEboOnITni824aY221DPNH9D2bZ0z3+iAU9N/bV7qF/vyEUIpy4/imQDR4NvF0VGi5ez9q/y/1XU9moTUgKMelm+w6zKNRh9KFCFF/YfuFFGyyWdRmQtS7Jkt2gCXAug/2x338bzhyGjWddhc4P1GKrh67Fto9cr3fhEUF7XpCRwc1SId+jgBeiPkyZTE7W8lcMkpWFSGD4o5iBsmREU6WVdSKlohbYqT+TEHu4VlFbHKIpdH6/Ee5KkcZjlnojwar7JUa7guy+TCYaQv0dclPyycYUhd/FmAQXGOKNUFtba0nX19c71hXlAf9RpM9e2YYzV7RKt0gqFQxcaQT0OnXFrzhlxa/o/8IvmH/URgCA45/Pb4unQxaMDV0jzPYJdvUJdgCdtwp07nJPdRoklpo6RDMIeFk9bWhJmkehEYUXtF940QS7EeMPZ3+I3ap3s/n/uhFgsS1VWscM+tehUwAA359Vj28G34SvBo3Fjo+Nc6zT/bmHnBstcZT0Io0Teczz2OXcZ/Dbyg0KdSHK45MZ80D/s56RVml/AWsZoG/eSo3zpjWDcVZtU8iXKZBaGbl0IsROJswy0qocRx7kVlM2clslydYKVLedbJGkkAslMSKJsOcyfqxcozK/iklwjNDx5iU7YsCLU4rW/zO9NsHCXptY8pYc3RlL+2zuWvfgkIkwbTsH9PdBoL+cEkh75LRjAKitCVQ/wMzPthBbs4TlFuBn8lJWW9FwWNN/Ddb0X2PJ8+ojLCO6MpNoXuurOhfbt5zz82i4E+IYBqIyifAHNXnM/ygcKM3Yjl3OO9k8z5EQ9jA5mELTDJo+fxDVnR8wGnciv5RLF0TTJ0SGFiNF2wipA6nV8QUWtcBO4Am6G4kOAAXf1saTJliyyBJrgts1ivk7oZrrRem3KybBIaK+vt4MZNVc32ybtH7f3EWq+eXriIGu6uvrldpgWR9RgRgMK8jgWOBkze2xuLJ+y37CcUt/xHO9NwUhBIurNsPRzWvRe/H3eL7vFq6BtIIgwsmWFqRuONFzPbLjW6ArxnuuV1Op1rbK7hFe06oT5M2prSBknaAKgOUUHbq9wk9wLEvgK8H0WZoPCbGVnMvGZknnQYD3eeI27D9/qpnuunAWAKDX4sf8NVggtKv9gjmsOfdGrDn3RimJzPcoKGRk1pIvaHl1yLCkXdL5AfOQmsAW9Foz8jTLk5lBOxFUHS2wmzbZaaxmHfW9IYuKG+T+7/L29aNDN/5tmS1PeqhMpGO0WxSbE0TZbxqISXBJwgtJaS/g/YL7v/CLq/ziqs2w5OjOBRiZiLDjT+fujUqSQiVJSVfdUqlGJBoNWVW5rg9HELIi2B7AqmjPDS25CNbs4Amw9wmJXD4sWb/w2oeTSbStTCC5TMZSx8X8Wdcs2tIn1654LoL3Cf7stNEAgD0evwXv9r8Cb510Kf761F0AgFXHngMAWHr0acq2YkQAqsl8PkcRx79r8lR83DAHuyZPFUitQcbIzq0gO7fCToYFgicQGbpmsNHMmsHFCZLlRoBlRJMnoWJbEOor+1JcW7kHxOIh+365e4OMGQQyZpDaj7ycP5sY2ihEYN4o9auLmAQHCC/klGl4O1d9FNZw2hWqX/zN9AvWAdME91qkt9VT4unrixYx2isaWqwvHRUR5hG1KLQsOrWTZpePYB1rgK3Y/PHNsfnjVnN/myZYmCzxGl6bDGAzf2Ztup2LeUoCTJ0JMGD1CeYhaoKjDLeFjPa0SFPqJFimhbb85bW5u7SBflwB+klHgwgzMigSYkBtCi1G/C3YFkkywgvntNJkWkKKg9ACi3KK9lS/SW77yHuBTN53+8IlJ588yrwHyA1ngI5+GHT0wyA3nJGVF56H2By64PD7Xg3KMki132+QlkeivBeNb7G10zxiElzicNoXOIY7dPyCGQ56KhginBjzNEjH+33VJVUTQfpOBjn2DpB+d4GcMAPkZHtbDS0ptNDcS6mSqFfjmNY1akRYFy20xaIRDnpMUbpW3T6k5s+ihgAc8RUJrkCMWZti+3xadi7miQQ4J+BOgJ3ANMGvn3Ch7zYKhaibhxUCmzeMwOYNI2wkMt9j15pmrFu9nvsAggJHNrpcMBAf3fUYQCk+uusxdLlgoJ28Sckhu+8tD6b0eTU1v4XeB1ZGgG3E1MNewk5aYq9aYMdxc3KlqhFVfkYUdNRDIOPOABnHEeDYHLpgcApkW4x2iolSvYaOxR5AuUDc2qgxVYPa2lrljSH69bppkc32E3ry7QWPdjW2d2o6shNOFbTAT2ajRANGcCwAeK73pujTvBaLqjYDAPRa9J2nOcRfnrwOjZWVSLaEH0VZBtpcB1I1EXThZUC6Fci0gpwwwyLDk6SGlpTpH8z7CTe0pJBKNmTPDdPihpYkEokkmuubzf2mdcyK3VYZVVouMV8mx/fBytnCTwo5eTGqNS/vtPLPIqur9tdmCwQ8Jk6cCCRy7Roy8rHwZSxflsePh42Ftd9c3wyRNyUSSXRuMsz5v6/+3pYng4xkWggrtctSSrHXoL3w/iPv2+U9pmUEmPkBU8jH4RV/feouvPK38/w3UADU19ejqtY5CJ34PDghLFm/0OqjVAmJCOE6ulwoMb+nGYBU2OUtxFDQR6h+lETSW8jPUYcAm7IKQiwLhuWk6dXRAvPE2aM1QAIJ01wzclGhGWRBsbIg488EveZB81xKesvlWYs4ZO89ne88lWpEVa3ackD1PnVr2+097Ld9lbybVatYLyra4JgE5wlGTufMmWPNHyCP0OsmX99sJc2MLOvKJxMNqEE0bi4AeOOiHdD/hdtCa//0Veu4gFrWshOX/5wtA45b+iMXfMswh2bnXnHgk6OLSoRF0HlnA5lWWz57yfBEWAUWbKqFetNkRuVFBkBJelOpRiX5BrrYZBkSiSRaaAsqSaVJVlOpRtRU1qGhymiP90XmSTHLmzhxIurq6tBCW7jvI2mJxq0yXRKvRczniaNZthvQ+8MR0s9HGqRKQnx52b0G7aWs72VbJC8EWLVPMGD4BH8z+CZL2b9PvRp7PH4LAOD1Ey5Eazr3LPRa/BgW9T7V1l4h8NbwBpyzTG2BoeOi4LZII2uLLZromH3yCyy649FdpKkklfjozh747sJJZt7mdw137KPkkL2vu1w8CB9Nf8RWTHYfBPrvNAyNpUCELc+MoNF0IsF8vYKaQwsEODcIu6ZbRoghyZNqiR32BdbVAmvKGQtSzs8WD/7+D0NeukWhjdQ6pCkkCwna3RcVZOhQ85zOnFnEkYSL5vpmdNa/JXz34eW+a8+ISXCeEMmpmM9IbH19PZKJBk/ytbW1gckXExQAKDWmAYQgQykqAFsakjKznBDjp4w7rwAsZSwNQpRlXtqxylYggwwqQJChBSbCWY0vMm3GOZdHTpgBOneQtQx2ctrQkpKu4Blm0gk0tKRMjfDEiRO1hlVMAlxbW1tQawjZtaqiUfMk1wuY1lmsV1tbKw0u4bT/r7xAluVMZN9/5H1H02dVvSA0wB0rOiJN02jLtOGncyajLdOmPN466VK0ZdrQmm4185YefZpNrljg75/OVfb7ye8ijawfWfu8vKp9L77EbuM287PfvVl2yJ44+uX3pf3kiy4XL0fbyx2QKWCAaD4adZeLB+HDabm9qXe7xAhmRfboAPrvNOi/0yC7dTDqfZABqIM3mpPWE7CS34IFxpL5BDsQYCkhluTxbaq2U5KVifWcVrQVGmL2bpU9j7LnQfUuVsFr+8qxK9K07gGQCWeaaTLhTNDaB7THFxWQoUNN4suT4SjDqysieyeq7ol8IL6jvd6nXtv3K+9034vWtIVC7BNcIMi2NSqmfHvDgp4bB97m/vNHFS1YFvMHlkE3UjMPpiluoS2oq6tz7d9PH0FB5Wbg9yUa5oqpbttM28z8m3moXCp2H7i7fJWfyg8q+0ftwa72GrSXNN8tzefbzjUJcD5+wVFFobYjKtailNNvj2zLojC2RSr41ki5iwEoxYdTH8SHUx/kSJmRR/+1DvRf68w8RoZzxE2yVRLgHBirGD6fugTY8rnw34mEyCrJqwbpVfn42syine8Lr36MYctLIdP88u/12gcsR1F8xgNEKWmB/cy7C+E7W6r+ucVATILzgI7WlZeJgnx7xNM9/hha2/vNKw4RpgsuBH1Kz/fRiZzywbNqKhNZzXCD1BfWbx9BQ2XCxqwtvED3R0zcisnr9YrbOYmQmsFp4IfTfrDlScmuQHhlBHavQXthr0F74b2H37O2J5F12nLJIsMma9y4XAmwZM628ayrLNsj7fjYOOzaNEHxqUQHQRBTt4WUfPrwugCkeu5koArtm4XwBXkUA9rjysAWOMoilyPETR/cheqdZlu3wdlpNgAYf8WtcIphEq0iwKLWljKmRu3tSEmzg6wW6XUYt+ZCSdi/ZZ7bl/kEOx1ReTZiaIO5vZQbxCCQUXKfY4jNoWOEhtcu2B4nLr+12MMIHX9+4lrPptGJsQtASD/QtnPy6pv3ByanzUPijpUActGi9X5wv+XOtwAA0xcWcN9+qJAE2C/y9ZER/X69gvcJBtT7H3uBajFAaQ4tAaUUe5+xNwBIya9u21ra32yeHw3wT+dMxsazrsI3g2+ymDfv2jQB7/a/wrFulKA2e5bDr1mb3PS58Pj+ktvtmWU0KXd91sRywsihhv6Bf0w+rrbmF8UcOk8CrAqWJSOoToGyZFGopfXcSa/X3wTZ8yiL6+Ak7xWNA1daM1zvuby6Kzp40+gow6/1peyeCNoaLWhz6HJGrAmO0W7AIkSXI8iAJt91G1o+MQ+DEH+LSrIIwHgA4wMhbEHC6QfDqxlQ1H4o+KBaQUPUAu81aC/sfcbeeO/h90wCrNISO5k+B0qAPU7g/n3q1djnifAC7wUJPtCViKA0AYmEdyuFsOCkIQ762O2ylci8Sgp8hYDVpNl+kL07ybW/TDMMkUBysm4aP07z1/SvU3DGlQ+HeJ3cmL0QYMvnJElb3ikeCbFbmTguzcUXp2fR6++FTD7vZ526HaWnCaYzZ4IMHVoyBBgw3m9+5g+qOkFqg4P2OfYL/jfAKQ5GMRFrgmOECkpzAbFACx8c64nuf7CMh7D+NNtxCo5VQYAMKCpAfGmD/YD0nWz87XeXJZ/Oqc6LCDO00D6WtBENeTxqKgFgka28vYFf9WfacpG0+gmKBeT8gvMlwk7aKab1BWAhvl7bUZpHi4qbrPmzeZ4r0MsrM3hd8Y/aIk0gKJb/bhhweEZ2v8II8EP27gT67i9Q6hyI4vNw0vCK/SpkO42YbZ6vvfYYW/mO971pnn/Qf2d1fyJZB6zEUiDA5OAb7EN+aaSckCrMoEmPqfY2mpOa2mP1PeZmFdS56iPP2894IRx+2regTDXBpUJ+SwFRIMClglgTnAcGDBjgSSYK8jHCwz5PXOPuH0wAEGIcLiDbpUBXjLfk0eeuAl14mekTTOedbUSH1oDunnUimJZYJMA1lbugpnKXrNZYD35ezn7HHUQ/zCRcpg1PpRrNSNA1lY2oJJU2Asvq8z7WrC32N5VqlMrlM27ASnhZ+t2H3jUPJ42vEzHWIcC8/y9Lc4W5clavHRDgQgXIijxkmqp8j6Jdilo7LQhCGQhLdT1O5ZrBj367eaDWdXw0cHe3C9UmwAAFfXW0kXz5GtCXRoK+NBLksAmKenINMV12iZG15ELQ5gtAm5MgVcL9rSLEYlkJaEO1UYaa4FJE0CbMYQboLJbWVXVNUdECA7EmOEYZQ9QCA4ZJ9LFLfwytz73nXhOpPYSd/JXyhWE+jSwBZLm7mOUtef72MvMg3T31nH5E+LKayl0A5MbvBN43OkeEGy2BrBjpNfZZtvr+8vsLi/JiP7nr/Ug5dhFy0mz0xYguw7sPvSttQ8eH2NE/WKb9zebbSK2YR+31vPg0tyd4Jbhe5J1k832HiG0H/f3uceUrxTGFBvQJhk2OJ20KXYSTJlgscxnGT2OOx8ZjnsZ3I3qbeds1pvDZkAMs2mAR41evQ9M/sguxNrIry6P2cv6vOV6BuCo1xA51pflZLbDse+Hy7KanXdC56iNbYMXGVI2xFY6wDzaDrjzT7ObbPq64D65fdoxIIKz3td/3cVjtu8lHfc/imATnCaZ9FSMzq7SyhZCnlIIQgrNebJXKtEcc//z/hRolmseej4/UIsKJG54B6Xgc6O96mly/kL2k+LSnPQslMEjdJ7Z2chriXbQIpw6CGjelI0HIBKhMvFk/jGTyE3dCiE3jm0gk0UKTFlKqMmnON2iRQcaNuiLpTiSS2OjhjZR1vRIQv+TXknbJ4/PLjQDLzCZlE4Z8Jgm6feQL1aKU57GX03esMO3eY3hSIpclu1nXoBz8mEN7kM0XvPaXpWV5PAFWbZeUrUuOnJQrfuFygGZAjrrDSC+7REJyfUSHVpTJtthjQY7EeVZyQAOQsPu319bWIpFoKLj8gNuGGCdX3Cd+EjmU2JZIMWIUEzEJDgheTZHDlm/vmNttQ/P8xOU/I0OBfst+CmW/YBn2eLyuaBrhfEktg1Mbsj7ENE8uVeQYkGtkU6lGVNUmkUACjamawMbNg9KRAJAlw8Z4+LHICDBLE0Kkvr8iKfVKSOx7NOfILgPrM5losPmM/uGhP+RtUuzqI+yF/KryAyLAezx+C97tfwXaMm2e6xYCM7slcKAkQLIuVKvoXkmuF/kwI0snEkngeW/Pc6Th5Z41iaGmF5pb0x4jRK+99hhsdtOz+OaK7th62mp8mUwg3aqxUC7T/rJ88/rlptLksNw2ZnTl1SYBpiuuBEBBut1mEmD6/KVGec9poEsvMuuRqrvt41GaQasDZZGTH0dTUxPmzJljIcK1tbXK7SVZftTkB9w2BBgW+9BGDYlE0rYtkNv8hWn7E9m/MusAfr4lk5eNw0lephQJsn2d62V1vM7vgkZMgmOUNU5a/rNtLrGw1ybou8S+v2rQ2G1OrYUIJ1ta0FhZicTYBaH2WzNtHRouCYYIO8Ev2W6hfYTtgnYBsAi8KbWBRaBUbicWpIkNI8NAjhC3mPM9NSEkGn7dDMyUmhFYYyFgF06CLQzkfMAbWj6x/FjVVFo/ixqwNrWHIYV2ACyZIsar9ldoh+1f7IaNZ10FANjqoWst+f8+9erIEmCGfBalRNP4oPvwukijO55UqhG1tfZFmk0nRccXLAjI7t09R1xgyyP7bQL6FvvNEYmbD3NosTxs7brS/BlQEWAAoKtGcPU4a5put4K+cLmpBabPX2oNhMXJi8GwSN+ZoM8Okcg6BMoqp2BsOoiVwaEjgYRFg8+sCZqbrab2ySqD9Nm1/Q1qeal1gIO81/YLLN9c3+wqXyzEJLhMwSbp56wq7gRRjPQMWpgI0QBwyopfQSkxfYOPf/7/TG2wqp2lfTY3x37kwm88RYjOUACEWspEIuwZ6VZjH+BMW+5c/MvKONRMb0XyMOemvRBJtr2LF3ldtNA+ZtuiaS+PHFnOok5FJHMa3UQimSWc+sG7AG/bFfDmyQaJ3UWQqOT8hncBsAgTJ1ZYCIVM+8bymuubUVenmsRtIZDjFebZOw92AwD8+cwVEPHPB45UXo828eXKvWp/WZmu9vencyZb9gfmj6hjxuEJ/HVasUeRP8Tn0w2yyNZBm7vvOeJ1pF+pQNFm/S7XQ9/8DuSAzV1kfZhDa/QdGHTMn1mZzAdYqE9XXGFofLsbJhKMADMzaNLrTnl9Nx9iUdbh82HaYHbuhijKD5gyFLhMoQ0uJ5eDiKK5udnU4NfW1trIHS8H2LX9sbxVvqqqOH7DMQmOUXZoOrITTl3xq3JadNzSH5VlPZ77FhQGqQ7qd6RLU55EWAPktHlI3LHSTCcPc/AZ8gEZKQxa09xc32zzN6yvrzfzeM2oE2kWzZEbWoDvm7uYBF4WzZppgBl5/r65i+NYDXm2dVROe8tMwK3jyplIN7R84tq2iKraKrTU5q4n125SEZl7CwDOhGPfs160pN++/4hcQlHNN/kV2nQzf2b5aZpWEl/Z0ZpudZWJKtjzVVVbpaXV5eV122eybu3rBqTjn0VjLBra6CJPzjc/+nvz/Otn/pR/g4KGcc+6iy1pkwADyG0zxGl+bf7BfNseNMGa+G5Eb2x+8xJ8fcnhSK9bp1dJpf1VlUl8gI1zIxI06XaboQVefpnhB6zQIlu2ZeLHYrbF52n4BZcjlPeOkLx4Bsjw80AnTZLLx9AGGT4cixcvLvYwYgSEmASXMZg2eOhL6WIPpaCofvE37fnBoqrNAAC9F3/vIlnakBHM2tpaqbZGNQlWyQcxFtY+7x/idfN42biTWZ8T2dhzvsB2E+3a2lrU1dWBEKIga9cAyJk3e/XRFK/VL8RxJxMNeOfBd8z0vmc9iX8+cKKZppRiv7NXQgSf9/asIyxlosmzJS+XIS+TaH/ZOGQot8BYAPDXafbvWUYWvZr3e5EPMzqnp7aLbJb63eLO2Pzo7/G/hVsFwotU/vfvT5yGveqyW/y8sQbkL1vmCAu/LzCVmEIzNwsv5tAKsH2CNx7ztOM+wV1mf6DeJ9hN+8vSXB7perNxKUfckvX/hVGX+QpzWmBQCrr0IkMDnAXvB0z6zLAOZ+E5VlNnJzPockc7uMQog2mDVVpOmSw7j+Xt8sXQBsckuMzBiPB5r7QznxgNPNd7U/RpXgsKYHFVZ/Ra9F1ofe0ye4R0D+HEuGdANjgO9JdTLPlk61XGHsFp7xG+k4fPsvaRSEpfQl4IbVVtlUVenMR/39xF219Qp30deV0kEkkpAXbS+qaQMrdHEokw8wVWRX8WSb6Ylo3d63ZQTnX4sb59/wk282aR5O53jp0UU1Dsf84qAMBb93W15AuCnsq0/Y/bGbwuMAW1IOXUfhgBS/ao/Qf+VX9AIG3tVfcWWl/qCKU5cSEguWffnzDVvvjzxhojT9T8EsnYGTF2NYd2H95vNw9EurUVmdZWMwjWN1d0qoY+wAAAIABJREFURyZ7/tmQA8yyjCpIlkz7C8jNn7N5LAhWbtEjR0rp8svsWmNKQZdcaNXqCuW2tJvJtGWM7ezdIrkv6YX3gAw/P9YG54FYC1x+0AxTGKOUQSnFjEPir1qGRVWbYXFWG1yuEKMVtifU19fbrr+F9rFFpFZpnVlUZkKIeQDAxIkTgx9sAKivr8e+Z+1rzPlkhwRvzzoCb83qah4U1CK7/5BV2H/IKruGlzN9VpWxciAmwEDOt17McyK0UlcEQV5clHKyohDLxLRqkcaPZYa0jklY8jyiAJoxj71GXor3x0/J5QkypjbY9boyaHpzAqorF6ifYwqDJPNHeBcJk8SaJFRGTCV5rL6KONuItIPfr9S02YUQK+4TfrcNnZ03Iil/8QyH+wjSd79BhIe7th/DjpgAlydiZhQjVBi/1UYAnAw1psP8uVjG0rKyCkJA2F/hXCxjaT6Cr1gGAH2X/IA+zWtxdPNax3asfVaAEDaerAyXVpUVA4lEEpV3vWKapejCi/z3zV0c5aNOwmtrax3H39CStByUUkd5sUwmK0ZaLBSo4p84YaKgePO+wy11DxiyGgcMWe2J/LLgV07mz+2FAAP+nwWvBDSqqK+vx551b1nIo+8jAmD3L6UU7910uyXNCQGUgr72teQ6XEi+SHSdjvAu0k50LYdgEp0vAZZpdWVpce9gpRl0hBZNgoTTAomyDgW9oBFk+PCYDHtATIDLFzEJbieglOKeg4tDxEoBhdAG7zJ7ROh9iKi5M42WCw/xZNrYueojTySNjwIog1jmxWw6LFkRXklp0CTW6yKFG3TJLk96LXJZvHnf4XhzpkCGh67GAUNX48ChL7HObBOvWPtr4MDbrc8dHwVWF26LNKIWOJloiPwiDU8W/R6RgI6m2lHzKyP4miRY1V8o16kIfiWSYlOWvVhU5FmTAKvSThpjNgZqfzENGDBAqmktufyLZtjKLHC5J+kFjSYZjuEOFQFmPqw6vqy8TCzvLF9IxD7B7QjMP/jcl6Oxil5sHLv0RyzstSkA4OjmteFalPEgBABBVlUdQtt8Wi4mapbcfFHzldeVDXocOvWMCNQfKeXlEavV8s2w+gCLCxCyz8aQ6eIqx7fr6LepuJdVgXyc6lNQ/GOmsd+WSXyzYOl/3HuYpX03kuJUftD5ByFz/t1I0/IL6Kdj6igDHyU9DHk3uC10eUaepG3vUe/h91Xro6j+wIDedVi01jp6B1HjqRIr0A+WyvfXkha0v2KeSJK9EGBzHNRZnu9TqEdOfVJr4cTr81kMeUII6AU+d2YQFytrjHbIsCTolCn+2owRo4QRk+B2BkaEh6wuvwmmH/Rd8gOY+XWxkLjpWZA/HAP60/EAALLl86ArbzH2AM4TyUPuRX39MsuEWBYoS9w2xYtWtTFVo7WditctlcQxuI07mTA2mefHFfjkPUQEEYyotrYWb816y3tFhSZXxD9mHmbKHnjuSzb5fMhv2KheGQ2TYpGgui12lOciTUQ0uVnseNLn+HTejp7rUR2zbMu1ivIupNiJ6BaMBItaXqhJsWj+LKvvRIBVfTqV82nL9yHLK32wOZwjEY7W41WyIMOGgVJqm3fItJYsT0c2lneXLxTKjgQTB80ae3mwc69tqur4bVOU99OOH/Cfw5kr8idaMaKJZKLBOMkSQzYhlU1em+ubUVvbYMlzI2Rm+xryQbQvI7N8u+LLNVnVYJOXti18PiLZtvk8C/Ky6NLi2Jk837aNwAv16pvV5F0mrxUt2K+GWFL8xr2H5oopxV/PewUA8PqMQ+zVNd5pkTFxDRGlsiAjQ1CLNO+N2zOgEXkH2yf4T8d+Y8n/bP4O/ni5ViUqPTUiRcsIGkeMA4gQnTek2lYJ+WVlLF9GlN0IsEh4bQTYrZy1LeSVGSxz2RqfWmEApCFpaS/WBsvhhah5JXWxfHFRdiQYyE2meKLJE0wnoqxqT5dcex1jvu34Bf+5nLF8XUH6jKFG4qbnQDbuC7q2b95tMWKkIoUiuVLt5cbkU0hZytzkxYm+qzw3nkQiaQYPEuVZO3z7TvvQsX3neG2wk7xs/Fryzd7km2GUORF4vi1+PKrvFuB+XFznzd5NolX1Ze8xkQzLZA46/1W8ds/BtnYSyQTWnTtNb3we0H/Fs4G3qQO20CEuSAHOi0BlvUiTJznZ5/oP8OuLneDHFPq7xZ2RyVQgk6kApcQ8z/hVFmqZQ2dlCIGSEFuQ0ZBhogUgen61v+yv1LxZwwRaFQmaH5ebH7BDhOhSB5svkoakPhHmPgvSWGO2w7cXE2EDTAsco7xRdiTYKQppjMLioLu/wN97bo+/LZuEDKWogPHTV5HdK5Gdi2UsDUmZWU6I8TPKnVcAljKWZmBRnmWyOu1YZSuQQQYVIMhQoIIAGVAzDUKlZbvMHoHUwL8hccMzts8rMf45kM36gq7pAbLl1cY+wRxI38mgCy+z1SMDmpC4w9jrteWSw5Ubk7N8kRS6yVdVVZnETUfea/u8fAIJT/J8vqoOI4duG7eLpLlU5fcfsj/evO9NqYwjHF6RbsQXMEgvI8CAQYZ5oqtsu0Dv5utPewpjHzuhIH0xJJBAItEQ6CJK6S/SlNFvsRYJZmRRMH1WrXdbeJ9L+wUhwQ7kV5avMp8WtblmvqbZtFhHlVbllSFEJQ+Q1QyrrBYbcwtvboqY9kyGYwLcftCuo0PzLw5xH1AxLdZTaWzFMlk7bulCglKKh49avyh9FwqnrPgV/V/4pdjD0EJiwiKQLZ83EulWwy840wakW0EXXgZy7B1GHl/WTuFEsHk0Nze7Ekhe1ildavJSUMVhE+P+Ub2ovK/POMRCfA86/1X1MDTaCwInLF+A6097quDz4anLjL86izr833KX3/v6DzgNoI8jQqA0ozw4IY6UaWyPxD+Qbtsihfi5jHvhZzStvNo+fkvkZyq/HkCeFzoBFjTLZhvlDf79TBqSII010kPnPW62M2yY7aCUgtT4c4nwWy+odkhNjeW6pDLcdcZoHyg7TbAumKk0+8ufA7ClxXriOQ9VudiXrL1igI1n4JLfAm/7L3d+jr/33AH9lk0KvO1yRWLiYgAEpEcV6NJRljK64EKQfneBzjvbVq/l0q6Bk8Koy3uBFkHk2i9l+aohVXhzpjdtsGgm7XUiwMu/ds/BJgFWmz63INVYaeYnkgn8MuR2T3264bhl8wNtzyt0Fi14H6n2Iq8VUKoU4PCMvDN6PPY57nTpApMB1WfA6SbcnsGwNcEWQiloWgF37a/5V9NMWocAS8eWHZ9NG0xBBv69XZGaoK61XD8zp/l2uV5zDDXaLQl2u9mdCK6TFjifh6iQPsHlgPsOsRsyDFpl9W9+vNuGAGDRBD/d44/m+bFLfzTP+b2Cezz3bWDjzAek142gzXWWPPrUeSAnzACdO8gwhZ7yYpFGF6MUofIJ9vPucqojEmEAFtIrQ8eKjuhY0RFpmkZbpk37aE23SvMB5LTABZzgTFncvhZdPC/SjP0Y7163i5Z8FHHQ+a/jnVE7ud9TnrdHAizkuNjm0Kbml6WdiK6Qz2t/xTzdwFlOpNkyBoUGOkbgMBVEDerAkyKYFhbIzpNnzvTcLxk61NqGz/4ZYsIbA2jHJFgGlfaXh5PmVqd+VMHGXt38a+BtHzDtMyzouSNOeH5yoO0OeSWD+w6pwNkvp5HJatgfOnx9nJ4lwk1HdsKpK34FP/998qiNcPzz/wdKKTKU4plem6Dvkh+wqGqz7F7BRjtL+2yBo4pMhBP1zQAhIFW9zTy64ELj77yzQU6+H4nbVwAAUpe9DVzatSjjjBFNBEl2/bbBE2HArv3N5Sdw67DlWH/KUQCA1vOm5zW+PkseBwCMOf3pknwftwv4+F7+fOOn+GXFhnBQrxYMWveVRcbj9khABKJDO5BcnXyRyDJZN41wUAS4XCwOIgYvRFhGQEu9/xjlg5gEB4xSJsJhI4zgWIA14BVLzz5iAwxc+TsoNWRBiDnl4ANesbSqnaCDY31SfTMSN/zd0+eWuGWpMRoCkH49LWWpy7sBaAClSU9txih/hDHx8FOHkd5EssVWbuTlopROvvR5XDW1B9abcTF+HeovMEuvxY8ByBFgpgWO38nRQql/H/veNMqW989rbjDKxl9nZNyUK6MrPwAAkCN2z+Wt+tA8J113y+Wv/jh74jKIQphDA/7Ir5jvJXK0FwJsjtUlenSMQGEJoiUho8x3V6aB9aoN5rXA+fYfIwaPsg2MxfvcuuVbIutJSKzovysLoCVrk5eVaZBlMrIxlwsW9Bxe0P5mH7EBmo7sZJpEA8BJy3/Gk0dthKd7/BELem6M4zhz6LDx4YB6JMYuyKuNxOTnkbh1ORK3vgCD/FIwEgHo7cHGy7Qned396cpB/o1739CSdYNuQCxZPTEoVqqxUmkOfeuw5eb5pEuWAQA2nCkPXuKE7s89BAAYMyi/5yxG+Nj3ps9gDxblckQI/xw51vzLjn3HX2cSr3+OHAu64n3QFe8bFSgFOWJ30Bf/bRwrPzCIL6UgXXcDXfkB6KoPQVd9CHL4rmhaNQLVxy51D46VPZqe7oHTL50V7EWqgnixsux1Wf5CIm8jsgESYJYv1qMU5PRnYxIUIswYNzU1tsPpd4NSCjJ0qFYfMgKcb/8xYjCUrSZYd6sknYfEax2+3ClwlpcxFAKMkJ+6KPhIyvvd8SnevmwnPNXjKpy4/NZA2551aAfzfPDqVnNx3NAEG2bPj3fbEP1f+AXzj9oIJy7/2TR7XtBzE4tfcKkgdeW7pva3vVsfVFVVKf0RReLoJFuO8l4QtJl0qrHSpv2VkeBbhy036tHcpOaWi5aCUoqN78q5Anw1aKy0z78+dZd5PnbwgqwbIyPv/Hnhno9hRwNTFjt/Vwz8Ikd7kuc1Of8cuZ1rvaiBD6Ip5r9dNwZ/Pu402DSV7C+pkGhVhfuTpZ20vWHf07KxedH+MnnXPA0tsRcCHKOg8GslZGpyJVphRpL9zNFjxNBF2ZJgv2jPZCJs/Pn2/+Cdy3cOvN1zXk6DAlliG3jzgeDfp040tMCEgJk2gxBf6dSV70E0f+aJMJtkihNSFUEqdXlW5qV9x31MS1zeTQtcSDNp0RRaZhJ95ZT3MPmyvaT1b75giUlgt208Wioz7uyFBtHNUKUfdLEQtUWRqMnL4mu8Xbetsn4U8Jdz/4G3a7e2kloeAkkk3fcBXfEeL2CtY2lHEhna6XktlDk04I/8ivlukaNVJNmJAPNjlWqXY0QVcaTmGMVG2ZFgc2XJ4wPkt14Mb9j71k/w5FG74OQXbiv2UAqGf506AYkxT4fej6gR9qoVbE/yURpLUPKvz3jdUxv5wsu70skv2GgspwVm53wepcCE8xZZtbuZLOXlCLCTFrjQr/ZLexp7BRd7USTq8oD1XrIQ4tqtlXWKCm68+9XfYJ6/PWJ0Tvmr2quWUmNRM5eR+ysjx05EtyDRodl5HuRXzJe14ZcAyzTFlIIMei6ez5UIRDIcf28xCoWyI8F+txmKHzoD7PPr/+zPofYzr/sVBhGm/oNjMcvKWYd2wDkvpy1BrAatWodHum5g9mdEiSbo/8IveKL7RmZ+v2U/IUONrZIW9sptkdR78fdgQbX8Bsd6+2QjKkri+uAIsEwLzKO9m0a3RxBC8No9rxWkr3zvK5mJdDnj4m5Apg24a3X0F1GKKc9DRYgjBW6Mb1/NBciiVhnSYz/Q598GKHcdThpfGTl2NIf2OG6vEMk7AEuUa9/a32w7bmbSPglwjBgxYuig7EhwjOhjz0kf41/Dd8W87legfx4a4fNepY5m0KevWmf6/vLziJOW/yyt13fJD4bGCPkvsL998o1IXPdk1py5sIiJcPsC+77DIMJB30OJZAK3XbECoBRX3P6umX/V1Pdxy8V7KLXANu2uHy1wEZ+H+Hn0B/Eziwopdov7kS2w/rXkezGHdhlMwUyiPZJfZb6PyNFeCXDsFxwjRgwNlG10aMAeuVknorOqvlO9GN6x+80fAQCe6H5Fwfqcy0WJDhNvnXQjEqPnF6QvFfxaRBQafGR0L+MthWtTweu16sCIxnwQDjr/oLzb8RsR2gmJZAKJZAK3X7nCzLt12N5KX+AYMaKIA4a8hbeGbw4gg/0nGZY+xt+M/eDJbZag0WVvgfTYD+SofUGO2jerJaagz79t5HXfx/AhXv5Pqzm0boTo2UeguqYxuAs2Sass4nOWgMqiRyujSmtEiTbrszqKfAcCTM5YHC86xYgRwxVlrQm2RJ+TnPNbFPH5oiaNncvqleOLll3bSc/8X6j97Fb/ETIZirndjP0Rq1/0ty+oDh4vEAH+x4njkBg1L5S2U1e9Dy/7AUf9HpWNTXe8Ub0mHYS1QMHaPej8gxy1woX+7BLJBADg9itX2DS0oMCkS/bE8Gn/Cl0LXMr3TAwD7B7/9cVOxRwEAOCtq+q4PLvY239/FHQJBUAsmkm69B9GdGihHl32Vs5yiG/PTdMb6n0t7r3rovkVy0QtskxT7JQHqpZVaoDj5zxGjBh6KGsS7AY3kybVRDWeTAWLnW/6AJkMRdORe+C0lXcUezi+8NoJxvYtYRDg1NU9zXNCajzdf1ElwqoxRXW8pQIxwEiqMVW0sTDyO+WqFwE4vzeZKXTYGHni47hyNMGUid46q6uXa9euPct9Uerul+L7OUiwd8Tvq9bXkt+4h3wx9+tn/uS7fycccOvaXGKysX0XXXKhIKUy15UY57ndO2GaQ1uILOzklz/XiR7tJGtr2x8BJmc0x89bO4ZqcV0F1aJ0Ie+hOCBY8dCuSbAb4huysNh+7L/w2BF74vRVU0Pr44nuf8BJy4ML+vVqv+sBAIlr5gbi/5uqs28D05hqRDqdRjqdBuD9hRk0sSwUSXWy4lCdq4LqyKJPquSdFsTEPp36csoPG7KtJwpBiBnxBYA7rl4Jmp2gyzS0sojQI+76QNruTUN3cdQCj3nkCwDAdQO3xQ2zv8LoAVvb+8wwbXADhtU1YuokfauKibVJ1NU34sZhSWTagHQrMLYxQLPTGJ6gtqZIZw+rrAx8/c/m7+Da535n/xNvXrEpQCkOuO0Hx7E59WWRdSHHTUsvQnWvO9H0yOHqgQkkuOmhw1A9+D48fNtgdR1d8ISTpfm/gB75tfx1I8Uu2mInDXA8Z4uhgGjZyc5ZmWw+EOZvNt9+qbivlSNiEqyBWDNVOGx7/ft4tKvhJ3jG6mmuEaLt0ZrtkZwfPWIDSx9iPXnUZ3kZn179t+uQqHtciOjpHalr+5rnj7z/CACYpJcRX4Z0Oo0pL05BOp32RIZLUcPqhfyKLgqqHzQdednnJNbj5VR9FfpHVQb+s+IJapCEmG93Wu3qHLH1gZsv2B0j7v4AE5NdTAI7csbHjnXGPPIFxpy+HSilGPvYVxq91ABowKXDDRJ71zR9MswwtrERo4cahBgA6ucYbV11vPe2YvhDvs+SarHqozm72mT3PesdADDJr9e+dYi4rU6WIDctuRDVve9C00OHKQQ9DcUbdM2eLWU+tk7itb+szI0sSwgwGbykpH7jYgQL1W+v6p6I75UYZUeC+cBV/KRXLOdlVOciyRDbFs9jBIOtR7+HTIbi4cP3AQCc9dL0Io/IilXHjQYAJOrm+G4jNfo48/yJ/zxhkt1MJoN0Oo0OHTqY5ayMzwOAW5ff6okMq4iwqK10SvN1onTfBzEp1VmJjdI164AQggcmvwNjkghTc5pI7hdYH9NHvmTX8gKetcDmX8CUHznjY4sWeNT9nwIAbhi8Q84XmOvjuuptcEPTf9Va4OzXN2ViEsPqDOJ64SU5je70Kc4kdtQUu/Z3wiONqB1gEOJb5jXiimNjIlxqUBFiWXlY/YoQx1E9+CU0PSghwiGZQ4/uvhGq+85E07ND7CQUUJNfWZnK99dSX4Ps8m2YY4k1wDEKBz/zJdlCO/srm4+5Wai5WbnF0EfZkWDZDaBDDtzOddIxgsUWI98BpRQPHLYvAOCcl+/03MajXe1+Y35Mopf3vcY8T4yY7dv0OXXd3wAAC75aINXyVlRUmOcApGRYxC1LbzHJsFcirGMapKMpLQeU2zURQvDgbe9IdwuZdfNbViIKNWnN8ufsuZq4BomR93xkyxt1/6cYd/ZOAKUY/cBnGDt4ewDAmNO3w5hHvwRgkGBmCq1Cbb8mDKsjmDqJmtpghouHGekpE+VElplDXzfdWo9pgkXc+WJ5PivljKh8X7JxVBOCpvsPtWYWYoukfMivKl+m/RXLPBDgWAscg8Gv5Zub+5Lf+ZKooXZSSLhZqLmR6XKdn4WFsiPBMYIBe9hOWPBTsYeCzUa8jUyGYtah+wMAzn317tD7XFxVa0knrn4MADFMnwnJkmAhzV6glnROJnV9Pyz830JbX7zmlyfCLM1D1AbLZNygegE7mewF/VJ1+xEoJpzGEIXx6cBKgK1aYDMdEAG2aFxd2nPTArP6E87bFZRSXHPvJ6YWGABGZzXBRh+5dq8buC1AKW5o+i9GnfonUArcNPd/Dp9Qg40A82BaYgC4ZZSdEF+fzJlCAzA1weyIESMsVJ/9MpruOySXIbyPqoe+iqZF56G6zww8ePPA/Du0EFa+vwD2DVaZP+vkyTTHMdo98vGt1flt54msU7nXdmVybpZ4bhYsMdwRk+AYJYM/XvkmMhmKew8+EACQbGlwlH9EogU+ZcWvyv2CF/a62jxPXPkwLCQ3T6Su74dF3y7SkuVJrUh6nQjv+OfGa5M01ctVLA+T8MnG4PYj4MW1wclkSMf9wW3M4sqv2JeXMQQF1vZDt70LWgZbhTBTaIZxZ+1o3RYJwNjHvjJIMIDRA7bGuDlf49pT/EX+leHqGxsxsVbPxHny07E5dAyAkAnmOaUjA2u3KfssVHPvlaYZleZ59XktmAOA9JmBAUF1SqnlGQyc/Irlrnn2uuTMZSWxOBkjPBRiUV1lehzWfEmleVaNIYZ3xCQ4Rsmh02VvIJOhaKz8K5ItDcqgVgynr1pnmkWzqcP8ozbCSct/xtM9rhJab0Diio0CHW9qzPFYsnaJo4zK79erlnfcM+N8E+FiBW5y69vLmJzcGWR5bvK64/Ey9rA/Y0aAS1ELnJs7S/YFzrZNQXH9Q7lgWAAsEaGzDeCak7e0+AJTbhw0A0x69jRMv53i4svlGuHbbsxpd6++0ZAZNaURN1xsJbkjByUx4ZFcYCymCZ72fGlYDcQIDjz5DRNN3H1lIcSK/LxAKaTElz/3snWSm/aX1ZESaWtdcuaybDJ+zmKED1WsoSiNoVSs1aKCmATHKFl0vOg1NFYeBEBtIj1o1TqLPuzxbpdnzxow/6grzfwcGQtu25PU2BMAAEvWLpGaMQNQBsFSQdWOXzhpQJ1WN8NYYXXzx4lR/mC+wNfc+4mhBeYw7qwdMfqBzwAAYwZtb5lws4BYAAwtsOb9IxLg6VOyxLfVatY8sdbZ3Jk3h47R/qAiv0FqgVVoUtzrTZSimhDMuql/nj14iBBtkctT+2uWZez1Y+1vDA4qCy+dPKd8p7505ktuPruiFZqbRRsvx49B15Ithh0EAI0/tBgyMJ/gTIZaDkphy7PLOJcH2U7m7oRk9A0wtkLh07DkqX06GpG48o9w9QF28AlOjTsJi75dhA4dOpjEVUZ2+a2Q+C2R2DmLFq17ZDIZXNP3msBehPGqooFSIOiEkNLXAovnin2BbXKytKMWOLfP613TkqhYDxaSy0gwO9IuaVH+toXxc9Me4Kb5LQQJdkM1IZg55nikW1uRaW3N/V23zp4n/B33ws9oevp0o6EwyK8qX8zjtkDKdRc/X+WGUidy8XyptEAIiTXBMdRgq0v9nvqx2ENxhfzFkzNbZBpepxeU1bTk4bzHJBJgmalzEIGuwkL8Qs8h/hzKB5Oe/QHD+24CSikmLxoE/j0RI4YuCJlgI7lh+QLnA6YRvufaYzzVG/fCz4Z/8fGPgj51GkdIoakV9kF+bfkU5Ixmrtv4PRwjmojnS6WJmATHiIHsCyyZ0yiTW88AACSuesRzW0wLzMAIcKEIr65fsGrVVQz9zyAz8+HzS0FbWu6ItcDuWmBGgCkFrqx6GBdeQtDQENz9GmuB2weiQnJ1wIgww7RLDteqJ3u3i2UAgHmn2MmvIZT9q6/9JYOeU/cTo11DZiLMw8u9kq/W2SmgplPbYQbElJlSx8+PM2ISHMMR7EE6bv4P7sJFQObuRCgPOU0mQBpTnuulbjxZug0SQ0VFBTKZaGznoPoxkfmu8NCJwhi/fGOUCq7o/RBqagjump7//Tr56fi+b68oVFAsv/AaNIuXV/0OhIH4+Ykhg9NevKzcC5zItG59/q9u26HMVxUKi5gIuyMmwTFiFBBRIcC6KFRgrBjBIAgtcHKMzMe+NHDNyXMdtcAqLTIAXHgxwfQp/u/pW+axoCV2M9kY5Q3+Oy+F718VTMsL4vd/jCghvh9j+EFMgmO4gq0mHfPE2mIPxYK2Ow8KrC35yp3zPsS6kJk880GwogCZ+Y5KI+ymKY5R+ijF7zUIzdTFwwimTvZ+7fVzRHO06BOhGMEh/q5jxAgPbnMNJ62wjruWqr5YV6Vx1W3bba9f2XV56UvWZqwNdkZMgmOUNEa9cl0gD7ha49mIxPBNPLUlktsOHTrY8li6x8Y9zLwFXy1Av237mek5H83x1K9fqML3M6heovHLNYrI3xe4lOFHC3z70jNtE6ApE/U/iQmPyJ6NkTERbqeIv/MYMQoDt31ynbZJEuVlfrTinrz5ts2TaLd5l+7WTqp5WQw9VBR7ADFKA5RSPNt/s2IPw8S6aX/FqFeuA6VA3erRrg89pUlQKo8C60TkKE0iNcl/dGzZtkd8mgXQYn7ET37+JACDAMu2RwoDQZBY/kcifgHHKGVQSjGsjuCKUc738biZBDc94PTuGBl5P9EYMWLEKFXwi7sjqLm0AAAgAElEQVQ8nDSsMtIoq+8aDE4xHl15fs7khljREB5iTXCMssCIVaN8RfvT0WRSmjQ0wiM2c98jGFZNsEwLLJPTJbluewQX08Q6NpMuLtiP6gOT/lnsoZQMRC0wg2plXybjhFgjXL6Iv9cYMaIBlbuWWOanvbDgpEGOUTjEmuAY2qCUYtGpnYs9DPx2x19MLXA6Q5GhFDd3vRE0mTCiOrusrvnRWFKaROpmbz7RToRVpd1l6XwIbdBEOJ8o0TEKj7y3RZLA7VlRmaU5PWc6z6GfiJ+6ptC3LRmstbKvOvTHFGuEyw0xAY4RI3rgf0/8/pb5lfUjX+x2Y8Sa4BgewbRNvWd/V5T+f7n9QJMAMzACzMC2N1KGqOf3A87K6Wl1DI0wQ2LkFlI5XRLK5J78/En027YfnvjPE+i/c3/TFJrJeDWHHnP8GO1JutdAD275MQEuLtj3OevmtwNr0y8BdvJd0vFtCvOHX4cAB4lS1wh7WzAs33cAW8wo1e8xRoxShMxXl/8ryqmCQ/F5Tr65brKqtK6/sFhPlFWN2W2+puqjnN/J+SImwTF8YcnAzdHz0W8L1t+Pk/YHAFz36vXIZB9opgW+euUokCOsRJjBbWLtdT9g3q/YQohH/ck8Z2TVyRSalxPTvC+wrE7QfsI6fjN+82MUHiYRrn/LuxZYcS+4mQWHQVh9tauhBb61+Yyi3K+lRITFz33mCz9b0hnutZNuy76P2+R1y+XdUMzvzsk/sb0tQLpFx41R/nDztdXJd0p7kfWTdst3KvcyX4vhjpgEx/AMNjlddrqhCe324Deh9PPthD+b52NTY0zSy8ygeVy54lqQbjeZ6YuW1gEI1zxXRYgBf37Bsjwdssv7A0dp26UYMWJYEXUizBOM+1f9IpVJt1FUdDDOM2mgQ0dWhyLdBty58P+QbqNIpykuP2mTsiBpxf7OZBodWcRZXRRSOxR0X7F2q30i/t69I/683BGT4Bi+MePjegDAebtuBQA4/L6vA2n363F7AwDGvTYWAJCh1EKAGXhCnKEUl79wDdIZI29azwmoaa5FcnGt5UUgmzAE8ZLIEeIkCCGY/cFsrXqMtM7+YDYGdBmAR95/xMwXSa2OBtiLKXSM8gW7z2dO+IeR1tQCl/q9E1UtsHWM0SPC7J3IiG+O2LrB+CxzZJh9tkb92+cbkfXTbaWpsYzNn2PEiA5K6d0RBcSflztiEhzDF9gku+HDiWj4cCIoBS7YfWsAwMH3fOW5vc9G72Gej3/jBlPTyxNgBhkhZvmUGnVqmmvRUFWP5OJanLdohNTfIkzoamR531/xr2prJb4PXgs8+rjR8UsvhgmRCEcJYZlQOyEKBJghSkSYEIL7V/1iIb4dHGcGsu8tR37TbTRb35BLp4305Md/RLqtdLQ5Ufl+vECmLWbQ9Vd0qu83LetLlpb5Z8aIESNGWIhJcIy8wP9G3flvY9X8oj229dxOt9veAQCsuOLPuOYv12Hca2NtBJjX+jKwtGgeDQDJxbVoPLoeQ569GkOevbrgmgjdLY8YHnznQTNPRob5dGz2HEMHbGJ5701v6GmBCzjnDGOyK9MCT140yNJfVFBsgsXehw+98isAK/Gt6OC0QMF/jtzWcKaZtJwIG30Q3PzYD5HWCkdZ++vkDysGwnEzn1Y9f7L6KqKq6k+H2IrjkQUZiolwjBgxwkRMgmPkBZGQAsDU98eb5Piyva/B/iNWoeP6HdFhPcORrOP6HbFep/XMeh06djDPe0x9HwAw+qC9zDx+OyQGGSFmWmCmEWa475hbArhSfbAfb0ZqnSASXPGvkzY49gWOoQN+YnnPuNeLPBorwprkTnr2NPO8VCbRhdQ8qggwI7865tCZrIY33ZaTF4mwtS1qBs+a8NBajBy8WSRJThTJL4OfgED5gCeqTuW68kxGhkJaasWIESMGYCzT0viFE8MvCCGY+v54APbAsm4EmJFfnhAztP7WCgBIt6Wx4gojQFbd6tG2wFg86eWjRlMKNB5db9sOiSHse54QgllvzQJgBMZSwY0Es7/suPKoK3HL0ltMAszKY1PoGDpgE9DGMSmpFphSiotuOtTVpJLly0wgneqptpQQx+jUrtu16cpHEYXQQvIEWEV+ncyhGZFlJDeT1fKm24y8XD5LwwyUJcqNHLwZgNL9vgoJpwUD1TYv/9/e3cVqs90FAV/T8/b0NBKgYIxEo000GFBsJCYGkiaIVmlAsLHaohIwxRgNGChQPgok8hEbUQrxgkgkwRgslSYVBAHRQlJTYxOIjYLhwsQLLrwgwbuenvfd+/HiPbP32muvNV/PfK2Z3y/Z2XvPx5r/zDPPzPxnrTWT+752/V36P4Tydz9XIx1PP6SJ89DYhmwL6rXnFiIcT9M0aoK5Xnu8ur1cwjd93nvDj/yvHwzf9HnvDV/wno89mK5NgNPkN64JvvPSq79ffl47fPPsJrzvi54nw+/+6HvvlpfW+qYJ8YM4X30d0jt+9t2Ln0TvmqH+95/onC6XBLd/52qEf+gjPxS+7Uu/LbzvV973aBz0yfUBDCGEH/uej/fOUxreN37MPEOn6Zu3Vm3yu1QyXEqA0+S3uyb4vv9vq60Vvmv+/KAW+HI//Obh5/OD/+r/hfd+7TY1wu02DmHftb9bGfv06anTA2xFEsxV2hNem/j+s9/8gQfNltta4LQJdC4ZfuDlV3+/dF8r/Ob3/1Z4+vLT8MNvftPdZN/4a88vXnIJcZe//u++uffOeryOY8e3w6cmwl1Not/3K+8L3/GW7wjf/x++P9zc3HgiNKOVam/YhyWT4bYJdAiPE+AHD8fK3Ju8ybwSqf3/9iZOfJ+Pvy3cn4unaRPhNdSa+OYeMNU1bkhrilLS2lcL3P4/pBa4a1npDbkxNdWlbQEwhubQzKJpmvBP/+cP3P3/rX/qux80hY5rgdME+MmLj+/FPHvl2YMm0U9ffnr3+9krz8LN05vw7JVn4X/8ky8OIYTw9/7Tt4cQHvcL/sm3PuwP/I6fffeDB2196G3v702Eu5Lgoc00f/zXf7w4fkyT6BDCg6dBD40Bhqr14rLWuIeYI3mLnwL9wpNyAtwmv7na4LaGtz1ktc2d279vby4PmjvfJtO1zaLTaW6eXcL3vusNC/VrrTPx3bsjf9/YhubQrElzaGbRHrjaGuBv/9Pfk02AU3EC/NrX3Y9/+qmnd8PbRDieJ/YF7/lYuHl2E/7FX3xzCCGEr/+P73lQE/01v/CtD16ndHN7nwDnniid6upbNbT2rJ32xz7+Y9nxQ5PgEO4TYFiSmuF9iZO3ax6g1SbAD4e9OjxJfoc3ib5PhNvy7ptKl2uDl7bnpzzXTgIMHIEkmKukzZb+8Se+rzhtXAucJsBpbXCcCIeXw/M+wi8/rxXO+dxv+NVwe3Mb/uVf+gt3w9oEuBW/X3hIAjzGkNc6lJLXrn7B7e/0fcLxg7BckDCnNR4at8ZyjipN6uKaztz4nLYW+FET6CeP+wc/9PCVSO08cb/f25vxn+uQp1GPtWXyO+RGad8D4vZoary1rSdwDpJgJkuTrzG1o602AX7x9S8+Gvf0U08zc3R747t+Odze3IabpzfhX3/5V4QQQvib//5bHr1OKYT8w7Ny4sS2lHC240rTpdvmR//Lj9793ZcExwlwrg9wV1zAsQ1Jitum0CUvvPA4Ac6/K/hhP+AQLqGvYUr7yqQ4UU7/vr0J4ft+4vcmHcf21tw5d+xPh6c3TWsx9RxT23oC5yAJZpIlkq4XX/9ieOWTr8xW3ue88+fCzbOb8G/+ytvCO3723SGEx+8X/op/+w9nXZchT70N4WFz0x/6yMN+y2ny+11/+bt6lyERBkIoJ8VpX+C0FrgVJ8Bf8obHT8f6yO8+e9D8+Sv/2P0NzA/95qfCO970UvjAb3wypE+KnkOa4Iewj8S3ZMyT0wFYlySY0bqSrWvu+M6ZAMc++6s+FD74VW8Pb//wNz9oBj3madJzKyXEfdP2TScRBmLPa4K/qzg+rgWOE+AXnjThY5+8DV/8+teEj33y9u5hVl/yhhfCR373WQihCV/2h18bfuH/vBJuXn241dv+xOuujjft87y3mt4u1xx/+97PW6o9To/7pXLisnLDu/4vLSsXZ9cyr4nv2mlz26+vXODYXrN1ANRlyEn+crncPbW5z9NPPX/a8yuffOXu59krzyY1he7yWV/5M+FDb3t/CGH865RCWDbBbF8dUfoZW5ZmZ8A10priXM3xW/7gk/BLv/PwOP2h3/zU1ctOE93L5Tvvfo4q7UPc90qh+NwQz9tVTml4q/079zu3rFKcubKHrGdfGVOnTdcv/bsrXuDYJMEMdm0SmHvVUQj3iXD70ybA7WuS4vmu8Rlv/enw4b/2Iw9qg0v9guMT7JDxuem3SkYlwsBWPviJl/sn4oFSwliqjS39P+b83Pewqtz5fkycfbEONWaeUlehPh7cBeekOTSDTEmA2yS3lb7eqH390ZMXnzyq+Y3fE5zOE78n+ObZ89+3N7eDYvr0L/tA+Pm/8dUhhBDe+tPfWHxKdN/JtO/kvvXJVNPofepqxrjk8uwHXOPPvfZ+v/2137uZ9ARoxlnyO5trYt3+HntMqv3YUtoWwPFJguk154X6zbObu1cevfDkhWyiG8J9gjymFrhNhm+e3jz//ewm3Dy9CZfL5e53CCF82lt+Ktze3IZffOfXhBCOe9KbY73m6K/Fc1194cbOO5RWAYRwvx88f2BVv+cPs2qf6Bwe9Aleyve+6w2zHjeOktQscaMs14x5rjL7hs1R7pwxLLEtgDpIgul07cX3F7znYw+Gt7XBT19++vzdvyE8T4oTv/R3/ujd31/yz387hBDCR7/58++GpeUOdXtze/czhyHN1fZi7GdZmn7IhYZa6IdKTQtddLG15w+jb/fN54nva15ookQ4PEiAb28ud0+Hvnn2+BVJ90+H3k7Xg6KWVKpJTfuvdg1P+82mNxlL/Wr7yonLissrHZemxjkk9r74+sodM23agivXZekoN0yAcfQJptOcJ4W4j29bwxv/H/+0ie+b3/9bd9P+2X/06yGEEP7Md388hBAeNIVOm16vIT5xpg8POYq+PtFcJ95n4r518f+l/ua5vnil4aX54+G5ebuWn1su+3bzrE1iL8Wa3Xaa538//B0nwL/0O0/Dl7/xxbvxN89CePuffF34wG988q7sJWuO++xpn0zPEaXhpb+7pu2bN7fsUjxD4++Kc0zsQ7ZNVxxDpu1al/QHOBc1wQc1poZyyF3QtLwhJ4y0NviF175wl6y+9qXX3jdxztQEx82f44dohRDu+gKnck2hu7zuzT8ZPvXRr+tdj5y+u+hr1D7k+peW/o/nKdXuxvPGv9N5tqhhObq09iX9v6tmK65RKd2ISadJ99NSmbnp0vi2qnVjnPazytXSxrXBLzxpXk10L+FLf//zS4T2tUgPaoCfXcLP/e9XHrwn+IOfePlRf+Hbm/Ag6b65uTxIkm9vQnjv137m7PtNWt5a3TVy36ea1Bw7wBiS4IPqurAtTVsyR1+fNomNE+EQkmQ4I06A06R2SC3w5XLfH3juptCl9e/bnnPIJTxjEqm+smKli7raL/b27Nrtmvushkw3pLy+myjs21d/4eujRPh58+f21UcPa26b8Cv/9/7YGtccx9N9+Lc/dTduygOz3vu1nzl6njHiGzpr2csxcUwz3y2aBDt/AFuSBNOpL3HuO4HFtcFTmiy3T4Ju/w7hYTPoVloL3Ody+/yi6MkX/cRiJ+K1Liq6avjHLtsFybq6blrUpMaYz6jdx776C19/9yqjtta37f973z/4sbsk+Ob+/5tn6TQPa3m7fOff/sy7uOaUtlo4qzE3ZK/ZTlOPWzUf84D6SYJPauzDMq7Rnug+/90fHT1v+yqkEO6bSMcJcPxE6HS+uBZ4TmMvKqY0JZ/KRcU+jWmZMYet9gH73v61++I73vRS+OAnXn7Q/PmFJ030oKtMf+HoMBsnwG0tcJoQx9PFTaFDCOE97/yMu3iWYD8EoIsHYx1c/LCbtFlsqYnzks1540S2reUt/bTTxfOFEB4lwPHwUl/guCl0Wws8RV/T4dzw9OEbc2/bOcsb24/YheZwcf/aKS0s0mbvaTlp/914nr6HXZXK7HsoVtwv2P5Qj/ZzesebXoqaOD98mNXNzeOf59Ndsglwa0gt8Le8/dMfxME8+h4GFn/Hc/PkniWQzpObP/3dNW06bI3uQwA5aoIPrq+pbF9fvznjaJomfO43/Oqo+eKkORYnwLlm0Glf4Jw2IR4irSEvXfgPqUmfo6leVxl9iVRp+risvpYC6fD0QsbFbd41n/eQcvqm69svx5S31rGDZcTf9bZp9LAm0e3v59PcP0n68ROh01rgEJ4nwPaX+fU9/6HUEiU9l6W/42lLN9NzN+PSv4fcQAZYkyT4hNIT0ZoXJGNeZ/S53/Cr4bd++M0Phr3xXb/cmQDHzaDT5eZqgW/+29f3rn9frd2U5s5dFytDzdnfd2qSdU08PKY2lbXFicrjZPixXPLbDr8f97i/8Df9VbW/S7smuRx63rpmGaVWaABbkASf0Jhmz6VaxakPXWqaJvzxv/+f74Z1JcS3N7d308bTxX2AcwlwvLzS06CH1gL3reeWNxRKJFL1GbP/TN3XSjUx9hVy+8V9QvzQw6bP7e/HCXAIIfyDt37ao2WwnDm3camF0NTa3D2eK4FzkwQfVK4JUm58rglTPDw3Lh0/RlvWG9/1y+HJi096X1eUJr8hhN4EONcMOq4FHvqKpDWSya6my2O5uKjXmM9srtqY9m9oxfvFO9700t3w+N3Cce1u+sqk25sQvv7P/75smaxnjnPK3Oe/MTffAdYgCT6oKc1W12rqGifCfeKENU5+QwidCXA8f67Wt+/hWGvWps6VCLvYpNVVgxOzz5CTa/kzdV7W0fVsh7hPbzx9bpqu6dNhpX7Iueni37m+yQBrkwSzifYk+Ue+7hc7p4v79uaS37as9v/27/hp0PEy44T49uN/t1hLvvZJec4aYc5j7EVlXwsRyLGv1KHv2Q5DboSVbpx19ed1gw2okSSYzbSJ3x/6Wz9fnOZBTXD09Oc4AU6T4TQBzjWDLj0QS3JALbpqbvoe5mYfB7bmWARsSRLMptqL8s95589lx+cS33a+eFic5OYS4Lv5bi+7TYAlKIzR163BvgRM1fWckDmXAbAVSTCba0+2f+DtH340Ln3VUS75DSH0JsBtM+i9JsAtiTAAe+A8BByZJJhdaJO/z/6qDz0aHutKfuPfuQS4lhO6RJg52ZcAAB6SBLMbcfOrz/rKnwkhlGuCQ8gnwO1Dr3I1wOn8LUkCtSk1Vcw9ITbmwVgAAJJgdiZ9bcOnf9kHHoxP3/0b/44T4HhYqQn0nqkNps/QV5096BNvfwIAkASzT2kyHEIIn/aWn8omwbna3xBCePZf3/VgeI5EEwAAzkUSzK6l7ymcOm+N1AazlK4m0wAARycJphpzX7BLMDmrtE8xAMCZvGbrAIAyyQoAAMxLEswpqQVmj5qmufsZMqz9Ox5emqbrZkpf+W7EAABHIgkG2IH2xkzaD74dlnv9UTu+TVS7pim1KsiN73rCNABA7fQJ5nRqqwX2gKzzGfpZD3n90ZCycsnxXPtdqRbZw7kAgK1IggFOTiIKAJyJ5tAAOzNnH9wxZaX9gud4MFtXgi35BgC2oCaYU5mrWbEmnswt1yc3TULjfr7t77Tvb/p3qZ9wPF1pfEtzfADgSCTBADuRSzSHDOvrG9z3oKux5QEA1ExzaJhg7Sae3hdMzYYm9wAAa5AEQwXSd7ZKiOmTe48wAACaQ3MitfVrlLxwjb3t61ozAAB7oSYYJlq6iefekhgAADgCSTAAq3BjBwDYA0kwp7BUU+ilL+pL5UsmAABgGkkw7JyElyO5XC72aQBgU5JguJILegAAqIckmMOr7anQObXHDwAAeyEJ5vDWSCDXaOIpEQYAgOt5TzCHlnsvac3JpHetAgBHkV7THKH1HnVoQggXOxtH1B5Y4/07N2yOZcSW+j4dLaHnXOy/AMTWuE6DnKZpJMEcU9dBdK4D7JoHbycKamb/BSC2xnUalDRNo08wx7XkO3ZLB+j2/zmbLK+5LJib/ReAnCWv06CPJBgmWvPg7URBzey/AMCeSIIBAAA4DUkwh1VqZqn5JQDAtlynsSVJMIdU6m8458MW1jx4O1FQM/svALE1rtOgi6dDc2hLvpbF06FhGPsvADlen8cWvCIJruQ9wTCM/RcA2ANJMAAAAKfhPcEAAACcypOtAwAAAM4h7h6Te0BW1zCYi5pgAABgcU3ThMvlcveTPiQxTnZzw+Jy4Bpqgtm1a+8MpgfJa+4kunMJ/abs/75bAOfg2M1eqAlm18beGYyldxvjO45juXMJ/Urfkynz+G4BHFt7/IctqAnmMOKL59KBtWtcFwdp6Nf1PUm/d3HyC8C5lG5cdt3QTMdpHcQ1JMEcQnyBrUYI9ie+AeXuP8C5xddsuRY/rVKi6zzCtSTBVKEvsd36QOjOJfSbkgD7bgEAc5MEU4WuO4Nry13Ez33nsjRdXJNWWnYpjr5pYU65fbivJniN7xYAgCSYQ8kliUuUv6S+2Et9K/um65oW5tS37+USYfsmwPGVbs63w3Pd24bcIIWxJMEcRlrLNHcSmB6YlzoAl5L4Mcsc8mCw9Cm8MIfS96TrAmat7xYA2yod30vXLLAUr0hi1+K7gGOHtYle/HNNAtz+nhJLHNMexE/m9SAx5lL6nkyZp9bvFgCwf2qC2bWhdwbH3FmcK46xsexJDTFSnyn71dG+WwDA/qkJhoppOgoAAOOoCYYrbdW3do4EWBLN2vRFByDlFXesTU0wVKDrSbql/pF9D9da+knaAACwR2qCYWe6XgmQju+SS3Bzrx0AANiKaxG2IAmGnel7INCYZkJLPzAMAABqozk0AACwulLXLViaJBgAAIDTkAQDAABwGpJgAABgVV3NnjWJZmmSYAAAAE7D06EBAIBVpW+qaGt/vcGCNagJBgAA4DQkwQAAAJyGJBgAAIDTkAQDAABwGpJgAAAATkMSDAAAwGlIggEAADgNSTAAAACnIQkGAADgNCTBAAAAnIYkGAAAgNOQBAMAAHAakmAAAABOQxIMAADAaUiCAQAAOA1JMAAAsJmmaUIIIVwul40j4SwkwQAAAJyGJBgAAIDTkATDldqmO21THqDM9wWAmKbQbEESDDNyYQ/D+b4AnJvzAFuRBMMM4ruXDujQzfcFgPj4rxaYtUmCYSYu7GE43xeA85IAs7UmhHCx88F8Shf0vmfwmO8LwDnkjveO9WyhaRpJMCxF7RYAwGNyD7bUNE14snUQcFTpAV5SDACclcSXPZEEw0oc/AEAYHsejAUAAMBpSIIBAAA4DUkwAAAApyEJBgAA4DQkwQAAAJyGJBgAAIDTkAQDAABwGpJgAAAATkMSDAAAwGlIggEAADgNSTAAAACnIQkGAADgNCTBAAAAnIYkGAAAgNOQBAMAAHAakmAAAABO48nWAexF0zSPhl0ulwfj2v+PLt4Wl8vl0f8AAAC1UhP8qja5u1wudz/XJL+5pHopcy8r3ha53wAAALWSBAMAAHAamkOP1DTNgxrRXFPhdlg8balJcV/T46H/55aV+z+dTu0uAABwJmqCE03T3P2kCWI7LE08S82n02QznS4e3upqijxk+niaXDLcDk/XBQAA4AzUBCe6akaXqDXNJba58UOnb6fJySXPAAAAZyIJ3lCp+XLabLlv+lK5AAAAPKQ59IbGPn166vQAAAA814QQLmoOyw+uyo1LHzSVm6/0cKq+Yely+x7C1bWs0nJy8Y95WBcAAECNmqaRBO+ZpzcDAADMp2kazaH3SgIMAAAwPw/G2pmx/X4BAAAYThK8M5JfAACA5WgODQAH1DTN3U/7/xrL28rQ5eemi/9Pt9vatt6OAGcgCQaAg2mfK9H+jEmqpiZgW7dkGrL8eLtMGb+GrbcjwBloDs1VShdLfa+ZAmAZuQcrjk2Ej6j0wMnScOcqgOOSBG9saBLZTru3k3J7YZVLeuP3FKfvId7bepSk69Hae/yluEPYf+xzGPKAub73bsfDa/rsoaTv3fGxIce+ru9Fbv74fNH1PUvPK7lzSG6Z6fLTsuPlls6xueV1re/U9Uin6Vqf3LoMnReAPM2hN9aeuOJma7mLktru4B/h5Jz2EZvatHBtXXEfUe6z6FvX0nbJDa/ps4ch4vNO+jsdVtr/u5oNlxLOeHiuzNx0aVnxvKXvYmmavnnTdS+VmRs2dj1y27frZkTXOfWox3aAJUmCd6p0p5xt1Lr9a417DV0X0HAm17bOGZqUDV1GPF0pIe36nl67/D5zrcfQsnLrW2qFBcAwmkNzeKWmf1131nNN9tJxS6s17mt1NdWcsm65bVVqZlkaDkcQ79c1J1E1xnyNs60vwBrUBLOqtS+6ck3Y+pqhDUmoljZ33LXoWu8hTTe7yis1fxwzHGpQ6lKz1PFhq+/KHMudsl3mXN8xZeWO945TANOoCWY1WydpQ5rs9cW4RU3hHHHXqC+xvaaMsXG40KQ2Q7rUdNUGl24gpTXJ8bDcg6WG9Mntmz/Xx7ZvnbriLc2bW36u3L4yh65Hqdx0/tL4OO6jHf8BliYJZhHpSbl0AbBHtV5g1Br3EFs33axl34XY1H11ah/fofOVxnXNP6R/bd/4vmVOKfea9Rgy/ZTyAOgnCd6pWi624zvWsTQBzk2ztq7EvJX+v4fPYY6497AeY60Rc18t2NrxwJrs0wCclSR4Y0OSyHS6PV20DIll6ybQXa+V6GpWF+v7fOY2V9y1GbLeQ5PWvqaK6TL6hh9tW3Ne9unt7fWcDnAWTQjh4gDM2dR64VFr3HM5+/oDAHCdpmk8HRqogwQYAIA5qAmewZgmx4cAABmkSURBVNZ9XYFjcUxmK85nAPVy/TBM0zT6BM+lxp2u1po1ca9L3OuShLC1Wr834l6PuNcl7nXVHDfDaQ4NAADAaUiCAQAAOA1JMAAAAKehT/DKcu31h76jdkj/hKX6MSwRd6nvwpzxL7m90/fKzrnt19rec+8r9pPuMoeUC7W49piyxjFpyeVv9R2fc7ut2fdxrriXPPf2LS9e7pT5a92/c/MttV5zxR3Ps8ZnUOv+fWZqglfW7siXy+Xup68j+x52/iXizpU5pNwxltre7UFpiZjjGJbe3rXGPbda44YtTfne5C5GlzwmdVki/jXW4dq4tzJH3Eufe3Pm3E/WNFfcQ5czlyXiXuMzqHX/PjNJ8IG0X57avzR7X4fcXTkJzrpq3d61xg0Mt/dzWKu2awbn3m3k9pEaaidr2a9b9u/1SYJ3qGmau5/SuD06e9xrH6zOur23Wq9a44atpN+L9u9avgu1xn+2uLdOFM62vbc2NO693eCpdf8+Mn2CN1JquhHfCeq689Z1F27JPgRLxr0kcefLXIq482XCEeW+N7nvRenctPV35Nr4tzJX3Guv19m399rmiDset9a6zR33WubcT0rXJMxDEryRvp2+/YIMnSeed0lLxb00cZfHL3GCWDLuJffxWuOGLZW+A0P3+TWOSWOWH8exZ3PEvcU6nnl7b0Hc65oz7r3dUDkaSfDOpBfMQ3f80t31tb44U+Pe2pxx29795oh7i3WtNW7YUu37fK3xD71hvvXNh9TUZdca99bOEnebSG6t1u19ZPoE70xtSU1rzri3aJY1Znm5A+pWzW3Ovp+spdbtDXuwhwvQa4yNf+ukLI6jRqW493Du7TJlP9mDMS02at3ee4k5hHH7N8tqQgiXPe0cNRpzUOhr3981vqu/Yjp8SD+CPcUd64tp67iHjs9Nb3ufM+4xx9g9XWRwPkt8b3Lfi64Lvin7/5TvzR7i3zruMdcMW8c9tJy+GOwnj2PMDRvSt7Wr/D3FPTaWvezfpbK6YnD9MEzTNJLgOdS604l7XeJel7hhvFr3P3GvS9zrEve6xH18TdNoDg0AAMB5SIIBAAA4Dc2hZ6AjOzAnx2S24nwGUC/XD8M0TeMVSXOwwwFwBM5nAJyB5tAAAACchiQYAACA05AEAwAAcBqSYAAAAE5DEgwAAMBpSIIBAAA4Da9IAqhc/G7X3CtucuPT98FeLpfsO2KXfGVOLobSuL5p2vi94gcA6CMJBqhcKYHNTRdCeJQstvPmEsmlEstcufGwUiyl+YesPwBACJpDAxxGLhkeksSuXXtaiqkvmS8l8fE4AIA+kmCAkxlac7wnY2q6AQC6aA4NcCBxM+KuWuA4Ec41S46n21JtyToAsH+SYICTKjUv3jrxjZUe5AUAMJXm0ADs3pDEXKIMAAwhCQY4mL6m0Fsni6U+yUMe4hU39R47LwBACCE0IYSLCweAepXeA5xrSpxLIEvTLW3u9wQDAPRpmkYSDAAAwDk0TePBWHPYumkhANO5EQwA5yIJnkmNF1G19qET97rEvS5xr8tNTAA4Hw/GAgAA4DQkwQAAAJyGJBgAAIDT0Cd4Jbl+Z0Peh9k33dKvCFkq7rTsuWNfc3vPuR5b7SfXroPtXS63tu9lrvy51mGN7T203CPr2h5j9oM9uCbernmv6cNe2zYE4DE1wStpT5aXy+Xup++BLENOsHG5S1gq7rTsua29vdtlXGvpuOearjTfGtt7zv3G9/KxNjkYU/ZQa2zvuWOuUdf2mOsm15KuuYk0dN5rvpvXJs9LqGF/ryFG4DwkwXCF2p6Im0sOalsHllPaF86eVAIAx6I59I503cHec/Ors8a9VfJ41u29FXGvq9a4a5Qew7q6H8TTlj6jdHjX/+nwruX1xTt23tJ86fqUljNkfGnd2zjiedJhudjS7ZRb/pCyh5Rbir3UomBI3PG0vr/AHkiCV9Z18ZA7IefG7SnxOmvcS6/Pkts7vTCacz2W3N5Lsn+va439xIV2/w2FrmNB3Cy+a9vn5i8lWLnp0vlLx6WueMfOm0tK0+2Vzptb99L4Mdti6PbvOmaPKbuv3K7Y+9a1q/zS9gPYiiR4ZV0ngPjkMXSetYj7cblLntBt7+5y506Kbe91rbWfnF3X9lhiW5U+u3T8lDiuuTl2zTKGLKdrfN+yr41tyDxx0j+k3DmPHb6TwF5Jgncid+e1BmeOe+lEuLTMEM65vbcg7nXVGjflz27J4+Ra+8dciexW+mq7Y76DwFl4MNZOzH3CWbr5aLqcsXGvFV/f8q/d3l132Jcwd9xrXeDUekF1trhL+/Na+0qt25ttP7u5jsHX1PiWxm99rhur63OsbV0AujQhhIsLjusMuUDs66vW13dryLjYkM90D3FP2ff2EHc8bmg/xD3GPWQd9hh317L2GvdQW8adm6ZrunSeo27v2ozZVmm/z9x86fF6yvcy13e0L45cTKXpcrGW5o2Vyklj71rXvjiGxJYrd+iyxpad6to2cfl96zp0XY72fQPq0zSNJHgOtV5EiXtd4l6XuNclbrrYznXz+QFH0jSN5tAAwHIkUADsjSQYAJhd0zQS4ANomzHrEwwciebQM3BiAKiXcyAAnEfTNF6RNJcaL6JqvUMv7nWJe13iXpebmABwPppDAwAAcBpqggEAXjX01YNe+QNQL0kwADCbvnfOptO075/dSzKZi6fvHcN71pXUD3nv75DP82jc4IDjkwSvZMpJZMxBOC1/rgP3UnEvfVJdcnsvta1zZY+JZ+z2Hlr+EGvE3U6XGzbVWnHPGXNa/tBy54j72vWodT9hnFISGX82fQnm3tS8D3Ul9bkkN52+7/Pcsylx1rJuwHX0CV5JfDJpf/pO/EMPwu0Be0zZQy0V95Ryx1gq7nRbz23J/SSOee7419hPuoZNtVbcc8aclrdm3NeuR637CfPJJRh7/4zSfbR99VPN0m1e+/rMRQIM56EmuHKlA3buzi3zq2X7luKsJX7okx7zHP/qssfPKpcYpvtYjUo3Imr4zoxprRLPk1uvUpN8TaHhHCTBO9LVfG/PB+Uzxb2HC4Uzbe89EPfD+ZZe12vidgG7L7U3Se9LduduwbS0Ia0uur7jW3+euRsQacxDb4aVbma4kQbnIQleWekk0nV3eQ8H5aXiXvqkukTca1xo20/WteR+suSNk7Xinjv+JfeT2hKTIztKAnG09Zj6/dhTDXhXoj7288p1owCOTxK8sq4DbNzfdOg8a1kq7qVPqmvEvcTnYz9Zl7jXtWTce7hAZzy1buvp2s413kTaQwstoD6S4J3INfGpgbjXJe51nTnu9KJyjYvMa+PeQ6sCuuUSlr19Vu3+19cSKJ5+T/Ffqy8R3kPSOefyt14XYBueDr0TUy/6SiertQ7qcyUHa999vuYie0u1JWOts8a91cXiHHF3/b+UOZP2Gmu0jiJOInPaz6b92dtxoW2J0NXkPv3Zs67Po++zKk0Tf4ZriZfZ1Y0jlYsxV9be90tgXk0I4eKLfp0hB8u+vq9d44f0m00P8kM+0y3j7uoTWFrW3uLuizO3zD3tJ2Oal+4p7q7p0nm2jntoHGOn3yLuvrj28r1Ma5NLyxoTN7B/vsvAUE3TSILnsKcD75hY9hT3GOJel7jXJe511Ro3cM/3GBijaRp9go8mbQLopADAUDU3IR/aFLYW1mectbeN6yuomyT4gByYAZiqxnNI34OcamN99q3mmxHAc5LgmdR6QBT3usS9LnGvq9a4AYBzkQTPpNY7meJej7jXVWvcAAAsyyuSAAAAOA1JMAAAAKehOTSHkuuTOPTdpde84/Sa9wcD1GjK8bZv/rFlLOFo6zXn+ox9D/cSrl2ftIyt9zdgG5LglSyVnC19clorqRxTfpf2FVFxGX19Q9PXSuV0lZkbN9Yekvch231MnH3xlZY9NCYXMbCtKcfbeHxp/q0dbb2WWJ/csLVcuz6lMoBz0Rx6JfHJpP3pOykOOTjH5XYNm2qpuONp25+x866pL4meq/y5t3N7ks+V2TVujjiHXJCkZQyNaUrswP7t9RxwraOuF0CtJMEHUEpu9m7MXdw5NU1z91Mad03Ze9r2e4oldm1ce10v4F56PI1vdpWmr8HR1mvs+uzd0dYHWIbm0DsypNnqkKavW/bPmRr3WjGlzZjTeUpNnPdg7u0cNweba337mjj3LWOJmIBllbrlpH+Xvtd7TU6Otl7Wx/kEuCcJXlmtydmScS+xTkOb4g6dJzf/EtbeP6ZeHAy5+JganwsWqEvXsX3M/HtLso62XnOtz9j5lnLt+gDnJgle2VLJ2dKJw1Jxr53spBclU5K/JeNdO3mfWuvad0MjHj+29cLYmCTMsE9jv5e1fI+Ptl57j2+so60PsAx9gncibrJT013Ma+LeornVNc2zu2pj0/Fzu3b/6EqA2/Kv3fZTYiwlwGlMpX7cEmDYvynnhhrUEudQZ1mfo60nMI0keCe26jt7rb3FPeQBGG0yldZWxolWKTnf6ibFksn7XMbGOCauNsEe2kQcWF7X8TY+pnYdT9vfXcfftc25XnuwxPpsuY7Xrk/799b7GbCtJoRwcSC4zpCDaamv55DxffMOnSY3z1Zxd504xzafrUVX3Gtu5zSR7FpuGveUOHLDu+Iau793xVPjfgJbqvV7U4rb+uzDWdYHqEPTNPoEr2XIw4Cmzjt0mimWitvJ46GttvOcfdtK43LD97q/AwBwfJJgAODOXprxzsX67NvR1geogyQYAAghHK+VhfXZt6OtD1APfYJn4C4m7JNjGwAAMX2CZ+JCGwAAoA5ekQQAAMBpSIIBAAA4DUkwAAAApyEJBgAA4DQkwQAAAJyGJBgAAIDTkAQDAABwGpJgAAAATkMSDAAAwGlIggEAADgNSTAAAACnIQkGAADgNCTBAAAAnIYkGAAAgNOQBAMAAHAakmAAAABOQxIMAADAaUiCAQAAOA1JMAAAAKchCQYAAOA0JMEAAACcxpOtAwAA5tM0TXb45XJZOZK8pmkexVKKOYTncefG72V9AKiPmmAAOJA2ObxcLnc/XboS0DXFsaZx59ZpL3EDUB81wa/qusvcjjvLXed4W5xlnQGObC/H8rYWOK0NLsW3l7gBOBY1wa/quss85SS85h3quZcVbwsA6tZ1jmjHxb/bn/T/3PC0rK1qZ7viiYdvGSMA+yEJBoADGpLwpTc9u37HraPSm8W5YX3LnZKMxont0HjieTWlBiAEzaFHS5tw5ZoOpyfh0nS54VP/zy0r93/uwgGA48mdf8bKnSdK542hy7kmntyyS0ltKREGAElwoqs/bNqXKZcQx3eZS8lmbv5Solpa3pDENo0nLic3LwDH03fjNjf9lHPDkAdwlc6r1xh6E3hIjACcg+bQia6naS5x8uzrd1yqee6KpdQEbshDSAA4rqFPjO7SV5u6h9rWIedWAM5LTfCGuu5UdzVB6zu5S3ABzivXTWbIPOmN0tL8uQdH9j1MsqvrTt+wvnVKm0OnD/saGiMA5yEJ3tDYh3RMnR6A85i7GfPQebrKGTr91Ju7Q9fBORGAEEJoQggXJ4X+vsDxuLRPbW6+Ur+kvmHpcof05errAzUk/rF9xgA4rtJNVDdXAahd0zSS4D1zsQHAmoY0aS6NB4AaNE2jOfReSYABWNvYJs0AUCNJ8M54aAcAAMByJMEzWOJVC17fALAONx3vOfcA1Mv5bDhJ8Exq3OlqbXIt7nWJe13iXpek77FaP0dxr0fc6xL3umqOm+Fes3UAAAAAsBZJMAAAAKchCQYAAOA09AleWa69/lz9DpbswzB33EtuhzWWk74vc+5tv8b2vrbMocsR9zxlDl3O2ffvthzvtF1H7W80GBp/7eu5tb7td6Tt2x4vj7ROTGMf2Dc1wStrvwiXy+Xup4aO7HPHvdZ2WGI57Qmuprhz5S0R+xpxL0Hc92rfv7uGMb8p23dP57yh8duPrtO3/dLxe9pHxnLsoWUf2DdJ8EGkdx5ZRq5GrOaDXI37TK3bu4a4j7Z/AwDkaA69Q6VmfHtvVnHmuLdYtzNu7y1fW3DGuHPzraXW/fvMcp9NOqz9P/5OrPmZdi0rHtc33Vr7ZHqTMhdbGnc8fMw0S6xLqbwhn8MW+0jftk1jyHUdKcXZ1W0j/VyWVmt3kZqP/zXHflSS4I10XeClB8fc8NKXaOkD6dxxr1ULudT2Xpq4H5e3JHEPL3sOtW5vHst9NrlhfYnaksesvmW1sfUlifE6LBn/2G2atgiLpx8yzdzrMvV7vNU+MmTbxuO6bjJ0ld1V/hrn7dLnsnd7ub6ZoubYj0wSvJG+i8724BhP33ewWuNgNnfcuYvYJQ4OS2zvNYj7YXlLr5u482XX8r2UFG+n9Fn2fQZrHrOGLqtrvywlbGvpWl76XRk7zZLrkpY9ZjlrbuMh2zadPj1OTbFVUlRTMraX65spatrOZyIJ3pncXcX2/9IFdalGZM0v3ZS492CuuG3vYa6Ne+sLhbPFvZVa4+axvn1/zc90iWUtGX9aY7v08tb8LMYcE/caV+k4xTIc/5mbB2PtTK0H07PEnbsTuUXTlrm299qxzxn3ms68f2+h1u1N2R72q6H2EutctYx7tpdtncqd50vT1Pz57HX7wxqaEMKl5i/wHoxJJOIDTm6ervHpwSq9YM3dIRvS3HDruNNxQ2LZKu6h5ZZisb3PF/fY4+ve9u9S2bll7Wl7L3EcPIOp26O0vXOJQq52MzZ1+UP305J2XyrVwKbTpX9Pib8v7r59u7QOpdi6phmzLtds77HbN1fO1O/s0O2d7q9DYs7FGY8fcpwqJdZzH6fWSuCXiru1VPxLxr3kNnc+G65pGknwHGrd6cS9LnGvS9zrEvcx1Lo95op7i9YxQxPNPX02e4pljClx72Fd9xDDFOJeV61xb6FpGs2hAQAAOA9JMABwem2Txb30k2ybx7Y/anjWt7d9ApiP5tAzcHAEqJdz4D3nM4B6OZ8N0zSNVyTNpcadrtY7y+Jel7jXJe51SfoeqvEzBICxNIcGAADgNCTBAAAAnIYkGAAAgNPQJ3gjpRfIz1HeEn265o43LXPJF56n5t7OS6xHbftHbjlzLK8v7rnWa6m403d8zlF2bjmxud6VOneZXeVfu4y1vpcAwDGoCd5Ie1F2uVzufq55QEtc3hLmjjctcylrbee27LnUtn/kljNn3HNN1zf/knEv8Rks8b1sH3A1Z5mpNfbvtfZ5AKA+kmC4Qq1PxK1NLkmqYdvX9uTh0jZdIhGeWxpjDfsHALANzaF3rNScL9fUcg9qi7c1Ne6tL7LPtr23NiXuNjGzn4x3zfYujQcACEESvLmuC71c37Z0+NoXerXFG8fRmiPutdbF9r4XJ5RLrdvScS/FfnKvhlprAGBbkuCNdV18xn3z4um3vMCrLd44jpIpca9Vw2d7r0vc61oi7j2sFwCwb5LgnUprQXK1H3u62Kst3tY1cW/Z1PWM23tL18a9VdJ5tu29lxpuAGDfPBhrp2rr1zY23r1ceF+7nbdKbubaP9aOfa7tvVU3gGuWu8V3eWzcpf157W0+ZXunMe6lthsA2J8mhHCpJdHaqykXiKW+cEPGpxd26cXemER0StI6Z7xT9r09xB1PP3Tb7yXudNyQWPYQd19tYK68PcU9NKYt4x4yriuWPW3vJb6XAED9mqaRBM+h1osoca9L3OsS97rEDQDUoGkazaEBAAA4D0kwAAAAp6E59Aw8fAWgXs6BAHAeTdN4RdIcXEABAADUQXNoAAAATkMSDAAAwGlIggEAADgNSTAAAACnIQkGAADgNCTBAAAAnIYkGAAAgNOQBAMAAHAakmAAAABOQxIMAADAacySBDdNc/czZHg7bmg5feO6ykyHd01TWoe+eYeOBwAAYFtPri2gaZpwuVwe/V8a3v49tJzcuFIcQ2Idsg5TypcAAwAA7N8mzaH7Es6cviSzVGac4HYtty8xnxIzAAAA+1JFn+DL5XJXu7zH8ofUJAMAALC9KpLg1pKJ8NTyJcAAAAD1uLpP8FyWTnCXIAEGAACoy26S4BDCqAdh7UXuadK1xA4AAHA2u0qCQ+hOIscmmNdMP2TedLwEGAAAYN+uToLTZszx05Rzw0O4rz3NvTYpl1jmykjlyhwyzZzlAwAAsG9NCOEiqQMAAODomqap6+nQAAAAcI3ZkuCuJzv3jWt/uoZdG1uprGuWMSbOOddnLnuLBwAAYGmzJMF9/WS7Xn8U9yFOh8/VTLsvtmvLHVLGkk3OpyazmsEDAABns7vm0B48BQAAwFKufjp0Lmntelp03xOY+57snHuadDpf6UnT6TJKZZaWM1bfE69zMZeW3cZdirnviddpWUPWc+iTswEAAGoxe01wm4yNTZqGvB+4lATGw3PTpuWUEr407q6yhq5POm9ueDysbx1L06TT9pXVt55TP0cAAIA9u7omuMuYBKqrpnhIn+LYmGnT+eLEb0ryGy8rN++UpHKOePqWnytXIgwAABzNoknwWKVEuNTUt6ucKcuOy09jmVoTPGXeNcts5R5MFi9HIgwAABzBog/GmpKozVHbOWX5cyZ7Nb96KG4OHYLkFwAAOJYmhHC5NtEZ8mCqUlPnroc0lYal0r6vfQ+86ktSSw+H6hvXF3PpoVS5GIcMS8scOl8ujiFlAAAA1KxpmmWS4KnTAAAAwFKappmnOXRf7aoEGAAAgD2YrU9wV5IrAQYAAGAPFn0wFgAAAOyJJBgAAIDTaEII2ioDAABwCv8fzhyEeHmHduUAAAAASUVORK5CYII=')
