# Supplementary material for: Identification and functional analysis of non-coding regulatory small RNA FenSr3 in Bacillus amyloliquefaciens LPB-18
Source: PeerJ. 2023 May 15;11:e15236. doi: 10.7717/peerj.15236 (PMC10194069; doi:10.7717/peerj.15236)
Supplement: Supplemental Information 4 [file peerj-11-15236-s004.zip › KO/CK-vs-T1_map/map00196.js]

getPicJson('data:image/png;base64,iVBORw0KGgoAAAANSUhEUgAABGIAAAJfCAYAAAA0B3DWAAAACXBIWXMAAAsTAAALEwEAmpwYAAAgAElEQVR4nOzdL5jbVvb/8Y++zwKZSWwNPazLMmwDU9ayDGvhL6xlG5bCDUtZyqYwy2ZZyjIwZQnbshg6TGK+zD9wda7OlWWP55/nj9+v58kzf2zLkuyZRJ+cc24haSUAAAAAAADcur9J0mpFFgMAAAAAAHCbiqLQ/931TgAAAAAAABwKghgAAAAAAIA9IYgBAAAAAADYE4IYAAAAAACAPSGIAQAAAAAA2BOCGAAAAAAAgD0hiAEAAAAAANgTghgAAAAAAIA9IYgBAAAAAADYE4IYAAAAAACAPSGIAQAAAAAA2BOCGAAAAAAAgD0hiAEAAAAAANgTghgAAAAAAIA9IYgBAAAAAADYE4IYAAAAAACAPSGIAQAAAAAA2BOCGAAAAAAAgD0hiAEAAAAAANgTghgAAAAAAIA9IYgBAAAAAADYE4IYAAAAAACAPSGIAQAAAAAA2BOCGAAAAAAAgD0hiAEAAAAAANgTghgAAAAAAIA9IYgBAAAAAADYE4IYAAAAAACAPSGIAQAAAAAA2BOCGAAAAAAAgD0hiAEAAAAAANgTghgAAAAAAIA9IYgBAAAAAADYE4IYAAAAAACAPSGIAQAAAAAA2BOCGAAAAAAAgD0hiAEAAAAAANgTghgAAAAAAIA9IYgBAAAAAADYE4IYAAAAAACAPSGIAQAAAAAA2BOCGAAAAAAAgD0hiAEAAAAAANiTv931DgAA9q8oirveBQDYyWq1uutdAADgRlERAwAAAAAAsCdUxADAAeN/mgHcV1TuAQAeKypiAAAAAAAA9oQgBgAAAAAAYE8IYgAAAAAAAPaEIAYAAAAAAGBPCGIAAAAAAAD2hCAGAAAAAABgT1i+GgAwatPSsbbktb/dL4O9y/eHt217vl3uO7YM93A/iqLYuu9jz7/rdrft967nY9s2tj33ZV8P/5jrGtuWPd9Nn7ttt1/0XP4xF+3T8LbLnKvL/MxctF9j97/sz8wuP1ObXpNdz9Vtvr8AAHisCGIAAKM2XVTZ9zbdPvb9bdsZPnZ42/BicpdtjX190T5uCzZ2eeym/d71PG0LNa56TBc95jZsCwBu6twNb9/luS6zT1d11Z+Z63zvOudv7D6XPaf7fn8BAPAY0JoEALhVmy5yt1WLDO932W1t28Zl9nOXC8td9vuqtm3jKtu/yUoFO1+bztFtnrurvE6XuZ/d96L31W25yZ+Zq9xu+3BZVMIAALAbghgAwEHYVJFy0WPu6kJ8F3cdxlz0PDd97i6q1LiLfXpILnPsVz1XhDEAAFyM1iQAwLXcxwvbi2ZdDG1rTbmp1pVdztN1ZqLc1GN2MdbKsq2CYx/nbtfn2uV+ux7fVe0y4+gmXfVn9KJjv633FwAAjx1BDABgq4suGi8a6nlXxuZljN3npi7ed90fb9O53XXo6y77c5XH3KSbPHe7VjDt4/XcZtefmX0Ntt31/G167EVhjN82gQwAABcjiAEAbPXQL6xu6qL3ti/eh8+1y+2X2Z9dHrPL/JGx++7y3Ddx7nYNnm4ijLlOmHjZiqV9totd9XEX7ee+wyUAAB4yghgAwKNzWxeDdzlj5CrHdNnHXKeNa5cL9X2du+vMjLnq8T12lzlXAABgO4b1AgBu1aaL4qtcxF1mW7d10b/vC8/hEtbXefxdu805K1d9rrsOEsbe0zf5M7PJTQ3ivU/vLwAAHopC0uqu/xECANivXeY5XNSmsun2Xb6/7bl3aY+5aFtjSw/fxDEMt3+dbV12ZaSLjmns+7ueh11d9lhu8tyNbXvX1+m699v1/F31/eZvu8mfmYvO39hjL/Pev+n319hz3fQ2AQC4a0VREMQAwCHiAgfAfcfvKQDAY1QUBa1JAAAAAAAA+0IQAwAAAAAAsCcEMQAAAAAAAHtCEAMAAAAAALAnBDEAAAAAAAB78re73gEAwN3ZdQllAAAAADeDihgAAAAAAIA9oSIGAA7QarW6610AAAAADhIVMQAAAAAAAHtCEAMAAAAAALAnBDEAAAAAAAB7QhADAAAAAACwJwQxAAAAAAAAe0IQAwAAAAAAsCcEMQAAAAAAAHtCEAMAAAAAALAnBDEAAAAAAAB7QhADAAAAAACwJwQxAAAAAAAAe0IQAwAAAAAAsCcEMQAAAAAAAHtCEAMAAAAAALAnBDEAAAAAAAB7QhADAAAAAACwJwQxAAAAAAAAe0IQAwAAAAAAsCcEMQAAAAAAAHtCEAMAAAAAALAnBDEAAAAAAAB7QhADAAAAAACwJwQxAAAAAAAAe0IQAwAAAAAAsCcEMQAAAAAAAHvyt7veAeAQFEUx+v3VapXdtlqtbu15x7Ztt2/aD387AAAAAOD6qIgB9sAHGavVKgs6bjPkuMy2CVsAAAAA4PZREQMcsIvCF8IZAAAAALhZBDHAPTJsBRq2C+3aSuS/t+u2N+3LRY+56Hub9n/b8wAAAADAY0VrErBnRVFsnL2yy2yWiwKNTWHIZee+XBTkbHvOYSuW3Ta830X7DAAAAACPDRUxwJ7ddNXHvqtIbmOuDQEMAAAAgENBRQxwz+1rsO+u+2H7ctPb9kOMAQAAAOCxIogBHrh9VZPsIwiiMgYAAADAY1dIWvG/0MDt2jSvZXjbpiG8dr9t81nGtuUfd5PzWHZ5zrFjGjs+hvUCAAAAOBRFURDEAA/BXbclAQAAAACurygKWpOA+4xWHQAAAAB4XFg1CQdnU4uP1LfK7KP6ZNeWnNven12Xs951O0O7bvcqLUrXbWui0ggAAADAvlERg4Oybc7KcF7JbdslALjMSkJ3XT3j99Pv9677dZVA5Lohyr5fcwAAAAAgiMHBGF5wj1WCHGJ1BMtG332IBQAAAOBw0JqEg3CZ9purrPwzvP/wtrHtXbR/21ZPGtsvu+0y+ze2r7e5itEux3TZx267n7//psfbbbQpAQAAANgHKmKADcYuyrctAz1WWWO3XbR09K73v6iK57L7d1EgdNVKER9sbNqPbcc0tr1d9mvTsd7k0t0AAAAAcB1UxACXtI+L+V2e46LqjV0rYC77vLvYVmVylW1fd78IYAAAAADcF1TE3CUuCu89fwE/bKW57TaW6z6HVaNcdhu3fWy3uV/bqoBoPQIAAABwHxDE3BVCmDu3qUrioqqJfVRVXHZmyk3c7zLPu8v9dm0juqn9svuNBT1UwgAAAAC4LwpJK/6X+I4UhcS535tNFRGb5rVse+wubT/bhuoOK20uGtY7tp1dB/hum0uzy/c2PddFLUe7noOxx+6y/V1dNEz5MoOcAQAAAOA6iqIgiLlTFsTYBaJ/HXxIM3Y7ruQq7Sm0tKy7r+dkU1hz0SDg+3gsAAAAAB6foihoTbpzFrj4QGZ4MclF4o3ZVPExhnaWcfc9uPCtSbsMNL7PxwIAAADg8WHVpLs2dhHoK2G4SLxxl7nw5kJ93X0+H5varbbdHwAAAAD2iSDmISCQuRNcpD9MvG57xu8nAAAA4FJoTQIAXA3tewAAAMClEcQAAK6GShgAAADg0ghi7spwMO/YoF4b4MvFDoD7rijWK2T812O3AwAAAAeIGTF3ZRiubApbCGEA3Hc+MLbPx1Z/I4gBAAAAqIgBAFzTptXfCF8AAACANQQxAIDbR5slAAAAIInWpPuNCxc8IsWgMoJlpgEAAAAcIoKY+8oP7+WC9VEbBhTS4wkp/LGtzj70N5Tjx53u+0iOHwAei4vCdLt92+/v7O+ES/6ev85jb9sux34T2x97jn2el6s81/Ax9+l1vO3X7bru07kCcPMIYu4rP1uBMOZR2BQ8fPnujdSE+EVYrt33If7la/u/PH0vSSrrUqEJKutSKiWVE63ef5DKidQus8eGJjzqcOpRGf6OGvudxepvwKPgL6Kv+vt4eCE+piiK0e3v8th92rSft2Hbse/zvFzlucbCl33s7z5fn9ty397zAG4WQcx9RhjzYI39xdn8dJo+D02QQtCyy19UlzGM6YKJL9+8Sve77/9jM1QUhZo3Z6pfnmTfL6elFPw3JvFjNYkBlLttefpeCkHBfe+hnYeDwOpvADqH/Lv5kI/9IeN1A3CXCGLuO8KYB8OHL8u3Z32I0IQsaAhW/VKWSnfyFTGlpODu90CkKhh/7BpUw1ST/gYLn8IyhjIhr4zJzs+iUfPqnRSWD75aCAAem7HfyxdVNg7DdX//i6oZxoL5XffB38dvZ9PfLduqOcbatXY97k23bzqW4W2XbQHb9Ly7VKuMPde21+8q1VPbnnfXfR/e195HF93vMsc99thdvjf2XJd93l2fm/+4Ah4GgpiHgDDm3hrOQLHwJLSDgMUFDRZMZGlFXUqLJlWJhEXT30/Sl3/++0H8xdq8OZMklVWp5el7TV58r+Xp+xjCSH3oYiFMXUqNshDGjjudQ6mvnlFfWTRsYbrP5+XR4vcRAG0OKLZdFNptdrF8mQvI4WOHz7dpm7teGG/a7qZj2nYhvMv2vF33d1NYdZlzset+jj3Xtu37++zqsq/jZV/zi/Z31+Me2/Zl9/sq53vX53kMLVnAoSgkrfiBfSD8X3C8Zncq/WX44WOacZIqWAYtNVo03feV7lfWpZp5q0mp2J7kK2Lc/f7x9Vd9+ee/U1Bx9Pn1vfwLtiiKNA9GUgyZyhi+TF58nwb1nlfSM3WhioVP01rnTaNnbffQRZuqYbKqImm0smjZBTZHf7xMT38fz9Gjw+8j4OBsC0ouG1pcdNtFz3/ZqphNz79LQLPpeXZ9jl3Oy6Zt73LsVzn3V93Py9y2y/Ne5Rivcj68q2xzbB8vu983db7HjmXTvgG4n4qioCLmQVlRGXOXsn+QffrUt9V0yrpMIUKpLkSwuS/SWkVMCmGkfEZMd79/fP01H+RbTvTlm1f39387XPiSPipWChUn32p19iGGMFYVY8c7b/TMNtEEffym0tP5oC3LVwwNWpjsPPpzxT9GbhkhDIDORdUS9vVVtuu3t+t+jF2s7mrTcfjtX8dNnJf77KKKjrt03/bnOh7TsQCHjCDmoSGM2bus+sWMzDYJTViv5Bi0HEmx4qOcVgoLFzZ0lSGaNzr667UkFyxY+07bzY+5p8pplapUrBUpNEGhCSmMkRRXS9o0F0bS0/mgLUnqz+FghaUU/oTQn6tFk4Yd38d/DD54hDAAOptCj5sKLa67H5u2e1FY4EOd64Y7Y9u9rfvjYjd5Tu/69RlWHd3nIAzAOoKYh8iHMbhVRVHEtppSfRBSulV+wqAtSXk2MKxykfLAIpnWqbVm8fzNeqWM1D/3PZUCJndsaTaMlGbFFN93gYxvV2r7lq3QhGxO79g59AOPrTVprGrmXlcQPUSEMMDB8mHEMJgYu214n22BxvD39LbZHJse6ytNNu3jpr8LtlWq7NKOddE++tvGzsumfRm2p+zy/JuOZXhu/GyRXdtwdnn9hq/zVV6Tm9j3y56PTYb7OPb67PIc27Z/mePe9Xn4tw9w/xHEPFT8cr11FsKkFX+Mq0w5r2IFR2pLUhxUG9qQzzWR9Pus1fNzaVK59p0Q+gDmh7fd/QchjVWPjFWE3AMprFIfpvjzYuzzFMh0FTKSsseHNvjOpu3CoKpocI5CE/S/v/+Lf5DcBEIY4KBdt0JlUwvTrs9xncdetK3LfO86z3VT5+Wi57+pY7nKfowFF5e16/Hu+v3LnI9dbr/q+2fTedkUJl3lefi3DvBwMKwXGLC/EJdvz9KsE99q83FW9oNlm5DNhllrqXHVIc3nheonU4V5o+l/fu6/71YBip+EviImtSblw2qP/ro/Q3uLoshXRjL2ZVBaktv46hcpDvQ1a0t/S301TMjP+dKf7i0DfUMbdBx+uzfn7MEhhAFwCZsqWg79d/BDOS9XmWEzbOfa1/M+Bod63MAhY1gvMFAUhZo3ZzFDsP6Yssxmnzydh5gtuHBmjR/k21VpHP3xUvqju/nVu7xyw1YK6qRBvsNlnzfMVblrdi6szUhV10LVLvuVkkaWqE6Byun7FGJNfj7Jtt28ehc/CV1V0dw2UmoiF1qluTPdl8OlxHE1hDAALmmsDemxXmRuaz8Znoe7Oi9j+7BtPo7//LZn2ly3reY+BlmXcZ3zDeBhoyIGcCyI8cqqD2QybhhMGFZm1KXql4NA4c1ZViHjKzfSt3asirlPy1j71iRJMYRpl30YI/UhiQUzbqnqOLh4c0VR/frH7Fu+hSudIz8Q2Z3Xdt6qmlVpALL0eC8GbgUhDABsNDbHZezrm6p4uE7QsWk/74Pr7hMBBoCHpigKgphHqWA1pavw/ysxDGOk9UDGhwZWPOPDl+Xp+7X7xY2HLJiQRqpqfMgg5UNoy4mO/vzlXvyjYzSEsWOT1tuqRma49F8E/yEPraQU7gyDmV3YKkr3qaXrQbCfCc4ZAGQuCjjuQxCzbQjvffq78CaCmOs8HgD2jdakx8gunAhjrswvtXyVx0p5ZUsmrfaz3qqTPW74mGndrx7ULu/nakClxkMY+ziy8tHHWWz1Si1gw9DKVkIKkqqJwrzZPlNHurDqCJdwn95fAHBP3FRw4Lcx1qKzbfWc67joOcf27yr7PbRpu9vut8t+ja1kBAD3HUHMY7NaEcZcUfa/Vlbl4ZeM9sGClF/wD6o8/ADftTBmxFpliH/ccFnm6n6unnRedrNgPH/OBktL27yd+MWG82SP6ZYP9wN+L5RmxmyoOgIA4IZdFDYMK2WGyzHvcttN2fScY/twlf3e5bgvOj/b9pPQBcBD9n93vQO4Bf4vpi1D5DAuD0XUV3Esmj6EGXLfTmHBWLjgH29VHk3Qu2O31PPwcYsmVsRI92oJ62Fbks19yYYJ2zmzipjOeRU/ZistleX6stV23G1ePbS2QpOx0GekDeofX3/lH20AgFtl4cS2pZXHhvbugwUYPnAZ7pu/76ZtXMV1j/suzxsA3AaCmMeKMOZKVqtVtpRyVhFjHxdNf3tY5u04Wq+8yMIFCyZcZUtZl3p+nj9uGeLKSZL6tiR7vm4IrrUn3aXRKpNyonMt+5aq7nydqw9FnrXrjw3tYOixVdFIWdAldatMSetDlO0x0zqGMBvyGgAA7spdVXMM23kuuu9YoHRR0LTNLse9bagwVTAAHhOCmMeMMOb6/NLIUn+R7wfujlSpfJy5pa99uFBOpHmj86d1Nqi3fjLNqjzS8tVmQ5XHfRCakCpc1C6ldtm3KLl2pGfKhxN/nOVtRmU5CK26Kppg58s9Xzmt0oOWfq6MD3+qQZsUNuP3AwDsxU3/B8qm6hZp+xyXy2z/Mt+/7HbG7jcW9tz1fzwBwE0jiHnsCGOu5bxSV1nhVgNKVRrd97olmUMTUrDwdL6hNUmSqomeni1SUFDWpcK8SY99dxy0XAzCBQsYwv2q8rDwKM16kfr9G1QKDduLsscMV0xybWDlrI7nyz3WBzgTfz6Gg4FLwpgL+ZlSAIALbZp/Mvx87LZNA3h3DTwuG0j459u0spP/fHh/+3rT93fd712O2z4fa6Hats+smgTgISKIOQSEMZdmoUqae9Iu8xYlq5Dp8oBn7cjskjBotfGDfiWdH/ef+8c+PwuazKr+cXU5GHZ7Qwd5DUVRaHn6PgUi/rjPu8G6qXqnXcbvbTOsHPJVR7b9bp7O77O2v9+2Qciueohlqzfwvw84PwCws+EA2V1aeXyose3P8D5jX/vt77KvY4/f5fubtrPpe9taly467otWW9p2f/6OB/DQEMQcCsKYndmcmOFA2HMtU7CQvnYsvCnrcn12iemqacpZrSe/z1O44Ktp1gYCL5q8ysO13Pzv7/+6u3LdQQiSVQNJqVJIcoN8NXKeQsiXrfbzcHwrVvfx+Xm+G1kLl5/Bc89auO4dQhgAuJb7MDz2Mc5N2SWcMY/x+AEcBoKYQ0IYcylZOKI8TFBYDxc+zsr0uaQ8XJBiQOBaZeonUzWfF/mKSZImlZt7Yi1JnpuzsnH1oD2Y/HzStxQ1/Ue/T779yJ/Psi7VzluFIH38xlX/SOPLdfubn0y7DQ7CLpvf45e8xjhCGAC4EXcdAtz18980vzz1LstUP7bjB3A4CGIOjf2FxV9cF7JAYRjI2DyY4W0WOoR2pBrGqlqkvq2pXap+MtWPn/qZJ8ux8MZm0gxmnpR1qaO/Xl/7OK8i/cNnMAfn46wLWJo8gPG3S1I7b1VW8fPj86/5xi1QCUudP63VfF6kyqGyLtV8XsTXZjio19qZmA+zHSEMAOAeu0xFDAA8VIWkFb/kgFxRFFq+PcsCFT8kdvTzEGKVyEDz5kySVL9cv02SFj+8zb5eWwXIBtBKWbtNaIL+8fXXO/1His2KSStEtUFlVW48V3Z7qmYZztEZVLWEeaNylq8wZdZCKzM4V8yHcQhhAAAAgDtVFAUVMcCY1WqVhSpW6WF8C04KB8oyhS7Nm7P0p355IjVBzat38bZ/nap59W4tgIkb214R89t3Ie5HNbkXIYyUt2BZlUtYuHPlPi+rMt0/tCPDjH1rkfoVpS5kFUeLJlbDBObDrCGEAQAAAO4FghjgIiHo+HPfSpO+bQGDGzi7Np/XVWekVZJC/Lqsy/EwxnOhhMqJfvwtqHoyTeHEXQwJtJ7t5s2Zlm9j0BRCF6wMqlTCvO1nwLihvBsXO2qCwiLEc9W6FZPUB17Leat3xyFftnpa9zN47A96hDAAAADAvUEQA2xhwUFqp5H6j10rTho424y02djg2mqip2eLbNv1by+yr5fD2TJWIeKqOyyE+cfXX/Xln//Wl3/+OwUj+7R8exbPSVmmMMbYOQltUDmrdHz+db36xTShr2TpVjsqZ3U8V91cGCmGMO+Og5ZtXNr7+VlYXy3Jz+ChLalHCAMAAADcK8yIQc8u2Hg/JFb5cSGb5aL1WTDNq3cxGKgmql//mN/206lCE7Sct/rvSdkvzTw2G6aaZCFMEpY6+ryfwCHNhJHWVi2avPh+t3NlbB6MHeu8iSskuWNda//SyGwYe7xfaam7C0FMpyj4uQYAAADugaIo9Le73gncQ1y0XZ4PTdQN6B0uwdxVaTSv3qn5vNDRHy9TwBCrPNq+gsYHC1JcirldxhDmuzd59Uc50ZdvXl24xOONW+vDUhZIbf3az4ORpEZSKZ0fl3ry+0L1LB/yK8UAZlKV+fLefrt+tSRmxOT4eQYAAADuDVqT0PMXa3cwe+TeasZ6ajbcx0IHt+rP+dO46k9qs5k3mlT5fJhlOxJY+Dknw12w+97xLBSrWCnrUquzD6pf/9hXBFm7kZ0b+9rCFwuayi6kKid68vtc9ZNptuKSsQBmdFUp083fAQAAAID7iiAGOcKYzXyAMPbR2mukVJVRzmo9+X0eK2IcHzBM//Nz/jwWLtjqP2Gpo79e6+iv17EaZigsY8XMnvjwxX+UpNXZhxjIvDxR/euLPIQZrIh0/rTOV0RqlzGE6VqSQhOyipiNbKUkSSqVVpaiLQkAAADAfcSMGIxjwGdSFIWaf532QYL/6IOCdpkN4G1evYuhwiwGDmuBSycLVwbzTo7+/EWSYvVMGAyoHbQnHf35y60GD0VRaHX2YW3p7o+zUs/aDY85+bbf3X+dZu1DfgaMsW2PBTCj7UgDFuyUs/rWzwcAAAAAXFZRFAQx2IIwRlIXxLx6188f6YbJ9lUYk+w2H1RIm8MFm3kybLWx8EXqh/na/f39sjkye1glyAb1DsOTi9jx+1BGckOMO7/PWj0/jy1I3qbzNHb8NuRXkv7x9dfDCmIYtg0AAADcewzrxXarVX9x5wf4Huow36DYAtTlBGER9PFkqmcfm3hbF8z4apFyVms5b/XuOOjHpg8YfLhw9MfL7Gman077p0xVL/H+qSrGD7xtQh4M3SIfwpxX0rOgtSG556VShYwPofxqSyGsry715Z//Vv1slrUr9atJdefBz4TxA3qlbKWlg2tLoo0QAAAAeDCoiMHFNl3k3XIbTP80q/S9u3qvpvYkX9RSTdR8Xqh+Mt04INZXs1ilx7BFqXlzlrfZuOWX/TZsueisMsSvzHTL7UnWmpTY3BsLYUzbzayx3c6OLR5DGGkzGi7tvfjhbTxWv9KSH/7rV0gKsRrIO5jfa1SuAQAAAA8GFTHYja+MuWUWwHz557/jkNrPr/vvfffmTsIYe04fDjU/nSrMm7Xhsu+Og378tN6646terDJkLYzwrTauuiW1NQ1DGF8R49tzbsFaCGOHGJbrs3JK9dUxlfRMpauMUQxjvO6xqVWpW+rbz9vZxZdvXklaD2QeNUIYAAAA4MGhIga7ueWqGB+2pIv6rrLi6PPrvjpCMdS4kzDGBRHDeScXWX34mK8Q1IURKZNowlqFh6RsGeewiP0+2cDeQUWM2uWttOVkx29Bi+fbhaS1qh5Jcf/Lrm1rbN6LnYOxaqDOWhCV7tg/7lG2JY21AxLCAAAAAA8OFTHYzS1XwxRFka8KZBflbsnnZRs06dpd7qoyxg/hXZ19yJek9kGEb59xFR6SC1TG2nP88s7DeTMWYoR4HpZB+cpNt1wRk+lm5ZxrqWearIcwUnYMtrLSU5uRM6yIsfM1GII8HHI8Oqw3BT83fZDb+fffWBvdLT1pPqepf9Lbe04AAAAAN+7/7noHcM/d4mDeoiji7JWfTtPskKGjP3/R4oe3/Uo63QcLY/YpWy3I76oPBIYzTNwqPr7FKLRh/XCHw2cVVxJq5n0lyTK4ihjfEtQ9120YVgOdV/HjM7nnc0N0z5UHQmVd6uk8T0rSsQ/3f6wlqzMZnvNFkz9W+6mGsVW07P0rxbaq5s1Z+t6Nvjf9toqCEAYAAAB44KiIwXZ2oTf2P/H29SUvBtPFa7c6kIUTqVJiWO1gyryiYp+VMTYjJgUSQZK6dqBmUKmR9jdWqfhVlGz/y8pVxLjjDfMmrsR0HkOGHz+VUtVvMlXDmJElnL988+pWzotVqDyTa5+qJnllTljqmbUtuYG90oZqIHud02M2V8Rk9gVI1NcAACAASURBVDgfx0tLmUvpox8y3Lw5kxTfqvY+v7X3JyEMAAAA8CBREYPLWa36P1dgF7LNq3epqiRVmpSlJqU0mcavj/78Rc1Pp/3tIfTLOHfuojIm7qvy6hULROqy/56tHqS+iqSsyxQ6paoQtyJQOav19GwRK2m65a/z53VlIVYRkmbE3MaBRr4tK8y74KfqZ9OcN25f2qXUxmWsfYiyFrgZf842VcQMK6b8+W5v99hNURQpaFlTD3agLLU8fa/l27O7eX8CAAAAuLcIYnB1lwxk0oVsCl4mUplf5EuDig+528ty/UK+CXsNYywYOC+VV2FYVYp9lLKKEGvNyYKJYWVLNyelnNVxJSb76IKobE6KzZSR1ofn3oLQBJ1XXZjUhS0WAqUqGSmFIs/a9fYihbCWw1hFTZg3On9ap8dn74uR172fqaNbP/703rXqJQuP6lLNq3eqX56k3SxdUKiy1Orsw9XblbY9hoAHAAAAeJAIYrAXRVFo+barJhisrJNdrHdVD0d/vEytS9bSUtZlqoxI80K6C/Uv//z3XsIY29dnrX1j0gcS7utzra8alPZfgxBm0fTnpKsy8SGMPzeTYeXHtHbVJDd1lL2iKNJy25KyWS/nleKxh/WP51UeOn2cde1Iw8E41tbUBU9Pfp9L5SSFML/PWi3n/WpR2etuj5VubbUoOwepEsaCIf/cnbKKQaGFR2VdptdvdfZBy9P3Nzs/htYkAAAA4EEiiMGts4v5FD74ipiOr/o4+uOlmn+dZtsop1Xf2tJJF+VdlcJthzGr1UrFybfp4joFEV11zLmWqUrGgpp0P21pzfEX9KEPNLIVg+at3h1vmJXiK3A6NifmRrj99fs0HMB77mbZPJ33813KutTx5zafi2P7bnNeupWl6ifTrAro+VnQZFalSqBULWXHPW9utRpmYzuSf83qUs2bM01efJ++5Su8fDCzPH2fKmR2ePL1712zNRAAAADA3SOIwa2x//1fnX3IZ6JIa20sdnE//e/Lbn7MZPvcj7LsL8rdRe++KmOkPmyxSpT09cAwsBhtzelaXc6f1qPDaSezSs/PQh5EdMNxJfUVKYrncnTA7RVNfj5JO+4H6GarSGnkOJu+HassNT4bZtHk74XBcOPJLKY7fi5Qag+y1ZJuaVCvBYjWEef/bDJcWcuHU3Z7WLSpOmZnhC8AAADAo0EQg1thAczq7MNaJUuqhAh9eFDWpab/+TmtRDNkF/7+QtcqYial+jBDtx/G+DDCV7zYbdaWMxZWrIUR1uLSzZZ5erbIgojs8cPP63K0GmbtOa9hrNXH9qudt2vHOnrcXTvZxtkwi6Dz4zJrrRoGSdlsHL9SlHQrg3pTS5YNCbb3b/f5WCDTvDlTcfJtfD90c2ueqRtq7F+faXzD7BTGEMAAAAAAjw5BDG5ctsyzk7UmLfKWknTh7VfQcVUx747DxkqPZVDf4tI9/suTG2zNGeH34+m836+yLrPKEL/qz8dZqbAYaUtyy0/bKkmhCXp3HNTM+zKbtaoQv2qQpN++C2rn7XgAdA2r1Sq23bi2qrCIrUZ2rMOhvMPVjrKWJNt/NxvGVoqSFOfCtP0xLIePlfLZONKNzofJ5uL4tGXk87FA5lmr/r09GEydCWH7qkoEMAAAAMCjRBCDGzUMYbILctOEOND1uL8ynf7n535VmmxmiqRqoh8/lReHCz7gKSc3Oyelk0KJET4o+jhbrwg5Pv+aV7VYe1E5iSsGPauldpmWrX5+3ocvy9atmGSBk4U4VTzeH38Lqp5MVdblrQyuDW1c8Whs6G5YtNn9Ps7KtELSWgjjj79yAVR37D9+KjWp+mBnbUCxhVA2KPkGhxQPhxOPzXrpv9H3KtnpWHZVMZk0/2jQqtRVCTVvWOIaAAAAOCQEMdtwcXQpW0OYYdlAFdtwJKn+7YWWflUaW5JZ6ueGzOr1So/hKkK+5al7jtsIY5K1Xpvu222IVTJtv0JSaEMewri5MJL6FYO6qhC1y6wCJquGsXNkA2u7paTLqlSYu3N3Q4qi0Psvq2yJ5nRsFrJY1UsIKqsYOo2enkWTH3tY6vxZreZzXxHjLYehjz22WzZ77DHXOc7l6ftsuK695z7O8rk4KWgL/fGXXXdV8+ZMxbdP89dJiu95P0enO1eS1Lx6RxgDAAAAHAiCmE24KLqUjSGMfe2rOTplXcYQ5u1ZXtRQTlJoERYhVYrsVBFjj5dudUljqw6JX/SBU2hDWh3IBxYZC4x8e1a3YlBzPtfHk+n2GSm+aqiNYYRV0Vg1zJuz5bUu7G3QsoUwQdKHJoYx6XDdMfrjXAud/H6Xk9SSZJVLT36fp9WSJKX2LClWw2THbudNSiHUTbzGPoSxpdJ98OIDFN9+ZvNeLGzM8kb/+oYuLJvmy5Gn81aXhDEAAADAgSCI2YT5DJdmrTlZJUwI+vhN1QcwbpWf+rcXsQ1keAHrqmJ8pcimlYCyZayHK+rcgtWqrw7J2nU6KaDYVBHiW6hCv+S12qXqZzM9efNX9pBlG/qKGDs+CyNca0+YNzr667VOP8TtWRhz1Yv7919Wev8l/hxUYa626cOYdKyDY9x4zFI81rrsQhilYx8uWd18XqTjXvrt2etrVU+2dPg1ZSFME1K44tvLyrpUOb2gTcnv6pszFd9/2x9315YUFl24E/Lwys5R869TwhgAAADgkSOI2UVRrFfI+K/Hbj8g2Qozxoa6BvWzUWyFoBBDmLGBvokb5Jsu1Ge1mnmrd8eDahE/BHgQcgxbk251gO/64fdsrokNFba5ME/rfBvzRvXx39PXVg2ydJUTqbJEyoKtf3z9VW/PlmrdMtpvzi6/tHNRFDr70geRQZKmszzzuGh5bLt9sCqUbKWpp3W/3HYXwqSZMF3oNLpktW3Tht9ecz7MWCWMyZYjd6GezXnx+2zhispSZRWDxdSi1O2jVdGMriJmoVyQmp8IYwAAAIDHjCDmIkXRLyFrF0fDi6QDrp4pikLLt3G+SwhKVTDdh55dbC4a1b++6Je1tgcOL0zTgNN+hkqYN6qfTPX83G13OHvGhT0+zLHKkC/fvdnfRa5VcBhryRmZCzO64pBGwogmSGGp/56Uaj8v0jFaJUxpIYHbjau0KZWSyjBXWa8XnXxoVqpf/xgrY/wxWuXLphCmmwkzPO7hikvSYDix1Ads9r64oSG9NnzZKmFsOe50EmzpaXs/VZMU0JxXSkuqp3Clq3Sx934zGN47Wg1jFVzu/br44S1hDAAAAPBIEcRcZCxkGQYzB6ooCjVvzrLWnCyAGama8CGMryJYuzBtQlYxYhUxYd5k4cSyDX1r0qDixLeuLH54q8XzN5pINxfGWPAw/DgMYLrwJKsGadfbcnYKIyRpWuvZL3NVT6Y6+vOXrB2pbaWqC2MaLa58aFYF0zZSWUtaxFAmdIf4oVn1gczrH/PQxXTBmwUMYRGP3QK1seNejlQ8Seq3P3ctWbrZZaulWLWSWpAsGCknOrf3WNu3vFkgE5rQtzG5ihjjw5iwaPPccbgC1ABhDAAAAPD4FJJWtzHM9FGwapiLvh5+/wAURaHm1bu+VcZCguHn9j/9YRlDmPcf+paUQUVMGA6kVR/A+IvULLAII3NEpP55u2Guix/ert3/6I+X17qIT+fA+Lao4RwYu9CuJmo+L9bmomwdzmvH5bZ59OcvkqTTT6ss9PmqoKotVc4WCvOp2i7wenky2flYi6LQh2altpGqvHNKE0nLkY/f1n1g0Lx6l73uqXJl5NjH5v4s5+36ClO+ssa9F64SxBRFkR7jh0zbwOMUtrjQJb3Ppfz17KwdRwh5IFmXql+exCXa5b6f7r9c+7lYtkFHf7yUpFsZOA0AAABg/4qi0N/ueifwwPkqFLtAHV6wjoQwmWEI47Y5FsJsuoCXlM9QCTGEaX46VWhCGno7UQxjrDLmWhe5vqXEV4P4EMZzVTCS9Pus1Y+f1ifOTko3+6a7kLeLcikGMLWkZnAeqrZUWUlfP9Uqa6mqy0t18KRVkiyEWcyl6Szuk/LwRZLKSlq2sULG1HVexdH8dCpJWSXMsg16dxz0Y5Mf+3K44pIN5/XHeY3ZMBae+UqTbM5LF76ca6lnwxDGvbfS7e69ufF92T2uefVuPYyR8rAqfS9Wen357k32ugMAAAB4+KiI2YaKmFFFUaj512m8eKxcC5Cv/rAAIigO5v3wMV202sXqx1mp48+tyqrMKwik9aV/w+bQYjkW4rjKEauGKetSzbzVpCqzx1y1MiZVxNixuqWoVUrnT2s9PVuMh0ldm1W2IlJ3LP99Jj0/Ww9fzr6sJDdAtvHhgCTVsQqmrKTQ3W+hhaaaKkg7VcVYNUywlqSBiZS2X1ZS0/bf95GTPT400vdH68GMr/qw1yN7Xfyx+bDrGtUwaxVM3Xbr1z+uD44eC2Fsv0y3L+dVvrz1aIWXe1/Wv76IPz/DiiHF1iWbNeMrva5bvQUAAADgfqAiZhs/mHc4qNcuiA4whEnsItGHEG4FH1P/1lXCuIvWZ93glo0hjKuCCPNGH0+mevYp6Pl5q/JJDDWyC3mrHhnOiLGhuK79Z9I9n684uWplzGq1ihf3XcVHVv1STvTk97nKWZUFUGm4a1cRkw3jVbzg1h+SxS/vv6z66/SREKbWXI2m8eb5VLNZqU/zuWbVVG2rFMJcymKucjrLwhgLWix8qav+7sNKGR/CSDFA8kUs9SCYsaBsbR5OGpqbhzBHf72WdLl2HZtnNKxsMTbn5VmrfDivvaek/P3l2pcshPk4K+PnY212LhxsXr1T/frH+L6pJgqLJlYHfSpTCJM+dufgy5NX16/eAgAAAHAvUBGDS7HgIQ3bHWGVK9P//JxVwkgjszSk7dUwUjZXZOjdcUjVI/HOfVvU0efXfVuMtTRZxYEGF/5N0NGfv1y5MiZtxkIZKV5ku1ko746Dnp/n4cv0Pz9n27IWn+AONUgxhKkktXM1msW2JM2lZpqFFlap0rZSNVt0LUrx+X95UV+5IsYqYSyE8WFM065XxFhLU2ji6kttOeuDpErp80bSi+PLDaR9c7bUy5P4/tjl9VoLYXygIqWKmPSerlwllnsfrs39CcrapLKZR/2H7nw0a4FS/duLtbY5SetVQa66i9/VAAAAwMNWFAVBDC6nKAotnr9ZXzZa/YwMCxfGQpi1ORpjIYyfCdJVHvhVk8yyDXmFgwskjv78JbahbBnyKykf9KvLt4BYCHP2ZaWqzofW7uJDs1LdtfrYnqYQZNEFGJKqMFcbZmqkrgpmlmbE1HWppgkxhJktpGaq0EptE7IZMRe1JqX5MMrnw/iQxVfCSH0gM7r/yo+hD5O6x0qS7X/3uWcrQLVt9u30Ou4aLK3NZLHncu+b+uXJaHvSuZZ6pkEw4+fIuJWT8p1cH9abzU6SUtteGiStkSHNgwHFN71KFAAAAID9ojUJV+PbJ5z6txeS+gDGV4OsrQ408nhJ+eo4YXMII8XKkhSzXBDCSINhqnYMxlpA/vnvS7eAvP8S79s28fPhbBWrJtmkcUGDb+spp7MurVAMM0IXhLQzSXM1zbQLMeYKbTcbZh7blMpKKlWmGTFtE/TmbHnhsZWx1CbqhvQOB/T6ahirjpG7j+1/kFS5Y7CKHqkPlFTP1gYO28pPwxBmWxXWmKIotHxzNt6aZdvxAUnnvOqWpm67gbwWwKQZSN1tg/0KTVBow9pbKwYvpZuf1N/U/HSawphhhRYAAACAx+n/7noHHrTictUPj8FqtdL0Pz/HSpLuanP6n5/j907fxxaPebN20WwzOJJyZDaM1A1nlc6Py3jB2i6zEMZvc+3CtS77EEaKLSaD6/aNF/J1mf5YGLOroL5LpQzz7njdc3ZhRdOuP3b4PR/itE2shPGzYWJrklRrliph1ExT0GMf28lcpZRCmF0DjNZnXYt5+tTCmGFLku1/XbnWpMVcZd3lFWvH4EIYzfqBw87fVWYDh0tJjRYp7Ihhz/bjKYpCy7dnUlWq7Eav2J81danmzZmKk28lDQbvtm74dLvUubUiVZMYvHTv67TyUqn8SQbzYdJg605oghY/vM1b1IaVM27G0P/+/q9LvTcBAAAA3D8EMVflh/ceoKM/Xmr635cpgFmevh+tfvFfH3+2Po6gP+qgsBhpw5CkaqKnZ4t+Vke7XK+oGcpWDyrXl40ee2xZajK8MF80MYzphqPuolQMG8paqQ3HWouk9fDCPtpslYnfmAs/SnXb69p5qtLPh+lmxIztTyVpMUtfL+smjjLZUmVhbUllt+9to1gR0+2Pr+qxfbdjsoAmmc7UdpU9+THMpUqKWVMXyNSLvnWnXqTwpbU2K8XcY9LU3b6Vmmh7m1VRFFqevs8rtywcKcvNgYydv0HIc65+ZaNnigGMf09mwY2UD+odDga21cUGFj+81dEfL/tVsgbVM6nqZti6BAAAAODBIYi5quEy1gfCwonmzVkMYN528zdCSBf6YZGXeWTVAvGuejZXXgkxWMXGlnwOTZCqiZp5q3fH6zNe/OOP/vylH8qaLnwnqXrh3XEYbW9JYcygemGXypjVaqXvjwq1ZQwfKmvLsSBDeVDhW3msisSqTewxKcToqmuqEAOMtpx1IcY8fuxak/x5nLcxvLDv+OWrJaX2pDFW2aPFvAtulLUn+bDFjmNs2Wrb57bpjyHOh+kH9jbdMTR+2HDTL71dzRZqrc1KUlXHNquL2pNSJYzxiYsLY+xDVrzSVcWk93H30QctYd6kyq6xmUNr3KwjX+Vlj/fHsnj+Rovv3ujoz1909Pn12v3a+UhJFTY7oN/LAAAAeFgIYq7jAMMYX4UQ2q61yC+3K+Wf2woy7ciyvqarQol3jC0g1sJhSz3XT6ZxdaTOMuSrDx39+YuWNpTVb0tK7U0/firXhwXLDey1QGAaQyCFpb58c7nKGGvLybbffbRAZqI8kLH72GyVqqtIseoaW3EoVdMozoiRumG9rjLGlq0uq3jNbyHM6KDkkf0vpRS++CWok8U82/dl97VVzvhqmlQNI7n5MEqtVY3mMUjSPFXCSF0gNJ/GAGa2UNvt86Sptx5DVgmjvLJlLbxxKcwwjJm8+D47X8PnfDofCfS69/ZaHmPvQavy8rswdixlXE79y3dvdPTX67RUdztvVc22DBpC7kB+HwMAAOBhIoi5rgMNY+qXJ+nrEPqgRSHkoYsLX0ZDGF+FIiksgs6f1bGKZRH0+6xNYcxkcCFqM2KO/nip5Vs3lNVaXco46Pf8WZ21kkjdhXkXIGXtSRbGVJNUTXOZMKYtZ3l4sVhvHxpWl/j7+vCjCvljbcnqrJLEPu+EbqWhr/Ogylp7mqBlvb7091Bou4INW3Lard5k+1d/M4v73n2v/mam+Tx+TGGM20Z/YuJMGGtNigHSbG3GzVcFVe5l/vqpVlWXac7NRSGMvcbDNrlzm6HTff1xlrctjbUqDZ9rbO5R/CRsDhinXSrXhYFWnfX7rF2rqFkGFwo2IQYy//y3/vH1Vx2H33T012sdh99Gjx8DrCwFAACAe4zlq2+Kv1A/kPO5cWngi1hQYgNMhzd/Xqh+Ml1bJUnqw5dJVWrZhhjCnL7fugy2rbpkrR6/z1o9P88rarLBv/bYLhw6+rx9yeCiKHTWrZxUhbhcs7Uole7jmm55aH+7DbddX/K5CzKkfglr39ajGGL8XWU/Z6Vbvto+N8Nln/3+e1WYp+qY1lXqVMOBwvXgo9v/Ut3Q3W7OTQyS7DjmkguRkjpvSwqKw3qtImY4H8aHMGHRqpxWo6HJpgoXX9Fl76H65Ul8X20S+pCxrEYqvfx7yIb9hm4/ZnV8j8+qLMwZLqWePbYb9GsVMvzO3kFRxN/F9rt5GJrb12O3AwAAALekKAoqYm7MoVfG7LrcroUwg5kw1sJhbUgpPBmw8CQLYaT1qoYuhJGUtmPzZn78VGYhzFo/ib+AHgmKhlarlU6OihRApIoQH8L4yhj73IUw39aFvq0LnRwV+vYfRzo56t5DXYAhzXRyXOjkuNCL40LSTC++nUhde8+8XeibulJo41yYsnJzVbqntWDi36fNeoVPG/9YFY61FbVNdyzK26bsOOwsVmEej6V7nH0/KA4ZjiGMuhAmrvwkV9WTXoo2tiWFJlb02GpUm9qSshCmCSqnVXasw0qYYVVUWZf5UN+OtSiNtth1X/5Rb6j0svd29zHMG50/je9BWwFsUpVZCLNWmWVBjgthDCHMJVjg4gOZ4Xuf8wkAAIA9I4i5SYccxvhVi6T8c1sNyWbBLFylS4izWM6fxioBu1C1diRv2QYt25CFKOnCenAhnbZt3DLYYwFPxl8Et8udl7NOVSCDJazT0NtBAONZRcqH/33Rh2alsy8x3LHVkk6OC51+Wuns00qnn77o5DjuT5hP1TRBx7OZ/vrUqqy6Jau7qpippmrUtyiVdan19aQUt1dJbYjHEJSHMn54sAVNms66+TP95+nYpRTu2HmpuwCmaaayV6AerPxks22qutTXT/FeCy1UDVqNJDcTxh3beeVahkrpWdvtcDVJoYzUty6l5afdeCPTvDnT5OeTjdUvzz7Fr/sHhP49bu+9EN93T37vzsvY+6+M1V2+LWmtmqaUjv7aXpmFEWPnaxjMAAAAAHtGEHPTCGP6i1H73C4q/cWl1P9vfznRk9/nqmdVmuWyNlDXBTBWDbM6++AuugftIXYxK6U5MXYRvNby1FUjTEplLU02I8aqEXwYszGYafuKEB9MWHBh1STDGSx2OW9VKLa6kCrp238c6fTTl2y2yumHuE82W2Ux79qQ6n7VpEUXwFg1ibrHv36RBwHp4t61ENm+VGEe58bM+/0vwzyFMVXdH4t/TNpWGuzbL71d12VaetvPt2lbSfUibruKx2PVMPbK+vfFarWKVSvqA7lnbfe5LX1us37apZ65hcLPq74i5ul8EKiYJqQwZnTOkS0n7d+r01qyCpju/W1VXraf2fsvhLwtbqxtL1zcHodr8G1KAAAAwB4QxNyGA/xHfdamVE7ylZAs1MjmZfRVMJJiO5JbNnhtieluJoykFMJkQsgLYlzlTTmr9fQsr7bxlTRWjbAMylqabD8tJTn9tFJRFCqKQqcfRpaBtvBBSsFBW85Uhnlq6bEAI7gWpjQPZmQ7For4VYaabv8sjEnhS6U0W8WWrbY5MXZuLYoYXtSvVqtYFTMSxkjxez5sSbvq9t8qaLL5Nm03XLgLYRrN04DeYVtSqX7/q7ZMQZKvhhnOt5E2rD4k5W1lFqh1Ac2z7vjS0upueHN6H3VhYvPmLBtOnQyrvuw9ZyskdQGQD1/WV0kaD4B8RRaVMIBzIP/BAQDYgL8H8EgQxNwWK38/IKvVSvXrH/tKly54CfNG58fdBWc7XgWT2pFcGOONhTBh0faByvCC1lXESErDeu3+vpJmMrwWTtvsqilcy8jpp1UKQHwYk4IMaW3eSqpyUd/y44/Of31yFOfAnBwVOvu0cpUj3SpD2X7GoKKdx1WH2rYfbjtVX4HRurDhl0E1jAVLdhyN7b/m6TjSMY3sr1/Zydqa+iApDhiOs2GU5sLUPqDrzNs41yaGU0HlbJGW3t60YlJRFKkqKl9KOn44V98eJKuSCX0Y46tiQjPS2iatt9wZX/UVlnm1l62Q5Oa6DFdxWs5bvTseVMP455zHbRHCAA7/+AYgHd7vgkM73m04F3hECGJwo1arlepfX8QvLOvoKlL6MpH4P/2+CmZTVYPNhZG6EObDx3RbOa0UFmPrQCufRdNVFpjfZ21+AZwNBgl9e4irSDj7tBq9KF+rjHHVLG05y4KMYcWIhTK+wiTOgFmlmTG2wlBfCeNmqnRtPVUVgwxb9tlmwlgAY0tX2/l9c7bMwhdJep+er1PNUghkc2qyKhn7fBi+tH2Y03SDef2y25JSRU98woVCK82qqUIbq3rKbj5MUL/0dmjCWohkx2SzYSR1A226qhdN4mtmVU7dkuYWxjydDyqwhkObnebVu1gVY+8Pt6qWhY7nT7u2N9fO9vusVTNvU/iTKpNmlZ6fjay05Kpqjv78hRDmsoYDeTd9lPo5MZzjh4PXCsChXYgf2vFehL8H8IgQxODGpcoYKYUuNrcjNEG/z+JVvK+CGW0tcRfGR3+81Or9h3SBmwatfhOvwEMb9IdfCdnPiFkEnT/rLuKriZ6fK83sGD6P6jIPXCrX3tK1Bg1banwYs1ZRYm0+1XowIw2CDHsO+bkq3eFo3u1Xv99x1aRYCXM8m6UVk6ySxFp6Jk089rEhvWdfVimE+dDEqp5GczVtFwJ1lS3zMOuPxR9DlX/dBy59S1Kq5rFz2lXySHHYsM25keKqSU03nNdMNdUvL+oUTlmIdPalnxFjoUo/TGaZv46+esVVraRhvVYRMxz67Frsmlfv+ve1b7OTpHKS2t/ULtdW6BobPD18H/mqGkKYK/Bhi1Uk2jkcfm04xw9XUaxfoPivx24H8PAd2u/tQzvey+DvATxwBDG4FavVSvVvL7Lv2bDc5+daqxDw3h0HLedtWkUmVcL4IpbuIvb4c0wByqrUs08jywjLVeRU/eBUm00jxdkwa0sHS/mFtiQ10y5UUBYmfFVI7Uovji2QsYClrypJfIWJG2brH1e74banH5Z6cXwkXw/y4tuJ/v2hUWilarbQX5/iE1gI02iR5sOY1y/qtJ9vzrphv+l8xnkvH5pVeq4+VOrmu9ixpLYj970uNLL2KV8NIw2qYPyA3irEJatbKUznapuQjsEqVX4+mcQQpo3B0dmXuHqUP6fD5arT8tHDVbrcKkQWED6dh6zFLRvI6ytfwrIPY9J2JnnY2AWFfi5MOauzCqzhyl+pyqabpUQIcwXDShc8bixLDkA6vAvxQzvebfh7AI9AIWnFP/r37IDK4YuiUPPTqaTx0GVoaavQ1KWO/ngpSbESxj3ULtD99rKlImVnIgAAIABJREFUhf3KR1I/pNUqFcaEbvngwWOP/vylm9Wi8VAhPX9sq3nx7aRb4cjPRpmnFqO0epBr46k118nxUdrW2acv/XBb91xWASNJp5++SE1s5wnqZ8Ok1ZcG5+iXF7Xeni2z2TQvTyb68L8vcXBwt3qTpnE/v62LbF/kjsGOJzsn6VhtSequAqZeSJp1r+kiC2FCF6SUs0Ua0jvc/5cWwnSqMI9VRF3gcnIUl7DOZsRULiSx+S2D1+xcyzSwV+rem1YNE8J6l1I2wFmqf3uR3tdj/Ht0GLyszYWxwKgJhDBXQQhzWIZ/f277+oD+rgUOiv3eH/6sD7/vb3vIDu14L8LfA3gEiqIgiNm7A7xoKIpCix/ebr3Psg367zPp+Vm8GJUUq2DavKHmvHJtKJ0wNvC0a/E4Py5jy4gNSx0sXz06LNW1h1glhgUoFkg07uLZtG0MN/rgpq9q8QGFBl8PA5umCf0Sz81UY2wwbzlb6OunWn+flZq3i6yaRFKaq2KVMK0LH16eTPShWaXVnEpXcjNRbGXqA5nVWtjiV0JKqzq5FiS/wtPa/k/mKhf5alFWyWPH8PJkktqmSjdLJ83V6SqKTo6K9VW0fBgjxVW6ym5ujHtP2Xn6OCt1/LmNy1j7IGa47HoXxEh5GPP7rE0tb83nhepZlYV+FsaMLlXdtUyxRPUVHODv04O36z/A+cc38Hgd2oX4oR3vRfh7AI8AQcxdOcCLh7EwZjlv9d+TUs/P4/LU0//8LElpIK/NkPHaeavKX+R2V8xZBYO7wLV2qObzQp//3yy2KG3Yh2FlQh/CaFD90QUqIyHDi28nOv2wTCFEDFTy0EXqgwxpPYQZGwpc16UW86C2Cvq7ylSBY1UlviomuGqStMS1YghTdY/5uQs54iyZtcOQ1IcxdSUdd+/ZVO3jwqLs6w37b76q33+pP4aFFqo1TcfgQxh/fPa5hTGlpO+7qpiPszJWudhGqkmsfAnqAxkLYbo2NXt/tfO2r6ga8tUwZR7k1L+9UPPq3doMGC97j/ltWtvUtI7tdwfyu+DGHODvUYh/gAM4vN8Dh3a8F+F84BEgiLlLB3gRYQNtFz+87SsDGlcB0y1FbPySv9nqSrZS0lgbib/A9Rff1UTN+Vz1s9l6RYw9xu2PhRTx8XnliqS16g+pDxksjInbzAOWWnM1zbT7fGQ73WPWKmHqRRps23ZzYb5+quNAXvWVJK1bXej00yqFCPYYawGyapjQxGoTa0my5icLYELbf960fYWM3/bW/R7suwVIFgpZFY/Uh0i/vKj1/ssqa5fyVTu2FPhYGJOCO1u5yD5aOOOcV+qrYMy2ahhptJrGAsS1oNFXwfj3mEQ70nUd4O9PdPgHOIBD+z1waMd7Ec4HHgGCmLt2oBcT2XLPkpan77OvffDycVbmrUh+VZtdQxhptC1J0miryNEfL/Xhf1+y9pe0EtJa9Uc/9ySbE+OqYiRlVSL+scMwZxNfzVJW0td50N9nZWo1KhWrXKTYRiStz7Lx82R+9m0/IxUxFrzUtiR2238/tNJTC2Q+LNNxLOYhWwHJzo2v3kn7ftyonU9HZ8JYCNM2sVon2OxkF8yEJn5tt33v2pNsJaQ0A8YtJ31eSc9a5cGeq67aOBtGWgthhnOKfCBzYSsSIczVHejvTWh8+XH/tb8f7w3g8Tq0C/FDO95t+HsAjwRBzH1wgBcVFsQsT9+nIbuSss+3CW3Q+Ux6Nh/c4AftumWFfRjjrV0sdxfGNjdlOIskLunctRRtmn3SzYnxLUGS1gbVjuqqSrIlnTdUwlgI8/KkH+CbApjuWLL96may2HasIiaelxhq+IW6SxfADMMYzypkJK0ds4VH/vlt21/dSkVWzfPzSJWO7ZvfT/uYqmS6+35b91UxPigp6zKbLTQMUOLGw/qKSVvmw8T9GZ8BY0Omv3z3Zv2EuTYnZsJcwQH+vsQV8Y9w4HE6tAvxQzte4EAQxNwXB3hxURSFmjdn2fdSCOOqXvxqSOcz6btFNw9m2OoxuGgO80YfT6Z6dh5LJsYqGNJKSZ2jP16mIEAadLJks2Lc0N0NM1Fs9aQLwxfPhS7pabsww4bz2vwUk+bY2CpMftCvC4x8VcpY4JHtxqAaRuq/tlaliaRmEIz4UMacfvqSKl/8GSqVz4UZq9AZC2GSQWWMVc9YGJOep3uPDCtgxt4LF1VXhXmjd8dB/2/enxi/2pIP9PyqX5L05Z//zt4nVMJc0dgKEcDQAf6dCgAAHg6CmPvkAP/hOBrGlEqVCdnnVakwb/PwRcrbPUw3VNVWr0nfHlYwlIpBjKuESRf8i36VHrVSVXbLJsutGtRM11Y3+qqgqi1Tm5C3ViUjjc5PkeLslFk1zZasNn6lo+BDmJG5Nb4Sx0KdF9/27T/xvPQVMbaHYyGMVcT4+w1nuPRzdZRWNNqFP/drocsGw8oYKZ8VMzZvKN/ASBVMOi7X3ialeTOjQ3kHgZ6ktWDO5iAZfucCt+wA/04FAAAPA0HMfXOA/3AcC2N2Ngxh3HLFtlqSVTH8+KkPcIYtSVYJY6y6Igtj1LUqhVm2jPPwgtvPiTn7skoBwaaKkYt8bFby8U1o8lWD4g73S0lL68tg/9W0+nu3J9aWlFZMGlTE+JWS/FwYKX6dhTBunyS3X2Hm5urYPo2fsxffTtYCsLH98R+bLdUxUh/GbGVVV2NzYay6at7o/FmdV1XN6rzVbUM1TPae7D49+uu1JEIYYG8O8O9UAAOH0rJzKMe5C84FHoCiKPR/d70TcIa9ngdgtVqpfnmy+wOawQXvoq9QOH/aDeNtlymEKWe1np/lV9r/fRaXFJZiCPNp1c9K0WKuqquyaMtZDCoUQ4h5sOWm565FKVdWsSpG6itEyjBXaGLVh//zsVnp0yp+/mnV//ngvm+hR3CFGKXyfVMXwqS7NNNUFdM0brnoepEtC13V6sOcRdxWCjsGs2HWQpju/m0XipTdvrTlLBtu3O9TiPs0CGHef8krYS4KYcoqD2HsMWkbkt5/WWny4vvuDoNBz4rtbh+/qRTm7eYQpglSNYnLnVcx3CvrUmHeKDShr67pQpiJJW72nqzLLBg0hDDAHh3g36kAHPu5f+w//4dynLvgXOABIYi5b+wfjgd0wZbCGAtVfNjiP9oFrv/ahqhKenq26GeCuIqYyaxK31+2IQYzrsXJKj/KWikIKNUHHlKs5ojBRF99YstQJ/VCklS1pU4/LPX9UZG2YUGDD1SW7rmlWE1jgYdvAxq27GShh7Umad4vh2371O2P1M2HmffLRJdhnlX++ADEwhZfEbNWCWPhR7d/vnKoD2HsPMXKHNWL7mOZQph03hfzLGDxlTn2saz685OOa9DCZOFUCmOs6qXtK2Ak6fj863ibWznp319doKd2GYOXaqJlG/TueD3cSa1JTeiDHHtvlrEahhAGuAOEMcDhOpSf/0M5zl1wLvCAEMTcRwd4wbZarVT/+iKvdPEf7QJ34UtDukvyoP6i2fHzPLL5IN0FuK+GiffpP5bBBQPZEtazPPBwQ4Mt6LCViWzXSmktaPAsePHBg4UNS+VBhVXqlIP9amSB0awb1KtsUPDXfPRw2oavKBnuk7F9y7jjKYOrDErBUH6eYjVMrNR5cRz/YrQKluE+ZG1Ig/k0Y/uX7cN0FrepPoyxqpfQujYkC2GGIV9Y6vw4Vr74Za+tGqZ+Ms0qrJZBfTVMOjf2RooVMayOdAX84wk3iX+YA4frUH7+D+U4d8G5wANBEIN7Y7VaqX794/qywbYcta8ykOLHdtlPanWzO8phtYP62TBSDGE+NquswiK1x0hpAK0kqZJrA1qfwRLDmEUatOuXbZa6ESHDsKNr7RlWmljgMJwL4ytQqjCP20whTN8mZYHHsNqjastsNSbJVdb4mSuDFiX7OuMH9Pr2phQMdfsiFwy5/bGhxVaRY/th++Dbkaw9yn8sB2GV1J8fe83sHJ192dL65ue52PusjO1IfhaMZxVWktJcmKwaRorvXQthWB3p8igrxm3gH+bA4TqUn/9DOc5dcC7wABDE4F5JlTF+1Ro/a6Nd9mFMV27y+7RNFS+jSxPLXTS3IVXC2GX2UkqBg7X+tC70kGLYYDlKDBekul70KxS5VZPSakam7cKO0Fe1WHDgL/WzYMECEFcJI3XFP9aSJKlvSZpJXeARW5P6AGU4QNgeawFK1R1vmtHiwhj/dfroVklqGxdSWdVQNev3qwmqu2W0hytAbarIsVkwxlfD2Lwaqxzy+1XW6y1lfmBwVv0yMmPIAr5hCBOaoN9nbT+Q11mrhqlLad4QwlwVw1Vxm/iHOXC4DuXn/1COcxecC9xzBDG4d1IYkypeJv3nVVyW+vxpHcOWcqIfP5UqZ7Waeat3x2E0hLELZgth/AwWSWlGigUDNmjXX9CnqpMUMqxXnvxdsfIkKFZ+nBwVUtWHA1YFkq0SZPvpAw8LJ/wsFg1Dj3kXeiiFMRZ+hHlcWvurQl4JM2jxkfo2JR8Spf2Q1valHexPHnrMU6tUDKtiW5KFQC++nfRDejVYrtoFQL4lyQ8Nrqv4Jwu6/Gs3PE9yVTG++sVCmDIuSX1+3L2O7XIthClntZ6fK1VT+UAmVcP4VrqKEOZKCGGwD7y3gMN1KBfmh3Kcu+Bc4B4jiHlIiuJgfomkMKZUvDC2C952qXpW6cnv8zSMV+paRqpSz8/z7aSlqsN6CCMpW5XIAgGrXkns/tUsb7eR8uWr64XaNoYE1Wyhr5aZWCuR+uoTE8pZ1g41XAXI7luGeb/KUau+8qRVti/2eVlJi3lcMcn2S5JOjotUueL3y1cB+eqYduS8VHU/+yavzrFzFIOqWvMshFEbQ5F0V3vOwYpJFo75EEbqgxmbWePra/wg4+w8dcd69mnQouQqrspZHVdHcisc/T5r1XQra9l7y/ilz+28+1Y6QpgrIITBPq1WvM+AQ3UoF+aHcpy74FzgniKIeYgO5JdICmMGQhNUP5kqzBst25AN6fUXzGlFm64d6UM3E2Y4mNbafywQWKvy8BUZbhDucHWiMJ/GypJK+vppqr/bJrpQwLfMlC6QsWqQ1gcedd/2Y5U5bZPvj4Uw1iolxZDIWCWMDRG22SxZa5L7PFW5DNqzQneOJMVwpvs0+PNjKyW1/T40mvUhjKSq7Fc0+v6oUHArLfngy8Ixq3xp3B+LSoZLaadVqcoNs32qLox5/WPf6haWqdKqrMtsdSSrgBkOgF62YT2EcZU2hDBXQAgDANinQ7kwP5Tj3AXnAvdQIWnFhcMDcscXLUX3/Pt8zxRFoeanU0nrM2DKulQzb7O2EV+xcPTHS0nShybf3+GS0LZSUlvOYkWFDz3auZTCBUluWO9QO5mrXHStMpJenvRBhG3Pwg2LjCz8CE3e7uPvl4cesSUphh5xf5ouGGo0z1ZLUr3Qi+Ojrec3zY2p8hBq2H6U9mNkX/zMmsbNhLElqlPlTff5yVGR3Za1aw34FiULY8ZWcfKza0K3f9k56lq3To7799MYa0dqPi+yYG/43pLUD5Ke1jr64yUhzGURwgAA7or9HfTY//45lOPcBecC90RRFAQxD9KeL16KokgXmBaK1L/1lSr7eP8URaHFD2+33sdfKA8DGB+4SG4miRsUa4FAO1ceSriVifwcljGh7bbjlrB+eTLR2aeVG2arLNTw4ce20KMKc7WhD4RidU4XCFlVhrQ2FPfVh/+t7afvJvrt239kt621D7nKlbV9SSs39ZU5FnacfVmp6s5zKGcp1LFKmO9dGONfD/tYV5L+mquZ9s8/DGFSeOUqiMZWcUqvm9s/H8aEJujdcYjzhi4I9+IL4M55XRLCXAUhDAAAAA4QQcxDtoeLGKt+WfzwVtP//CxJo5Updlvcldt7L42FMf4ieVKVaV/ef1ltDF7i/g+CmTDv225cYDKs9IgX83O3RPQ8tiRV/bLVbSs1WmiqqX4+iaHI2aeVJFc94p9jYK0Cxn3etHPX+hP3y6pzfADz5mMMX5qlVHffni/zpxvO7W2C9J/v+1BmWMmjNrYXzUMXknQbsHDDwpiT483VLjasuG36qhir+ikHVTFtI81mbtWkxVz1N7ESyL+WvhpGygO07Pj869adr+an01Rd5Zc3N6MhjJ0siRDmqghhcF8VBe9JAABwqwhiHrpbvJixypdh4DLW0rHPUMbCoS/fvRltQTr7slpr6bEqjGEw4ysofCWMGWtraZqQVgIaM29jACP1rUmSBTGdYUvPoNolD4KsLWq9qsPvi4Uwbz7+T1VZqg39/lkY4z+akUWUskCmr+QZtkP585K3/fgQzIcvfnUkez2+rYtYtbSYZ6s3ZUGLlEKY+Txuy75n28nm2XQHlkIjuYodO2fdgdp5G6u22hjCLJo4nLcJzIS5CkIY3Fe8NwEAwB4QxDwGY/9wvOb/6BVFoeZfp+6qVn0QM/i+v12KM1vCopXK8lZDmcIft9arNzbNWfHfl79tUPXRtwD5YbibZ8PM24Vm1VShVaqOeXnSL9N8clTo7NMqaymSlFfduKG32dyVNOvEhTLdTJiT43geTj99URtCCmGGH82mMCbMg8pZqUGXUx7I2DYGbUgWbpwcx1DF5u341Z+GwYoFYt8f9S1MvlrGtxrZ4+z7fltp4LH6GT999ZA2hDB9FZPxgczGAEbqW5IWjY4+vyaEuSqqDnBfEcYAAIBbRhDzWGya/n2F17UoCjWv3vXfaPsr9vq3F/1tYbk1kFEIUlnGj0GadhUrcbdu5v1mYcx6tYmyypZhGDMMZRKrUlEefFjgIA1mw9SLbDBu6IITu4cf1HtyVOj00yqfM6Phc/gAJm+FGgYfqku9cCFMOoQufBl+vUsYY6dvPnhdfRizLYTJ5r1sMBySLMWqGF/J5MMy36Y0bHGSBgGM51rKNDx3I6ytzAKZL9+9Wb+TeyyVMMAjRhgD4FD+w+BQjnMXnAvsUVEULF/9KNz0Lw1bljkspWqyfrst/1uu3yTFqpgUwpSllooXtvanKIr05zpGL4TbeR/G+GCk7QMS+zqbI9KqC0Hmrv2mD0iaJvRDcd1y1VI/lHehRaqysGqYUv0SyjFU8eGKf454WxwsG7+/Vs3RfS1pNISRpCfLRRa6+FDGPq9HXtLZJOYMrfqX33z3Ps6bOTkuXAgzT+fDKmGkfO5OaPrlpo0FK6lKxt9mS01P8yW+re3Ilqm2ry24actZv0x197o3iu+DJi3n3e+v91VBwc32eXO21JuzpY7+eJn+qAl9JUxYPogQ5iZ+voCDxTKnwGGzn/vH/vN/KMe5C84F7gAVMY/FDVTFFEWh5dszhYW7YF00MXRpl7Ei5s1ZqgwI80YfT6Z6dt6sbSv4yoMuGFgGZavNDC9or7I0dlHEShMpX9VIUj5jZescFmlYOSHlIUjWr+OPs5XK2ULtfJou5l+eTFKLjj3CKmLk5rrU9WJj1cvw+cfmmlgIM2vmmtez9NGqbexrM1YdI8XKmLXZxHKHO2/Vzir94StjXFVOakcatA35FY7s87FVj2xWzFp72aA9yVfBjFc05a/N2CwdSVklk28ly2bMODbnx9zX35c+eFk8f6Ppf2MV2mq1ylY+A7AjKmOAw3UoP/+Hcpy74Fxgj6iIeSxuMr0ty7xqoJx0FTCD+9Wlylmtp2eLWDUzUh1T1n1VjH+chTFfnrxa+1/75qfTrGLmov/VX61WenFcrFWbSOouzONMlVQBozgDpsmG4cb79UtUK31Ptq0uOPFau4ifT9OcGR/CpAoPxRk2L46LPhCoyzjnReNVL/HzPgSKK/7EQEGKIYwFNha+2EdJ6etZ0++Dr45J57trUxp2dDV/uVRjFr9rlTEWaLzo2pGyFajcHBgLXix8qav+e2a0jclCs+6FaMtZqoKpwjyFJesVTe61V/9a1vUib0nqQpivCiorpYqYhRb97KAmpD9mtVrduzDD/5wsfnir5qdTLZ6/kcpSi+dvtPjhbZr5RJUMcElUxgCH61B+/g/lOHfBucCeURHz0Fk/401VxJy+l0KIRSy+laMJql//GGfEuO95v9cL/b95P5wlDG7Php8OKmMkra3IZKsx1b+9cIczfjyxMuZLtrRzqpDpUoa+BWh9/sva7JMLqmGskuKrgqo2no+fuxAm7ntfXWGVGydHhU4/LKV64ba92F51429XnGHiQxhTlVIb+o/pNLtjnjVznbczzbqsxCpjtq2iZLtjIc3XIJ2fxMqYbCbMSCWMD2CkOHfHQhh/e1YVM5j3Uw0G8GZGKpqi+LprrRImP7+ha1eruoomq4jxq4CVdZkqYu7L70kfpoz9zHjT//ycz3ySVL/+cT/HYvt5T84bcGX8LylwuA7l5/9QjnMXnAvsQVEU+ttd7wSuyX5B+BWTvB0HTxVFodXZh3ghV5YqFaRpGduUPB/CDC5s/18zlW88sYtZSVIImpRde5Jtx9qepLgakwn946W4ko1ta/g/+nZBae0XcSBu3qbUtDFUyQflxq/78GWWhy+aqklRylxSP5T3q4L+XnWzYj7VKmcxILFKmLjvklxFR97zM9WijasUhflUTRWfJ+7fND+vdl83SHbLLFxJMYyJJ24uda1JViFzXMfd8u1JfnDvsD0pbVMxhDG2RHXbxOP8/+y9L3Dcuvs9fDLzAi2zWAwdlrKGtTBhLUtYCxuWO5+Zd5p5Se78wHduyHe25DM3LIW9LCW/aVkCe1nCWlZDh0lsxfIC6ZEeybLXm6b/Ep2ZzG68sq31+p+Oz3OOyChhRAUs3MKU7hMytKeQmuZc3YQSJef1olnEd9qxSrRotVMBsWhtH6ktm5iEQQujXVqS7ABtyRftvH46uOhxRsLQ/D+bhInIl6N3VqUG9Gqp6JhJCRkPKaCO3n3/UqXyJKngPoE/7ChmjgUFDwsP5fh/KN9zCsq2KPhBKKVJ9w03N+HvlvCDOQNnThtKWnx1C01LnV2rGYwyeNtoP5j1MwqBGTVXBqgZpSBm7K/fHxpYdi/+Dn+7fePf/a01KKBf9oMlRrlRKVDnS4BsX4OfCGSHSgurpmhrVFJ4s17b10AsGLjyJEcknH298WSKqOw24BHKihKYkkE0b3N2+ZWVTrlNLuJXgpaNn06KGOXnEVGpUs7Al+OaVZg9+/AZzzfWgmku/YzMfFdUMfnCSRjJvg+tlpMxextrQf2SlpBVloABgNZQKVabRFWH3z8gRFYb7crJ3DrI+LdGjQ5dpIg53pc/jYTh+7Y6euf/gln2bLAsEAjHsT+GWVmgmp99vzKl8iSp4D6iSNYLCh4uHsrx/1C+5xSUbVHwA1CImPuMiYTM2toabs4/AQikx6fNtA7EQQhkrEbiJo3Ey0vrIZMz7QXQ84qRxy/ZAvJkjODkiPOe4WlMFDm8v7WG/Z1ZRK5I57HC1S9pEpFiKpRczLH3g3F+IoRDVpIUkRFwahiW4sTJmLAtut7/JlF/8HmIYKhU2yNfos9FKFVqROwZo43x5r1qEZcn8V+eNvlmZTf5ehc6RtHRHkwVw8uQor45goZIkAUQbTOjrNqGyBgFeK8f5bx+WhNUPiopSYKqPdnE/WKgGPHSWLLFaMDU1nPGANDKWEUMrKLkz59AwkTky/zMki/zM/uhJzXZlh1IMIvUaBwpcXrXKCRMwX1GqkAtKCh4OHgoA/OH8j2noGyLgu+MQsQUWJi4pOhpawLhkon9jcgY/pm2yxGNhGlVTKA4VUw0HytPonhg23b4ab+PxwaCwsb18+uzOb4++StMYsa4+zszq5hRxqtclBu8Dw5QKapaO3NXWJPeprLz/7E3wyfmC4O6idUwHiFW++zSkjFErqQx2KTcoDZpSpIHIz4AS7aga6PkJSCQMRLA1axGo1qviNHGQM7g/4agDLAu4NOTPny9sVUx9H2ZTMerXBzp4pehw+d8Oo+rJnUNkTFe8QJ4/x+/vNTXhxRFaK2iSdVIQWqY9cb+3qJrPGFRSQHt1DA/goQZMs/15As/7hhxGU1zx47pDC62ZXS80HFHhx3/A4DFt6hicvMVEqbgIaDs2wUFDxcPZWD+UL7nFJRtUfAdUTxiCiyEc+0wGX8JIkxAT9oBGEvUeJELDRQrNwzXi6xfxUIzrxgqT+rYKF7MIoLm4qlNZvKDSubfYTpty51g7PISlc3Gzsx7xtAazi5vsLcVn0hPzxfZaGoAPpZaNB0qR5gQGUNKmFwcs1FWDRMilpvIMJj6lfYl7ReRM4d7s5hcUcEcl6ZrAzRNE5n1+vZeGSPQssjnpvuCtt4EEFQxnCMxrfUKSqcDLlYajTW8ZZ0jjxgqQ6JX/n6h+1HWFFFN2+zMkTFk4EvES/D6oWjvzpIwUsD6BgffHY5Wd5ZA04H0ErAETIcOMyW9Oe/3IGFS0qN78Tfqf/7wfi2kgvFIycGcP5N7FVu1TTBrZESq2i8pIoWMkAKm1YMlTSt8obw3VRmoFhQUFBTcVzwU/5CH8j2noGyLgu+Ekpr0wLG2toaby0s7qNMLXFTAtg7kiXGjenm4F8x8CZSuREiThVqFd1vGlinRQNCYYNhL80iBjY+HIZGJDTBNqyAa6ZU2ftkpccKXm0lkAiwJEycnWWSJGYSBO6XrADbmmJMwHi41iNQwgYBBz2x2WSKT1mE9hMO9Gc6YIoZKkvh3GUxOcn2z0xpU6gKt84/hpr1D6Um+e62GbioYl5x0rm5in5hMchIQCJgxcEUNrY5SjPY2QiKWch3iMeBDJBrgtmXTeZURbVsq/erQQaKOEpLu8nyYJhxx/5nwhQ3q94cxCQPERCeCkqV3zOW2gbGkqjzZ98dtSowKKbC2t7P69x17IlSuJQUFBQUFDwEPZUD+UL7nFJRtUXCHKKlJBRaOhAGApy0rhzD9AS4fRH7arLB1cR2TJ50KKpZG4uWl8mVKdgFMwQJEaptcGYYguqSaRWRMmsj8LU/JAAAgAElEQVQUISl58ik8CORLqpLhpr2ph8vp+cLGVSN4tfCYaiHhSRhhWhjRQIvGEgnMbJbMgn1CE0/1YRgiYTzhwtQwCgC6FpVTwuTiq3d2dnB2+dWSN90FrmY1KgD7Wxu9dR+df+5NI+jGmqwQITBEwgBxPHWqjIlIGTcfX4Zhqhgq5drbWvMEGaRw/i81K99p41IkacmXqgqqJiJlri+t8qVqOswua79T3AUJk6pe1OtTux9SyV6i7Io2KPr/5vyYeko0evXHw8Ir3NTBqSVbzs7D/ETIdBqL0w93l6BUbk4KCgoKCh4KHso176F8zyko26LgjlGImAeMtbU13Hw4zxMcqdrFwSiDT431kNm60hCNdXE1NBCsAwkDICZhcqDypKvMAJORO+QZ81Z2eNVWsbKA/GKI4OmUXSYNTIkMgSUBGtG6xB1bWsO9RoBAzND8KTGTkjCk5jCwMc7CqWICCRMSm+DKaqypbF7Jcd0arG8pawxMmwmBPKoSbxhZxyRMSsYAYZqSDRq3nNPLr9jf2sDp5Ve0ynrFHD59NErGpDHWwrTQqgl9YoRMloz5EhM29N4oAKLx21Kz8ilUMRkj0TI/GLjfySqXRNMBqo4SkqrKqptq1J6EEQCuLyXcr3ZrT5ge8XL0rt9IL4K8J0GqjhGV8EbUQ20A2Hh5ZLlSXDyV2L40Tpo1oxn8+kn1JupqOOa6oKBgNdC5oNyoFxQUFBQUFExAMet96GDjsIsK0C2ZZzA/Cj5QdEa+QBg0puQJkTDQi1Ba5OZ9t2Ww6AxmPO6HKQN6JsBE1Diy6JUbgOfKO/zMRMI4rxhfeuTIAG0aF6FMHitExrjuIDa7PT1f+L/52QI7cg07cg3PN9aCCgbOO4aVJhEJQ3HLdtmOkJGil5Z0DZvks94IXF9KW0KDGI1q0WbGzgp9EkYB2Hm0gfPPX7HzaMN91z7IsJd7xFBykvqiI6sSImG2zz5jb2PNK380GfZykqVr43huzT53SUlGuXYSfhtWZHIcEVnB5FilJrwuZUpU1uj4mm01IsTIXLlyX6ZD59+vqoQZSjbypXV+5W6DVuOx7PU/f2Dx95k9ngC/H/NSok9NOrPgL2472H+2L01Yr07Mr6sZtpkiSUjhVTETv/ztPisoeCgox0FBQUFBQUHBBBQipgCAHew9bU0gV2g0LwXk8Usfbw2EAaL9ZzzOmqcnqVbj5aVNfVmw5S9NZOImwK6vbxvdS2RacBkIzefKkwIx0sb5zJlEHh5pnQOVyPDkoL0NS8wQtAmRylZ9w1UtjvRJCIVKi+BjIoX3ogl9gvd2AeDJDE4ctYyEyYGma2Mg26voM0pNYnY2kJuV58los/Hfp5Iu7YgvqGuhFSA3G6uASdH1VTFk0msQq2FsGVPrv3+aOAUgUr+IKt6OgFXJ0PsOHQSAmZIwwKgSZijVCJiQbARYQjA6VvpJYFGiGOAlLtyUOiI/iZzRLmI+R15y5D6rYoXXnaEoAQoeMkqyRkFBQUFBQcEKKETMA4dRpue14hUukeJkEc3DB4SjTIxLTzLKQDaVTU3iaphO+fXwWOrR6OxGWkKH98VkVDYsDpsSjFCRgS4RMrxkCNYENhNpTSoL8hr5+2yB5xtrEAB2pE32Obu0KT97G2vY27KvqJqIfKHo7MgbRlqiQLgSGlLCcKUGESjS/WmDiMxQiMuXuPJFG+D881fsbW2E8iYhfFrS4dNH/u/o/HPeqBeWnFnvtP99npx9xo5cs74u1MapYgSAtnV95OoXwPvAkBKGvGZIXQMNrySy/W0Atv1OL29wer4I8d+07sr48qTr1qByzNH1pfSVOTVqH1GdKmG40mVtbQ2nLq2JkzE+2YiTLxx8Ok8D49HswGgsOx0vn5o46SgiZ6pAztDvAaB/vPBoeIKxptxAxvR6DLnB5c1N+CsoeOgoZExBQcHa2sM4/h/K95yCsi0KbolCxDx0GBMRMF4Jw/1ZAF9a0Rsgisw8hGoWqVeMcmSJYe2ZaoCbl34ksUg60AUsudPIvk8MN8ygvteMkqibUPZChExFpUNNIC9UDSmF9ZBx61+H8Ek7gCVN5o6MCfHK8ITMKSdmttawv7XhDHppoN6F7+3MZKmEhq/Hf2X33SrVOiLFqV86pjjpWk/YkIkvAOxtbfjSpEr1FSpH558x//TZkzC+LMn9nBqAxHvbD2fYGxE0tIuYsGxhWlQyEDP8c0qWIiVM9Bl1oAJa0zBSyXn4MFNaImMqp3ipNNueUqDVtvSrkgJaGSh0PRKGEy/8d7NeNPCkDy9F8t8xEbOk7/2+x0vsAJjO4OKp7JExtP9fVJZ4sT4uCQkphf/cbq9EGcNVOWmMdafsdBHKk2g5K5UnAYV8KSgYQiFjCgoKgIdz/D+U7zkFZVsUrIhi1vtAsba2hsX8LHAXnMSggVyr4jIGEzxihBQwnbbJSVcUScSMdc0CF08lHl/Z+GrDfDsWBphVwsYbu4hpSnWhweh22+dWAFjPC+d9IVKSJk1kqqUnkogUqOoG4Kk8sAN+yZONKBoZNaQElAzxx0BQxZDiApQIBFKjhHhqbvy7v9VPYwIsqXMNg8qRPR06HO9tRGqNyo3wr2a11YcYoBG2VMnrYkh94ogPSkvyPyuAHWfOy2OruT9MVJYkrEdM1VRosetteFIRxd7GGs6+3kR+MRDWtNiTMbDbntQvlTP5pV/QlyNR+Vhqbuy2q3IkmeJkzNYMp+cLaA0oWFNeIKhfQCVsSnoSBoAnX/j2IdVNpIwCIgUO0CdhhsiYnPm0gDW0RhPIGL4v++QyAZ9+xJOXIo+XSmDrSlt/HZGsyx2H9su5/7lKB+ip4ZaikC8FBctxcxNuyEvcaUHBw8JDOf4fyvecgrItCm6JQsQ8YGSHXqQi6SwJI49f9pKVAHgViidhgPDU3w36np51QCWsWa9e+EHfTCD2iMnAG5eauJ1pFT5tS2xfWELGtArvtowvVfLLN6w/V1aFUbmEIyqDITJGEvtQNZCMjAHgCRluOtvqDk1VQ2uritljqpiQxERlToj8TcbSmP4+W0BUwPHORs+3xCtiRFgmkTHoWkvICAB1E6bDKmDIV6ZxahhtDCoh/DJzJr0eTgFTAbh2PwclIRFIWeI9c2C3tfWKYWQLI8BE3aDqAhnGjXnhSpHsK5UlNd6kN438TkkS2pZaGSykgkDt1VOHezMbZ56uswKkZ6A6u163PvodCblkoyxyseppLLs7rtISpEDC2NcLLLDtpplW4VMjsJ2rb0qOFyjrZ7O289Qex8alJplQ1mc6DWMANT8bj7IuNxYFBdMxdGNebtILCu4/HsrA/KF8zyko26LgFihEzENG6gFDpRT01JzIF9fsokKkhskOREkRA/i0pF58NZe6JINqisYGbNmFb0oD1a3aqwkokWn3ooucZCOSx30XipkWjiAQdQOtLAlQmRa6ajwJEDxdmsSAtYVpa0/CRN+ekTnQTr2BJrwyFQctkxQxhJRMIBDRcerULY1qcTWrrc+LASAbT8xI9/nOzg6AoIpR7j3gIqrPvuJ47xEA4HjHesNwNYxpDRasLEYDWBc2NUmYt1iIV/h371E0aDe0LU1jl8PILq584aoZv3CmhLEKI1LBhFQrIDY3vobBOqypMSliyAvmj738tvzw9SYqfyIvmlaHOHPJiDTA7gv7WxtY/H3Wk8Bw3xYq29u60pasEaIfM833J2ZCHam7KqZkcdiGM/k1tizvaWvLjKLyPJMcL1SeRISO68O2DsRPtqyvoKDgbpDemBPKTXpBwf3HQxmYP5TvOQVlWxSsiOIR85BBgz0arLVUVoSsXMYTJGODNwNcbAX1SqqkgTH9dKPMOmBMUMXwdhSPTT4xrYJ8HAbo0bKZLwfgSBggmMUiLlGyE9zqXGkRyNdFmSidp2o6Ww5SBVVMJdrAZFSN9zbxZJPs/LJSEJkAYFCRoI2BNsaTMBzk/VK5cqXTy684u/yKU0fCAMDp5VfvBbNdtf790fnn3rpEEpdsTIiuVuJVr/3NjfXD0aaJ6pto23qljEtGIkNeC/KWseoXKvOSzkCZDI4jyM6TMFQqRiQMYH+Tv04V5mdh/zv7emO9aKjEzPnSeFWUI4HA1m2/sFt3ss+nJAyV7VUN0xU5v6NsEljq4eJwAUaepKbArkSJPJK8X5NT6PQIHxEIKU6++DhsnpBWUFBw9yg34gUFDxcPxTPqoXzPKSjbomAFFCLmIYP5TlgyBhFxIk/2vXeLn0WGwWjEw9AT+MqVJCF+yu9NQZN5Nj4e5qOx3aD302aVJS6A0FeuuJkJ+2e/QFDEcH0EKWOoRCn00hIpFF1tSZPaqSM6X54kKkC3tZ2fKWO0aLz5r2J1PlJ2PiI7Mux1uIbxZAIZwy6DTkgwKj+60sabDtNWaVSLVhlfkiRnwAVqX5Lkl0nbpzX9tKQlVTiAI2O2kr7r+FWLJq6BYioi29+GkSBUooTeNjOtJUcqlpBkYD1iBBArRWCVMLwkDYD10on6gV6aVvp7idrOwBUw9D+fzvf9Z0r01WPONDcH7gHj23KFC/NIIoUahMBHOXCcOMLHK9kAPHUlhVFC2ioJSgUFBd+GcoNeUPAwMDQwv2/ngIfyPaegbIuCiShEzEMGLz1yf1HJggOPuKaSJCobAtBLWBKNhLrqcLEtewPiWU7lMhCNDSGwdXEdDURNq7ziBmCeGn6CCGQPS03ya3CRyYRKusQeIgQqQLpEJRqEWwPXoMjQGmgagQ4hajrarE5hwROavAksldmwPlMiE4/GppQejsOntpSI1DCtMpHvS6NaV65komlXsxpy5iKr3e8gEw6Aj/1TNQwQ1DCEf11ZUwpSxhCpxct/IhWMJzxaT8JIR7ooVUdR36D3vI9OmXR9WWO9CQlJPJ7aKIM/96UlYdxvXklHxjATYbtNw28VkWhgaikAutUR+UKkCcVB03SebOSncz4mSRgzyoRl8NmIIMkZ8ALRsbXNA7EoIQnwhI9uw69sMJJ2VlBQcHcoN94FBQXpwDxXsngf8FC+5xSUbVEwAYWIecDgpEtEvHS618aDkTBRGQTzhoFeQD6u8fhtGw0UqSxpxgejgJ+PBqK8vaAyDzcQFY1LnHHeGm8bDdXqoLjhyyfjYMCVngByM5QlCTcY16IJA/GoZMaSJioZqFYV0Lam5xVTMYIHQGxE60gdImNCOY7rSxW/5yU1QFyuRGoYObMpSvQ/va+E8ATNe+aroo3xCUlcDcNJmFQYoQFAv/UEQmrSm4NVxmz4BSj0y78USAVDZrz2fTA5zihhpI2pBpwSqemsAbOGT0rSyqBiJMy5cn10BByZNqOz8doVxWyL4BdE5s2VaGOTXilQNVUon/MfOA8X9x4IJXYpGfOxRkysAFCvTzHbfx6UMJQ6hkVQwVC0NS9bQkxcRqV8tO8nMda9iHpCpwCzgHp9ulqMdUFBwTCKR0BBQQHhoZwLHsr3nIKyLQqWoBAxDxBra2voXvwNoE+6LLT1mqj/+QOL0w9hJipHSkkYIPai0CHNSD62aTWLVuPdll1ulGhEg1SnzPFlFgRH+vh10IDTecSgmuHlpcCsYoobkZQ/Uffd11Q6eMVoNyjP+cQoRw6QIkImy6qaDibxJUHX+mhmvyiutAASMgYhDUoDetZ6VcwQDp8+ikiUtLwIsIQLETDNLG47VI4E2KjqVBhhDIDqVfR7D6lhOKhMyZse+9IjQOmWGSIDlDIFZUJZUkYJo9sajVO/VK48jNsZKXSW+AM8CeMNmp0vEJExcFHa/hXJflCxWHPaFo6wDIotWEKQSvzofTXzbSI/FiFsLDuZIEsRlSh5AlIvAOPInYTg3MbMJ5ClxGWkUqPlu/nV61PIw73wWUIG2f7NBqLUCgoKbgW6Cb+5yd+QF9KzoKDgoZwHHsr3nIKyLQocChHzUMFG1u+2LFmy0AazSsSGt9wPJvWG4WUT3HjU+VeQd4vcbrB7ZkkeT5JIYf1hPgQPmlQ90zMR7XgtycynJkXgI1FO3lRxM1JE0KA8oHWpR44ccGVEiilYvEdMBXTocLg3s8oLWg5bXlDFtGFQ75YnXRITLVN0Yb7KtaUSJa5SON555MuUhtDMAukyRMD0+J6m8uNyDVuOtM5It1xk9dgfwLdjMMD1qURMceR9bVTNzI0FIDtPouWUSFXTWYIEwEzZpdDvEREvCAScf0V4rSRguH8MHPnmS6iSMjgBXHDSo2KMF5Eybh6uoBGViElMVkJEy+ZlTp4YYd4wfLncsykiSDsVlzIRmcOP2daqYPyxmxprFxQU3C2IkClPSQsKHh4eyuD7O33P3P1w+tn3Wv43LPTullVwL1Hiqx8oFoxY2T0LhMVCWwPdxd9nQf2iR8x5lYG57PBpr8b2RRJTDTtgVFdd34PCEy5BNfC0DekvFP0bRfHS4s0CpjM+Ncl/p5S4cWTP5c2NH8zP4AgFR5YI0/oYa+8T496TN4yUsUcM93NpKjZdhXInQcsWZAgbVCEUk2zVHmH+NHI5l2bEyZOUjDk6/+xLjwBE75eBCyS8tYsI3jALxEqYtbW1pf072XmEva01F5/dALQtnUpGKQMpGygYR0wFZYxF65OqgLDdr1uD9S0F09a4vpSopPAlSX/szfDhqx3kCGO3s0i4OtoHImKma2FEA1E3gGKR5mgyjBUAMcM2/5+lehFhclEF411OMnrChDyMWImgJ26kCMSIe70Qi3idGEgwo7SwqMYsSUjrVGCiDFtWQUHBj0EhYwoKHg6oTPG+D8y/4/ekB4C5snj67LZIlzu0nhUX+jB+84JvQlHEPGTkklJUTLr0Eqr5E3VmzktJSQDzbWkkVKsxq0Rs0psgUg24QaXRpu9B45Q3F0+lJV2YOgBgaUmZ77YAI2EQVBKUmlRRrLEGoNtYDaOMVa9IlwZVxWRM+B7wShtatn0TYq3JC4UgpcD+zgz7O5aEmX/67P8AS6ZwHoCLJQ7OP+Pg/DNefLBtuVJGzoA24wOTKmF4QpInYcw7XJvw21/sPfIkDPWNSJ8p/dvb2mCKF2vAS747vvRI1VBoYZh6hJMwrbapVVrDEi+uLIlKkYQjYbwnDBApk2bsj/aFCHXj0pZCmlaWgIFTrHD1CJEwbB9FNcuSMMaV/tl1Sh9jrY7eYbb/vJe4dFEFgoTHx/t2xkVYd8nxkonHVgenkG/2+ybdQG+9BQUFBQUFBXeEh1Km+Jt+z28mXfILDa+/0bYo+LEoRMxDBS//oP+Vwca/f0LNz8bn0Qtc8GoeV4oEAKhm2L2w6UimVb7UKVKrsJKh1CgYsARAtHxSDrTW7+Lx29b7z0TlTCncOpSOSRgybiWPGNHziGm8dwkQfF3It4SMYrlRrx/YOy8Sg+A/Q2lM5BfDY5Ep7nn+6TNOL7+GTbQIyUYV4pSjtMpKCvQImXYRJzPzVwCe8FjUwu8C18bOc42Xniu4YAQM7x9X2yzrnyVj1vzvEQx4Y8NiTrwAoZyMlEfXrUHVODIM1hOGcOiUMGk5EsAUMJV9lVUgY6jbfj4EpYxPekq8WLY1QikSkR1chcKSjaI0JCBSmNmNkY+xpuOC+yYJKaLUJlLD+GQxAjfB1ovs8nMJaUYx9q2goKCgoKDg++ChlCn+hO+ZKmNyJUd3XoI0BQ/lNy9YCYWIeYC4ubnBxr9/2n9YaU80qOR/neo97X961oWBHgORL6KRnoCJ1DBu0Lfx8RA3Z+eIZw6+MNttaIta2vW7kg/5uLb+MAkJszBMFcMUOzTw9iDjVtgBOE83qkRr44u9n0nbi04mo1geXc1VFoIMgLn/jLbrIaXN/tYG9rbWcHr5FfNPn1EJ4ROPAKBhA+s0ahqIyQ6uInnxwRIyJzuPcLzzKCvqUMYSMKkSZp2VIn18/ggXe49wevnVEzC8f5UQvl9EyiwjY/YdGcNVMByehHHpSEYD1zD2d9LAeiNwfSm9kGOmJAQsCQPY7S6cxwuRKakCJt2U9BlXM2lXmoS6CSopJAlIehHKfNiGvKA9TeQ9YnoeRrlkIyphypCVohLYunIdcseLTxajZZJybMsdH3oRLZe/p1fvE1V4mIKCgoKCgh+HhzI4/wHfk0qKiGSh/3NlR99azvRNeCi/ecFSFCLmIYN7UOgFNq6OoY7e2WmGRefWkvlKWDLEJxcx8AGkurJqhcj8N1HhRE/gjS2t8BG83LTEqQxMq3CxLWMFDhBSmcASk5TBxtUxztWNI1ZiCNN6BYQ3aKWkHNjyIfKI6fnbwJWv6GCq2yt7cqUulMhDA3pZwUc7E8GRkjDp/0AgOnJkh3AKCd5NUsec7FhFC5E1qRAKYEqZ1r4jFUxKwIz1b4wsqrRtF8iYoGQxGtH/gDNChiNmWqs+AkJZEilhyBPmzHnCEPHF1TAEInlEZRVSsrLvI6UUn7duoJlg5+zrDdb2dmKFC1O+2C8TUo0GjW8NSzai1CSejOTaAHGiGf+fjhGyU+oli7nlPT3rIjNrIQW6F39Dnuz7aUSWvryA3ym+PpuXCOuCgoKCgoKC3wpjJUb0GQ+byOFO/GEKCiaiEDEFAICNL4yEAWLipVP26XrXN/982+h+aZEKKphFWoYBxOlHiH0z/KCSR+ua4AXz+G3r1+Ejq5vKGg4TeDQ2oaP54vhi7gdSGZZsxMpmJODJAu2IA1obecREJTUylLp4ksepbfY27Imfl/kAwONFB83KQjjJwdUnKbjyJP3a22eBjOEKGGprhT9hsK+bKiJhaAhfiT4RlfaPkOunrgIJZMmYDf8ZJVDZrnTeewewaphKChjnB0MEDClhPAlDvwEt06lbaPkAIjJOOjJG6SRNy5WseQLNkWdBJZUoXPQiJCeROkYvbKJShd5xAWPwabMKx1GSbKRen2K2/zyY73ITXve/0U41lkswS0gdwQx/e9HbJi4XXHB5VDHtLSgouAPcRcrJXbcrKCh42MipZNLPfga+dypUuryCXwOFiHmguLm5wcaX49ijhaJsqewC8B4TT8+63sCO/GBEI3uDzl6CEeAJmI2rY5/K5MeZqYcMlU60ChdPg/pGujKMnrEo/5+ROFzhwGOMqfzEAN4HpDU82chGK/tSGldGU1XWy4TeH+7NcHmTqG7cgJ7KnsgIeOdRrIRpVOtfW9mgEcKTH7K9sutYoj5hFiZoRDyGXhfAM6eM+ed5nLBEJUialbV8dG3OXP9U0kf+yvuXIlXt+Ioj1/TFh8/eoLjVnTc9rlF7I2StDNal/cHoK9Woe+lIAmEFtM15JDmpX4h88X10apjod6OSNU6gVYA2jSfoUlPbbQ13vCCUJRl4b5fouOB+LuQpAwQShx0LFBdvTCAqKcUMSKxceIJZZ3CxJSJFDu+zUQbd7hz1+8Ps/AUFBQV3Bf4EeuizqcsYw9jAqqCg4H5jKqmwrB0nYX4GUXEX58spKCTMr4VCxDxwPLp+g0fXb6AOTqMUleh9UgoEuCQY5wdDZUjAAAHDyosI2TQmIHjR0Hookali8yYGvz0jYGc6fK5uosE5eYhQuRAnSWxcNZnpWl8YicYNUjsffw1YhQf5lgDBDNiDBvTGeY4wI2CuNGmlLX+iVwColIu2bh570mOM7OCCDg236ZjKpUIgYwBLwFwbYFO895v84/NHnoQhkijto076qppdNKr1Kh5eusT7R/0C8l42x3sb2N+Zeb8dSkcS0vrBAFYJw8veKB3JIHjCAOw3TuKqlfOb4WSM0v30JB4/bmjfoI2ogbPLG59slMPT1pKT3ET6UyNC/LtmkiWeBAZkS5n4MdKLkOcKlpEEM8D6vyi2T0Q+MHw5QCBiCwoKCn4DlDKCgoKHAe77wv9STxjenpchDZUmDb0vKPgRWANwUy5iDxNra2voXvy9NLbWKGNVL63CQhu83wZeXg7MY0x/oMdKJrKpTLwNGfOS/0ZiCJxT3ngfGlabs/HxEB+cd4hwxquUZgQ4M11m0kuDbRLQWH8YExKTYEtl1iFgXEmL1lYR80ndRGbAPDWJSJ+9jbWIhOGoBJDlr1w/viiJTX0B1Ty23WUjdLWIuh9tUgKpX6jsKAVdlKh/tN5c//j71hg8XnRoZeP7RQoe8rShZCUNoGGR2rx/GkGN8/fZAnxT2DKhoOg4JBLGbVfj2jzfWLPR1Z0z2aVXxD4wRMbICsCXFopFXBMRgy5J0WIbdm9rDYvTD9H2I9IlfQUsgSKqoGbJlhIZBCPqk31bIkgKFZ5qxkv7KKEJYIqa5HipZv6Y9YbZ7Pjc+HiIr4+P3JeIj7ONL8dlcFNQUPDNGCNK+EApNdMk8M9pOn9qnZteUFBwf3GXRMmvds64i/Mln5Yua2gZBT8Ha2tr+H9+dicKfh7oYCQyhg8i320Z7F6EUiBKKQKA3QsTSTEiMoQj9a0wySicf0aKGWYITINTAu8XT2Ja6GR5DlzdIFQYtBsEXxgAjsVovUEv0HqTXoUWRtuSGU/CNB2uLyUqtz14LDbqxg7mVSh/opKklIShr6BN/702of2mVGhnm7abmXjhNKEoJTkAW6ZEyJ2Yef+CNwz7XrLpETINBFrR+NKqSgi0LdA0tJXjPl7GYicAliRa7zSeffiMj88f4Y+9oFGZny18KZJWBn/uS0u2ONB29sItBQjRAAoQjGAh5csCSSnSptsH6HczLbRqUNVNYOSskQ7bN2J8apJUJMRkYZaESQlHBBWKOjiFPH4ZyMocGUPHCV+GXuBiW4Zo99b6z0Sm1kTIRFIbOLarkDAFBb8TftZT27s+N6QDg6HygHT6svcFBQW/H6ac147OjqCNRiUqaCdNN+wJ8MLdlXPLAwOyK7D3RUopzDDrre/169eT+jmfzye1u2tMOV+W8+PvhXuniJn6JCVt/723wa/6xIZvr+7F3/49f4re87pI2gz6wUSDTQQ1TOYzwJI9n/ZqbH9icgf6zK2f96u3XrdcUsNw4qWngMV6J6wAACAASURBVAEiGQlFVQONV8BIKdC1xhu6khLmujVYb4RXxHBywPbVqnCMaGBg1TBnl18jpQmRGlVCTAAxGRP6FrgB26avikmhXBkSj6W+2HuUPQbOEvPgSrXQjnzJIfSxQWu+ZJUxrTI9VQzvm18Wm/7x+SNcuv5tJRdIUh7xEqLKbefnG2s4+3qDSsbKFlLF5BQwWlnVEn/PVVP2gxaoAmnnFTHMPFcwtUlk4iJGlDDMA+nTXo3tC+eHowzqf/6Aen0ajg1KLkuUYtG81QzqqoNsqp4qBxg4Vl0J39fNIz/JKINH129+ufNUQcFDw7IByYvzF9H/1/oa69W6H5gAgDEGQggYdwJaoF92qKFRoYLOXkWATnWoZQ3lZIjXL6/9Z6v4tyz7bOxJbe4J8NCT4XLuKij4/ZA7383PA9mheBwmeRzyc90inONmmEFp5R+EEbTS0b3RAgs8NU+jdb58dYDHmw3aNpS9N03//8PDw2i+uyJm7uJ8SZ8Tyrny18W9U8RMkbem+FE58rddz/c+WIa2FxCIGU6CACGSOjewGywx4moArnxhZRWisU/08bgG9AJvG21VOY9rP3Dl6+6tl5YLeBNeUzESxjvbhsG1Qmu9YGAjq4EWUloyRikTpyE1HXRbW4VGQsLwa4QlCWx8NaUkAYh9YOomUpzIuglEjQoEQuWYJF8y1V6hrTfDV6cqFPc/XZa4kCIlY4aeOCpYw18Atn+IwcmgQNS0XhlDoPIkTsJQHzWsV4xs4hQnLtLYWlvD5c2NJ2SA4OkCBJKlqhtoFdZLaUfW26WJSpSUBuRmE7E+FSNr+LzkD6NNA1RuXqeKObu8wYyRMV7xUgmfcvSxBrbb8KWy5UgAIGZhn2cECn3mjw3AHy8XWwJPzxREM7MJTmcd4KLkJTNe5mRM71hlO8fXJ39h498/8Xl92lOggoKCb8eUe4GD84PofwUFCQkVUfIWRMLwVwAQQkAZ++RXCIGF6RMxRMLkyBgiYfhrdVpBzATMwmQl8QUFBQVTwc8h88t578njEAFTifQO1YJIGFlJKK3YrAaVrCIy5ql5ivl8HpEsAHD1pY0eQub+PziIz8+Hh4c/TSWTYkxVONSu4Ofh3ihixljBZbKsH7Uz3mY9PztKjfD1mT3BDCpgUhJGmYhk2bg6tobAFSs7ynjAkK+FaCTURQu53dgyC4fRMihY1Y2PNObshFe/xAoHIJAxqSeMh+x8hDIvuvFETNdGiTvkMULeJTk1jF+070Nf9QJY5QmlF2nZoGU+LL7/bPNFqpMvGnCD82sT0pC5KobUMJ6E6fpKmLE+ctUOXD9b2UzrnwnTKsSqnZSEAUJ5EW1nUq9QV7kqhq6/Ffs9aPrQtEgNkxjv8O++v7UGNT8LKdOu3CdTNRZ/2SReGohL/oBAetb//AF19K6neqFjI/WB4U95oic+Q8dLQoQSGVPUMAUFd4MxsuXo01E8wZ1g9EKjMhW00MnHgYSR1xJqPZyF9ZVG9TgMSjgJwxUxqRqGky9jJAz/H4AnZAB4QsbAwOzbc8wyNQuftuwJ7zLlS3nKW1DQx10/XP5ex9Ta2lpQvWRugJVRkEJaMobfgAtA61gNQ+ciP+8SRcxj8xgHBweDyvSp0AZ4bDTw+PGdkDF3fb782ePegnGsra3dfyIm12bs4r3M9CgtdRprxz8bWs9UBc/P/o3SE/vXZ/O4zILH3/In+XqBjS+OhJmAXFkFYVCFw9YZETGu1Igb8QZSwX4WmfKi9THVhGsYVFp4c14BoEOHGrVP79EqkAHUM7peUFkSoWJqF7D+cPhrESutaU18nUq9YnLlSZzo4M1zRIzvH78gOaVOtEym3iF43xjV4mrmor0ZWZQrTeL9IwJmXdjv+a8jYoiASaOngX75F2C3NS9JA1gJU0LCcPNmUkylv2FfMWX3j/2dWd9wOocpCjH/fRJ5kBCWjDk47UVmp/PlTIIBd7yITEpSSgg5UmfjyzGAn3+uKSj4XcGvk6eXpzG54S5AyijIhYSaqZiAmVXQi3x5kJ19WBEDWEIGm0Alqp4yhiNHyABAdVlBb/XXzwkZTsAAtt8CIvgv7JtRlS0hd38z5f6Jt182vaDgvmPo+Jqfz4OShBEY3FdlFU+Vi+OL7Hpue7xRv3npEUdEwHAk38FPXkLAGHbDRSTMfD4Hrq5wJapvImKA2Dvx5OTk1mTM9zpfpp/R5+V8+fNx70qTpuA2dcjUfhmRk7bLLTOdNma4NFb/96Mx5K1D+Pr4qJfcQgO7MRKGDHgphWllEoYIICJhLm/YiN+WGiltCRdLZLiBtaohpftfki9Mna7WkzCt7tBUNbSGJ2E+fL2JBvfGledEpVBIUogGSBhu1uvJorrx0wBLdChJJUt9ooMnJ/FNWLVWGXPd36y9/tHTAZn0lfpXNU2U8MT9bFoZypk4UUQlSmmyE2G9C/0jrQglGxndJ2HQtYBoPJnC/X/Ix8cTLIqVHXElDAKRg7pBNZCUJGkf8vtMYpw7lGzEP0/9kMQMplN4t2Xwqk08XRwJk1WdMeTULyuTMAkh9HXzyB+zBQUFy5FeB4l88QoTLqWTgOoUZM3IFHfiJRImfQUCAZMqYQhEuuRIGCpNkkKOqmIATCZhIkWMI2GGSKShJ7E5ifyy92l7WvavcH9UUPA9MUi4UCkPkFWUSBHONSkJQwoS8lQBLGHhy60hvILk2fyZLXNOzh9Ddg9TvsvRB6sK5KRL+uq/A5Mr03dIyRj/nV1JEidj6Dy12dmy/oODA1x9aYE7IGFsn+yrNtYrhvxjViVkhoiUbz1f0md8+eW8+evgQSpiht4vU8oMkSu3+WyM3Vz1e/0KGDoB5BKZgDjyV7Xam4ymSH1pAGS9Nqj86ezrTeTpwRUwEqTkyJQiyS5Sw+hZC9E1dlDvzvUGQNV0uL6s8ef+zMdjpyoYuwBr7DpFDcNP4oSgfAlEB/eJ+VJtY10qHxXNVhuWYeJpxI0sYFUnAKJI7ZX755Ql+X6PlyapLxpys0JrmHdM0r9zdRNFTwP5siTjFry3tdYrS+NqF+oRL11KfzOLlnnDBCNnxfaP/Z1ZiJlO46R9ZwdipQFfUtRDEv++8fHQq2IIQ2Tluy2D3TN7bAySlq0tcfL9Q9gAJS2poGA5cqoXT2YQCUMnDyBWwggJ1SlAoqeKATCoiBkrTQKGPWKA2CdmslnvBYBt+zbnEwMgKgXgpUljePHuANymhuYwRkEICaE7dFUdTtBpX40G159++fNjr005hxXcF6T31aR0kYI9xptS0gP0VDHX6jo6hhdYRCoSgmZPwlLljIGJFHFfTr74tmOGs0cfjgbJl54SJnrw1z8/mkXcZ27WGxZhSZjU12UIjda3VsrwUqcxdcyy8rGjD0c9T5wxJRMRT6n6h7f99/jfpf0v588fiwehiPkViYyxEqUhQuZXx9CTr/qfPwBYVYzpNCBE7yn+rFqugsmSMMyLZuPqGGeXN1CtgZSdJ2HCw4KGlZk4BQz3g0lKkjgJoytXngRkSRga7BMhAMATAfyBaOVIi6VJSZsauFDe0Nenc7vltPUm1kUgYVJT3BQVAK3fQlSvBn1MVumf/05J2ZJtZ9B0X4DmcTZqmyA3KygzrJIB0CNh0LUQdRN5ugjTwpgm7wdUIVa5IKhkCCZp7016PQlDpB3bP3iZEI9dJ+XLsoQjICJlUjUM/5G+PvkL8mQ/KlFSl9d4vye8ioxAJAyAYRNtP4ZZRAQM4Vc8XxYU/Gzkbprnl/OIxDjcOvTTuQomUsJ0CsfP7fHmfWKYNwwEsuqSLAnjKm8BYNNs4ov+kiVhjDGehMmRMd4nhpcmbYfPl5EwqTcDALw6O8LCaMxEBaU0hJM3TiVhahh0iM9vRMJYNah93xw985/Tous/n+P6OBA05XxW8LuBn29oQC4rGZMwdI5R8Ca0NE3W0t/80nxAPKBfl+u4VuFcYbSBrGREyBjEpc9QofTHLjAu+9k82IRSKvoOQ8efcjX91DdvsJuWVAHeE6aqKvs6oIbJmfTa2VdjVHIkDHnBtFXeJJiwjLzJlq9miDQA4Xuz78vPt7l0KK5kAuIHd0+OnnjShnvsAIFE+13HoL8z7g0R8ysZt32LKW9aC/g7Y0oiEyFXevR+G9g9oxoRgV5pBTcEhrvvlcINmg2U7DwBY6fVUO6i4T1hMO4JU1W2PIl8YegayG87eRmSH9Qn1gANS0rSBmhEuE+nr+y5pi8VZF1BuWmUUOQTi1hZUhoPXcHGa4smXA00AAyQMHy84EkYShoa6F/0AMalF5GHTSWETXWiCOsWkLXxHja0eXq2Qn0OIgwXyCuHlyJRyZFoXFwScPb1xnny3ETkCqVn8d+qEq4UibVTGozACyVsCraz5CcUxz25/Y8ngaWJYHoBIYVPBCMlDF0gs8lGYBsJiInLpsLumcZCJkqxlCDK+dPAGlpzlAtuQUEf/Jo1vwxPog+3DqN0DxoAzS/nONw6DOoSdnIlEkbWEkcfjjwZQ59XM0eGLPOJWWc+MY6EudbXwDqwjqCIoencrDdHwiwrTVJnCnJP9sgYKm3gUdavzoIBsVIaUloSpp4BXa++FKigoCGzSphUFROe4mtcLwzWpX1PWAD+UYsxCutHz2CMgjFlYFHwe8GX7tDx5AiJSDXiiJbDnRChfHp5GpEx9BlXVvABfUpk5AiMj4eB0Hxy9MSmrzmmIaeeUUpBSgmlFNZfrEffhx9/x8+PQ78Y2aK44SJ9d/aakhIpAZz7DgDQdM2oGiZ9AMnf02eVAK782XI1pOQLELy5OAkTlWO57zFEOhFy35mnQymlfOkZgKj0jJNo6y/W/W93/c91OW/+QNyb0iTCVEO3odrGMRPeZdNoeq7UaMr6x/p9n34jYMD8N4ViA8whQ2Cnhjk9XzBypQEyCUjR/y4JKZeA531GtDXmlah9Ccvh3iwe6FNXATTCqSlcH/a21nzpD50mG0Z0+H6lX9u9cgOw1sAnEsF/3i//GSpNqhBMcdPSJCAsm/E3EUmT9o36xxU76eUv9bBZ1j+t38KIV1Fpkk+iApA+KOmXFFE5GB0rwazZK10IPSkOPV5ue2QM32eQK08idUnFlC+fVMTWGWUgGtkjYYABPxfaQMyE+uuzeUS8DCaYERgJs3EVVC/37VxSUHCXyBEw9JSZFC3z80T14l4Ptw77nyEoYgB7s3381A1EWEnSEAkTlSWlZr1MFTNUlmTYdWJZaRJXxaT+MHo/PxjgBAwQSBioaygICFnBKO25aQDQTgUDICJh0kGFhIZCBc3SAishIhLGfi8LUtcQCVNVEtotz5z8W859Bb801tbWcPDuIBp8V1WVV8Q4HO4cxt5U7thQJpyruMpkrDSJl/S8P3yP3fmuH9B/PPyIJ0dP7GIGSmEAeEUMwBQ4WsN8tO3m5/MsSQQgubFDlI6UM+hN+19/CfdndV2j67rR7T1EzixThi9rx3FycoL6mQuxkME7zKuYgKCaFOEaMcVkGeirgOj3IGUMEP+2XD0z9tsRrv+x15Ny7vw+uJelSUM7Szp9artVpq2yvqk79X3d+Zea/xIxw8mXxPCUDIFPz+1tmFIGRtcQlfH/c0T/K0vCXMNgHcKqX5oOurWkS6utAqZ2ihkDVm/pB/Gtj8KWAFo30A9eNG5VSMiWuonImOjUx6Z7E1ynNrma1agAtC3QNIDqBGRt0C7QY+k5b2UMcI2QSjRDH610fjqZfnEvON7PSAnDjIS1Ma5v8TqGOP2q1dBNBVSv+mQEAgEjTEg78ka7nsVxhrqsz/Q7SA20aCBdO+7/EoiXxs/jRzdMDQNlPHFHqin7pTjLlChfOhsr/bbReKlERMKoVmPGruDvnrrSIiBWfbnRy9fNI2x8PIzImEHjajDVy5V9ua/nkYKCu4J/Ev3pKPi6kJ8LU7QA6LPUcR2sV83QPF4Bg7gk6fipK1P6cDSoiBnzhkETCJj1ah36SmP9cTDqTeOrx0qTgFgVU8saX/aC58OTsye9bfbvnvMcUNeAXAfUNaRcd+VI65DqGkrR0+swH6lgTFWjq2rUjoxRSVlSa+xIhMiXTQlcKoMZEBE7pIYhEsaSPMqTMAU/B1d0AXJ4jMc/qSe/PoiEMQtjzwXuKSGV5OS8YSJ9hkKkxPODelKZ0IDelfekJYXpQH13vtsbqNP5g5MwXFnBFTEAPAlTVRX0s5iMASyJRMofbXT0fbTRgAkEzBAJU32x81SoJnvAEE5OTrLzDJEr6fTJHjLuN+HEC/feod9rMOnK/WYAeuRTSl57AkaGB37p75YrTUp/O8Due+sv1qG1LmXr3xH3jogp+D2xlJh58lcv6YWTMIScwsWDKRpI9VJpATQdhK6h29ovo9aBRSBVzJ/70qcy+UG7VxfGMceSkQJ2WqxoaTL+KgA8CcKTksCSkgBb6tOoDrqufRoRwIxw2Zj82lgC5tq97/muMFTCEjIweeUOL0ei6b5MWcbfp2mcn8zAytQXDTSV7XNjv4FJ+qddGRKRL1o0vhM6ImFCSdHZ5Y03SbbTLKkiAUvCIEfC0O9pS9hCihYAKWBaA9F0EKhhNLBeCRjAqrB2ZlEqmFEGkpUfoZph90JHTBn5IgHByyUiYch3hsfAA56MAVh8vJunlBsV/Ay8efMm+v/169e/ZfvDw0McnB+gMi61SLoDNlG0eD8D9r9cyKgtkTD8lciX46fHfoB0/PTYrnNWWYXMp6NhRUyOhHF8MS9FEpuiJ2MfI2F8dLUjYzjxAuTJF3ryTiSMMBpKrmOmrrGQ6zCsLMlK/eL5DeBJGAV4EqbWHToIT8KQ+gUArpXGuqxwqTTkzI5QzMIuegbgypURc0UM0C93HcOvum/+Ku1XmYcImIs3Seyxaz5EyKzSpx/xfX80iGAAggqiSjxJPCGjwvGrlY7UFhyykpbw+HBkiQ4DnLw88Z+/On0FAHi7/xYAsDvfDf1RBpWs8P7wPbaPtnvmsNwjJjeQBxCRCFH/Aa8eJH+tow9HUduxshwiYVYlXzgODg5wcnLi338P0DpIFQOgLx9HXHpG5VlcUQT0S7GIPEsVMZWsrIF6xntzqDRp8Lcjb5pnopAx3wmFiLlDEHlwFzvrr3YR/tHtlxEzHOTlQuqWqOyIvddtjaoK7bV29iJOBSNgSRehaxgAyvnCzJRMngz0E5jIiwbpQJ7P5VQnFS8DIlKDkRtc6MBLkRrV4gI15MyqY7hRL79UzToDVdszOZEwdEOa40Ua1eJqVqOFQMNUOJ4sSgiZVjZWN+LKpYiEof41UqBRLd6jRsP6R0IiZeDJF5rGE5MIArCpTI6QMdzfhQx6db+UyH0rAPBkTKx6cYRMrwSpjg2c3e8rqtrvQ6Zugc79Tm6j80QwIa3yxfu/tCpSvgCWfLH+R8EDBkCs/gL6SUsOlzeX2Fjb6k0Dyg1uwY8B/eZd16Gu6970dB/4VdsDjIRJfFqqGRsAMXUM/Q/lbl4RBkYAK2eCmwfhaefRpyM/zStvHNc6VpaEdbdaTsg0gL7SqB5X/dQkM9Ef5rKKkjS2z6xLb66EicAVNAcf/sLJc0sCvzg7siQMjC1PgsFCrAPse1FJkqlqCN0BThEza7+gazYjXxheiiRmloxpEm8Yoqmriilh2ksYdt00J+H7vXnz5rfZN3+V9qvOc4UrXLy5iNrSe0/MvI6vVass/0eeG4a2x123p/tbImF6BETiE5NDpLBA8BshEub4+TEO3h3g5OUJjs6OcK2uPfnydv8tXp2+gtLKlyQB8CQMIVVWACEaWsqBftGNNj03IiNhZjY8v5yjQoX9rf1o3oN3MTnCiYjqS4X5fI62bbPrnQoiYIbUMRz/+c9/stP/+9//3nr9/DdNFTFRiZqocL24jufNlHPmzHrJJyYyWk77MaCI4WQMMH6e4Cj3hdNx74mYH8ng3cV60p0XsBeQqReN+9qetm16A72/M8Pp+QKalAoaMNoSLkAgX4wjX1rdoalqX4pk2uD/UjUd6rb2lEuNGloZVFLgj70ZTp33iC+BUcaSLqyUxQ/kZXiqBwCPFx1aZ7irHAlDZAcnPVqmRiHihk6LV7Majbs5TUkYrooRjfAlPlwRI8xbLMSraFtrY2zJkxB+/UAwF+71TbW+zxIxUcT7N0TCAH2+YeyJpW4R0o/cgjSsaicoYRjRogxOnSrG+vM0TuXiSpeUAYgok53/3byJMwDlp4dyJFJaCSJhKgOhBeZnC9R7M28+zU11U5AhL5CQMKn/ERCUX27n5MlGF28uepGIy25wOYaOx+99rBfcP/CBDQ10xn73X6l9OjDjPi3VrOr5v/DaTCmCZ4uVdYSbaH5jzX1hesshs19HVFSmghbsyTEt370HEKlirvU11h9bhiaNrhbufE7+MFwR48uJHJ59eOZJG4q5BpAlbwhf9r7g4MNfAIBXH46wLiSOmXHo7ukBlHXftNuWkpFYSZLhCUkJCcPVMBIa1wv0DHo5QjkSgGYLhqUmvWAeNod7h7394fXr13jz5k20LwD9/WNq+7QcZ/v1Ni7eXNzZ8n90e45Vji/eNiVkhh4Y3Hb5U/q/rP2Pvtel9fPpRDR4pUtSrkPgpq458HNQz4cF8P4wpIZ5dfrKkzIcBgbP5s9glMHF8cVSj5hBVQwnltKad8B728zP517ZkyNmgLBdDw4OcPWlvVXEdA6kXGnrFvNde3+VesD897//xX/+85+IeCFypjXA9kiqUmTEOxbbnZQlARj09MkZ9Xp1FJWEqtB+yB9mqZop9e7BdCITKPeFy3DviZjfEekFgt5PvaG87+0J8/m8R8ZUTQe0tVcrpAqYGnWkhCHViwBwfSldLLLBQirMlEQlBbRig3SvehFQsuuVstBA3rQ1Ts8X2H86w/zTZ+/vQm24+S6RMgArX2IkDClWgEDs8LQkTnKY1mBRhysHkTAAYBwJ8+/eo8hEev7ps1/31azG40rY/rI+ApYg8qVLiXGwV9UoAzmDJ2GW9U/DEkQ81enfvUc4+3pjz/s0c1p/VQFKhzhyKGPHNUkkOXm82N8J/jezKUhEooV9z/sMNXY6mTYbty/RNbLSIr0u9cCTkNJSpMiAGuiRMNxcF7BEJD1pBOJjhr/P3eCucnwNtR3Cqu0Lfk8MPd3i0zk5yKd3Xec/u4v2uQHNKsvn/V9bW8PBeXgKSjHSGu5mlpcpAfGTSwUoaUuUfJKSa0OqF3q1H8CXINH/XHnDSRj7cSBhcqVJVJKkrzSwiciol4gVwBr2XjwPJSLPPjyL2nAShgYDQ3HXPGWJIDDDtVE4Op9HBAonZvy6Tw9sSZIbPMhKotMKaWQ1V8NcKhMpYbg3TMsIF8KLsyPgrH8e5Ob2Y/sbndOm7p/U/uDgALrReHf4LjoPbr/exvZrqzTinw3tz69fv46Or7Q/P7s9Ideets3j14+zypixeVZZftr3VZbNp6X43tc/3p5eDw8PvUHv8d6xV4Fwb5SK3XxkFRRAflAPRMlEVOaU+sO83X/rVTCkgOGlLUL22Q5OxhByg3kAkVmvbQhAAd1Ha6bbIZjq0vsOXXSPUr+s0b3rIhXMY6NtktEdkTHzly/RVpVXx0wx5iVSphlJVeIlUPz70avYFtFvmRr0ajPs6dNTxMigiOEPBH05GTDpdyM1DPWH/35DxywQrq2Hh4fRvp47h/D2Dxn3KjVpLJkoTTJK041oOl9OGomdi8fm890GYze4uScC37M9P3B+hf6Mted95dJOwl+nCutbypcdkc8LqWPSNCQBQDsChpQwdCL7c1/2vGimYn9n5okOUsVwJB6P0UNYgs5IRlLvldQfpjVAg/dosdsr+/l375E/iR4eHuL08qtfB78BzhJE6JMwuf5RH1M1DPWRkCubIiImjgQPCUi8HAmw5ImUXVC8OOzvOBVTRp0yBTw9S1TBwBkI+w+VIx06VcxCG0AZvN8T2L0YWXhGBcN9Xm5ubgb3fU7IpJ+lx/Aqx3t6oVyl/RS1QsHvh3RQk5J/r1+/xuHh4eAgKHc9WbU9Lyfh+2Danu+PQ/ssn+fw0BIFnIgh9MqT3ImZzHVTHH06ij7j/6fvCbx9rg+4RhRXHZExLC3Jp6A4Ema9Woc2Gh+fM1XI+YvY7DIhYbhyRgoZ/Z/i371/vQqGXzeujfLTDBZYF9JPs/2015UcQXMbDA2mc7ioO08Q/bN3jPl8Pml/m7p/br/extn7M8g2VijQPF3X4eX8pe3Lmws/X64tvefHyI9uP3SsA/DH75Rtw69VY+vg86yyfP6UfUp7wthg8DbXv1z7KeQ1Lffo7Mgfx8d79rzw6vQV1uW6nw6E5CQANkmpsSTw0YejiIQhE9zjvWPvu3Ly8sSXJr06fQUxE/79UGkSH9BfHF9g+2g7MvRdJXXn2fwZNrvN6LMpvixN06BtW09k8HmnpBatAr68oVIlrohJ1TFjyC1PG+DxZuOvRQAgnoqIhCEsS0vy7ZyBcpqYxP19htQwudIkImC4Miq9Px06Xwwdn7n5Huq949ra2v0hYoYIkzHyJPfZEBmTzjO2jinI1a2mO2V6QzDUNtd+7IZ1aPmEVW9wv/UG+q77T/Nz/H1mT0IdwmCa/08lSJo9ARglYZIoY5qWRmJzIoZQCeEVJHRzmP7Pp6UYioMGYs6Be68Aw0QM7x+tnz/ZzMGTNZk+DpFEuf5RYhKf/u/eIxYRTn4uQZHk/XlyJT1SAGhh2tqWk61CoMkuKmUTLEWLwPcfTtYBwJ/7MiJjkD5F4v2VwhvvEubz+eQbSv60Mb1pzc3Hj5epbdP3Y+0J6XnqoV5c7wtyN08c6e+bI/MJuSfRQ+2HiL2h/ixrn+6z5AtzsnPSI0E4CeMVMiLxjCG4E5NXwSTvc23TqOpcUlKuLCkF+cNoo2GM8YqYiz078H1x/gIAIoLmn51/sstaFUfnc0+y5AgYIFwjPBljFDRmvWsMkTkq/wAAIABJREFUfwUQvSc0X/rXot3d3d60Ibx/H3wuOBFIGCprGZueLmPZeZtUMYBVLo4dK0Be8j9WfvOrtB8j5cfWwa9ldN1Ztnx+nZpyLply3039pP9XvV5OuXelNvQQkatgAEuukqEuJ2m8OsaBp7FxkCcMgQiY9P2r01dYYAGjTeQFkwOVJQGYVN7CCRgA2Ow2cXBw4ImVqRgiW6Z4unwrcutIfWK+hYgB+t+PCCezZaLI6rGocQKpmFI1DP3GU0uT6LcDAgFD68wRMTnwY5iO61XOLw8F9y6+mgiRVaOlp7TLxU+PGchOxZiske+YQxLIoUHP0HKnDJLS9nRh/Jblf+/26efpTdIfe3Fo8/xsAaMMahnUL5NJGKBHuPBppKC4die6w6ePIrIj9WUB0Puf2twWdFu/3mlc16Gj/+496rXl/eM3wKnyhfeNbpapj9yzJtcPgIX8OKUOABtbjZCWFPWPKV+CWij4u5A/j+SeL6p2EeY21YjK1uyKY/KMyBaaptsaTSNw2bbWRyjxD9JtnSVhFrAlUX+dKtT7MkSv8y+eSTaifXRsP87dhAL2Rv7x6+Eo0LEbwXR6enzlkGvPp/GLLF9eqQv+vTBFgTgmS86VAYw9JR5qP1R+MPQUemp7jsrka/mJFPGECVj5UEYlA8RGvhEJk/jM9EgYE4xv4WcZIWGYEoab9P7zvE+wpKTL7ukBdk8T80t6dR4r9JTVGIXkAWx03v/n4iJbFnTkYmk5OeOJGUfC0HLsmTMeYRFxs/klZrFWIV1yGJq/6zq8fHWAx5vjg0P+5JrOcWOKB34O3H69jaqtcHJ4EhECufPoWOnN0EO5KdP5911WUvCtipCx/ueIjfTawNvk7v34vV1um4/dI6bbPl3HUJ+WXf9WvXfNqbk4CVOJynq7ICZbjs5iv5ejsyNEsm7Af06fUeIOGfQCISmJjvdZNYvTkpiqgg/q+YBea+2Nemkg/+UkpK5xAgYI6pdVfV2G2lK5z23JGG1sadOQpwtgS5X23h96zxjC//2f/0FbVVnz3hxxpE2wUkj7m7al89Hh4aElS1wuwzISBsAgCQNgkIQBMPjb0TKpTc77cJlAgGPonDdGSD8E3BtFDCEtF1qmepnyWe79qoqYKSU56fS7aH+X5Qd3sfyfPZ2QKmb+OlXRwHoGq3D461yh0sKTLnrWolrYO2EiXLiSgnxquJLij72+KobweNFFhEv6P8cQyWHjlUWvAidHgnA1DN2UcZ+YKX3MPbEc6x/vY2us0IV8a0QiaCE1DBvjsDQkipdOk436IF8gTsTQtChJi3zI6tYb8fo+A95DiIgXhS7yDuL7DAAc7+fN84D+zddUCfPUfXzoWOQYe7r3re3HpKqrlBEU/HgMKUcIOZXUFIVm+n6V5afIKUZXbc/PeUOKmBRcGUNkysnOSSgz4icrBiJd0hIkrrDJJSXZRQ6UJDlw5UuKV2dHNrXIRUgLWcEkJrcGlnyphAQoSnpA6k6Q0GgNH+3FngV0DrxmBE1KzPhtk6hlUvLlW4mXqSClTNd1Swd0uQHWyclJ7xjg+9rL+UtcvLmAapQvWxpTb9xm388ta8qxskyNPdSfVRWUQ8u/7T3nFGIpVWkOtZ96bU3bp/3JTZ/6vaLSJG5Ex8kVwJcccRyREXVipkrL0jpf4sLVFbzUyLdhygpK3MmpKq5OYmPqlMwhFcz3xLeSMWOkkDbAu7fx8v/zn//g//3f/9pQjRXXlS5rSr9OTk6gN5mJOztPp+TKMvKMJ+Rx0O9Gy6DfP43BFlLg4+FHr94G7nZsm5t+3/FgS5N+JBGzah3dWE07tbmLi+qqN8R3sfy0jOKu24/1Z9n2TIkZwCoquFErDdqBWCWB5HN+HSUyAACOzj9DznqryYIUJvQ+xVhJEhCIDj5rTg3DwfvH1z+lr1P7JwXwRccmwtRP6t/p5Y19iEzKl1wpUlqSxNet49/jj70Z5mcLX3IE2NSjddiULV0ZVDq+qvISJFoL+QjFF7mg5iESZoh0+B430Lnlfyt5+q3tczfED/Ui+7vgtiU/Q0jbj13Xxso8xq4LU9vn+kNEDBElB+cHkRIFiFOMOGlysuNKBj4d9ZKW0ldaNk1bRvz4PlyjR74QcuVFB+8OYNzTgoiEYca2HO/3T/DMqWMUgFp36KravqI/wiDi3SyMTy86kNu9dlOgNhVAqVJsHPc9yZcpT7/fv38/iZAZmpfw+vXrXnIS9/RK70uGjq2p+/KqxyINkJ4+fYpPnz711jHUfuhaddv+Ty0lSu8Dh5Y9RvAsaz+1z2NkdG6eof7zdXmzXiJOOBkDWC8Y5g2TesHkkJYzEVKfkVF1BRuAXxznSd8Xpy8icoZeG/dQ61tJmCnHLTCNjMmlGk3xmEmXnfOFmeoVsyppxJV4y47zKSAlFIAoypqTcNH6GalDpNy/x//2VGm81G7qcZG+X1YueF9xL0uTgH4ZUWrMy0uYxsx6p5Ax6TrGwHcyuggCeVljKvNftmPmlj2lfbrs77H8dNpdt1/W/6EyDN4+vdBSGhNg/WVSpQulLtE5nGKxuaErYMmA+dkCh640ipMWVMrDCQ/6P1fmA/QJDoDxEl+0L/UhA9wZgAtHcBydfbXLcH44PAr07f4WjndsiRIvM8r1kX+PHFmTKmF4StIQCUM4u7yBcglIUbKRKx/iqVR1I6CcHwyZ6TaV/U14TDkQiBkgpB5pN50SkLgypkbtFTE5BQxhjIQZuvkj5I5tPi1tn86XW8eYWoH2bV6vy28Q03lWaQ+g12bsBpdfiAt+PKY+xVpWanTbkqWxp2S55dB1hwbr36qIBPreLDKRtfAUI06wkP+CV8nMYtWML2VSiEiYZYhUMOuOqHBqGE6+kJLnlXsavgDQKQ25uMZCrttlUXTpAAkDwMdIQytPwnwxQLMeVDGkgnklntqZ6VQub0+cEOFR1/WtltFojQtR+SfS6f9Af4BVCeACFfqFtgG7u7tomlB+tErfqO379++zpCM36iWsqnwkDE0fug8aItIPDw+je7lVn1ivklKUXldev3492Pf0mplrNzRv7vo6tIy0/Vi7dFssa0/X77E2fHolLPlCrxEXKoIKAohTk+bn+Yc+QwTNbcEH8Bw5dUbTNaNkQ6M1rsS0pKNqJIloCETepOvIpRqlfcidS3gJFJUipSVJ//O/03xiVkUlbCkXbU+xLSwRlyHOcsQbMEy+cTVNThGVwigDKcM1ctVjNne+GppniMS5r7g3iphfBd/jqfLU6ZwkmVKrPyYbG2o/tHya567XOyWp5VumT/ldUrXM/GwRKUGrxhIDKTo3iKfov8O9GY7O4xKglHAZImCAgQSiLxpw5At9zkmOi71HnoDhuFbaP9kEgIUxmAmBt/tbvo8pGTOGoXQkLlzh/RMCgH4LxSK1ewlHOUNkxCVhqS8PqWFIyUQ43Jvh6OyrTc5ivxcpX3iKFhEuqQImNebl4FLN2+yzHKtKPtM2U0wglylzxtqvIj1f1Yy14PtiTCF4lwrE25Q9jD21/tb+8HkODw+DmsVUOH4eK2JSZQxHqmzJme5yPxkOKmfKkTLpOskbhggYrqI52TnBi7MjzJQlXmbqGgrClyDVM6BbwL9yaKNw8Ydd5pPTg1gJ40iZ0NZ4AuYu1Sr0lLdt20EVytiT8JRk4f9PfYI+1jda1iplSym4QobAS5Wm7MvA7Q2Jh5abHovpk+y0zZT2Q+saulZMVfTklG+8/RSiZKz9tyqRaJ4p/Ri7ZvP4agAxCePUMAAiRQz9n8ZVy9oahadtAPio6BxooDyGoTZt3XoyZhkJA0xTodwGXG1y23XclTFwTn1zm+Xk+iGeirgUzfkAcRJmiJB5u//21uteBUOpdISxc0Du/HOf7xPvnSLmZ2LZ04vbPlUGxm9w0zZEkqQXNzqJ5paZe4pOr+mFN11+Ok/a/9xFe6z/afuhp/pjN9xjy6f33HRv2fJTh/BDZvw7P1vg+lKikuG8SL4iXElBON55FJExKdGR81nhBAf3hVnUAnLTJg7xdsK8BapX+PjckTCiL1txD1w9GTMTAgut8GJ+7vs41Kdc/3jfqH8y8a0x7EmPMYCoXgGGlUzx+iVlsiQMZAeB2pYYOVPeaxisV7bMqGo693vYFZGi5e+zBf7Ym+Fv93sJabtC6iUiY/hvpqTCDMGgLPrdR24Q02OXkxFD++aUG+JlA0y6WA2ZJfJ9nF/Yhtrz9fL2OUJo6EZ07FxBy7jPF9lfEUNPsqY+rRoa4A21zz0lzt3Qj61j1f7kPovaKKCSVr1C8dJpeVKOkOEkypDpbi4NicqZhtKRiAAC0FO/8Lb0mTQaSq7DKI2ZXAeU9j4wRL5wEkZAQUPi4o9/sDvfxfvD9xEJ88UAm+7/Pd3QTNh+trvSgGbK0256yluJWEnCCQ96Eo7MwGjs//QJ+qoDMt6WkyDkBbMKMZLul7lzOfDt5RuEob5xgiY9FnPHzdiT6SnqjqHzw5SHd2NqPMJUFd3Q9FXUc2MqP1JS8+mrPkSha/+QN0xakgTAEy5SOdVcLQHlPlehHQCYC4MOnd+eU9KKVkk1StumEdM5cNI0d2yOEa1j8+XWkcOQmW4lVidvhs53OfVNDjmzX2A4iYnUOWKbkTEmEC9E5l2ra4iZ7RQlZOVAJWxAfxmpwib2AwtR2Lm0Lf7wOmeuPfawkk9fdg64LyhEzB1j7AkE/3xMYjl0Azq0rLH1Dy03t/wpyxvr/9hyct8hd4M+pe3YDfqYXG6V7zW0rrqOXfsPM2lMMyWhEZKYhDOXpRIlIjqIxGgXgURJXwFky5Go3CclYYjgSEkYaSoooSGlAroGCn12ZVZJLIyJyJi0TxzL+scVkdcmLklaAFiYvm+N0YCQLeDIFp5qBMCbInOjXSozEoAnYUjhUqOGdkLLv04DGZMqYYwymEFGv9mfextR33Lx0oQxmXhuf5pyg7vsWE/3x2U3rPzmb1l73oepN65TVWZjN768fcHdIt0POPiAY+h3SfdLajem1MoNrMZKL3L73dTl59oPXgNYghEUPBkDIOsXkwMnVbTQnmzJmQDTez6dr4Pm5W37XWay8IVTFcKWIXH1C/nCGACVI2AMJD7un2B3vmuVL4BXwHRVjQrAU92g+9Jh9+D26pchEiZXKsSx/WwXjzcb/xsfHBxMWs6q61kVpLChQezUJ9q7u7tZVczFm4vvbl6a6wuB+pQj5NOHBrkHASmBn3sgMESy566bUx6ujT2QoP6O9WUZAcP7O7bcZf2Y2jb7QCUlYTK+MPYNYN4FcsVvx5e1Nw3v3oXP+L42Na1olVQj3nZVtQdfB1eQrEK8cgylKPFzAic+/vvf/3pvl9ueJ9IyprF+5vrG+0AYImd6YPuKrjQqHQiUdbmO471gEv/i9AUAYIYwXhEzgWt1jXW5HsgYZvCcqmrW5bpP3SJfIVEJ7M53fSkTV46TrxCRMjc3N70H4IScx0xOUAD0j6f7gFKadAcYevJMWCbF/Jb2OfnmmAxySvsf2Z9Vlz/UfsoNem75U2WlU/uTRpr/dRqk3jyNCYAnOlKkJT4AS0ZipUhAvhwJcCVJHzpIUwF1CyxCdbwy2hIz7GLO/WIWWuGfwx0cnH/O9iUF9Q1Atn8AUJl3aPESnLYi7xryW6J0I196xN7rWUg1InNd8oWpUUMwJQxdn9I4cgJtf4ow53HlHDkmn7Bqyc2q0sshxVyu/W0k5cuO9yH1TQ7LBu5jy13lvFOwGlZ5Krus/e8wfcyvhn9fKk2KwJKPSB1jJ+cJmZRoof85GZPDyc4JXpy/gISMyJejD0dLk5ROdk5w8OEv+/75n9g9PYCEwUKuW1PFzDyUjkRKmK6qIYGIlJm1X/BMPpus9sj5KHCMkSVjihn+2fv375f251tKHJZ9h3Q9QFyytLu7u1T9861eON8LpO7Jndtvo+gYa7/qdYdj6nVnWftlxH/al9te/6b0I6eWffPmjY2qTr1hWFkSLyvKkR1cifKjiT5a/10Y8049nseOvaG+DBEe38Nkd5VlUL9W8c7xqhjAS/G10V79QvHTAsL7v9C+BMCTL6kKxs0UE4Nu2YBVzRAZA8SJW5yMWbAHvfQZxWOP+Sguu0dMcR/uEe9VatKPxF1dvO7aNyZ3wbmrG+7b9P82ks9lUtDbTJ9qKPk9Bgy5NKb5fO6nH5wPx0arLxpy054gh9KaNQBoW4pEidLkCyNRQ1U2+pnMeddlBSiD1ujIydF7xTCPACJjhhARMJn+pSQRGQjzhCT+lHxtbQ083SiXViUq4Lo1WN9SkVkyqVh83wZIGG6smyItQaN+Ab/uoDZ9ipnDbW9YCWPpE2MD3nTZYyVbU/oNIEojeYzHg/M+ZEwhyocGGkMk4TJviNxAJl3XKkThsvbLnppxpDd3PDGpFz3t/ufqGDs59o+ZEnudQ0S+fDry6+NmwECc2MTnffXhyMc9rwuJY2fKuXva7wuRMJWQ3qA3xZP5C+xhayWiYOqAKefXMjZv+llu4PItyUZ8HUPlCVP9ZU5OTvDy1cHgsqivtyVgVtlOU5dHBqapP8+3HGP8HDF0bl9GZky9b5yqpBx6iDHlAd5Q26HlDl0z0+WPLY/iqwFEaphl5AsHT9f50UTMbZKA7kKpNnTs5fozlGr0vdKOeB+XLYP6oA3wf/6/6f2pn9VeMXX83F6vnhw9gZTSR08TOAlDJUuAM4ce+y0SQoZKnniZEjcO5klbvHyJm//mCBlg+bHE2yxr/zuheMSsiKETfO4ClF58cjLF3A1xbkfLXRBzF7ecxHKZ1HNZ/3NlEmP9z/Unt01W8ZlZpf+5eXnbZctfZfsPDVB5G0K6fegkdLhjCYmD889B9eJMbtFUgwQHgUqROAlDUFULqRuYykAr6wejlT0pzoSAMBW+qC+WnHGYVRILrbya5CTTP8AZ8SYeMLx/levbNWxJUutqWS8YAZPbZ3y6kUsvIhKGSpGMhvVwYebIHTrU0qYcGWWwcN4uRMJMjZh+8+bN6DEAxPsEcDs59dANbvrUfplUkz5bpgQbIzpzpSPpb8Knp9thiIhNj1HaZvyYWNXLBrDkC5ExV7gqZMwA0nMqId1XUgy1HdrH0le+zHSAk1setc8Nhsbaj/VpjAwkZEkY2P+lkPYJNSNkAEvKcCULkTFjvjKceAEQlDju3lUL3XMSqGbBb4Yv5+DDX6iEwLVWWK8sGXN0Poc2BifP//Rtn50eeAIGQgK6w7PTAwjmCfP+8D2enR5gWzdLyYJUPTIlaYTapUlFy7xjOA4ODiIygw9klhnpDg32qoHvMNTfIfC+DflXdF2HpmlWKvVI+5nbtmOfjflfXKHq+fOM+cfwaTR97JgeOufkPk8JnNy86TUwJYXTZebaA99O9IwRQFMefKbz0DU4uv+h38wNfLuPq5GNlcBPIWFug1VKC29zHA+VKLUGvXPUFNJjCnL9XOWYHypHGlLJ0Hek/efJ0RObhMSCJYbQU8G4fY57C3kDaCj/udY6KmMC4tQsIC5NmmGGBRa9RKb1F+uQUvqH0XQf+K3HHsfvRs4UIuYWSC8yq1yAlt0gTrkRzi0396R6qP0q/V9lvUPvh556D/Vn2XpzF/+xAcCy77nK9l82wMn9DmPfhdQxRHi8+PA5ShpK4Ut9EJQmxsQEjIeRMJVtRAa0Vhljpyl0EQkDBEUMmd3m+kdI+8h9ZCgZyRh7AeReMDlp4ps3b3yJ0vxs4cuQjDKomPqFvF3o/UzJiIQRUgDOxG5ZuRHHlGNgTCKZLmfZsTt2DI71gbcfW+/QDetdkEjUn29R6o21HyOS+HSujimwyJHPQL9kdIik47/7UPuh4yElnvnylz3JGiPxlrVPv29uIJTdlzJKGAA2dcSlj8wv5/6m9HCrr25MiZYcxsqgeNLSMlVMJYRVwlQS2hisC/taCeFJGsJxpl9PTg+8JwwAbH4Rk/xgrpaU8Ix9PqX0Zwy7u7u+lIYPrFLfk5RMunXJ0grzUd94v/h667r2pEdObZMmq+QGc2PbNvfZlEFrrk3uYdgqx+ebN28GFc6EVa5v6bTc9XnZNZP6nZ6DqF16XeMkzrL2nPTJmfGn7dPlpcvyygNhDXZ/FqHyralj37rcKWTGbRU1U4/tZcvPJSIt688yRc3//K/1qUkJmbFSpZSEWWABKLjEzzBTqoaJ0pRcM56+BSBK3yITeSJuzMJ4vxi+bMAZ4CsdKdGNNhAQXhUjpYRSCusv1nH9z7X3V1rlWKX3OVV1es/6O6CUJk3E0FNbYFjGOOWG8luWn0N6Az3U/nv0/3v351v7T7jL7Z9bx237k/rLvPjwuUe8ELkB9MkXr7I5PPRGvdwjhssDF1p59UsvytopYj4ePwedG9686ZdZPfvwGcaZ8JJRMPD/s/fGsG0kSdvw4x9/MMqGmRXSmd+MytahLvPhEjk7h3KmFwY+iNjExgYLOzlIeIHFp8wKdZmUHHazVejNxOycmSGVcTJN5i8YVrO6pqq7ekh55ddXhiFypqanZ0h21zz91FNx1SatfxpFeP94P7zfe7SHk8uO1khaL4TwcwCG9GB4GlJPPNk4ZyotJvf9Sz2wcv+hv2frAVcDJLTfncaekftl0Jmjj/M2Zfup77WHccb9S1NUvmezAKrSlNdtiStve7v3vF5tGD7OEuOFGwWj0XsGyox22Yph4n04hlYVF8vAtKHXnSPCayqlrenE1Dt1p1tDjJhVWhKBMPSe/qJddkwYZuRLqUxANzZ+Te2SIQ9Q3vSeVFWjUoFf73G5PsrtKbbKNoyvnpf0XRtrPb9RD/uD9vH25XyZSn2VbWvt5+Zja470xLLeuV7zteYpeS8ePXrUpSZtAMJsQ8OErOQ7WXJejZGyre9/Lg0olYJkMfr470m2V9Lv6dUUl/tvTVBF65un/SdPnmByNEG1ciQh3nWs3NeH4dowK6eo9DmW7AQjrMGYtmPGcF0ZSk+6w13EeKH0pDvcBYCIpyctl8sAxgDA7T9v3YUwPDEit28hRvyPRoxhQwJHbeD9WoHpppNnrv+lgfg2+mO1M+Q+y3a2/aCyjevS2pHAjDSrCsl0OsXRh38HVgsBMm3dotpZoKua1Bfq5fowQKcRQwOk1k9N/0brnzQ5aHIQhoyDMe2y04Tpyk5Xq/zXjuEjGS9S52XbD3Ff6yFU9ofvs2jdJQErPyeZ/J7n/DcFX7mVgpfWMd+DDQXYUg8KHkDOaj9VaUV+T1PpeB6AsNRfs55Y7xIBOKHXgA22aEBLOEZs475SEHgbRpox3Ah0kX85QDOa2eWO1+3kgYNNQYycf4nOSol+zDYBEEB/IM1VcNmmSUFhr2nCvZuMGdaxOaBGbpdzcc5f256KH61zWvusc+b2WWMU959Op3jz65uvDsJsg/1inZva/ttPP/X2edKBeN9KSzzLfmnaK/Q7fP36dWCjaH0orQilsWW4npTWvlenhtuTJ0/w9Ogp6rruGCerxlP6MKTtUu1UPW0YYsLUoy4ttkbHbAGwXpxgejFcK6aXniR0Ygik4QvBBMJ096FBe9VGi76AnV1QEodaYOtDsv9oxAizvgBaECkDPj5ZaavAqRVk6WP50zFW7qw1eeYmzFz/c+jjNvujUVA1BLSkfXmsDCxyn5fmv8n3QXuI5kb+HFRIPWDIhyJgnVpEtsQCaHdw144AAcJwNgzVPuVVlKz7w23IyioFztenXZm73vfqxU4AYwiEkYyXz58/h7aorxZQwc9B18Q/Q/mQOPQ3nfqOp3SFZJtyPJD9Oj1NlweVYFMOVJKBbwkIlQOJtf6k2rba523S9csA93swugfaeMl9uPH9/F5abcvXFkintav1Rzs+5a/1KeXPryXFvIpsBY4s2yVGdyMsR12AGIEtdyMsd9ZgC60cjkYjmwmzAmFIRFHacyau27ZLVNUIbbvEHYDdtg2lpcnWoEoDiobbO+DcaP/N7ychVYn+NtjpquC1LUYJhcZU9Q6vDkIOEPCUmS59wKQ5yAPebBsMkXo2V1dXat89oJW1Qp8CcYZeT+o3J/enxgxtuxyfSuZKPvel4jVLk5H3V/pY8wr35yv0qTmNth8fHydjWH6PpD8AsGfUrRv/3vDvFukGIQGuyrHAW9mH9Jas8swa8MDPy/WatDZS7Wh9kW14ABCvIDn3++38DGe7c4wXa6UpawzjqUipviSFu5sG9Qr02cFOTx+GAJJRPQopRVFqEuLS6M2yiUAc2r9sl0EnBohLWXMQBlhLBCyXy46lUyNizHAQpjug+0MxfC4+5bpW0p//9iz/h1TBjuw/QIxiuYBRTjipgVfbVhqQ5t6XtDWk/9LkxJhaRdf8LbP2DwkWPOeQvvyBVXswtM7juZ884AD6D7vWg4N1T3IPS7fLJuSJhjROViWJ2+2yiVKVmmUb5ZjKa6T7s+mAZh1/dXW1TrMygBdPW/Iey9dk2j3e5Ded+s1Zga38HVlty88dsKnU9H32iF7LgNjKgefHSfBIm0Bl+8fHx6a/1p9ewKrcXwnMfA+mjS/8vvD7YK0s8eO5v2c8tSoeaK9l+6l2vf6p67Wuofc7Z0wYyoWP2CwrEAYjrMV42TZAZ89wtsvfL7ogXA69DQNfqmqEqllgiaqrltIuBQizppK3d8DjUYWm7TDzp++eR23TS56C9Ob37rMidsx4t8LiWn+Ybtq0LkHKStgeHj9PLKKZBRTcl/6FtFIAyasLs0lak+VLOjfAZmMGbacxWIL/vI0cmOoBdrX51AMgk6XiL20u4Q95KXDFuiZ5DXxum06naD/eHxuGf+7yu5UDW/lYUDo2pDRZtN9iTwQ8cx4LoMn58/dDjZcLB4D5Cnw5OjrCuPGPMVQtadI2eHE1xclBn0mcut8VqogRI8V6CYQhi0pWo+5AFNKGWSKAMEEsfpWeBGAF2NWhHTJZwlqK9XIQhoxSkwhIusVfl7VyAAAgAElEQVRt2McBGR6HSkBF8+cxbM7/IQEy/wFihKUmAkBfdS0JQEvaT02Gmn/K1+pPSf9zfQfSNeK182j9TwERVn+816v5D2Vz8MlcTtSyzVT1hKurK/O+WvfT8pesmNtlg2YZi/VS5SRpd6IMHbdtgS8es85Rem7uTxRsoP9d0dJohv6mc79Rzcczxkj2hzyulGEg93uAJc85LJaXDEDJLKFDzd/6jfNt/xvBmNQKEBkFK5p/julktW+l7eX6421fflc8/p7r1frP7wONj8RawQgdM2aF+UaaMBUDWVYsGFRYpxmt/o5212K+h5dvcNc2QFWjXTELV0TDwO6uq1EAY6iaEZpltLJIRoEzUEXsxacj4GYZuo07AGMsMccIj988DyAPgTKBJXOdXqWV5n3g36aw5iYm2SncZlVco8qTauW9BqpCNBRAItsEzMpVmZE2Ho+j+Y9+S9qYoY2r1iq25u/RFZMC4bn5JAcgW/FjisHM+275y1hM+st7IY/hfpSSMZ/Pe/eDLMVSkWYxqoDNfovy2E11aWZVjZ8UYITAEg0o8TJyrMpJXi0Wqyw2b5/6M6/r0C+6rhKol5hJl/tvMRPnnV5NA8DD7fPnz3jy5Al+ePMD2qbtifWSVXUVwJhQdrpCSE0KaUUrMIbSkShFCUudEQOsU504I4aL8vI+cDCG68PUdY3bf97CstKxNLfY/1Dtu9aIsShLcrKwAj7pT+b197ZvaZRsuz9D/FMB+p/Rn5T/x48fNwJfPMbPmRPq06xpgcnTcfSZj8fjqL3c/X/x4gUOP9wElkuUeqSY1IYh3+v3L3BychK+p382gjwUyaZ7SoEOCRTyNsm+9ne2ZIxJpeFYQSL/fnDfFIPBI3ao9V36a8BJTjsm1xfpLxk+li7Rt2jWig7ZwcGBa8WI+3MWk9cfSK8wbdqfkva30f8XL150GjEEolQx+0VqwwCIS10LEIYAmKOLI7RVjeWywWjU/SUAhhsBMAAiEEZSvNf+TbQS2bFiasyXDThfkJ+GQJimWaKuO9CnPf0DQF+kdyhTZAjI4j1mG+Kjm7Qx9J6k0qKGgj60bZuMHoopcvMWvxYNFMn5S9NYkJYWTKm/BcBazMtNUmVzbfN9fL/VR74vBcgAsejtNnWISo9L6cPwdqTGCwdc5GttG38ttZBSjBirhLXUcNnGtW4DcNbGB/l752AQfad+ePMDAETlqzWNGKADT8gsnRiAaZ21cflqXvqaUpNyGjEAAltGE+olu7y87N0TnurpsaH+f6Z9txoxXopTCSVqCIXK6y9TC+6jP0P9UwHxkPZpEuITmvbg+OzZs979TAXo8/l8sKBZyQBrsTAODg5caH5dAbNPcV+pndPTU4zH4+jhU7JxyO7adl0VSTkPT0XipgE2f1YpRWl0b+V9zRndU37fH8JvaMgYI4NQGVRSm3QMbdMCxJwWjNY2N09faLvlK89bEhDz/V7//202ZPWn5JjSFab7XsGisX/T9keVogeDJUYYBfbLcoelITHgJQAyKxDm8LIT/l0CaJcNdneAxWocbe8QgTEtOjYMmgXaeheLehe7q9fLZoldxPow66C30/IiEOZ2BcJEbbN0Jwqiuyp7y46Bc9QF7NPpNBo3uR5DiZm6BQ4tk9SqPTA8LWmbbZSubAN6SWsyj75Oalvp56Rpz8yqurfQo6WzyjnJYnfQAgGxgbi/BvbLdFPOUtP6o/mntFqAvraa9Odtc39tvkz1RfPn1yDZmdo8p7U/Ho+TYEwuZcfD8NB+o5sCCan41gJLSCyX9sv0IWlDxpyojyv2ifa7HgKm8N+m16z7pL2fV3FP+bhC398/3v8RwBhKS+JaL1S9CEAQ67WMAJiogmCFLi2prgMjhkCYO9wF1g2AULqaG7FhKlQBhBmNRvh09gkA8PzkOX6b/mb2ybL5fB4A5W/dvksgxmP3HYDSOe7Lv7Q/X9t/Pp/3JrvFwlfxAFg/oC4WizBpcVCCgnU6z1AwgQ+OpWg6P6dW0cFLIz46OoqYMhys4vto+3Q6Bdo73LV3AWyx/nKzWDMl1Sgs23Q1j46fVTVOTk4idkuqb9p5KVjOPdBp31kA6vd2Pp9HwaznYbF0jNEqOqWCxJRWCzBc7NAb4Mpg28qzz4kjynvFASk6j2yfH/Mtpit5VnRSzK5t+Vtsxz+r/W35RxWSdvXy0yOM1iuGCiMmgDDLW9yNHmNneYud0WMslg2qUY1R22BxFzNiKqwYMfUulkAEwgDAAlWkD0NMGAJf6G9IdWJtr8GXUWDHEDDTsDarox/w5MmTSG9Le7gbmqbjeSjRdFC2oXkyxDx6FSXnvk9q/P/8+LqXwkEmH3ZlHznwpaXxyNdkGvChjd/8vRzjUwAFByZk25p/SqsldS0pf4qtJeAkj/FcKz9Ou9ZUn2T726o+Vgq6DPl9lWpLaalIkgXjtZLzblvwutRm1eaMtidPnuDkd/Y9XKWf7r/ZjzRiuHYLpSeRkU5M57iujhQAGLJW/GW2g52IxUmMHGDNhukOXR98+89b3OIWz0+ed/uWLfbf7OPFixcqK8ayUhDmIQM33x0Q81AC0O/Nnz8U0YNcjoKZMlrR07RXxuP1is9Q6pmGWnM0fShTRmNzeJkyNEnL69UYHwDQLFt0Tw3r9CP5F+gDMHwfv890TyXw4c3b9a4wWqs1M9S9a81VyqgrfQXECpY/fvwIIKYHy++S/M5p30H+ned/CaAZMsbwVAsZrGqAQyq3Xnuvsc4+fvwY/pa2wU3rNz+e+i4DYkuXxvKXft8yGLOJlQQdXytAuY8+bdJ3rhHDdWGIESNZMFTSM+TPh4Y6EOZu9BgtS0uSyybNiplCujCjFSMGChNmhAbzlgaUFnVVo9qBCsZwI+CFXmN+g3Y07tKTlLSnlHke6FLMlpLqS3ybJ93Cq9niTd0oYb9s+4HNC3jxB1OtEk3KxuNxj0ljpafSOEnzHWdvSl9gvUBA/inWCmdMSv0VrT+av9U+P09uHpT+dA18cUI7nvvJNlKpuPwaPO3zMa0kTs6xXoa0Y5nUYSk9F32HcyyY3PFD7GtqV8lx8D7OS6AMATLPT5534EcTVzVq71bslFUJ65D2SjjJiv0S/iIW5uVtkBAvtU8pSRyMISHhtmkjBgyA4MP9UzZkrufHPFQQBvgOgZht2X0Er5sEqvcVeG9yncRGAdADXizh2lLT2plOpxun0+TEzob2XWPJvDxM95Ue1F8eHgGzWShXp/WLbC3IuxbplaYBMDv1qOcHrNOliH1DgdPR0RFmVY3r3656gdTLwyPzfqWospZv6t6XUMK5kW4QfU893xv5ndO+gxIUkvfNs2rKf3tcH0MLVgH0AlYrcLby2DUQZnd3N9JWssAMa5VSBtvy/DKdiQLR3Kqn9JeMHuvefIs2ZKwvGbOHziMe/6GBkLdPcru3/1QdKdKI4QAMB2FWxkGY6LF9BcIAiNKSpNXVqBuRV7owo67RHggDAPO2ApWdBrpqRzwtCeiDMEQrb4GgQdMMBGG8ZlX4oX00LpY8+Ghj41CGiqctr3abNy1CzkUak5Zv8wJV3H755ReTocsZPlILxkofldssra5U+mgq/bXUX+tjSfsauGFp61kpt5zt4knb1YAgre+e9rV+li5c3ge7rBTAyJVn5myYpgX+9fPP+JsAHLXXdAzvV45xnYox79NKmULee8x1XGju0lgyAHD44VCtoMT/UuoRB2aiKktMFwZYlctGuwZ5GAhzhzv88f6P4HtwcoCnJ0+7qkpM0JfKXI9G/eeOg4MDzDALr60FS5rzecxN/losoPn/2fbdAzFDV96GHJM711Bfb3+2cZ6U8bY+fvwYPdRqLI5tmNYOVU0A+g99XmGzXB7uNizH5gD6q4NWfqs0Guj4Ciq3x6N+K1q6EhmfwGaf5j1RLK3/qesqCYa93xVeLSM1mVFaktQNSlW2Gtp37sPvGxAHjPS7ST24SoBEC0pzwSrg03bh4EuJLg0/b040UWs710fL3/uwwO1bAWe8Y701lpeAKzm/0nlwG/ThoXNbykLwCpGWtLPEaBnrwtSjjgmDEQII82rvFQDg/MV7/P3yDXaWt1iiwnJUA3cNRmhxt1NF2jCk1dKudGEW9a4KwgAAlZquqyqM4Q3awIQB0CtbHYLyaoS7+Y0JwrRnXYAs05Ms07RGaKHCOzZva6U+17ZmJaK93tQOvsqt+fNxT+pS0APl/yDWxJCvuXExU9nuT+whl/o/Q43J6regVaZL6Z3I/nNGofTX2ubpRKl00237W6mvWiou15GRiwKadoyVUqSl6nr7ntKm0e59TjvGY6XaMCVMNG1xjb6X46bpVQSSQAp9b+V3Odd/6lcuNrb6npsfp1dTnBwNLwJQCiLLsZYDOVysN1TyowUEYL2AABuU4XZ0wcZFgwFD7zkIw8tSX011gOTvH/6ulq4O+jUjhDLXkhGT+p7nYpAZZphgYh7/EJkx313VpFQagFyBzvlz+7P8rUFE+ucGG29/JJqo+UsQ5r6sRHdEYyTIdKEhWjXyHEMDTA20SAEZ/JzyHjx58gT7by6TDBfAFuwFOgBn/s+pK1Cn+6f1tTQI3kZViFR/ABs8GloFZFt9TunKEMLPARIgXeJT8/GUEOWBp8VkIdOCUK0ihASIKM0uxZLR+gLY2jHSJ6cdw/0fouXGevr+UuDhqSJEK0zkn5oXttG+ZnIO2Ub72nVY7b948QInNyeRTgwvUW1VR6pRR0DM0a/vAABnf30LYLXqiHgAofCyxhIN4kpJu6xi0i7aTh9GGAfSH49qNO2K8n3XD3CXrBoTVUui18AagPn7Slz4ny/em+N7CQPEu89jufliSNUTzzxaarxyTcl5U1VhAOD//OMX7LcN/vbTT2rFmJ9+7DMLLLbBeDxWAWgOWnPzMBY1f800f0uQ1/L3jPOe/uSu19P/0nuzybXyfktWknxA9cRXJb+ZbVVOstq9z5Qg2Xaqb0FzcAJMZgj3hra/uH6H8aKbT05evtxI23ATELppgYvzftlsqRETGWdzGkRIAuwtgKbEDj8cxm03y5COxEtXExuGjIR9iUnz2/Q3XF5eRmMmzfcAArhiVRaVx3j9/2z7Lqsm0QNNauWNB3CSEqWxXI6PjyMK1enpqQv08LRP/hZFS2O3aO2nKNxa+1aAbrVP9vHjR1XH5D7Mg4JHvoLJQf3WBmseRJmsGZEfHzRDnJop3LTUGkqXyV6Xcg8kyKKJ9ZIft1SZa8vo89YCT2KpWOCWpIsOqd4hjc6TmogtPZlSK/kOpozyrSUYI1lmVnnmXOqRFvxpx3j9yWQOvOUn+yOvQ64CWn2XoIoV4OZWeOmavyXtGK9uQApcmWASBTdDGTTaPEh2MzvDZPLB9OWveV885+H9t9hjnv4H4GUX/bQkIAZfRo2pD1NXVQ+Q+fvFUWCrUKp9g9E6JUmAMABUfZi6qgII83QE3Ihy1dH1EBMGK+YNY8JIAAZAAHQsS81l22AvWpZL2bSqnuSqMGmWeyhK7fecJzd/S/CE3s+wfijkwEvJveWabrw/mnC6to/M62+lPHHbJL2p1D/XH86mSbFIU+1YKU+SuZliZ2rtW7potHhRyopJVQqSdl8xuzclSPvNeeNpvn96NcXly7c9Fg73naFGPQdmFVBjzTa5ACIGTOpu54CWIexpIGa+mECXBFyYjhkQ74vSmFZg/bJd4uT3k7U4L9eGqeJy1dLauxaPR497LJkd7ATNGK5NAyCAMKQlQ0xTrhFzcHCA81nHNj1kMQSA6BmV2xB/6ftn23fHiAHyrI8hK3U5f41tQ/4e4GaGGW5mZzicfNjayuS2+k/+xITxoL45JoFsY8hKWMo8lYCsB/kcui9Xy0pQcM7W2GQl78mTJ/jhqBtsUilHZATAUODvZcMA6+vLrY5sY2WSmI5eFoo8ZwlDRzv3UPaL5/tOVbE0ZgxdgxZQ0nYtoMylB3kCVrldC9qtduR2T3+8pa5Tfc/1R9pDA2N4sGCt6JAPnxu4v8U80VaMUuO71b7sD7V7+dslxru3Wf+3v73Fi+cvACBqX86Hnv5b/dH6/+jRozUjBgglqkOQKoV6gSjQJTZMXVW4bZeosBOlEr1nq4zPPxyhWlVGAlZsGFTACgjfpffMqJ0OLKHomILfvlCvBGGqaoTb9+tyoIeXbyDkZIJxVownFWDbK9qyPTlee8GSXCrq12DoaiavR7JXqN+a+G5KxFTz5aaxYVIgieaTSpnJ+QNp9oinfTkXpPyt9i1WDff3sD+lv2de8d4bzV/eBz7/cSDGK0ZtmRWXlMTb9/37ophPuyZtfJq0DU6vr1UgdL47D0wXaX/WGEHmAl9WRowYAjNC+iziVFotZUmCMQD4NBMJ91K5aqkTU+1UESuTl8jWQBgyzooh+QTOiPlwE7Nr9ibxfbiZnUGz+eJxiDnCQs3VHOODcTiGfMgeChjzXTJizmevcHjgC3CBLlh8d/AO8/kcs9lM9ec5acQSke1rATGd6/jYF+DOF49xjn7/ZcB9PnsVvsDUfyAf4A7tP/WHJgivZoZkP6TyrlMVi4YGh7nBjmvN8GAqh+7L1bJSZgyw3cltPp+rmjBAH4BJMWKslQl6zzVatmGp/FnvCg8HtK6urpL3NLfy4mW/aKuzuWOJsSWZMXQvLaqzFkTy11b+O/nIYFQGq1qbPKWIjI6Rpa5l+1p/eHpTqtR1SktAAjy8P7w0tkUXf4gWVnoOPqjbS/33JkcRA6XEn+aenD+AEOzk2h+z28/bp/lwm/3n24FVMEoADDpdmNFoFOnFpColEQjzeBXQ0uumbfGGUcabtsXZq37weHBygAWqrD5MNwZWYVyWIMx8BbjwUfvw8g1wOQEq4K5FH4RpG6Bapzmtz9vrZnZFt2Tunc/n2B+NkhVE5MOTdxU85efRDstdh8W44ceVMmEt8IWblob08z/Sx3CT41wqTZP2Hx/b1egsf/6eLDUeS38N9OD6KFZ/cu3L9rS+kY/WnvZe9sXqv9X3nL+00nnK8/3jBRBUhlki3va2bb23tllWwsCj67EWWcfN9hZzS8y6B1rakdtGiEAY+iuBGZmiRMyY6DVjwnR961igBMBwnRjJhAHWZaxH9ajHiOHpSRWq0D9eZttTNQmIwRT+mv5GbN8DkfGyG/f5Idl3B8QA6QCu+3DX28a7t/ca4Hr6Q6uG3gCXG+//fQe4i0XZACeDmhy12Aq67jMF6j6AEc8klJt8c218/vwZT548wfjvJ5HGgCXey99bbJjSdCtpPP3Ks+KSm4C9kzmBMDzY0laCZJWPUvZLEJzLVNxK2bhpcHJyEgJKAoVLgki+XUvhSflrYsBae/x96jzW+9T15IJtLfhPnYcHxPL83wIg8/a3t3j3/F3ShwclHIjnq0F7E/0YzV8aD2I8/vwc53jVW9kqbV/r/5D+kI2qEZZYAouVRsxyiRFGaxBmxYBRy1UDgQlDrwmQiUR2V9vfKLn877eQmw8gpEW1uEOFHbS4A1qgqnawbO+6Hq4AmWBVHfqas9wYW5LaMx6PMRs3qBNc/23/FmkcpzEvBbKnzDOma/GLHGtTgrypfTRfevrKTYISkiVipS5Z1egsf55GmgJ7LH/upzEmh5aXzrFiuK/mo723+iL7r/Xdo1emAVsl85QVu1hVg6xYSvPlrA3LPPH5fcbsF+d2rF5Spl6zVKWy0nEy1U+XMSH5UM1vteAa5ivBilku1myYUcUAEwHG1KhVRgyBMJIRAyBUZLJAmHAvRjVaxKlJZHuTI3XOJ3YLjxM4m9YybZ9kxjwE+y6BGDItVyz1AcmAz/pArQA39wXQAkpv+3K/FrRuGqBr/adtzfVTHB3FTIjSFaJtVCrSVq405fHSAXCbAeI22DyeYwiMwd+7QICvqlqWSknynDOXF89XJ/lKzJD7UOrPP3NtJUgGJ5pejScfeOjqD/UJn+YheOPjkxXAyUCOzAIbUv4fP36MwBg6HrB1XazzWP6eQDQVbMuA1aqYIenquZXYh2SHkw+MOXLbm6to3CVA/MXzF1HQcTM7i+YGbR5JzS1ArMdCARLtp/a1OYEHU7RP9kcaPybVfwrIZF89/aeUKcChEcNSk6LVxtGKQagwYSRLhv7SPm4aOCN9eYqS/EtGAEyFHbTtHapqB211h7a9w2gFxqAFdqAwYxxWMsZKxot27GS20mRQ9p2dneHk5UtV18HLgtXG5BnqIrampjHkAtEVH+28KQaLtY8YCinGjLz24+NjXF9f99rSUmBoW8qfj8kefz7Glvjn2pepqyXt5/pvabVY/iktmE3uTdM0qOu6l97k0YfxxC7aMTkLuisipj87OwsATWlcbel5lTLXSmKsTczS24kA5wF6VUOsB8Iw9mZU7Y9siajc9XLBUog4I6ZdM2K6a1vrxDRtE0AYDYzhIEwqPcnDhuFzu2S3aJZ6lrXafSj23QExPMANqT5KrpgMQMl4gGh9oLntWoBL/QHyAS7frgW4fL83wB3af3oA0B7ALRBmU6pjaru2ciX7MeThSxPTTfXDGzhaAWnphGa1H8AYAOO/2yX45v+cBv9NrOTeaiAGoK/obKpNoGnuaCtBEdU8c75NqbXaNU2edhNOKkAE+mBKyl9bYUz5cxDG40+WClit/lAgawW4FPwPCeattqX/Q9OH8VgqmNhkxYfTfmeTvpDu0KDGCpIslou1jwdkqblL6z/3H+2O4qpJ7TJOTRI6MQ2akKpEJpkwwBp8CbYqWQ3oIAs33p4Edjjg0+JO3VZVMRizbO+wIwLslJVWIeylDzsYL6mFmd3dXXO/lwWbOpbPAXJlm1dR2W9GSYHOUtNiI651NrMrrUaWi4HCvDXuzyH0YE/b9/f3A+CdGie5vyy3vGn7dMzQ/gzxp/6nfIF+qq/XPzVHWX2h7fweaveyxLYJAhDIooEwQAy+5Bgz89053j4/yf7WSplr98GwscZDzprWzmux54acP8k4FGlJAPqaMUoFpVE1CsyYwIQBwKXK6roO30fOiiE2jAbCAMiCMN1pKlSjqseG2dRyz7LyWfgh2f/3Z3fgzzQriOwAEd2S+67iIcXylZUiyC9CAAsC3CE+Q48D9EoX2gM4Pehq21MmjxkSdJWcz2tcM0a2//r16+j/Tz++joT2qA/cxzILzNDupWxfs8+fP+Pz58+Y/3Nq/iefnKX64DVPNahZpU9+mnn7pJ33a6a55b7X4/EYV1dXvQAX6AKy6+vrKOecAsScP9Bdu/QnX+nPQRjZvuaf6o/mb/VH85dUc09APMT/IZpkwHj9+dwhj/POUdr8k2K0yHZSiwPafCePKQGStGvI9T8IFq4C1BCcMn0YKdZL5avJCAwh469BOfi7o8Bg4cBLeM2O4SAOB3Y4GFNXVfe6WYa/AEJaUgBjgnTiignTogNlQv/6rMi66tJrNPPOyZPZ8HnKs1+zkjlpsVhg3DQYPW2iOYZSSiez/j2Q7ZfOgVrcQIyhWVXjp7/9BAC9mMBzHut+0YN98BMPkzT+0VivgSSav/W+tH15jOUv++FpXzvGmgdSx5T60Tzo7Yv0l/dQ+ufYMN7v5ZAY7ujoyMVuPzo6iv7zbScvX+Lk4AQX52eYXlzgYnqB6cXFoH6Nm2vMFf/p1XSrorsyDuV236BQth3G1gTQE+slZgyASKgXI/QqKAWQnoH2dVWHyknAmg0DIDBiuN2tOJdVXQUwht5z4/1sl23477F5u57rYwJD5jiHz59p3yUQk1NLlkEc99eo0GGfQxxI+0JQrlvO5lfzZIBb0r7aNxGke/ufCtC3nXaTGqw9A/nZ2dlGYrI0ecpzEUX4l19+if7z4IqE9bR9Htt0gCewRfu/rT4QcyhlFqDFz1EC1mm+87ajiJac13u+of4pZkzwkasvSnCmAXVh1cII5lSglFaDlWAxBZZJfw8LynNMLhjWgnMJJgF6QKydJxecPyTblOES3g8QsJPzAtCfB7xzRe6c1jGpQGrovQmrgjvLCIQhpoysmMRp3gS6cPAkYsOsXs8XLca7icFMMmjQsWEIoNFSnW6bJR7XHTBTVeuC1qRZw1c4AyBTxToxO8Y4Ya3keucebyqyNj56AHrNSubFo6Mj/PfiN0xmOgivrWZvA6y3rq2u4pjBc57UXDQej7MP9nz8k2wPbR5J+Vtt59r3+mv9sPytObD0ermvtz+0aJACqDz+0o/3PVVZFfB/XzT2du6YVPuaUboSB0UI1JBAzdnZGaZX06K4f1bt936nZ2dnuNx/6+9kxjxxqLSm7f6PmwbNuOnEgRmARvtKASP1N0/pR2h6gExPrHdlo90RlnOFqdL7TjSxcC8DpKh0tWTEEPTfNm3EjOEaMaQNQ/0kRozGjOGgC9m4WjNewzbH/P8Q05G4fXepSdwkhTtF6bb2lX7ApSt9Vp7ckP7kKOuePDzt+IvpRXZQ2VQ5nawkz1Vrf1NNCDq+x2YwHiIJcKFAy3PN3oB026VES806/9fQ3dDOy7WArFzebZzPk3ZW8rnUVRxAAzHVmxtnlVgBIj9e85dty5XJTf1Tx1j+3EfS3FPBsBZAywA31//9/X18aybHcqpix/dbaT+lps0L9xX8WJovKtDTPg6BWamNqhGWo2WsFbN6PbrrwJkRDN0YCNClXaqACtAxW5ZECR9Bfa0dQ1Gw1KK5bTsQpmnbmC3TdKBMEO1dpSjx9KQdBsYorPKeeeYXqYfgneM980ZP7LdAeyHV9+p6iflRrfpx5qpmHCwZNw3+9tNP6j5p96ExZ2nwaXOHlvaitq3sS7WVGls97afAIq9vrp8l9yJ377z9GdJ/zc97TLK9zPcl9fucXk1xcmSntKdMPhNo5yGfcdNgenYWlZc+OjrCq/NXmLS+iezo6KgopbCk+mqpBs0MNep5p4c1HgvmHWqzhHbJeNkrWY0m1oah+YrPM0sEcV4S60IPP30AACAASURBVEWF6HXEhlmlJjWMQVntVKpgr6yaRNu4VahC2Wou1qsxYrS5XcpzZIsFKDHCQxTr/S4ZMWSefHcKcDelSg+hRiVBkxTgoiCJuWN6bUhKe6L/niCD51USaMEHF43BoG0rsZKHYe+5KM9cmkVhlPRJStfi55Jod+p+WvdP7tu2bbpCohlnzuQYJ57P51oEGVr/LJCrhH6+6Qqp9TmlqORyv9pu5vihbedWVrdxDs/5Um1tu/8PyTypNzJdtAdoGHOCtc/y32aaa6pPZMk5MAHC5Pok9WG4gCFRtyMQBui/JzNAmNFIHL7UX3N/nqoUTLBievoxK4YMgTAAAlNmByumzCrApm0e84xrOT0E79ioCenKY+W5UnOCpadCVelo7rH652G4/u2nn3r7LHbB8f6+yhT1shG0bbLKH5nGwsiNqUPnFu/YWvp+0/7KNlJzY27eTLFyrG05kKZke26f12R8JE37PVmAwbZtXtd4eXiEy/23IY3p7OwMk3YS3pPJ9CfOrpGWiolL4rhSlr7UbUq1lYrpU+YCYfgiAhDKVgdbnU8K9hILhqcm1VWN9q4N73NVk6q6CtukURlrAmG2oRWTYtBE2x4YCAN850CMxzQ9FKCcKp378LeZw+ZZJcydr0SUMSVGJ43ov73zKdu1bUA3aGn5oTlLpSXxc+VAAY/WCG9X8+V56PxYq4/UJ+v+8dLJ27Bx06jpP3K7Zh5Gz8HBQQQ45eiy1ndB+kiT7aR0flLv1fMp96LXb+O7ql1LDrzw7h8StA0JqFMBrfbeA854ARbPauOmwf5DsU0XAYBuTpCrRxS4qMGK4m/1xbMooB6nnDcFzpQI7VFlp6Txcp6sxCeAAMhEOfZaTNkuOwCFDmevl5ThxGRnpI/055oyZA0rkw0gAmGatu3SlFaaMW3b5em36MR6iRVTYQd3WLFi0nfFNE2XwQI8NEsBDJ45o8dCFXOCJ310VtWYfZrrqZGZ45s2XWJa6yNtm1W1qaO3jW2mXkVmjJZ+VtrnpmN9yXvPHJDqTykwUjJvehlDQ/qS6kd0fwbEvkBewNcTY92n8fh1VtVx6tLFRQBceJUmT5uW7tUQu48FycFx+2ruaJYGCIP+X64NQ6BMpBNTrdlcAYwRFZOIDaMZF+ptmzaUsOZGIAxpxFiMGMtICqOXHj2QHfsQ7D9AjGIeUERWLiqxyz8uzfZ6TJTMqqEXwEnl9Gv9SZn09wYYOUsFG3wAlCtjXjZDjrmTQrFlO0O1Rsj+58fXaiBn9dErcritVCUr198zYQwJcqV5VxKGtGPp/FhGKxZSLM9D87U0B7IaOM6VzNIVvFSQ6AkaS5g2ngBX+mwSoHsfBr4VJgxV97NMjunns1dFoI0KhCTmk9Q8J+epUL66IDi6mZ2lWS4FLJ1UnwAEgV6MEJfzFKK9y53l+q+WSlSNekwXjtdQClJYoBzFPtJf05SJKjIxbRoS723aFlW1E/4SM2a0ej1aCfhSatJO5WfFcNN0GTQzQYHEmJ6bm1MLO7nz8v30X2O2eufYITbk2G7eSeixKPdkPp9jf3/fBbjs7+9jhlmUmpliu3B/z9iqtZ9ilJB/jxllAB1Wf6w5SvYnNV+Qr+y/PK60L5q/bFOb8/b390P84f0ueUpdS9tG/Dik6qc8P++HZLxwQMZjcswqiUW9IuWbmtVukgnO5yOuYSbnqdGaCcNBGAJgKH2oqZsuLamu1+lJiqi7VTFJgi7EhmnFTQwgTKaMX+7ZdxsLVA/Fvksg5nz2qojR8va3tQCUl8ad+hLJYJMDGz0mSsJX+lvnlCWvc/3J/gCEf6nI3qYgTe7h9751U2Sg4AGC+DbSjBlqpTTJbZoGImwKiJRYTqTXY8SK8R5PKxY5sTzrWI9RAB2OMwAIK0C0Au+Dg4PIPxUk1nVd1D4P5jcNcEuD7Vz/rb5o/flWTbI+SkB7C1Thwu6yvdyc5u2L1Y+SeceaM6PKS6l5bcWGIYvAGEpRAjq9GFFhyTJit3AWDNrVAEAriMsVGGP4j5mmjGYNg1AoLUmWwaYKSt35EaopEQhz13asGA2M4eMrMf44G9PyvW8bOtan+jhUHDjX7pDzWSvt15U9PqXuCY9RtDFQxjAp8IbGeemvtU9jq+VvpU1Z/tb4XeKv9d/qi2UlqVnauXLXmmLJDJ2j9kejIBjLv1/b+t0Obec+x43SWDQXu5tMd4PpvO1ry7KUuKA8f89t2WfCBE0YIKQn1U0MpkqRXmCdjqQxYkiYN1e+mmvbpNgwFitXIw5QTGGyfpWqjbmFrq9p3yUQA+TRNCvQs2jcZNZKoKwsdDO7SbZp9iXhawWq3HLBrrUquTc5MsErV9WUDVDobdmmD/5WWykgiEAXLgJIIIwmCCj7+OTJE/O/1r8cSKNqk7QI7XnakX2Tvt77rKUJ5T57T782+f54Vl69fRnSjxRwMEQHZeg5U+1L9ooUih2qyZJLw7KCbQ7aSP/UfXnIIAwPEuaLx2alPxrP5bhN8w0ft4uF5cW8FioWtI/VSnlWX3h/ZD94AJXrv9W3Xj8Uf3VeY6WrgbVYbwBl2mUn2nu33h9VoJCvl6zZJTDaqbC8a9d/RwB2qvW+VXOSNcPbbNo20o4h0CVUbarXzJgWd2E/L2ddoUtPGlU7nWgv7BQlPqYR46+E4QKs5xmtaohlJenNJX6pMXqTKnqyXbm4ovUpdb6S1Oac0f3WwA++ndLu6a8F3tB28qOxydP+zeys508mQRvZHzl+y3Fe6482V8r+E1CvLQTQdi5JcD57hYODA3W+kP6877wf1rVa90Ze6xB2y/WqHLtk7tLrIRqMQ/VMuJUcl2K+aPtK+yQ1G73HW9pY21gELmLhSKzDAPF7IEy7XFdKWqUkBW0YSkuq14wY0oehakkWI0aK9UqNmHb1j5euBvSqSUD/eXWCiUv3hZ6vvxWNmK9WNenRo0fmvi9fvoT9X758KW7TOkbbL1EwGeC+2jvHh5vD8AHezM7wau8cAPDh5jAKEDW0LlXJge/bm+yF9rlpAS7vS2hrpfxslY6mYy7/uIwGjBc/vAjn6fb1Vw2t/mtf4JvZGRaL/EOglUte+oBrHWMpwpNdXV316JKbVL+R4BOBKhJc4cGZ5ZNqF0AoL/3kyZPodap/QP966kqvJFRXwM2/7RLW1j3//PlzD8CR15D7XGQArq26pq5Rq6ThmQypzHZK2b+kKlXuu+OpGnY+e4XDg248ur6+jiovyACOXtN2WeFI8z+fvcLhftf+1dVVVDlC+t/MznADBH9ZtYj7ExCj9Ycs15/r62uVqcID3Akm2N/fV6staQHu4eRD8JdVLB4yCCNNjruHkw9hHhtXt5hgghvtQON4QM5FZTRyCZjk0pBkBafoGKPsNffPBU6y/0UVlkYMYKE0pbsRllinKfGKSlzsMFRA4q93KqBqMWrXIAwIjFm2GO0oAE1bgZc1CsUulh3wslyiJwjMKybJ6kmkGUOCve0KhOEVlDxVk0qMj2U0z0xmq7F5nI8PNklv5n7z+byIuWjNA32tr2tcG6lZGsN1kweybVRvofGBxle5T/5m/uNv+5b6b7PvHIDJxVLSQuXIBMiXqyxJYAf9PqwY8iGaVnXNSidPXdPQGHNoVdOSZ6UoxWi1gIClkYKkaMNEIr1AqJLEhXqbtunpw2hADAEwJNK7bJYqK4Z0YbhQL2fFpGKKt3+8jT4H+i31n6P3+jcL9nP7n21ftXw1ASKPHj2KXtO+FFhjtecFeDx2OPkAHtFSgPvh5jCAMdJ6JaaVVT1tX860Lww/lxZsasd4GTTaNitAn7ePwb/mFiNm3gL7bYO5Rbsc8JBrHUMDrDVgeQR2S/pzvL+PKZugPKlG5FMyQH/+/FkNLgmQSVkJyMW1eLz3xRJMpvz7g4OD3gQm26dVQktEOXefclU7UubVDPLYEH0BbVsq4AP6v8nBAeXB9gPQ+/bfZoD7v9n4+GyBNIHdYpS53rTEY26u8vrz/st5x9qm7VPnQRLgZfTu0W4HwgAKQ4Zpx0TsFWLWELACBsJUq+VGeg+sX3MwhrFmlksky1tTuexQ2prAl3b9N4AwK1YM14jpmDF36xVRw0rAAOvhZujYnDPeh6YFJm2D2QTYb0ZFJWwBHwhE+jgSdJEM11wcIOMQLUZKzSWehzQOIp3PXmGveoOb9n3YFsbJTzXwNGZE0DjqfVgh1ovnmL3JUQTEp/ypvdL0AW/7ZLnrldvpej3G5yTPMbLt/fpNtN9Tut0qx27ZkIWnoSCj9TwwFLDIWf83nNC3S/yuPDFm6e/YOldJ/6S22Wh3hOV8xUrhmmcCjAnHS5CkQgS+cI0YYsPc3ulzObFhAGAHOwGQ4fowLVpUWAEwaAcJ9fJ53IpdyB4i4GLZVwNiLNZKCQNmW5YKMr0BKAWIqXZSX5LI11it64E8hQFtyqIAN/uFvokQRq9GjAdxB4YNQvK4HFDjSZ8iy608UJAp2+T90VB0frzlo93L1AofMVIkU0ayVei9ZNc0LbD3X+tj+Gvur50rNTnRdWhCtdKsVUmPDWFP8fOmQKAhVrpqZdl8Psd18z7a1k9vXE8057NX+HRR4+lLnWqsBZST2Q3O8UfWlwfQpUHoQwxwrTSfh2ZD5ymrGlEJTVcrf51ivJRU2dPa88xZuYWDkn0A1BKfvHz1crSMRQ6ZdkwAX9BPQ+JAy/IOGFEuEABUq21Yb+uzZlZ/qU8iXm6wE+ZUAl+ALh2JV1Pi5axRrcpY4w4t7rq0pIGsmCFMFW7awkJOPyUF/PQYOL7uBdPmgW0xXKXJmMEbI6XmFbmNgy5hv6FBsw3Z8hyjblNQd4iVPIRJXwKWSo4vZRVaxue1HqNjIEhyHwCLh00uzfqu3wcIo1kp29p6ptCO8/6OvX3zGFX7C2DLcpUWtHrNLWLBEBhD40K7SklCHRgxACKhXi8bhqclSZFeWS2JtGJSYEzq2VTq2Xnjkz9jPMrZg9SI4SyWR48ehf/ae3mcxYDh+8a7t3i1d45Xe+e9c73/6/vovcWE4abWLx9QvSJV2Wgb5zVLmxpUbjKL5kWWAjmsiaHUx9t2yfGAnifrqQxUV2sAQeuPB0XXfEr0dggo+f3fn1VA5ubfn/Hl5ibyJV0Xel1XMbtGHk/t0jF8W8pKgC8gnT9vVS3aRE+G2qQHgCH50lofPN+dnJiz5SNN/p7lPS9dEdAYeCX+uf3bbr/E9iZHWwuWv5YlBdaNlB7Tf0BpRz4HyJWoXF+0NjbtT8647lrWpLihUr46lPWkYJdXUyJ/BrAQGBO27VRrFgxZq2yrumM4M4b6orFiuDgvZ8XUVRXSlAAEEIYAGSpnTQ/lRgXSrWi0aeMZ6cbsj+KHBC1tmFvuIYUzYjyMAc3kXP7LL7+o/7nx7f/nH7/gXz//7DqXNM7sscyaVzx6PM3YEOFNnM8zVprVygrj2G3YkKoo2jG9qqXsvfd6PaLouTb2JkdbAyhK27G0BFNtloKz29KB1HRivLHctp87tnFt8t6n2lq2y/CfABZVCwaIGTHUJmnDAJG2Egn0cqFeKdor7Q53GNUjgvh72jChHQa+5EAYwD92JBdkhITHQwNhgAcIxFDaktR3sf7K41LpSHQM6cB8uDk09Wle7Z3jy5cvePPrmywYEwWpSuDpDRA3E1PMn2PT0qaW5cRZh5SA23QS4sefnZ2ZrAdNlbyubKqvNAtA0FD0nI+XncGPe/LkCf7yX31g5PPnz6irjs5K7/m+nNHx/P2TJ08CY4bbtiZVGQyT1RW6IFusopau4PTarNasJvk98AIjWkCS++640pSe5gMJ+XveP7Z1T7QgcsYAVlUQdcCElQpKPe17A+ocqGO1862BMWQeij6/n5e/6WLtlmnzR0orzNJHs9qwxOOt43MPMNrnm1swiGwENHdN9B5ABMhw9suyXUZlQIPIbmCyrFxX6UhLpwjL8q4NlZUInyCghpe2Hsm4tl2iadfnIF0YoANgaibFW2En0olB1aUnWV30PqCkBETVVKWqRj2ve/PtYrGIwARrrB0312o6LG871+fUnFEi3jufz6O+WnGENGuO0/xlhUBr3pitRFmvlcp+yfGOzTFq5c8M8OBl01mmtS/HCfKh6/AuJqaKS9B+rZ8pZp8mMp47xjsvbfvh0PoNeeKaWnyXS0pFe+0+WTC5WC5l2+hXxGIyqiulbBYBILYfgStuLRhgDb6wv03brP8iFuwFurQk0oixRHopHWlnBf6r2jArBEjThtHEekurEQPK7y3j/1DswQExuVQlri8jj0sxZbRj5ovH2QB3vHuLDzeH4X0uoNQrDsUBYurL4QlwNcQ9FYSmEPpt1FffhtaGhsJr2yy0OzXYbtq/3P5UcOVtAxhW1enz58/hv2bWCmEpeEKMGO08Xk0ej2mfVdMCk5nibJj2gOABP1K51R5gTTPvxJ5rzzuhfLpYT+JasKitvPH9vfMa/to+IKaLynY9K4o5fyuwLU2Neegm06dorrLmK+lPYElUfSlRjjoHYmgPdDezM7WinyU4fzM7MwGWvclRb+68/OOyVz0qtOdM07X639w1qHdWvxWKGXmaEsRrVl0JQFz9iKUiAdBZL4YF0IUAmbt23R7rA2fGjEZdetK4qgL7hVKUCJyhMtdtuwJk1iSdrr1Wq5lkG1/ttZgttB+I03Vev36N169f46cfX0dtke3u7kYgjbWyPDPEcnN9LjE+l6fG5PF4jNmkTI+DzMsW9TCByE9j11rjp/YbVCt/0pwhxg3+2ythLcrYWfsNUzEJyyf3u+f9sfqvmRe4pzQk90p9pv+p2HyTBa4ca6PUz7Ice6aEabzNaqmlv8vcuYf2rVTD8Kcfu3HSk/YY0mab9V9TC4aDL8xklSSgY7/wqmNUqloDYQA9LalK3HQNhFkq1M9cKrL2LN77vd0D8/Y+7MEBMZp5RHc5IyZ1PA9Y+YfmDnBXAeXbP966+y9NCuLKSeDyj8t4QhEBbr9UVz/A5SsJ0cNN+zgK0FMTgzRtQvt0UassjtzAJZFizt5IbdNWnsh3E9t0Ejh5+XLjVYPSdB5unnQhbiX3qxTRB2xAJWeUr89NrtDkbH80yq6u8vMN+dyGADPa6gj1Ufs89qq1WB+NO9F+MXZcz67x8uTl+pjdeJzh26iticKEkDROa2wpTYPU+sPP4al+U6xFYjx4fAtmzVVAfH9JvyenfSODEnovy49blqro5/EF4jlEzic5cXvrs7b6r62Sk9U7dceIERoxAOISoBpDBogFdlkqUifOuzZKI5J/5X7eRoT/xBWzAQDzRYvxboV524bUJEpJku1X1U5ITWrblWZM23V1B2lLrZbX87pjKYoxtq76IAxP4bEeLDQ9hpL0h9I0Zc/CTW6OnMx8DINtPmByyz1sesZPablS8amxNAecpzQccnYzO7OB/AzQ4nkYyy4AOMAcD+uP283srBebc7MAyfv6Pm0CNpBJrT8er2+SSr4t8zKbPfs3lU+Q5h0ruUWLA9UalBlVo6D/IhkwnAVjVUkiI/ClvWsDIMONAy9csFfqw5BQL9eIIRZMu2wDk6bEcpkolj1Elsw3AcRsw4ZUZUoFuKnBnT5ob4DbW0VOtC2DVQ/VMXroyUxKsmJFrl8WeJAbgDSkWEOOU2K3noHQSkvalk4NGU9z8R5f0j7XaqFjueYLlZ+WfvKv9pr7aP5/+a9YXyblmzK6x7lVEk+FK26aTotcXU3ZJgAYmec82neeV/vKWU4TqsYnXJ9e93zUthxsE+u8MpjnlSosn01sE22Z/03MGA8jRGPSlJr8vHnakpUioKcK9X0jgV6VPdoHcEoXB1KBFrXf3DWo2zpKUYqAGa4ZI/VkgKjKEYCIDQOsAZZm2aCuKjRY/V0xVsJ+Jpe6vGt7ejHyvHQslbYmI5FeoNOE4ftIK4ZAmTvaNuDhg2zcNK4x1lNN0MOe3ATgcKWCMtMWAzSzSuHmzpW73m5+1MfxoTGF/F1J0MAC6kvaUhkuIrZV2TgOQD/FQpEsmhJARKY+af3R2HqayQVTapuuWRuXZGyu3Z8SQNKbkqRZLm3PShv3ghia31BtPo+VpiZK05jVvL+5xbiS+F6ruMbfq221jO2yek+vQ2qQBGGqNQsGQA98kSDM49Hj6D030oWRKUmaPgwHYbg2jJaSBMRzPn8OtQpWeJ7HyR4iS+arlq8G1kK8Ml1I285fE5CSOkYK7/LXsk2+n1KPaBtpyOw9iunatJ2bWjHCQv4Tys5UYSTlI30B/4OGrGCSU45OBbO8LGhJCoqnDHWJbfKQXapT41FYl9V/ZK6orJDkDdAIdNHun0wVSr2fz+c9rRitGgM/T6m2TO5aAGQV5nlJa+2+50o0ynu0SXnEocfmKn3IbTVNlNyeNtjDUXKykb/rxWJh3ldt3JhN9oDZH9G2nu8GE1eqctLe5AiXf1z2hGC1ij17rC35sCDHzHn7GC9+eBGdd5uVLb62BXBlEm/TADAgDlYOJ91B0pd8Jpj09r344UW0XaYtdcLH8pzAxfRC2d73lX1M7ZtgAkzs/h86+q9ZvVN3IMjdmh1T79TAzgqkGbFfEa+uRKBM1QJ3AFoBmqysWTbATtUFnm27CnbbCIDptrHT7FRhDOixYhLlrAmEob+Pq04vRrJheOWkZXunrkHyeYqvyPIV2l9++QV/+/Gn8JobPVBoq7lWeWcPEO4FU1LjdUlFO08lv6FzSm5+6+bHfXUcdz30Gg+AUYn4gWN6ABnYmCvbSpaUT1RB0WwIkF5ybaXt8/7LuSrH6Cy950NiD0+qUa5dz3k3iam4bVptCFiDRPK3uuk17I9GmI0bTGZr0DXV31S8V3q/yJ/GS/VY+q0T0MJ/+xKcWbFg6qqOUo8iRkwbA2JUKcky0oWRqUlSH4a0YTQQZrnsQJw7xKmy/LfTVb286cUhAAE2acbzQwRepH11IMZbxtpT1rr0GL5f8z380gW8oVTrl6MIjeOBHW2fTYYHuNL2JkfqBGYFuFYblpUE6FqAuzc56vW/hE0wZCAqtXkL7LcN5nV/qEzty9mm+d+eXNEcaLTpxKeVwdZKbJeeR7uvXl0e63NOBcKbBCfa+SRoZAGG8tjuuq8xr/siuTnwyNq2aWm97r43q/7ZAfE2zmm1b4HJmr8n/USueEqzUm48fX3IxtNlOdOFthPgxG2GWQRu3ayO5aAVP+btH29VbRdZ8jtVOp3s6csY8OL94Mdr7fJAi9IQxru32f7ze2T1XwPmiAUTgTBLoKmYdgyw3kbADNNsiUpVS9upIgYMt25bFQAf6cOBHSpzTeWse1gMY8KEstXtXSfeywCaqlqtWK5Ee7ECZqTNGAhDDwEcgCG9F75Pey2tpMTzJpaaG0rSW4EYMCHbBJinyk6T2XrOuc8HZznmvXj+Ist04b+90I4CnsjfEzc5/uYWDkvHZs1/b3KEy98uTQF4L/iTWwil9ruxJn8vtfb3mE+q7/I7MBkYu0orXdjytLGt/mwL4Ck9r2bXVY39WR+8HdK/ITGrBMJNk+CreE9ACwddunPYIEzUfEKkV9OH0bu4rpJERilJ1ahSJrbYKDaYYILJ5IMprcGNj2P8Of4Gm8fZ27ZvJjXJEtwdYiR6KHVhaJtWcYICO/pPx/Jtsi2p9ULt0HZtoObt0f+nL5uIbmkdr23ntHKr/1o/z2ev1HPI+6AxH0opel4KoUuHo4oDLt4/TV9mCJ0w5WPRmrcxuWjnLdWGkVYiJCYrRfA2ZJ7w8f7+xnTYHJjj0YDxnE+exxMcA3TdaxBG6wtNpjSx0n/rPEMBEc0sQMJ7zlyqkllVR66QLtL+3CcSA05QuT3pJyUpmd+iadd0MztLP0g4QKucean/JZoQHIQB7O+k9zudO6ZuV9TsFQjT3DUBhKEUpeauAUaI9WRWFpWqJl0YFqwSCFNXVZSaRPuA9QqhtNB21WKJFTCDFSlHsL5JlJfAnBYChGmWHSNmteK4s/KpjKpJ2pj08z9syjwZgTDWeJzSPfDEEKntXl8tjaJUQ0w+NFpmVemjdK5tLmCZDCDxvc9pZVkpRtpvcRORXrLcPFIyr0m9lah9a35LVHnz9sXaF0BgMdZ5+n4xvcDF9ALNuImErinGknGEZl+7UtC27D760otXtRhW0++r9PRDrc37MBpn5fgbrF1rvTRtE9KOuv41URoS+dE+XhWJgzB1VaO9a8N/DYThJao5CGMJ9HJR3nbZ9lKSlstljxFj2Wz1z5PCLFk11r6HYA8eiKFKSBYIY1VK2sSGTjyyBKj3QYWOS2kh5HLr+XatGkaUljQgZ84qj60FFJ6UDCnw5zHLz9J7OTs7w8nLl+o+73tNFT7X36ECsBozQ56XV60YNw1+//33Xjvkkyov6rHeZDUe49HeXpYmHqpgbDip5nL1tZQqbl5Q7Xh/f7DQcmqlpES00qURY+lBrX6/DZ6aKWG0IlCUS2tVzXCMF6UVblRhSSNo1falgmEyCnBTKSsPzUo0XuTCQsmx3gcNDejJlpTMaAzxtodYyXeajDNf1ApKDPAIYE0V67nwMtMA1iWJgEgTplk2EZk96Ma0bWDORFatS2KnqicBiMAdAl+alYgvpScB6xLWBMC0zsC3a9vnRw+MsuJHbmzzxBCp7SW+Q3y86c25mKaE2TpUC8b7gFgCQgAJMMXQitKKTaTOl6vkJBdHPWBwtsJKAehSAm5H+5SxLtf33d3d8J2jh3FNP0Ru47FqjkElNYi0bXL/ycuXmF5Nk31PHZ96f5/G2dfjpmOlSbMY6yVjy7bibm8fZMWjplH+Vux9S9+NmBkj2wQ6FozFhKGUJMmEkQK9QJeWJBcceMUkas8ya/7WxLsfGrhSYg8eiLEqIfH9Q6xEgf189iqu9mCWuhtGft+b7KmCXlmFe+eKgZzkUhOHBbhY1za0TLE3uNuEVUGAwKY2pI2cYGwjhwAAIABJREFUcG9gl7DqPh5mhlxZ0yoE1RW6ihZKKpJlJcJm21aLT1kJqOUBALVjUiuU4+Z6cFDMLSdaedO+N/d5qhQBQI1PUdUkbh7wwQsce8w7KZaKyabGvB6QLXx5gPutWElwIe/li+cvTLHf3nkSTJOceDxPFSp9iLHOSW1T/3WgTZ+rrHPLNig9iV4T2MLTlUjUl78HVpotqyBVTU1qGSOGpR81aJhuTBW2BbtrA9jCqzL19GFYeVIqYU3gSwBl6lEAXIgF065Sk4jM4zEJGmsr8Rxklg+PpSyUP8usfnnFe0vmyxwLaCgLRt3+qe6NjTmB21QFs6hk/e6tKnRLvzWpS+ippqZZSm8l13fpnzun9M0xeqQNvZfka8XUxKq1YgmKZXr9FMBAXQHX1X52m/w+zqoa44U/ppTtW++3PR6kKiPNqhoTJRTy6MnkjOLu/dGo+Jpoca6MyWSALiLlSAIvGhMGiMV4iREjjbNhtPfSCHDhlZI4I0ZjwvA0ouRinKM8/UOskKTZgwdi7stKqM9yuwxwPeYJGvl5OpHDtLhkUYC7MAJcEZyXgkmeB5sc2i59uaWCm1yby/HSDQhY6u0anVn2o7dt3PRYFr20lvHYVd1Hq1REvnv/9aRjqKza2PuvJ8Fn79GeWdlIpjM9efIEe/9lV1KSx3FfzYakq6UmIMrVl7YtsCfVznW1H1Z5+Uovf/3Tj7owpUUplcFUD6Rjv0mNcs0ttbrWr35js+JK2vW24elPCW1csjFSFeQs36HA8UO01IqQ1EuR+1P27vSdmeIk5xFpQ0EXebzsvy5Urc9V707fFa2Ac2aM/NsDZ1YpTcRWITAm5PlUa4AlMGJWoAsxY6L3VRUqLQHoylev0p14ieyesbKlxILBCnyRaUkAQnpSVe10Qr0VTFFXoKPDSz0YMk0rxjKeRkH+fLy1qhpK0yoJaWzVlK/2nscRqXlgKMvVareEBUTmWRC4bmxAH8izKrntTY6y5aylf8onVU7eU0HNioel2HvOXztOS/NP9S11vLcanOVrxdSe3xsZZ07vy3xG6CnpOa3ATeMt6/c6VHPJslR7YSGzEAjy/DZDJbmJov0nwDBehYqePX755Zco1sx93hJkCe8FwMKBF40FAyBKQ+KVkrhRdSTOhmmbNpSu7rW5YsO0aCORXmAN0GhCvSmbYFLE0C5Jj/4z7asBMTyFyKpuJP1KjvMe++jRI7zaO1d9+HYA2Hu01zuPFuCqJTQVgONieuF6GMqVqLaOSz0YxSJjnc0wK6qcJPufs4ihUfUFTTWjASzFRCBBr1yb7Ue9Aa1drnNSQvvVBujJrBP6sgAEeSz91R4SqVLRkyddCWkqI833AR04QvtpHz/25t/r8tO8DdnuuGnw+7/jc8rz0V/rPg1JV7uvdC+yHPBjPaD/z4+vezTgf/38M4A12CJTjbQHDr5PmvTjJT+H6F/wfdZ4YzEFSiolWeU2tfZy/dHalsdny3/u6tfE7VtjxKRsG1Rc9UErseq5yTm9qbsp8wRQ48W4qO0g3Nuug1QJzgTfVXoSF+pdcnpJuxbo5bowAOLUpVVakibmCwgx4NVz1AgdEyc6ZsWG6XRodtZpScSIaVeMmHZdPYkYMany1XWlpz+Q8X3aPMBZMZIpwy3HHCXT9LgsBoD0pevR3mtMAMty8/l9WwlLhv9O+HbJYNEsVco55WuZpv8V9hWmNeZ+/7Jctme8SIFNcn4zGT1KGykGUMp3/3gf+8f7qOfr77YXhOHfa2J/XG+BFb4N635r6b5oWi1WWznT2vJWsyRfz3Y5FvHPjUxjrod+smNz42W/L/3y05L5AkDdRia1YLRKSbxUNbFfOBjTaxPtWqAXlVqumgMwPD3JYm9PMMH57FVvgS1i/ToXBx9aGtNXA2K08tGylDS959s8x5Uc++XLF3y4OQygC/d58+ubsH3v0R5uvtzgy5cvPYBGmgf9B/pBhzdY9JbB20SQciilPKVrIvUztIFNW70CuuAoR7/NDcalpatz7XqRe55venBw4M6rTT0k5sCPlN38+3Po+82/+yWoOQOG9z1Xrvpri7yVBMI5ZpV873lAp4mRJs2f/9EHW1JMmKZNi1ZKyzFAPEEip4hbbaVSGXPBZG7csEDk3LVp7Xv8U74U4F5ML5LHPiST90/qwKjHsHsmqx959FpkeltOGM8SppTbeAqu2m9x/M3sptd/TwDl6b9mXAOGAzCUmgSsARoCX5YMKAl21wamS9CDIc0YYsEw5gw/jtoO+jNY68LQ65DS1LYY7Y4iYIZYONUKlAklrPnfFSNGI9pE90PMzSnKf86881ZuNVu+3nSuBvpMAIsdC6wXBDyMztQ1e5l5VnyUY/1wwKUkZsil7HuA9BLtBksv0dpf+gCVSl+g+6MtUpJp94P0anKAVYkIfu66hqWurFLUv3KcJi36Xmb64qku6jWtLRoXJFNP07PKjS1cSJn+WqyfHPt9k1haY8BI5sv7F+9x9vIMZy/P0N614KK856/OcfbSnpeJCSNNVkq6mq5jcwJhSB+GpyXd4Q7VqIratFgxpaxrGi94etO3YF89NSlXQtoS380d59GRITBGA1Y+3Bz2qZMKI4aMqh+V2P5xvPKSY76UtF+aStALcB2gixbgeivOWPu01SvaTlZSnYDMS3m+D5PXebn/djCbw5uqRcwVYrFYx2jHEyPm8+fPWwFXUkGmqk7PVglKq1iQWffJW1nJqwPA27bulZbKlPJX+/dJXzniv3OpW0UAQ2m1oFCJyBkgllDKexoCiqA4GV1baf9LaaYnJydF/n+mWeVYk8ckxHT5vunbYcKLsl+p6iS0zcOk7KcupNNk352+y7Y5xKLy1dABGtKIGe10gEuUPrRTrcUJifXSrsV5w3tZMUmybHgZayUFv64qzBcdoHPbLqO/3EJaErq0pKraAVqfRgyfmykFc0gpamvsS80Vm1YwHKo9oVVX5Hby8iUuzuPvc+nDlVeTLBUf5Vg/wZ7apWnJchWG1MVGa0Fwg9Vmb2p8KVNmSDUkIL4WCdx4jtfOxcdE83hl/qfUlRLT2BncSn8jPKUG8MVXJXHPNhf3Um1pjL3Xr18XnV9rg1e30voyVBuz9HOS4MzRRffdPfxwiGqnwu3yFtVqAjj8cGi2w5kwqXLVHIRpV/8IhCEWDE9HokpJd7hLivWmUou8CyzAwwdmHpxGDLFatlWqmhtnxKQsoP8rRgz5e0rRAesAMSki5HjoyT2EzBePXakEHtFFbiUrxtvQXBgqTJfa501BGBrslQyU8zqfpgTo95KuL1emmqcY5fpn9VWeg3KMPcbbTN17bZWCrxJ4JirtXmqCkJZCvmW57/KmopW8b8A6b1i9ZhE8hyDQqJ724vkLU6iXW2oCy4EuKfNqYIVzKYwV7/iUW3GVFTa4PfQJ2WOeBx0PyP589HyjfpSksWmWmh9TFQTJnuHZoPPmTKYjkfHUJa7rQuWlAaxLWTOUgwMjUQlriYRUjGWzU3UFnFbt9cR6WXuUjsSrJdVVFQv1srSkZXvXpSVl5jWpj6ZR5mUVv9KKIam5QhsXcwsTuRXtbTBzZpN0v0vvAe+TBrp4WT+uyns9na5u3Pb+hi3dGO/5+DlLLBd7e8GfHOPGZAQVaOsAfoa5qVtlfOYWm1ZjeFjMLs9v5PXr1yYrjBuP3UorKw35/mqmnfehCoJ7bdv6PJR2RClIVkUkYM1OIZCEgBdeplpqwhycrBe92yVLSxIpSfR3Z/WPn89jVuGK4qIP36tGTKltuyR1icnBkRg0411dE6F3/CrHvqSsnaWroO232gi+iUmrRLDTMn7cEM2FUhqv12/I4OsR7fKsdnkGypzOSS41iTNemhY9nRfaT4K+fD8HdPhrjUlDxz3a2wsK8ymx39z1pyZ+LWdXO04apXxZKzI8R9rbpqZXkBKmTAlaSuMB0k8/vsbP//pZrWpllQMlSwEjKQDVW3kJsMcFvromfeRKZumKpdoPK/jNXEO0YinamE6Hs0D+LLOr9MV6X6X3WDI0Pef2zhmehy1ZuSXVvvaZD+k/tyUMdMOwXvlqzoohFkvbH8w484UqJEVsGAG28HYtAIa0YUj4lzNiHtcdGPO4GkXaMFyo19KIKV2xlVoUKS0EftxQ22TRxrPfY5NZ992z5nLtHqQ0ySRjdWgfXboZQqdLY6DkYkT+WyTQW6v6SeeT7fbmisRvNMfUkefMxec5xo3JCHLG/sF/dd0ppnoq1Zi+L5JVS8YZt4DOzvifDDvDMtrvqRYqv7vbrKxkGa84Ks9Lv7kcyJMbh3i8xj8Lfs83SdW0rHR85NWNUq+J/cK3aXb+6jyALzvYwfmrc1xNr3D+6jwAMv989c+IARP1RzBheEoSACxXE5pkw2g6M5qlfp+WzRePeynd361GTE5wV9OAGXJc6liZmvRq7zzs4+lKr/bOcfPlJqQmcQaNJxBNrUx7SuZtWgJUCpZZZrXJ+5/ry5AKOZvkSKYe2iftemXOYjcMVVvflm0i+McZL3UVpxSRIC9/z/fL463X/P3nz58xq+qkr2by3g9hNKX20Srs5fElphcXyRVDmZNb8hmTryVMqQlayu/XL7/8EmnD0H8Oasjcfm70Ppd6eDM766Xc8ACXt6sCvdzXKK/J2VG58ahkxdK6tqHVomRqFL/e3d1dnJ6emsc+RBvv3vYCCW1cfvc8TtW5mZ0Vp+9cTC8iQE9+BqOPcY6MxT5KAXMpYEk+uJXq+eT6T7bEEqMVj4UAGfk3a5IVw1KKgq1YLr1jxLYA6KzKV8tqSfyukzYMT0OKGDEMjJEaMTvoUpU8GjHcUnN4eBCq+loIubk/FT9YegvbNE8lImmzqgY+1Th5+TKayzkLczJLMz3vewFrk7KtViqjZlKDZQg7rkRDBkgvNPYWAIYuNhpjlJVO5C2FbZ5PHC9jDx5jpMRcrd9byQM+LSyVpkHx82mmPRcM+X3ziqPyvFrFIq1fmlYM3U9ehIF8aT8tvlltaFaq6+M1jeXCmS78tQW8cDt/dY7DD4c4f3WOUT0K74ntUtUVzl+d4+DkAAcnByoYozFhOCOGpyFRxSSqvKRZCqT1AqMPDXTR7KuK9fKUI8/rIceljqVtH24Oo/88/ejDzSFuvnSreTdfbnDz5SZSZaYVhSEB7vXptTkwf7pYDyp81SIngJjaRiY1IEoCXOov9V/akAo5XoseUBNVlOgctDL334vfcHSkMwe82iH3SW3UmDGapg0h/17bFpDkESxL2aaVabyf9Xw+V4Gtof33pNkNWXFVtZHY92/ISiaQF3JNlYaWbaW0AUpWAocYnSPH6LDAopJg+39L+epxddtLs9KqDfD0HQ9jZnd3N/n7lSyU8CDG2tbmliilTujGlKQq5D7rXP/JRhgFwIVeEzDD96UspCRV6wFntFMBK0YLAEz3ppg++29Mn/135Ie7NmznIEwAaJgI8Pu/TDH9y5rJRdowj1clrG/bJd7/ZYqzv77F+79MUWEHt20HwgBYM2KwA1ToUpMK5zfvuGf9tSwVP9RVusqKd44OK+gGczLVnjWe0xzEtcWovylRzk0sN7fE2jLxeC5Tim5mZ4IZE+tyyf2yLW5WqXvPeYdYrgw2P4cnvT91Do2Bqs2JOVF9a36Tabnk663YI82rWwegx/i4b5PfVfoNSfP0x7rOyawsdrdALQKhONOI2MxaGwTcaKljm4wDHg0ejQXDt+eMUoMOPxyGlCP+d1SPcHBygLZpAwAjNWHISKDXYsLQ+XjZ6qquTEZMKoZVtxeUr39I9mBTk+7T+IelpQKUBrge293dTT4EWCwa/kUk8CcnlGhNdCWlqqVZwW3Jg42swkDb+j5ryiGZVUVJPnTPqhrjT/mRT+a2SrMGT6uKgdWOZRJA0O7veDzGo71uZZnSgaxzyNQkSl8a0r+SiaNcRCy/3SpLbgEsEtgaKoiWeoDjvhZdONc+t9z3D9AnkpvZWWCDaMw3K9DVBHB5W7nzXv5x6U6ZtPbJSVLTeumBTawNeb10rZZgsKSs38zOvqny1XwBwGvys+Pj83j31tUmHWN9turDyWpuOZx8CMysXCBEiw+cPSOPkZ/Xux+GC/TytpdYYnTbAS4aO4aDMRZTZoR1JSPOYOHvT37v7sXJ7yeBDUMVl04+/t+unZ1K1Yeh2PXN731xaWLC3LZLnP/1PQ5/fYM3v5/g6Nd3QROGjFdLumvRla9GWqy35EHwPh/kUhVUPON803apQtZKeWl7mj+ff6i/ubHdy9jd1mr6BJPBIrNAPmW2589ZNRukw27LcimPqfOnxOyTaVWGlpnnWr26QNIshocEGwLD418/m8wXT3VHD6NMW0xMAbWbABfbAEA5oMJjvVRJae9YVGqe9LBNjFdE4qWp6S/XgxnVI1xNrwIjBojLVAOdBgxnxNA2TQ+GwBfJiEkBtRpwyRcgc9ox5PsfjZgHYJzCbaUCSEsFuEA+aF4sFtmHgFTgejj5gMtjX1WR3677q3mbBrhW4MDb8Qw0KaX/FEpuBWQa+0b2NYcq8zZybAxercCTcpUyT6WeLzc3IeVInkOeX6YieZhJQ6jZuTZT4JwnwLDy5FP39+TlS1c1JW97KV++AkKmrbqm8pStdCmPJoy2+mauELDtubb4+aWvWSEjpYOVSU/ypFAmRcgzDwdDRWQfkpU+AElgTaarpTRybmZnOD4+DmM6Z0OmziHb96Z+adWrZBB2fHzca5+bXG0/Pj7ujT8aQ2eEEZaPOwBGAjIepsxohADLjBCnJhG7hbRjAKw1ZGh71a6Bm1U6EtedAWs7snY9t1MqEgCc//V9t7u9C9owwFqol6ol7QCxToxhJQ+CQx9CSisbehms4+Y6VOarq1W6wrw24wBtzi99aLJSjq17Y81X25izNXt1/spV7c6ry5Ubu71zlJbSJBlynlQgfm1qIYyCVFqr1HVJiWrLn5+LFjc0oGc8HqsacjkjsODnf8SAAQEKPYbH334KPnKxyVMdzQNu5sCEbQK5nt+LRx8G6BdZ4CYrf+bOafUtZ1YsXGpcgPcOdwFcuZpeRUCLZMQQWML9NKPUI82oZDUZsWGICWMxYrzgbComGqIp82fY//9nd+Ch2Lx9nBysiVpIH+DJyUmExE2nU5PV0uk3fOgFqO9O3+Ht8dvIz7LT01MsFgtXZZTL48sei+fyj8sIzDg+Ps72n+6J1X+ZqmQNgl6astcvZxJk0lBy6xzX1X4P9JHiX55+pkRouREYY4EXKYRf2z5vgf22wbxOU7pLPxPtWMtKKlZti749q9aVqXhwX9J/WtmktLaUrwTEwqpromCG1VZKIwbogjo5/sj94AKLzE+jqKfGGVmuUwo3pqQOb2Y37vKj/ByXv12qKxmpeyH7yt+vRSHXvjSWyQf7h27WNW6qScBN3uvFYoFU6Jw6R475mZtnc35ybNG+I51PI97HFoEuq1s5ul2DM7hFeM19A3OGC+tSfFq1GN2tARW0CqiyAmaINQN0f6fP/hsnH/8vlqtVxPcsFYkzYt6vAJfDX98EEObw8g0e1yO8/8sUb34/CWlJsloSVVEq1YcZarl5ppSdlpor+L6ZmMNJS0KyEOm1t1JRbr6S80fKZhNg93oYO0/2gc/5e9UbtVx1/YnYZ+m+vXj+IgCXuViTt3UxvcDexG5/b3IU5g7yBXTBbsmQa06vsXf8Ijrnb6fvgB/0/uxN4m0EdsTz3g/Ym+yFYziTdPRxhN/wCcBZGIf2JkfRtUnmaVeNUO/PxfQiupdrJqe4P6vjr0+vMb2Y4uTkBOPxGPP5PGggpuI6bnLhCIgBBmJ4NO06DaeuEDFpyDzFCLx9GbJ/U9Nif8l0IaOKZ7T///zjF4yb6x476H9+jFO8uA25V3Js8cTGsvSzVQp62SxDKtE/X/0z2vf3D38P20gTBuiAF9KLAdZVkaQ2zG/T3/D85Dl+m/4WveepSTIViYMyHIyRRr87afK3rJWY99gQxvF92X+AmJVZwSF/uEihaDKo0B4kZIAr05tk8Mnb8DBqrIcXYKCImiaUxvro6dO2B1nPAKWJxXof+jXmzVAkm8wTwFnMmNJzjytghjr5IJUCBO5j0rTaHRLs5vqVS5UrAZG8/agrYPZ0vepaSo+tK2APcQBNooB8MpJ56zLHnwK+vYmP3kkAiOUr26fwmIO6/QB3r3cOoNu/1sGK2+WrqyFITQwruQBX891b+Z9en35zYIxm4+o2YodUzyqMx/F4/emixun1KWr2nLm7u4uL6UUATHZ3n2K8/ynsPz097S0y0DHN0wY/CJzt00WNpy/X31uaE65Pr7FYLPCUPctdTC8i3+l0yvqxi5r1Y1zdqv1fLBah7e7Yutcm7/+8fYzR6tzdOdZtSYCFAy94zBgxt2IfM17VKIAzO9UKUGkD2BKJ+SJOZSIQZvrsv/Hm95MAqAAxICO3BzBm9Vs8/PUN3v9liqNfO3Zrr1oSEL3WiobK8csaj+9jrpjP5y4WwHw+74BvY5yV27Qx2XqdMo+fthig2WQGXBSkdaeumc/5dbWGILtxuhsTnr7szwn8oYX77u4+jfz4PitdltqXMaw2V4FFJx4dmsVi0ZuLKHbmQLsEdfg+uTyQWjBYLBZ4tvsMwKeeeLh2HiB+Nkjdr5w+zs3sDPV+d4ek5tuyeoMh9Yh4Wg2VtSa7bxCEbJuLbmRDYi0yCyzZH40w+tfPkdj2DPuo0VXJvK/75V0o5sbFbkf1qPeeAJCqrnBwchAYL/IvacNQGhKBLvw1t+cnzwGshXnbZacdQ+lJlJJEf6lfUpyXAzDeqklkqWfdTXz/LPsuU5Ny9vbqbai+0Fw3vcGzuX6qUryvT6+DqG17HX+xKMCVRueRWgefLuroy0MPiHQO2Qawngym0ymuT6/x7vRdaJvbp4u6138Ktql9Lh5MbR4fH0d9zK1+pmxoSkyOenh1daWuSH2tCUezbZx7k1zxHKWbNG+G9lO2X1I1SZqHNaK9J9ukKlXO5ka+M6CvuhaZAGEAH3iaKiWfU5zvsVA0CvgAmnfkK8YwDbhNCThKnReuVcPbSmnL0P6nLxvU+59wPnsV/f9Wje7n7u4u2o/9H4Q1PtN9s/Zr92R3dzesquf65N2X64fWFgdurDajnPHwcBn7jW7tikl8nwRoRv1kobhdllpEKUt8+2i0BmGopZPfTyLmDDfOhqHXt6v0pFAhafWXdGGitKSVNsxOhSDUu1PpIAywEpt1gBTecTpli8UiaEg04wb7o/691cZ9r+YL2Sa6EUMqu2hi/PI6ZlXt1iQDVpViEtfMgTMgLaAL5NM4I20pc5GyrzHmEVEvZUJp/hJML0mR9ZzPAutTbQUNR+ZDALBlvIBGDqRJ6SXldOso1ejnf/yCcQVVA0Vrg28bNw2mV1MX40uaN8UuFWNJK/1dp/Qdya5XBT+0imdDUzDvyzjowlOJCIThGiwWCCOPBWBWMALWwry8OhLpwgDrFCX6y8tUExNmVI96KUmpcwJxuqIWuwJ5Hajg98D0YYD/ADGqtR9bPHtmi/FSINjgabQNgBkgLhYLM8C1As7UuVNG+5/hmdl26pzafhngpvqZqlJAJhkjpfst321XReH54/cpVFjC5Ijz4ZtsvmqOAaNRszcBfu5DELVkxUALhDXTrjH1OVB51t52pQLSUM0BDyAR92k9yfS0kYxVALNctBJkJgW+Cye0xWJhBrip64vKERu6JdpxwHaqdPzZRvdZjr/885a/OQLSn75s1HnKOk77/su5jZ+Ds1GkSX/OePH2n47RAEfZ1wZPw7bUNQNd2hEZAS98nwbUkJaMZtQCZ8hwzIa2R1owtI8fouE8bXxOSkmi17dNB8ZQ6tHjehSqJBEYc9ciADV3LRQCe2fWw15OO41MG5etY3d3d4OGRD2vMZv09dy0cT+l+ZKKJTz913zkmO9pR2rAaNdRqqXmqQhTV76yrqlx3UqBl6A44AdA+LGy8lpOC0L6A2mtq5R5qq0cHx+rOlc8lUGb+7QCHqnFyk8XNV48f+Gen1KffaqkNd8nU5a4pgx/T+fi22ZVjfFiCCdHN3WsMGIsbjLW8lpK3zHyKQB5UzqRud/q0dERplfT5LNSqo0UwCIFeCXowhkwwFqcl9rtnQttB7ygSzdqEVdFAmBWSeIgTNu0PX0YAGgE+CZ/X811E+Q2PLGwVmAn+D1Adsx3D8TMF497Ae7u7i4+fvyoPlA2108DjbrGp+gYstTqHg8QLf9PF3UvaOXtSH8rGNb6IQNczzGlllu9kTaE4mytVJWCALnBkldrStGgtf6UsH7U75qDFTSrajV41gJUuRrgua5Ue0NNW5kYMhGlzMOMGaJboB0jV5E1v9QEzVcxyWiykSrxKVNBUYUZounGWP4p8zBquJ2cnJgB7pBVSz5W8XN/uqh7+jDfslmBQ2rOiVLsBsxTZDTf5c4v25Rta5+Bt//A+vufAm9qfArb6JpT/SfTQBm+DViL+5ptaNuUjRTuTvfWD5IjBbAhe/+XKZpVUE1MGPrbtG0HwtQjNG2L87++x9Gv73DbxBoxlIpEbBgrLSlls9U8OGQxYsbmUPMBqGncZZ9T7MPUvOVh8WjtDUkb4JpllvV+a9n7mL83Whukb+LVT9CY20BeOD11jhLGime8tn7TsuKpV8Cdj7HT6dQEfwiM0cZkK6bmoBbvT2q+bq6f9ljpmzKrvQuj1rm2xSonHRZvX7bZDw+7hcaXkvbIUgxzfv/peWG8GEe/axkbp/qZYrfQe02Al0AXDrhYQrzt6l+FCvWoXrNgUEUpSByE4QwYDsIAa00YAmGapkFVd+1xk78vWsCT8WtKYBz4dmK/714jRhtQU6wTa1+KLs2NAsRPFzXITRcXjB/q++3n6XslTBtrP+X8dgHwU7X/Wv6nHMw0n3FzHQVpXgtMjowWinVc1M8qvd/6+QlcAAAgAElEQVRaIdQEfK9RRzm82kBckpvuuS9e6njXv/1BOcZWe5blwLwup30/+uxKKfAe08QTt5GrLNtIUYY10+6l/DVbQmWaKCCZdt+1IFfL4df8LcFUK+c2pylFguA3szXLYQ+k6/EhWvHgbWlAs1y19Qb63bi1C+zHAMVDNyksdz57Fa3c8jmhWT7tMY9ybMbQ/sT27/WHfQ/J35oDZVU+6j/pxMg5zeq/NX9Z/c8ySOcAHxR7AMxKH8ZiwuSMNF641guAoAUDdKAM137h+45+fYfxboWjX9/h7K9rYf/DX9+griq8Z9tC6WoJwlQdG+ZuVb7aYyUC9dZCiXaMxl7lc3lubOa6EAQMJR+qNphDNzFqs0TAtx8fNWqKRLYN9hlz7TBp1naP8TGaC81uw3LzCGDHGLLoxJDV720yelMsVQ3sefHDi1U6Uz/Od+scNtdq0YlcPOq1TbRZeNrTv37+GbOqjspnbyIKLM17fb14rmlwLRY4vWK6tRLb8n2R31MAF/1Y0jpemmS1aGAMEFdD4v4pI/ClXbYBgKlHdQBcWnTbW7Td+wwII3VhAhiDqseG0SxVDCf1G7fiwvniMbDFMWtT++6BGC3AtVZugf5qwfnsFRo8hRy7SZjXChCTAWUiwPX0nwfoUiBYBrhv/3irflnpuBBAs/7z610sFuoALxXedSZBf7KQ7aQCP23fkNLJfL+VYysnCPLl23MP5JuAF9uwXP9KJ+buc77GnClgaho9XVWH2C91nlw/vJMi0BdPzF2f53Mo7Zu8R6oJ/Q1zZZFNOhIQ8QTVKRDG8pXgT0lwKzWltH3W9pSlgmXtPtADybNnz/Dx40c8dQDZD8FofJcr64cH8bgv5xvL//R6PS9wLQTLf3oxjVKBjp3te/3l57jt/mv9eYXztSOBMAKQIUuxYJq2RV1VXepQpeUUxRovuX1SD4bany+6v0e/vkNdVZEuzJvfTwIrhuvEoAVQrYo0tcAS65LVHkbMpuCEZ3xOCaNbx8gHpKH9HPIQqh3jaccS8M3NNfJaS/rF5wbJyMiN3xqtXx7n0i9TFg1SlfdKik2UsPR658lU/9MAEmrbeiCkcUveu5OTk2SahLQJJpicdDdNPoN4v6+yaphlQ387m2gukTYNgTB11Yng/vTjOpbexmIZMJyRr7HMSxYiveDPZAZoCdYl1841Vtqm7YExEnjJieISAEMaMByEITYMgEgXhkyr2kTAC/VJgjHhL9IXrf2uZfyaG1swMIb9GvbdAjGeAJevpnkCRO5PgI3XP9c+BcR0TM6f/AhVt/zfHbyL2ifz9B/QfyBetkoKcaZ2gDLmjGci7iPg6/Z5aT9ucpsF2Ay1XL894MOmE9iQY2dVjN4vFotuxWSCIHpmofw5oM363EsmRaBblZxeTXG5/zZb/lEGzd5KHqm+yHtkHreaI60AVgajm0wm8hzJIDhzHm9JYivAXSwWOD09VfdbAe7x8fHgALejRn8bQIyV2kDbCYg4PT3F4eSkyP/4+DjrT/MAic2XtF/qfzj5sPX+J/vDwRcJyMyVbcIIFHm6OwpgyUbWLtFgJ7RTV1UAY+hvAGEIfFmlIcl0JKBLRRpVOx0IAz8II23oyjKZtu3s7AwnL19i5jiGt1vKPrQsdz059qy3HTKNGZOb8+W1ltxfGrOpdLPcLs+fG8NTc4A8B80lHtYkP2/JfGaBWJ6FFA/jxmpbE8Qf796GcWV8EA8U1rwmHxqpnfPZq8DaPD4+jpiJ3t/hpiBGLt4ujTu1/V182HTPCYXx3BAriY2HnL9kcZDOMctEhSV9ttKMvNWIOAOmGlUR44VAF2LDaNowy+UyYsDQ6yDIW8elqpumCWyYClUQAbZMxnsa6JIbvx5yYYbvViPm6upKDeJo+/HxcQhCKUD0+lOAuE3/k5MTHB8fhwHa6+/tP/f39j9VBpYGEK/GR2rA8eane8pGaue6doA8vPTfuLkuolCWKMFbx20SFKY+gxIdG/me6OHcdnd31+KLCq3ak7NP5tEWSPWbqnGMmwYnByc4vb4OAoqp9j7Vn5KVPEpMu0c5PSFv2k+pceV5eY5NQJ3AnLGEEDN5uilBQ2scKhVrPJ+9wunpaaj+9i2blmNfek2maLKRv6/5p3L9U/0p7X+Jv7f/t80tMF79FdsArMEYei2saVs0bYvH1RqEaVr2I26dqUzMr8EOxrtVpAFD4IsGwjRtuwZfqg58oZLVqNCBMCt9GFpwLAVhAHuclve65AFmd3fXrSPnBYFK3mvG9RmGPoylbNOKfvJBb0gfuHkrI+VMivh655JUZSdNUN7SV9G2a/22tCRS/eBVjTTgjF9rWLxh5+H3mPcptajy7NmzUNyDtzXkd6Bty/loxRtS5mGa97Y59aAs067p5OVLTK/0uEA7jzZXDNUkHAIm5cCrSbuOX3O6OkOMwA8CYYj5EtKNWNoRB1/oL7FjLBBGsnUkCCP7IY2PK3LRbVzdhipl0nic22vzAVZMAr5jIIYs9wWXAdxD888ds432U1ZS7cczmIyb614VoFQqEt9m9SU3uObSo6SvnKikT6gatRpER0CoCGFVONL1PfwK8ikrpVHyz2CTCaYELEp97t7zSpCHA0JAFyidvHyJ89l5N8kZ967+VGNex8fmzue1oG8k2k1dXyoYpskqV74ZAPYmKUL26jhjopKBsdb+ulLRTdSnlBijVopa9iMEuEap7pvZmbv0Nq/+9lAnZTJ6aJPjJmdo8Qc7/loeQ+81f+4r2V9W+9I31X7qHNJfmyNy1zuk/4/rx+FvM2uibQGc4YwY/hcdW4WDJLSNQJSQqtQuI4DmVgA0JMTL05Ao7YjAnahMNWPCkFF1pLa9i6oktaxUtVopqe0vDpSMafujUZjjhoyFmo7cUNuUNQnoc/smfciZNx1Zuy8ptoJkp1jzhyeV1QLRuUjmuLrNAjbaWJsC6GnOeHf6LlTIs/RV+PaUSLgEiHjbZj/EOS1Wp3WMprlIRsLCMsXiproJx/G2hsZ6pYt42uLRtu3169f46cfXUdnsEtOuSVZ1yo1L2viVAzs9FWG1Y0pNxq8lrGzNOOgSXivASrNsgi4MATDkQ6/JeGUknpZEgAwvT03vCYSpap0FkwIrpT3fH6njDo9zexqIDywliey7BGJ4QCa/4LmA0vpBeP1L2uc/YG9AXNofT/sp/1y1H85M8LALvPmtmllU322n6+QmtlA1ij3I8zQdzbx956rsVv8AvTKRbMeyTT6DoVo3Q8+ZYthogNAf4wnejV/g1c2Zee9y2gXWPssv1yfN3yoxLYNXswqEg0GjnSPSoOFBrFzBS7TfLJtkgCuP1QLcHCuoJ4LI9lGA++L5i7iBfbEK/EAnZWlDgjB5TKoNbV9p8Jjro/carPmvtG3PsQS41JM6vG5mjQrIRGwZdMAJgSMEtFCaEr1v2jawXOj942oUWDCS8cKNgzEpJgyAUKoaFYJA76jq3t+1K50YKGwYBWQumSuvqzrMa9sAIUrb2AS4sdrQ+uBhGXj3U4oSYM/5nj4ljemNDRnj+NgtNcVSrEognjOslCirbU2z7BmeFYnnanpjlhaa1jb3zWmoaYsF0qx5KtW2dq8OJx/uHRzJmVd02mO8LLbGLh8E7Ir7kxuXcuOXukjprAhb+tyjWWpBE1iDKhJk0UCXcMyyz34J+i8rlgqlJgV/BYyRYryyOhJnwGhaMB6B3m3Zt1A56bsEYlJmBYxaYDcE6SxpPxe8bkJXyx1rrahKywVUhOxOZt3Ap1nu4XYbARfQARPbaivXTj2vo7SibdEw66pLpcpZbnWvFGCw7p3cNrR8uPdzl2yjUnu8nGNW1fiwdxQCYmlDBJ9T/fLQyHtgHltl5AHfix/W4IKn7HSK9RGdQzmenytqMzOxLX7r59J7A1zZthXgWt+zVNu8vDGZFDt/yOYdk7dBY07NPdto38WOHADKaMdqdtvc4nH9OIAt9Lqe1NF+zIGm7YMzdVWpYAmlKdH2uqrwabEMxzRtC6zAm/FuzHgBEMAVDvJIJgz5EBOmqnYCGMNLVWMFwvQqJa2YMFEqlbx/CfZm8KlWWg+CXehJhfBquaVMn6fS/R4CcpAPnwOHpGOQ5a69JE6wmKTWOOhJH9Wq1JGlVpsBX5qqxZ6ZX/V/44vFwiwLLe1mdqYyurXz3czOsH+872KAy2sJTM8VYDJfPMZ0OlULfKTuJU+v3ZscRefZVvEGi72hfW+A7cXalm1DqsBruTZo/Co912TWX2zWzp177tmG9cpIK+//X3t3D9s4si36fulgB3ImZ61Qk/lmnmwm9Mvm4SSebDucyXyxExkn2YMdHMxJHmxc4ADOpkPvrI0HXNwOFc5k22Fn49CdmZmV+QZSUYul+uSXROn/azRsU2SxRMtkcXFVlQmyuIIvpguSiGxeV92RTDmGyYLRMyOJSNkV6UROysCLzohZFutpsK1MGHuQ3p/OfyvbZPb07SKbc45ZL7a+yOqcZK+/b+2+ow3EpDZqDVfDLqexWqf8mNwngb4U7pQgkK9+KQ2qMm0wkE4b297mOvnpi5drXJacMUdc43jE6mTLmXpSPymLNRZTM0fs7UJj1dQdr6Vp//3sblPrJxJ1n8Sachfjidze3jqDManBJPuph2tsHN/7sJcXy7SZknz008VKeqe1rWsfoT7yuev+6+lerm6vKg3cUDBoa3wBq+ybmxvneDC6cW43lO0Grvby8iLF65m3Pvsm1O3Gd072ZWGm7iemjfJzr105DzBSmMCLDrCY7ytZMadfZTKebK+zXK6CIzpYYgVlzHpm8Fzd3WgyHsuXZ0/3IyvTxmTAfF2uBuQ15ZmBeXUw5kRExuOTSpekLev3Expc2He93ro2Obpv1ukW5DIZb2eAxq7bdr1TM0g13z58Y8nl3rxeXl7K4+NjKzfb3kxSlRUTymyMLa8rZz9lF6fL7b/xlAwM11gSvmtO6rXIlxXkMpt+DY5zlio0w2BdC6stYj6rvs9NF1lpvvZenaBP3fEWvfv8MskuL6V9Vw60++23rQ0wbnPNbKSDLFsZL+tMFx180QPw6kF5RaoBGJFqFozJfjHLTPDFzooRWXVJKutrHWs7Y8eMCfjT+W9ye3sri7uFfHr8JA83D/Jw8yDncl4Z89S1/uJuEV1/3xxtICbUqM3NFsktP1ZGbhAntJ+U13KffuploZkrtFhXjFyuk5++eMXGV4ldEOxxPFwzKWmuJw+VfcyKynqhp4R1Gq6+JxyVdRzHJDVLKCWwcH9/78xgaKthXvoSHugt5f3MxiJPX54bDaBo9+NNDbr5ypIvk2g6tOYblCyWsaL796eIrRt7XQeD7C5LsUbuZua3QPmRqU3tsWUmp2lPWHft8vIyGoDQf2++7CFdhm99X2Cki/L19UOvUwneea55dvmx67avPiaoUjwVZcZL2RXprLqOnTUjsg5ijKUSLCkzV6wMF3vK6fLnyXbwRpczGY/L7BeRTQaMKdcMzGsyYczDxdflW6VLUkVCNszq/aUvrzOmhH3TGurKqTM7Y4EQ1+uuzNDQdc/3Xuo+SPKxz1OpXaBSHmTo5b5ZgszNikg4u9Kc3x9uHuT+oyebxXEN0Of6WFech5sHWdxtd6U27Sa7HFP3b8+vne9PX3O+Pb/erBt4qJEaCPF1vzLbmGVbx9EK9NTNHg5xjU+o5bRRmo4/6FrHjAfzt7/9rVyul8XoNmzqPUT8/DBxrmvkZmHPvvlGzv/HNzL75ht5/vPPtEp66htSGWxXje/i+llEtgbetQfgdY0ZYwdc7Cmql8WyMjvSVnckWUpRFNFZkfR4MyLVSWFOn09lOp2Wsx7GJpF5eXmR6Q/b69tDfexTQOYoAzGxmXVms1mwAeoKqqQ0WDXd6IyVH6tPTgPUJ6eBbtcn9iQgZ7C52HY5UgMAvguFHkzMNZ21/hobVNcMTGhu2Nvu7+t7whHLrnE95avTJ16kvac4KSnpuZk0vvWKpcj84qKSGZPyZMtOUc/5fQZvAPSTTE+Aw4wW7xt81+577xqvpTIWzIu7YelaVzNlb43FEpD6GdH1ML8PO33bZXG3CI4fcyjqZIjkZq40ybgMLUvJ/mw6VkxsmzKociYyGU8qQRf9sz1mjM6IEZEyWDIZjzfdh6zMlq0gi+dnE3wxmS8mqOMLviyXq0yY1/WgvGM5kTdZBWDMdNVbaqbJt91lwT4P5J7PdaZLbFvX6/Z1r833l9I1K+WBRc4ye3+L4r+2ltsDYU6nU+eAvb4ZfabTqVz/lJ616RsM2DeIejWjOXyev7q9ShpsWJfvug76Zt8zdQkNSi+yOaYvLy/b45wFxlWbTqfBgX9dk2yktDFms5k3MzdXF2PSuMaF0ctygj857bzQa7GHjL5jujWRxzer4IvhCsK0FdwSkUowxR5MVwdT9Guh2Y/e5K1Shp4NSY8BY2fBiEjl+/K9moF51/9cwRgTgDkNjKMTao+7rvPT6VRePjsmP2k44HGXjjIQY+RkmtRJm3Zt18U0ZH1l2/i01ec5FjSIncTqzpqk2YOI+QYTs19zNfj0fk0mTOhY6O5Jqe8j1mc9pZ9syjZdXJR9chvITRrRJqtFZ8bEBqC261hnnz7/Wm4a0L4AiJ4ZIMb15M3uMx96Suh7OmrUbeA696XK1nXUDW7vNKOqnqEGemqXqX1xeXm5mTXKyiRx3czN53Pn8svLS+d4CHY55lqSUr5dH1f5ofqkLjeB/5xyQvsV2QRVlstlJQhjfzUD+drZMSKrwEeZAVOsgid2Zoyd4aKDMyKbrkvFclmOAWO6HslYNsGY5XY3JBmvBuo9Xc+SZAIyb0vHwLxWJsyqLumzJqV2yale8/xZmqZ7jktKIEOk2QxH9nXP9f7sJ+GmHrlj1/jO96FzYZPx7Hz7s8/lbU15n8rs33W9eXl5kdvb2/Ln0Ex7sfLtZWbwdl2+SDgrpZy1SNXDlbVjxpqwy46JHUv7+pnzWcgNVKSUffN4I7dXV57xZhLGk0qcaajPdmYO1zE139sBmJRy2mAHWexsF3uZ/lkzr53Iiby+vpZdj+zgi1knlgVjuh+Z4IseNNgeE+b09HQrG0Z7fHyU29tbb88L1yyJ8/m8zIZx8U2Cs0t/2XUFdsU0yOwpNn0nSLPc/sX5sk1c5etymtbHV35X9Xl+ft7KhAmJBR1cYuvHXq87a1KxFDlfLuR5Em/YPS9FLtS6ofepl6c+nQgFtdoKkOT8bnLWDd5kL0UulkU5vsvi9bVyEvXtJzf11SX2HsxroZuDOn2n7YBSnd/Vr3e/ytnZWaXxent7W/aF10xA5EzFIabTqczn88r6z8sPkXFe/lVm2+j1fr37VX64qD65MA1oMyW0yCorZfU53r7Rc32+N/XerP/T+W/y8ennrbrr96DzgUw9feuLiBRyJjc3N+XxGcqsSSJpWY2sn87V5Ugv83VLMhkxIlIGRUwQxqhktKwzZCo/OzJnxrIZA6Ysez0TkinfZMAs183iUzmR5fitDMDIcjNNtR2IOZlM5Lko5IMZ72a5+V7LOUfFztexmfB814uUQEaoW2qTm51VW2B1nbooTmUxnsjFU5HU9TR336Fr/cJx7Oy2h2+f9g2vyVzU59dvz6+950mR1TnZDmjb69sBfXN9eH754JwqWl87VvXZvO4KnpvsxrOrtKzG2fhrZRuzTGQ1M59d/9Dxd2WrhAaIb+tYmmNnXz/bDlDoz43O8DhfFvI82T4vzF5m8jyZiCufLjT+o14npS67UrcOoQBMSnDmVkTk7i7YhclVzruIyM1n7zb/z98vKtkyIlL5+U3e5PT0tPzeznzxzYj0WrxuZcHoKar1uDB2QEakOibM6+urnJ6eRoMxLuZ+tM76+5gZc7SBGGPfGohDXD91KkpfoyH3BDgrFs6GSl2TschCLiTlz3M2FnmSi/KClJsemZIV8/j4WB73Li5Sqb+b3HVDDZvVcZvI+VOxatyeijzNCu+gu7NisTVAcN2AS+7xyxl0L3Wfvjroz7KdTv7t+bUUi4VMptUxTXyNvs3x3zTg7AboakDczTZfHiZbMzt4uzy9zMQOrlzdXm3V5+WlOmuSDpqYBq4OBrnqvaqHv4E7G39NauB++uNT+X4n8kVkera1HxwfHWhxBV9cwZnx81iKs9VnpwyUiJRjs5hlZrkZYLcMtqgBd3VQxgRXyoyXdRk6GKO7IZ2OV6EWM0OSSLUbkisb5k0m8mE8KQcK/jCeODNitKbXnroPTpoIBb9T3s9kfZ2aPIs8jTfXrTYeCORwtW3stodvn5N1UM44l3NZTBcSO+/ZAXo7WOLcRgVdzPXBOVW1de3wBeptqesZm2vPZpubmxvvw4vVtf5sdW3wMMfFvq6JiNzd3TmD//b1bXG3kNfvww9ARPwPB5r8Lbq29X1uFjKptINnRRHvdm+VdX19LTePN/Lp4pekrvhlZonV5utK7HjkHGsTQEnNiOmTPdiu6Wokssl+Md+7xoIRWQdWJttdj1xZMOX019agvL7xYUwAJtQtycfVCyR3fNTcYE6XjrprEtoRSgPT6t4k292nfE/acketr6RRB+qR2y0llIKZ0t1Kd1HSgQidJh3rUpaa3u2rVxvruo6beXoS68dsX5BTUuPbuIBfXl56bxD0uARt7TP01PhczrM/06G+7U2l3jjZ6zkHUww0SJ+XH+Tu7q5MKQ/txzXAY+p+cNx0N6MPkw8yHo/LMWGcmTFqsi0TKKl0GVKzGZmvpvuSvY7pxmSCOGbMFzMmjC5XllIJwpiBeU9WG4rIZlyYChNoWQdgVnVaffVlxGihzI+UZXXWaVqGGdPNHuNNZPv92IOD+sb9Cp3jnx3XBF9d7Z/rzLKT0vawA/pPX/yZ1Zo+V97e3ga729hTOJtZS3zs11z1sad/to9PyjXNdY0KXbem02kZhPGVv/3AIF4ffSzn87nM53PvtehfT/eVsorF6kSju85Oxps2YK6cNordFskdZ8bUcfYyy55QwbT5ujiX6PZy08x754C+f/5Z/vct9/2/mc+3frd6H65tRrLKevn+799tff3+79+JiIjdrcjQsx7ZmS/mdZPZcjo5lWWxLL/aGTAi66CMJ+vF5/X1tQzCuIIxuUNmtDXr8K4QiEGnUk+YoT7RF6enlX7avhNlyiwEWupFIrV/vGv9unUwY5bogMzTeLLq1jOebJ1EYnXu4ilDrGEZCrz5GrmxMW9i5fvqltKPOUVoXILUGxS9zPcevj2/Lp/k5TDrp4yl8uVhklV+yo1D3XFXdNnm6aOzfFV/08D17ffTH58qP395ULMjyHCmsEb7xuupm81XPWOS7o5UeU1Elnq2oXWARA+eaw+ou9rH+ut6+aqct8qySjcnHVJRQZiTdWZMORDveJMJ4xwXppxdZJUFIyJlJsyH8WpK0xT2tTn2QCV1nBnXmGg510vXumbMNnuMNzvo4pqhJXg9scaJMVYPFdzXhNg1WLdXfO87N+jleg/nZ9bT48RztB0YaXt9ker5/OXlpXJetq9NKde0pH3qAMfFJhMmFrSfXHxJvk7ZfGOmufZtytTZMabdG8tOydXkAZ1r28lY5Ok8vm1K2zClXqljz9j3EE3EzkE6IGMyZVKOs/7dphwDX5eilG1EqkEY89qyWMqJnJQBFzMWjOmSpDNjyq5Hk1UQRgdj7LFgDHtwXvOz3TVJj1VnXF5eRsc4bTKpzS4dfdcktENfkFz9T212QEVHw+0+q0/nss6eaCdzI3XMkDpl113PRY/Tc3l5WaZNpw6wmyJ0LOzUPbuPeqhhWVfsfZixZlz9mEPlpPRjNlLHLkh5Pae7l7a4W2yNveJj0qAnF1/k7u5OQkMd2U89Q+sv7haV1+wuTM7yp1/ly2JZrhsbj0Zk3RheVLsM+T5Ldlmm/s50eMe01i8vLzIRCaai47C9v7/LaDSSH/7PD2VgZTwey3K5LAMzItsZM1+Lr+XrOjvlVA2eq2czEpEyo0XGsgncWAPuilS3M8v1PsoxYGSd/bL0zIpkMUGYYrmUiSzlq0jZRck1v7Xr/Jo7KG7OtSg2e1LqGGwxJhijAzUp0+WW+wq0P9p4yJHzHu0bQT2uh++Gzx4by4ylMv5+LMvfVxvpbkir82r1HGkGt315eZHxRXUcmFX51euD2cd0OpWHl2o3J3NdM+doM66YPi9/fPpZXl6q45LoOpiver/z+Xzrmmmu5+Z6ZuptrgW+Orvep93tyXx+7e3Orjbdtu7u7rzHRkS2un9Np9OtY58TpDB8fzu6XZdS3v39vVxfb8+W5WvHnD+JbA/f341FYrvONdaTLdS2rNPtXWfH1L2niLV3fTMa+X42y/RXk/Figi0mIKOzXypTUhebYMtSluXPOhPGN0OSHg9GZ8OkjhHjmlE4xnze9ykDxkYgBq0wN3UmYBDje1pkd0cx/bVNX9UiMK5I6tOJtoMWTcYvEVm9t9AFRY8bk5Vm6hhLx14WKu/i9FT+/W9/k//9n/8pT+OJ/K//+Jv8LxER+f9FRJyzSfnUOXau18o++8l7Xslp4Lsyq3K2d4n1f56sb7QM32fZbohOLrafptkNVxEpG9x2o0+v/7z8IF/UTBKuhqqvLvYAwaaxaurmqndKkMa1neFq/PvqZJxdFVJExgTAcTCBl+VyWfnefNVMEMYsL7NTxlIJoNhBFnuMl0rGzDpY8ypvIvK21f3oZB2MKceBWe83GIBZFiIq68XMjrQKvoh8GI9XmTAqCPP4+LgadPvqSopzkacvk+g4JCJpY7XZ58nYtc6Wco7NuYY8Pz/Lxelp+dQ+59weyw7IbVfU6ZrkshoAX91krj8fOhBgBxBeXl7k+++/l99//738ul236nmych62xi1zjeWix1SJjfXiGn+lkDO5va0GVqrl+cvVY9eYtqm+nhVyJmdX1ffw7fm1LBaLyvu8+OGi7Ib10+13mpAAACAASURBVPlvonvLmsHkTSaQXSffeC/Pyw9yKttjo4Wuh3U+X771L05Pg+PzNWHa7CmajPWog6gp7VB7rKfctmXsGLnad22M75jS3nV1PXL9bAdcTGDFzngR2Q68mDFgzNelLGUymWx1U3KxB+U1X0NBmNxJZ3LWD02CsysEYtCa+XwuNzc3zuh5TKzxU14wAk+mQhkZrhkHYvtfPW3yZ4DYdQwJBSFSszV8TyZ8XOOPxGay0P79H/9YbzORf/zH3yoXPNfTxFDDss6xS9lmq6Ht+D2nDlaXU4/cwFvsqbJ9PTu7KrayVczgvSKbz/q359eV2SumV+4ndi+/bw9i+PHp50qwYjb+KsV0lRpuGqLfnl9tzY5hl23KNQEO+2meqbdubH97fi2S0MC1G97b+y8cy8INf4IwEJFKYGU8Hsvr8lVOx6fOLBkdrBGRMjvlVE7KQIoJlFRmNVquv3cEWfRrSzX4rs6AMePA6C5ITusAjOmOVA7MK8tqd6TlUpYn64DM+n1+nj6LTEXuFguRxepvP+U6k3ItiWUmmu5Jof3Z1+HYPkKvzWYzWSxFLp4K77Z1gj91gjSh9krOTZx9Q22uCb/+8Ot6hc26Jqhhgi/T6bT8+tO56gp0Xl3/2/NreXjYBOmLxVn1ZsZav1iciXl75rxvpnrWPj79XLmu6evZ/HxVvt7ubrHp/mQHb8x6+nqiB9HV14SJfNmqjwnWTKfTSqbLfL5ab7Gwpq6+2H4/zvdqHZsfv/tRHj5tjuVWF2H72I//3komjBHLDmkaQEhtG+W0RW12hpthBgq+vdzucp3y91r3gZsro79uRn6sTporuBL62Q7CuAIpvtfHk7FIIWU3pCIyXpFrViRXMEZL7SrU9SQ1fSMQg1bpzBgttztQqKFjn/BSuGYccO1fR+knkW1cckbizk03NePGxI6t+Tm1kRl7SjkZpz11SMkkCWnjqU/qzBKh/dYZ9DkW6En6fK+veWUjzmqQPahsFVNP3VA0XN2ZXA3WlPVTyxfZBDhcDVxdpl1v3cAtikJ+uqxurxvcrgbuL3/8IrPx1/KJplk/drPgujHA8dCBl+Vy1Tc+liVTZsqs/15N0ORtuQm2iMgmm2W86kZUGeNlnSnzKtWsF1OOznox48G4pqSucExLveqSJDKR9UwW625KX5fLrcF6xzKWz9NnGb+JLKebLJnpdFq53sRuNFKuJbatwb2tMibjtFkNzVPpGPOUOUVudkzsWpB6jcvJ0rGf9J/LuZyf/7YVONDn1puHm/K4myCAvb7IJtigg+LmnPr4+CgTq8uEWT9UflEUMplMKvVZyCJ4XTDMvnV9zHncVZ+Li+rn4dvz63IQeLt8XbbI6rqj627qbSwWC7m4uKhkxdQ9lqHfVe7ApdHsjbHI09k6i8oxI1jTLLTU+jXNMnYxAwW3JTVQldOWr/MefcfGDq7EgjKuryKrgI49A5LOfkmdCUnTQRc78JLbJenQMVgvWjefz+Xx8XE9o4D/yVPuoHOx12M30PY2rgucHaU3QZ+QYrmZ0eiixlRsMff392Vj2DXAYexCqmeS0D+b7//9H//Yaji7njbo1/7z/4sHZmJPCZuuX2e/KeubgFdX+/Nt89P5b/LT+W/y+Pgoi8VCFouFPD4+lst1IENk1eibz+fluua/Wf/b8+pT5vl8Lj+tG+iu9YvFWeVvyAyG66uP8fLyIt+eX5fL7fL1oLoiqxsvuwFqLvKTyaRcZtYx65v3quuzWCzk1+9+Xe33bhFd31V/HJ/393f548c/5HX5WukzbzJjzPcm8LJcLstlIpvgiP5eB2GkjNecbGY4knUwZWllvYxXy8uAiwnCjDfBl2AQRqTMbtHTUpuvxWshZrDe4nUVgBnLuHxdD7JofJ4+y9O3S/k0/tfWoPEhqdmd+po5v7ioXNNcZdg/+67dqefi1PZI3WvJ6v1t34xPxqv3ffN4E31KWwTaT77Bk83AvCZwUNm3OreagIEvEGDY52K9vh300OuHyjfb2ed613VBRCrvo2595vO5vLy8rKbyXl8L7PL19UpEPYxYr2vKd9Xn5eUleCyLogjW3a6LPjauiRnMZyg1Q9r+bNszVuYOYNs0YNKkzFBgKjaYcerg1zn3Jk0H/72+vt5q08f2KVINnpivdtAlFoQxZYiIcxrqsgtSZBBezRVssQfp1evhAAMxo9HI+1+/XqfMuq/7tmmjnH318vIiF+uBdvWJSs/AkHriTT3RpcxCoLlGUk95+mVfCFZplpsZjULqnLTtJ4Y5gQITUNGBExNgMa/ZAxfaQZjUBmpOJkmTYIldH9eMW7kX11ShMkIzf4XMimKVMr9uCOoGpWmQ2Q1EHYAR2W4cLhaLyvTXen27ga7L10/qQvV5fHys1Ec3cEPl68+Iq3Fuv+Zq4Nrrmr8FXwPXVX/ABGNOx6floIavy1c5Wf97Xb7KeDwuAzWn41N5XW4ajyY4cmJ/v5RyEN7X5dtmRqOlFVxRy0U2r+kAj5eZmnpZqEyX1TLdFWkyHsvyZBWUMcEYHYAREfl8dSeLq3tZXN3L55/vy+8XV/fyx//8p9zc3Mjd3V3SNSeUKWKv9zSelDeE0+m0LD/l2pA7C0rowUKs7kbONWUyFll4snOeJxP5Xr6PlrUqw92eCF0PQ4ED/brrZ72uDlBo+nNgl60DDrHyU+rjeh/62uBa3/d+fV3BXAEcc91xXStc16pQJozeJlZ333Wwss76b2f2Mkv+/Mfatb7P/s3jzWrsqMA+2mhX5ZRn/vZd68YCrKnZbXpZrF0XOm/MikX2bJ2px3Oc2YjWGS/6ZxNk0RkwOjCfmgkTGoTXniXJFuvmdOgOLhAjsmpgvb+/b31vfq5TXpPXU7epU86+ur29lZuHB1ncLeTho37alf7UyohlSrierKXsY7EOnqQMWBbLeikvjjUuBL51Q1yZMSGu7kX//d//vbU/02DNqbORm0mi6eM7K4rgUw+7Prp/rm8d17LQsY7NnKSfVup6uMR+p7qx7bogpVykXI1JEXfj09dAN1zv3fV01bduqHwdRIoJNXB12Tq4kto4r/s5xWF5f3+Xz//vZxGpzjBhB2ZEpBKE0d6s7ytZLbL5+hZYLuq1YPaLCcCYqallLGZWJNPVyGS9iKyCLmMZbzJlTsZlAMY0qs8+ncnZpzOZ/DYpv//w8KH8ar7/dfJr9SY8IfhtBM/HZ6trd04g33XtnoxlK+vT/LczOPV6LqkPH4I3YZ7XXN2LfWWlZBeZ7UwwX2T7/GjoYIbrPGwHrQ29vm8d/XNK+bH6+K45Zv3b29vo+3XV31W2/SDDnjrbJRbgstfR71XX3VWW9vj4uJUVY37nwVmAEro0xdoms5dZtH3cNJMlJZiimQBu6r6bZu+42pcxZt064+Ck1PfPP/+UP/7rj9W+iqIynov52XymzM/mexGp/Ky7H5mvImndj4zQILyhLkhlUOjz8qDuf3Md3Bgxvl/mMf+Sd0VfzMxAaK5USt8YJy6usTXMzEpPY/eNp6+8lJHUffvRl/rQmCxm25T34lo3NJChPWZMzvg0obrZjdPQ08SU8VVSfp/m+J4/rccHmKWPzJPTP9e1nYv+HLmO62QsspBJZdyClN+/fSzu7+8rjTIdxNAp3CKbxqT5vizT6rtufrbXt9ez9+UrX6+rxZ4Eup7u2aPV6zrZ9dPbxcrW9UlZ37xfewwBHB8znfV3n75zBmNMRsxJGT4JswMz9rLQ8phCxjIRKbNg9KxI5bgvJ5uZkUyjungtZHyiGtpvSxmrmZNeXl/k7PRMvrx+kenpVJZvS3l5e5Hp6VReXl/K73+RX0QexTmDnyvQnXSjtB6A3zcGmot97TZSZ/Jrmh1TR7EUWXyuvj8zG2Tb+/MF5l2BENe6bS2PveZbbr8WKsNXTs5+Q2X7ykp5v6Gglaus0H5cD95CnxvX7EihsRe9dYu0EVP/5nyzNbXZbkvlOjfFxoNKvUfxbSOS30ZPPYeagIo9y5H9s4hUxnvR3VLtryE62BKbESnUBcmMFXXsDjIjJpXuBuTrwpTbhch+zVVO7OdDNJ/P5fb2ttLf3Ig16GKv6ZOemeq5TnmxjAnfybXuhSFlu9DMCiKbzJiU8WlcARab6apk/ptlehv9s/0enBkYgeO6FVTzZBU9e/rcpzylyE2dfXx8lIsfLqPj/tQZ8d+83/v7e3l8fPQ+efM9OXQtS20g5i6vk52Tu42voerbJvQkM3W/XPgRogMv9vf21KBlhkoXVNmmO5EJvOhuRluzIslSJqerfv2T8bqhfVJ92qmbxnYQ5uV1FXTRzPLlz8vkzJXUbkr2urp9kJJl03bXCFusS5I9HoyvPg8f77eCTKGZa1LrEhI7H/uuM75zccr6Nl+QJKW+KeX7ykjZJvV6EsryDGXu5Art5/b2duv//f293DzeOMvyZY21wWSY+YIwrnFP7Pq4MursLOOYun/7qdltoa6Hqes2GUMy9vsy53QTUNEBFxHZCrjY44HlZL0YJshiL7Nfi40BU+dv+1AdbSBmNBqVT8JEpNKVyfXV3k5vazPb6HVd+0ot75CEAjK5fCe+UEOx7qCv2Q0gx/p1+oummE6n3vFpzPgvrqwW/VrK4LspXIEwW50019nY3fUn54mOqz/1rCgqvxMzMLIJCpkxDHK5fv8m+GICMDo7JBYccF2sYsGaOkGK3H22sY2rPm08yYzdTBCQgWHGi9F00GUrACOrrJQT8xlrGpBxbF+YBrUKtojI1vemK1LxWl1mBuQtn4SqPlCnJ2N5XfeFmp5Ot4Iw+mvxcyFffvwixc+FvL+/l9fvukLn7MvLy+zxYnJuLusEOGI3bZNxdTwYX318DylyBgmOtUlSzqOh60bq+dt3E5UaYPGdg2Pn95TyUwL6qfsLlZ2yP1fXJN/rrjJj9b+9vZVP809lQEa3qWfjtG73Rs7sTHUCOnZ9XA80Y2MsGuYh4j/+w921MKtegTFgct5nMJu+QVvS588//5Qv91/KMV3sLkWugIteljLwrkg1yCIizqwXexBeO1Bj0zOnff3n16PvsXK0gZjYL94ESFzbhTJlmnygjunDqAMyxnMgIp7TWAmNVZITyU7ZV876vv6ivicDKTMrbMr2z1ahs1t8r/nenz1eTEoaau70z6lSfwe+36frSYw+bo+Pj5VuYDlPkUL9nHX2iz2DULl+xlND3zo5jdjcYEQsyBNrZMYa0Cmp4bn71+oGiHA8XMEYH5OV8mL65csmQ0VEKoPplgLLCtUotrNfZJ3posd9McGYr8tCJqeb8V/KbU4c/f1N8GX99UT1tLIzYezgiz3Wnj7H29mKoWyRGDPWm4g4n/TXeQKeMt5Z6jne1z4JZUea87/vWt5WRu3z83N1qvHAOdJ0yby4uEg6D+r1ReJBbt/6vsCLXj9U71j5Nt/6KcfGfB/LGA0dS1fGp2v9UEAmpfusCciYLBnzP/bZapKtYZeTIlaf1CxjO2s7hb9dmN89OfW8Zk8CUvdvPSVbyJXdEgq21OmCZJaJVMd+SR2UV6QahKENtnK0gRiXlKwUncFSZ3tUmelxRTYRc5c6J7DUjJsmJ8fQz6n7cT0Z8M2s4HJ5eSmLz/4nlHbWR4gra8euX6y8WHcql9QLeZOgmetiqLsKpQa9cvbpyn5xcTW27Eaa3UB0reMr09eg1Nu7yg91f9Lru24A7EZoqP72tnqdWAPXLt9uzPsauYwPA5sJxoQCMt99+k4WV2ZQ+GpXIdM9SOyvsgm2lF/Xr+tyTBn29/brehrqMkjztqxmwKzHghFZZcMsZZMJc3Iisri6l7NPZ/Ly+lIGXb78+EW+/PjFGXzR9Dnezla0z4U5NzrmqfHl5aV8uvilDGK4yk6dxSini1QsazXniXYZgL+6kov5RfIMNzn1cfGdW+1AgL2+75zpW98u13Wdsn92BXDs9e3rcE75seugqx6un0Pb6+tbyrEMlRW7jte5Rtldl3S2jP7Z3Nj7sjVC4xPauhhTSSRt1qZUoXZh7nnFzoLL3aft+vq6/J2EHiTaTFaMT2rXIx04cU0/bWfB6Nd95Whf//m1/F4HYciGWSEQ0zKCMfnm83n59Mv1lCeFffKyU5xz1I3uh066dS4kOZklvkFyRbazZfSMEXZUP2WUd1f2jW/2Ks3+XdaZmSmnUR1bx9T549NHub26SqtAxv70FM+5YunQtpx0bNfrOYM75tQlxNVoDd0shLJuQo35lMY/YJgAREp2zFer25AJmpjBdPXU0iZYo382QZpyoF2RrVmP7DFgzEC8xas1JbUanNcEYEyzeHmyGSdAN51dWS8pDWP9AGX1ntzrxW5yzM/6ia9Z/3kykavbW+/1JHWcB5+crFWzfmwcOREpu13fXl3J5eVl5UY394bPrk/sSfzNzaod5Qse+M57drDbdx7W69tC2Rt9rW+f613rX1xcOK89enmoPinHxnXdzCk7VH4OE5Ax2TL655uHB3n4eC8PH1fBGfPV/PdpIyiS+hBz9jKT50m4e1Xd+uR0R3It850n6tbHnqHKbh/7jkEsGOPjG9fFDr74ZkAKzYZkmL+vD3/9UP5MEGbbSETeD/Fg6GCIPSaLXh4atyW2jYtdpqseKeUd4u8k5u7ubutpyKwo5OlcgiO/h9zf38t0Ot0qN3k08uV2Q7KN6P+sWM8OFMikyMnQyF3fyHk/sXXN68WskIebB7m9uqpcWFy/y6Z1alJfkc1Tny72aWZEymXP+hNrkO3z+kVRRD+XOeW7ZkRqc31A09fm7z59V35vgjR//fT3SrDlw3gisizKaaVFtoMporobbc16JJuMmaUsy+DLZLyZCUmzpx3V3ZHE6ob0th4j5vRkLJ+v7kSkWTvDdb1uwncONstzr3GzYlFOPdsHu63R9Jri2/55GZ4au27wH9Bubm6CGTGh2TRF8jJq2iyjjf361P2bTrmPaFLvb775RkREzq7PRCQtuGK/JiKtBWFcs2Hqr8vPqyjTMd7n2kaj0eFNX22kTmOd8kHI3Ua/7uvClFuHY+DK6lg9TVpPGZ3Yz7JYipwvVzf9t1dXcrdYbJ3k6mZg5A4M6Fs/NKZL3TLriF0c9LLYfsv1nidyfX0tvzx9lJ/OfypfX4wncvEUn64z1BhPWXa+XMjzJNwAf3x8rEynXico51puvoZmRIrJDRQc0/pd1wXQfA9kvvv0nfzx4x/OjBVZB2HMDEYm+KJfX9rbvRby4VQFXdbdjYrX1RgwxXJZjvuyKac6G4aZknopS3l7WwVclrIJwpifzSC9Tdsd8/m8crPW9NoU61JqBoLX523DtW9flyjfFLIp53fzs2lfnD+J3Dw8yHQ63apT0+u0b/s67QagC/bfhg7OmO42t5f12kE5+01Z/3xZyOL1NWn6aN/6vn0+L0Uu1u1Olyb3ESn+/PNP+eabb+TL/Rf58NcPzu5DvmCM4Qq++AIvviCMCbYQhMlD1yRL0wF3UZ9rNoY6g1zZo5THuik1TbWsM8Vd7P28vLyUXX10v1HfdmYa67p19ZWdEvTSdF1Pn6sn+tlYVo3XZX5f+Zy6xcYkMOPBxJ4+hAbgjS3vasBiALuhu+6YjJjF1X0laCJS7XpkxnApZNNNSUQqQRgz4K7ZXndX0stFpJwJSc+CYcaHkZN1MEbGcnIi8rr+3syW9Pq2lPGbyB8/37fWxtFjxcS63bTBnLdN95/Q7Eq+dP6L09Ot66qvDHu5uQF8Gk/k4eZB7hYLub6+Ts7U8XbBCMzcklMe1x30Qc9aZGbetDNkZkUhs5dq0KOt80JOFrdZ/+lcvAFYV/lP5+tzRUKdXbN6dnEODJVpMuG+/vPr1qxGdhDFF3Sxs170NilMlyMRgjA5Di4jxtXVqMvt0K7choQv5c8O4Jinaa70v66eXKWua0fTzew9T0vZygbS7PfuGyQ3ltXS5Enm9lPITfex+cWF3Fnp5KvgWLOsl5z6aPf39zL+fiy3V1eSMvJQ3WPSJBsGwP7T3Yw/X93JxcO1jNfdhkx2SzVLZhOgcWXCfF0W5fabrBcpuyP5uh6NT8by/FpUBuF9W09PLSeb7JfTdZDm889pA9inms/nzi5KqdmLdbv9mv3NikJ+fLyR7+X75GBIamami+kiJSK1uhHUfXgg4j4+9s91BsoHXG5vb73dk+wuSe6MNMfkAJG/t1VbuJDnxHHmTOaKb3093sr5k8izYzV3VnUhz88TeTovZJI4q3fXWS8pZerr0tn1WbRbkQ6wpGa9aK5gy4e/fvAGYbi/dju4jJi6v+jUQerQLVdWjEh61knoRGU/TXNJGUAvFJXezhCJz3pgR9NNMCqWDVS3e1Xq674R3FOyasxTQ1dgzQRqUuphL3t+fs6afcI8NTWzV/x49lPWzBcusTrwVBI4DqbNYGZREhGRk3El0CKyCq4Uy2WZ0VK+djIulxtmHVOWznoxwRiR1QC8IiKnspkR6e1NVtNSvy0338sqG8YEYdpu59gD97roccJ82Z11blyeJxO5vbxNzggVqWZmuq7NrvO6vo5cXl62OjaOSHgwTr1OCOPDoGu+GTN9bbfr6+ustrZr5tTY33VKe27iKDdl3YkrciP+NnCsXRrKIPcdq5S2rj0e4fv7u3y5/yJf//k1OM6L/pqa9eKbAan8utz8bNYnCBN2cBkxGD6777lIewOpni8LuZhfyPmTyN3jo/wuv1f6sJr96CyVnAajq596Sp9uPbZI3QG72gwAFEvZGsE9t5uYuRC7Blms+/uczWbyNKs+pbCfxphxBOx++081B2i2X7s4PZWnc3E+KSEbBjguZsD9MjNm/U9ns5gsmNhrlYwX2QzGa7JeTBaM+fq6zn4Zvy3ldR2MkbelvMomC+ZNVt2RTF27YK49sSfUTYPgIbdXV3KXOIaMycx0XZv1emYA3ul0WrZL2ha73qReK3kAgLaZrBjjefoss5dZK4Ph1n3AWKctaq/ry7zRGfWhc1lO3XU5vgzynG1svkkhXJPDyF8337qyYkJMoMWX8WJPS23XA34HHYhxzV7k+l5/YF2D89kfaHs7tC+UYvv8/Ly6Gc5MLZ6MRZ5kNfjv82SVITMvLuTGMbPSbCzyJBcSajam1COnfk1He9fHzG7A2TNIxBp4uU8rQ+WZp5W+95bb/Wg169L2xdg3Q5bRRgbRZCzydLZqyM+Kanp73VmSAAyb3Ub44WG+njJ6pXgtyoF0xzKudDfaes0Ktsg62LKUpciJyNiaDckEY+RtWS6Tt9XyrgMwxu3tbdlFaSET8Q2H2TQQHmLGg5sVhfzy9FF+nf1Ynp9zxhgz1xERKQMwRmrXn5xuV6EuWzldiemWhC642jQmOGMCMz7X19dlpkdbMxmlnBti+5uZe4FA2RO1TtOByJ/G2/uy92cvd9VPJD7jqs034HwdX+Xr1veur9wb5znI6at9wRX7exF/YCZ1u0M7dvskNH1eMSu8aYMi9U6cOdNj6pkTQumLOXVI3b+v3ND2qYMEp9KzE6WoM72276mFXn6zHh9ARBqli6dOzR1aRmo4AN3YNRkyNjvzRQ+2q4M0ryoIo382AZfx26qLkpma2syQ9IcaC6bPNkpsylufOuff2Lofnz7K8vdlGaAwWZL6e9cy3zk8Nl13nTq2iesP9o0rg+xp/CS//fRbZZlvOmcTBEo9r9jbiKyCRXVmboplqulsmTp/z3WnsNbb8fBv+A56+uoUsWmmfdFDgi/9CD3hsYMfW6nHNRo5JnPDl1UxKxayWHc1CmVG+OoQekqW88SgTuZJ6HjkRNh16uaTXIgkXoDMYMk5wRLXUwszFsHndaP50/yTyNNT45T3nP75+vdtjgeNYAAi7T6BbKMOfXJds1NuUnJeT83mPH0+lfltf+fkut0kYuxsVh+6JmHf+IIEdoAmNciSs77et9lfyrT3Rqy7oG6b2u3DlPa0q3w7eyg0QDdBmMNx1Bkxoe992S6hrkxonysSHuuHbkuNVhezYj2y+qQcZ+T6+rrc3leOXp4TGbcHOKyT0eHKysgtp60+6jGPVv/9UNlm3eKskMmXSeWppd7+fFlv9otUqTM5EYgBgHjmiOF6MJFzXQ/p4ibF1xZpa/y62DXYbmfoY8X1B0PmypwJ/f3a65suUrG/+aZZMinaOCfcPN5462cCUgRhDsNoNCIQ4/s+dzt0x9Ww6yK111WuCZa4M2TyggAm28ZOgb65uZHbq6vgwF05wZ1YI7jLwEtse3M8Y2niNnOs7M9Ck/q2MV22CE8mAECr20XpeekeQDdXF4GJJgGmttsqxVJEzor1eGkTefjINQjI4QrmfLr4pbMHe7HzwM3jzdZ4O/Z9wc3jzSoLHAfjILsmmVRgEyTRY8Do1/U6vu99g/USjOlXaBaluo0c33b2MtPwsrM5RPwjntvBBvPV1f/85uZGbm9v5enLc9Zgfr4nh7705NSR5ptegGKBDdNFqa1GY5N+uTkDOPrKYJYkAKiqO3BsKAgzlOzEnIHu9Vhz508ii9dXmc1mlde916n1zE+Lz1yDgFyhQYgNnTmTcv5J6eqku1jpwY4/3W4HWH7++LNMvmza+a51MHwHF4hxBUVigRLfWDH2drGf0R09K4OW0zez7rR3IpsAgp4a2ZXVob83P4caSdPpNBiE8b0H34jqvgZw0wyY5+fnSgMxlavsJn3Z5/N5UlZMaqCtDvroAoBf6nk6Z3nq+XwXY6XUvY6aa/n506rtcnEq8jTbZLqkjJ3D2DBAO1KCM6mexk9yvjxP2oePPagxDtNBdk3C4QrOpNRSVxOXrp6ypaY7h9hP1W4eHlqZKtAuV2fgNEm/bnos66S9534OYqPi7/qpKwDsu7pdlOrq+rys30/y2HOB66heR48Dk1o21yEAGK7RaCT/tutKADlub2+3Brk16mRAmGmdY7p66jSfz53vJ1Yv/fpkvH569jyRp/PNwHnNLAAAH05JREFUyOtNlJk3qtxZUXinwbaDMj739/eNG46+z0Bov7H0cBc9E5Pevo33AACHznWunhULeU687q7WL5Ku032cl/X7SW1bhK6jhp2p63qgZOM6BADDRyAGgzOfz7cCDakBFVvqU6cuu6C4gjyxhpgvEGKm9Q710X9erhrDNju4Y8yKYtWITBzELLRO3bEDbCnHLMT3XvUy3/g/dEcCgDT29fppfJE1IO/Ccd2xr4d9npdd7Q8Xu86u62hqu8V1LWrrWgoA2B26JmGwUrv1uGY3spf5utr0NQ5IG12URKrvKzSDUk5Xnba6d7V9LNs6ZqkYEwYA6gmdr2Pju4Xs6rycO5tjm9dcrkUAMHwHO301joevD7puyLi608SmyTTpx32m/tbtT2+/V7sbze3V1dZsDG2JNRjN6131ZY8dszpjw/gyYUgDB4D6Uq7XOXZ9Xr67u5PzHy7lYrmQ58lFL/vc9XsGALSDQAwOQtuZEbt82tT2e3l8fJSL+UXZZUlLafymNpBnxUIWnpTzro/n3d3d1tTiLnWDMjx9BIB26Gtc3SyR+/t7mU6nexGQuLu7ExGRix8us2aFSl3Hft9ciwDgMBCIwcFIvRn30dNS77pxp58aPi/F+bQtd5ainOBOapZLyjZ9Pr2rG8QK1V2k36woADh0KdmfJpPVnhFwH67RLjltkDoZQGTCAMBhIRCDg2MaQ2Ygu1DDyDxVE9m/m23XU8MmY7Xc39/3Oo2o2WffT+9ubm5kOp3K7/K7fLr4JXmAYW2fnrYCwCEymSTmeu07Z//X4r/krDiTl5eXQWSD6DZIG9mtXI8A4DARiMFRcAVnhtCw0Q3V1CBKKFhjsn5cZfkyb+rYl4ajCcqIpAXkhvK5AIBDpM/ZIjKY4IuPnSWT+jBlnzJ0AQDdIBADDESdoIyPLyDjmznK97Nets/ZRYYOyOnA3L7WFwAwfOb6LSLOh0L2V65JAHD4CMQAA2QHZXLHi7HVDe4MIfgCAAAAAPuEQAwwcHY/e/29XmaW+9K8fdkirjIIvgAAAABAPQRiAAAAAAAAejIajeTfdl0JAAAAAACAY/GXXVcAAAAAwH4bjUa7rsJg0fsAgI1ADAA0QMO0PhqmALDf9DWOc3Z9HEcANgIxAJCJBlU7OI4YgtDn1PWab317+Wg0Kr/ay337GzJX0No+Zof0fkOG8js3n1E0Z58LhnZc+fut2te/WaPv6xbqYbBeAMgwxAbUEHBcsc9Cn0/Xa/Yy188i1Ubw0G/UUoTeZ+577vMYdbGvff6dH+ONdd+GeIz5++2n3Lb0fd1CHgbrBYBEo9GIi06HzBMWunrh0LjOG5xHsO/4jHaL44t9xnWrHwRiACARF6FucXxxTPi8u9nBWBOg1cvN9/YyVzDXXl7nZ9++XD+76jkkPHDoj93F4xDw93vYODe0i0AMAETQMO3PITZMcfh045/Pb5g+Tr7UeH1T9P7+Xv63U+PtFHl7Pb3csLfVX1PW1+v4UvX1+xvS54FrXf+G+Bnh7/cwcN3aPQbrBXrkOtEd62Bn+ljs88BfNEz7pxtUwBCEBkNEVejvustxHFLHSoitb9Zxcd0AAoeEv9/DwXVr98iIAXqkI/O+iHyOPk+abe8r9FQDAA4djd7u6etsKPgfW9+3HtcroDv8/e4frlvtIhADAACQKbVB6rppIOOrH7kPOuqufwhyP5N2t4bQGBz7ro36Dun9DgV/v+3jurVfmL4a6JkvjVJ/71rHsLsyxZa5ljf9WZfp+tn1nnKPxT6o0zC1DbXrWRv1bfL73LfPAo5XKI29yXnYt3xfu2k2FXpfvmMQOh6+a1Bsmb3fnN9R7PoXqv++/87rnHNT2jNd7r+JfWp/DOF6x99v+D3vm76vW8g3Go0IxAB9s0+OvotFKCjjauj41uti/dD3uv72e3Edi31pCLnQMKVhCuBwcZ7Z4Hq328/Crvc/RBwzDNloNGKwXmAXQheOLi4q5mKVm5kSqkso2u76HsgRCuABQFOcX/qRk+HrerCj13MtD/1sLw/tL1bflDqkZnKgOf5+cQgIxAAHzpeK6bvRTe1KwwWwPhqmfHYA7Ebs2oY8sS4rKRm+oWxcVzl6v/Zy13r29r72T6i+KXWw6+57YIX6+PvFIWGwXuDA5V606q6PDdPwizX09M+6cSiyPYuUbz1X9pK9rf7qalS61k2pb0odfK8DwC5wLmqXvi65XmtbrI0SesAU41rPXMtz65CzX6Tj7xeHhIwYoEexrAP7NfsmWMR/oxxaz9coCD0VSt1XLIMj9ITL9R4PId00VP+uGqahxkkXDdO6dRj67xYAsBu5Gb5t7jNWh9TXAcAgEAP0KOcG3ZddkLpNyj5TykzdV2796wYGUEXDFABwDHwPnvrcd6wOu6wjgGGhaxJwxA4h++TY7TK4obOYQnUgAAMAh8U+/8de04GMUNddEQmu59vW9fDBVw/f66H6hurgKienfUVbDDhOTF8NHCFujNPkNo5iXcj0a65B/uztfN2/YstC7yGlHq46+dZLqZdGwxQA9tPQz7tDrf9Q6w2gvtFoRCAGAEKG3kAaav2HWm8AGKohn3epO4AhGY1GjBEDAIeKxh0A4JCR4QtgqAjEAMCBoWEKAMjV5SDvXRlSXV2GdrwBtIfBegEgYIgzHwx9mmgapgCwG0O85g0V1zrguBGIAYAIGqb9oWEKALvHNa9bXOsAEIgBgEQ0TLtFwxQAds9kVXLN6wbXOgAijBEDAEn0tMw0oNrHcQWA/eILxnCuzmMfQ44fABECMQCQhYZpO2iYAsD+c52byZTJw/UNgAuBGADIRMO0ORqmADBMnL8BoDkCMQDQAhqmAAAAAFIwWC8AAAAAAEBPCMQAAAAAAAD0hEAMAAAAAABATwjEAAAAAAAA9IRADAAAAAAAQE8IxAAAAAAAAPSEQAwAAAAAAEBPCMQAAAAAAAD0hEAMAAAAAABATwjEAAAAAAAA9IRADAAAAAAAQE8IxAAAAAAAAPSEQAwAAAAAAEBPCMQAAAAAAAD0hEAMAAAAAABATwjEAAAAAAAA9IRADAAAAAAAQE8OMhAzGo28y81r+vu6+2iy/a6l1t21Xuz46v+5+wMAAAAA4JAdZCDG5/393fl907KGKKX+o9Eo632add/f38v/JgCjvwcAAAAA4FgdXCDGBA+46e8GxxcAAAAAgPr+susK7AsdWDCZHa5sDleGiM4cscuJ/ezbd52y7Dra9Y+9L3udtrN+7H0AAAAAAHBsDi4jxsjJ2jDBAVd3Gvt1u0w7Q0R3z7G/6nJi+3atm1q2r/6uYJJvnZjQunqMGIIuAAAAAABsHGRGTNvdZkLBhFigwReMqDP2SqjsUGAkZV859YkdX4IvAAAAAAC4HVQgxhX02EVWRpddcHxl+7pHtWlfji8AAAAAAEN1sF2T2tRFYCOnTAbGBQAAAADgMIxE5P0QMhpSBsENdd0JDZgbGgjX3t61raueoUF5Q+umlJ3yHmPr+Ab41fVJGYg4VmcAAAAAAI7FaDQ6nEBMV5oED7oMPPQR1Gh7HwRiAAAAAADHbDQa0TWpK0MPwojkzTwVQxAGAAAAAIAD6prUhVhXm9A2XRzTLssGAAAAAADdomsSAAAAAABAT+iaBAAAAAAA0CMCMQAAAAAAAD0hEAMAAAAAANATAjEAAAAAAAA9+cuuK7AP2pqiGQBEmNkMAAAAgB+BmLUh3jiNRiPq3SPq3a8h1xsA6tLnENc5MHRuNNvmnjvrbteVLs7/vvfY13uvsx+9zT78jvb1utzk2Jj3FPq7c73mW99ersvfx2MHYHfomgQAALAnzM2a76YtdDMXei0UJN71DaJdty7qU+d49rH/1G36ChSF7Ppz4lO3Xjo4Evq7c73mWmbKM/9dQRkAMAjEAAAAAEBNroyXfQ1cAdgPdE0CAAAYALsLRiiTRN8YmvVSukfY6/j26evOEetO48sSsLuIuL73lWPvw7Wf0HuMbeeqR5337tp/KGsi5UY+tM/cervqFXtvdY9lrJ6h+sS6IuV+ZrtkZ9HQRQmAQUZMDV2kFvaRrtjWPkaj0db/LrVdvl3vrurf5fHu8phT737rDQCpfN0gfK/ZN6SpQRj7xtx3k+8rV99w+sqz31Oo+0eoXq79u/bje4++7ULvOXU9135iv5vU35XvGDWpd0pZvnJDx7LO8fUdp9CxTam76+dUtAsAtImMGGTzPZkaQoQ/9kRtH/meoOz7MU95grmPhlpvADDqXht8AZXQuna2RezcGQqSpNYrR1s34TnbhtZLDYblarJPXz2a7LPper5tUspy1b2NbBRXOwwA6iIjJlMo+r9PZe5iH11os96uC3BXgYw+jncX5Xdd76Ee730OeAE4TnbmQI7Up/p1giZ2He3MFV3vupq89320j+0z+3c3JPtU9337vQLYHwRiWmR3d3Glo+5jOuOx17vvC/WxHu9dvZ+h1hsANF8Xl7rZE23eqMayDfQ52KzfRM5738U5/JD22daDsLbklKXXrfvAJnX9UDc0AHCha1JNrkaH6wmNK103lObb9Um7zXr32dDo4nj3gXoP93NCAAbALthBC0Pf6LluKl2vh7737dN1nrTXC5Xlqo+ru5Kvu63r/cfqFepSZZ/jfef9ULn2tm3uX2cL2cc0dixy9xmrt2s9V1muuviuvbqM1OObcpxC2/tet+vt+iyk/N356px6fAFAhEBMLbEbtNhJNtQI6lLb9e7rAtPF8e4D9a7+3PVnfKj1BgAtFtwwXDftoet0ark524XKiJXbpJ65771uXXKXtbH/3HVy95H6vnPq2/axjH0emvyuc+qaU4eUcgBAIxCTwXWhbxp86KLMXeyjC33Vm+O90nW9u3r/Q603AADGENoJh8aVhdQVfr8AbIwR04HYE/R9fcJ+6PW2U0bNa/uaeZLy+i7q3ka9d2Ff6wUAdZhrmt318hjs63v3dW+JbdPkPdTZ5xB19T77+uzsy2cUwP4Yicj7sZ8cUi6AoT6t9jJX/1S9fmx7e9k+11tL/Rztqt6hsve53kM93odQ7zrnxn26KQAAAACwX0ajEYEYkXZvnPq8CaPe1LvvfVHv/doXAAAAgGEZjUZ0TQIAAAAAAOgLgZgWDbWfLvXuF/Xu11DrDQAAAOAw0TVJuEED0K5jP6cCAAAAcBuNRkxfLcJNEwAAAAAA6AddkwAAAAAAAHpCIAYAAAAAAKAnBGIAAAAAAAB6QiAGAAAAAACgJwzWCwAAMHDMAAnsJyYFAeBCIAYAAOAADPGGbzQaUe8eUe9+ESAF4EPXJAAAAAAAgJ4QiAEAAAAAAOgJgRgAAAAAAICeMEYMAADAkdBjVthjbpjXmo7F0cV4Hl3XO1R+E9Q7bV9tlmV0+fn27QMAUpERAwAAcCTMjaPrBrKNm8quBiftst4mEGD+t/keqHdY25+XPj7f+pgDQF2Dz4hxncDNibHtiH3fUp8QmPVCx0Kvq1/T28b2Za9zSMd+3+vb5mfB1+jx/W5zPycAgOPVdkCgD0O9rg213kNHWwhAGwafEaMj3/YTgaGfJHNuvPX6vqcjoScndRpOQz/2Q0otbfOz4HrNVU5bnxMAwPDY5/rRaFT+t5ftk2Ot966CA03qvcuARt16d5F9BOA4DT4QgzSui13OxY/o/2HT2TJNPicAgOGzsyt1gN5eZ59uSo+13rt6H03qvesgTNPPyT59fgAM0+C7JqXSJ/zQE37Xz65tdLk5ZdlZCfpnVx3tbex1ml7E9PZddT3p+tiHjpmvbFfdQvW1u+eE6pP63vbls5CybR+fEwDAfgid33VW5b7diLZR711c35rWu812YY669d51G2Kon28Ah+VgMmJ0SqHvxtrVNcP+GouKxyLoqWW7bsJdy0Pr1DkWXdj1sfcdy9C+7GWx+urlh/JZcKXcAgCQwnXdG4JQvXcdIAg5tOOt2yfm530y1OMNYDgOJiMmJbrt47vw5px8fevqslOeZtTZR9312rKrY597LHMzP3Lrk7P/ffgs6KAOAOC4pQYh9i1Y0Va92844blqf3PX60ka9fQ/ButT28d633wuA4TmYQEwunZXQV9m+Ljq7tKsU3La7VXW9r7qG8FmgwQEAx8OXgeDK8tTfuzJbdRn2em1fN7qst+v7IdVblzmEenfZnujreNMmAtDU0QZiUuRcLPb9RtUVENjnqP+Qj/2+1SeV3f3KXg4AGL6cLFZX19hYWV1dL7qud1eod7zebb6voR5vAMdnJCLvQz7R6Ai1K+tAv+Yac8OXreBaz7Uf17opZbuEuqv43ocvsyLUPca3ju+GO7Q8VJavzqFymxz73PdmH0dXfbXYfobyWUjpElXncwIA2J2hnpupd7+od7+GWm8A3RqNRsPPiKkb+c4t07dt7sm1jacCTepS52JQZ3+7OPZNfhc5ZQ39s9DV5wQAAAAAEDf4jJgmuoxS9xkBb2NffUfsh3Z8hrL/PvpeH+v5AgD22a7HGwPgRrsJgG00Gh1nICbUhWSfyz4EfR6fXf8udr1/AAAAAMB+OdpADAAAAAAAQN9Go5H8264rAQAAAAAAcCwIxAAAAAAAAPRk8LMmtYEB7gCA8YwAAACAPhCIWRviDchQZ7Ch3v2i3v0acr0BAAAAdI+uSQAAAAAAAD0hEAMAAAAAANATAjEAAAAAAAA9YYyYTHochff391bGg+hjTIm26u0aR6LLurd9vLv4/XW5H9+4HV0dc+o9zHp3VR4AAACA9hGIyWDf1AxlcMs26+26uesymNHm8e7r99f18Xbtow19fE66QL27KQ8AAABAN+ialMh149vGjbApt6+bPZFhzBDVdr37Og597aftz0wf9R7q8R5CvYf6dw4AAAAcIzJiGjI3O+amWN8g+55O78MNEvWOv9amYz/efXeROfZ6p7wGAAAAYDfIiGmJvoF6f3+v3EDpZaHtd9GVoG69R6NR+X8Xmh7vXTm2eu/yMyJyfPXWdv03CgAAAMCNjJiWxW6OfDd9u5Zb7z7GLElR53jvg2Opt53hsSvHUm/7NQbrBQAAAPYPGTENNblR00+27afeXdv1DWZdbdeb4x3WVr37DgYce70BAAAA7C8CMYlcQRLfbDYhfd9oUe/tsTZC5TXV1/Fuu+591rtNfL79n28AAAAA+4muSRnsmx3XjbBrcE3XMnu8B9+yfa63vX3b2qx3ann7Vu+hHu9DqHfX2TBdf759ZQIAAADYLQIxmVJubHw3VLnrtKnLeneprXrnlNeGYz/e1DvNUD/fAAAAAOqjaxIAAAAAAEBPCMS0xNcVY99R735R735RbwAAAAD7ZiQi78eezs7NDgDQtQkAAADo2mg0YowYEW4+AADAsPFQCQC4r8NwEIgBAAA4AEO8AeljlrouUO9+Ue9+DbnewFAwRgwAAAAAAEBPCMQAAAAAAAD0hEAMAAAAAABATxgjBgAA4EjoMRTsMSDMa7GxIVLWa3uMiT7qHdpHXdQ7rU5tfV76/Hz79lNHn8c75/cS0/fnO6U8YCjIiAEAADgS5ibGdTOTeoOTemPVpq7rbQIB5n9b74F6x7X5eenr862PeRv6Ot667m3o+/MNHBICMQAAAGjNEG+YhlhnkeHWe+iGODvPEGdCGlp9gRwEYgAAAFBh32iORqPyv2v5vjjmeu/iRrtpvXcVHGhS77azj3LUrbc5zrv63A/18w10iUAMAAAASvqmTf/sGgNilzeltmOu965urpvUe5dBmDY+J31/fto63kOrN3CoCMQAAACgFLo51q/t29Ppturdd4CgjXrv4ga2Sb13md1wrJ9vjjewXw5m1iRfpFq/NpQ/8C5Gmbej0Zp9nFyvkw4IAAAOHe2d/riyejj2AI7FwWTE6FG77acCQzip150GLzdYk3KcXKOTkyYIAMDhSr3G71tboM166/ZS1+/z2I+3bmuGZt5pSxfHu4/A0bF/TvR6Q7ifA3IcTEYMusFJDwCAw6HHadBcYzjo710PbXwPkVzl7Hu9feUPpd728n2vd1f6PN5tvpeu693V72GonxNgH4xE5P1QPuz2Bd/3h+87mcZ+dm2j9+Vaz5VJEsouSalvqK6ubezfb8pxSt0WAADs3lCvz9S7X9S7X9S7X0OtN47PaDQ6nK5Jxmi0mQ7NF0RwRWHtr2ZdV8DC7tKjl7sCMq60S7sbkF4Wq6+rbr5Ic93jtG8pjgAAAAAAHIKD65oUioLGIqS+KGpKZDWW4ZK6r5Rtm7zHnDIIxgAAAAAA0K6DC8TksrvyNCmnr331ZSj1BAAAw32AQr37Rb37Rb0BuBx9ICZFTvBkSIGWVIf4ngAAOCRcpwEAGI6DGaw3NNJ2aGBbvY5vO9egvL7lKaOqx/YVGjQ4ttz1HkMDFLvq4CrPV28AAAAAAJBmNBodTiCmqT6DDH0HNNraH4EYAAAAAADqO8hZk+o45CCMSDh7JhVBGAAAAAAAmjvqMWJcXY8OYV8ufQxGDAAAAAAAwo46ENNncIFABgAAAAAAoGsSAAAAAABATwjEAAAAAAAA9IRADAAAAAAAQE+OeowYo+mMQgAAYL8xVhsAANgXBGLWhthAG+qU0tS7X9S7X9S7X9S7X0OuNwAAwL6gaxIAAAAAAEBPCMQAAAAAAAD0hEAMAAAAAABATxgjJpPuZ/7+/t5Kf/k++ty3VW9XP/su69728e7i99fH/nzjG7Rd96HV17W/Y/1823UfQr1D43Z0Uf8u6m22dy1ry7HX2y5LG+J4NQAAAARiMtiNyKEM/tdmvV2N6a6CGW0f775/f10fd9c+mujjc9IFPt/9frbb3pcOCLiCA23p+nPSVWCXem/08XcJAADQB7omJXI1+tpoBJpy+7pJFRnGE8S26933cehrf219dvqobx/BjK7207au691l5lGb9fZt23VQoIt9dKGLetvnjD6CMGa/TRCEAQAAh4RATEP6Ca5p3OrvDdeyXaLe1fL6MrTj3lZ9+34vQzvORt16dxnMTXFsx3vX2vy77PMcONTjDQAA0DYCMS2x0+v1jZFrmWv7XTQ869bbNJR31Vhuerx3bWj1b/o52ZU2Pt+7ePJep97m5yEe712j3v1qUm+yYQAAwCFgjJiW+RqI+5Qt4JJbb3v9Xd+w2vbhmKYYWv3rfk52/X6Osd67vFkd2ufaOJZ6dzUuTK7ceu9DnQEAANpAIKah1Iahax3Xtn01NJvUe5farnffDfuhHfe26tv3+xnacTaod7+od7+Ger0EAABoG12TEvm6L7gahiF9P1ml3qOs8trS13Fv6z30Wd82dV3vrrp1tF3vvv4+OZ9Q7xRDrTcAAEBfyIjJ4BqTIbSOed21zO4P71u2z/W2t29bm/VOLa9NQzvuQ6tv1/WOfZ72qd667m3XM1Qn375y6i3S3bmvy3q7gg37/vk2hna8+w44AgAAdI1ATKa6adX2spR12tRlvbvUVr1zymvT0I770Oqbs78m9e7yZrXOOodyvHPKawP1Ti+vDUP9fAMAAHSNrkkAAAAAAAA9IRDTkqGmTlPv3Rha/YdWX4N694t694t6AwAADNNIRN6PPe2XxiAAAIft2Ns6AABgP4xGI8aIEaFxBgAAAAAA+kHXJAAAAAAAgJ4QiAEAAAAAAOgJgRgAAAAAAICeEIgBAAAAAADoCYEYAAAAAACAnhCIAQAAAAAA6AmBGAAAAAAAgJ4QiAEAAAAAAOgJgRgAAAAAAICeEIgBAAAAAADoSSuBmNFoVP5PWW5eSy3Hfj1Uj7rLY+W63lto29h7AQAAAAAAx+cvTQsYjUby/v6+9bNvufk+tRzfz67tc5anrlNnv7l1BwAAAAAAx2EnXZNygxIpgQzf677lusyUdXK3BQAAAAAAsO39GDE6w6bPbj672i8AAAAAADhcex+IEdkERUxg5ND3CwAAAAAADlPjMWLaEgp27Kr7D92OAAAAAABAm/YqI8Zkn5jvAQAAAAAADsleBWJE+plhqMk+mAEJAAAAAADUNRKR96aBBd2lyJ62OXW5WeabpchVTt06uKaX7mNbAAAAAABwvEajUTuBGAAAAAAAAISNRqP965oEAAAAAABwqFoLxISmd469Zv6HljWtm6+sJvvIqWeb76ct+1YfAAAAAAAOXSuBmNgAtilTU9vb6xmUmorVrWm5KWV02f2rbkCFLmkAAAAAAPRr77omMSsRAAAAAAA4VH9pWoArcOKaMchkxYSCLKHX7VmV9M++mYx8MzD5ZmrKnc0pxreta3ls36bevjq73leorJT3ycxPAAAAAAC0q/WMGBMQyL1xjwVhTJmuQIRe7lrXLscXdLDrHSor9f3Y27qW62Wx9+hbx143Vlbsfdb9PQIAAAAAAL/GGTEhOTfxoYyZlDFmtJx17e108KFOAEbvy7VtncBGG/WJ7d9VLsEYAAAAAADa1WkgJpcvGOPrdhMqp86+dfl2XepmxNTZts8yDddgyXo/BGMAAAAAAGiu08F66wQL2sj6qLP/NgMOQ54WWndNEiEAAwAAAABAm0Yi8t70ZjtlsFxft6PQwLG+ZTZ7LJTYILyxQIlvwNrYa7E6+wbKddUxZZldZup2rnqklAEAAAAAAOobjUbdBGLqrgMAAAAAAHCoRqNRO12TYlkmBGEAAAAAAABaHCMmFGghCAMAAAAAANDxYL0AAAAAAADYIBADAAAAAADQk5GI0G8IAAAAAACgB/8XyYz2Gb7PSokAAAAASUVORK5CYII=')
