# Supplementary material for: Identification and functional analysis of non-coding regulatory small RNA FenSr3 in Bacillus amyloliquefaciens LPB-18
Source: PeerJ. 2023 May 15;11:e15236. doi: 10.7717/peerj.15236 (PMC10194069; doi:10.7717/peerj.15236)
Supplement: Supplemental Information 4 [file peerj-11-15236-s004.zip › KO/CK-vs-T1_map/map00220.js]

getPicJson('data:image/png;base64,iVBORw0KGgoAAAANSUhEUgAABIUAAAHkCAYAAACg3J/1AAAACXBIWXMAAAsTAAALEwEAmpwYAAAgAElEQVR4nO3d67KdqLoAUGdqv/8rr/MjZ6YNAQRF5TJGVVevOBVRvOAn4Gfbtp8NAAAAgKX8b9u27edHXAgAAABgFZ/PZ/v1diYAAAAAeJ6gEAAAAMCCBIUAAAAAFiQoBAAAALAgQSEAAACABQkKAQAAACxIUAgAAABgQYJCAAAAAAsSFAIAAABYkKAQAAAAwIIEhQAAAAAWJCgEAAAAsCBBIQAAAIAFCQoBAAAALEhQCAAAAGBBgkIAAAAACxIUAgAAAFiQoBAAAADAggSFAAAAABYkKAQAAACwIEEhAAAAgAUJCgEAAAAsSFAIAAAAYEGCQgAAAAALEhQCAAAAWJCgEAAAAMCCBIUAAAAAFiQoBAAAALAgQSEAAACABQkKAQAAACxIUAgAAABgQYJCAAAAAAsSFAIAAABYkKAQAAAAwIIEhQAAAAAWJCgEAAAAsCBBIQAAAIAFCQoBAAAALEhQCAAAAGBBgkIAAAAACxIUAgAAAFiQoBAAAADAggSFAAAAABb0v7czcOTz+bydBejCz8/P21kAAABgIloKAQAAACyo+5ZCX1pJsCqt5QAAALiDlkIAAAAACxIUAgAAAFiQoBAAAADAggSFAAAAABYkKAQAAACwIEEhAAAAgAUN80n6Wp/P55/P2Kc+7Z363P1+/p+fn3/SjP2eSi81b+2yOantOEort5+O9mHptn7ni6VdkqdUuimxfZzahlwauXXntuloGQAAAHjbtEGhmNSDecm0VOBiP18uUJGa98yyNQGvo7Ri6V3dT7n9Fks7F2QpWTZc7z7AFstz7f48s00lxw8AAAC8acruY98H8rMP4qlAQs3yZ51d9u4WKKlWLiUtds6kXbIfUmm32Be5NM6kr4UQAAAAvZkyKHSX0gf7KwGp2mVHaIGSaqlztMwb29ayq16LZQAAAOAu03Ufy3XR2s+zd8fD+pUxZEqWvRowuSvgcjQ+UiwfuRY/LcbhKdnW0vGJzgQGBYMAgCflxoc8Wu5KvaW38RN7yw9Aj6YLCpXIjSWTcubmemdg6Gj8nZL091reNGNj+8TmKVlni8BQyeDdJeMZ7X8vyc+ZZQAArnrrAxe91XXO5kcwCVjJlN3HPp/Pn/9yaroo7Vsf1bi7K1nPN6yfn58m3cCe7EpWEqSqzU+r/QAAcJerY3ICMKapWgqlovpvR/ufHGPobXft6zf3w5ltevuYAwBoJfZl16OvxYbzh2l9f09ND9PYzx9Lo3T5VH7CdFJftgWYzZQthWrEbmp3BCBad3+KuTNoktonZ78cdjYPTwo/S39leQCAEaTqxtv2d2uib0vo7+/7elps/v2/w1bUYXr7NMK/Y/OWLp/LTxj4CZcZ7UUtQKlpWgrFovrh9P208EYRuxEcDUgdrjOVh5L8li4b255U/mqWT+2z1H7KrTOcLzemT668aoNhpWmljonYdpRsU+n+8nYJAOhZ62ELauaPBXbOpJ9bPvytNNAjGATMbJqgUOoGUHpjqb2pxH6vmf/sslcDCyXL19xMU7/X7rva9K+kdbZCU5Neq/ICAGgp1fUq9vIzV/dp2aXqrW5asS5iMepzwMyW7z4GAAArCLtvtUinVb62rT74khra4C5aDAEz+mzb9tNz9NvAbqzOOQAA1MgNAp2b92jQ5tJ5wnXGBn3OpZXbllQrpdxg1KX5SaWvLgbM6vP5CApB75wDAEBPYuM1qqcAjOfz+eg+BgAAALCiaQaaBgAA7ucLqwDzGCYoZGA3AADog0AQwBx0HwMAAABYUPcthbyFAAAAAGiv+6AQAAAwj9iwEF4EA7xD9zEAAOAR34DQz8/Pn//20wF4lqAQAABQ5fP5VAdy9gGhPYEhgPfoPgYAAFT5fpY+DOQcdQNL/R5+5j4VINLNDKAtQSEAAKCJVuMFpZYpbU0keARQRlAIAAAYQmmw5yh4JGgE8JugEAAA0Fws8PL5fJLT7153yfoEi4DVfLZt+3HxAwAAclp03YoNNp0agPoN+23sIT8Ad/p8PoJCAADAv0oGka4daDq2TOlyTzuzbQAj+Xw+uo8BAAC/nW0pc9e8bwrzqRURMCNBIQAAWNjVYMcqAZJeu7wBXCEoBAAAC2oR2Fg1KPLdbq2HgNEJCgEAwCIEMdqKtR4KpwP0TFAIAAAmp7vT/XQvA0YkKAQAAJMSnHhH2L3M/gd6JSgEAACTEYzog+AQ0DtBIQAAmIAxbfolOAT0SlAIAAAGJtAwDsEhoDeCQgAAMCCBhXEJDgG9EBQCAIDBfD4fgYQJCA4BbxMUAgCAQQgezElwCHiLoBAAAHROsGANgkPA0wSFAACgU4IDaxIcAp4iKAQAAJ0RDGDb/g4OORaAOwgKAQBAJwSDiPn5+XFsALcQFAIAgA5oDUKOVkPAHQSFAADgRVqAUEOrIaAlQSEAAHiJVh/sfYM9d81/J8cxjElQCAAAHqalBykjHhM9BaeAOoJCAABMr9eH1pJ8jRgkAGAMgkIAACxhxOBKr8EsAObw6+0MAAAAAPA8QSEAAIDBpFqRfT6fP//llj2aJ7cOYB66jwEAAAwkFxDad5OMfd2uZJ7cOoC5aCkEAAD/L9d6orR1xX7+o/V48KalknGzSsfWGnEMLqCelkIAALClW0zEfsvN+/39zHrgyPf4Ken65TgDjmgpBADA8o4eoFs/XGshxBmlgR7HF1BKUAgAgKXtW16UPEyXtBI6CjCVtPSAvZqWP6XHmNZEgKAQAADL+z4cHz1It3zIFhiiVjgW1ZXjR0AI2DZjCgEAQPXguyVfdYKWWh5v+2Udt7A2QSEAAGgkbLnhgZsnpAafjg2OnmtlFAaLwmnAfASFAACggdqWHB62uWJ/7Hz/LhksvXRAdccmrEFQCACApYUtLHKtK3Lz5MTS8dANwNsEhQDgBQaXHY8H+Lmlyre2dUVqekk6APA0QSEAeIgWAmNTfsATvDQAniQoBAAPMHbI+Gq7CwHU6uG64voGaxEUAoAbfd/4qmDPZT82jLIdhxYYUEZg6B4rXoMcR/0TFAKAm6kQzSk2+DD9OnseCv6xmu+1TWCojdW7Hq++/SP4bNv2o3AAoD0V6jUo57kpX1YlIHqd68ff7I/+fD6f7dfbmQCAGan4rEOLoXkpV1bmHnaellZx+1Zo9ENQCAAAEjzUsTJB7/NcO+Lsl/4ICgFAJ1IV7ytv1VTmr/FGc13e8sNvAkN1XDuOOab6IigEAI21rhBeSWvUimlJZfGJCuWo+49rPNTBvzzEH3PtKCcw1A9BIQDowLciqYIE7/JQB//6nhPuUTAfQSEAGEzYpWn/79z02Dyx9GrWvZ+WWtfR+kryGVvmaJ6jvLfaJ9vmjecslCGk7QNDpa05a8+p/f2kt+67veUHWhEUAoCOHAUXvq0Y9vPtK+qx6bl5YunVrHs/LbWuo/XF5j9Kp2Ses/utZp8wD5/fhmP7a29tcKjkHvNNe38v6Ok6nNvu2laGsRcq+99GImA2tv+9nQEA4LeSClUuUFFSGY3NU1qRKwm4HK3rTP5LgzO5ec7uN4GhuDMBlNh+7CUAIyAE5b7XxTBoU3L+pOZNTd8HYXo5P2PBqtq8hdsTXh/D366mfzf3yrEJCvGK8CJ69sbSKi+93GSANcWuQ6lrU+x6eVXpNTB3rS69dp/Jf+kyuXXfsd9Wl2qVFhObr4cHvX2+HBe/2Q9x6oppZ4IkuRatsfR7PC5zQZ2c2HWv1228W/gcyDsEhXhcSWS89I1wiwuIixDAb1feRsau3W9V9FQwn1PyMNhbC4BYXh0zf7Mv/rbiw/qR2MP8mSBJzblXUw5nAzZnl2sh9pIl7NYc/pbqEr1fJkwzJvbCvubfqfRcS8YgKMSjRMYB/parvKXGukmNO5BqDZObJ1ehPLpeh+Mg5OYPx6E4ytv+37Flwm04arVSs996CnCNIvYg1VsLgFy3FWUL9XKtPI7O7TPn3NnztNVyse25o7VhKviz//f+XpW6H8aC3kctk4/Wm+rhkUvP9bV/gkJ04ShqHbs4fn8v6cqQuzCm0j+q4AK0kKpM1/y7JM3cPDXB+trrYMn2lSx3Zj/VrrckiHGk5KHg6TfYb70xv6sFwFnu4fC+3HmYumb0+PL47WeD1IuWlNJ9mHsmq7mf91hmpAkK8bpc88NUMKgkAh6LpIfLxqaHUXDRbmA1rnXntQiajbDc0Rvzp/J1lWMdrsm1FtrPU5pO7y9m78zPmevRUaudr7PX5bPXyF7KizI+Sc/r9pHuK2l8bySp9EvXkXpDIeINPOXta87VylzYrexKOrVphMu4dt/ru7/3L1tS89VMf4KAENwrd01Izb9tf19X9tPf9t2eq/mJte556np0dM09c89tmR7v0FKIKZRGyc/q5WYErKGmOfhd16cradcsl1tP6X7ILeP6fZ/SY2SUFgDAOVdalMTSWkHuXpUaJiM2hEaYTq73RLieWF5SvTbCl+ypYTtiPTRyBOf7ICjEo1reNN4wct4BoJUz3eRiLb90G4M5jF7Hb6F2H+ReiKT+XTquTy6NmryUzl+7PvoiKMTjYm9+c9Hx2gj4Po3U/LF5cvN7mwncqeSamBpjLXZdi/07Nz7a0Ru/2Dyx/N+5ntj0oxZBqfXt81qSb9roZZ8q3+ti596dLfRi5+6ZdajPQR3XyzUICvGK3MXliQh47dhCLobAXY6CEalgUC6QEQbMYwHu/bTUcrm0Y3m8az2pYH0YIMrtu1Tg6SjfwL9yXUruCAilgsG1Yi8mace1cx4CqGsRFAKACeQednJB7tKHpJJ5joLpR2mk8tKqUroPRqXSVwGemwfWsRwFe6E3swTGnsj/DPtpFoJCAPCiVl1UU91jWy3XouJ2lMbZbahZt7ef8IxUi8HvtNh8pY66hKb+ncsjbcwSFLnCPjhm//TFJ+kB4EWp1iu9ahGseeMt/90Pfyq4/VNGz0p1+Yx16zzb+ue7jtj/j66tV9dNvW933fC/Wc28bVe4FvdHSyEAaKzmLWHu7XbqoSU3Ps9+ntz8+79r0s69bS9dT5jG0XbG3vanpu/zEstfat7S8ZOAOrnxgFoHZFLnbC4wRHupe2BqPLg33XWddx+Jsz/6JCgEAC8qGTB52+4dcP9q2qVj9JxdT2rdNfOWLL/a2EIrVc5X2taepQLC379L7Ze70lXHMfG+2csgFficfbu/YoFg+iMoBADA7Uoe3AVv1lDbkrIkcH5lfY679kqCdbmvQqb+TrXASbUEzY1plWotup+nhVwL29k5r8bw2bbtR2EBQHulDxpHg6HStxEfKMNxXp5c59V57lgv/6nZX7lWALnunUddynLrORojKLZcrDXSUbfYo7Qpc9RdLBXwKw0Y5YJFJQEl3YdZ3efz0VKIPtVG6Vdulgn0q/Sh2/VqXLM+OOQennMP9rmHuO/0VIDgqbf2tFPTrbRm2pl5Spar7XLLPc50Gcx170110drPm5tnb5UWPLDn62N07fM5/jLBvsL4/W8/HeBtrkdzmiEgFHtQ2g/8vZ8v/C0M4qS6Z+zTyqVTMk+tGcqIY8q5XyUBm6ti16wz83zzVDIfzERLIYZR8mby63sDUkkA3qYp+pxmKM+jFy6xB6NUS4/ahz5v7WlBSzLuMsM1HkoJCjGc1BvF0JU3iwCtpa5JKp1jmOkLKqmxV2Itdfb/Lkmv9L5busyV/eyhbn7KdyyxLqJ7se6m+79zY/8cLXfUlTXVchFWICg0KMEO+wAYz9EAqvRrpQeEXLettwItAjwwrtLx9b7zlv6eG2eoNG3jTIGg0HBWiV6XvjX0MAWMbvbrOX3JDeZcMsBzagygkrf7+3/f/dZeEAkAyvgk/SBWCQZ9lXaxyO2X1fYZANxppEDLSHntjRducY6n65yX0B+fpB/EyhfQkiaksQGlBYQAYE0r15tasO8A1qKlUOdUbMoYvBUA7rO/z/Z+f1V3gn45P6EvWgoxDZ98BoD7jHJvVQ8AgDq/3s4AaSo2AADALGJfNQTeJSgEAAAAsCBBoU5pJQQAUE7dCQDqCQoBAADwCF3IoC+CQgAADE0rIQA4x9fHAG7gDVh/PDACQB++rYXcm+F9gkIAjewDQSo5/VE+AADwN0EhgAa87erfvnyUF8zD+QwA5xlTCOCCz+fjgWRA32bruvkBwDsMOA19EBQCuEhAaEzKDQCA1QkKAZykhdD4vKUEAGBlgkIAJwgIzUNgCMblWgwA1wgKAQAA8DgvZuB9gkIAAAAACxIUAqhU2l0h9nWr77T99BXekJ350teK+wkAAJ4kKARwk1jg6Dtt/9v+75EDH7m8nxnzI1zGuCFzKw2i5pZ/ypkgJwBxupDBuwSFAG6motM/FdL3lQZR71R6DAhQ9sEg0wBwnaAQwM1yAYd9i4PY/1PTci0qYsun0ivJT2z+VNeu1Ppyy+a2K7e+1Lbqcja2M2X2DQ4obwCAOoJCAA9IPbDGupGF/98/8P78/Pz5bx8E+U7bryucL5ZeKj/7ecL5c2mHy4friU1PbVdqP4XbW5pvxnBHmaXG8soFNlOBR8cTADATQSGAzp3tHpF6gC1JLzXm0VHa+2Vi87Tq6hEGo2Lp61YyrrOBodhysSBiSWDz6P8AADP439sZAFjFXa1WYg+24d93rDNnP9ZH620O0/WQzraVHWdXBnU3fg2rG7mVnHO3f/tWzsCzBIUAHnRX15hcJerOStYbFbhU1zTmkmr1s//9Oy08BkuOy9IWcyXnV02atOHh8R0j7nP3CYA8QSGAm4Rj5pTOUzKGz7b93Z0lnJ4aSyi1rpL8xPKWehhPjSVUmv8wL7H81Wzbm4EzzksdG2edDSDlOG4AgJF9tm37UaHpjweUc+w3ntLTsRYL7PSSt1HYZ+9LBX9Kgqr7ZXLTYgHQo2mxPGgd9D7n7PNG3eej5ntFygqe9/l8tBQCAN6XehDIPSDEfms9rTZPANAb3Sj792bdQlAIYHCtu9gA//Hmuj81rcdqupGWrPebbov0ZlN6Hzqar+Z+5oMDkKZuOJY3y0tQCOCE3r6S0Us+RtRTOa6sRWWo5UO/AMB4ct38tq28W2KKAHxaaTfm2vHdjgKAymAOsbEDv5TxOc6P8bw5FMSvx9YEMBlfvxqfSlM/9gOPX01j2841ld8vH+bDcdK32LmszJ5Ts69z52ZpOq7d81CPauvz+Tg/JvB9xnjq/BAUArhIhWZMKk0wv31Lr/Drhfv/h3/HfttLzRPO+2Slvhe5a2vs65S16ey/Zrnavl1NaTfEM0qPwRGp28xBSyGAQdRUcOmHgND4cg/vLR76Y+tKrSc2H32JtQIL//+9LuRajOXS2wcrwvRWOS5Kt/Non5Sck6vt21m9dS8uWe9o9QR1m/k8dY0TFAJoYP/WMnzo5H1huag0je3o4b3FQ/+eAEA/7jx/r6abatWy0vHQ6hw4Ssc1fC615RlefxEQmtkTx7qBpgEaOfqKCu9RUZpXTdm2PA6c72N4+0HJtQeeFX4w4Ci4GJs/lk5snnA+GJWgEMCNVBLgulG++NRz3maXeljrpUx6yksP7A9CZ77uFzvv9y23Y4GeVNAnnD8WDArnSaU9kqv5Lln+rX1zZ8AuTHvU8v8SFAKgyOg3PMZ0dNz1eFz2mKcV5B4qw25++79jv4Vplf6dSnv24yFsiRELzuUe+FMtOmLpnAkeMJ+jlpm1x8XZMYZ6aCH65j2n57GZ7ux2Ndt1SFAIgEM9VHqYW2rw5lhFK/aw/dRD//7vKwGAkc+pniu/qbyF00vGlTq7nbVjVs0gt53h2F5X5zmaj3GVPMTHAiC5oMjdwdmRj8VYiyfWJCgEQBEVB+509a3ukw/9tespWXYUbwazrlx/VmmxAz05c961bt3xVL1ltvpRb2MzpV4EXU2rJN2jFkFPjD91dx3c18cAyJqtogOs4TsGyMitsmAGtefi0cN8rAVn6v/78YBi86TSLJknHGtoVLmum7Gxlr6/x16K5FrOHrXiTQWeYr+fTSu27FG633lSabbYxrdpKXTB3QV6Z/pHF9sRxSKxIxr5pgIAdym9P45cB+idfctVpa049nLdC49ajcZaa5R2UyyZ5656+1OtG0cYm6kkwFO7XMmyV9Ru49sEhS4a8QG+9cnfg6Oo7Sh6vliwprDypAsZs5nl/jGKMw86pWXkHnov5wUtxa4FqWmr1jvuHA9ppLGZYt3RRtTzMSwoBAAsqbcHkKNxC2rmK9mG3Dx3v6Wu3dZWZTTyAwXMKNfd6PvvK+d8yZgwPYsFQ966P802NtOb9/rejkNBIQCqaC3EDO56ALmSn5IuDqXBnpL1leblbqmyqC2jkjfJrlvwnNpzsaSVyhkznPdHLapqhOPcxKYdjYUTzrNPO3Ytzs1z1AopXHdpWrF5Uumm9kMqqJja9rPb+DZBIQCiYjc8mMldDyAt8xJTMiZGSVfx3ICeb4hVmM+U0QzdDM4YeXt7HXy1VI8Peb26sq9Kj5Gz44yOstx+mbOtp46m9TY2U83vNfvkaLtrprXM19MEhR6QiwrWNJ++2pS8lSebt7fcrh7y/XbTT6hR09ccZvTWQ+rRuA5H81xd79HbzLv3S6ttu/rANaIRr9Gj141WObauaFWurQIgIyyXCtpfWQekCArd7Ki/fmlT8Zp13Png9mTz9pbb1UO+nywnAK678xqdupfUvAm/MzAU/h2u+0r6KXfub/dbeF7teXf2WWhmvQRNU92o9s4ErWLdt55q4OBZ7D+/3s7AzFo0qyuZ78mD+cxJfjatlts1ar4BuM/VwMwdYmMYPL3+N9ZZ2ypp5YdEmFGq2+fKrWP249r0sP3fPBy1ZD2T5pU0zqyzl33aCy2FblI7oNSIkcq3mrdf9WS+9+ns3+r2uF/giGOWmXyvxbFWnN/fuU/peBPKiBWUtqDreZybFsvtz/nUPKtYcZt5j6DQjUqaYH9/G83bzdvPejLfsXX1tj8AVjbyA8io95LaPI9cRr2oGcqg5LdUkG7b8uOixFqC5Mrx7nzX/tb6GDzTLejtcW7uXm6/7KjXuBHsA+u559VY165wvlSQPja9tvtZOH9pvqknKHSj2gt8iwP6qZPi6ZOw9aCTT+Q7ti4thQD60su1OPfAGXsojVXAcxX3knmO1vGWXvIxotzLsDO/xbr25I6xoxZeZ7oHtsh37W+5QNgZ6oG8KWyFGQu2xM7lXDDm6O/ctSLMVyyN0nxzjqDQRGY9GWbZrlRXMhiFY5ZZ9dAdKbfu/b2jZPnUfLXz9MT155xYC5eS30rTKz0ma92d7zP5acmxTA+O7glH50zqvGp1fO+DUan0nUttGGh6ErFoag9adMF6Y7tUPgGgLz3Vb2Z2tg50tntWK2fW0bobGszkG5A5OkfuOB/2LZNc+++npdBNcm9SSvom1zQD3/9+tyebt7fcrjfyHabVa7N8gJXtr8se9vqnjO51JSB05rdWngoIwYreOB/CLmuru7sMBIVudNQ0u1Uz8CdP0iebt7fcrl7yrYIBwJeKLj258tARG0sk9Vvr436UgJBAE3epHZYiNW5P6lxNvSwPz+fci/bU9FgjgHBa7sV86m/qCAoBwEmzP9TPXrmKld9TlcrZ921LYTmp+N/niX19R5DoTL5zyzjmmFnpGD2xYz63bG5a7bwlyxtbqB1BIQCosFI30JW2FVaX6zrfWsu0z+Q7t8zREAKtx1sCeJug0EUzviWeZZtm2Q6gH6tV7FNj3cHbHI9lct0tUmMkxtJIdd9IjaOY+iJRqjvK0/kuWQZGUtuFjHE8MlD/tm0/Dp7+OKnPsd/OGzmIpsyfsfL5VfogM7uZ9sPRNW+GbZyBcio36jV6H+wZOf9X5+Fv9tk59ttcHgkIfT5aCgH/GfEmMnIwi7GMeH605isgANA3gaE5PFmOgkIAkKFy9beR3+jvPTl+CvdQXgB/8yWuOTxdfoJCAJCgUhU3S2CI/gne1Rm9Jd/o+YdepFr2un72KTU+21MEhQAooiIB0K/Rr9Gj5x96EzunBF779Pb1T1AIKFLyaeqSKHdtOm9fJOFIyzdxta0gYvOHg0FrWQEAbJt6NXGCQsCh8KEy9SAaztMqHTcw3lB67MW6Up09bmuXic0fNhl3/gAAkPLr7QwA/St9MH5qHt6hyTHwNl/AY0TqNkDPtBQCmtO6B34LW+ykupql5gtbIYV/f+eJ/TuclkoztewRg00DAIxPUIileds4B+V4jof5tmJdtsLASSzIkwr07H+LBXT202Np7OdPpZkLOgEAMD9BIZZ05q347EoDK60eGkvSqRnThXorngd3bnNJmrFjOrfc/rfSPB91r/E1EoBnCbgDPRMUYikrPgS31GNAiPNWbR0Stp55an097+Oe8wbAWnq/Z8JsDDTNMvZdLqiX6p6Sm+9sOqXroo0VB27dd7/6/ofzDQBgNVoKsQRvHK7Zj1sS+6201U9JOrl5uM8IrVnucHWw5f1yuf2XG9w5d+wfDTIdWz5MvyRNrSgBANYkKAQcKh3zJDXvfpDdo3Q8lL7nrsBQ6fg2NYHAs8uVqN0HZ/dX67GFavNxZrwi6MGqQWwAuIOgENNTcYTnxb7EdaRVcCUn1UrtyvpL1+s6BABAbwSFAPijxRv4EQIgZ4JWV9ZzZh1nlg2XGaEsAAB4j6AQU/NAVMc4PrTQ+zn35HXhylf2zgwAHi7Te1nUuvsadWf6s5VFjbv26xP3rJXLjfNyrVK3zXEF9EVQCNi2TQWFYzMcIzNsw+pGLEMBd+XGelLHvOMqzwtdeJ5P0gPABftP2qe++BXOt/89nJZ6w5xKL/WAEVtfmNeSfANQJ9XSU8AD6JGgEACXrRxIiH3ePfaZ+Z+fn+jn38Plw4eJ2PT9tNTDR/iFtu+8NfkGAGBugkIAFBEoyDv6xHuuVc93mdg8rd4qpwau9ml6gPYE2IFRGFMIgEs0hy9TM+h06weJMN1Zy6t0ICLbzXsAACAASURBVNejY7YkHYPGtqPcWIF75TH7CN4hKAQAD3qj0pvqmtYizV6E+Unl72j7S9IpXRfHlBsAvEv3MQCIKA2gHA3WHBuzJ7Z82H0sXG6/bGp6bhDp3LypfI+k9OH+aD5Bgmc9WW7Klqflrv0AvdBSCAAuKB2jJ/ZAkFs2N6123pLljS30Lw9yYyopN2ULAL9pKQQAEBitpRS/1bTugycIPpYRqIX3aCkEAAnfpv8qqn/rfZ+0yN++m12sVZXAQnt3l1vNPNCS4wzomZZCAJAhAPC33h+kn8rfd+Du799c0/txBQCz0lIIAAp4aO1/H4QDad+d1973xyieLjeeI6B+nfMBuJugEAAc8MDa/7bHvqa2/y321bXY58nD5XPz9Lw/RvFGucXmoZ39fraPr1thf/Z+f4HZCQoBcMlKFblUV7IZ98FoD9C5/JV8Wa2kK5juYu0pt7l4uG8vFuAEaElQCIAiKqK/xfbDjF0klDdQSuu5Z2ipCNxBUAgALlI5B1bnOviM2T5+oPUTvE9QCIBLVOh40kwPQytRbvNyD3jeNzBkvwMtCAoBLC41wOtXOMhy6fzQ2p3Hlges+zy5X5Xjs+zv9wgMAa0ICjG0o4fT8N9unNBG6lzSGgB4mwdlGINzFfogKASwuNz4BLHKWurtpModADE195jU8q3vLyUvDa/ke7QvOALrEhRiaDWD7bkZAwC0UROo6e1lwn69uXrk2Xz3tK0AR369nQEAxjPb10+Aebg+jaOkrHLj2V11NlCTy08qTcfl3wTJoB+CQgAkK7ClVO4AeNrn8/kTaNn/f/9fbtl9a6EnAzZhvmPbUUKgCWhBUIjhlTyIelgFABhXLAAS+zrmz8/Pn+mx+t83jfC3J+uKYb5LvvIJcBdBIQC2bfu7QlwabP2+3RR4BXriwXouRy15ages3h8fb97D3gxMvUm9AfpioGmmsL+5hwMHuukAkCN4AO+LfQ2sdsDmWH3waJ1X64klXzED6JmgEPDHyA9GKmJt1L5d9zYe6FXqy1H0Y18+LcrpzBfRziyfy3dvX1oDOCIo1CkVmXrhzd3D6jkjHnPKua3aY2DEYwa+jOExD/WmfqUGUT76rPv3/2Er8PC8jXULi6V/VFeMBXJq8x1LN1zmaDvCv2cy63bByASFmMqqfbPhCc4nYDResvXh7Gffj6YdtcaJlX1NXfHKcVOTrvor8CZBoY6pyJSLveG13+BfZ8bacn4xI+POzUV9CfrnPIU+CQp1TmDoWKxi74tIkFc6MKbzi9kIBq1HXWpe4fl81B0stoxjA1idoNAAVGbSUpV7n8puL/cgVfvljVy5HP1Wug7KpfbrmfPLuCz0zvVjPu71cyv92th+Wk5J4Ij2nKfQL0GhQdR+YnMlNRUFzqkJ4hzd9HNlcvSbY/9esWtM7fmljIAnld4bvGADgDhBoYGEX16gjP11zVElumUFOxVoKKnIK+d2PDgBI6i9VgkMvWf/0iH3ha1Y165wvprWrWe6ku3nL803wMgEhQbkJvSfkkCA/VUu3J/hp1JLAjNHrYRqW3CV5kE5l8nte/sQGIWH8rGE3Y5jwZZY0CUXjDn6u/RLZEeBp6N8c8y+gr4JCjG81I1Gy5E2St+MHe3vKxUCb+fuVRLIi00HeFKLcWA8zL/rqHvy0b3l7q7L+2BUKn3HTh3nG/RPUIihpQa8Nf5SO6X7MBe0uVohUI7t1YzBUXN+CRYxMsdv39wL5lfTIrn1+XrUPQ1gVoJCDG//4BpOpx+prmk8q3af155fypRRuSatQ2uh/r1RPmGXtRH0fhz3nj/gN0EhpuCG07fWLYd4lrICZiMwdF3NPkyN2xMbB+ibdrh8LGATG6vwu2xq+j4vsfyl5j0aywhgVJ9t235czJiB5r7Xpbp+fcUGbMy1IMmNR5OqXKXSiU0/Wg9AKdeRNSn3a+y/d/W8/3vOG/Cfz+ejpRBtlXwONPfW5mgazzvqJpQrm5IuRiWDNyp/AIAxCAjBWH69nQHmErsBhMGDWDAhnLZvJlzStzvWBBgAIGek8WN6ZP+9p9fAS6/5AtIEhbjF1QqCmwkA8ASBjWvsv+cJvAAt6T7GLVoO4HiUTqwi4mZ5nordOGJdM2sG/Hz7HKn9tP3b+QXmZeDp6+y/Z/S8n3vOG5AmKMRtjipYJcEHAYpnuZGPIzy3as6VXt7q5vIRu36obAL0yde4ntHz/u05b0CeoBCvyX3lKpzHjQb+Ezsfegn0AIxKa6HrUvci+/Sc3Bdee+K8gbEJCnGrux9Uc2m7QbGaWMuh8Gt+4TmZ+2JgatlUsLbkK4K+Kgj0TGDoutIuwRxzHAJPEBTidlowwLNigZvvefj99/7v/Xyly27b3w9Pqa5e4W+1D1yCSMDTBIbasy/n5VyB8QkK0dT3Aa5kLKHw4XM/rbS5bKwLmhsTqzsaqyf2d4tlS9Seo85ngPWoz41BOcEcBIVoqiR4k3oQLUkHSEu19jmTxpllU0reumsRBPREa6H3aF0+BucHzOPX2xkAoE6sNc/olbNvV7ORtwGYi+7v77HvAZ7z2bbtRyWcWYz+YAw1cq1rcpXp1CDQpcvGBq0uGUS6ZGDqkt/gDu4fpDg2npP7mAH9UDYwj8/no/sYwKhyFbKSylrpWF2536+MM3Q1/wDAswSEYD66jwFwO5VIYFS6Mj0jvE/Y7/1xL4c5CQoBcJv9p+wBRiVAwercy2FegkIA3Mbg0cAsBIaeZ58D3M+YQgAAUMCn6u/xDfwIAPXJMQ9z6zYotNpNwYUWAIAVxb5AqW7cB2UB8+sqKLTyJ4hX3nYAgFFoLURrvb8Mz+XPeQDj6yYotPrNdb/tq+8LAICeCQzR2ojHUu/BLKDM60Gh78VkxAvhXfaD6tkvAAD9UV8DYAZdfH3MjfRf9gkAQN++X1jUYgKAUb0aFNLsNk8lAwCgf+psbXk+AHjOa0EhAaEyKhkAAP1TZ+NOn8/nz39X5qtJB1jD62MKAQDADAxAzR3CYyp1jB0dezXpAOvoYkwhAACYwTcw5MH6PPvubzVBxhafjxfUhLW80lKo5g3K/sIWvn0Z7U2ML1Q8c5O/ax0rlxsAUG7Uuir9yx1TNcedYxP46rr7WKyJ415J88ea9O+mr/lvI96AlBsAUEt3MloqrY8eHXfqtcBet93HYheyVW+ogkkAAGPSnYxWfn5+mjwXtEoHmEPXLYVi9s0iv//+/v0NJIW/hdP2y4fd0fbzhGJd2Wr+nUpv1WAXAMAKdCcDoFfDBYW+UsGf/b/3AaHwZpwbnyh2w04Fj2LrjaUdGnlsJABgLCO3CJipjqQ7GU9wjAE1hg0KlQiDNUdq+ummlo/9pj9vvdrByGvLZP/7l5snADMb8T43Y11JYIhaJeOq5uq0sXlS6ezX5ziFNQwXFLo6oHSLzzSGy5y9YLrIxtVUAHPzHqUTG8hcmQAAd4sNbQApuWNk/xK8xTxH8wHz6Xag6Vg0+6mH9pJgwpvpza5VGR+l44YHALzFYL9xXtIBPKvrlkK5ppCpgaJjA0+H6eTGGArXE8tL7Kto4Q2sZHDr0jdEbo5xqaawAAA9KKnrlYxFqR4IwF1eCQrVdLlKzZP7XH3puD61n7yvvSEfpe8Gf55AGQBcUzKuXunYe1fG8FthfL+jbcx9CXf/8ZTZrbKdMV5yAm/puqXQKFa+gb3hjv2tDAFYScm4eqVj710Zw2/F+2+q9dBRi/QV9tXs25fSaruNUwWc0e2YQiNY5Qbdo+++33fJu5KWMgRgJVdaa9fOV9JNfkX7esxXaQt5CAkIAWe91lJohs9xPjXo9cj76A5HbzJrrP62EoDzVgpmtLpHxsZgPEp/9v1cs29r9kVsLM7el6PePhg0+7kC3OPV7mMzBIbutOq+iQ0iHvt3atnUwN7hPC1aGQGwnhHfyF9tUXt3HnJ1wpH2c+hom2ud3RejLEcdLzeBFroYU8hF7F8r75PaptOpQcaP5l91/wJwzojBoBJHdY5WD50eXn87M2B36kUXa5r1WgS84/WgkArCv+wLAOjLrPfmWberN6VjOMXGqwxbG5W03FKmc8oNUq7MgbNeDwp9pfrBrnCBKx1kEAB43qwPXD11PXl7/Xep3aZ9YCiWjoDQmrQMqrM/T2Lnjv0If+smKLRt8RN0hfFeVrswrVCmANCz3Lh64dh7X7nPyofTStLxkBZ31JVPPWodgkHnxMYoM5YtpHUVFIp58sR1objf3ftXGQLQ0qz3lZIxhErmyc13lM6M+/UJucCQfTq+2mDprNco4DndB4V41shvn85+CrU3buwAsJ5Yq5BUS5FUYEjLknEpu2ft93fYqrHkHISZCArtONl/G3E/zDIe1cjBLIDZeAM/jlbjMx59/Sv12xvHSRgYSr0ccwz3TdDhHeHA7rEx1noadw3uJCgEALCAWV88xB7Wzj7ApcZNurvL1j7t2FhMqe0p+VCLoEN/WgXtBCquy/U0MIYXqxAUAgCY3KwPjkfBklm3e+9oGw3s3Qf7v3+54HJscH7lyCwEhXZWqTwAAKwiHDvkK9Y9JJzvqBVSbJlYQOqo+1nptCv1VN3Lnmc/jyl3rilHZvTr7QwwlpomlLl5j9L59vG9q8nmU9txdl4AoI1wTJDYuCH7+fZ/pwJCuWXCefbr7aUu8M3PflyVXvI2uv3+3O9nnhUe26lAbRjMjXUbjbUSgploKUSxJwNCqT79LQgIAcB6Yl/wuppG6Tw91wO0ILqm1SDntJcri1S305o0YBaCQhRr9YbrKJ27L75PbQcAwLal6za19Yi7hzo4GnSX3wTPgJkICtFc7KsZV9N6Q6vtaLk/AID/pAaU7nWcyF7zFRPbp7nfZ7byto/sjvPtia/5+WIgTxMUoqmWF983gyittmOkyh8AjCj24iU1dkhqEOnU599rlilZ/qgLW88BrqMgUWye0aTqnqNv14rueo544kVvyTp6uS4wB0Ehmml9cQorVE8REAKAsdSMHVI6tlBsEOmS9ZUsP4OasZN63P4Zg1r8Ryt9KCcoRFPhxXfUwEir7ZhlfwAAHLkydtId9aM3x7BkDLHxocKWfeEXysJljwZrTy2/ny83TlUqP7GWi45rzhAUoplemzvXarUds+wPAIArSuo/d7TqmK3eFdtHBr0+LxZUiXX/DD9XH366fj899gXlVNBnP3/J+GhherF0PG9whqAQxWIXy9i/U8vmLrr7f989mN9T2wEAQBl1J94UBmdy84R/l6afe0ZI/VbaDU5XOa4QFKJYSZ/71PSSi+j+Ynynp7ajdDoAABwpDVgQV9KqKjWY/B2OAkU1+VH+XPHr7Qz0xMkEAAAwn2/Xq5pB0ltJ9Yi4Yz1QS0shAJZSOjBkbvmnXiIcDRxpYEkA+FdqmIe9fZAm1X0s/Ds3RlBu7KAwb7mxhMK8x/KQyo/6AGcICvGPWSLMs2zHnWZ6OB6ZcnhWauyyp/djybqO3irWjDVw17YZRw3gOU+MvzmD0n2SGsfnbPpH6Z1JuySPjgGuEBTaUbGd54Iyy3bcbaaH45Eph3ec2b+pL4wAANRSn6AHgkKAh+NOKIdn3bHfcs3GU18uDJfJtRLLvR3eryf2d2ywyti/c5+2PdqW2DwAtNVTd6GRXxS9ue9alp8y4CpBIWDIh+MZKYfnnd3nqTEAjoIl+77/qfEEUnnKBWv2y6X+ji0b5ik8BvbLlmzLUR4BmM+I1/q3Aymt95ky4ApfHwO2bTvfLSi23P6BMTYtNqhfyf9XoBz69w2e5IT7vKZM7w6m7ANAsd9ifx8tt1e7vQDUc08GWtFSCDit5MEv1vWkJn2VnmPK4ZpUQG3/+3darvVOLv3SPOTmbdVdINaiqeVyMx8rAD1xvQVaEBQC/hjl4Xjm7kzbphze0Lqb3NmyqU2zZ6PlF2AURy09S5Z1fa53Zt9dKSvqPVFGsWEWci9fRyhvQSHgLyM8HI9wcb1KOdwnNt7PmWXCaakueakKSrj+XMXiaLynWB5i+U3Nk5s/tf6jtEc9PgB6FrvG7seEyy3Tg9w9orbeU/ryqvX9qDSfZ8qqldo85uYrye9ROk+/KLqrjI4CQHfUt5/w2bbtp/dMPmWEAiNPGdZJXTBLKxaxriThtNiF82haLA8ztUoJKQe+jsq89Pig3qgVOebiOBxL6b249fpyAZXcA+teq7zVvmBpdY87CviULF+7D2r2Z21ZXXG070oDHKm0j/J6tqzuuLbdWUZH+7H0+O7t5dnn89FSCFaWuhjlLlKx31pPq83T6JQD2+bBD2A0sQfBo4fDFuvM5WXb+moZ9HW0T1rurzfup7EH/ZKyukPNtpeUS0leR6jD3FVGZ/d3T/tMUAjoTk8XyZUphzIlLbpyb6dKW26FFZQ3mswDMIcnA0dhF+SS1iklLVNi21Czrjv2QW3Lqbvl8tMqOJFLJ1dW39+f9mb9ttd6maAQ8Jc3HyY9yP6nl3Io7fv/tWLZnXnDdrRvc8uV5qnHN8UAqwnvqTUvA86KdWVLzXNV6b2mtIXEUXqlXZ5K1nVn97ESd5dBTUuXFoGSMJ2SNN/sPsZ/BIV2ejlQRq7I97IPOe/NZqI9Nqd8Sw/lcJSPWCVC2UEZ93pYw/deGRt3JDctJTeuSWzdqd+eVttN/cr4Wk9eo1qV1R3erFf3VB+8u4zOjk/Vy/7ZNkGhbvV0kJTq4YYDUCLWDSt8Sxt7u/udXrJMbr257mSxZWIV+1h3sjPp854Ry8O9Hs6JtQra/1ZyboUBpjC9khYxo5/DYf7feLguDUydKauZvFlWd5TR0cvQVIur1DI9BYYEhWBxsYpJ+Fv4sPn9u/ThOPcGLLVcLu0ZvVkOR4GG2cS2PbZvYm93t+3vfZkrh1ylYL+Pj86P2PpiFZAz6QPwvNL7Q2rZ770pl2bpukdytuXQXesvmf9KWT2l1X4M6yd3rOPI3WV0VE+OBXhjdfregrOCQjsqy6zm6GExFYQ4CjCUPlDnlsulPZu3yyEXaCjN/z6vI9hv+35azH6e3PaVvumNzVuy7phUOZWmD8B7ztZrRrnXfuUepMP6SW6enNjLmjCdN7yx/pJ9mdtHRy/PStMZxZlA0tnfe91HSweFYpXkGQ7slSjDPuQehnMP1KUP0R5oy5wth1BtJXW08yzVqurqdtS86U3lqXTe2csIYBQ1LQPCoEX4Mma/zGzX7VzLi9zvJcvm/l5Ryb4s3d9Xyq00Tz1YoVdCztJBoW07HvehRzVBj6MDvCbyznxiFZMzzj4Mly43+/H3djns85Bb/ywB19TbxPD3N9y9btfzvLdfNJSuq2S+Fvd3xwuUqQ1olE6r4XwFzlo6KJR6COr5oppqulcyb+z3kvUxr56P9ZjR8ltqlO0aIY+lcm9pc02mU4G3WDPqo99j00vXHbt/1aRPf0rv76XBnpL1XU0DAEY3eyu9Ep9t235W3PCvHoNCtWN5nK00ls7XMq07nB2Lg9/CN86xN9CxZtGph9iYcP7Y3yVpz1ymb5fDPh+xZu/hfEe/cb+371WzSQXuvlrv67OtdEqvh1fv76n1OO7u1WO9lDH0Vg8fwSznlTK4Jtf9cwWfz2ftlkLbdm5sht55M0yp0jfTJdOOjrNU/+QWaY+uh3Iomb/mN+41232Lv+XKN9Zy7K71j/ygASvo4V7w9vpRBlf0NozAW369nYHezHIQHI2ZMZM7+mXDima5/s3s8/kop8mV3rPvur87vgBgLcu3FBpZyZtE2hs5yBZrVaIL0PveLgetCsehjO6X6tb65Pq37Z3gjIAQAKxHUGhr9+WfJ6m4/e3pMhxx38869tIsQbo3y6HVumcpixkoC85KDVYOADPJ1ZVWu/cJCg0o9TUaWNWI58DID+05yqIfyuK8EV4W3XH/N8AxAKxHUOj/jTL2zv4zxbHfYuMIpQawjX3yuHQeAKCdXJe12MDPuQCO+/uYlAXAc7wI+Y+g0M4IB0Hpl4BKxhq6Mk+PRsorAH17+mVRyf39iTpAaZ4AgDkICm3xVjcqQu8502S/pzIsGTC4dFDhkoj13VHt0ctjNsqjL8qjL1fLI1xeufCUld9QA/Cu5YNCsQqkT/72oSZwEs7zVhnmmurXzPOdXrK+p4xYHvv8hHlKzZOar2Wwr4WRyuNoXa2CpLlusyXpXzFKedTsi6MAy5Wg9VPB7G3ruzwAAN62dFAoVeH9Nhl/s1I4wvhGT0qVVW9l2LI5fknXhbfGwhqlPM4G6Vql82TQZdv6LI+j47NVkDSVzhvl0mt51OyLmgBc7TxPX7N6LY99HljXmdZtANDS0kGhbcv3u3+rsqZikBarPPVYhqVGfxvde3m0CtKNUkY9lsfReloFSXsso97Ko3QflVyXrgStewpmj1AezEkwCIBeLB8UOtJ7UGFVNcGUXsvwzYeiO9IdvTy27VqQbt8qpTQd5XGP/faXlsud+2Gk8tjvq21754H17n0wUnkwL8EgAHohKHTATft5rVsDtC7D0oeEoweP729PthY6s55ZyuMJNQGh7/y1ei6PHsoi1zKl5Hxssb4rabYqjytlsd9Xb7RmvLK+XssDAKBXyweFzo5fcaceHqzOuqsCfTS2RY9lOPPDxGjl8V1/izIpGYelp7Gsei2PmBb7LRbMeLpcRiiP3L6Y7drVa3n0eA6Wmu0YAYCVLR0USg0m2UM/7xErXK0ruKVjvfRWhm+/Zb/LqOXxXf9TAaFtq28xdMbI5RFz1/56qlxGKo+Zrks5peMivVkeI5bDyMEsAOBfSweFtu3vSmE4nXfU7vueyvCbh1ilORyr4yt8GNkHlMJppfO0NHJ5bFt5kO5oH/YS7Bu9PGJ62bdnjFYeI+/rEqOVBwDA25YPCm2byt8MennIKRmzpHRck5KuHb0eu73kqyRId7T8PpCXSycM+PWyD7bt3bwcBTdLy6g0na+wdVA4/U1vBkj3/w9/OzqOWwWtnwhm1+ghDwAAbxEUAqZVGoBLzdsqkLeyo+BmqyBpTVmv6omAdO08AAC8S1BoQDVvvY/GRijpMlO6LgDgvNJ7bsl8Na0hc+tw7weAuQkKDSbXVP9o3tjvrda1GgNtAtBS6T23NNhTsr7SvAAA8xIUGkxpJa2kQhcbh+PMulZjv/RHkK4fyqIfymIsNfeWo3v80f09N4+AEACsRVBoQuHAqyp3zMzx3Q9l0Y8ZyyJ2T6vtTv3kV9627Xw55PJ654cV1B8AYD2CQpOa/bPDKatsJ8BqUl+ZezrYU7KukpY6uXWUuGvbV60/AOsZuUWtazMt3RoUOjMgcun8Z/Ix28lT8ibxiXW1Sv8rrOjOWn4A1DtzP9q3gOn9XvJ2QKb3/QPQ0ojXvJGDWfTp110Jfysz3/9KBjQsnb9WzTg8LTxxovb4ZvRq+qmyf7r8nk4bgHKt6wjb9vsa//0vnLb/d/j//TyxNACecse1EVjDbUGhqwMiu7ClxVrRjLquWPmPGLEH4Dln6wix5fYvJmLTwtaqpf+/2witngBgBKvfU28LCrUUexO3/ztWwTv6Lfb3/v/h77n5c28SY/NckVrv/rdvJfb7X2pQzlheY9PfePOZOilbl1/4d2q5o7QB6FvJdTu8X9Zc569WKMO6S+zenfp9P084f808ufoD0D8v1YEzhhhoOrzAxcYF+P47bNkSa4USBk9iacb+3leWUvOXpHN1X5T8VjLW0NE8b1UGw7Lea11+4bJvlCkA9VKtfva/f6fFAihH1+6aAaVz8+buaaXrK7kvt64DAGMaZfy0UZRew0vmKymX0vXRjvPloaBQq2DIkwWWi7TvK2cl0XgR+zotyrqk/MK/j5bbU6YA74u9NLribAApZ/WKJvA8gaE2Uo0QjuZLpVW7Pu5nn/92e1Ao133pjgKI9f8/I2wNcnaeq/ngnNKyObucMgV41r67U+k1OLZMOC01blCqLhGuP9V6uTavAC21eiZaWc1+O7re17x4Vl73c2787fZP0se64uylItkl3cOO1tmbMxXZ2Y3+JmPkvAOM5Ex3p9hvrafV5mlvlXs98I4zL0iJy9X5Ww0rUZOOMr3G89vfPtu2/dyxU2IHamk/zHDe3Bgyuflz88XWF0YMS1qK1KTj4EsrKf/99BblV3JcHaWtTAHW5uUAd3OMkeLYuKZ0/9XU+3Np1jYQaJEOHPl8PvcFhd5S2vcTAFhLbjyIbYtX+M8sAy2py5Li2Limdv+VtuARFGIkn89njE/SQylNKQFIOTPGYa67gEo5ADC6IT5JX6P1l0gAAAAgp1ULHi2BeNp0QaFtEwgCgBnlxpiLvRSKfXVsP9/Rhy5yY8+lxj4EYA5HY54eNUbIffmyJh2423RjCrE2kXWAOeXGDMx9DCD2JdRUeiXLhPPk0oQWHFekODauGXX/jZpv+vT5fOZsKQQArCWsIJ+pMJcskxt0GgBgNIJCAAAXeGMLAIxKUAgAoAFN+gHGoqUnCAoBAANIDcQZDt4ZG8xzv1xsDKCSZUqWFxACGIdrNvxmoGmm4i0tADATdRtSHBvAVZ/PZ/v1diYAAAAAeJ6gEAAAAMCCBIUAAAA6VjIgskGTgTMEhQAAADoWDrYfMr4QcJagEAAAwABigSEthIArBIUAAAA6920JtA8Cff/WSgg4S1AIAABgIFoHAa0ICgEAAAAsSFAIAABgALFuYrqOAVcICgEAAAAs6H9vZwBGM3Ifbm+SuIvzAgCesf88vXsYcJWgEJww4g145If2nJG3a8TjKGfE7Rn5+MkZebtGPI7OUEYAQA8EhYDhjfiAMvIDIWNwXvRPGQFn7VsLAVxhTCGm4gYJAMzi8/kMGTzkGY4NoAVBISBLkA0AAGBOuo8xnW9roV7enlzJyz4g800jNu1utYMZxgJJvZTH6M4MLNljebQ4R8Nz4Y3zfpbymIXyYCY91WUAmJegEFPqLTB0Vmw73ty2kgeu2Dyfz6eb8mgVpPt6tRykcwAACg9JREFUa5tKg4O9l8dZYf7fbtE2S3m0Pj+27Z1zZJbyCM1SPhzr9RgEYD66jzGtHsYX+lbqruQjXL6HiuL3oSk2fdv+fciItXIa0Xc7fn5+/vzXwzaNVh5Xz4vYOfD2ObE3Wnm0Ejs/ejhHVi2PUKx86FMP93kA1iEoxNS+DyQ9Vu73+dr/f//f1347eqooxvZtKn895LtFkK5no5VHTM15Eeptm0Yrj7vOj17OudHKI3RH+fS4nSvr8T4PwPx0H2N6Pbz1zXUD21f093mNvb2+ug137YOaSmwPD4cx+1YDqYev1hX11cvj7HnROs9374NRyiPnyfNDedQ7Uz53dEXjGsEgAN4gKMQy3npgOZr/yYeTM/ugdcuMHgIrV4N0rR6IZiqPt86LFq6sa5byCPNwNYh9xYzlEXO2jHq4fgleQJnU+fbEOaTVGVBKUAhuErsZ527Q+ze7ueXevskfrTuVv17eLLcIRrR8495Cbt29lUfL86Ik7TeMVB6hnoJ1rYxcHqGW169etxFmEgviPtVKeMTrNfAOQSHoRO7hJPZGuMeWFKmxj0of6u90ZzDiDaUPf72WR6lcV8pwm3oNzO3n6bU8Zjs/tu04Xz2XR+iO8ulp+2Alzj2gN4JCcINvZTxs4bOfFv47HAMiNk8q7TvVrmP/oHUlnbe9HWRIGbk8Wp0X3//Hpj9t5PK4onZcnqe2b9XyCPVaPrC62P0vDOKm6oL7FyJh0Dd1L421DEyt33UA1vXZtu3HRQDK3XXjvLvlw6w3/JLtylWGvtNq59k7s19nKw/nRV9qgwJfb58fs5ZHTOm29lQ+NfkGfssFnfdBnDA4kwsgpebJpR1Oz6ULrOPz+WgpBMwvVsmJdUna6617EtzF+dE35QPjiwVrv9NT52fuPG85LpFrAyAoBJ3opTsM9MR5AcAsWt3D3AuBlgSF4ISWb2jeXAdpghH1nBfrcH70TflA33LdxsJ5StIBuMKYQsDQRg4SuPZyF+dF/5QRzC83ltfRQNOlg0SH68oNVp1L9+iLhcCcPp+PoBAAAADAaj6fz/br7UwAAAAA8DxBIQAAAIAFCQoBAAAALMjXxwBYUquvMx0N6Jlaz9X1GxQUAICrDDQNUOjtIEIurbev47l8xL6+8nZ+v1p9zjdM5+jfrdb/9ieLe/gcco/n5Zl1586dO44dAAADTUOnPp/Pn/9apnP075K0VvZ9ALv6IBamc/T/krSO3F12uXzst+f73+rHEu30eF6eXfe2lQe5BIQAgBYEhaBDPT7k9BB8EEjgCS2Dqd/5W7VGSq07lr/v3/v/h7+n5g//Ti13lDYAAH0TFAK46MkgwpuBgavbNYpc8PRbNmH57Fs/fedpuV/C9cbWn/v7+/99OmHXpH2+w23ILZdL+01vnZfhtNS6U/OFv+/ny6UdW27G8xMAaEtQCAaySvAhtdxR2m95KojwdmDganea/fE0UteXML/h/hjJvmxjv8X+Plpur5dzctveOS9z51TsHNvPF8truI7cMiWBPACAkKAQDGSV4MOIrRL2eg8inA0MhGqDO/sH596ljqv9MZdqzRGW/f6YLQ2ahPOG58pZqetEq+V6LuO3zsvc9fNsGqXz9BSkAwD65JP0MLDUA2gvD2S5gE1Jq4QjPT3s7ANz4fRtSz+AHgUR9umkWgrUSq2jRGo7w/T384/mqAVdKhgZTov9++z6R29d9ZYnzsue9Z4/AOB9gkIwmBWCD6XL9fLA81QQoZcH7SMj5HHb0uO3xFrgxZa7up1H6w+npY6V1DEWnkepeXLz7/+uSbuHY+Dt4F5PRrl2AADPExSCgQg+xD2V37eDCD0EBlLbGeYjtv29HVd3dOOp6SpUs/5cUPcozdruS6lWfC3SvkOP52WYr9i5GuY5F4jLLVOyfE/nHQDQl8+2bT8qC9CXki5XqYfycL7c/DVdgHIPPbH5Slv67OeP/V2Sdk/XsDsDH7VleKfeAjx36Gkbeyr7EdlfAAD/+nw+gkIwqlWCDyO5ez/1Ui6zHw9ng41HLfliaR6tKxUoLc1bj4HTp81+vAIAnPX5fHQfgxF5yOnLUw/eb49tskqA4ez2HXUVi7WaS02P/X62u1su/ZmtcrwCAFwhKAQDWSX4MJon98+bZeE4YCSOVwCAY4JCMJBVgg/wlNxYWbF/5wbizqWRWm9Nd7LUYMO5AcjvGlwZAIA5/Ho7AwDwhv3X2GLTYoGe7/Tc151yXwLM/Z5bLrW+2P/PpA8AwJq0FAJgWanAUMzR59n3v5UGXWKBm6N1x+Q+UV+SPgAAaxIUAmBJqa5eV7tWpbp51eSpdN7aQed1GwMAYE/3MQCWVDruzxvuXrcWQwAAbNu2fbZt+/HmEIDVpL6wlxo0+jstHHg6VPOZ+dT0knXv85saUPoofQAA1vX5fASFAGBktV3IAABg237XI3UfA4BBCQgBAHCFgaYBYDC6gQEA0IKgEAAMRjAIAIAWdB8DAAAAWJCgEAAAAMCCBIUAAAAAFiQoBAAAALAgQSEAAACABQkKAQAAACxIUAgAAABgQf9rkcjn8/nz98/Pz2PTU3mILf/z83Mq/e+y4d8l6wUAAADo1eWgUBgo2Qdg7px+lIer+YwtX5ImAAAAwAge7z6WaklzpYVNbtlv4OZM+vugT2x5rYIAAACAUU03plCqpc+s6wUAAAA4Y7qgEAAAAADHXg0K5cbvubPVjVY9AAAAwOpeCwoJCAEAAAC855WgUPiZ96PpZ9I9+vdR+jXBI4EmAAAAYDSXP0n//az7/t+56d9pYVAmNT2VTq2r6e+XFwACAAAARvfZtu1HkAMAAABgHZ/Px9fHAAAAAFbULCiUG6Pn6Lfvf7lpV/OWSuvKOmry2XJ7WuktPwAAAMBzmgSFjsbZCcftCX/b/38/vVW3tqO8XU23JI27v6h2hm6DAAAAsK7uuo8ZyBkAAADgfpe/PhYL4uS+RpYL+OR+/6YZfsUslm44b2odqTRT66mVWjY2/Wjd33yn8hzbrlxaJdvZ4qtvAAAAQJ+atxT6BidqgwhHAaFvmrGgyH56bN4wnVQAJMx3Lq3S7QmXjU3fTzvaxtQ84bxHaR1t59lyBAAAAMZwuaVQTk1AIdeSqGRMor2aecPl9oGQM8Gg/bpiy54JsrTIz9H6Y+kKDAEAAMC8bg0K1UoFhlJdo3LpnFn3Pv0wL2dbCp1Z9sk0v2IDfe/XIzAEAAAAc7l1oOkzgYsWrWHOrL9l8GPkT73vu49tm2AQAAAAzOqzbdvP1Qf/koGeU13DcoMep6aFwrFzjgaQPgrapAZbPvrtKM+pQZ5jeSyZFqZZulwsHyVpAAAAAHP4fD73BIXOzgMAAADA/T6fT5vuY0etbwSEAAAAAPrSbEyhXNBHQAgAAACgL7cONA0AAABAnwSFAAAAABb02bZN3y4AAACAxfwfRoafmZC/9rgAAAAASUVORK5CYII=')
