# Supplementary material for: Identification and functional analysis of non-coding regulatory small RNA FenSr3 in Bacillus amyloliquefaciens LPB-18
Source: PeerJ. 2023 May 15;11:e15236. doi: 10.7717/peerj.15236 (PMC10194069; doi:10.7717/peerj.15236)
Supplement: Supplemental Information 4 [file peerj-11-15236-s004.zip › KO/CK-vs-T1_map/map00230.js]

getPicJson('data:image/png;base64,iVBORw0KGgoAAAANSUhEUgAABtQAAAQUCAYAAADpzP38AAAACXBIWXMAAAsTAAALEwEAmpwYAAAgAElEQVR4nOzd67KsJrcA0F6p7/1feZ0fSZ9tDJeJgoKOUZXKXt2INN6ZgD+fz+f3AwAAAAAAACT97/P5fH5/xdQAAAAAAABg7+fn5/PX3YUAAAAAAACAmQmoAQAAAAAAQIGAGgAAAAAAABQIqAEAAAAAAECBgBoAAAAAAAAUCKgBAAAAAABAgYAaAAAAAAAAFAioAQAAAAAAQIGAGgAAAAAAABQIqAEAAAAAAECBgBoAAAAAAAAUCKgBAAAAAABAgYAaAAAAAAAAFAioAQAAAAAAQIGAGgAAAAAAABQIqAEAAAAAAECBgBoAAAAAAAAUCKgBAAAAAABAgYAaAAAAAAAAFAioAQAAAAAAQIGAGgAAAAAAABQIqAEAAAAAAECBgBoAAAAAAAAUCKgBAAAAAABAgYAaAAAAAAAAFAioAQAAAAAAQIGAGgAAAAAAABQIqAEAAAAAAECBgBoAAAAAAAAUCKgBAAAAAABAgYAaAAAAAAAAFAioAQAAAAAAQIGAGgAAAAAAABQIqAEAAAAAAECBgBoAAAAAAAAUCKgBAAAAAABAgYAaAAAAAAAAFAioAQAAAAAAQIGAGgAAAAAAABQIqAEAAAAAAECBgBoAAAAAAAAUCKgBAAAAAABAgYAaAAAAAAAAFPzv7gLU/Pz83F0ECPn9/b27CAAAAAAAwABGqAEAAAAAAEDB9CPUvoz+YVZGUQIAAAAAwLMZoQYAAAAAAAAFAmoAAAAAAABQIKAGAAAAAAAABQJqAAAAAAAAUCCgBgAAAAAAAAUCagAAAAAAAFAgoAYAAAAAAAAF/7u7AL38/PwkP//9/f3P99/PSsul8kgt8/v7+/9/79NF888tW8orl751faX0qd9dqovWsuW2Q2T50rLfcp7JEwAAAAAA4OsxAbVtIGXr+1nu+/3npTxyy+yDN0fyb/mN0bTR9aXStpZpH+CKBuP2dVgKakXWlQt2Rn4HAAAAAABAiikfO4oGb/Zagzm5QFEtIJVaXy59Lvh15DfmynU0v5KW9UTrCwAAAAAAeDcBtY5aA0S9g0mzre8ugmQAAAAAAEBPj5nysafSu75qIlMX9ghsRdbTa32RqRnvCtbV3mG3TyfYBgAAAAAAtHpcQO1MMGy/zNEATC140/qesoir15dbR6Q8o9YdCax9Ca4BAAAAAABRjwuo9QySnBnVFFn26oDOmfWtMF3k2UAoAAAAAABAineoDdT6TrXZ8v98/gSn9v9dGWArraulHFeXGwAAAAAAeIZXBdRSAZXIKLIzQZjoSKkz6zgyIuvKwFKuDiPljqZpYQQbAAAAAADQ4ufz+fzOHFyIvhdrG1Q5mraUx7Yc+3S1dX8DOKXAT/S9X7lyt74nLff7tt9F6imaf2q5aJ6l8qTqNlL+WpoWLe9uAwAAAAAA1vLz8/OcgBrcxT4KAAAAAADP9fPz864pHwEAAAAAAKCVgBoAAAAAAAAUCKgBAAAAAABAgYAaAAAAAAAAFPzv7gJE/fz83F0EAAAAAAAAXsgINQAAAAAAACiYfoTa7+/v3UUAAAAAAADgxYxQAwAAAAAAgAIBNQAAAAAAACgQUAMAAAAAAIACATUAAAAAAAAoEFADAAAAAACAAgE1AAAAAAAAKBBQAwAAAAAAgAIBNQAAAAAAACgQUAMAAAAAAIACATUAAAAAAAAoEFADAAAAAACAAgE1AAAAAAAAKBBQAwAAAAAAgAIBNQAAAAAAACgQUAMAAAAAAIACATUAAAAAAAAoEFADAAAAAACAAgE1AAAAAAAAKBBQAwAAAAAAgAIBNQAAAAAAACgQUAMAAAAAAIACATUAAAAAAAAoEFADAAAAAACAAgE1AAAAAAAAKBBQAwAAAAAAgAIBNQAAAAAAACgQUAMAAAAAAIACATUAAAAAAAAoEFADAAAAAACAgv/dXQCe7+fn5+4iMLHf39/h67APrueK/QIAuId7szW5PwMA4O0E1Bhi+5DswYuSUfuKfXBtth8APItr+/psQwAA3u7n8/n8uhmmp5+fHw9YHNJr37EPPovtCQBrcy1/HtsUAIC3+fn5EVCjn2+PRfsTZ5zZj+yDz2XbAsB6XL+fzfYFAOBNfn5+Pn/dXQiexcMUZ53dh+yDz2S7AsCaXMOfy7YFAOBtBNTowpQf9PT7+9v8snr74PMd2S8AgHu4N3sH92cAALyJgBqneVhmhJaHc/vge2i0AYD5uTd7F/dnAAC8hYAaAAAAAAAAFAioAa+U60X78/NzuIetnrnnnKl7AAAAAICRBNQ4JTqdy7ehfPvfSkaXeeY6mblsn0//KYXO5LXq1EaR7XvFPrBq/QEAf5juEQAAeCoBNS7xfaj+/f39//9WGgU0ulGgNf/RdbDN/4kNIt+GnpkDhQAAb5LqeJf7rDXf3LqO5nmVIx3bVvltAACwIgE1YFozBL1yDTvff+c+T6VJ5dey7u1nuXXV1hcpZ64hppSmVvZedfL5zLFfAAB9bTvgRT7L2d8jpNLvP7uzA1npnuZIue76be7PAAB4AwE1ptAStEh9Fgk8pNaTK0MtXW09qc/P5r//vtfviuSfKlsq38hvzaW9a+RhLSi0H1H5bZTYj3JLNfTs06Tya1n39rPcumrrS6Wv5RNJc7TeWuoEAAAAAOAuAmpcahs8iTTg54IWqWVrgYdaw30kWFAKBpwJfETyPxrcOBpw2fdmjQSQ9p9F8s+tb7RIEO9b7lK91pY/st7SulP1n1vXkfKXltmXI5fmaL09cXpRAKCfSEet/f9rndBKncJK6y7lsf28Vv7UMrkOS7n8IuVKpY+WGwAA+Nv/7i4A75JrMC81zB+VC6rV9GrwT62/Nf/oqJ2jv6tlVFD0t2+DpS0jsa6SWl+uDPvAbw9H6jEVaI7kdaT80WVK6x5RbwDAO9TuP/Ydw7bLbDt0RdLv02w7BW3zSnUGTJUr1QGtlEcp79q/9+UolatWX6VyAwAAfwioMYXeD2u5wMNVD4WtgY+cHsGNHvlH8mnJ30P6sUDivvHlbH49vH07AgB9pTo+5eQ6sEXW0Xpv3dqB7UgetRknzop0+HNfBwAAeQJqTKVX43wp8FBbT48y3BX4GP279iI9dmdS6qG775m7/3ubNpdHLU1q6stc0DW37kj63AjBXNm2f6eWyfWmTpWjZb2pOk6VDQBgr1cHttb1jcxj5Cj/q+sLAACeSECNS6QCGV+lIENtqpN9Y/w+QLD9rBYEOFqe6Pp75H8kuFFabyT/2rYoKeUfGaXWO7CSC/60/B3Js5SmFjhrzbuWvrV80XzO1oue0ADAGbUOdKPXe3ceR9d5dX0BAMCT/Hw+n1+NmZzxpNEko3+Lafn+rUdAbdbfFrVqo8zd3vibAWAFR6/RqU5qqSnDU3Kd2qLL5/JM5ZX6bbn1RPLIdbTLlTu1bGn53G9rKXeEezMAAJ7u5+dHQI3znvTwJKB2nV7BsrO/bfVpb3INLEfzackj1QB0VT3OuE8DAH9znX4f2xwAgKf7+fn5/HV3IWAW+3dUrZb/bOvN+fn5meqBu6XX7Shn8v5O3RP5HaX1HNkerdNAAgAAAACsyjvUOC3yLqwVrPAi85XWm2PaGAAAAAAAVmOEGl14uTU9jQymfUfIff9LfZf69/b/++9z6ff/zi1Xy7tUxhHrKdVNpFyp9NFyAwDr82zwLjrCAQDwFgJqdOXBmbNGB9O20yOWpixM/Xv/rrDUC9u/322nttwGknLLlfJOlXHUelKfbz+rlStVz9FyAwDP4Rr/DoJpAAC8iSkf6WbfYA6tVtl3Sg1EuaBcbbmtSJrSeiJ5RAJjZ6SCavv8V9jW8CYavtfg3MlqVrm/o51tCwDA2wio0d3ohnqeY7+fXPEeu/2IrSO2jQctDdDR5XrUQy2Po7+hZd096hoYa3v8O1bXYJuxEh3unss2BQDgjQTUGOLIiBne5+qH8NUe/HuU947fXJu2slf+wDmOpTWlptiF2elwt76rO8IBAMCMfj6fz6+bYXiONzautfzmfc/+VE//VINB6l1pOfv0qX9H8q4FpiPr2Te8Rn9nbtloHZTSRspa8sZ9HHoyevRZbE9WpsPdOpxjAAB4u5+fHwE1eJK3NqpFAyz7dAIza7Ld4BzH0PPYpnA/xyEAADzbz8/P56+7CwH0NWqaPQDWp8H3mVz7AQAAYDwBNXiINzeSRhsSv+m+/721vlZmu8Fxjp9nE1QDAACAsf53dwEAevg2JNYaizUmr0swAAAAAAC4ixFq8AD7QMObe6m/9Xc/nWAaAAAAAHAnI9SAx/gGXARfnsX2hPOix1GpU8K2s0Yqrx7H6qzHe+l3R5eZ9bcBAAAAMQJq8FDRKRCfKDdC7411saL9trPd4FqpANA2OJQLuvU4Vu883kvXzCMjv/fLOJcBAADA2gTUYHHfxjpTHf5bbvQE89PoDPcpBZSY35s70wAAAMBoAmqwuH2jmYa0vKvqxTYA3iA3gq3293650ii4VICoNu1kbT2l8pV+U2n9tZFoufXVfq/rCQAAAMzjr7sLAPA0Gj+Bp/sGenLBpd/f3+T32+VKeaTS5/LeiqynVL798vv1pD7ffhaZcnibvqXcAAAAwL2MUAMAoEmp40D0PWuRzgdHp++traeWx+h3caaCavv8dc6AtThmAQDg+QTUAADoJjVtYk89Gq1reYz8DbUpJQEAAIA5mfIRHkbD3P1MzwUwXo9z7R3na4E0AAAAWNPP5/P59UAP0M92ZAPADFrPS9tA0/79X9vPc9MilgJV+3eXtUy/mHvnWq18kTxS73sr/a5SvaSWz/22lnLXuP7AfRx/AADwbD8/PwJqAL1pUAFm5Nz0fLYx3MfxBwAAz/bz82PKR3ga0w0CAAAAAEBfAmoAAAAAAABQIKAGAPACkfeVsS7TzQEAAMBYAmoAAC8hqPZMgmkAAAAwnoAaAMDLCKo9h2AaAAAAXENADQDgRX5/f41UewjBNAAAALjO/+4uAAAA18sF1QRo5rXfXrYVAAAAXEdADQDgpVIBGSPX5iWABgAAAPcRUAPoTIMnsLInnMNMhQgAAAD05h1qAAA8hhF2wB0E8QEA4PkE1AAAeJTc++EAAAAAjjLlIzyM3rH3q001lmrk3affphm5Tb/rObsO06sBM3AuAgAAAEYxQg3gYt/G3t/f3///bx9k+35+VVlmyQcAYEVGxQIAwPMJqAEAsLz96DTTPgIAAAA9CajBw2g8XN/Pz89/tmPps9rntb9L69kvt/08lyaVPvcbAAAAAABWIKAGcJNtYGs/qmKfbj815Paz3Of7/HL/L63nm+b73ba8qfevpdLn8gYYzTkHAAAA6OV/dxcA4K22wadIuqhUUC31fWo9ubKUAn619Nv1AoyQGxkLAAAA0IuAGsCD7IN029FouUDa1/b7EY3SqRFxue8AWuRG3AIAAAD0YspHgJv1nJIsNQ3jbLZlLI2kAwAAAACYhRFqABfbv1fs80kH1fbvIfumS6XfBqVyQbXUKLV9WbZ57v+9fz9aKk0p/QrBPgAAAACAlGEBtch7eCLLzDJFWK4ReksjMRCRO1f0+Lz1PJQKukXTt75LzTkSAIjITdta60z0/Ty1fCTPVN4AAABfwwJqrQ8yuWX2f498v09O7iGrVlaAmThHAQArizyDtT4neq4DAACiLn+HWs93BV3FwxTQInrO+Pn5+f//9n9vPz/rm5dzGQAwu9Q01LW0W7lRaCs+hwIAAHNZ6h1qqffvlD6LfO6dPteYfTrP7XpN+8IVcg1AI3pI238BgDe5497H/RYAADzflAG1XGBlH+zYNjRvex2mGqP3aXPL9yprLs1qej0Yzjyd51VBDdizX8F6Iu+IjbzL55uu5R1B0e9RL/AEpfPniDydWwEAgJopA2rRwErrg8734enMHPtHy7DiQ9nKgcAWTwtqPOm3rCqyT50N5kPO1QGfVP5Plut0sf332fuM6LRkb6lz7hc5Z0SDFG8+fxA34jkk+mwZXXfvZ1UAAGB+twbUruwFmJvicZZpB9/uruk8BTW4W61x/k37pSBPH1cGfIzk/VvpWpILIORG1qeWzY28hyucPWfs92PnD0pagrXRfHrlmfLEGUoAAIC8v65e4f6Bej9ibKtng1EtuLL9vlQmzvn5+fn//1LTPW7TfbfDforO0uel5UtS6XJlhdHeeB7KHd8tUtcWDVp/qwV8UgRuYowkm5P9to/oOcP5grvk7uHPnHfPPD/0WD8AADCvYSPUtsGOrdLDRerdZqWHpNQojtzn2/xTaVvLlfqMuuhUKkd7oZ4ddXGmDLOwT14v15jyZXuU9R7Vw7+1TEFK3JEpwVL13DJKzX7PLOyHjBB55oo8L6aeB87kaX8HAAC+hgXUjjx4lBqTzn7emsfR/I5qaXyPvqOitp7IulawfzjePghvPTXAIZgzh6NT/mggz1Mv51wR8Hnzuaalg0jLNKWwspbA75vPH6RFnrlGPBeefU50LwcAAO9x6zvU+FvLQ1iu8S3yLooe783ppefDZ216x9TotVyaVR0N5tBHbn9uDUIY+fqHIM95VwR8out4siP72Mj3+cBdWs8Dzh88kXM5AAA8m4DaJHrM9d8jzSgzTuf5lKBGazCH+53pCf0Wgjz9CPhcZ9RIBSMgmM1++jznCwAAAN5AQG0CpQaJrZ4vfL+6oWPG6TwFNehJg/d4Gm3PE/A5r9bpInWdrnXaiLzPp6UM0Evq2O69373p/MEzRTryAQAAzyCgNpHaiAwPaORojJqP7REnyNPXXQGftzQonh0RfvR9PtvPnly/zCcyQ0DL+eLN5w9gfj3ebd6yLuc8AIC1CKgtoPVG+4k35itP3XbHtrh6H7B9xnhTvV4Z5Hl6vd4V8Nl+/vQ6no36vs9b6v7MzAGt54+It9T7jNR9Pu+76sY26WeWWVwAAJiXgNoicu8aS6V76o35ir9r5QfcVrbPmB72b6rX0UGe6Lpmtdr5RB1fS33fR93fQ73fR92n3Vkvtkk/0efpbYeuFesfAIBj/rq7APxRmp5r+9/3s9LypQcUN/3P9H2gs30BAADafJ+3zwb7vs9k339vP8+lSaXffjdrABIA4G0E1G62vUHeB0EiN837G+/Uzbabb7iOYCYAAKyrJahWmrZ8O4ptP0V56t2ouWnMewX6AAA4z5SPN2ud4mz/eWnEWi4fDf7P5UHrXqkeqI63tCP1k9q31W+a+r2Geh7rbP22Lu+8/cfV+7a6/0Pd30v9r+Ho+X2rR53XnrtSz+3R9AAAzElAbcPDUMzR3zq6EXGbfy7fXO/BUtpSXqO299WNiCNEtsc+fW4q00g+te3Rur16NMSOnIKzVL5edZ/7rjX/2rojed1Vv5FyRcpdyqdnfR7N++r6La13/13u+2i6kfXbuo676jlSjv13ue+jab7pejdY9q7f0Z1QWs+vrWlKddOj/leu+1LZUmXocY7uef/1lLofWe+rXj/v6Px25X15y/PWWS3lOXrtTa0jd3981bX8insbAADSBNT+scrD0EzONjD0bETc5xN5yCltv5YGrJFWa6Tdrru2Pfbpz+RT2x5nttfRB/Xv3yO2Q0sD7Zl9OfVda/4tcvV4d/2e2e+OnJeuDtRfXb/b9Z7djyP791X1u13H5zNPPafKd6beex0fR/Wq3yuu463n19Y0pW0x4vetVPfbdV2xv9e+O2vVus993qPeV7x+3vXseOV9+Qz7XGr9rdfe7eczBqxmLBMAwFsIqH2ueRh6evAtV4el73o2IkaWj64jUp5v2a80eyPtft1X5nPV9ijt57my9i5bbXv23Napsl/V4L9f11X1W1pX67p7npd6urt+v2XotR+X8rqzwWmGek6V6Wy9z3JePlq/s9yPRernzDlmZP2vUvdX7u9XBsQ/n/nrvqRXva90/by7/q+8L58h0LPfTtFr7/bfkYBjqhPD97NcmlSnh/2/9+mj5QIA4BoCav8Y+TD0phvfUnAn5Y7A1OdTH+1QCpzcbcZG2jNSD4uz539k/+ix/tb9M9ID+Uzd1Hrqn9XSQDn7ft7LlcHZ0evtsR+nGqmO5LNP19Ms+3Hv80c0TaRcZ5fvfa0ecb6e0VPr/ptP7/2957rOmrnuv3lF9v+rO3313r96muVc0fPcFb2OjNKad0uHkdpnpb9bA5MzPo8CALyZgFpnszwM3a31QXOmesv1JDyT3wizNNKeMbohZfSDfEv5j/zOVNmi++foRqzIyIqjyx8p16rnm1Y9jvnR9Vtb//f7Hvvxtny9Ary99qUr6jlSjn26XvXe6ziKjAJoXS6yvl55187TM1u57qP7aM/zTI91fT7XXx+3y11R93d1Xog4W64Z6j9l5kBhzYjr3jbPle/5AACYk4Bag9EPQ6sY+aB5ZJ2ptGe2Q+9t2CuQcia/kb1oa71Ya6MBW9Y5Iv2RBraW39P7Qb41gJcqV48Gk55B532eKVfVb3S9I/IZ3ZA1U/322I+PrO+KxsKZ6nmvZ71fWaep9aa01G/knu6Iu4JpK+3bo+o+t55oulodRo6HUVap+yMdjc7U+5H1HrFK/UfcdV9+hdI9/ZFrby0Qf7a+vuvvVY+98xuVZ09X1CsAwJ6A2j9GPgyt3DOu1+ibqxoRZ3y462WWRtrWkXEtPeB7PeS35h9Vakj7+cm/b3HGfbJ33RwVDXreUb9PCKbNXL9Pop7HGlm/I0YyXH1+HZn/anU/yqwjd2as+577/1Ovn3ft+3ffl49QK8fRbVTbLq2/P5X+W7Zeeuc3Ks+erqhXAIA9AbXPNQ9Dszx0tOj1m65qRNzm37NH4Z1ma6Q9GkxLLZfqTVh7aD/S8/lI2Uv5lNJ9t8OR5a/Uq256liGS/sr6PbrfHcmn17q2Zq/f3mYOCO/Tr1zPV7u6fkcce1cG03qua8W6H2VUHeesXPc99/+3XD+v2vevvi8ffay05O3aC3NbOQDqPALwTgJq/1jlYWgGR4MSIx9kvvmmbsZaerfue7TtA1TbB8ho3kfM2EjbGkzb/r81n2+aaD4jtsfI4NtRkf2ztA+09vRO1eudjRFXNjpt/7//rrbftey/pTRXu6p+e+3HuTyi+dzlrjKMqPdcmu+/959d4crAR6uW80ckTe0ck1p2pJnqu/f+XjqP185HV5ip7nN61/uM188Zzzufz/X35TNqKVtuX91+/81z/+/UvrBNk/o7le/279TviJxzUutJLVcq3zb9kfxyv2G/XK0MPeuVOa24fWa4/tAuet37fPq3p0XyPLru6Dka6OPn8/n8OrDGmv0BI+eKckfXoQ7vVfsdq/7OEeXuefOlXseYvXw5K5V7pbJuKfe1Rpb7qjpR9//N9/MZ/9Cu3u+z6m+Y6bnmKes9a8Zy54I3tXSfTyzAVlquljZXruiyretI/abcsi3l2KdvLcPZemU+q26b2co9W3k+n7XLNKqtaOS6o9eNs+uBt/v5+TFCbU8PJgAAAHiPMw2L2+WieaQCRak8zzSsltadW+8+zf7fEamA275so8qQG1kHkOsQ8HRv+q1wFQG1SbQMxS31LqjlcdeQX4FK3mD/8GZ/B+AtXAOB1e2DL7kg14j17kdYndU6CmJ04CnXiD26DK5FvMGMgaIZy1QTnTq2NBL2ax/c34/QjaQrpU2NIN4vkxu9G00D5AmobdzVENCyrtxNZmnKhZY0M9O77B4tw9LpT72OoV7HU8fXUt910Q5JqbosXQfV/T3U+33U/Xxsk/Nqz8536DFlYaRdoLcZG9JnKgsxrZ3OS+ki2z93rGytuA/VpnDt/d0KItPW5j7//f3z/tz9uW6fb+48GE1Xms52/+9S/qXf0DJFJPCHgNokzp6wIsvedULsEah0Mp+b7ZNuyLjiuKadeh1PHV9LfZ8TeajNnc/V/d9GXANL1Pt91P18bJNrbXv1bz/LNUru06RGwZWmKUw16KcCDfvRBvtG7tpnufLm1lcrR6puUtfXSBlS/96nqdWr42QtLZ3Ba/cbkQ4HkfuYFToulI6xSGCox3eRMt0psh1L56V9utq6op3Ta/v32Xalo8cBkCag9o+rGwK2or0AcjeLPE+pd3yt5/yZZQHgiWbsLQ/AvHLXitI1ZN+I3SvfSNrUCIgjy7WUrZZf9DfV0l1Vr8wjut0i93WRNrRUmtX2nchvvPK7SJmudGa0buv5uWW/jNTv2Y4BuQ4JufUBdX/dXQD+KF3oV20AygUqKdv24tv3DCx9d3ZZAAAA6G3VNg3uldtvtp2lRrdpzLzvbkcwzdLGM2OZerj6N9w1wvYJ2wpGM0JtAa0X70j6mW8IYDWlGw7HGsA8WkappTqr8F+ugefUesSXGhJTy+w/b+mRbSYDYATTLnJUrWE/MuUgfzs6beaZ6TZnsZ8SN/VZKuiXmzo2l9+2A3tuytCWdNv/70fqlqbK3Zc/lX5f7tTvBPIE1D5rNATkTuypdIJpAAD/1trbMjI1Cpxx5v0suUaYo/lF8wRo5RzCUbVg2dv3rUig6KsUMOn5XUuZrhLdd6JTx9b+jpbhinSl9Ed+B/A3AbWJRG8SIsG0M2l6WSFQObtS7/haz/kzy9ImeowCcL0z70ygTt32k6vLox3mar2tbScAWFdrkPGK76JtmquKznLRM12rp9cvzEBA7XNvQ0At6BF9eN4PB25Nw5wiNy657Xn0hggA+EPwgVGu2LfstwBwnHvAMVas08gUpJ9P/bddMbXiE+sXZiKgdrMjQY/9sO1oPlefUPVYBgDuFJl2pvb351Oe7gbOiOxbIwJvpTzvmslg5YaUM1NtzsT5DZhB6f2iufdC5aYrzk03ONOUhCOVftuI795s1HSNwHwE1GBxes4DQNqR9wVE358AvZSmYx8RnKnlWZsFYaQVj7NUPT3ldwDcIdrxvKUT+pE0te9WcPUUkABvIKAGE2rtDVR6R0Y0XwAA5tDr3X+19ye7JwR4rzMdAgUolVcAACAASURBVIzcfw77wXjqeJyndGxiLQJqF9HjjxZnpwI9ki8AANfpGcxKzVhwNn+zIADcp3XUcqqT7ffzXP77739+fornfe1azzPLfhCZbro0FWhLmtz6Rk15PUsd5/K/or636e+s25by5vKOLMvzCahdwEEGAADslRp0Wt79912+9D6Zs3l6pgG4X2rU8fY8HelckTuvf5dP5TGSQN09ZtkPovtsrSzR8kbz73HfM0sd78t0ZX1Hv291pG5byru/r06dc1Nlcr/8DgJqALCAlR803VQC/FfLrANn3/U3Is87RHsG1xo0Wntm96qDUnCydX2R3td6VcOath0dWt8HFlXKa9vBYjTno3vNsB/0mm2pZV+KHls9zFDHkfKMSDNapG5blz2zXt5DQA0AFrHijdvKgUAA5hHtPR7pIX2kZ/bZa3BtaqeW9UV7Ruca5fWgBnpxr/9s0e175X4QuYaV0qRGeUaXHT3dZY90vZ2t7+33V49i20rdD23XWZqVoTTTQ2SGCfdczyOgBgAAwNSijRG1Bps7el3XGpp6rW+FUYZAXK4BuKbXiNTa9GZn8+dekeBFdIq81tFhM8h1OKkt0+KOOp6lfr9azmGj96NU0Gz/WSrf/b6S+nckDc8hoAYAwOVWfh/H6g9E6h7izjaC7HtlX9XL+2j+wBzOXEt7TRu7z+/O0TkzesK5dJb9oFaeq4wIgMxWx/syjKzvu/KPBCbPlC16H7by+Y0yATUAAG6xYkPEUx6M1D3U9drnor2UW6erPFIOYG6RaWjP+jYG50bnREa79jyfuCfpo6VM2xE1R/eD3nVwdzBthNnqeOuq+t7/hl7rPVq3PaSmdcyVkWcSUAOARbVM51K7sYze2JbyeeJDEADz6XW9iU7FeHZ9rVMd9WhQT6U39RDwtW2M3n8eXZ65HBm9fGY/6LkPtHQ8OTvSuzXdWbPU8dZV9X1l54DSekesu4X7rucRUAOABaV6Yh29EY4+eJ3pVQ8APVwVTJtRtJf3ir8N+HOMp0Y/1D4rfZ7jPPFOuc4Wd9nut6nvegTQUtMll0Zc9q6Tu+t468r6vkJrZ6PUcvt9o/Tv7ejO/ee5NDNtf/oQUAOABUVvyiI3s5HejBrnALhbtEf1VflcKdrLe8XfBvwtdbxGPyt9Dp/P+Xd4jhIZKV5K25Lm7mNnhuvylfXdsu4zIoGrSJtIi6N1wzMIqAHA4mqNamd7RtXySfX4g7Nq04t+nZ3SJTe1Wkv+TxP5/ble8ftlanlF84Foj+rSyI3ttaqUT8+e6rUe8bX1Hel5nxrJlssfYEazTG0/QwCkRe6ZbKXfADA7ATUAliJo828tI8tG9OaPNvS9lYfXY1oCYGemNI1MdbJaQ8pZR47pUuCiVJfRfODzifc6rvWKjuRz1VRPLWUqfT5Lz3uAHmaZ2n61Z5hceV0DeLLc1Isw0tIBtZEXt9EXTgc4QJwRC/UHpNzNY6/6iowsaVn2Lcyb3q62X/WsSyMr0656GFX/AMBe9B5k9NT2q9yn5EbW7T+byQr1ujL1C2MtHVD7fOa9OJQ4sbGK1LQx0d5fLTfB22VSU/a8aT5r/st2mVtthMnb3XU+W1XrNKWRXsmtjSHba9Eb9+dakH7kFK9vr3sA4N/untp+ZrUyz/pbZi3XU7ypfiOzjcAIywfUgDFyvZxKF6fWBrDa1E/RBrteF0wX3fm4GZpbaloU2yutx7SbbxGdUvRob+MIAZ10HVxRJ+r+3Z7S8fApvwPgTndPbT8jM7cA3E9ADfiPXE+nbyNXj5vMVB6rTKnANWZ/mLlbKgC9/e739/c/x1SuYXw7GrU1H+gtun+VGj7Onj+MkvqvSIea6OeR9aj793nK9n7K7wC4251T28+mdQTdCr8JYFUCakBSa6PZ6PVubyBT/y5NFblPn7oxL+W/0lzkT6EhtS76jqnIFCBn0kTLxN8ECq5zdDrSbTrb699KdZpr9Grp8a3uAQD+pkMj5JXaJT1DMNojA2otF51a43jk3Ry5dTmAoU3peMoF0mpBsu3omtT86KkROKn0pfUAMBf3ZOflAmO573OflT4HAODfdOIFmNvjAmot73poCZa1rsu0ddCuR2/00gi6HqNtHNvAWUbe5EWmKY1Md1pSm+70zVOcRqaIjS6z/S4XeNvX/5vrHgD42yxT2+eWHUUgDeJ0oOROjwuoRQ+eyIFWm9quNt2WhndWVuplfjS/r5EXudGBbRfo8dwI5bmu8Aa1KUij053mPm+d7vRNWuqjx/Yo5Qs8y/5ZoLUDxGjRhuzRDd6987+qgd79Oz1F7y1a7/vOpBlFRyKA9TwuoLZVm3ZG7w9I2095+HX0mEkdi6uP0Fi57KzJ/gYArOjO++bouqMdYkd3nO2d/1Udfd2nQhvtkQDremxArWW6Rg3j8F/boNr+85ztlAiRZSJTd33/n5qOofS+tH0eufSpNKX0bnwBAKBN6zN36h3GAKvTngCwvscG1GrBst4XLzf6PFHrPn3kGGidKiryWWQ612jaI+kBiDGN6X3UPXCV1LP52Xvq1DRp+4bqfee81LST+zz2+ZQav3OzeeTyS+XZM//IzCK5OkoFL8/+nl6znfB8T78nMa0jwLM8NqB2JcE0AIA2V71Pk/9S98Adjow4ywVmckGz7b/3y9b+3q+zNKvNfgRd7fttWUfmn1tnrY56/J7UbyuVEz6fZweYBJEBnklA7SQ3hgAAAO+SGlFhFEJf0XeataTf5986W0bku9x6WmbViOafmkK/9H0ubY/fU8vv6aOQYEv7IMBzPS6gVnsfU+odSy293bZ/594XVVoWAAAAyE/dmJqqsGVa91KaK5/Rc9NR9pIbjVYrz1Fnfo92Ed5COyDAsz0uoBbtJZVL15KmV481AAAA1lEaGeRZMC03vWLvPHs1ZvfIJ9ept1f+Z8t1dLnayLgR6wYAmMHjAmoAAADA/Vqnwcy9E2372f6dXd//50ZN7QM4uXeE7dOm8iy9s600C06qXD3yT03pWArejfg9qZl7SvkJpvFkAsYAzyegBgAAAHTX2rCcSt/7s+h6U5+X/j6y/rP5t653xO85O0sQAMBKlg+oebEtAAAAV0uNBBI0mJ8RJAAAHLV0QG3UTbAbbACAdaWm82I8dQ7ktJ4fer2/7PP579SEtXxT0yDm8kwtW/uulD8AAHNbOqAGK1t5dKUHPwAAKL+7i78dCRzt39l1pG5L7wGLrruW55Fl7ScAAOsSUIMbrfgwtXIgEID3uLvh8kgDe+oaG13+7gZ9jcQAAAA8nYAaAACPdHdQ7fP5hEdHpAJiPz8/1enDZnB3HcPdaqOW3mx/ftie67bf7f+9TZP7/ptmn/f+81I5tmlzZdt/l/stpfy23zlnwv1GnrNHXw9GXnOuuJbNfv4bXQcj85+9buEpBNS4lQcKnsb+DDCXme41cqPIcp9/y15qCL7bLHULd3McxOzPa6kgVu7zzycdGEul2dqnyeWRKlsp79Q5OhcAtH/AfFY8Lo9MYzuTme5hS9QtUCKgBgDAo832jqPcqIWU/QiNWcxUn3CnM1O1vlnk/Ncj7yP5t75DLZXeqEUAgGcSUON2M/Ucn1Gpwaq1d1KuniMPhdTZj+FvKzcgOYafKzdy4U4jrhtX/T7HChybqpV3KI2YAwBgXQJqF1j5BvqqB0FBtbTae1NSU5WU8ormA3DWiudz5793uGrfLO1PR8sQaZxd8diDFfWaqjVyPx99Z1hq+WiHutRvWdUTnitXvidZve4BAEoE1C6y4k3l1Tfxgmr/VquLXvWkvs8z7RUAEbWOL62N3is3uMITRKZq3X92pCNb6b1frXm15NlD7h1kuXeMbX9HKs2+br/fp6b2La0rlUc0fa6c++VzaaJ1vOKzhesSq4vMAhSZ4Sc6C1DpXFRaLqdl2Vo7Rsv56orryQx67R/fdNFO8anOMrX8gXEE1JjKbO84uUvqJd2R9NH8jubDv9lXAaiJXCNqI1pKjfb7tMA6Uo2PkfvxVJpc0Ge2Toul95tFznVn0tXWdaRsR8oJzCkSFIp0Zoh2eIjmPyKodXSGo0jap96T9to/Sp9H1jXTNR3eSkCN6eh1/bfoBfOOINnbt82Xm5g+cg8hX+qZJ7Cfv0/rNt0G1Y7kYx+CtYwaDTaj2YJ6d1EHMLcjgfOjab7254Uz54ijgbdcXkfbfc4sO7Oe275WR2c71QNjCagxradfHGo3GK0NaC3vTDjr6dsGuMZdU5LArOzDsJaWqVoj330+Y4JPpTyv6tzh/KYO4GmOjij+qnWgPnMtqOXZa7ad6GxIbzS6Pc7zL9xHQO1GVzck5gIu0TKwptzULzCL0g24ffW57pqS5C72c4BnOTtVa23kci/RTnwrXEtnlaq7Udf2K9sQcuvShgB9pTo9nDknt8xiNCJoxzWM/ob7CKjd5OqGxOi8zk7Ez9IyYs32B640y5QkAHDUmalaW9/DElFrJHW/318qaJUKtPZa11VtCLl1aUPgLe7et88EvGrL9vhdd9fP3a78/W+va5jRX3cX4K16NyQeWZ8T8ry2D+e5nkrb74/0ZtL4DMwiMiWJcxYAM/r9/f3Pf1ess/csFDqntMuNABs16u/KNgRtBbyZAEbMtj3q+/cbCKYBAmoTmKEh0Ul6PrmH8u/fpQf32hQzqTS2P3cS9H+vaA/pJzT02c8BninyvJZrcEx9vv8slSbaAe9onsREnrtGmKENAZ5oP9I3ku5MmpZ0M0m1R632G47ouX+cXdeK+w08hSkfb3bV3MZnygDwNCuf955203zFlCS8V/Q9L6kG5WgDSC3vO3nQhnm0BF6OdJYbnSfHjLjnnKENobb+HPsXMyuNtOoVQNsGvb9Ksw21HDOlZXOdFHNTuG7ronWa19yyq+u5f9Tqt9YJ5/NxPoU7CajdbIaGxDtvtgG+tjeOV577VrJyIPBOMz14XL2fv9nRXsEtx9nsIyftYzDefhSY446to/tDJCh1VRtC634d6cDiOGFGpf0y0imhJc2ITg3R8h+Z0ajHsqvruX/U6lGnF5ibgBrcaOZGOICn8ODxXrVGwNT3swfJAJhHaerFJ+gdJN6PznCPBgCsRkANbuLhAf5LQ/Z7zDIlyR3s59c4MwI/NWIt1QiYej9RbrRbbfltutQUlKU8Ur81tZ7UdJYzjeCE1Xinybt9z6m58+rq+8HIqSPNkgMArEpA7SZXNySm0pyZm7mVG2UgyrniHe6ckmQGM5ftaVJBpKhUY+K+AXXfmLr9vOX+bpt+u3y0DPvlUp/v81wlCA0wq+35df95b1e2IeTe31PK/4gz12g4a/UObquXf2bqFigRULvJ1Q2Jtfl7Ae6WG6nRsmyv81qkoaC14SQy9Vwkn5oj+Zyp+zdT189XGk0YuRer5Vs6v+yDaz3KYF8D6O+qc+uVbQjRdcGqRu3HVwWIRwXtHd8GGwB1AmobtWl7OMYFA6jJTZVWa3AeVZbaiI3SlGm5PFvW2UO09/CRuuff1PU6WrZVanTYSLkg25Vl2K5zWy7gv0rHo/M6xBmlBgCsREDtHxq5xlB/QE2uA0NqKrVt+lGuHuVxxXkyV8etdX9knW9zR11Tth/ttXXXtIe5KRdnMWOZAAAA4G4Cap9rGrne2LA4ayMRMJ/StDO5dzjMIjKVY27KttT7j0ZKrSdS962c+6+ra9JaRliV3gez/27/79L7anKf77d17t1pLWVI/Tua3mg0OKY2eh3OetO9wcydTAAAtgTU/jGykettN4WmywTuMlvDQ6RhINcgXkp/Rbl6ru/NNA7d48g7zc7kFXlfTeqzaDkjQcGWPI+UAYDrODcDAMxJQC1Ig2Kcm39ghMg7hHoHic5OeThi+sgzAbcjv8U5Pa93XYMALAAAwHi52URSz2OpZ/99G9Wo5zgDV+YjoBZkpwUY58xNy9Vlas2jd55HRKakTH1+1MqdUM5un6vrmrLoMVd6V2PrPnHkgadlmbMPVLn97ejvPFOWlvXkpgNrPa/m8viuowcPvQAAMK/W92iX3r09+hUOXhExHwG1f4xs5Fp5p9cQAIyWe19lrUEy1/jdQ3QaxtJ3d79bJTo67kjd91r/bEa+M25kXZN2dCTq2WP1yANPy/rOPlD1Ckxd1blh+3tz75hrza+0jh489AIAwLw8f3OGgNrnmkauFQ9UDQHAVbbn4f3n0eV7+ZYhdQ5sfSdaLc2+0fWO683Zun8zdT23M0GNN069mAu0AQAAPNX2GajHLEWRmU/2n+87EObK0nNmFY4TUPuHRi6Ae81yvq0N86+ljYxYOzO6YoQZyvAW6nouqQBSdHTqN22PB57ZH6hS5dmvI1XO1t9bW8f2+1I95UYZ78uYq9tcun05Sr+xlB+8Qeq4js4IM8OxEj1uV3tvylXnIx00AFhBawfM0r3/9hmlNEVk7vlkP9intnzvmVaI++vuAszkO1pg+x8AAO9TGuG2f8hJpd0HfbZpc5+PyL+HVHlSZTn7e3P/r5UrVcbtA2ku2Jeqq9II4n25InVe2obwVPtjo2R7XM10rETbAka3GfTO/6o2Dm0pvNUs5zAgpvXeo3R/03Lty3VwKeXh2joPI9QAgEu0jJ6p9aCO9r6KjkCBI3o98OQCVbM9UOXW2VqW3O/df39EKsgWWSY3Cm+bz9FyaVjjjfSSBgBWNXIqxdpsGWeZBnI8AbVJ3NHICHCV0nRhtREg2+Vz358p0xscqf/S90cblKPTEdSuY9FtV5pequd1Mlq/ubLk0peW45ijDxdve6C64/d+9/+79/fUFCxn3f2b4GqpIPSZ46A0XWvtmE19l/ssd+7LTS+bKmfu/rX0+aj8a5+lPs/VbY/fk8vPOZKnmeWeBjhu5PEbmYXkDOee8W4NqJUaulLONK7OHJ29o5ER4EqlB+rcA0ctTa8RDG9Qa9BINXzVGkBa67ClIb+WthYILOUz4uE2sn9H8kgtP6rMb9UaRKs1BPfYNrM8UPVq+I6uJ3pszGJ/fuzRsQCerqVROXc+SB1733y/f6fOX6Vjdp9P7Z50v75Snqkypb7f/uaR+ZeCji11e+T3pH5bqZzwJLUAOXCv/X1H7Tj9ps+1Xe2/217vUuvInR9S544j+TPWlCPURjSupm4gZ3F1IyPACloaYTiudt0coRbsOvvwmcunV/5H1Bqj6K/00PNVamiM7B+9HniufKDaLr9fV85+nbm/t/mc+b2ptKXG21oDcS5NLoC5T5v6d+k35urH9QzySs/+uetk6hyyX7ZFbbmj3+XWkyv/mfxr9xWlc9yR9X3zSP2eWn7uf3i6VLAZmEPr8dhyjdv+nVou0rZ/Jn/Guy2gluvpVPKGxtXRjYwAV3LOuteM9V9rPOnVY7nUqN6rR/SM9csfR7ZLj2Vmf6Aa/Rtrn498eM1919pxoKWMkd/oHAF/HOlJPfIYurqNYXQDeyQQmSrPUWd+j3MjbyGwBvAsU45QOys11cD371Sa/WeRz0dcCK9qZAS4QusDfTTPL+fAst7136vua9exXtu1R0N5yZH63Tba1a7j9vXrvKHD1ioix4XtBOtIHbNnO7LUlh/5zNwjv+1ortwo2TucHdVXGxk3Yt2wmtSzg30f5jSy3b80ats1cQ23B9TONmKUppipTfOy/XdpGqZ9HqNu0q9qZAS42pmH7H0+tOtR/+o+r9f+vc+T67TW9+gHnrc9UEUfWN9QF7C61obi2jS0qVlacs/lqTLs80iVK9cesF9HS1laO/f2yn//eSpt6vOevye1TUv5ObfzNpHzAXCvUc/4uTx7d0ZnrFsDaqMbV3v1Tt/2utp+tiI9YQAAzhl9D/W2e7S3/V54stbjOZK+NsrtSB5H07eU5Ugn2bP5t653xO+JttE494PpIAFWdEtALdXbdtYeuLmL24xljVi13Mxh1UDy52PfX9Gs1wWOyfU8/36Xmi4olWabV250ebTX9h3719mR+QBP9ZT7zKf8jjdxXQbuJrAG1yu9DioVt9h+vv07N2K+1v7QMgLfOWEut0/52OKOG93anOC95lHfGtnICGetuB+t3LCxstz0Mtt/b9PUzoXbZaiL1v/+u+jnR8oT+S7Sg7pXmjOO7N+pde+/t68Db7bieS91n/mU33E2v5Z66PlcHc0nkr5075T7LPJdah2u/UCuUR7oKzcVceoYTKX9pt8vu88n16G2lOf+8/2/ud/lAbVStLVX42qtcaq113pqdFrPCPHVjYwAV4mce3ql4b9a6s31o93Rfbd03VbfAKzuSKNPj86guU6wkXXW8jxynxQdle7aD+xFRsyclRs0kCoDx6jjedXuGfbf59LWtmHuPiB6z2KAwJwuD6jVGpZyaSL5RPNruRnWwAgAAAAAXM3Ub9BfbjRaTmtn5VqHmuj6He9zWmrKRwBgDXpSAcD75KaOrk1jtE2T+/6bZp/3/vNSObZpc2Xbf5f7LaX8tt+ZpgnowXSQ6ymNQrLt1nTXNd29xFwE1C6iYZE3Kr1TInJT4cYD1uQYBaCnaONhpDdwLZ8RDZUt5Y+uu/XdXXc1wKbeMbL9fPvOkP3n33KnpoMs9ezep8nlkSpbKe99+u333nMCXKXXdJCCPbxZakrH1DGRun/5fr79fv/vUmed1LpK71Tbrpc5CKhdwE7PW0UeYEu9SUsXIAAAni93L5lKdzaf6LpatJQ/uq7Sb829r6X372q1H7U1Ku8j+ddeJ7Gv0zPvQgHoyXSQcNyZVz/1eH1VZP2O6TkJqAFTqU2L4mICAPAe0Xu/WkDjSENHDy159gh0Cezco/VdLAA9HQ2sRTsNcNzIOl75evP0/cxo9WcTUAOW4YIEAMAVRtx3RjqNRV9iv3IjWm+eEeAZVj6vzXIO8p6191lx+658rNcYLfoOAmos5ckn3Sc7ezPXY7vbdwDK3PQD/G3EfWM0z9JsDSsEjnLvIMu9Y6Tl/SHf/Lfr2X5WWlcqj2j6XDkj70JZYZvBTFY8XmZsa2h5z5r3NI2njt/D9n0HATWmp2fNPI7eKPaYuubM+nuUAeDpPOTB32ZsGIt6+vHbKzhRyyc6WqzF2TxXDcyU3gVy9D0l0XS1dR0p25FyHuE8BPTiPWs83ar3SKxLQI2pOSmyZV8AGGdEAzKsasVjYOUG+IirgmkzS42amvG3GJn1t7N1sGL9Pf08BCsTWLuX6ZrhOQTUmJaHsHeKbHf7BsA4GkKB2eSmC7wrn5Fy5dp/Nmv5v2Yu21XUATCjyDWGMa6u55YZv0qB1kg+d80udmbk/+fTVtZUQNSx804Cakxp9gdEYlLvJUh9t5Wa67uUBoD+BNWAWeTuB7+fld6Htf07ks+Ie87avW7u/V77NLV1lOqhtg7gnVZoHO4VEPh+X8ojt66Vzp+CBHO6o45z90ORtK35tKxrNtHjO3Vs/fz8LPVb6UdAjek4GT1H5N0UR5cHYCxBNWAG0fvJ2nu2IvmMON+dXW/k/WFH3ktGPxqjibjrniq33hUah3sFBL7fH1nXqoECQYJ53FXH0byj75Xtsa6eRkxdmssz9/n3HOF4eZ+/7i4AAADASr4Pz5F3YdTSeZ8GrGvbyPb9b/v5iPVdde7JraulDMyp1Di8/f5uvQICkbye3BieO15X2Q9WNksdlwLr26DQCrYBrFHHbao+dFhiywg1AACSjFKD/7qyxzwwr6t7rButs65c/d253lLj8IzXpkhA4PPRuF2SqqPV9oMV1ep4dD23nO+vPEed/d1X7J+uceQIqDEVJ6v5uakCAN6sd49591Z/PKUunvI7qLuyMfrKc49n8utsgxz7gMfR73qWawazBgT2ZViFdre5nNkWkf2udmy0rD+y70T3r7v3QddAzhBQA8JcVAAA/tBjvp+n1NFTfgd9jJz6cdZzj0bKvNRosdSIxu10Zke+i6w3Utar5fadngGBaDm+eUaD47Ps244/RukZTJtVbWR37rrL+wioAQAANFqhxzxwr6PH/dl3n9157olMNfnG82Ftu5Xq5Oh3pfVqHE4rTY+56rVckOBeT6jjyHXl7mvPGdFR3alpjyPL8zwCagAAAI2u7jEPzOeOhtI7R+uclZqu8OlS9XdFY3NpvRqH00oBgdUCBJ+PIMEM7qzj/XUotT/vR2Cm0ny/T13XImlm1Vr3uXfeOU7eSUANAABgQrlGDuB+b2iMHhVEWHUUw0ilujj6XckKjcO9AgLbvHKBslxAYLXjWZBgPnfVcXRkay7ddtrTWj5v2V/e8jupE1ADAACYkAd3mNuTG6OvmL7ryLu9VpIK4uQCO9ugTmrKwZbvouudvd57BQQiaSJ5PNUbfuPd1DE8i4AaAABA0JU95oH5XXWszjBap5Q//9U6JWev70xDDADjCKgBAAAEXdljHuBrhtE6te+O2AfpAIhz/oTrCagBAAAAwMVyowXPfLcywYExcvtJrr5T74XMfc99bAe4h4AaAAAAALd48yi1EVNAruqJv2l2ufcY7t+1Z2pqgD8E1AAAADbe2rALzMN5COhh+27EaBCsNT3AmwioAQAA/EPjEXA35yEAgDkJqAEAwMMY2QDnCWoA8BRnR51t7y1dH4E3E1ADAICH+DZ2aOiA8xxPADxBj45WK1wLU0G/XBAxVSfbZbZ/99Y7/xHljebpXok3ElADAIDFeZjtZ+XRfbZ/X7XGOACYWer69dRr2v531X5nasTe9+/vd6P0zn9EeaN5jq4rmJGAGgAALOypDSN3WrE+NWaMc3aaLABYyYrXvNXKC6xLQA0AABa1YoMHrEhQDYCVfDvabK9d+8+2f2/tR23t85ndtqxny5waxfZV+nw7e0RpJonW/GufpT7fl2X/+b6c0d+W+03wdAJqAAAAUCGoBsAqUteq/WeR69lq17zWEful4NA28FiaIjIVpPp+vv+utHw0/1JgLJV2X5b959vgY+o+J5oO3kJADQAAFuRBFgAA/mh9/2ntPWtRRI2X6gAAIABJREFU2yBV7/xr7ynbf59LW1tftM48g/B2AmoAAAANWqa6KU3z8/2+lIdpdeaiVzYArGfk/VRqdFpPudFotfJERO9rIuncs/IWAmpA2Movu3cxB+BJNOjfJzcdTyRt6vte6wIAIG3k/dN+CsXUd3e4et3uUXkLATW4SOolnitebFYs88qBQABgLtF7oZbevkBc5NgaMUpg1MgDAM7b309FrxOpa0rqu+37x1LryF0jtsvsR5lF809N6VgK3rWsb5t/6vccSQdPJ6AGF8hdcKDkKUFYAHiq3LU516DRqvSieiBvRLBaABxgXq33SC3vNtv+nVou0oHqTP6t621ZX07L+93gbQTUYLBU44eHMWoEYQFgbi3TNZ4JhgmmwR8CzADQV/Sa+uZr78ptcm/dZiMJqMHGthdxboh063c5uaHhPfJmbYKwADC/WrCs1/2aAALE5Z6Xas9Y+8+3323/TuWZ+g6AeaWuFb3P6StMhRhtY9QW+bcVf792xDH+ursAMJN9w0guwNXyXcrPz8///9c777vsf1Mkben7SB5Hl73K9nfuf3Ppu5z9zV7PvAGA+aTeWwGkj4fc81LkGWv/ee7/qTwdmwBrKZ3Tc1rP89trxKyi5Zv9d8DVBNQgoWUu5eh3qXQt8xjPfPFqeaCs3ag8JZj2+QjCAgBAb5EOY6nG0tQykV75Mz+HAdCXcz5QY8pH4LToDUfkgTQS/MmlmTVw1CsIm5sK8mzeAEDc/l5jP4I81ZkllWabV+rdqbV84G1S98LRgFfLsXNmilXHK8B9ctP2ll6hkroXy00TXEoDvIcRapBwdDrCs0Ges9MgziD38LmdTmWV3wIAsLcdlV/q6DI6DdBu9HOI4xXgHqnZkHL/3trPIFWaBchsQGxFX33Tso+0tgtvy2BfvI4RapBQ6r1y5LvURTZ1MT+63llELiL7G5A3KP3W3KizaP205g0AAKspjQ4oNWzm3pGWy2/baJoaOZrKc5svAPeJvAutJhokE7x4t9zsEql0LXm2fJe7T2E8ATXIODqVXq3Xy6j1zqAWLJu9/KMIwgIAwHHRZ4vos1jLNOpnlgHgGr2mYkx13Citj3dqaePtEeiKthFyDQE1gAu8LQi7cs8YNyXQblQvfSNtucvK1zHgPNcfgLXcNQ2j6wU99oHU6Pery0CcgBps5F4Mf+a7keuFma24v2pAhWNapqptzReuZr+D98hNl+Q8ALCeyOw/pX+nAnKpqYHNBsRXjzYk7b3rEVCDjd7TPI5e7yxKw45zNyW5uYZzAcRomtTndxGEBQCAeR2dxtF9NsBcerarRaYUdg3g86m/+qbG/cSaBNSA06I3LpGpDXulmYEgLPBW2x6bpZcllz7f51HLz7kPAACAlewHKQiyzU9ADQZJDftt6fHYkp75HdmmZ/aho+sE6OEb+NrOBZ8Lhu0/LwXSSvl58AB4tmjHi1TaluVrHTdSs0G47wYAWqVmnGq9l/AcfL2/7i4APNH2ger73/bz3DLf/3iu6HY+sg+15H+31nqI5JNLu0qdwBP17gSQ+s7xDfB822nkv3L/TqWNLr/tsLFfbn+dKr1TBwB4rn1bVG7mle39xH75yDpq+XAPI9Sgs1yD4L53/T79KlYr78xy+0rrPrRdZgWl9+Pt07Xmc3RdwL3O9PB3TAO8QyooVhN5D07pu2iQbKV7cQDgnJ6vvoks67UvcxFQgwFKJ8aVexU4SY+RakCO7EPbZVcS3Y9qDRiRfOyzsIYevfsFzAGe666pFVPTOqa4/gAAvIOAGkxsxWAJx41qDJ55P+r1m3vW3V319aSGmJn3uZonbYcr7afGyr1fZh8wi76jZpsml59tB7zJ2661Rzte5GZ2GHXNWH0miT3XVgCAfxNQg5vo6fguo7bzrPvRylPj3HXcPS0osOLvmHWfXEFqiqzc39Hpt85OowHwdCue/85ca3OzOqQ6XqTed3a240bu+0jnjrdtKwB4GtdFvgTUYICWd0JFAiKzWKGMOTM+xJbK1PpesZX2o699Y8Ros08Hd9dURgAAs2t9d0jkszMdN1ryAgDW5jrPloAadPbtobhvvG/ptThzUGTFi8hM9Rl979eRfWj/3Uy/+26zB9O2rg40Qk/76Rxn2o9HB6sFwwFgHM82ADCPNz/3CqjBANuAyP7z6PI8S+s2PbsPHVnnqmoN9qmpeVYwWzACalr310j6nsdA63t3Rufv+AaAOh1WAGA+b74+C6jBIJG59KHkqftNKUi4D37tP0v9nVvH9hjUo3Uu+1FMkbS5dIISc7E9AOZTupa2XJO/6a/sDBEpz+cTv28uTcE/g8i076V7oh5pZuFZGoBZrNymNOo6umLH9V4E1AC41Jn3VaQ+L73XYvWL+hNHqbUESCOjD5lH6oa61qCXCqLngurb71Of7fOoNSDnpsgtfX42/1KHAQ2HXG3lc6jjJK7lOtvjunvXftUSTNr/5lnutXJ1F9lOvdLMYuayAfBOK16Xrrgve2K7VY2AGgyyPWm94cRy14iTVGNkpAzAPY4c26W8Vm4QfqrIDfU+Terf+zT790uWlilN9bpfvvb997NUGVrzz/22VaamXfl4m7VO77Zivay8H14tci5+olzgbP/Z9++ZgmopkXL1SjODmbcFAPBfbwuqCagBp9014qQUtHzTiZxne/KNSWlao9oIIJ4nev7fB9hKaVq/S5XpGwA7mn808LtKkGDF43GVuoWeWq+lkXv02vkskuZK+99emv3g7jJH6+6p94QAwNqe3Ha1J6AGA6QehJ58UjHihBTbkZKWBqMnnz/fIjKCuHUb50Yo99JrKsZoOe3j8D6j75Wi19IeQZzWGSauFF3fndNVRurujvKdXeeZazsAwIwE1ICurhpxMlsPWP7NgzA1tQY++9C6Utv0yKiw3mU4mkfqWjOywU9jIjxfj/vhyD1wNP/SNbl3MK2lXBHRjgo966tVZFRfRLSjUc9t1uNa2iMfAJhN9LUzR19rE1nfbK++ecsoNQE1oJurRpy84eQMnDfbzeWTHa3rVNAq15j7/T4X6NpeG1L57ZdP5b1ff+2dO0fyL71TLbUuuFLLsVzbZ1tH3ZQ6ZD3Fqsd5pFPBlR0Palr3ybs76PWsuxEB0DNaR3uvdmwA8E7R18603GO0dsCJloH+BNSgs149EFd0xYiTp9ch0I9zxXWO1HVkFNv2s9brSi3/M3mPyP8p+2skILO/Vzrb+LtqkGI2LQ/l0W3Sus4jeaxi1XvYyIi1I6Paeoucs39+fpL7eWT5UXrWXaTz4l1Tat+xTgAYpWV0ea972v011PX0PgJqwHJSvTiBNZQa0nMjj3INvKkRQam/gWtEjsVcY3Ypz5Z1clyPqWi2edl2f9wVYKpdSyPX5JIZtmHL+rdBtaN5XKllO23viWr5eHYCgH563A/lrvlfLR1mGE9ADTqboYfmk9WmAgPmFh1RlEvXmoZ3yQVZV8l/dZE66VlvtsM4tYf1s6N6avm4v+ujdp1sGeWb+nzF6/DMZft80vUb2U5n01zle1zPUBYAOKvHvWrLdTF1HXW/fD0BNeC0GUaclPIHYE1nHg5GP1jU8ncdqotMG5gLqvQK7PBfLSPLRkxP97TG9qf9HgAA/nb2/rXHfeJT76FnJqAGnHbniBPzBwM824rn9pl7Ca4SgGqdbq7XVCufz/x1M1qtTnvVj+lq4J2MUgOAP1KvtXGNnJuAGgDQ3cwBBXibO47HXiOXSkY9aBrxfq8nNSqMLrtr7TpsKwBgr/W1QSvfFz+JgBoA0JUbPJjDXQ24PUeL9czzTDmc167hXcRx6mUdthUAPEvk1TfbdK2vtdmmKb0+J1cGxhJQA5roXQnUrHyecBPKE9x5DEanYSx9N2NQ5Q2BtSvfievdtwAArKrnq29qy7bmwXgCakCYkzUQteL5YuVA4KxSddpz5FKkV18pXet7uo7mcaaMufRHls3l08s2iJL67mxdb9O0BmR6/d4ZgnujXP1O3Dun9QQAADhCQA0AgO5SwZ6fn5+u79Y6OgJqW77a+s583yISHIrW6X6UUMqIIFw0IJNL2xqEafkNkbRn6mtE8BgAgL5W7kTp3hLmIKAGAEBXuZFT31FFR4NqLaO4amn3I5yOphkhFzjbf/b9O1enkcAaZS2BuJ7BYwAAxljx/sz9/P1sA74E1ACAS105ZZ939NynNNqox8NIbtvvX948arunXhI9Yh2fT2z+/OjoKg+CdS37zKjg8VXsDwAAUDbz/TzXE1ADAC5z5ZR9Leviemca8lu2/YjtHn3XV8/19dLzHXZPc7RuRgePR3E+BAAAaCOgBgBc5uop+5jXmXda1YJlIwMF0QBdy74eyaPXvn5m5J4AzHHOVWuyzwMAAFsCagDALe6eso+xStt3dfvf0HsUXOuozciIvR5W3nZ3n0fuXj/HuA4BwPtEXhuwvy+O3KPX0rjfgDUIqAEAl7t7yj7Gyr0/6gmN0/uy99o/oyMyW+p0RABsxW03OhDYM3i8etBy9fLnPrvyOrRyHR614nkFgGeKvDYgdz/eI41rIsxPQA3gAd7Y+PI2T9vGV0zZd6Rx92n1vHflA9o2ANSrDKW8vvvSfrvnHlK/aUoPsrk0PbXkG63Tp+/HMxkRPF6xIWX13tW1Y+a7nUf9ttXr76y3/34A5tFranfXM3guATWmsH2IekLvdbiK4+UdVuupNlNjfuvogpXq+Yirzxm911PKb/tdLl2vNNEyjdBrfTMdp1fo/Xv3+0nv4DHzGRVUW+0aP4Le+cBK3nYPRVnkulXqRLp93UEkH+7lHoXPR0AtJNVjrnSi26evnRRb09fyOTo1SakctV6DqWX3avW1f5DyMAV5AmkQ53ryx/66rl6eKXX/lkvTYuWH+NH7umPpHXpOa+k8nOYdqsCMjKR9jtnuZ1vage1793OPwucjoFbVOp/tkSBWbU7dqNIUR2fLEX14/OaRuiDk5h1OlTU3fQ4gOMDarpyyz81u3h3vBeJ6kcBaby33orVjtLWnrn2Z1dhn03oGLgHOcr/8Xlds+5YRatxPB1U+HwG1qqO9dyPLpdLd8fDQUo5SoOxouUtTLnmQgn9zk8Xqrpyyz7FSt8LDm3uB83p13qpp6YjWMoNDdH1vsHrA8uryR/Jp1eMZ5Y37bqs7rk+lzjz7z84sk1v2rplqSsuMnKkGVuB8/V5XBtM+nzWey/hDB9V3E1BrsD/RpaQOqNYDKzfNYu3vfVlLebWUAwDgDu5F+htZp9G8Iw+e0aDFlQ+xkYbj73epZVLft65/5YDl1eWP5HOHGcs0qysbF0v7Z+54P7JMadmjam0DZ0TPxaUGYfs8q7Lvvtd+VpSznZPsR/Asf91dgFW03uD26Lm4D8ilblIjPfhraVO+0y2WRqlt847k4wIC5ziOgBGMCGeE0miH7z7X4175yv23dG++/S/VsJ37/sj6a6IBy2hevVxdfvdNtKg906a+P7JM7rs799XIjDOp7x1jPJn9+7227Z2p8150+Uia7T2xfW5NnqXfyQi1oBmGch65kT+atldvwDMPu05IAMCbRUdElb6/4761dg8X7fUbNdsUOVeUJxKw/JblqJHPP6PL37MeZnB2G+hBf86RZ9ojdZmbXebqmWreZuV2B9sU+isdV5HOEK1pHMewHgG1C0VvZt80h+62N0Zqyoun/m5o9eTzAM+0cuPEGz39fmNVqe2SCnLse7nePdVWLRBjPztn9YDlVeXvXQ893FWOyDpnqJ9V9b7n2R9z279T5/7Ust/vS2lr6y19H5mpZrvc7FYo4557bYA5eJZ+HwG1QSLTOPRq9GhZJleu1vX2PFlsg2r7zwFYj/M3jFFq5GRuPRuXVw9YXlX+2eshKhrAoJ8jz8ZHljtbnp4z1YwICsKqnG8BKBFQq6gFefY9gnPpciLL5Xon56Zz2OYXne5kX4592lQvt63997X0qfUDz7Fyj0nno3Nse+BqKzR8zV4+1pQanZq7Du+fCUujXFNp9umucnUwcdQUp1+zzVSTWscK51Suk9tHcnLnIfsUM1n5mRW4n4BaRe2iHwlWnV1HdLlSPmeDWrUecS1lyTHNIzzLiseyG+s+bHu4111TbdU6Z/3+/hY7k6Ua+HOzOaw2ndjKNK7PodTJMjcdYC5gtk+fCqTt08w4hWZvo37jrDPVHGG0JF+Rc83ZfRxGsB8CZwmonXRXrzEAAEi5674x2jkrMnVlLc3M98Yjp33bWi1geWX5nxZ0rXX6aP19RztbPrnzSWq2l1K62gwvNTPMVJM6jlpnnjk7U80KWs4ltU7CtXqZ7byVCqh/PqagBuDdBNROGnnD8KYRW6mbf65Xm5ohtU+WbvptSwDgKUoNx1up+6Qe90SrByyvLH9tfatonY6vFkA56wl1mhP9bT3r+OjyqRFvR9aRC+K1pGkpy4paRlm1BMvOrgsAuI+A2sTcPHG12tQMuZ6YZ272z8yv/qagMwBwryMNx+5RuNJVDfBvbui/8re/uZ5n0XNKzdSz9CqOPvPPNuIOAHoQUON2qZtKDw9zi2yf3PQQ+zSfz397ckeWYW2Rh6vINDqtaZxX5vDmqXOgRWlau5bPR5QJGOvIdHypaQRL0wGmPs+lGT36bRVXBSxHrOtMR0bK014++fg4c91/Wl3A6qJteZ/P+ONXuy8rE1ADmp0dlfb55C/S37xzjYSsLzKdSWT7H03jpu1eps6BuNZ3lIzevx0/11j9nmf18s/iyHR8rde91lGWzgHXGFHPRzoy8kfLPedT6rR1ylngGa4aTetcwsoE1ID/iIzoiAbVSuki73/QKPM8vabIcgO2JlPnAOStfm1bvfzwRK0dGfmvWrCsR/25rwVGiswiBcQIqHGr0g2jk/x9UlPAHHHVA8FbHjze8jv3WqYY3dveMEbPKXfV8xvPd6Onzjmy/QHgbkenO05N+XhluaJ5uB5fL9KRkfvNMsotMuVs7rPS58C8ctf4/efbv0uzBpU+3+dRy895hNkIqAGH5R7Aek4PEQnuveHiutrDyEwP5q3BlLvq+W03i1dNnSOYBsBqakGOs9M4ttheQ3sEX1yPoWyG+9boKLy7pqAGjssFrlJtb6ln8v3o5lwH1tTnpUBaKb8ZzouwJaDGrczJPbdIQ/SZB+vS6JTUenLfsa4rjvlVRiilbjKf7Iqpc7b5z779AQCYy/7ZM9VYXBoZGh3N1WNmBoCaSHva/pyWW6blXLU9X5bWm1oOZiSgBvy/1E1+KmBWapiOTgWRm7O/9iCRGzbOeq4Mpn0+64xU0gurnxW3PwBslaZa2v69/Sz1eenv/ee1AEDqs9Q9fGmKp1LZ6a+lIyN/RBt/I8+utTSOAWCUM7NInT03nek47LzIrATUgP93dMqG2oNCKd9vUK1lfa3pmE90+H7kJu+pQRIBIGBGKze+Op+ymtJUS/vvt3+XplfKdTRJTbeUuxeJTMtUm+IpN70U/R3tyAglpVllgOc52jaRG817xbphFAE14FYuiu+zbUhJfdcjgBaZgoV7XDl1ju0PY6x4LGmwZ0VnjrXa9Eqp+6kzndpK93W1Mqx4TlnN2Y6MsJUbkarRG+YTmUWqNDNVbnR5rjPNV6kDR6pNqJSf8wqzEVADbuci+S7RqVNyaVvTrLxfnenFNasrp86prQ8Anig3vdLI0e+5+7Pcff6ZKaA4JjI7xFs97X57pNIxLagG84nOIhWdsar099l1RfKDGQioAQAAwEP0mF7p7LprZYiWUeM8o9m/2pUa3gUnAXg6ATXgVrkh3sDfPJgCwDO0jBDLTZ20n2opOr1SqQyl6ZtS64pOy1Sb4snoNFq4H76fYxXWtb9fmKn9bfT9gPsNehNQg8/4m/OR+bsgMCsPve9l28O71R7Qo+/w6ZUPrKrH1NdH1pObbqllmqce5YLPR0MowFmtwbNe77aPGt2JuDX/mYKNzElADf6x4sly9Ubr0vQvrM02fC/bHt6tdm+SGxkzKh/g39xrs5Ir9teVrx93Hcu57bJyXcLTuf5DPwJqAABAF7UeoNEH+V75wGzummZpxVE+Gv/+j717XZZTZRsF2jO17/+Ws3/k6zfGBQgKyGGMqlUrs9tWVFTk4bC3nud/xnz2VvDqew+LNWyZ8VjC6kLDOadGiDgvmxrC+Tzsc2wo6PMysTSkGs2lPn+6/ti+hZYBATUAAKrSQpkctSpLc9cjX1KiZaXJG0G12SqBBNP25vyP7RhUO38OjCun/HFeJvTv8zLnQHvqN7F1H/8OrSf0/fezUBpK1x/bt9T62JeAGvCKVKWWhxTAnLTeW9/MQSn5khI97mfKvGGOy96c/zk4R2tQriNHbj45B9hSy5R+F0rTNwB2d/25c6vNfJ3QhoAaZIp1M44tk1ruuGzOuhQUABiZQBqwmtbD/GjtHOZ47M35h/5mvOYEOOrJqXsszSOhHmQ11Sqj5aZzxmuEtgTUIEOsm/DVMrnrK/1+BVfHD4A5uH8DK2sd+Iq1jt7lvmrIOGZQ0tg1p+FsTsPbnG0BlAjdf+70CqudhrvrCJWhWr6beu/lS0ANMuTcMHNvqiXzfLhRAzAyzyru6j1/GjzVct6z0Dp3aX3v+uVoxPyQ07g257vv97W2BZDjbpA+FLSKNYz/fh8LdIXmWzuu7/z70LrP24+l6cn6U3OqhbaVK7QPV8+S8/6UNMS4++wIHTfPoDABNWggdtM537CvulO7eTGjmSuAXG91yAOwr9ALa+jv2G9TL76564EV9MznrqsxtSxPtS6rrZSfajaczZ2vB6CWO/fjnF5sx8+uvi9d/5N1t1j/k2da6btMaZmsZLS0K6kAJv8SUIPOQi0eYlq2hIWWZsyzXm7rkgfW5/lESO7cC3dezHPXA62sWBm+2v6sZsZ73Mp56mnD2SvH93/lLEZguFN45m5Psbsjm71ZVj339vumZ0UCalDoacF21ZsJAAAwH5X3cK1kuMYn15PrkVEY7pSaYqNPzLL+Gs5DX4aEniOl+3Me8eP72dXf57Sm1nUWCqD9/PwMfT6e+PV2AmAmq94IAKCE5yGwq5Xufe7lkO88l07o+xpC8/rAG2oPd1pjW8zrew9tda5br/+p0nt6jefAOSB3/P9xjrjUbz+fz+Wyqfnsjt+vRA81yJTb4qzmi6mXXABgNCu+FAHA2849EtQHMIrWw53mbAtmVqMH81OxbZekJ3dY/uPnK747CqhBhmPX4dB3OWNJh1q0hSL+xo1mBzn5/Hy95V5nV9t0Xb2v51j8pdsD0lxDsIbz81Pl/TxyyzUl5/Nug1Hla1hfr+FOc7ZFWzMf/x2eQ3ee/8p3bQioQYbUjSfWpTX22VU0302O1eWMjx5a5mqdJdvkPT3H4s9ZBwDALHLLUSWVoqllr77boYyVauRX0nD2uK7YedTAlhFdBctq5tMRevHsbsbjPnMgMCZ0DYT+rjH/YK0GODsRUAOgq5yHb80HtAf+WGqPxS+oBgB1aMU8vtxzU2uIpdh6dsonuY1rc4bBerIMAPO5Gnnp2NP7ToOKnN+FynehoVpDo7PlDutao4HPTATUABhaTi+lq5d9w9GMqcdY/Fo5AsC/UsPZM48aZZtUOTr3N8pXAMwk9Mxr9SwraSR8Nw21flcyOtv5u5+fn+hIUyuWEwTU4P94oYT5lMxhmLs8ffQci//z0eoeAL6uhtpmfDXeXZ+cd+VrWF/P4U5L50+Hu0JBnlAwqGd6Wm+3xzaOQbXz5ysSUINP2wvcCwbE1XqRT3H9jannWPwAACt5Gsx6+o66WjlN41r4r57Dna52T1lNyVCEd4cGLFnmybMvlLZYD6vaYvOiXR3f8/e5Pex69xDb6ToWUAPgFbWGqam9TgAAWJ1y9B877jNArlivwpxlQ9/nbO/J91dSwd23GlfkbvsYgM45L2/1uHtr2z0JqAHQXe4wManvDFdECfkDAMI8H/ejHA2wllbBoNxnQ85zJCdwdDewNXpP4+PwpldBvZxhUXmXgBqQrfUNvOX6vSCO4zh+eui7p93/j8vkdJ+nr7fG4nfuAYDZ5ZSjjsuV9CzIXY8yFqxFRf28at+LS+Y5D33eundSKriUs015va3j8V29oY6A2mJmvjmcC/qzWvmG8fnMuX8z56cV5Y7FHlu2dIz2GfPsyozFDwBwT81yVM5vS9cDzMW1PK/eAYuSYFuLtNVaZyoo2ENJL7WSITRdy30JqC1oxovobuuC0QjcAAAAM1m9FTFAD+qDKPHkufvGc/sqWNYyPbX29xukCvXe/n7fUu17xEhlt7sjUM1KQA0AAAAAoFCvynjWcjffrBykSDkHbO4eh2NQ7fx5K6G07noeVyGgBkB1WuchDwAAPKM8BeOatVdLT7H5rmbR8tye56rMnQNsxyBM7WDU6McwZ7hH3iWgBlSVM4ZvTkuQktYiWoSNxXlAHgBoR8UU7KHV9aKSDp7rfR3NeM3OPr9Tzzm1vtsb8Til6ua+aT4HTkPLHNcVGnLxaplZhfbn/NnVPpcu31vqWhkljbUJqG0ud4LDVGDk6sLocfG03o/ZCwK9pB6KqWVy1pO7Tf6aucJtB1oy0oP7I6xpxmvbcwmAFaiDoIVReyWl0nP8LrZcrWVy0zSanPnmrpbJWZ6+BNQ2dvVSWxJkerLMU633IydIxB+1Hny5x9e5CNNjbw6tzpPzz5H8AAAAMDf1X4xqx/nhBNQIysn8OWMhvz1eco39WP0m8KYnPRzPXZ2dp3Eqzmdugf7GsB21ChujnP/PRx4YyehDiAAAwCyUqWlp1F5qwL8E1DZ1Dkakvhv5Rr7KfnDPeQzinc/xaPs/UlpyvRUEqlFoHu38fz7ywGi8nL3jPGT01bj4R2+eq9yyU+sy1p31187nd9c32jkFYAwzlzc9x8ZVMk1Jraldcrf39Pctp6Ixvct/zXyPgl4E1DZU+rAZtQJulf1YVY9hwKf2AAAgAElEQVTj7Xz+IW/P70mww/knl6BaXyXHOnRucn/f4pzmjjDQeiSCO+tvcSxKhSp+fn5+ml5/PSumYttSKQWQZ8Z7pEr2cd+7SsqQtaZ2qdkYtEd676z7LW++s414PGBEv95OAH3l3pRHv4m+tR+jPnBH4zhBubeHyGUP8llfjvV+YsGqYwOvFtv8/fv3//5LbeO4bOz7O9sqSQPj+AZ6z/9mLd9zGzrfzjnML7fuJXdKlNx13dU7vU8DcgBneqht6PzAmDX40Xs/Zj1OveX2CnzSLZ+/HKO9Of8wrtCz8O71egzShP4dGgI7FtQIfR767dW2Q2nM6a0US2ON9aeOU820xdZ3dZ5bBZpqV0yl0uiZ006sZ+NX7Dq92zMwlKdb96QEoK3U0IZXZa1cNUeB6pHeGKNZAXcJqG3m/JCY9cHRez8MHZnnWLEX+q5GAO3YAtrQQvPIOVehCt7YcncqD2fIL28O79BTz6HJctezk13y2ShKjncskJEb3Ln6+1xZnlr2vO1UWehY6RELOIXSUnv9oWNTI22568sNlrVsDf1mxVSO2VqC9zxOqWB36jq9c0+PBYEF1daUCpQ7z7COq2ds7Xqtp+8UvdMb490IKCWgxv/kBCpClQaxionUMi3V3o9UkIh/pc5xqILu6TK7F3hmKfSl7hGpZWLrKtluSRpmM+s+lJyLq30sqbye8Vixn9oNhmIBstxlc3539V1sO7npKl1/i7Rdra+0jPj0fnT3GTlCA7HZ7sVvBCBrVU5erSP2fSr4ArTXu+HZDI0OyXP1jB/t/M6WXoAvAbXNxYITqResGsvU1nI/PMThmZxrKPc6U8kzv9xznVMBkJMfBNMYUcvKq5JWtr1b5IZ6gI3iSdrOjQRSvcRa6l0xtcP99Y0A5JPrcrXGQ7Cb3g3P3CcAoNyvtxMAAEc1Xuy8HM4hZ2iyJxXQtdYDT8R6iV31hBpNjWsoFax6+xqtEeRLDf84YhDxid2es70b9Fxt7/tciz3fdjs/XNP7Yw61G57lrgvuWOVZs8p+AP3ooQYUUeBmdArEc+g1NNkIQ5yxn9IeaLHhpc896mND2ebMqRQb4jp32eP2z0GjUFpSw26HjkuN9YeO45O0la7vfKxS53Nmu95Xe/fovErL0TmP5nirJyWQJ6fh2edTZ1jkUe5t3JMqbxyHs06Vf1Jlr+PfNUZZ6Jne2DKGOgWeEFBb0CovQavsx0paFjQU4vfQ+jzLR/PoNTSZ/MAbSvNdybC3NX9bumwoCBb7+05aW67/zm9rr6+VNyrSQtvcoXKqZ0+1u9vKqSA/Bn1zAt6soVYQZjQr1hv0anj2ldtgYPZjvVK+P3pSXildpsYx7Jne2DKr5gWgDwG1xazyUFhlP4C/egW7YsNsAeyi5H6rIcL8RqlIk4/qaxnAW70nJeubNTiYc033anhWarZjfTZrngFgLAJqADSX24ryacVuaAiknq3JAd5UUlGUu2ysx1ItrdcPtbUqV+RcC6lhq+4Exlxz+1mlXOyZwR2GuASgBgE1AJqKVfR8P8upzC0ZIz1kl6GoZtBzaDLnnd3UGNbxyTrvcF3CH28NW6XHRrnYHI4lZdqr9aW+D5WpW9z/RyUYUt9uxzR3iMuRzB4Inz39AEcCagA0VTI81FVFUU5lU+lv6WuEMfMBZqdiCt5R2qgrR26vsePQq3fS8TQQN4LZgiCl3pgT87yOXcwUVJshjSmzpx/gTEANAF4U67mX+sxLCcC+PAOo5Vi2mKVi+W13j9ExiJFqEJQT/Li7/e82jp/NdN5nSutdo8yJuYuZgmoAjENADWASgizAXXcCt7HP3WsA4N8Az8jPxtiwnt9gwgwBhRnSCADsQUANgOoMRZWvtNXxLJUJ8gAAjOvu3Lb8cbecU9JL7ep8lDR2udoe7EovNQBKCagV2KGgqRABPOU+gjwwnloVZs4tAPx9HpZUxNeuT9jlmbxisGOHuiUAWJWA2oXdhjjabX9hJqkKcdcrAAC8K/Q+HQoIrRgkIo/zDgBzE1BL2LGQG5oAGXow1AI7CwVLY58BADyR6h2jPP5MjWPX4r0otj49pQBgP62f/y3XP0I5VUAtIDZp726Olbm7HwsYhSALcFdp4LbmvebcYv9YsXfVOz702zP3QQB6KH02fpcPPfeOc6Wdl0mt42r5s+9vzst71weAfc34/B+lIZCAWsSMmaoFkxTT06q91LyskiPUiEHDBlYQq8D7yi1rnK8LverXFxs67fiZgCyUM/zgfaXHKbT8+bOrZXKWz0nHN6j2dF0AADsTUDvxMvFfqwY5GNPK+a3WHIUjB1lmDsCPdixnJh+MqyRwW+NeE7qfp4IasUDZzHmK+0J54vyZgCxAntScbgAA5BFQO1CwjFs5yMF4dshvowbEaphxn0aprM8dkm8G8sHanp7fGfMH7wgNERrrzSEgCwAAQEsCagxlxUDKivvUw8i9sGraYR8pkzM0EDxRErhtEYxI9dY9PjOvnp21ev0yvl3KBIwrdB+8+kxeBWAGMzc88qyFPnLfzWPL5NSLz1R3LqBWKGfehacvUjXGNZ8pE0JMaL6UVV1dszXmTmAt8gBPlARua+e1Wg1NXAN7yQnuCsgCQJ6Z37E9t+ub8ZjOnIdhJlfXWsl715NlRiKg9n9yK3Zy5l14EgQ4D2lz14wPw68Ve3StuE89zX7cUtdyTguN0t8wnjs9K56cez05kAfuma0gf7T6ua59bmY+XvLp+HbZT2BuM96rWj0Dz+uNbUeDHIC/cuq6SxpGzkJAbWCzZSYgX07hO1Qh/vPzM3VwtuQFpFaX8dzt9ZCbnjvnfsbnRc7xKO21HTtGo+WFXt7e7zsNSt5uhDJj/pjx+i+RM4fabmY8BjPnU+9lAEBPhpYe2y7nJzUn9fm7VfY5h4BaZbFK0Nhnx8+/n11VBp4zcqxH2zlTP62A6FnBteIFueI+UeZO76TY/EIzVihe9e5NLRv6vnR7o4md49JzP2sFX05+KN3XVEvS3Ly3sreeQaECeOi8XpV/zgX2Xc/jbkIjQaTO/dsBWQD+6848hLHP3d8ZgXwIrK503rOd3sEE1G6KFejOlUahjBWr2EtVAOSs55iWcyAt9Zvaam0jtC+zW3GfuHb3PF9VFs6mZLjCGl3Gc9f1ttD9IOfcz5gHjnLOy+jnblZvPINS2wp9l7oe5It9hIKnpQFWAVl6k68AWE3PkUXO6xvhuRpr/BkTq6+4M2pH7Dvetfr5yX1XWmFf7xBQuynWKyy2XI3txXqg5QTKegTRWsk91jNacZ945k4vthldNR6oUXgubSXz9vFsUbn79j7VlPPClXpxyX1ernTMrlwFII5q9LCFUlfB1pxlBGSpJfU+BqTVulbcw/vpGUDRA3FsPUcWSW1jRKE6h9RIYbPsF3w+4bkl5d8/BNQmEbo5jyBUadYqfS5a+NeI10Rur7Gr72t2Gc/tndvyeF61Xrsj55nwVh7p/Zwq6dX4Zj7o6W6+iD3XBSL/KxU4zK0YulpOBRM5chscPPn+K/TsSbXY3iHf1moIBDCKngGUUQIOsUYT3zSFPt9F714qo1XaxxpmpkaVgdld3fN3J6D2UG4F3Wrb99II7ZX0HpnJVbBsl/vKncrNVM+hmfPFk+dYSQ/Et5/Zb8tpNRxa7nvcSoc6WVkqH+VWDJUGOXbOu8TVaAF+9X2owjSWN1fPp4JnZWZ+Rji/7KxnAMW1tp4nI4vUHLFmBalAL+/b9fx8r9Pz/qfeD86f5S4zKgG1QqETHLqAQg+I2PKxzBP7+7z9VBpDyz/NnDkPtpKXp7u92+5WIs/2u9Lf+t0av4tVYCtYzi335fTOub+b595Wo8AUewaH/t45qJZz/0jlr3O5YldX+ackb6XWtWMefSrV6KB0HbMc/1iFVM3vS+14j706jjubMS84l23EKh71CprfkwBKyXpaiwVyBHjqyTnHozbUufseGQs4wEzO98TQv3OWL11mVAJqhUorPUo+D7UIv7OuWpU8V+tIPRTubufO73pu643fvbFNvxvnd9/ASo317WqEQnjp9p+e+7f3N1fuy1JJ0GGE8z26XhUCK1ZIlraazcm7tfLsisc7x7lceg6m51bcUMeIFWC1xSqFZ97fnRubAG3l3ls8i+fw5FmR+9sRn0VP8ufT/ekZ0J35Onwr3wi470lAjdve6jXjZY+drFQxlQoO1e4yvkIrsJXOfUioN/XxuyeBivMyvfLEbC8gT/JWrPV4aJmZ5JzDkkBwjloV2TMe75A7ZcrYb46NE0Lrm+2ancnqAZrVGrhAL6GKR72CxtYjgPL5jPPuk2o0sXu5ocfIIqMJpW/0ND81477tfm3Sn4DaIGpUHrx5U8+pWKth9QcXHoQr5+/c3rNPuoMfX8wZW0lv6tCypfmkZZ4YsbLnbqCrNPDQ6/k/kjcqhnYs/5QGwVP3hFDlDeVyh+za2cw911YPggLldgygfD7lI1DtwMgi71L+Gtus52fGNI9CQK2jqwdLaUYesRdG6wrLEfaR+kbLxwC5Zno2XaUz1psnJ2AYWp46ZspjrbwRtJaP/2Vo0rCre2XusKMhIzbWaCX3XaDkneHquO90fEdTUvcxayXlCgRQ+FpxZJEcoVFxcj9LfX6Xa2dss50f9ffPCKgBr9rhRgstnV84QoX7s6vgh2syz2z3r9zA2LcC+Px5rpmOyQhyK6lmy28t1KoAz+lZOfKx7l25nPNcSf3maOTj+sTdYUdj63nLG73UQhWQsZ7Suem6Oo7up+/LGY0g5zva6BlAeVLmrEUeS1tpZJESufvSokdjrWOg8Ui+u8dKfcqeBNQKHS+wVCVHaDjG83KxizXWuvErNRRT6GX3WEi5SveoZkknZZzXNb1dGbST2LPnK1YxdvwstEyL4V1WM/P96+plYdb96iHVajanYii0TOz6TFVmvWWUtFzd186fx5QGiUaUahV9zkdPv/+K5eFRWpQ/8WQfUvfUnADPKM7vjj22l6tW+WTW/Am99AygjHY91qgcF8TgaR54kg9blilyykk5QfKSQHrv66m0N/x5uZKGVMxLQK3QuZVhKFAVClilAllX/86p6Iy9EJ/Tl0o39CTf1XOnh9Jx2dDndzmn/Vw9C1Ja3/tXzwdv379qvSRd7cfb+zmqq0qinEqop8v01vNF9k6vsXM597yukY5lbXfzY63vc9Iyqx75Z6RA2tFVA9BWUs+d3AahscYNoe9Wy7OzqvU+4rzy+TzLB08qx0e9n/OuOw117ubD1nkwp276qsFv7jKpbfSUup/Evou9l7AWAbWbQi1rjq5uZC0qss/b/wbyYuuf5cJ2E1qPc1pPTmEkFrD/fteidxLvce7aevP6KKkguBOUgLNRKidztn98ec39rcovcrx9HYyQT3ukIXcbqUZBuZXeOcG5EY57S732r3Xr/tXPE/eVBjLuVo6vkgdX2Y+R5ZQn7uTDUe7nNZf5fMaql0qdl5Dchs7MS0CtkdKCfIttv/3yB7SV00OppGU587vTAq7Gb2mr1vPceaXE2y+xd7Zd0oMFSl09J+9UtuaOKDCrkmst9/pNbatmRd7Mx/3K2/f3Yzo+n3ut+93H69jlOOaWpUsqx1c6diPcD3ZylR9bBGneyK+ljVxCn9dqUFrLKM9P3ieg1tgbF9uxd1rNG4obB8zBdbqvVKvtnN+S9uYz/S7ntdxKFSR3vVnmGyXPvpEPSvZ9p3w6w77GAgCllbgz7OvIQhXeo9xTVlSjMVZpxbFrpJ4dr43ejc7lV1JqPaNqNs4ZKc/m9ij/enosV23cRBsCav8ntxLye4HFLuyrKHos2HX+3fG3sc+PaQmlL7ZsKt3QmrzW1t0XW72TYDxP7peu43sctz2M2ivoaQv61bwx2saTPHFn2NHYOoiLPRtj7930MdLoOK4hrtS4P4xalmAMb+SLno1zejxjR7h+nvSwY20CaoVS46XG/p3z29Rnpcvm/P4qrcCc7vZQch+Yz5PeaCqZgJid7g+j9QrS0O2PkSrmP59n71y5RsmDb0gFIFONTs/LXG0j1Kh1lDy2ktbXryDGH6PdJ0fyJG+0Grp3dDOnfaZroKSX2JMgTainfE2rl1Nz9+3p6ATMTUCN4bkJAYSFWrKHCnO5y7jfjsP5gH5aVzyUetJgYnYj7feTdOTuxwj57W2p43QcsaX09yUNX6kvN3B5t+J4hSDGE+f9v9vAblYtGo8+rRwfrSxRasZ74wzH+U5erRmkqX1ec0c6K2nsMoo7aakxOgFzElA72Pnl9YrjAuNxz+LzuVfJVLoMsAfPlHHuiTs+40fY37e3HzJqheGIx6q3Uc9NjhHSXqPiePYgxlNPezbPeB3f6aWTq1bl+IzHlbqe5IFRgzSxxrrfz2oE0GbsUT5y2mhHQO1kx5fXK44HjOuqh9JXrBeS3kkwHtcj8Pl4L9nBzMPX7Tyk0ez7Xuu+UiPf1qw4nvV8UNfTfCAfMYIR82FJQ97QsqXLjHgM4EtALcLL6x8jHIcR0gAje9ILybUFALxt9/L+jL1scnvGzLI/uXbPq1daBsLezEujn3MNMGAtoYbQrm8Yh4BawNNu86vYff8BAOBNKkn3M9vcUKk8ulq+dS3G9Tgubx772XslUm736z1nuL3cnqUlx/I8R9fVugHeIKCWEBpK7fv5ikYbnxcAAFhb60rLc4XcVQVdavnU72qb6V1sh8Dv6vt3x07H41zBP+K+17oOawZSjsuXBFsEUt6V0zsqNpVEaF0l2y1JA23M0qAH3iSgduHqJWslHk4AAMBKzpXMsSBZ6Heh338+KvZCVg6qrbpfo5nhOK8+mlHNQErO96HvZrnfxtIV29+rYzbSPj6ZUiK03Kp1qCsaKR/CyATUbnCDAQAAmFcqUKbyj69RK/N516oB5JqBlNztrXa/jeWNUMOOGQKHOWr1jFwxPwBr+vV2AgAAAIC5qQyFvVwFUmYOEqXcCf64P8atmk+Y28/Pz3/+C30f+01ofaxDQA0AAIDtHCs4cyqGv/+p+NuDc02KAEma62cNPeY5lU8Y0bFH6fe/q/kdj79hbYZ8BAAAgASVI8BOngQ6dgmSPB3686py/m29zmOolw/MIuc6OfZqHfFap5yAGgAAAAAUWLWCtNacWLXXOZIaQZ+Rj8fxfKXO3dPzGptrTlCNWaz6HCBNQA34R4+CS6tteIABPbW8X7a+F7tftjHzy/8xT6yyH5Bjx4qQ1td4y/XvdJ7gDTUCKbEgyQpC+7LS/n0+f+/hsXmgcnvjnNd1Lmum1pMzvB70kJMPc8uSO5Y5VyWgBvzHjDf3mSv/gHm5X3K2Sp5YZT/gXJl3NWda6fKzmnFfXON7u7pmP59wvj5/v8ozr4WagZScZUL311UDKTM9Q64CXVfLHj/LDbqW/BZ6Ot+v7lKGWYuAGsPzEAUAAO54WvnnXYS36Amfv62c/TkHbEp6y+yiZiAl9vmTYMvbQgHAVCOMo9BIAPIdrCP2LNqhV+uOBNQAAAAABjNjhVuLYN0xWFEy5Jb5mKgpJ4iYc83OeF3D7nKGa/S82YeAGgAAAADAhgQB4F85Q9Kev89Zhx6qaxBQY3huMmMoGcf8u+ydCYxTy6SGTQAYRc79Mvd+dnW/jK1nxbknVtH7eVrLG+mOredq/cA9nl+MrqSXWkke3DWvCaLw+eyb/yHl7pC0V8Paut7WIKAGXCoZY7705Tl3mVAaSsz8svBkv0eycsGh9Xlpuf6Vz8sbcu6Xufezq/MeW495QcbV+3layxvpjq1HfoY2PL8YXe3n3u55a/f9B4C7BNSAS7mF7ZyX3pwxhUPL1Cjwz/jSEDpWq+zHapwXPp+68yZc3S9nm8id/s/TWnqnWzAN+vP8mk9uD6uaPbXe6CGcE9wFAOhFQI3hxHonfSk4v+uqkqvHS5YXKGAVte5nAhDzGeF5ekfrdMfWM/pxgd14fr0rtzffnd6CIwwz/ETOcI8AAHf9ejsBEPL79+/gf7wr94WsZ6t5AMLch8c16/O0V7pj6xn1uAB1ub6vlfQWrLGetwJUx+FAY5+Flkmt42p5AIAUPdQYTqxFmVZm7zu3Eo99D8D7z62rezbvmfV52ivdhoODd7393PD8KtOrt+AbPYRznjVXy+QsDwCQS0AN2F7OS2gsyHt0Zx3n9dx5wbub/pw0jD6nwgzezl+5aaAux7xM6F7z9nDPI6apxExpBcbh+TWXWr2sSoaGlEcAgJ0Z8pEhGcqHmNovcDn5LDavX8lwpKkhSI7rKc33d9Ofk4aStB2X5a+381duGqjrXOmUs1yt7c3qm/5Qi/K39m3ENJUwZDZQyvNrPrWGwb1aj/ME8B51pMxil7KdgBpT2OWCHNXPz88//4V6MH0f8Klljv8+FwZylmkhJ1+9MaxVzd+3vnZcn3Fv56/a6+La8f6Vus9d/f68rpL1pO7ZI4vNl/Wm2mnq/TytpWe6Y+tJrR94zvMLAACuGfIRuJR6mU2NT197mavv3pIznOKMLYq+aT7+/+y8byOen9mtmr9WVXL/Kp3zI3c9M1+HqfvJOeByXKbFdzlpurN/Od/Vep7WMko5YOa8DaPz/AKAcaXqZWAEO+VPPdQY1rEl8i4XJOuZPf/mFNqOwxMK6vQ1e/6CkKuK2NA9p8V3OWkCgDfk9Bw+/jvWW/BpD2QA+lHnAmPQQw2gkdIXzrdeUFOFsqseat/f058KDVZ19ZJ4txfzk97PXlwBGEmtnsNP1wNAX3qqMZodR6wSUGNoWl+8wzGvJ9QaNDV04lvOvTTO/1ZoG1Nu/qId98u6YvegN5WmaZU8scp+AGGucQCYk2k3GMHOeVBAjeHteGG+qfXxHqWCtJaSnls5wbQ3j89q52YFNfIX7bQ63ruey/N+xwL5qeNT+7vcNB2/X8Eq+wGEtbzGd32GAUBP5zmhobedy3sCagtzU33XzjeWmRznDzjPGXAuoORWEOT2YDi2Krp7vT5J/zkNoYnhj+kK/Ta1DO/nrzvrhzeE8mks7+bet55+V5ImAGjBOz0AKd5JoD8BtcWo2B6HczGHnF4GpfPulKzzad54kv7SuRNK18/7+etq/TCKkrze67vSNAFATXrCAwCMR0BtIQrGY4n1RgEAAAAAAOby6+0E8NzPz4+AzeC+Q0kZsgMA7kkNkdviOwAAAIAjPdQWIZg2vvNcU/S3yvFfZT9W47xAW72HgAQAYGwt38Fav98ph7Yz87v5ebSrWcnfrExAbXJ6ps3lG1Rzzvpb5Zivsh+raXle3DMAAADCZnxXmjlQMotV8sUq+wErEVCbmErWOQmqAVCTlrn3zPyit0IZovXxb7n+FY7/6Fa5PlfZD/hy7wYAdiegBjSVmrPm8/FiA1DDjPfSESqaHbd3Of6krJI/VtkP+JKnAYCd/Xo7AQAAAAAAADAyAbVJ5Q4Z+PPzE/wv5ze10pla11stxWrso1ZueVL5dMbWjQAAAMDYcupsYiPq5NafXW1HvdF43s4XJesoWW/JMrE0lO6f/M2uDPm4uNB8XVc3vO9vUnIDelfr6hlQOaY5Zx+vCAYBQH+rDKnW0vcY5R6X4zEt/S0AwGieBE1K6s8E0+bydr4IraekzF0rmBZKQ0naStMNqxFQ25Cb3vtCDysAaCF33sqr51LJenKWuyMU7Pm2jny6rZJ0XwWdctITWub8Atxjn1oe0ydWyrfU0zNfxJapmVfkc1YkXzOCnEbUoWVq5qEaDbmp6+188XQ9d9Nf09vvCDACAbXNpFpV5Fa0fP8+riunNXNsPee/z+s5f576+/x5Ks3H9Ye2l5OGq7TzR+uCKgBhuS0N77ZkvFquplhZ4/uMebLtmi0ye7V8LZUq37Q4pk+slG+pp2e+qNF6+4p8zorka1aSU+YTNNvPqvniWM65uufm1AHDysyhtolvpcj5s9+/f//vv1TlTuiGeQwmpdZxtZ5UWo6ff523f/z/OU2xNJ+3G9peThpi3wPACHKfTVfLlTzjWr48xtJRo7VnjpyKu5x1hZbpVY44lwlbHdMnVsu31PFGvmhJPmdF8jW7EMwlZPZ8kQqmfeXUAcPq9FDbRKgnVe7v7ra0Dm3/jquAVehm/6QgfxVYvJNGwj37AOin1gteaj3nhi291XipG6FFZo1ecDnbmMEO+ZZyPfJFT/I5K5KvWZX8RkhpvngrH+V0hsi578LOBNQ2U3rjO95EUxUvrW6o520fe5q1evjEgnOpYZFS3wPA22oFT3LX0/I5fbXdXLEGNFe/GaHy7mq7uWW20YNqu+RbyvTOF63J56xIvmZ1sRGg2Ftuvng7v4TeZ47/dk+FNEM+UlXtF9M3g1THIR9TaeiZxu8wTee0vakkTR7GAO+oNSzH28N7pFpT1nC1fzM/x2I96Vsf0ydWybfU1SNffD8PDZEa+rxVOt5YD9QgXzO7qx46x/++n7G+Gvkit+NCawJmcJ+A2uJSQY7zC+H5hn7s6htazzGQdF7Hk+2c1xNbd6jFRCqdoe/P38X2JZX2VBpj7jy4vr8Z6aWiJE3nfDRC+gGYR+zFUw/xuPNLfej7z8cxhZBYhZgKVIDxxerCUvVDuevMXWakhtD88Xa+eFon9iT9V/WXV/WyV8vATgz5OKnc7rd3vo8NaVi6TIvtXEmtM/bvku/upuup1MPuLSVpClXMeQADrKvV/f3c0Of4+SpqHLuS3+9wTHMpl3AWyxMz55WZ0w4x8jVnV42JUsvEvitdpzw5nrfzRasyfk76c9Lw9PjALgTUmJZCc3gelGNQ69zyvOZ3OWk6r+O8nKAaQFupIEmq1/h5mZz1HJdpeV9vse6c/UvtY8mxTC3zlhHScLRivuW5N/JFbrn2DvmcFcnXAMDqBNSYjmGI/ji/QIQCVOdKwJrf5aQp9O+jt3vZAawutwVijZaMMz+Xax2np8tcfbcL+ZaQEfJFzfwywv5AbfI1ABKYiJEAACAASURBVLA6AbWJfYMRuxUkZ9/fWucsdv7vVtLVqNzbNU8CAAAA/WmkS8gq+WKV/YCVCKhNTgBjLs4VAAAAwHOt6lfU3cxtlXO3yn7AagTUFuFhP74n56gkcHo1JGOt72qkSUsbgDrcT+9x3N7l+JOySv5YZT/gS54GAHYmoLaAnLmteFeNc3M1OXNouVgQrNZ3OWkKzcP2+ZgLD6AWLXPvWXnfZtDy+K+ed3ewyvlbZT/gy70bANidgNpCQsGN7+f0lRP4uqNkLrNe3+Wk6RhUK/0tAAAAAAC8TUBtMYbVG4NA0X85JgDQx7HsdxzJ4PhZqnyokRYAwB5mrjNUNgXeIKC2AQ+YPXwLQaGhMlp8t5vQEJWhyslQxeWZikoAWgrNcxr77PP5BJ9foeWVBwAA1jNj+W7mQCAwNwE1WETPYR53dA6CxeaEO//mvKyKSgB6CDX0CAXTQr8DAAAA/ktADaBQKPB1DrjtXlE5c2uxXc4RsL7js8m9bV2rPHNX2Q/+WuWcrrIfAAA8J6AGkFBSEemF9V8zHo8RKkxCacgJ1gKEXM2XdsX9Zw4znptVhr8eoewwslXO6Sr7AYR5B+NN8t/4Ys/UUAOc1FQx53U6t3MSUAOIyJ0T7fx9yQMx9jsFKgBqeFqh6nkDALC3nLqIc5nzqgx5FUwwygIjCU3b8vn8m49DDRljv2Nuv95OAMAMrh5+xwdo6Xq//8HnY15DoJ7vy9vTXmoAACvzDhZ3LE/GypTnZXLWmbvNHch/8wpdEznvXd887h1tTgJqAANSoALgiXNLSC9sAACU6j39hd48zM571/oM+QhQSJft5wwZAdDO934XGrr4fK8s/Zw5lQ4bHTvvpc/vp3mn1vZy0xQbyifnt+SrWQ7MLf+d11HjvL61H7H1uF8DI8i5n131dPPuzuxy6w3VL85JQA0gItZ1OzbUQariSUXlX6FjcTU5a8kcdjnbHF1u/gIICd0vYveQ0s+ZT85z97z83fWUbutpumumKVWxd/Vb8tUsB5aW/44VtU/P69v7UboO4Jp3sPZy7rfnBmG7nAP5bz+e3fMSUANIeDr04pOKylULVIaMAIB+aj0Dez9La5UXctO9arlrNK3P2Z313LHKfgCUqNlQJsY97z0zB3hGzDdXPTGvPmNcAmoADG3XISNmTTcA83o6Qfqx90/NigGVDPta5dzX2o9UJdzMFaEwCu9gcTXuY7ERgPhjhPw34/l48/l3lYc9n9ckoAZ0MfMD5M0CxQgFqpEZMgIA6qj1jGwRTAPClG2BHnLfqVPf6ZHDzI7TthyVTu0SWmbnKWFmJaAGdDPjg2GVSpxRg3KrDxnx9LhrzQRATan5w0qeVTmVaTUDdDlpLG1kU0olR309j2nLbb2VN+RJaMM72L9igYTvZzWevd9lzsd+x3uc/DemWlO+hJbZMZ/PTkANYHB3C1SjF8J2GjLiyUvBiPsDwHxyAlI5y+e2TK/dUy1FMG0+gmn1tn/+W16F51xHf5XMK18SLIgFGRx7xwBGJ6AGMIHSVuOj23nIiFF7CwKwrqvnbu4zdcRhlHPS9CTdI+7z7GqUA2tvq+W6W82fNmtZGEJi70ip+3pIaPi12PepdJT8JvR71yJ38sKT/Ncj7+U0FE4NiVh7mdZ6n0PmIaAGixn9AbyT3sdzhkDa52PIiK+r/KEgBkANtZ67Oeup+dy9mqMiN025+381pwV11CwHxuYcuTr3NfJpz/2AHZSOyhLrBX3VU/oq+P393fGz0h7ecJT7vLmT/3rmvZxrKbRMznruLNNTy3PInATUoIGS1lKxh8SdFoejP4BTVm7p8uSFvXZQZYTzPfqQEb2PUawg+vncf5lL3VdCFThnT1t2AjCOkudu6PNjxWTOemo9I3K2V2uZ2HKed/XVLAde5d87eT9Xz/3I2WbO9zCbY3A8N3+XLn/c1vf3ofWl3tlWsNK+jCzVEzP0eSz/vXG+cq6pnsu8pdY5ZG4CatBASWupnN/lmOEBHLNTS5erXklXy6YexFdBktzt1jBS/ipV8xjdORdPCmLn+8pVfm/RshMAACBHyftxayXvWCsZ4djvJpTvc/LfTHmvtLf2k2XecPccsgYBNejobsV0bsusWR/AO7Z0uXpxeBpUOa6DsTzJpyUFsVAeyf39k+A+AADAlZyRMz6f5+8mT0aMucu7ODlavHPvmvfe2m/1JnsSUIOXjVhxPfoDuHdLl5bHIycwFvo8Nyhy3E5vo+ejnlpf3yUtO0e61wBQxyrP3FX2g79WOaer7MdIYqOJfCmz7iX2jlvj2qudl0YaGYZxtcgfrfPek8a7b2uRHtc4MQJqMIDcoFqN4Ntbhb+ZX0JrtISrtc67Vt/eqHoch9yWnefv784rcOe3ALSzyj15lf3gr1XO6Sr7ATPJmQaixza/n4esMjLMzOmf7f6cSm9J/nsz740YTOup1jlkbgJqMImcG/AsD+CU1R/Ob+1b77HpR8tXJUbIf3cLYle9F58E5Uc4LgAArCFVbl253Nn6Panl+mc4L0/edVJzz+dOvTHre/AM5/ZslmOdO4rMnfzXO++dG/OmpjBZaf60lueQOQmowSBSQxzktMya5QGcMsrDsrYnPdyetG55+3zOeC7fPmafj4IYAACsbMbyfIv3pFAdyPHv0Egcx/nlQ+kKvT/l1jMc38Ni68xZB3w+5Xnhaf7rNc1Ebr1lq2V66n0OmYeAGnR09XDInRvr6vejPoBTVmzp8nRozrtBlRGCQjxT62Xubj4frSALAACs525dRW6ArFV6oIWR819uL83YsrWWGd2MaaacgBo0UKu1VGiZq9/NePPesaVLjtKgikDaWkpeLkMtO3///h38LnYfyllmtmsI2EOs/PDl3gUwpquyKrzByCAApAioQQNPWksdP18lYHZFS5e0nCE/cwm6XXvjGD3NjyXXUOl2Z7pWAAAAeCanYVJJw9/cd8pQY/LUugHeIKAGsIhQwTO2TGuxNMxQMB+psK51JHBH6D5Xs1Ki1r2pVs/X1JDZ7p8A/3oyLHgLx3v4KGkaQelzO2f+7afvXzuIzeG2k9C0E1eNfHPe/3O2W5IG2tAIG64JqAEsJiew9gYFc4A+QpWlTytQj799OufrMU2wAsOOAjWVvrOk3plqvX+xj5qjmNQqM64i1nggdm3GxI5ry5FvgL8E1IBuFKT6Gu3FSMG8jNaR9KZCeC3nAJr7CABfLXqpPelltkPZvkSt82J49zJ353TfXY1j9F3H6veB0n0MleOP91oNhuEdAmpAFx7q75rx+CuYAzxzNYzW+bvYC/r389KW7anPz9sKbTeUxpx9DW0fWjLs6B8q8ubSaujHu41x5J17ar7vuIZ5w+757ngNn0eXCNn5WMEofr2dAABoYeaC+VVPIWghdb2k5tz4/vf9+01vb39EV/NQhoJu58q541CPoXWcA27n9R4/D6Urtt1QGgF62eHe03ofj2UE6pv5fYc5tM5ju+Rh90JYix5qAHSnYA7zG3HODdf9f6V6zTztUVNyvENBtZz1lQ6L82TIMRjFjPlY2WtePe6dM+bpUcSurdJrzjWalipv7Hrseu33+diP8E5RU2jUh5C7vYYN0Q/9CagB0JWCOaS1GoKpplD6dmjJP5vUHGq5L/c1hIaULP0tjO7psKOr3T9n3p9zD9rRn8k19HoepIJDsTTt7Crvhd53agTfIHce3qd562r0g9XE9u3J/rq2oT8BNQC6UTC/pnUkb3paIRyb+yo1V1do2RHm5JpdaB6Gt+4hNYZuzE37LPd6+Jo9v6buqTPeZ2OBnV3KYE/28arnxdXvzs/qXY55zNV7U+x9p3Q9V7/fRe7x3EFqKPec4xJqtJVq2BVyLs+tei5Cx2HnvAezMIcaAF0cC9N3eo8dl4kV8q/W8y2Ye0lndDMGBY7X1ucTniPru9w5uJIzh1bs89A2ctY32/EtEbpHnj873g+/n6d+F1rH+bvUPfb8Wc52j+vTq40ZxO5JIaHy0EyO1+YO19zqz423xAKyvXrMjarWe9PT9bCnY9k7Vd4O/X3+LLSO2O9yfwvwNj3UAOjiqgXa1bI5lVS5BfORaaFGDU96YYUCXSW/u/pNqlKyZHs5Fbmxltqry+0pknOurv599d2dbd+9Z8d6lsCsRr5f7Xht3X0+cq8n485BzNKyzfnz77+fvn8Bz4XuZaFGZMfPc3v5hT4H2hNQAwAYUI0hpkYcKiX0gljq/Hu9lzBkGKPIDQLk3Afl3fHs3nPqKfdkYEe5973SRgfAOwTUAAAGVbM1fMl6riqEawT7nqgxdKNKvXWkhgwTVFtHqwYCNfNHaIjU3J6gOwZocs9pybkvnd/nLveU/xIchnnt+AwCuEtADYAmFMqhjie9sUJKK3lT35+v81hA47jt0Gfn72PLhoY5CQ2HkrM+lXtrMWTY+loF8msH00p7Se6aP0NDV8WG6c09RyVzS9FHzrlLnftVrbxvzEeZGKCMgBoA1e1YKG/5Ytz6pXvH8zWj2r0YSiqwngw1UnPurrvrnGkexbeo3IP77vSS3P2auzNnJnO4M/9qbG6gFc97y31yrQBAewJqAFDJjC+wu1fozSi3tfed35uHaj8rVFq6j+3pmHdjlfHf72Ofn9dxtb7cwP358ydD0+4g9Yw59zK+WkfqmOUs812O+0rmEPz++1vWiC0DADAKATUAgA3kzCkTWs48VOta6ZzuOGTY7s73pvP/v0KfpwJpqfXVvGZyeh3PfH3mXnu5y6WG/Kw9b9pox73V/IEjWXW/AID1/Ho7AQAAjOHJ0I7MZaVgWiwwsULvO66VDh149ZtYwKZVcPb3799b59Hv/j/pxVczmDaab9p3zycAAKPQQw0AYAO1ggsr9PjZvVJy5srlGEOGcSXUO630tylPe0nGhqbkWiiYfjVn3Qz3wRnSCACwGwE1AOgkZ8ie0srgnAo8lTEcPQ2srZCfdu65tHIF7Xn4Pjg69vSp3RsqNjTu3fwo//5X6thfLZezzGhmSGNt7t8AwAwE1ACgg9icLlfLXK3z7rbesEKL+xX24SsnDx4/X0mL+ZBmsNv+spbvfeg4t9nx79B3n0+459e5t9px+dT6roaKzOklucr9tHZv59i8d7HtrTzU46zpBgDYgYAaAHSQUzGyauXJKi2OZ6rgSlXYpuZJq9nDYgbffV5x33YUC4qwhqteR8e/c3oyxT7LXV/sN1f3zFXyZcvezt/vSue6O3+++jlYifs3ADCLX28nAAD4r6vKhNT3sZb7bzgOscW7cs7DsVfGsafFyufvyfBvM3n7XgCs5enwmdyXc8xDvSXfSgsAwEoE1ABgMjkV4yP0vHl7+/yt8Cw5D8ff7BIMVSk8v9D5c07p7dzLZgfun3XVKjv1enbX2I77NwAwE0M+AkBnTypLcn97nH/kjYCIYNq7as1t4xwCcCVW3hAUqe/t8t2sWufFlut3ngFgLAJqANBRjQqQ80t7aM6r4/wjvStdVPIwIxWUwBOxXja73FPO99Bd9ns0sQYx58+Pf8fmTj2v5/z5eR1X63s7T7y9/TtmDkrPnPZYvp/NjHkeYAYCagDQybGCIVXJdjU/Wu6ybxgtPZQ7D1nmfDK6VGWXPAysKBa4OgfMQp8f578793iLrTO07lAgLbW+0l6M7t/zm/H8hfLkKvsBQB0CagBUM3PBvfWL0vfY3G3BXrLMeT6TGV8CAYC56OnbR055+1wWjP2m5Fwdy5mp7YZ+BwCwCgE1AKqasRKlx4t+SeVDaNmcHmuxf/eiEm1+uw9ZxpxG77nL+vSyoYdYD6+c/PU0D4Z6p5X+Nuc71wsAMLpfbycAgDLnFqcAAABX7r5D1JgHbdT3l+9QlVeB8RrLnJcHAOajhxoAAADcpJcNrR2HDj/3FosN+X387hwQi60vNWx4ah3n7aW2PZLUPHS1lzkvv6ucYenPx+fJ0Pix72rfp3vul6H9Ad4loAYwIXNUjGnnl2PmZ8gyABhT7nDgOUOEX/39dFs56xtFreEyR97HkdwNTl6ts/S72u9sPferNHgLQH0CagB0U9Ka7qo162gvD63SMtp+AgDAanqVuUM9AXfROzgZO861j3/P/fJeCPA+ATWASY0+hMpZSWs6w6RAf4YsAwB21OvdQtmqTM474YzByVr7JT8BvOPX2wkA4L7jfAmjv0jkFvZzXgy8OAAAADXE5qA7y3lP6TVn1+5WPZ65+zX6uz/AyvRQA1jAeXLw0V29aL7R867nsVvx5Q8AAFb1JJh2/L50nat6su8jH7de+3V8/x/1WACsSkANYCFvF6ZzglIlLT97viC8Ebx7+3wBAABpOe8nV8sYWvuvGvs+YnBy1f0C4F8CagB0dfUyusMLgxaFAADwrnPwIjTf83eZUKPAkmX4I7fxZOq7EYOTq+4XAP8loAbAco4vsyO/hHxfwEdOIwAArChVBv9+V2uZkm2v6mngsXSZ4/bOwdLc9eXouV+pIDAAfQioATzUeu6tlutftQA+034JqgEAAKsrCTyWjGRy/Dz279x03NFzv7wzArxPQA2gghkLtq0DgVfbCw2pcm51F1rmuK5Qa8MZz4WgGgAAAACMTUANgC5yW+6VtjzM3QYAwOh6N3iqKTSk2oyUJ9c0c54EAMYhoAYAA9BLbT0zV9yoFGUlq+ThVfaDazMer1D+XGU/mF/LvKj8HrfK9bTKfgBQh4AaAEAjM1awqBTt5+2hd5+YLU/Mlt7Px7UIwLxmfF6FrLIfANQjoAbQUGw+sNByV4X1nHWN0EJSxRlAvrfv2Xe4zwMAALAjATWARs7BrViwK6disjTg9pYZK4YBAAAAAK4IqAE0khtc+s6ddeUqqJa7HgAA5pU7akGvZe5aZT8AANiHgBpAB0+HYvz+doQhHYG6Siv5cnq7Ph1iNsco6VZJyhM983GLvDpC+l2DfeWMgNBzmd33AwCAvQioATRWs9fYtxeaSgBYQ2klX+x+UnOI2RyjpHuH+2Hv3hk7HNOvnvm4RYX+COkXqOgv5/j2XOauGdIIAABnv95OAMDqfv/+bThGIKhWRWDJELM9t1drPXeCBCv4BidSz5Fay3yX28lo18Nb230StBDMeNcqAczW+3G8761yzAAAeIceagAAEzj2CJlJy3SvPhxu7x4cM+avXp7m42Nvrjfy66z3D+JWOZe99sMoD/W0Pmct1+/8AwBPCagBTERFAOxp1mu/V7p3qChdff9GVuvYvx1MYy25DQpyzn+tZe7otR9vBrRXNOMxXCUIDQC8y5CPAI38/Pz88995jpHzv88vecfPQ+vIXQ8wh9T8YSUVV70rC2dN90zc19vrkY9b9hLreR3W2hbtjR5My1UrmPb56IkLAMAzeqgBNJJ68T9+dzUvydP1AOPLaZmfs/wowbTj9znLv11ZO7rePVF20yMfhyr0a52Hnteha3gex3OSc96eLNPSDGkEAGAfAmoAAC+6qggM9UwdoUJxpHSrQBVMu2ukfHxHz/THlhHM6OscID2PgHDsgRXqiVVrmad67se5V5o8CgDAXQJqAAAvyakIvPp9boXieXtPKhRHSLfK0b/04LinZz5uUaHfM/2xZVoGXAjLGbmgxzJP9dyPq+Woq/Rel3pu5azHMw0A6ElADaACFUnAHbkVgbHP36pQHCHdO1Se9ezBcfx+l8rJEfLxEz3Tn7M+gPPzo3RI2tL1eAcDZhG7X41Slvqmr+coJzArATWAh1oWBmYsbMz8YjvbsQbWpgcHADPp0XDnvNzM7x7APr73q9zhuHvrdT8dYV/hKQE1AKqbsZDkZRwAGMEqZZJV9oM2zr2oAXYUC7QB4xJQAwBoZJVKolX2g32tkodX2Q/iVqlQW2U/aEPlMUBYaOjF0JySx+VC5cPQ/L2pdYd6zqW2d5W+0OehNKfW5znBqATUAAAaWOUFYJX9GJUASXur5OFV9oMxtLz3tL6vuRbmkJr3rOQcCr7Bv2YuO7qW085zG8eCTb9//w4GzM7rOP7+at3HdYWW/S5//m0sfaF1hwJpqfW5/zMqATWAgYQKx7HWPszv6nyHPpMHYB09r2cvpMDZjPeEmSuSd3L1zDmfx1rBN7hrtnew0dKTw/07T8lxuhouMhRcu1rXVTruNIjInc/5atswCgE1ALrLfTkpeRmvsRwAAHDfVe+C0LBiV8E0gTVgF0/vdbEgW6w3Wst0HLdVsj73e0YnoAYwkFSroVUKFbEhAULL1VrPqMeudCL2UfcDAGAXrVvOt1x/67LkN+2x3j5X2z8O+ZWznuNyysk8scN7OGN6Uo8RG3axR/pyf1da51Fj29CagBoAXeUWiHKGJMilIAYAQC0zlit7DKFVOqzX+fPj0GQ565nxPAB7ijUUON/Tzj26UnOlndcfmjsttO7j8rH1nNMRasAQWse50XNsHaF0x7YNoxFQA+A1tQJdqfUYKgYAoFzOkNm1lvkup6wG8JwpFsZT0rC49LPa6w59nvr7TppT38lDjE5ADWAwoVZCKxYoarWSzV1P66EQ7oqd7x3yAAAwppyhtWst8/0c4E2rvIOZYgHnBNoSUAPgFbV6jumBxpF5TQDguZxnUq1lvssJqs3DuYK4t4erM8XCHkL57O28B7sQUAMYkHGj93I1Vro8UGbG46ViCoBRqSgt03OozDeGWWu5HXmNt919Bxu1LG+KhfUZbhP6E1ADYAsK+AAAZUatJB5Vz6Eyc4djA9oZ+R5pioX9aJALfQioAQxq1aFvUuPSHwvg3+VilQU565mptVbuXGoAAL3k9jzIqUTdoaK191CZQH0572AzvKOZYmFfAmvQloAaUCxWeNztYd2jQLniMU3t0/G7qyElctYz2/ELpXe2fQAA9iKYFtZ6n4+9QXY8vtBSrWES+Zdj0lfs2RA6D54hkE9ADSgWe2nb7UWu9fwBd7enNdI4ao2/71zWVdpzMedFJGduk9ztAcAszqMLxJ6Xu/Vw6FVpLJjG7GLvS3fL3+fvS9+tcpc/j6oS0uq6HDUolXMvcq+q527eC11zPz8/niVQQEANqMYLXR13CjijFqr5IzeAo3DbXul8I7Fr6+7cJjCDmfPqKtecez5vKxlaO3StlSxz/H6VMk+voTL1UGN2pUPc5y5/HLEkt/x/510sJ7DWmykW9pXzPAkt9z2XniWQR0ANaCZWIP06F+RSLchyWpqdvwutP7S9q/SFPg+lObW+p73LYgWckQruR6OmawSpVpihzxVu66p1DHPW43wxsxnz7yo9fD1DGcHTobVLlrlablW1gmmfj4aNrCUnUJwKlN15jj59FxvpHf3pfbfWPb7E28fsibfvu6Xbv7qmgGsCakAToaFdYgXeWMum2EtibNiYUJArtOy5UHyVvqtt5Kyv5AU3p4AzckHn7QLlLEIvbQq3Y3nyUh5bFwBAznvC3XcJmEFpw9Mear2LjbRPM5nxuL35jj7j8YJVCKgBzdwZuiGnBWaJq95suY7BuNS2Qr97iwDMHFSQjMl5AQBK9Rwq03BrzCrUYDWkpJdazvCqx9+1NGKwEIB6BNSAZp4WIGMF49CwjjG5hfWrdBx/X7JfrQrRuS8gvMv5GVtOi/An6wGAkWl8VZ+hMqFMrAFs7ftTryBaL+7f3JV6BwbyCKgB1TypnM5tWZa7vppirUDvrOPJsqm5YUYq/IyUllI98tVVy0mF2z5KWrGmlhdMYzelLbxz7mt37ou19N4fGEWrfOq5CDwRuof0uq/ceRd74z3NPZa7ztOVfOlVCWUE1IBisSFIzq0lzw/l1Fxp5/WH5k4LrTu1/tD8R6HvY8umChihY5BaX8n8aXcKOKFl3zRjQazlccs5Hgq3/VzNSZL7Ep87t4nKRVYRuj+VBKZL19P6edZ7fwCAunIb5eauJ/ddbIR37h3kNFhK1Uudlysp58XO+exlvGNeP38O5BFQA4qVBIdKP7vTOvwcgCtN79X2S9f5dBiWpwUcBaFxlJ4Lhdv2cuYkufr9MVh+dz0wo1r5urSRSSu99wdYh8p0uC/0fE81VD1+dv77rHT5ULpqvYu5TzyT02ApFgANrat0W6nvS9Y9iqf1VMBfAmrA0HatmN5xn/nDuW8rNxge+zwVvI+txzllR6Ge3zNbbX+A+1oPQ6vcwA7uNhYtbaB7p4FjyXKpcoFrOV9qeouUWo20rnqu3XmHBNYloAYMKdWdPjU040pWGVIAgL2sViG82v7MYObA5WjDcN81a55f5Zivsh+wupzAGn3UKq/VmMoDWJuAGjCkkmEaGd9VADRnWI2S4fhyPkttC4C0nLkFn6ynt9X2ZwUzHse7LexHM3vF8CrHfJX9gB2sEhDnv3LnzZ5BKjAoaAj5BNQABhQbQ35GV2Of54x7nvNSkvu7nLHYmZuX2PfMfOxXqQjpcT8rndS9VrCqlR77oyEHAOzBc76+N8uMzidwJqAGQFM1ehvmzFsTWib2Gesyr8n7ZjxGegaUbSPVSjenl3DOenrptT8z5icAgLd5B6sj1Wh7pQbd0IOAGsBgcnpVrar3fu5yXEexSq+fVfYDSn3z/t3n1Hkeiqv1HJdrkXd77w8AAPlyG2C1mD8NIEZADYAtvRkUCY1Pfh4OLFSpfP5N6rdno7wYjJKOEiMfzxIzBwIZQyrfx747fv79d+56Wl9nvfeHekqH0Ez1LMxZT+0KtlHSv+tQpDn7XWuZ73ItGwWktt9imdRyALXUavh0XlfJ9A/nd+tZ732pY6hBGJQTUAOgm5EKZm8ONXYuuF7NI5cz5OV3uePy5ooDYDWlz7fY8zN3PbUbI4yS/l3LBTnHrdYy389b6LkfV+VUgBZKGiyFls1ppFW6HoDP5/P59XYCAPgr9YI6+8vrrhU3V0rm2gkF1hxXZvPz8/O//1ov812uhZ77kbuvsINaz7zc9dR+xo6U/h3vKTnHrdYyJcuV6rkfypkAAH/pZ914vQAAIABJREFUoQZAczljn+8QGAoN9Riz+rFgT3oGtNvX2lapaF9lP7gnNZzRDFqm/82e+qNYZd977scqxwxgF3cbbbvfQ5yAGsBAripSZ/Rk7PNzRVKqYjm0TOqzrzcqIEp61IR6rx2PS27L8xnyUWl6c4IoT+c9KTFC+kc/52/0DGhZEd1jmTeMmq5Sq+wH98xehuqV/pzyxIpmDbKerbIfAO5nwCwE1ABoKnfs89R45TljnueOdz5ChdFVJX+tyq0R9jVXzzllWvT4GSH9b/Vkumv09OVqvR8lQXTYTa1e729dW7Onf2a5PfRyju2bx3+V/QD25t7TTkmjbc8ByCOgBgC8rvecMrX1TH9OgHl0q7RA7bUfgmnwX6UNF0Ybcnr29O9glSDUKvsBADCCX28nAAB2dmdIut0r15/ue2oY0R52Pndfv3//zsr7o1cC9tqP2eeBgtquhlH+Xpvf/76fla6nlZHS75kUlnNs38o/JWruh7wCAKCHGgANjFqp8KZQZfi3YiL0XWherKs5t67mnFtBrX16Kyi54jlpZfRgWq5awbTPRzAdPp9nc7Mel8ldT+1n6gjpH32+zZauylu5x/at/HPcxlHr/QAA4A8BNQCq8uIdlzo2pd8dPzt/P/s56DGnTMs5qXrOibPqEGDnysicnhkj7u8q+wEjufMsDT0zc9dT+5ocIf0732dyjlutZa6We6L3flwtCwCwCwE1AGAYPeaUadnjp+ecODMG0/QMKF/m3IN11HMLAAAAqxNQAwCGcNVT5/z3aD1+eqY/tszovZ30DChf5mo5AAAAoA8BNQDgdT3nlGnR46dn+mPLpH4LMJtV7mWr7MdMVjnmq+wHAMBKBNQAgNeNMKfMEz3Tn7M+gJmtcj9bZT9mssoxX2U/AABWI6AGAEA1q7SoX2U/dhDr0fmlYhoAAIAaBNQAAKhilcDFKvsBAAAA1COgBgB0s0qvn1X240gvH2Z1nhfx/B0AAADUIKAGAHSxSsX2KvsBzGvmoP6K91ANEgAAYA8CagAA6OUDk5nxupw5EAgAACCgBgAATC0UEJ4x4MScNEiAe/TuBABm8+vtBAAAAG2lKvwBAACAawJqAAB8Pp9wS3Ctw5nFMa/KtwDjS92rZ7iP//z8TJFOAKAeATUAANiAXmp7yDnHsWHWjv/Ffpf6PneZFWmQAAAA6zOHGgAA/3MMuqgM5g1P8t9qQcPS3g9PgmnH7eQuc05bzjKsy/nmbT3LL/I7AOxJDzUAgAyrVdSzp5ny8d2eTk8qOGfvWZWz73d7UtVaJvSbmY/5kWFHodzT3p1v9IoVTAOAfemhBgDAP1aq4M61U+XYjL0QW6Z31Lz+Vp7M2e5O18sbZrs+Px95opbv/dmxvPbWvdv5AYC9CagBAGSapaKrRmXs3d/OWBGca9TAS47z+fj+Pdv5qpnekc/nyPeZFsdttHvrG8OOjpwfobWShh5vBtI+n3melwBAGwJqAAAFRqv4TTlWOrVM7+wVwSXnc4bzfpY6P+fA2ixi83edhc7XyPs6Q4XtMc+k0jnLfTLl7j209rx3I5shz85mpnLG0Uh5oVXgHwBAQA0AHpq5MkzlwD0zVnY9afkd+83Mef9rtvPYykjHICcAGPvN8fvvnDp39u2tvD3SeXjiznEffSjS2mmb/f458rlawYzljK8ngeic6yKnIciMxw0AmIOAGgBUMOOL++yVeW8bvfI3JpXm3KDECnlnxnO3s6ueUKFlvtfoOf+qjI2rUYF/XEfp+mYYijTnHnr0ZB9GvteOeG5WM3NQ7av0Wn5yv9jd7HkFAGYhoAYAcNPMlTmxIFluUCJn/SNT6TS+GkPspXo8zHz9xnz3JXR9n/c395r+Lnc+TqH1H9f9xAznJucemrp37hbYHflcXnnzPMzaeOfsah+eBKNXa/ADAIxNQA1gYCu0TIUdjHaN3q2gzQ1K7FYRXCJ3qKuSIbFiz4Fec+StbqXK2NQ1fLVM7LvvZzm/q50P38rXpfe2Jw0SZgge1jLjfWqE87JSHknNf3l3yN4VjstT3hcBoB8BNQCADbSoaFmpkq+GVK+g1HJX63yyrZkJGDKSqzx4p5dk7PfuqYSMfh+sNf/l9++roJrr5I8Vn/8lZs4HO583gJkJqAEMTi+1+ZVWCj/tjSK/8NUrH6gI/qN0SMwn52e3azxnuLDcOa3uLMOedrvOoLaca6g0GO2e/ccKQ4HWMuMxkI8B5iWgBjABQbV5lfYiedobxcsZRy2CuVfcp/7IHeItJzh+dfx3ej6EKhBjPRnuzNkzk9nTP7I3rifnk1WM8Dza4Xoa4TgDwI4E1AAmIag2p1rnq2Ri9h0qESh3FVwoCUrIY2m5xyd1X689d8xq5+x8fI7592jVhgfKAuO52yBhhfxYizko59a7V7x5XAHKqE+COgTUACZyDJYoCK0ntzcKPJG6h+QGJXa9/5QEyr7L3zlWJb/L3dZM5+xuJWnNfXQf5srTXpLy2L/MQbmvu8Fo87gCAG8QUAOYjJfHNb1VmVM7H8mX84jlOZWKYzhfS7tX+Nbcd70baKGkl2SunZ6pI89BudN56KHGkL2Qy1zW8Ie8CfUIqAFMSmFoHCVDrj1tbX1n+ZTaPTrkyzEIFMwhN6i567V1d5+Pxyt3LrvZzJjmr5Xzcsm+7RbYLcmzPeegzLHSeRjR3WD0zPdB+jCXNfyx67sEtCKgBgAdlL7A1Qq+wZd8016qMjBUuXsncBarJF7p/Pbel1nnB5zxnM90fHuZObDbQs85KBlHacMyyGEua3anty+0IaAGAI1d9ZbIrVTP7XUBX/JIXznze92ZA+w8PNbVerjPcaWGOxVYswZ2a+s5B+WT7TC2na8h7nljLmv5lNY836ANATUAaOj7ohR6YbrTG+VqPcflFKD35dwDzMs9/Bm9/te223CppNUISr11L5BPAeYkoAYADfXojRJaHgDo71i5K2DTztM5KPX6n5/hUikx4lzWAMxJQA0AADKpuGN0Jb2fz58dxdZRUpmo4pFcb8xB6X6+BsOlcsVc1gDUJKAGAAAZVKLMYedeuzmVyTlDEMfWU1JZvWPF9t3hnTEHJXU4t5yZy5rVtC5ftVy/64ZVCKgBQAU7VhwC1BTqfZLqkXJ3/Su3Oj/34sldJnffc9YPACMwlzWrmjF/KT+yEgE1AHhoxgItazoHH1q80KskoJVQnn2aj4+/TQWD5Om/alzjoSH6AKAnc1kD0IKAGgDAAnKHbHtKZQEtnQNoArjz2fWcpe65ux6TMwHWteT28Pl87pUdXDcAwIgE1AAAJhebE0LlJTM65t3Y8IzH745/5w69FFruvN1YkFoFb5wKcGLkiz09KYvIMwDAiATUAAAWFQsGpAISoWUFHugtVgkb6r32XfY4zODx81gw7bzccbvnZfSay3c+b7scr1TQFlYTujfCWzQgg3/lzkFcMldxybyDsDoBNQCABZ1fkEJBg+9ypQGK4zoEHmghNdfZ03nQcpZL9Yxb2dNrVlAJ+HziDWs04KE25x7+FbpPxsq1uddPThl4h3IyfAmoAcBGWhd0W67fC3OZ3JbjTwMUuwYeaCcVlA1VuPYywz0oNsxl7lCYsXVe/VbgDPYUC3KF7tMa8AC0V3IvdO+EewTUAGAzMxaaBWjaaRGgmDGPMYbzi/2IQ4qNlp6jWLrOx7Tk9zm/Lf0cmF9OmeHcaEcDHoB+UmXW3AYJx0YMT5aBlQioAQBMbsSgw+czduCB8cSGIT1+lqqcjfVWOL/kp3pPpNZlaDGA8LM993lf+/7pfgwQlhvcSr1HmjcNwgTUAAAWEGoVeH65CQUjSgIUOcsIPHDXVe+o1Gex71O9q0orf+VngDpqV8Cq0AX419MhcQXTIE5ADQBgEXdbh5cEKHKW8WLFm3aZV8ewOkBvd3oSH787N7jRcxhgXLF7eekysBoBNQDgH8dCcc546k/Xc1xW4Rvgmnsl8IanPYmvegprwAPQV+ydPmdo37vD/8LsBNQAgP85F4JT46nXWM/VdwAwI881AKC31BQAoeH+7wTFvL+zOwE1AOB/cgvGoeF87qxHYRyAmkKVRCU9pkeQ6rXtuQkAxKTKCN/vcpZJfZ7bCxlW9evtBAAAY6pVaZfq5fYNzJkLCIAaQpVFORVIb8sN+o28DwAAsDoBNQDgP2oFuHKHhrzq8QZwh3sLAAAAtRjyEQD4j+MwWU9aw1+tR0t7AHo79wYLBV2Pn5/nHzkuc/zs/Jvz78/fnT8PPStDy4W2E0qjZywArEdjMXiXgBoAALCsUMCB9V3N83nME6EA1/nvWOAq1Ms6tL7jcuf1xfJobLnjNs7LhLYLAKyh5XNduQHyCKgBAABLE1TbTyg4FRPKG6V5JRaky0lbap13ltFyHQAA2hBQAwD+51wJF2qJf1wu1lo/Zz2hFv0ArQiqcdQ6P4Semb3I4wAA0IaAGgDwP6lKuON3seWOLfOfrAeghdi8WHBWGmyLDQv5ppHSAgCMJdTgR4NXuCagBgAAbOOtXkO7eLvyJdSDOtarOhUACwVfYz2rz3kp1Fv7/O/QPGfn38V6uV2tS9AYAADa+Pl8Pr8VtAFgD7O2Vp813UB/7hfvmi2YE8ov8hAAsIOn873Cbn5+fvRQA4Dd6JUBQCvnHlUjV8j0mkMNAABYg4AaAGykZeWeykMAvkJDGo4iFeyLDQ8JAAAgoAYAAMA2UoEyQTQAYBfnOV+/nwFxv95OAAAAAGsKVdQAAADMSEANAAAAAAA2c+yRpncaXDPkIwAAAM18e6mppAGgppl7QHsmAsxJQA0AAAAAmM6MgamZA4GsyRDdkE9ADQB45Fjw/v57xhdb4I+ZX6aP955V9oM56ZUHAMxEmQXyCKgBALeFAmg/Pz8qEWFyM16/oQDaKvsBAADA+369nQAAYE6x3mjfv1UKA7AzwycBAKP7Nog9/gfECagBALfFen/M2CsEAGoTVAN4T2mAILZc7nrc75nNsZHs97/j58B/GfIRAHjFsZB+LLingnHn3xyXD63v6rdnAoEA1GY+NYD+zvfdkveMO+sRgGA2qRFnTOMAcXqoAQDdfQvn3/9yXkCvfpNb2P8ud/x/STpgV7nXaeiznJbdJdffk2u15X7k7qfhdPZzrJwCoL1agYDSdwyYiRFnoJweagDAbXdbaJYW0EPbSfUyi7UkVZEJ9zwJQp2vxbvrv7Psnd/e3Y+cFuylreV7a32PbLn+kY5jjGGUAMb0xruCZwHAnATUAIBbYkNBxIaOiDn+vrRCdIYKVFhBTiXT056jPSqWWu5HrWXeNkMaz2arlJzxGAOMqMb9/63GLZ4FvG228hOMQkANALgtNoRVSTDtrtScacdeaqXzsgFt1KiwGqG3ac5+jNbzDAB2lhpVo+R57fnOaswJCOUE1ACAR568VB6Hv7rTO63GS62X4vmFgqICpeuZpRJLBQQAjKOkcV1q+VnKIZCr1ogzsJtfbycAAJhfqJdajfWpmCZHaMjQu8OIynNjmqkS6/fv31m96GbaJwCY0fFZG5t7+fjf97PS9cCsjvn6+P6tjApxeqgBAMNJDeFYsg4V1rCO3BbkM5g97V9PhtPVixSAlr7PmVAArGT45tz1HJfzXGMm8iuUEVADAB45vlzmvkDemXMt1OMjNDTF1TjwoZdjLxHrO7a2POeBVEWIVpp1PL3Ozr9967qtOQ9crfX1FBoS6M6wWLnrAYC7Us+V2Helox2ElgdgbQJqAEB3d184S1+MUy+5Xnr3cp4jIBTUiH1+/veOYgHoJy2zc35b+7i33I+rgP9VK/cZlJyL1PHb+VoCAADmJaAGANx2dwgVeMuxtXFOUGPWwEdtJS25c3+f89vaAZmW+5Hzu5XujTkBM88DAABgJQJqAABsJ3dy+dBQg7HvYBe5gWZzWQLQmsZPrCCWj3uWoVqMDKEMyIoE1AAA4MJxWEjYXc0eaCpbALjL84NVxBoh9Swn1d6O65NVCagBALekWoOqIKW3nDmsvv8/zpd2/D42p9p5XTtYpbX3KvuxqtSzQm9QAGB3evvDeATUAABYwpM5vGKf7fjyuso+r7IfM7sKmKV6ujl/AAD/CjX2CzVCOi4XamCW83komBdr8HT+PLT91PqU+5iJgBoAcMubw1EA0N9VL9Bz5UzsOXHsMRrahmcJwF8951YqvQe7Z0M/ocZIoQBVaDSOUCOm8+/Pga/zNmLbSq0jd33uJcxEQA0AgOndHR7uzWHlarfIjM27UHMb7C2nF2itZQD446qXSO1ttVweeKbk2r8aLvIqiHUnuF66PsOzM6NfbycAAACeOL7AxYYvibl68Wupx8TfKrqgjW9L65z7zdPKolaVTVdzoT5dV+7xKdmGijf4w/Md9nR857n7+9rP0uM7WOm6n+4PvEFADQCAqXkBA3o6B/FbazWsW81t9gjou9fDH+frNxTgP/59/v68XOo3T5ePpQ/IE+tFltugp0UALZaWJ89p9wdmYshHAACWcTWsyefz35aZVxNj50z0fTVvQGw9sfSlth36PLYtQ0BSSoVGnty5PmLzjgCUypl38jx/0rmMcq5gP96fruY8Kl0+NecS8K9YQPp4vYTK/Km50s7rj82dFtt+aI6z3Heo0vW5LzATATUAAJaQ0+MiVLl0/H3pRN/n5UKVS6F1h9Keu+2rAF7J/sFRyzyxUp6rdR2lAvNXQfpYRdgxfantplqs52wzlsbQ36H1ntN8TnvO/qiEYzepa+fqN6G/c66dJ8sD+XKvndwe4TWv3at1lfZSL00bjMaQjwAALOEc0EotV/L5nXXd+U3JcEi5FcmhCm09kKCOkmGUQsuGguipFtuxVt3HgP5VmnKCgFfbTKUx1Lgg9fn3s9C2UvsTWx/sYIUK6O+9xPUL/a3UyAneoIcaAABLKumxMYLSlql3emfMcBxgNSVB/pY9QJ5UoN1pTR7rsXtez910qYiHeSmPQH96dkMdAmoAACxp1JfFq8rj3O+f9MxYqWVqrPfK1yr7ydhi85eEeon2ypO5c6octUrb1bC3d7i22UVoSOevUK/P0G9iw0LHhog+/vvp8p7JMAbXH9QhoAYAG2ndmrvl+r0AEJNbIXxVuRSq8MmtqDr+OzbUWWz+oNj3qUqo3HVdpQG473j9j3hNpeZO+nzGCKzXmNtxhP2AlkqHdw59lvq7tGdsi+UBYBY/n8/nt4cbAOxh1kqnWdMN9BEL5rtvjGOV+3huT4ur3mGhgHlqeMSz1PK5xzl2TlLX01UaSz8PLXdOw9XxWyFfAQAwvp+fHwE1ANjJrBWas6Yb6ENAbXzu4zC/u0P3xYY/LV1PTtp2uc883V/3ZAAo9/Pz8/n1diIAAAAAGNvdIU5zhiR8arfg0NP93e14AUAtAmoAAMDUelTWwl0/Pz9d5jBtvQ0AANjd/3s7AQDAu0rmg3k6L0vOd1fpAICZ5M4f1nobhnijtvOcesf57s5z38X+Dq3r+PdRao69WNpi2z5fD6OXQc/HI5T27+d35muc8Zi0FjpuV/m4ZN27HtcrGofMRT5mRwJqALCx0ItzqFBc8mKTWvbqOwVy+K+ZKxZ6XtPnikEA2vred79luFBw5vh5KCAR+vw8tGTs+9DfqWVC6U0FA0dxlb7zPqT27fj98d+zHZPWYsHFr6cNJXY7nlfuzs/I+5w7diSgBgAbyy301mpdH1vPji/qUGLG62PmQCCkXPV8Of99Dhwcl8tZX6ynTqoSK5aemj0s4OuYh+6ULUP5vGUw52njsdHFjlnqOK5+TEqkgpbU5z1wbjmNc2E1AmoAwOfzqVMAPrdQvvMbhXDgLhVe44g1nvia9V4fCkiFenKEen2ElrvqSfMV671z1TvnvL6cHj/QW6znWk8jXwM55eTY/eDpdvkrd3hRQ27mWX3/duSdnl38ejsBAMD7alRePHmJj1UgApTyAk8v58BWrCdZ6N+56089W1O9UGLpOf/eM5eRvRFoG/GaOJaTn66n5+9W8r1fpu7zof+Hzl3o3+cGhru8Gymzrcc5ZQd6qAEAj1upP20Rq+DN6K4qylO/kb/vKT1+d84R7aQqAVc7Lz0r/XN6oeSmZ7XzQHvnyv5UL83j8qHfpD6P/fvziQ93GktbapnQ8iNeF6leTle9VkP7dvzt12zHpLeSHoCG3LymZ/TaWvSYhZEIqAEAVcQqSGB2oQql8/Bt52V7pemcrtTyV5U1uRX0sXW0ut5z0phzjlKVq6l1Q0zr51xsWMhW24Er53yS+js1NGHJ57nLXqXtapmRr4HY0LC5co5N6LuRj8loDLmZzzNnD4JqrExADQB4LBRUUHhmBbFg0XFItd7D8ZRWrMXSlrue1L71vtZjgbPzZ9+/j+co1XK/dB/c4/YV6rVx1bsmNGxX7LexnmVXvVBSvXNCPU/0PoH1eDbV0SoQ8NZIIADUJaAGABsLDaNz/C41RE7o79g2UuuJVSbCKFKt6WPzabyRnlbriQUM36zgCQU0QnoHO/lX6PivcI8vHcrrapmr9d1Z990ePMB4rsrKguP1XT2/DLnZT2i40/OxvHuMRgxWvpUm+Q3yCagBwMaeDvmS8/mT9cAK3gzotOpBl1vZ03rfW+zX5/NvhU2qIqxWhQ6UGLECEGgrt8zey8yNVUoaFD1dR2jZnYfcLH1+xXpjfz0t4454jN9Kk0ZokE9ADQAAHrh6AX36Ynz35bbnvEuxbT3Zfu4xrfnyHxrKMzZUXmjfBTr+q2Yr+5kremrki16B292Pc0+OdTuObXuzpPOoZb5QBqgrdDwFfYARCKgBAEBCztxisXmPWkul7UkL4BxvVBqlesJdnaM728mtuFG508+MlZW18kfPfd/5OPfmWLfj2NKDXup95YyKEBomNfZ36N+hhlul5zf1nhD6+yp9JWm62k6N/csR2h6sQEANADbjRR3ynXssfcVePlv1nAq5ekE9b79W8K23q7SVnqMSoWEd76Rxd1qUA7AqZYB+UnMJnoM35+G7U0Gs2AgFd0chCG0vNepBKn2lacrZTuq4ANcE1ABgI72Gf4OVHF9Cz59f/a6Vq5fp1Mt1yXreVDo/yZ1zVNtox3AkjgsA8ERJj6c7w5HXHO3gGMy6WlfNNKUaMV1tR1AN8gioAQDAhZGCAceWrqHvrtJ6bJWas55Qy9rQ0DRvywkMhioLQhUd5xa9x+9jrX7P6+KPUP5ynOLu5CXH+B7Hui3Ht63Rj29uGaGkt/2TIModox/jUYxUBmoxxOCddcWGeKyVrtxrSoAM2hBQAwCAiZS2Yj1/nvNSH1q+JB0jKz1+OZ/NeixaC1WyhYbnbLXd87ZLl3szaFy6D72P8TkNsW2VBPnfMuqxrpWPz8v2zuujHt+76Yst99b9YsTjGxqC+U7Pn9z15K7vrhGP8WhaNC5qERz7fO4/c+4M+Rjr9VVrv3bIWzAiATUAAACqilWsHYfnbBWEyK3ILek18WalVexYvnWMQ2ko/a5kmZ5GOda18vF52SfbqmGU43vc7kr3i1GOb+66YsGG0vX0NMoxHlGoV9TTfQ7lkfO19v3/scHY+XiHAn7H3x7Xd/z+KlBY8t1VGo7fP0nT+Zjlriu0DBAmoAYAAEB1qd6NrQIpJZVAqUqjESuTQhVobxzjXDlpGCGdIW8f61r5eFRvH9+rbYbMdL8Y5fj2FAsOtNze57PXMc4VCng9uUZSvy1ZbyjYmbPs1XKhc5t7r2iRptLvR7t/wQwE1P5/e3ebJCeOLQAUHL2w2dnE29nsrN6PHnpkWV+AAAnOiXC4CoRQAklW3oskAAAY3JcCMXzH1dd1SwC8JRnRI2HR87X26JXUsx0j3Z96t2WEY93jOi6dq7A3x92vd4Tj29KWPfeLXm3pVc8ox/dKe8/L6PfjVEJq9O1q7kz8v3VfwDgk1AAAYGC+qPNWe6/tPYG+PYHLUkCsV+C1R8D1yL3gyDatQzWOeG/qFVQf5Vj3uI5bztXeZNq2TcnTx/eJ+0UvLfXPcnx7Ha8ew55uZrofHz12d28X69EzbW+dvffZeu+825HXmRpqcsTPcJjFr6cbAAAAwPvkgpF39IT4+fnp0nuqVz092pDyxDF+cyButGN99vprPVd39TYc7fhuer7Pn3x/jHZ8r06mheu3f9vvVxntGI8kPA+l47S3zk1Lcqvne+/Jz7mrk7lv/QyHu+ihBgAAQFdbcDoOhF7x1PpT9gT69mqp78ljHAf7rkoiXHmM99Q78/VcO1fh71f0wHr78Q219nb9wvEN93XmmqrVE/9+xb1o1GM8kjc/aAEQk1ADAE4JAwRf+dIIQF0YYIyXj+JMEPCK13Fk6LK7j/EdAezcvp6se+TrOXcO7jxXtX23lB/1+G5qCbM9iZ+zRj6+pZ5i8XGKl4W/t9ZzlZGP8Uiuen256yNeFn7/jK+dVHIzXJ7aNrU8VSYul2t/qu5SHanXndtP6+ssbROXb203fJmEGgBwWO6PeH9ww7xmHpooF1CYzZvun3e/llIgMzWsXS5I11LPKEZqy55geWuZkdzVpl7XcW0f2xBpd/QEbDH7/eKpxE+rEZKp4bpcubDH5N59PH2sn97/m+R6zIbvu/AeFi9PlY3ryG2bSizFZVqS6PF28etK1VGqu/Zzy2dpfM/KJRFL7Yavk1ADAA7JPSkX/xEOzGfG924qkPmW10G7lgBsrzL8LRcgbwl4jxoUf9pV1+jec/V27hdcodRrifNa7m97/5ZqOVel3l6t2x2pI/WQT66uI8JEXq5+1zL8TkINADis9IVGUBgAAIA7jdAbs1cdqV5kvaR6pwF1EmoAAAAAQDMPz/0pPCZG63jeXeegx36euF5yQ//2rh/eRkINAACAKQjg3sNxvo9jfR3H9jqC5BxxZB6u1FyFqR5bufnPwv2G7Qi3L9UZ159qU2kox5Z5z1J15JJdpfkdW15nqn0tx6Q0XxxtXfufAAAgAElEQVR8zbosy483AgCwV8sXCH9jwHxKE8C3lM2tywUrWvbVsm1psviSWrk4IFub/6J0PGplWtoDAIwnl8D1mf47f+d8h3PNG63rqocaAHDMFrBOBc239cD8cgGi0pP/8brSEEi1uSFatz2i1nshd3+rlaklCQUYAAAA5vPr6QYAAPMKg+Dbv3A5ML/c+3nP+zwsW9outa512yNq9bXsr1cZAIC3u2q+Lsbi4THeTA81AOAUfygDodTcDrWyZ/Zzl5b99SoDAMyj1mvf5/7vjsylxjycW95ODzUAAKCLPV+gzzydPOKTza0JxKfEPYlb1te2Ke0rV/8Ze4YZPVJXjzZeWd/XXHm99N7W9QSwn3va+0im8QUSagAAwGl7v0D//PwcHvbnzLZXaWnTU+3ezs32L9e28P/csha1oTuPqB2zEdp4dX3sc+b4u56APcLP2PCzs/S5+3Uj/i3HOZJpfIUhHwEAgC7ioIgv1uNwLphJOHSs6xbgvXJJNff+8cXnzTnjKyTUAACA0+Iv0W8KhM/+Wra2n30dW+AkTHSEy+Iyqd/julLrUvstPcUetytuY1jHkTbG5UKpdbnXk9sP++w9x7nyYbltfeu2rieAflL3MT3Xxufzh6+SUAOASeWCQLUvJK2B1Xibo4HYVABpTz2ldtQCTqltY74IQNn2vsm990rv6TgR0hpATu3rivdv6rWlfs9tm7qvpOoZ5Qnesz1+tu1TvYfCYSX3XjMt11BLu3JtjF/73jaGP+cSKrXXUypPXuqa3XuOc9dt7ry5ngCe574GjEpCDQAmdCYYuSdQHP5+VBxM3ptMK7Wj1GMhLheW33s84MtS74+W90wcAD+yn9Ztj2rdZ+kYlNrXUmZGRz4fWu/XobPJv9TPtW1SvZPies4+YEKb2vHqdY9p4XoCAGBZJNQAYEp7Ai97gzSpwM6RQOhZe9pRSpQJOAH86eiDDrGeycLS8HupMr33H+8n14aj3pZYvUqtR9aMXE8AAO8goQYAL7Kn59neQEwqEJTqfVYK0qaGf2xt+95yAPzuzGfAnrqPqvUMHCGp0mOovRFeB2NwPQEAzGVdluXHH18AMLfWYRyXZV/SrbVMaT6d3M+1IFJu2eZo3aPMZQSjmrlXZzw/0qyu7vXVWj7eptSDrOWhi9zy1teb+3zKnevakHtHlqfKxW2oHQufO3l7jmP8e8s5K5Wv9SBzPQGtJLoB3mldVwk1AJjd3i9stfJ7E2otT1fXkl572lGaA601oeZvH3gv73EA4En+FgF4p3Vdl19PNwIAOK7Hl7V1Xf/5Vyu3mb33BwAAAADsIaEGAJPqNcH9z8/PP/+23+P6jiTu9rTpzPBIqW08EQpwXMtDFjPsAwAAoCdDPgLAhHIJqHh9Kim1Z66a2jalec72zkXS0o64bMucaqn91fYJzEtSvY87jmOPIYgBYDQ+vwDeaV3X5a+nGwEA7Ff7gtZjsvpe25XqadnH3u3DZXvaAgAAAAA5EmoA8EIj9CwAYAy53ry538PyqYczavW1DOPb2rs51evYZw8AAPAEc6gBwAtdGWzc5r0R0AQY33a/jhNi27JUIiv+OSwXLiv1ho7n5kz939KeUlsAAADupIcaALCLRBrAnMIkVWl+y9TPrfWXHrjIrWtNkkmkAQAAT5JQAwAA+JDUMIpXqSXZ9rTHAx3wLjMnyd2PAOCbJNQAAIBppQKypbm6vuzq4Xq3+u/aDzC/Gd/LMycCAYBzJNQAAABeKjcvWRgQjn9OzVWW2zbXsyxMeqWSbPGcbKk25NozYwAeAACY37osy48vJAAAwKxa5gPjWXqVAbFZ7wuztpt7uD4A3mtd1+XX040AAADgvQQXAQCAN5BQAwAAoLt1XSXTgF22+0ZtnrJSmZZtW5a3tgU2PvMA3s8cagAAwNTiObi2ZTzLOQD2SM21mLqPlJIWPZNpLW0BAL5FDzUAAAAAHtWSsKoltmp15NbHyyXP2EOPbIDv0EMNAACYXthLTUAL4H22hIV7PaNwLQJ8j4QaAAAAQIL5s8YS9gJ6skeQ64JlkUgD+CIJNQAA6CgMsuXmfonX17ap7evqgM4swxil5lIDOELPk+uV7te5z50nzkeqLa6LP3nPAPAFEmoAANBJS+JpS/qE5VLLWtyVQBolgNlCIA84Q1LgeSM9xDFSW0YXPyTkuAHwRhJqAADQkeDbM1KJRecB2MP9+3mjDOk4Wltm4pgB8GYSagAA0EmvIFI8BGTu93Af4bJt/6XhJXO920rLU22rLYvbW2pnvG0czIxfc+q1h8sE84BW7hfPC+/9qXW5z7XU+vh8tqzPlQMA2KzLsvz4oxEAAPoqBWdzAbpU8C/+vZRkSiWrUvXl6jpSvmW71M+pdu79OXUMUsfZ9x2gRkLtfrMe81nb/QTHCoA3WddVDzUAAHhCHGAqPQWfC0ilepO1BK5qc7a1rDsbINu2b50HrlQm15a75pgD5iboDwBACwk1AAC4UG54qppa0qu3lv21DL+4V6rnWmnfAMAc7v5bBgCuJqEGAACdhcGjEYNIueEaW7d7sueXwBzQk3vKs/QiBgBmYg41AADooLUnWqpcadtUsLcWgCzVG89fFu8zN0dZbh8t7d/Tzlzbcr3izKEGnCGhBtfyHgPgLdZ1lVADAICR3R2ImjHwlUsMxssAYjPe82Am3mMAvMW6roZ8BACAUUmmtdl6tKV6ugEAAEAPEmoAADCYu3tXvaE3Vzg05MyvAwAAgDFJqAEAwGDuTghJQAEAAEDZr6cbAAAAAAAAACOTUAMAAAAAAIACCTUAAAAAAAAokFADAAAAAACAAgk1AAAAAAAAKJBQAwAAAAAAgIK/nm4AAAAAwBut6/p0Ew77+fl5ugkAAEORUAMAAG51dYD5yvoFmJmBJM5YZnxNM19DAABXkVADAABuJ8AM1/IeAwCAvsyhBgAAAAAAAAUSagAAAAAAAFBgyEcAAABgWttQkXuGuQyHlzyy/Vnh/kv7rZVrqae1jhmHCQUAuJOEGgAAMIQ7A8xbuXh9PIeTADNvNVJCp5e9rykss65r8p5whXg/uf3W2tNST63MXa8ZAOANJNQAAIDH3Rlg3pa3bAtvNFJC5yq5Xle55T8/P7cl1fb2pMuVb6ln70MFAADkmUMNAAB43NGh2o7WkyonsMxX3P1+e9KWJAudSVD1VkuYbYm+M/WUyqeODwAAaXqoAQAAQ2npkXF1zwo9NxhZzwRIr/dbr/fMVcmdPe27K8HUup8t8dUypObe/ZfO8Z72AQB8gYQaAAAwjF4BZnij3HCFuXKt9dVcldDJ7Wuv3r3oet5XWtp29l7WWk+8vrbPvQlI92MA4O0k1AAAgGH07IEm4cZbXJWwuCOh0zpkYW9H5g5789CHV94Pw/Mf/g7UhfedPQ8LjfJ+G6UdAHcxhxoAAPA6kmm8xXYtz3w9h+2/8nVs+yntI07+bEYOCp+9n8VDO15lz5xvwO/3973vnVHuVaO0A+AueqgBAADTqQ0/d6bnjWQcoxjlWhy9x+jeerfAdRy8vutYl/a7Hae410q8fSr4XqonVba0jzMMyQt1I/XoBaCdhBoAAPC43gHmVEAq1UtD0JcveiKhM9r77Mn2tPSgu7MMMI74PhouC38P77+p+2xt29yDR6l7f2pYylR7Ab5gXZblx80PAAC4y6xJrFnbzZzOXG+zXquztrtk1tc0eq9E5uE6SKsdl1zSK5VUi8vt3Ta1XakNtXUAb7Wuqx5qAAAAANyjpQfMnrpSPSj31gOjKQ3/GF7bqev8zLYtJNCAL5NQAwAAgIEIVr7LV+dEys2lllp+dN61vckEGF2ul9mROo5sm2NuRIC/SagBAAC3E+yEa3mPjUHwGUipDbEIwJgk1AAAgFtdGSwSjIL3JXFGHSLw7NCC7ld5ufmdtmVxmdTvcV2pdfCkuDdlqtfmJv755+cnu33LtrmfS++XXBIwrgvgzSTUAAAAgGGNOkTg2aEFBZ/ztmObG/4uTibkhrjTA4jRla7Hlms1V6a2bW4utR73VIA3+/V0AwAAAAAgFifDWhKYAvxwDQlpAD3UAAAAhpPrbbEs+3vm5MrGQ6ptP19FII4r3TFEYOq9mNum9ffUz6l6vXf6HgPDQDKyq9/3e+t3HwL4Hwk1AACAgeTmN9l+X5bjw92FckH9M+2t7Q+ucvUQgaX3Zbj/eA6j1Lbh+lLba/v8qh7H4uz2Z4b6fJrraHxnh5O9on7XDcDfJNQAAAAmsTeglQrMw5uVepSVtukdvM695/bOlzRz4qYkdcxT5y6VDI2Tk3GPxLCOVO/Anq9hNm+9ngDgLhJqAAAAg4iD8KVk2JWJstLQeKneNrnePi29cmYMSjOH3smT2rBnV1zTb35/7E0upnoFttT35mPIvFqHXc71VI/Ltw4r21p/y+e89xbwRb+ebgAAAAB54XBwZ+toUesRklqeGlovF8TL1QVX6XGNhdf2E23xPoF3KQ1Ju4k/J3Ofsan709n6Wz7n3ZfabX/Hhcc6t95xhbHpoQYAADC4M/MoHZknJbeNnjc85ekhAlPLUz03Ur3Uam2J959qy9vfL1e8zq8cu9GkPj+uGnbzDfb21MzJJf331N+aJJPw2afUyzC1PrcMGIOEGgAAMC2Bu7/lhlk8EqDJDd8IT3tyiMBUQHTP/eVokHu2e9jRe/IVvV1a6uwZtK7VdXZ9rkzt+ArMv1+voRhbP/9dT+1S77/cAxmpMobZhPEY8hEAAGBQrQHmcAgo4DmSF9/Ukrg7sz5XJh4C8Ei9vfXqcfUVvYakXZZ8QvUqHro57mjvQ8ccnqeHGgAAMK27hie8S2q4uFzvg1LgPvXkc264u9SQc/Gy1D5TP+eGy2sd3g5Glbu2N3oP/K31ntwyfGeqvto9Jq4rVBsCNFWmVS3QfXZ9qYz759xahqcNfy79TRAvO1t/7XPedXcPxxnGIqEGADColiF84vVHh7p76ovxKEPzXRWMKg3N5MsxLY5eJ0eGv9uz39KQdC373rMvGIXruI9aMj1+sCD8vfSQQKr+0j5T9c2W5C+1N5UgYUy1z9HaMLB7PrN71D/DewPgKoZ8BAAYUG0In2VZfgs0lZa1eOKLcfwanwr4XLnfI0EPaHk/zBLsBTirNMdQq+2+2nJvnTEBVepZ9FR7WpbBVx25zzz9vgb+JqEGADCoGQM6e/hCSC9vDNztfdocYBS1e3KY3Co9NNTz76DwIZ6S2sNMMxB0n0NqKOSZ6qdN6l6W6oEby/W8dT7heYZ8BAAYUK8hh1rnIcnNwVCaryEul3oNvYZ0bN3/3n3WvpzW9pE6Rqn2pX4vvTYAeKteCZ8rE0ezJ6VKAfy7XDHX1szJhLuHTexZ/5uO+1NtKP29n/oukvpuNvN5gDeRUAMAGFg8v0dKyyT3rfOQhGVS5bayqWEaU0nAlvbX7Nl/yzwqLeviOnM/545l3L7csd7TXsqOBO5mDky85TpxDsbifNBL6Z5cesCn9jdEqt7agz+ph2dqn9uzXU/xccute4MZX8vM99aN437OmZEHZjz28GYSagAAkyv1eIqV5iEpPRlZ2vfZpNWecnv333t/qf2HdbZuM9IX/K+bMUjxtuvHORiL88HVzj5Mkvs7prbsaJkWqYRg+PvZ9al9zNDD3d88ALyNhBoAwCSOBk569BLbI7e/XPtTwaNUuTNKT66nyhzZ91VD64waJBuRwB3AOM7ek2fqWZVrZ67X2N71qTKtx+bpY/j0/gGgJwk1AICBlYbwGUFuWMiU1PrckEu9918LQvUM2vWoa8RzPQvHDmAcLb3icw/guJ+Ppcewys7pfkfeD479s5wzeDcJNQCAwbT2TirNz5WbcyQ3D0lq3y1zpcXbluY9KbW/ZO/+e/fuSs27Eu8zNe9KaWimK9v7VQIRv7s7mCMA/qez5+Bo8No5oLcr7ifmC5pXy98tqWsmnHv2ybZt5Vr+Rm2pp6VcD3vbdOex33NNlMrtrWf0e8XI5ww4TkINAGAwZ4bwuWqYwtq+jnzZ6zlfytVtaamz1guuZTgnjrkyEHF2jsCjQbuzQ5DW6s+V23MM7xpes1dg86kA6RvOQbyvO85DWN59cgyCw78zxHD+XMfLtt+vvA5SQ4jX7kFn63nqes4d4yeOfcvxSpXpVc8s95SRzhlwjoQaAMAH3P1lzJc/7nJlIKIUdGsJpB4N2rUEno7oFcy5O4nTI7A5SoB0xnOw7e/O8xCuZ0xfDw6/4TX0FJ/30kNEV72v9zwkVmrD3p6YT14Lqffb3cf+yENnV5YZ3QjnDDhHQg0AYEC9ewKEX8i2cmHwvraflrb2qisXNA7bHS+r1bN3v+F+en15P1rfFUPb9H5tT+1j81Tgrlb30f1ffcyOBnOeCOr0CmyOFiCd6RxsbWjV6zwwhzPBYYHi92k9p7Oc+5b7WetnxpWvec/n1tPH/omH/Eb0dDIWOE5CDQBgMD17UsQBrlRy5mzSoUcibVnSX3hTvXVSy1Lb7ZEq3zsZc6S+q75s3/HEa8s+7gomHHmtccL5KUeHrDpT99k6r9IzsJmzp54vnoOt/h7nobU329sC9G915FpufY8JOo+htVdXy3vx7ENcd2jdV8vfpVu5sN4eCbAjx/HINjPfX1seTLzzc9j9DOYnoQYAMJjRelLcZYTkxYjedI6fUurJmFs++jE/k+w5+tpSvUTP1t07WdIa2OxRz1vOQaglCd6idvyuSLb3eM9K4KTdHRye4W+BGdqY0/Oc7R0p4K7j1utzoFdduXrD34/UkfLkse91rHo8lNHiqnNc2lfK0+8XYB8JNQCASbV+CUx9Yc99iQ/rinuz5X7P1ZvqXXBnb6S4jfFrywU0SscmVS6UO3a1dubsPcel15E6Lrl21Oor9SaMt8vtJxzC7mxwqWcg4s5k2t1J5F7BnJakTm89g15PJkxnPgfxfq/qCTjC+Zkhqf603sHhGQPHM14jPY5zS0+sdc3P/Xj1cZvl/bv3ftNa5qljP1syLdTrYZxUva37fur9Auz36+kGAABwTikov305a0lsxQmwrUzq/1q9YV1buTPJg+2L5vavJHxtqfbkXmdYLpV0yr3e+Pi0vOZcfaXX1HKOS/XnkolxuVz742sm9drj/1vaU2pLi1xi4UwgIr7Wrgz0po7jFfW3Jm5DtWPYUvdongi0Ogf73fkeTLk72T2LK67lls91xrDnXhNeB+E5vjOZdtd1dfXnyt57/BPHvvW4tzwgVqvnqnPc874/wzkDjtNDDQBgYD2/pNe+KB59GjRV79VPeO79wptKsrVsU+qVlUpQ7XFFoCdOepbKxD+31l96vXuukdz2R4TJ0nj5kbriNt0ZAOy176Pn9ugxHCXo03p97gnqHfXVc7Asfa/dp3qb1O53X3L3tRzr/XnpnN7j7uNcSsCnkjCpHkG1v2lTZXp8VlzR4+ource9tH38YNeRMj08ed93X4J5SKgBAAzqyBe6nl/wtzqu+GLZs529X3NuH72fhi0lCWuB/lq5O5/QbrlGWttz5vydTXC22BOQaykz2hPIo7QjdDaweSRQl6rnLiOeg2Xpfx5K9YxEUu24Iz2ZztbVarR7L32UzmfLw0ThQ0m1elw7/9N63HNlHXdgNhJqAAADOtqTYpYvmrM+hRvbc55qdfQ4x1cHfsOg+B37GUEuCFcLyLWUqb3GJ47BaIHmswE2gbo+7jwPe/bN2PbcT+Lk6pWuegDjbM/XlvWb3PFKJSi9h8YneT8O5wKokVADABhMridFbvjBWoAyV0/q51SQKfXFsqXeLUm0t+dVrYdPrtdPqp7aa0uVSb2ueHnu5+01loJbrb2Tjpzj+Jzl2ls6N7X2x/WE26QCfLnjF5+PEXtsAQiu3q+l11qv/fQ6t7W29lif6xma6xGa+x0AOE5CDQBgMKWn9I8kHPYGUfYO03RludZlrev39jDas99a2ZZhb67c35591Oo7UnePY8K1cklPgL163E/uuAf1SqqlHsjpvT7na/frqxOtpDnuAH+TUAMAmMRTAZOvBWrYb+ZrRIDoec7BWJwPvma2XoipYaBnav8ZX3iNI3LcAf5HQg0AYBJ3f5k1/B41s18js7b7Cqkkyh0BWudgLM4HPTx1P/mCXMJ7tqQgAMxKQg0AgCRBGWpcIwC8wSwJqSd7pKXmjD1ax+jHGQByfj3dAAAAAJhVrsfIuq7/rAt/BpjNlsAL/x25p12dSHOfBeBqEmoAAAAfVgpACk4eFwaOzwSRz5wD54+7uZ8848oea7m6jybVAGBmEmoAAABwwBZoFlSGbwt7o5aWn1kf/tvuO+Hvm9K6q+R65JZ657ZsU6onXpY6hnoHA9CbOdQAAAA+LA62zjCP0OzieYTC38PjHwaI42Xh9qU6U9s6v1zlq/eT3Gvcll+xvnRc7z7m8YMFqXtZ3KZwm9TPYeIwrie1rLTPr1yHAFxPDzUAAAA4YU8vtTj4u20frouXpwLHYblSnbmgM0BPcUIrTIwdrW8T19Natx5qAPSmhxoAAAActDdYW0poHe1B0ZokE1gG7pLrWXtEqedjqe6Re6Wl2p3rgQzAOCTUAAAAYKfUEGItw4r1DDLvrVOAFvr5SoI67nm2iZelhmPs7WjdhnwEoBcJNQAAAPgQwWU452vvn1Qv2NQcjuHv8Tbxz6khaGtl4uEk47K17UZyRW9lAK63Lsvy40YNAAC8gUTBeY5hXWpYrtT8Pim14RnjIHBqnrV43/Hy2rbO7z7eE8fNdOxmaivvIKE2JvcCIGddVz3UAAAAYI9UoC1eVgrG1QJ14frWes+2ie+6eujCK+t3TQMAd5JQAwAAAPiwGRNTX5nDjPeqDaUJwHh+Pd0AAAAAAAAAGJmEGgAAAADAzUpD/AIwHgk1AAAAAAAAKDCHGgAA8Bqe7ga41rquyXttOBdU7l7cqwy8SWouNQDGJKEGAABMJxfQBeA6uaB/fE9O3aN7lYE3cp0DzEFCDQAAAIDDWpIBvcrAm6SS1N4HAOOSUAMAAC4TD91VGsprWxf3TojLb8vCngulcq37KrUhrLOlfoC32e5/taHpevUq0zuNFvH1ONM1k/ubw7UPMC4JNQAA4BK5gFAuOZX6OVV+C+jmyhzdV6kNra/tLlfPtXJl/YKEjC51/X89gd56z+t17zCfFC1ahg19og2t2y3Ln/eT7W+cp//OACBNQg0AALhE2JPh6qDQ3uDr2WDtna+t1IbZCJLDfPYE9ns9lNBaD99Vemhnlusm18aWnqAAPOPX0w0AAADeK+xRdpWw59redp0JuN3x2oD7tSR6vmbrMRMOuXumrq8eR+4VX7Opn1PrwuW5+sL1uboAeB891AAAgEvkhkhL9ew60uMrN59ZTW4ut1wbUkmzrw//BnxHzyH19gytC2elPu9T12A8zGL4t0C4rDYEtesb4P3WZVl+3OABAIDe/vOf/yz/+c9/flv2f//3f8u///3vZxp0oX/961/Lv/71r9v2N2ugbtZ28z25JP0br9+978tU0iA3f2WpTFiupZ6z7a5xf5pL6XzF61K/b/bOr1rbLlS7fnNlnh5S+uvcC4CcdV0l1AAAgPsIUvSRO44tPeda5jZK1dFad6mM889M9gTHZzbr+1JC7duOJtSO/rx3u9bXsCz1Xvzcy70AyFnX1ZCPAADAfQQortMSAKoNjZkLQtae9i9tCwC9pT6blqX9c+xqLfsLh5qMlwMwpl9PNwAAAKCXPXOpvVHt9V8ZpBMA5G3iuRSBsYQJqXAOtE1q/tM4iRX/nNo2t11cNp6LrfU1hHO5utcAjE0PNQAAgBc4OuTUFUZoA9Du6w8jMK/SZ00uKd7Sc6x1u3iZzz6Ad5NQAwAAeJEnhrYKCczzJtv76c2uuleYCwoAeBsJNQAAAJZlyScP9iQVRuopBz24jgEAWBYJNQAAAAK5hJhEGU8Jk7nhdRgvu3K/e/f19d5Z4ZxTAABvIaEGAADwIj0SXrk6JNN4QmoY06uHNk0lxNZ1Le5T8uh6Vx/jK+t37wSA+UmoAQAATK7UWydMAGzl4qRA3JskVUdqeWrbXDtgFrnrfbvOU+8f/nZHz7wZ7y2uEQB4Bwk1AACAyZUCzKlhG3NlauuPbAt3CBM5pQRxa8Kn9F4IE9P87etDXAIA3yChBgAAAEwt7j0W98zMLbvaV5JuEmkAwBdIqAEAAACvUBqKMTU0aY99leqUaAIAeA8JNQAAgAl9pecLHNUyn2BOrgdbarvWOrlOaR7J1vW55GdqXa18bj/M7er3+JX1ux4B+pBQAwAAmMyVgbG7hsKDu+y9puPhI8N6tvW57eKyXC91nkq/p7bfs65W3v3z3WY8v+5HAP1IqAEAAABDSw3XmEpgbQmNsPxWLq6jlPwIk2q5fdbayz1ajnXLuW5dlysvmQYA7yehBgAATKvWe0BwE96j9H5OrWtdVqtTomQeqXN1x3nc6jbcIwC826+nGwAAAAAAZ9SGtSv1ROu1/7h3JADwLhJqAADAtPb2WAHgnZ5OZvnM+Z5tWNjavHqlMrXrNdcTP1dnrT0AnGPIRwAAAACARvEQoqkhRWvDjB5NpuX2a3hagOvpoQYAAADAq0k20FPrtVRKmtXq2DMPpOsb4B56qAEAAFNLDfElqATwDbn7f+1zYUtAbOVSPX1y6+Jl8eeQz6BvySWz7uo5Fl+vrj+A60ioAQAAADClXPKgtfdPKRGyp4eQJMY3tcxXtiW77kiqxT8D0JchHwEAgOmFgSNBJADgDj8/P8me8neIe0kCcD0JNQAAAACASeiFBvAMQz4CAACv8NQT4gDcx32e2fROfqXm9APgHhJqAADAa3ha+xxPvAMju2sOKqiJE1nhtVNat60PHwKKr73S+nBZWH/8O+1SSUnHE8iRUAMAAAAAaFRKstQSMLV5z0rra9sAcC0JNQAAYHqpp4tbg2uSyuAAAA6PSURBVEvbtl8PRumdAfBeXx4a0GcbJaUhw107QExCDQAAmFoqIbauazFB9OXAYopkGsD7GLbub44DAL1IqAEAANPK9S7bnjZOzUvC7yTTgF7MRTQO9/b/Sc1PdpS/IwC+TUINAACYWmk+kS3wJQD2J0NdAryPe3tZ+LfB3mN05TGVAH1WathH5wNIkVADAABYvpd0EygCeCf397LSnFkAUCKhBgAAvN4WXCwF0AQgYV5XB8evrP9N955SouJNr3NUejm1265Vx4vNmd6LwHdIqAEAAFPLBcRSQd2WxBowpxkDoO5FY3jDeZAc2k9SDYC9fj3dAAAAgKNyCbLaE8Y/Pz///AOgn9R91b0W6t6Q2J2dexVQo4caAAAwte0J86OTyQueAIzj7iHXth5KX0tmhK837qn1xDm4c39Q4joESiTUAACA6Ql+AIxj71xEX0tm9bZ32MK4fOqBlDvPScv+vjA0oyEo+zmSpC0NFQ6wkVADAAAA4HZPJtK+2isqlbD5Yg89viHuiVkrFyeaJTiBmIQaAAAA8Gp7g6qlci0B1tb9fZVE2nhK13tYpvZ7uE0uUZfbLt5nXN8Vw1KO1itsb+9O2uWOa255OKS4cwFsJNQAAACA10oNb5cKju5NlLXu76vOHoOrkm7OzZ9Kya044RT+nntvlRJtqXritsTlU3O8pX5+i6fmsvuK1HHNHWO9N4GYhBoAAADwWmfmlkrVJalWV5uLKE4YpHz5+C3LvcmUPb20WsvV6syt2/Mee7uW9wnHff0+DRwjoQYAAAB8QimA2qvHy5t7zrTYMxeRhEHZKMP/9RoWsaWe1LCOubq+4kuvtRfXDnCVX083AAAAAOBqrUmbXkN8fXGosNJcROH62Dasn0D3n8IhD7d/Z+u747oMh4W8ej/QonSPyV1Hri8gpocaAAAA8Hpf7zl2l7NzETk3aXGPv3jZ3rric5GqvzbnWWmutFCtnnh/4falOdXidkNsz/CkuevSNQaEJNQAAIDTSk+ix8GJ1sBErmwY4Lgj2CH4DtDPnh4fqeD2lduFZmjnmc+n2lyBZ+pJzZe3p45ana318l17r48wqXamHuD9JNQAAIBTWp48L63fK06knQmWHgn0Ae/WK4kuGZ92RQKox3a9Aum9tkt9tj3ZY8b7grdzXQItJNQAAIDhhD3eBDiAM2pD2+WGrYvLhHXlHhwo1fMVtd7F7PP0NdWaxKuVS62Pl/nMB2B0EmoAAMBhR4JfVybKUsG51D5TQfHSPDCpXnGCfjCHlqHtWoe/K80PVqvnC8xF1NcInzWtwzbXeoznhnF8OmEIAHtIqAEAAN31CpDtSV7FybGfn58/grvx8txT8XG5sC16zwHkmYuoD8fr3UpDei6L8w8wKgk1AACgu1Svr732blt6Or5nYEqQC8ZkSMFxuE+Oq9RzuzYcY1wu1/OwNLxjqnxpf2FbW9oNAFeSUAMAAB6TG2axNIdRqa4eiTxgPlcG1AXseZNUb+tweS5hVUpk1X7O9QJPtStVR2u7Z3LXQ0AA9CWhBgAAXKYW6BI0AoD71eYGrD2YkksI9fpcDxN5ufr9DcFeLb0nS3PqxtsC3/Pr6QYAAADzigMP4dPlcZnUk+ex1PbxsvD/uM54Wam+8Odw29ST8S11AcwsvAduv8fr7m4Lz9mSWaXP69L6Hvt2HdBb6nrdluX+zy0DvkkPNQAAoJuzPdFKgY6Wumr7KT3Z3rLvPfsCmEVu/qxNaXi6K7Tsb8Zh/mb0xHGOh5m8Y19PSL0+1/Q9zp53Pdbgu/RQAwAATtkT8BIABRhLbj4r5rH3czj8P/VzPF9Zavtc7/NUb+8jvcBLZXPthlZnk7VhD07XHnyLHmoAAMBpZ3qgATCe2tC8W5k98w+V5t0q9fiI5z1KDSGcmhuJP7XOSXa0x/ienup7ztVb51ILr/2ZX8eMavP8tiTKPCgG36OHGgAAAAD/iOdTC5XmGwqH6islCsK5t0rzFm1tydUXJtP0FgF6Cu9lqaSZew18k4QaAAAAAP/IJbdSWntotPQGyfViyiX34u2/HOCWTNxvlN5FI7Thq868byTx4Zsk1AAAAABo1iuI3FJP2PusVldLuTcT3G83SjJtM1JbvsaxB/aQUAMAAAD4qLuSMFsC4+p9SSg5BjUjJdPC4VW/3svyDuH8i3vKxMvC8zXKtQTcY12W5ccbHwAAAOBPXwmYxgHm8DWH6+LlqTnP4rLh3GepedXieuI6Um2L68nN19bqbef5ba+nl5GOS+69EC8DYAzrukqoAQAAAOQIcOf1Sk48neR46zlO9cJ522usKSWKn1S65t56PQLMbl3X5a+nGwEAAADAXN6STHuzUrLmK0a+tnJtMxcewLgk1AAAAAAKtgD3VcH5Iz1SzvQ+OtMDplfvmVF64dw1t9sonj7eADAzCTUAAACAiquTasuSn6ssVy6ee6nUvl4Jo16vX2IHAJjNr6cbAAAAADCDO3sybQmy1PKtLXHbwvW1er6uloCEq+Xel96vAOOSUAMAAABotCXVnkysleZeKm3H74k0yTSeUkqAh+sBGIshHwEAAAB2yAXDr3RFb6ovJtwkKhhFLjnvGgUYl4QaAAAAwAG9At+lxNbRfbQk/QTu4VnegwBzMeQjAAAAwGBKQxLumXvJ0IYAAH3ooQYAAAAwgJbEVzhMXDxnWqmOVFkAANpJqAEAAAA8aG8PsrNzL+mxBgCwn4QaAAAAwH+lem+Fy0ZJRo3SDviyo0ntVB3e0wDjM4caAAAAAMAO27Cr4b8jw6m2JNIM0wowBgk1AAAAgP8qBbf1IAGWZfljDsPN0aQaAHMw5CMAAADAYFLDwMVDT6aGohxxeEr4ovA9nPu5tl34e5jEM0wkwDP0UAMAAAAYTK73S+n/3DLgfvF7cEumlYaHTK2P39O1OgC4jh5qAAAAAIFUoPqpBFVuaLnWbTcSbHC/MIkW/l4rXyORBvAMCTUAAACAQcUB+b3bbs4k5oA+UsM27lm/8V4GeIYhHwEAAAAiqWEUn1LrtbKu62//Uuuffg3wJrUhG+Pfr+pRpqcawL30UAMAAACYWJwsC4PsAu5wjdrQsPG6VHIt/jm1vjR3mkQ5wL0k1AAAAAASruxZstfRtsTBeP7k2HBU6brJ9XKtXWup9fEy1yvAMwz5CAAAABAJh0/MDaXYsm1PgugAAM/RQw0AAAAgkBpObUuS5ZJavRNoYTKvts94WLhUeyTj0vROAwBarcuy/PjDAQAAACCdTCutKyXSxFvGJpkGALRa11UPNQAAAIBQLskSzmM2ytxq7FdKmgIA5EioAQAAAFxA0m1MEmkAwBESagAAAAA7xXOWlcoAADC/X083AAAAAGAkuSRZavnPz4/EGQDAB0ioAQAAAPxXrudZbd6tLbEmuQYA8E7rsiw//tgDAAAA+J9cbzQAAL5nXVdzqAEAAADEJM8AAAgZ8hEAAAAAAAAKJNQAAAAAAACgQEINAAAAAAAACiTUAAAAAAAAoOCvpxsAAAAA8LR1Xf/5+efnZ1nXdfn5+Umu38oAAPAdEmoAAADAp9WSZ/H63DIAAN7LkI8AAADAZ6USY3FyLZU423qxbWXiJBwAAO8ioQYAAAAQae19tiXcwgQbAADvI6EGAAAAcJBhHwEAvkFCDQAAAAAAAAok1AAAAAAie4dvzM21BgDAO0ioAQAAAJ+VmvssTI7l5kYLy2w/m0MNAOC9/nq6AQAAAABPipNhcU+zVLIsTKaF/wMA8E7rsiw/hiQAAAAAAACAP63rashHAAAAAAAAKJFQAwAAAAAAgAIJNQAAAAAAACiQUAMAAAAAAIACCTUAAAAAAAAokFADAAAAAACAAgk1AAAAAAAAKJBQAwAAAAAAgAIJNQAAAAAAACiQUAMAAAAAAIACCTUAAAAAAAAokFADAAAAAACAAgk1AAAAAAAAKJBQAwAAAAAAgIIuCbV1Xf/5d+fyUntyv+fqaFmeKrO3bQAAAAAAAMzlr7MVrOu6/Pz8/PH71ctL7dm7riUZlkum7WkbAAAAAAAA87l9yMdcwumqRFSY5Nq775ZtAQAAAAAAeLch51A72tPr7h5iWw+6J/YNAAAAAADAPYZLqB2di+yphFZqWEoAAAAAAADe49GEWioR9fPz81vPr6P13CWc6w0AAAAAAID3eSyh1jsJtq7rP/+2368Wz7EmqQYAAAAAAPA+fz2x0zAR1SOxFm8f9ho7WrdhHAEAAAAAAFiWDgm1uGdWrsdWmEAL/9/Ev9fqOSLcd1hPbnlt255tAwAAAAAAYEzrsiw/EkEAAAAAAADwp3Vdn5tDDQAAAAAAAGbQLaEWD9m4Z932r7TsbNtydZ3Zx5529nw9vYzWHgAAAAAAgBF1SaiV5h5blj/nGovXhf+Hy3sNRVlr29l6W+q4cljNo4kxQ30CAAAAAADUDTfkYy05BwAAAAAAAHf662wFqQRY2GMq7MVVS5aV1m91buvD3+Pt4rK5feTqzO1nr9y2qeW1fW/tzrU59bpKdbW8zlQ5AAAAAACAr+neQ21L7OxNwNSSaVudqYRSuDxVNq4nlzyK212qq/X1xNumlofLaq8xVyYuW6ur9jqPnkcAAAAAAIC3Od1DrWRPMqbUg61lDrbQnrLxdmES6UgiLdxXatsjCaoe7antP1WvpBoAAAAAAMDFCbW9ckm13HCGpXqO7DusP27L0R5qR7a9s85NfMx6DHkJAAAAAADwBt2HfAwdSfr06IV1ZP89E0e9k113Cod8XBaJNAAAAAAAgHVZlp+zSZO4V1lpjrLUtptU76uWHlnxXGGpecNSZUv1pdpXW1drc7zvXF17jkPL600ty/1eqgMAAAAAAOBr1nW9JqF2tAwAAAAAAACMZF3XPkM+1np9SaYBAAAAAAAwq25zqJUSZpJpAAAAAAAAzKpbQg0AAAAAAADeSEINAAAAAAAACtZlWYzHCAAAAAAAABn/D6ySwHN/dS+7AAAAAElFTkSuQmCC')
