# Supplementary material for: Identification and functional analysis of non-coding regulatory small RNA FenSr3 in Bacillus amyloliquefaciens LPB-18
Source: PeerJ. 2023 May 15;11:e15236. doi: 10.7717/peerj.15236 (PMC10194069; doi:10.7717/peerj.15236)
Supplement: Supplemental Information 4 [file peerj-11-15236-s004.zip › KO/CK-vs-T1_map/map00231.js]

getPicJson('data:image/png;base64,iVBORw0KGgoAAAANSUhEUgAAArMAAAG+CAYAAACAkYxYAAAACXBIWXMAAAsTAAALEwEAmpwYAAAgAElEQVR4nO3d7c6kqKIGUD2Z+7/lOj8mzrZpQEBU0LWSTtdrKSL19Yio67IsvwUAACb0z7Isy+8nzwIAMJd1XZf/e7oSAADQSpgFAGBawiwAANMSZgEAmJYwCwDAtIRZAACmJcwCADAtYRYAgGkJswAATEuYBQBgWsIsAADTEmYBAJiWMAsAwLSEWQAApiXMAgAwLWEWAIBpCbMAAExLmAUAYFrCLAAA0xJmAQCYljALAMC0hFkAAKYlzAIAMC1hFgCAaQmzAABMS5gFAGBawiwAANMSZgEAmJYwCwDAtIRZAACmJcwCADAtYRYAgGkJswAATEuYBQBgWsIsAADTEmYBAJiWMAsAwLSEWQAApiXMAgAwLWEWAIBpCbMAAExLmAUAYFrCLAAA0/rn6QocWdf16SrAq/1+v6erAADN9MwCADCt4XtmN3qPoC9HPQB4Az2zAABMS5gFAGBawiwAANMSZgEAmJYwCwDAtIRZAACmJcwCADCtaa4zWyp17cztOrX75/fXri255mbqWrfhsqlyS5b//X7RZUrqvS2bWmb7O1aPknrG5k0tkysv116p5XPbVVqnVLkpqdcitb5UGbl1n3l9AYAXhtnUD/42LfV8LFykyqiZdhSYwjqktiE2LfZ3bptydakJSiV1OXodctNqtys2rWY7Y6/5Pvifeb+c2aajZQAAwwxOSYW/WGhMBcnSAHkUdLZ1lNb7CTXtFT7fUvaZ3vYevZ+5MlrK1yMLAH8TZgdV06MbLndV2U9K9YweLfPEdrYMQSgl0ALAn143zKCnkrGdNVrHPF4xTrLH+MurguLR+N5YPXI9rD3ar2RbS8ffltalZRkA+JrXhtkeQTQ3HrKHo3KvPuHnbPkl42FbxcauxuYpWWePdjw6mWw/T+lJiKW96LXLAMCXvHaYwXay1/bvbFmzHZYvNfq27U/aO1vOXdtZEq5r69OrHQDgbV4bZkd1dSBpHWc7Uki6Y/jC3VrWO9JrAgCj+mSYjYWa0kP+R9NKyiqdJ6dlG47Ku1pNe10ZaO8UXp7rzPIAwN/WZVl+I4/Dqx0r2Hrx/9T1PFMh6+iaoSXriI2xLK1HTV23547Kq7lMWExtG+aeL61v7br35Z8pq/aKBUfbFJte2g6tjMMFYHbrur4vzAJlfLYAmN26rt8cZgAAwDsIswAATEuYBQBgWsIsAADTmuYOYC5RBABASM8sAADTGr5n1mWDAABI0TMLAMC0hFkAAKYlzAIAMC1hFgCAaQmzAABMS5gFAGBawiwAANMSZgEAmJYwCwDAtIRZAACmJcwCADAtYRYAgGkJswAATEuYBQBgWsIsAADTEmYBAJiWMAsAwLSEWQAApiXMAgAwLWEWAIBpCbMAAExLmAUAYFrCLAAA0xJmAQCYljALAMC0hFkAAKYlzAIAMC1hFgCAaQmzAABMS5gFAGBawiwAANMSZgEAmJYwCwDAtIRZAACmJcwCADAtYRYAgGkJswAATEuYBQBgWsIsAADTEmYBAJiWMAsAwLSEWQAApiXMAgAwLWEWAIBpCbMAAExLmAUAYFrCLAAA0/rn6QrwXuu6/vf49/v9N217XDJvOO2p+sWWu6JOpWL13G9P6Pf7RZ9/chve4sz76Ez7n10+LGvzhs/CNn1T8rzPB8xLzyyX2H5gtn+5oLUs//vRCH88tuWP1nV1/WJ1HdG+vcK2C6fXbjd/O/M+OqtnkH3rZ6FmPp8PmJcwyyXO/sj17HWKGflH+MjWNuEPbWqbZt7W0bW2beo1fMLM74+Sdow9f/X3C3Avwwy43P6Ho+QHJPdDEx7W3P7eL1M7PKG0fqlDqrHpuWETuUOaVw+t4Dq17/NcOVsZ4fs6914K59/PV1onnwVgRnpmuVRtz9NRkA0P/4U/vLWHTEvrF1t3anqqDrkhFKn/c1p79tZ1/e+fkNBHaw9rrod93+sY9kDGho+E8/gsxJ8/et/7fMB89MxyqViv0tH8JT2zT9VvWyb8Ea9ZX0lgP3KmHfxA99fyPiodRx4+Lpm/xRc/C6l6AXMRZnlE7hBi7kfuzBjFmjJq5u8RIo6uTpALGnqQxjXia+izALyNMMsjSn4Ue/TalK7v7PzLUnc5ppJ5/SjPb8TX8KufhdJ1AfNZl2X5+XDTW+mZ9rH5w5NEYtNiJ5jkljtbv9gy23JnTnoJlzkay5cq82habjrtrnifp/4uGfeam/9rn4Wj3tyS+YHxresqzMIo9BrBv3wWgFLrurqaAYzAjzf8y2cBqGXMLDwodaki+BqfBaCVMAsP8sMN//JZAFoZZgAAwLSEWQAApmWYAcuy9L+Lzp1mPjyp3e+lvcfltQFaCbP8Z8Yv5Jl/ADfa/V7ae1xem3N1KL2udOpku17lxJbNzRebt2S53N3irn4vtazHSY7XMcwAACaWu/V36pa/pbcLbyknfH77V3LTj/36Wu4Md2VQPHtjDSH2OsIsALzAUVgsvYbv2XJSz+cCbao8AZAShhlMJHULScq0HuLR7udo92do92c82e5bWIwtt00vqV+vcno6uk1z6dCJsJzYrY5zy6WGNrhN8rOE2Y5y43diUnupqS+Q8Ll1XW+/W07PH7qj9rpqu2rWMUq7h/XZa6lHzVi2XmZs9yuC3ZPbMEu7l+r9+vQMaE+1e0kQDR9fWU4vW31iwTEVJmP1DMuJhdvccqkgm5ov1470Y5jBDXLjgMLpsYCb+oKNfXivVlLfErFlwjFWd2zX9qWWem5Zxmj3cN1n2ils5yfM0u693u+bp08WmqXdS/V8fY7GgJ4xSrv32rYng9nRumNh82inJxXYS9q+ZEdFkL2eMNtJuJe3Sb2JW/a2e5QzitHqXfKFVzJ9BiPV/UvtPhLt/qe7Asdd7d6rM+DKToWtLa7eSWrdcT+zw1/Sbndt/1cYZvASI3wgYmOaUodxrlhvr7Jq6jdCu29a2v/M6/H1dq9t79QOb+36epqx3UuVvj6xx63rqpn/6vD8ZKA9OiS/zXOn1ja/6rV6+w7i3YTZzloDW834qtR6z2j5Mg7XffRD8fSXQm4bz/SAnNEj2DzV/jO2+1Pt3aPtz3ynnC3r7HLLcjwetdfwjdrXp8drFe4glszX07bOXN3DUBoOY9g/f7ac2Hz751q2JZye+ns/f2wnJVZ+bqczFciPykl1HsS2jfOE2Y7OfBm3jrt5qqfkicB9hdnafTN7+8/W7mfae6Qfrifa/UyPZ6mzn4c7eklzzrZ76TCF2HwlvdK15RzVK6e1Dj2WO3pP5J4v2dZRvgfeyJjZDrYvov2/nj+64R7lfr375ymzf52O5lsW7d7TV9t96/3b98zc6al23383ftEM7/deO1sj7bSNQHvcS8/sJPaHw8LplGntJXhru9/1Zfv1dk8dprx7vaXL9Gr3r/6YP93uLet+opwzY1j36zwzrO+K9n36qN1Xrcuy/L74hdNLbuzQ0bTc9LuVfiGU1LdkzFiv9pj9B7O2/r3av2Xd4TpmbPcn27u1Dq3LPK2lrVtDybJc831UWofZXptZxdr6TCi+8nWrKd976Jx1XfXMnnU0riY3LTd9VL3GBb2lPe7Wc1yWtj52xTi4L7T7SL3Ps41lFGzytA8xxswCwMTC8dj7nubUc7Ex3OHY7tR8scexso/+zpUfEzsnJdcjn2qTcL7YckfTz5YfPp9qc8oIswB0o+fsfvvhEmHgOzpbf1tmv2xs+f18+8f7eWL/x04CPKpHyfaWBN9Um2zCdabaILcNreWn2i5XHmmGGfAfH5xnaPd7ae9xeW3OaT35rHa+o2VSOzS55a7aAeq1zligrS2/NKD6HNQTZlmWZawxY1+i3e+lvcfltZlb65UFUlpOBq6Zv0Z4omCPE2drTxwlzzADAHiB0Xv0auq3P9wfKyfW6xmbv0eb5ELslW0++us5EpfmAqAbY2bPOXupqVTwar1EWThtX35sXanLZ6XKDOtRUv/aS17l1p/aptz8vcpPbfPZHuCvWddVmAWgH2H2nLNh9mmj1GNZxrqWLNdZ19UwAwDgPOGOpwizADCx0uu0Xrn+0YLs1W3ydJvzJ1czAICJPR0in15/zNV1GnGbv0yYhZdJncBwdCbu0ckOT9QvttyTPyI17Zh7Ptab48cRoI1hBvAiqTvYpIR3n9lPLw2XV9YvVtcR1V54fv+/u/0AnCPMwoucDXxXj3sbOZAeKbndZu6WlgBcwzADeKl9iCq9g05qvtR1EFN3tKldX27+o+tOhtd9DOuQu8ZjbLrgCTAXPbPwQrWHrI+CbHgoPAyhtcMHSusXW3dqeqoOuSEUqf9zanpnj3plt7PA9d4CtNMzCy9Uc2LVNn9Jz+xT9duWCQNtzfpKAvuRq9oBgHbCLHxI7nB6LvC1hq6WoQel858NgqntLb3agt5UgDEIs/AhJQGxRw9m6frOzr8s5Zf1Otq2M3WIlSHsAtxjXZbl5wsX3iE8DF5zea3ciVy5k61qTgCrrV9smW25MyeAhcuUnIAWKzMsN5ynZv63EOLP0X5QZ11XYRb4NuGhL+15jvaDOuu6upoB8F2CA8D8jJkFPmeEW+MC0IcwC3yOEAvwHoYZAAAwLWEWAIBpCbMAAEzLmFkAaND79sZXl7tn3DhvIswCQKMZQ+EdYRnuZJgBAADTEmYBAJiWMAsAwLSMmQWAG8XGrM449hZGoWcWAG60Bdff7/ffPydlQTthFgCAaRlmAAAD2Xpp90MP9j23hiTAn4RZAHhALKCu6/rX43Aa8CdhFgAeEOthPRo/q1cW/mbMLAAMYuuFFVqhnDALAJMwzAD+ZpgBAF3sx3aStgXSWHuFwwz242a354E/CbPAaz019lCoI+fovZEaSwvECbPAq6XOEr9jnWfNdKcoAR54ijGzwGulwtUMoWt/WHl/QtCIYyYFWeBJemaBTwqv8ZnqBQ3HLG7Tj8qJPY4tFwuBqee2ckYKjyPV5Qkj7lzA1wizwCeFATN2cfrYReu351IXs4+F2HD+2IXxY/XL1ftpTki6Ztu/vnMALYRZgCV9Znnpcrl5c72vrZ4OtAIXMAphFvisWK9r7fLL0tZLeTYMCpMA/3ICGECjHofaUz2stdMBvmpdluVnDx94s9TJW/vncyd1tU7by50clqtz6UljvIMxs1BnXVdhFmDUADHTdWbpY9T3IoxqXVdjZoFvGzk8jFovgJEIs8AnOWQP8A5OAAM+6ehyWiNx0hdAmjALMDBBFiBPmAUY3Ch3/QIYkTALMKiRT04DGIUwCwDAtIRZgAGFvbKGGgDECbMAAExLmAWYhN5ZgL+5aQLAYLbAKrgCHBNmAQYTXsHAVQ0A0gwzAABgWsIswOD0ygKkCbMAAExLmAUAYFrCLMDgXNUAIE2YBQBgWsIsAADTEmYBAJiWMAsAwLSEWQAApiXMAgAwLWEWAIBpCbMAAEzrn6crAABfFbshxn7a7/e7szowJT2zAABMS5gFGJzeOYA0YRYAHpLbUbETA2WEWQAApiXMAgwudpIQ7xHrgdUrC+WEWQAApuXSXADwsN/v918PfG2vbGy5mst7ret6W09wbhtrtyNVVq9yYsvm5isVa+/W175l3bXruatuZ+iZBYCJ5YYp3B1Sj9Se8Jbaji0Qlg7RaCknfH77d7StR8/fPazk7HWLRw6xGz2zwFCMD43TLmkz/NjeoaWHdVvmzt7ZI0d1Ka3r2XJSz4/WXgizwADc8Ygz3vL+OVv3K0JWrG3Dw87b3/tgHNYpLCMntx3hOo56enuUUyPVFql2KB0qEZaznx4bTpF6bcJ1hPPl6joywwyAR4WH8aBWzSHgUa3r+te/Fq1tEFsudgh+Py0MTqX/n92OWB2uLqdUaptL2zI1PSxne4/s5yl5bcJ1lL6Go9MzCzxihpMKmM8VvW1XS52wdNeh7JIglzqZqrT8ntvRq6w73x9H64oF2qNyUj3OPeoz2zAKYRZ4zExflsxjph7aVPAOe99qpHpZ989v03KHnnPll9bhaExqrsxer+OV74erDse3lnWmDj1es6cYZgDcbra9fuYzU6BNfRbOBpPw7zNDeWJtebZ9S+r0ZC9s6j20//66eohUaxtf9d4fdUjYuizLb7RKAe8lyHKn0d9vPc7cT/WW5ZbNnYwUm5Y7ySg1LVaHXM9e6XYc1bNXObH5YvUO5eqS+zs2PfXaxNaRGmJTUp/adhrJuq7CLHCv0cMF7zL6+61HmB3ZnfXvta7Z2/ys2bZ/XVfDDIB55M74PnMGeM26W58/KntGT9X76tf6brmz7WcmyM5n1u0XZoHbnP2ijI1Tu+vM9R4nxVyxbMxdIeipH70Zf2xTYoeR93/PuK0lJ66d2fHb78y0tFNuZ6hXIJ5tR+TOq2dcwdUMAOBB+ysXhNNnVHq1g1q9wtbVJwfWlj9CiHx6/WcJs8DrpE5gSJ0scnSSxX7ZVJmxOtSsM3YiR8kJNqn1bsvXnHBydPJMrJyz9S5tp5o2SG3byEav3yhmeC25n2EGwHT2hxpTZ0+HoS51hnBseur/cB2pcNiyztw8R+vbO9qGcKhGuL7YEI799HA9Z+pd0041bTCzlm0LD7unxpLnHu+n5ZaP1TN26L/k71z5MbHXP7eTlGqTcL7YckfTz5YfPp9qc8oIs8B09oEr9lwo9eNQ0suZWkfuByf3fOsh2F4/cLFtKqlTSa9obb1b20nP3J/CHYCjnaXYMqkdmdh8NTuBrTtCR9tbulOX2wnK7TCV7sy1lp9qu6/stPVmmAHwer0PS++fz/U4pp5vcSbAnT3UHhsCULtszBXt9GUtr2/pMqkwGpPbCTxbj1q91hkLtLXllwZUn4V6emaBz3jDj8QT29ASYlNl8E69exJTh/t7zV9j31N6pvxUIE6tzxGIcnpmgWmEh+uOnksdDs3Nu80XriNcJjd+sOT52PTUPLltyI0ZDHvTjrYpNx4x14Y19d6raafcYVz+NXp71NSvtEf/aP4ebVIylOAKo7+eI1kXdwADbjLTl/MMda2t4wzbdIWZtru1rkc7D7kexdjOVWravvzYunI7mkdDSkrrX9o+RzuCuW3Kzd+r/NQ29zgS8iXr6na2wI1mCRUz1FOQLTfTtp8Ns08bpR7Lcn1dRtrWL1vX1TADgM2ZHpGevSm1QwhGqVdpGQLAO3lteYoTwICpXHUiUenJGSk9f8RLThCpKavXiVs9tlHY6S82fvnu9Y8WZK9uk6fbnD/pmQWAiT0dIp9ef8zVdRpxm79MmAWmkbqiwNGJFanpR1c32C+zn3Z0ln7qqgGpco7O3E4tm6pnbHru73B6rl1KtzFXh6O6A9QwzACYxv7SWfv/wyECsf9j84bhKjZPKoQdXaond9mro0tOhWUdnTkezhMbMlHTNql2qdnGXB1SzwO0EGaB6dWcKHX1uM/Y+rYxhTXllDyf03ISWen6Ur3RsWB/VIea9QLEGGYAvErJofs7pYYuXCk1JOHKtkkF41RgPXoeoJSeWeBTegTK0c9gfjIghmd5P90rO9KODXANN00AbnU2XBzdrSe3ntSY0LDc/d+x+UpOZsqdnLaXO5ksdxJarOzSE6tSJ2/l6p47iaz05K5UO1z5GzRbmJ2tvvC0dXUHMOBmd/1Yl5yB36vc2bxhG0rNtq2z1Reetq6rYQbA+wgEadoGeBthFrjV0WH3M3J3Iupxx56Z7/qTa5u3+tr2wlcZZgA8QtDgSrO+v2atNzzFMAPgUTP2cDI+gRC+RZgFHpG6gxacIcjC97hpAvCoVKAVSCgRvne8b+B7hFngcbkTtiBHeAWEWWBIQgoAJYyZBQBgWsIsAADTEmYBAJiWMAsAwLSEWQAApiXMAgAwLWEWAIBpuc4sADS46sYed9wwxHWceRNhFgAazRgK3V2PtzHMAACAaQmzAABMS5gFAGBaxswCwA1iY1Vbx9zuy5px3C70JMwCwA1+v9+yrusf4TP8u0TLMvBmhhkAwGRckQD+R5gFgIet6/pfQM09XpZ/e3i3Xl5AmAWAW20BdT9cYD9sIPY4NrRAoIV/GTMLADdqGe9qjCyk6ZkFAGBawiwATMhVDeBfhhkAwA32J3LFQmg4BjZ8HD4vyMK/hFkAuEFJ+DyaR4CFvxlmAADAtIRZAACmZZgBADRynVd4njALAA2uGL/qCgVQzzADAACmJcwCADAtYRYAgGkJswAATEuYBQBgWsIsAADTEmYBAJiWMAsAwLSEWQAApiXMAgAwLWEWAIBpCbMAAExLmAUAYFrCLAAA0/rn6QoA77Ou67Isy/L7/f6aFk5PLX80Ty+xuqbm2ZTWraTsHlrWc1fdAK6mZxboLhaQtml3h9QjpcF6/69X2WfU7BzECLHAWwizwGVKQ1+4TE1gvFKqh3iU+gEgzAIXuiL0rev6379w2v7v8P/9PLEyrqjj0fSwTmH9c8vF5ouVc+d2AzxBmAUu1RpoY8vtD/nHpoXjQEv/7ylWn6N67nujw57pku0L11HaDgBv4AQwYDgl4Td1cllp+XcEuligTc0Xe3y0XK6cmDtPrAO4izALXC7Vy7p/fpuW6m08Kr+0DqVXLai9YkHJMq1B8kwAvWq7AUYhzAK3CAPt2dDUGnxzwmVTQXA/rWV9rfW8qmdVgAVmti7L8vNFBvSUCq25MJbqqU1Niw0zOJoWq0NJwK69zmxsWEBqrGzq+dTjcB2xnYTU/K3X/eU+hoJAnXVdhVnu9baL6Y/Mj2LcV9vlq9s9G68T1FnX1dUMuNebLqY/utnrf4WvBoWvbjfwDcIsj5j9YvrMZX/Jq9w8b1Oy3QCzcwIYjyg5w7pWyfjK8NqdqbGG+2XCclJlHo15TJUfm29fx9i2lf6dqsfXlF7t4G3euE0AIT2zPKa1lzV1maftwvKxaWcvph8GzNRJNrHH+yC7LZsKxdv0movfx7b9qB4A8BZ6ZpnK0xfTb+npKl0mFUZjUvXsXfdWerIBuIueWR6V6mXd/u2n7Xs1S3sY9/PX1GFEs9RzWfRkA3AfYZbHxQ7pHwXQnFj46BVIRg82o9VPTzYAVzPMgFuFJ2C1LhNOS/XKpa4VG64/dkg5tt5cD2PYkxyu6+iwee6QeaxnMbbuWJmxbf7C4XPDBJjB0c639y8cE2a5VeqLubaHrPe0mjq1bENNfWp6HEvKKKnDVUYPk6PXD4Bj7gAGS1moGSH4jFCHUqlxrPvnU1IncsWm5U4229cjtu5YmWE9UvWHHo6GBnnfQd66up0tH1caVJ4+7DdjoBoleI9SD0jJ7UwBeeu6GmbAt50dcnCXp9c/K0EW4P1czQDoLnYC2t3rF2SZxZmx/YATwIALPP1D/PT64U6pseKbkc4HyA2Zqt2Oo+FX4c507RV0cld/uWvoV8t6ZhyWdpYwS5HRrl9aY+YPtHZ/hna/39fb/MzJhrGbe9x9abrSdeVuRFKzHUfra1kmVY9Uz/lV79nU5SBLXVm3UQmzFJvxR/INH2jt/gztfj9tfk5LeA3vuDeClqBa8vxo20k/xswCwAtc0SOXur147CYx+//388TKyMltxz58X7WtuWmp9ebmS91QJ7VcbL5YOWfa+G2EWQC6+eqPaQ/bnQLPltHyGsSW24Jj7LrNsWERpf+f3Y5YHc5KlXm07anp4Xjb/Ump+wB61JbhOkrb/GteM8wg9oYe/UWtPdxxZhu/OCC8F+3+DO3+jJZ2F2DPe/I3rOT1S52UVVp+z225ul1KQnIs0Kbmiz0+Wi5XTszXh0+8JszGxsKM/uKePTtxv6eXW+ZOtWej1pS5X/5smbXrHqndS7e95P1fMvYstq6r23/Eds/pFUTuel8frb+03Z9q857B7+k239eh5v2ek+pl3T+/TWs5SarmJKqW75ewjCv0ft1byziz7h5t/BaGGUwg1csUC3bb30/9yKS+kFLP1ZQZ28O9O8ju/36i3feHpY4Ow5WU1bKu0jq0GrHdj+zfj63tcnW7lqx/Wcra/ek279Hey/J3mz+h9v1eKlbeme08GsPZoqROvcL8svx9lYArXvfWNrnq8/T0+/sur+mZzdl/WeQehx+A8Msk3AsKH++XK/07VY9Q6o0YhoxRjN4rXmq0di9t05bDZK3rusJo7X6HET4vR+1e2uYzvTY9vqvOBs6S93vJ+mu2JbZMbIc1DNuxafsyw06H2BHTVF1LtqPkdzo2X6y+uXL3Ze7rFJsn1iap9g0fH7XlUTm1bfxWrwuzsTf5UXjcv2nCN8T+Ax1784XzxN5gsS+Lmnpc1T5XOtqO1Ac/9+Fu1bLNo+ytj6LkvR1bptYb271mZ3q/TM8etCM1O0kl62ipe6/Xqqa9Y+GgxdOBIRf8apbpPa1HnWLTU+uvCa+1dTua56iOYcjPlZd7/kwd3+x1YbblRWz5EB4tU9vDWlOPo+Wv6G1r/YFM7X2HPyJhoA/na63DVo8rjdbuvcXqULLT9cV2P7MzfXbd4XqvVBpqr9ajvffPfTEEXOnONv3q6/fV7Q69Lsw+6covxFS5qaCRem4EsT3o/XO55fbu2L6R2/2uL7HYzsXVRxFGbvecHjvTvXoLW9S0+7I83/ZXdl7cqbbdR1dydK31/R3uwIS97L3qd8bV5d+1jpk4AexmZw4Bpsbz5A571H7Ie4sF15YvnyeM3O5P7o3Hhhz0NHK7v1lru2/Pafs2Z9p9VCXvhdYg2+O9dtdRo1KtuWDG98ZVXtMzezTgOfzRDR/vD3Xvl0mVnXoc660KD3WFZYb1iG3H/hBZuF0lRgu0KaMdMhmx3XPvk7cYsd2/4Gy71847iqc/Rz3a/Suefq0Y07osy88bo683fthKtym2MxBbPvalvT90vV8+t4MRrqe13qMqGU+Z2sEKn6+dJ/fDetT+b2v3kvk3qeWOxvb2CDIzt3tN3Xu395k2G6HNU2OEc8+Fj486c8KOmtx3SenfqXqUbO/RfLk22ZeR+47NTT9bfsnv25ewIvcAAAc2SURBVNPvq1ms6yrM9jbCF9sV7tiuK9Yx++sxa/1nrfdm1vrPWu9lmbfuo9Q7FpJKHm/LxEJXSSBOHSWKhbmWeuS2tybQlqyzZRtay699TNq6ru8ZZvA0e1IAPKnl96dl6E5JiIzNk1vuqt/OXuvctilcpqb82BGY1LqoI8x2IsSes3147YkCzKemV7VE7TCQXsNGYnod/k8NzUitj3LCLMXu2lu0V/on7fEM7X4/bX7O6J0BNfWrPRciN3b6bJvse2XD9+iVbT766zkSY2YBYHKpE2j3z6eUnIy0TSs98Sm27qNeydL6l2aWVJuUbFNu/l7lp7bZsMU6TgADgBcYpRdvlHosy/V1GWlbv2xdVzdNAADOE+54ijALABPbn0D71PpHC7JXt8nTbc6fDDMAAGBKhhkAADA1l+YC6Cx1lvem9aLzVyg5czp2BnavsntoWY8zxuE99MwCdJa7+9HdIfVIabDe/+tV9hlnL5IvxMJ7CLMAF2k5OSS8duWTcrclHaF+AMsizAJc5orQt505vi839nf4/36eWBlX1PFoelinsP655WLzxcq5c7uBZwizABdqDbS5W2fG7kIUu5NQ6f89pW79mavnvjc67Jku2b5wHaXtALyDE8AABlMSflMnl5WWf0egiwXa1Hyxx0fL5cqJGe1aqEAfwizAxVK9rPvnt2mp3saj8kvrUHrVgtorFpQs0xokzwTQq7YbGIcwC3CDMNCeDU2twTcnXDYVBPfTWtbXWs+relYFWJibO4ABdJYKrbkwluqpTU2LDTM4mharQ0nArr3ObGxYQGqsbOr51ONwHbGdhNT8rdf9Bca1rqswC/AlXx03+tXthrdzO1uAD/lqoPvqdsNXCLMAL7e/5FVunjNl5679WlpGb2frBczBCWAAL1d6tYNavXo8r7qjWOvly/Tkwlz0zALQTI8n8DRhFqCz2C1Uj56LHRI/unVt6oYER7dxTf2dKz8mdqev3BURUm0Szhdb7mj62fLD51NtDoxHmAXoLLwJQupyUbHH+1uybsvW3gI2dxvXfbml9SjZ3pLgm2qTTbjOVBvktqG1/FTb5coDxmDMLMBFWsZdli5zdAvYvdQY0NxyV40Z7bXOWKCtLb80oAqxMDZhFuCFSm7jWqP2JgNX3pQgdwOJGvv2yQVWJ4PB2AwzALjI6D16NfXbH+6PlRPr9YzN36NNciH2yjYf/fWEr3IHMIALpMax7p9PKbmd7TZtX35sXbGgGRt/m6pHSf1Lf0NSbVKyTbn5e5Wf2uazPcDAddbV7WwBLjHKtUpHqceyXF+XkbYVuMe6up0twGsJd8AXCLMAnZVep/XK9Y8WZK9uk6fbHHiOYQYAAEzJMAMAAKYmzAIAMC1hFgCAaQmzAABMS5gFAGBawiwAANMSZgEAmJYwCwDAtIRZAACmJcwCADAtYRYAgGkJswAATEuYBQBgWsIsAADTEmYBAJiWMAsAwLSEWQAApiXMAgAwLWEWAIBpCbMAAExLmAUAYFrCLAAA0xJmAQCYljALAMC0hFkAAKYlzAIAMC1hFgCAaQmzAABMS5gFAGBawiwAANMSZgEAmJYwCwDAtIRZAACmJcwCADAtYRYAgGkJswAATEuYBQBgWv/0KGRd1/8e/36/7tO358JpJXUIl42Vc9WyAABc63SYDQPe9nev6dvjljrE5ntiWQAArnH7MINU2MuFwDMBcR8wa8s5WlZwBQB41pBjZu/s4dx6he9eLwAA5w0XZo+GFFwhNswBAIDxdTkBrFUsQOZOtkrZ966eqceZQCsMAwDc77Ge2d7h7/f7NY2NDcfFtoRiQRYA4BmPhNmaKxW0lhv7+0xZJfM9MUQCAODLTg8zCHszU72cYeALg1/4d+z6s0eXzToKn7FyUvUsWTa1LQAA3GNdluXnEDkAALNZ13W8qxkAAECpbmE2d6j96LntX27a2bqlyjp7FYTSevbcnl5Gqw8AQK0uYfboZKncVQJSVyDYX53grKvuLlZz9YQrh3K0hlLDSwCA2Q03zMBlrgAAKHX6agax8Jm7ukEuqOaeD69YsP87dkmu/bypdaTKTK2nVmrZ2PSjde9v7BCbJ3WJsFRZJdtZcpUHAIAnde+Z3UJVbfg5CrJbmbEwt58emzcsJxXcwnrnyirdnnDZ2PT9tKNtTM0TzntU1tF2tr6OAAB3uvR2tjVBKNdzWzLmdq9m3nC58E5iZ8ajxpZtCYc96nO0/li5Ai0AMLpLw2ytVKCtvcvWmcCYGr7Q2jPbsuydZW5iJ+Dt1yPQAgAjuvQEsJbA1aP3sWX9PUPbzJe8Cu9qJsQCACPrcgewkhOwjm5Fu5//aFooHBt6dGLXUdhMnQR19NxRnXO3zm1th5LtjU1L/Z0rAwBgJOu6XhNmW+cBAIBS3W5ne9TbKcgCAHCFbmNmc2FVkAUA4ArD3QEMAABKCbMAAExrXZbFGAAAAKb0/9aVicQ9NJ1TAAAAAElFTkSuQmCC')
