# Supplementary material for: Identification and functional analysis of non-coding regulatory small RNA FenSr3 in Bacillus amyloliquefaciens LPB-18
Source: PeerJ. 2023 May 15;11:e15236. doi: 10.7717/peerj.15236 (PMC10194069; doi:10.7717/peerj.15236)
Supplement: Supplemental Information 4 [file peerj-11-15236-s004.zip › KO/CK-vs-T1_map/map00232.js]

getPicJson('data:image/png;base64,iVBORw0KGgoAAAANSUhEUgAAA4kAAALiCAYAAAB0apN4AAAACXBIWXMAAAsTAAALEwEAmpwYAAAgAElEQVR4nO3dadOiOgIGUJi6//8vOx9m4KbT2dgTOKeqq32VJSoqD9nmaZp+EwAAAEzT9M80TdPvJycCAAB83TzP03+eLgQAAAD9EBIBAABYCYkAAACshEQAAABWQiIAAAArIREAAICVkAgAAMBKSAQAAGAlJAIAALASEgEAAFgJiQAAAKyERAAAAFZCIgAAACshEQAAgJWQCAAAwEpIBAAAYCUkAgAAsBISAQAAWAmJAAAArIREAAAAVkIiAAAAKyERAACAlZAIAADASkgEAABgJSQCAACwEhIBAABYCYkAAACshEQAAABWQiIAAAArIREAAICVkAgAAMBKSAQAAGAlJAIAALASEgEAAFgJiQAAAKyERAAAAFZCIgAAACshEQAAgJWQCAAAwEpIBAAAYCUkAgAAsBISAQAAWAmJAAAArP55ugA18zw/XQQ4xe/3e7oIAABQpSYRAACAVfc1iQu1MIxKbTgAACNRkwgAAMBKSAQAAGAlJAIAALASEgEAAFgJiQAAAKyERAAAAFZCIgAAAKth5klsEc5H9/v9pnmek/Mrpu4vzWW3bOvI47nyhY+3lie17ZJ4v7VlWvbX8nzDbbe83q1lC5fb+txK6y7lPLJNAAAY3WtCYhxEtk5gnguVYZA78nhqmVK4jJfdGmxT22pdtnV/qWW3lil+z1oDZvwaloJay75yAb7leQAAwJu8orlpKiSUaoDODAFHH1/KtMfWgJJ73rWQldpfbvlcoNvzHHPl2ru9ki37aX29AABgRK8IiTlHTuRrIeTo46GtoefsgNTb/p4i+AEAwIuam7ZoaaZ4ZzgMtTSbPCOsteznrP2d8XpfpdYnNF5OgAQA4Cs+FRJb1PrWHX28tu9SIDmy7Zy795fbR0t5rtp3S1hcCIwAALzd50JiT30Rc+u1DMRypyub7fagNFgPAAB8zatDYm100NL9T7piYJbU9q983j283qV9bSmHJqcAAHzJKwauSYWqnk7q9zY9vWrb4bpbX6M7awaPjC7auswWPR1TAABwlXmapl/PJ75b+4stWiZcr/UrbNl2bVvh8qW5+Eq1blsmrk8pPf898xvWtr319S5tP7Ve6zZL5Um9ti3lry2TsuUYBgCAJ83z/K6QCD1yDAMAMIp5nt/R3BQAAIBzCIkAAACshEQAAABWQiIAAACrYeZJHGFSdgAAgNGpSQQAAGDVfU2iaQMAAADuoyYRAACAlZAIAADASkgEAABgJSQCAACwEhIBAABYCYkAAACshEQAAABWQiIAAAArIREAAICVkAgAAMBKSAQAAGAlJAIAALASEgGAZvM8r/9alr1La5latnO2lrJteV3vKlPrdoD3ERIBgCbzPE+/32/9d9c+W5xVnrOfV/iaHVnmbL2+XkAfhEQAoFlraFuCz5drmpbXYAuhC+iBkAgANFlqu85qphg3eUz9Hf8fLlNqolnadmofqWVSy9f2Gy6zvFa15XLlqJWt9fmM8HoBfRESAYBNtgTF1LKp5pXhfcvyy+Ot/7dsKw5vqWVyy8fbrr0OqXKkXp/U/mrl3/J8Rnm9gH7883QBAIB3agkEcVDcuv1U88yWUBbfbinfVlc0HY23ueX59P56Af0QEgGA3cJwEdcmxcvVAkRrCKltK3z8ztFCF7WytSx3ltFfL+AZQiIAsEkYKo6e4O8NlL1pLe9oz+sqXgfo2zxN088HFQAoOVJTVrov1dy0dt9yf66paq3vW9yvrlZ7Vlr+aK3h1tcrV4ZU+VJ9PnP77eH1Avowz7OQCACMZ8Taxid5vYBW8zwb3RQAGIvAs43XC9hKn0QAoMmdzQa3ND1tffyMMuWac/ZolHIC/VGTCABU3THfXS2EhvMDplwdhs4arOcutdcLIEdIBACqhA2A7xASAYBNSn3c5nleawTDmsG45jFcLnw8VUMZLxfvI95Wqhy526mylPYD8AVCIgDQrGX6g2W5pVlq3JcvbLoa95vLTXWRWy63Xvh36na43bgs4X2pbQC8nYFrAIBmcciqLRffXrTWytXC2d6RO8NwWZsjEOBrhEQAYLe9I54eCV9hDeBR4XY0JwX4H81NAYDdwhFP9+g9mPVePoArzNM0/TSlAABK4rBUm6twWSbsS5i7Ha8bNwEtLZ9aP1yupSlp6rnF+8ttxzkU8DbzPAuJAMCYzmpyyntsaf585/GTusixdztnl/mssqW26/M5pnme9UkEAMbjBJTYE8dE6z5rAyS1GinI+XyOTZ9EAGAY4ZQaEGsNYvHUKl/kc0SJkAgADOPIIDm8Wzzf5RHLxYhwW6m/4//DZVLbKG0r3l7qdrzteJnafsNlwnlMS54uK8/QJxEAeFzqJNH5yfj29Hc741io1ZLFU5/kBkQKw1Rq+dK6e7a1PNf4dsvyqalhcq9DamCm3HJPl5X76ZMIADwuN3Kpk8b3aB1Q5s5joaX2Kjd6buv2U2Uu1XaGy7f2ddzraF/KO8vK/YREAOAxuZqmsCmck8t3yb3nVxwLuWlRUvuubXtLqNpSi3mHrSF9Wa7nsnItIREAeFTuRPDrA4u8XSoUnnEshMHmiiknRrxw0VreHp5XD2VAn0QA4EEttS6839YauNRj4bZK24iXK92Xam5auy9V1lQNXU6qn19Jafmtr0VtuafKyr3meRYSAYDnHAkG9K8WMOJl33IsjFRWiM3zbAoMAOBZuSChFvGdStOYvOFYEBB5AyERAHhMblCMPVMn0K8lGJbez6PHwp1z7qX2Uxtc5+qyhXMRjhSq6ZPmpgDA48yTyGLPsXDHnHtn7OOuWka1mRxhnkQAoAtOaFnsORYcP3AuzU0BgC5oJscZWpt8hsdarulo/Hjq+IyXi/dRappau50qS2k/cBYhEQCAV2iZgmFZbpmCIbwdPhZP1xD+H+6vtFxuvdzckKnyxWUJ70ttA86guSkA8Li4NsZJL3vEIau2XHx70Vort7WvZKswXG6ZRgTOIiQCAPBKeydrPxK+whrAo8LtaE7KnTQ3BQAeVevnBXu1TL1R0vtx2Hv5GJcpMACAR+VOdJ2f0Co+hkoD14TLhH0Jc7fjdeMmoKXlU+uHy7U0JU09t3h/PkOcaZ5nIREAeJYTXN5I31pGNc+z5qYAwHNKNSma0jEqAZHRGbgGAABOkGp2CiMSEgGAx+TmnYMROXZ5C81NAQAAWAmJAAAArIREAAAAVkIiAAAAKyERAACAlZAIAADASkgEAABgJSQCAACwEhIBAABYCYkAAACs/nm6AADAeOZ5HnLb0zRNv9/v0u0DjE5IBAB2GTFsXR1AAd5Ac1MAAABWQiIAAAArIREAAICVPokAwCXC/n+5/ostyyzL1fpAtm4LgDIhEQA4XRzqUiGvZZnl/q37A2A/zU0BgNO1BLbWUNe6nJFLAc4hJAIAjztaE/j7/abf7ycoApxASAQAHnVmsBMUAY7TJxGAIYx84j96cDna169WS7g8pl8hQB+ERACGMWKAGH3EzaPhVvADGI/mpgDAJcKAeFdNqlAKcJyaRADgdEsoTIXDJcjFj+Wmwwi3lVpm9NpagN4IiQDA6Vr6ILYsU1quZTsAbCckAjC0uBYpVztVau5Ym+S95f7ctmrOLn+pLLWmmMu6QhfAtwmJAAwr1fxwmv4NW3FtVNg8sda08UgZtkz+fmb5zywLAN8lJAIwpFSoCWvi4tDUGoJy01XkgtjeYHVF+Wu1hKnyt247t00A3kdIBOBVtjQT7dHd5Y8Hf2ndz9XlAeA5QiIAn7S3H2GuNu5uZ5Z/T40rAO8lJALwWqVAd0XzyrMD1pHy55qV5vYDAAshEYBXuaImrKUf31n7PWM7LWVTYwhAzn+eLgAA7JEaYOap4LNndNSryn9kpFYAmKZpmqdp+rmSCEDv9sxRmHqs1pevNG9ha/hqmZ7iivK3lqvlOcblv4saToBnzfOsuSkAYysFij19+VLTUmzdxhZnln/vyKRCGQAhIRGAolTt1JZQsXVqBQDgWUIicJtaM7I4jNSa5pWWPbvJ2p6gszcc3TnwyjTVJ2CPl5nnefN7CQCMQ0gEbrF16oBSGGwZqfHsUSZTg4zU7FlnWe9suWaLpfLlQuSy3pYpFs4yevgcvfwAfIOQCNyiFkiOBqNeJjh/m9zrGb+fd4Sf0d/b0csPwHcIiUB3joa9sAYsvh2O7piquYxHf6zVWraOElkqU2nd1pE4c7Ww8T5y69xBLdp3CcgAYxESgddJha9wGoLw/lx4rDVrzS2XW68WDlPBszbfXarcqXXC/V01h17LNgWF77r6woQLEEAP3vQ7JyQCn1Drr7hlAvSSvbWgW6dlWO47Espa+ky2zO2X2ueoJ+2jlnua+j45ydXgH2XkXKAnb/pOEhKBrtWaW57lyLaf6g95Va3gIjdATcuPYMsgRL0a8cd9lNf4zM+KPshAb57u1nGm/zxdAIBQapTS5d+W9Y7sv0d7ynXGcwl/8JZ/4f2t2xj5h5Jz7R31NyQgAj0Lu6OMap6m6eeLFrhaaVCWuNZpz/x7W6bPqN2Ot5MaVKal7LWBaErlK+0nFG+vNFBNah9x+b5u1PAxYrlLTZlr3wGjPVfgu0b8zprnWUgEnjXil2fOm57LV436Ho5Y7j0hccTnCXzbiN9b8zxrbgo8Z8Qvzpw3PRfSWpoN5UahjZvrlpYpbbu2zEi2NsXyGQNGNGqzUwPXAI95wwnfGzqnU3ckINaaQqeWyU29UloGAM6iJhHgAIOyfEPLe5ybpuSqbX+JUAyMbMTaRCERAG7QEnSEIQB6ICQCQAdGu8oMwHsJiQDQgdZ5tdQ2AnA1IREABiEgAnAHIREALnZGuAu3oWkqAFcSEgGgYgllcTgL/84t07LN8F9qyox4WQC4knkSAaAiVwsY3l+qKSxNj9GyniamANxJTSIAAAArIREAAICV5qYAENDnD4CvExIB4P/0/QOAD4fE8EpxakjxM4YqP2s7TloAAIC7fLZPYmrEuKOjyJ0ZMs/eDgAAQIvP1iRO0/8CWDw5sVAGPCnuD5f6TqpdkNpzwWpP64ezWkxs3bbvagC41mdrEhdLUMyddMQTF4d/t06inJp8OTUhcnx/6XapjMCYlu+h5V9Oa0CqLXe09cPZQa21PAIi0/Tnb2avv4OlcvVYXoDF50PiNOVPOMITtviq9vJYfH+8rXi5+CQwdX+qXLn9psoIjGlr+El97tWy8RXh725Pv4MudgBvICRO+at5YS1j6rEWZzfdaqntBMZ3dthLtYoI/4+XjdeLWzWUWjTkbqce21ue0rZS+wUA2n0+JJZq4lK1e1cJy7D1xKaleRrwTqmWBbFSq4ha64d4udx6qb+vaI2hhQWtWi5Q1JZxsQP4qk+HxPiE6skTipZaxNZtAMRaTzZb+jHmlokHA7urNYYWFt8W1m7HFw5qFyhyyyxc7AC+6rOjm6auvNe+mOPbqVFRc1/yqcem6c8fitSPT8t+zwiYQL9y3xlbHPl+iMNfq9T36118H35H6r0uBav4IkZu3dpyuX3vXS53sQPgCZ8NibkflZb7co/nbtce27Pv2vaAcaVaOZRsCXF7wl6ruIamBz2Vhfu0XKBovYjhYgfwRZ9ubgowolK/p9TjYbPPVDO43DbjGsx4/Vx/reW+uLlprR9XS3latlV6vlCTavXztJ7KAnzDPE3Tz48oADVCF2fLXbhovW+xtalmrWYw7spR21Zq2VT3klrYK20LGNtIv6HzPAuJANSN9OPGOI6ERICRjPQ9Ns/zd/skss/ITV5G+WDyJ8fcs9RksJVjZjvfc0BvhEQ2G/EHYeQfYBxzTxrxtacPZ4zK+yUjvkZv+Z4D/mbgGgDgUrl5K88aaRyAcwmJAMAtcmERgL5obnqR1iumME37+vA4xtjiSD+xlmPNiT9b1EYrXfhOA3iGkHiB1MnY2+fsahmKvPTcS4+3Dn3+hv4vrc/hi8dYrOW1umOZ0Y67reVtPdZGeO7co2Xqidw6X/5Oy7n79zXc55t+X4FthMST5a7Wv3ly59QE26kJt0vrb3msZXj0N7zOuWPpi8dYrOX9vmOZ0V/rWu2iY42zbL3otfz99ePs7t/X1n1+9f2AL9En8QK5L8+3fqnWnteRx1tqdt4u1Yfna8dYrOV53rXMG47FUj+xrx9r7Pf7/dZ/Lctuuf8r7v59FQCBhZrEB7zhpPJJqVqc5Ypz+H9s9Nd9y4/36M91iydPamo1iqO9D1e9liPNmzfaexbq5fW9qhwjvzcjCH9Dp6n9fez5fenlMwEjEhIfMPKXVk8/BnEgLAXE5fFe7enDU9Lzc91qT3Opu+WOvZ7eh7OPsSP7611P71urkV/vViO+L616ef/2NKfv+X0Z6QIV9EZz0wuU2vm/3ZO1OvFV0NGVmml9+RgLLa9RS7+clmajZywzkpamgFuPtVLTVcjxnVZ3x/fPm77fpqn9NwL4m5B4stRIYOHfb/sCDvUQEKdpGvoHoaUPz5ePsT0ExD/t6SfWcqwJh+zlO63uLd8/Txn5vACeornpBcIR2eL73+qJER/f9KO59Xl88Rjbo+W4PGOZEY7FveU781hzknat0V7f8BjynZb3phGVn1TrkgL8SUi8yJe+hJYf9dRV4PDqXW4Y7dTjucfCfaROMFKPvdUXnmNO6UQydeyk1j+6zJeOtyO1jlu387TSsdB6f+qx+PttUbvgsOX1HOH1LRm9/Fe48/c19zv6pt9XQRHaCYkX+8KXUW2gmD2P5x5raYbJ+7UcB1cv43hLawmLI9nTV650QaE1PNaWTf3N+9z5+9qyPeA79Em80FtOkgC22tL3sWdnnDTHrR5a9zX6a7eHvq1cTf9EaCMkXsyXETCKXFPLvesu3hAWW22p3duzbK55IQCcSXPTi7z5B1zo5W6OuX4YcTJva+jb4819qkrNcr/A9xzQEyGRTb72o83zHHOMYGuo2TtaZVij6LPxHt5LoDeam14g/vHW5BR4g7imhz8t/elKo+Ye3X5uxMnRHWnqDMD51CTyeS3zctWG/94zPPieZntXNvU7a9tqOPiiK+fOTE0BBABXUpN4Ez/wfQrnhzpjeo3ackfnmjo7fF0x95WA+E5frelJ1Qq21hbGy4Q1jcu/sNlpbZvL70i8LgCcTU3iya5qZsQ1tp5kpfoCucoP77VlLrncMluXP7qt0dSC9hufM0DvhMSTXdnkiGud/V7FzTdLQ9fnJtSOw2ccTuNl4tup5baWJ1Wm3P2lMuXKDgBAXzQ3hY1a5ioLm7HGgSgXyHLL5dZL/V3ab20/ufLETXJT96fKlNtvqoz0raVJJewVfr+E30tfml8ToDdqEi/mB+67Wk+eW/ox5paJa+lKweusfpWpsm3tzylY0DPHJwBfJyRCwhkDuhy5QLB3HrRcs9UrpJqzbl2XMXypGf1bnxcAbKG5KUzpuS1LNWRbQtyVYe3JQXPO6FeoxgYAoD9C4sWcBL9DbdTa+PFwqPpULUxum6mBYFIDvoTD5YePhfuNl8vtp1ae0rD7qWH8a/stvTYAADxPc1OY6rVhtWHwW4fJL61zZJj8LUPk1waaad3m1qkB3j6MPwDAW6hJhE6paQMA4AlqEqEz5hAEAOBJQiJ0RjgEAOBJmpsCAACwEhIBAABYCYkAAACs9EkEAHjQyHMq60cP7yQkAgA8bMSwNXK4Bco0NwUAAGAlJF5sxCuDAADAdwmJAAAArPRJBADozDzPydZIuftTj4V/h/0H4/VT6+VoIQXfICRerPRlDgAQy4W0UniLHwv/bg2PtWVTfwPvpLkpAEBHciFsSzgLly2tFz8mAALTJCQCAAxtS+3e1mWBbxISAQAGJfQBV9AnEQBgQFv7B4b9EFvX+/1+wiV8kJAIADCo2sAzZ9gTLoGxCYkAAAOqTWVxhFFN4duERACgG0vzxi8HkqV2MDdVRctcieE2Ylu2uSzz5fcDvkhIBADoSCqQtYS01mkvWpZZHhMO4ZuMbgoAdMVgKQDPEhIBgO4IigDP0dz0YpppAMA+X+qfKBADPRESAYBuhTWKbw2Lb31ewLiERACga6nROCEkaMO5hMSLfaWZDABcze8pOW+vbYa7CYkAAA8auYa0l1AW1jb3UiYYmZAIAPCwEYNNj+H2S4MdwZVMgQEAwGuYPgWOExIBAHgVQRGOERIBAABY6ZMIANCZsBYsVSvWMi1I3C8v11evdH9uWyPQPxH2ExIBADoSB5tweof4sfC+1Hp755gsbQt4P81NAQA6kQpjqVBYWj4lt0wYMFuWB75BSAQA6NyWZqIAR2luCgDwEnv7Eeq/B4SExIv5sgUAzlQKdHvOO2r9FYVH+B4hEQCgc1cEtdQ2DVgDTJM+iQAA3UgNIvNUUDsyOiowNjWJF3MFDmAcI58I+615jzgopmr7lv/jEFeb8zAezTS3jXg94FuERAAIjBi2nMi/T+k43NMXsTStRus2gO/Q3BQAAICVkAgAAMBKc1MAgIdpMgz0REgEgIraBOW1QcpKj+emIYj3t3eSdPrn/QR6IyQCQEFt3riWici3PGbuOgCepk8iABRsHTVyy+Ol2kUAeIqQCAAd+f1+yQnVAeAuQiIAdEhQBOAp+iQCQKOn+gIKjADcSU3ixQwsAPAOTw8WszRDXW4DwFWERACoCAPiXTV6LaOcAsAVhEQADntzc8jlec3z/MdzDO8P/295PPfYso/UlBcCIgB30SfxYn7UAcaW+w6vNf0sPZ57rLYtALiDmkQATvHm2kQA+BIhEYDTCIoAMD7NTQE41RIUR20iKeQC8HVCIgCnC2sURwqLI5UVAK4iJAJwibunjGAsAjlAv4REAC4lDJAyYk0zwFcIiQDwfyPXeo4WtsKa5tHKDvB2QiIABEYMLKOHW0ERoC+mwAAAHmXqFIC+CIkAwOMERYB+CIkX03wGAAAYiZAIABXzPK//co/X1t/6WLy/WhneQG0iQB8MXAMABfGgKqm/a+tvfaxln1qqAHAVNYkXc0UUYGy1MHbk8dRjAiAATxMSAaATS0B8e7NSAPomJAJAR5agqH8eAE8REgGg0R1NQTU1BeBpQiIANNBXEICvEBIBoCIMiJqAAvB2QiIAFCyhMDVvYer/lsdzj4WD1oTBNHc/AFzBPIkAUJALZGGA2/p4y2Ot9wPA2dQkAgAAsBISAQAAWGluCgABA9MA8HVC4sX0IQEYh+9sANDcFAAAgICQCAAAwEpIvJi+LQAAwEiERAAAAFZCIgAAACshEQAAgJWQCAAAwEpIBAAAYCUkAgAAsBISAQAAWAmJAAAArIREAAAAVkIiAAAAKyHxYr/f7+kiAAAANBMSAQAAWP3zdAEAgO+a57l4nxY5HOUYg+3UJF4s9cUEAADQKzWJAPB/I1/YG7U25Pf7ZV/3O56T9/z9nj7GYERCIgAERjxpHDno9MB7Tk3cPHWe5+pxk1on/Du1/IjHIu8kJAIAQEYc3loCerjOPM9//Z0iINITIRHo2shXy/3gQ5tUc0CfH8609xhL1e6Vmq+27NuxzQiERKB7I/6gjhxuAShL1SzGNYVLwIz/Lq0TLp9q1hqvB1cxuikAm2y9ij663HMtvQbxY+HfS9Oz2rD88bLxv7cJT3p7OAGuvda192DL8RHvs7UMbHPFMbaEuDjclf4vrZNaLg6ZX/sO5hlqEgEwYELGFQExrhXI9VMqLZv6m/O0vPa19bc+5v0e097A1rJObnAbuIOaRGA4vdTs1NZ9s69cyc6dlG85WW+tvUj1e/qaXp5zrRxHHjeq5X5nfNeeWYO4/L/U7m0tx53rwVZqEoGhqNk536jl7lHcPKxl2dbtfsXXjsX4mPna89/j6CAwWy/yXPldv3dbvre5mppEYChqds515ERjOXn6UoApEfrYS1+z/WrfQWd8b4ffdfHnPP4ejG+n/g/XSQ12Ey+/3E6tB1dRk3gxH2J41lU1O6ntj/R5P6vWIjdS39dsff/jgSla1xEg7nfHZ/urn5szXf0dtLUJce3xLRchexvUiW8QEuH/nHy9zx01O6WA2PMxdfaJRq6J7pfUmiefoRQuR3zta4PBbBks5gq9X/wZ8T2/Wutno+f3FXogJPJpR/s1cL29J0FX1+zENYip9b54TI3+nI9cLIi3c1Wfpdy2R37tU7VAcbO6q55fy2ijvYbFHst0pT3NSluOLeBv+iRezFW+foV9QPxQvFNqJNKzthsHQ00B3ynXN6jlmEr1R4r/hSGkts23ntjmmgk+WTud6h8W358qW+nxlv5pqe+Ut77vZyn9hvd4bMEo1CTySX5w3++qmh3HzrfsrbHb2oeopT/Sm4+70oBUT5zI1wbI2vN4y2Ot96eMHHi2Htt7ByqL7x/5NYOrCYl8jpP8sYVX4VNXg0vvbzyITamfSm5UudRj8boATxjxO2hLULvy+T0VGEd8z/gGIZFPERDH92TNjmMH+vT10XU57qljx7FLr4REAAhogna/PSMEn/k+ec/fq/fRp00jRK+ERAD4Pydo9wsHaElNeXH1VB/e8/faemw9qfeRdPkeIZHP8MUL0KfwZD6+f9FLzc8oSjVotX7bqb9L/a9zISzl7t/hlmML+JuQCHTPySFf8MXjfGtf4ZovvoYppWlUWtcpDQiWC4+1ZVN/18q1x8hz1ubm3YW7CYlA1/xQ1l19Ynzl9r2/fTZ961HL3HZffg3jmr7c6M2tn+dw2doULUdHeb7rfRO+oJ2QCPACI574fL3WRzhMq53Imwj9fPE0Py3Lbt2uGrJ2Xit6ICQCwM2cAB6nv+I5toa+PYQeGM9/ni7A2/lCBCDkZPl8v9/Pa7rD1mNxeZ23hsUtNZVAH4REAICPWkb+XALc2UEuDKKCIoxDc1OAl2qpJWgZabA2EXVpOP3aMl+jFpGe1KayOELtIYxNSLyYEwLgCa0DUKTuq/X1ah3SvrYMcI2wVjA10E/LXImlmsUt2x2S5s8AACAASURBVDxj9FPgfkIiwAu1XMFPLdNyAnfWMl8jKHOXXFjbst7Rz/nZc2AC99InEYCkvc1VAYCxqUkEYBd9jbhT6Xhrnfi9Zft3XPRwcQXonZAIwC5hv6TSCa8TYs6SOubCcHfkwsWdg6xc9Xlw4QY4i5AIwGUERM6SO44cX//jdQDOpE8iAH85I9zlRlaEq8XHWzgPYHxfbgTfeOTOeLTP1Pq5+QZLy+RGEc2VDeAOQiLAC5VOPGvLtGwz/JeaMiN1Egx3SE3h8Pv9svfFzUxTy8fNXHPrp5aLy5Ma9bOlzAB30twU4IVamua1Dl8f39eynqZvPCV17G0JWls/F7Xl9k4lIRwCTxISAYBXG/GixYhlBt5Dc1MA4BNGrJ0bsczA+NQkXsyVQOAOTiT5irjfXun+XH/AuK9f7f5aX8HccqnbcXlbywxwJyERYHBXnkSawoLetE6FUesXuGVKjb33Hemb6HMHPElzUwAAAFZC4sU0AQMAAEYiJAIAALASEgEAAFgJiQAAAKyERAAAAFamwABglRpsKzUfHADwXmoSAQAAWAmJAKxKNYVqEQHgG4REAAAAVkIiAAAAKyERgD+kmpVqagoA3yEkXsyJFQAAMBIhEYC/hBe4XOwCgG8REgEAAFgJiRdLTUwNMAI1iADwTUIiAFmCIgB8zz9PFwCA/qRaQQiMAPANahIB+MMSEH+/3/ovvB8AeDchEYBVGBBDgiIAfIeQCMAfcs1KNTcFgG8QEgEAAFgJiQAAAKyERAD+kOt3qD8iAHyDkAjAKjdATW5AGwDgfcyTCMAffr/fNM/zX0FRQASAbxASL+akChiR7y4A+C7NTQEAAFgJiQAAAKyExIsZDRAAABiJPokAwGZXXgS9+gKrPrecxeeAtxISAR7UMoJouMyex0v73XKSsHcajHmeTz8ZSW3TNB33G/G11sKHs/kc8EaamwI8ZAk6y7+c1hOQ2nJ7wuSecpy13tZtjniiBgA9EhIBHrI11CzzF4auqKUDAL5Nc1OADpwd9uKml8vfuWaa8XLLurnax3D7tdupcsTby5W7VKZ4m8IyAJxDTSLAQMKQlAuWYTPWOEDlAmJuudx64d+p22EZUuVKSZU7tU5um/rY9KHlfUgtM8/zH/9y65Ueb10Grnbl5yBebs/jUKMmEeCFWk8MWvoxXtF/MdensFTulm06IXrWkRPjXO1xaZlSrXhuGbjalZ+D1HIt2/E5YCs1iQCdOeMKcMuAOKV1nwhbtZpG+tfy3u0ddOisZeBqV34OFkcuqEELNYkAD4uv8rbWmLWcCPR6BXlPue54LleH4yu33+P7vEfL+9zrcQ1nKR3jcbN+uIKQCNC5lj6I4eOpPobhsrl+jeHtVBAt7Sd8vLSf0iAzqe2VBqqJH4/X22vEk64vNbP90nOFki0XDGErIfFiPrhAzd7+e62Pt6xzVfOorftp2ceesvMerbUoTp7B54D99EkE4C9OLBiZ4xd8DjhGSARgtQyY48SCJ5xx7OXm/YRRnNHn3OeAo4TEi/lgAiMxumhebc6y1H21ecy2LD+CsL9o6v7SMi3bDP/l+suGy8IT7vocpPqcp5aFPfRJBICKPQGxNE9ZbbCdUWtza6MxlpbJPRYOplRbb8TXjPfxOeAN1CQCQMXeE7rWdZzUAdATIREALjRqrSAA36W5KQBc5O39gd7+/KCFzwFvJCQCwEVa5/QLjVLzeFUZR3n+ME0+B7yXkAgAncidGIY1FU4cAbiakAgAHYjnNWsdCREAzmbgGgCoSM1plpqTLHwsNZ9Zbp3cvGb6OgHwBDWJAFCxdd6y2jxprVNgqEEE4AlqEgEAAFgJiRdzFRgAABiJ5qYAENAPEICvExIB4P+ubP1h3jMARqG56cVckQYAAEYiJAIAALDS3BQAAB6UankW3qepOncTEgGAxzg5hvPU+j63fLbiz2RquVJ3qtJ2z/w8L2XYss0963yV5qYAAPCgUmhpDTS1cTCWkLb8y12gCZeplXlZpnX5o45eQBIO2wmJAMBjzjg5Buqfl5bPU+tnLrecz+x7CIkAAPAhLU0/jzQPned5rfVbbsd/L7fDdXLbCB+vNVHP7c+MA9sIiQAA8LBUILuiZu6OsLSUO2y+mntsCXBhE9hwvbgfYfyaxOvGy+XWo0xIBAAeddfJMTD9Fb6u3lfLY7nBcVrKeGWN6JcZ3RQAADqQqhHrwRMjDh/Zz/I6Hh3p9cuERADgcb2eHMMXxQHryc/kVTWBvmfKNDe9mAMQAIBWRwaLCf9fbqcGcAmD15FBXXKDycT3bxm0JtVXsWXb8e1UbWJp8Bv+NE/T9BNk+AJt0oEn+Q5q43XiKl89tq4eybRnPT2vnspSM8+z5qYAQD+2nES19CmKawxyA2S0lOXsk7w9zWv3Nsm94gS1VMszyslwb1LH4pHXUkB83/O6i+amF1OdDQB1cVO42u9nOER+bqTGeJmccIj80jbPOOE8OljG3jLc1afLSfl+YcAOj9kj55ItF0XOPq7D+544D841U2WboWoSRw1co5Z7mnzZA3C9VO1T7USv5ffp6G9YywiJcIZcDWypb95ed14weOIc2Of1HN2HRMPTPsvrD8CVzjg5vqNJXVjO+HY8OXhqnfDvXDPNVM1RfKKd237tdqoc8fZy5S6VKd6mc4X9ShdERq5wYExdNzdtbSbCdWpNeQDgqCO1hXf9NqWmA0iNwhgHwVSgygXE3HK59XJTFMTli8Ne6bwqVe7UOrltOld4RmoU09zteDTQUrPQ1GPxOrltMrYuQ6K2xH0KfwgBoAdPhpNcaFq0/mZeVQtaW6fURLB1MJ+tj3MNFww4W5chcZp8yfTK+wLA6FoHxznqSGuop06ya8GB65Rq845ywYCtuguJahD75+oQAGe68uR42U5c89EShM46J+n1N3NPuXp9LqPLjWT6ZF9PFwy+rauBawTEcRjxDYAz5AaoqZ0c54bx33NSHTalS20zt0xu0JpcH8N4vdRANuHt1G9tqc9jrnzxOqXXKLW90kA18eOp14Y2uZq7O17HPe+X9/jd5mmafr28wQ62sYz2fo1WXuBdfAeVpWqo9r5eb3qt3/RcnjbSa7m3rKWa3jjM1y4YpLZXumCQ2kd4/9eNdvx1VZPY4qwDr9c36sgV0NRVSAAYwVm/W2/6DXzTc+EeW/sJ7u2reGSbjKGbPomtX4RhE4wjoyc9eQDXrvJs5cMJAP/zht9Ao7wDTxuuJhEA4M2EQ+Bp3dQknmHPRKLx7dz2avsK7y9tI7dOaj+p+2vDdqf21/J899bGGuUMAADeZdiQGIafsAnqonUi0dxIZLlRw0rrtWwjLmtpdLL4/vC+lo7Brc83NzIZAADwPcM2Nz2j717tsZbQlAumrdu4ehSoVFCMt69ZCwAAsBg2JN7hjPC0ZaLes2vyjswZBQAAfNOwzU3vdEZ4e6Ipp3AIAABsNVxNYtw/L5bq2xfejvv4xY+llis1I02t17KNWl/EeGLS1HOLawpLA+Skli2VGwAA+KZ5mqZfD6FAOBnPaO/ZaOUF3sV3EDxrpM/gSGWlzUjv6TzP/TQ3NbomAADA87oJiQAAADxvuD6JAADQgytbwV3dwm6Upo88o6uQuDQ5ddD2z/sEADBm2NLFi5quQuI0CYoj8P4AECuddNZGDD9z/1u2H66TGg3cbx3wVd32SXSFo09+NAHIWaZ2im8vf1+97yPrxOv7rQO+rMuQmJo/kOcJiADk5H4f/G4AjKe75qahXFD0g3OP+LX3ugNwhviiY6qpaPgbFDYBXf4uNS8Ntx9vJ7Xd1Pqp/bSUG1JqF9pbzrm2HLulZaBF1yFxmuofEq7jywXgHFpi/Gt5LeL/U4/F6yyPpdbJbT/eXsvYB6lw2FJuSKmdt+YuPtSWiY+5lmWgVfchMWWUA94VRgD40xkXf2sBr2TvibOL1uxV60LVcjyetQy0GjIkjsRorcDXff2Cmd+AujsGtbniffC+craW4/SsZaBESLyIDyecY+Qr9V/+Dhj5feM5rb+dvf3G9lYe3qvlu9X3L2cQEoHujXjy9dUf6a8+75Sv1qAuzzvXzyrXB3Ga/n2tagPM5OY1zG0/XCdXpvi+1O1aueFqLf1g9ZXlDELiBeIPpSanwNsJh//6enBonQqjNodi7fWrzWt4VR+uO+d+BHiKkAjALb4SJAWHPr39Yu3In683vy9bvP0YZSxC4k3UJgKjapmvNjUnXW0d2CrXlLVlnS8cfyM+x5HDbatSE+zWAWhK8yi2LANbCYknS/VvAM6V+2Et/eCWfpxLfZ9a5q/KrfsGuUnOc691S1iEvc6auoLvefJC/Z4m2PF9LdO+ONY5k5B4stoJJnBMLnyUQkn8WG4wivjv1Hqlq8Bv+7znamDiycVTWoN1b0Yqa+xNxx4AzxISgaHkJiWuTVacW7Z2dbZUy/gFpRA4cqAqGfF9fsN70dKsuWX9Ed8/rvW2C3hwByHxYr6U6NUbTipb5PpqlJZt3e4Zy/Tq6HfXyM+d+21t1hyvR92W5vjLfYuW5v29XlC7IyA6DnkjIRE+pNcf8ZIjP75nh76tRnmNz+Rkia32NGt2nG2zpTn+cl+taf2W5Z9yRzmu2n4vryHfJSTCR3ztB2fr890z+fCbm1wuSoMElf6GLVqbNTvO9il9V+0ZFbP3pviaHsNxQuLFvnZiTp++ehzWrnafYU+4HEWuJmfvCdioJ/ijjKY74ut7xWdmxNehZyM213zbdzE8QUiEl3tjeGlx5UjDvTatukIYFOP7U3+PPkVIaw1pj6PpjvD6HvWW4+wKV4TjuwL3V98z6JmQCC/2xvCynLTkTq5banfCbcS2bPMrTZr2Ntt9A6Pp3qO1WfPibcdZr/a0lHjj7w58kZAIDKU02XDreluXzz3mRChv1HkSj7pyNN1lu+H/b3CkWfNXj7NetYT9txy38HZCIgCX+spJ4R2j6b4tIC5amzXXtsFz4tYdX2sKDW8jJMJLvfFEEnp1x2i64fJv/Hy/7fn0JNdMP25+n2vGW1sn14T/jccpfIWQCHRPMzJGcPUJcri9twbFaRIsrlBqpr+lCX9undrywHiERKBrTjIYwR2j6bpYAsBdhEQAyOhpNN0vj34Kb5f6fvB550lCIgBk9DSabuu2+C61zcBZhESAgbRcWa4ts+fq9J45Ia+cR7K0bX3a+CLH/NhKTcq9tzzhP08X4O18sIGzLOFn+Xf0hKK23NGmTmd//7WWx/cuAByjJhFgEFvDT2oETIOg1HltAPg6IRFgQFdMrzBNfw+kktpPbhCX0sAq4fZzt1PL7S1Paj+58oTUQgJPSV3A853EUzQ3vZgr0sDZtnyv5CbLjrcXN2HNzYcW10TGy7XOoxYGt1xYPFKe0rZS+wUY3TzP67/WZfduJ1wm/lda50ytz/XoOl+lJhFgMHH4OUPrj2ZLP8bSxNqpCeH37GfLcrXBewB6kbvoVZPrWtCy7N7tpH6LSt+tZ/xetf6GlMrg+7+NkAgwuDPm0jry451qztmi9cTiCppwAW+yZaTqM77/asGR8WluCjC4cMTT3OOtJwZXhrUeB83pqSwA03Q8aNW6FpSaXLZ0UWgtQ7id1N/L7XCd3DbCx1Nlj5cr7Z82QiLAIOJ+H7V5Ekv9TcL/w5OGVJ+/3DZTg9akBodJ/TinTlZaThxq5WnZVun5AvTgSDirPd4yjdLR78e4KWqtv3hL3/Gz+8pTprkpwCCO9NNL/UAfWWdvX8CWsrQse7Q8ThaAHqWC25bvq1qf9dYWJWcExdr+at/Jd/SVJ09IBOAwP8IAx6QGrLm71UNqYJi41vGuslzdV/6J5zQSIRGA3faMwgfAn3Lfpb00j39y31c9d79bZUIiALv5kQU4R23wsZL48Xjk6FQ/xC3L1PZb6pMe9zUMl8lNo1GaCiTXfzG+Xesr7/erTEgEAICBtQbMXD/FvU0vW6fC2NM38c6+8vzN6KYAAPBCLTVmb61Ve+vzuouQeDEHJwAANbVpi45srzY34hl6mYewhz6cbyAkAgDAg+L+gYsjg4OdNe3PWVNR3CWel5F99EkEAICHhSOZxvfD3dQkXqyXqncAAPoW1oJtrRErNSmtLRv+Hd+fuq+2fmo9xiIkAgDAwJY+eK3TZcTL1qafiB/PrV/aFmPR3BQAAAa2JYyVlj2zaatmsmNTkwgAAAMLa/jOXJbvEhIBAABYaW4KAAADi5uQlm7Xlo37FIa343XjqTtatsUYhEQAABjclhBWW7Y0x2Jq3dL2hMMxaW4KAADASkgEAABgJSQCAACwEhIBAKAj+vHxNCHxYj7kAADASIREAAAAVkIiAAB0JJxvEJ4gJF7MhxwAABiJkAgAAMBKSAQAAGAlJAIAcIt5ntd/y9/xY3eXBfjbP08XAACgF18NDXdM2TXP8x/7iV/r3+936+vfsr+4zPAVQiIA8GlhUPhqILj6NUiFrbtDIdBOSAQAPktN0f/ENXx3vSa5/cShtfZ3uE4ufObWi/cZby98PeJl4K30SQQAPmfpj+Zk/29LmLq6li/unxiXIff/8r4t/3LBbXm8tL2wLLnthQExXgbeSkgEAD5JQMy747XJBbaU1kAfhsgt22kNxga74SuERADgU9Qgtnm6xuys/W8ZoKZ2XIQ1mPBmQiIA8BkC4jZ3BrUzLO/vHU1lr+QY5WkGrrmYDzkAQDoopqbECIN8qvlobeCacHul7cT7i+dsLPVFdH7H2wmJAAAVqdE1nxrxcuSgUirzlueT61e4ZVupgW72LANvpLkpAPAJe5ua5kbTXNwdHFoHenmDs5oHj9bM+C3vH+MSEi/mQw4A48pNAs+1zpqixFQnsI/mpgAAG31pEvjatBJXOGtfwiHsoyYRAGADk8BzpTDkw1PUJAIAbLClZu2uSeBbynG1Hpp1loL7lvWffh5vcPS94FlCIgDAic5qntmynVST0ty2rtBTbVcq4LX0SeztOYTvew/Be7ElQO99L+iH5qYAABkmgc9vJ24++6RS093w8XidHgNiqMcmwqXm1svj07TtvaA/ahIBAApMAv9n2c7YzhVyZUq9Rj2pvaa91SiGaoEw1mPoJU1IBACoMAl8W0DMNTNstXe9s9X2febz29JntXX5u/VcNvYREgEATvbGSeBTNZ97AuvW/bXYE9TO6sN5x/MLl8/VLG/d5971StQSvoeQCABwktYaldpypRq5XFi4y97asKvlXo9ccBm1j9xZtcRnvmetA9SM9lp/mYFrAABOEg7icqSmKjUYzBVNSI/qZf7FUv/O8PHcuj0MvhPqqSwlpeN0z3tBP9QkXswHAQB4ux7Od5awWhpkqGUblG3pQ3nkveBZQiIAQEZY+5EaOTS1XPh3ah7D+ES5NthLqdlerp9ga7nf5s3P7Wl7+1AyJs1NAQAy4nAV9reKg2BqBMrSdBS5++P5B1NNOeNAGTf7ayk3/fIe8TQh8WI+5AAwvto0FbWJ2a9uftcyX52aHaCV5qYAAAe1jGZ61WiateasAFupSQQAOMkTLYiuDodv78cI/E1NIgDwCfEgLi1yA9Ck+vwt+4jXL/VFTA1Qk7s/LEuqfLllS+UGSBESAQAyWvv4pQJXy7yGuaC2ZdmW9fVNBLbQ3BQAAICVmkQA4DP2NDn9Mq/VOx2Zm3Pv463luGIdtlOTCAB8irkC2wiI71VqzrylCfSe5faEyT3l4BghEQD4JEExT0D8hj2fgdRFFsfL+wiJAMDnpEYc5X+c8H/H1Z+BeZ6Lo/HGy8brhcvH24q3X7qdKkvuPv5Hn0QA4LNyJ8lfCknx8//Sc+9FLTRd+Z7s6acbrpNbNzXlSm75eFvxcrn14uln4tupMpbu419C4sUccADQt9ogHG/nXIWrtH6OWvoxHu2/mLoY8qXP+VZCIgBARHDiS3L9DMPH9273aJnO+izmai+X2/xJn0QAAHhQKQjddcEi1ZRz+ZdbvjXE9RTCeipLz4TEizkQAQDoSWkAmb3rxI/H/QJLy6YGtwm3kWo2mtrPcn9LWVLr8S/NTQEA4GGpJp9X1SLumQuxNLdiy+Mt67Q839b9nLXeV6lJBAAAumPU0ecIiQAA0IFazdxX5Jqpch/NTQEAgG4Ih89TkwgAAMBKTSIAAHRCLRo9EBIBAKADqWkYhEaeoLkpAAA8LJzTL5zE3vx9PEFIBACAB4UBMSQo8hQhEQAAHrZngnu4ipB4MR9sAABgJEIiAAAAKyERAAAelut3qD8iTxASL+aDDQBASW6AmtyANnA18yQCAMDDfr/fNM/zX0FRQOQJQiIAAHRAIKQXmpsCAACwEhIBAABYCYkAAACshEQAAABWQiIAAAArIREAAICVKTAAAPiE1OT04byE8RQULcvP85ycuiKe77C0jzOnvkiV+Yp1eDc1iQAAfEIqBC33lR5rXT63XPgvDo9nBLNS0G0hHBITEi/mQwdslbv6HD6+/NvzeGmdreXcus4Z275qn8B37Pm+O0sqKEJvhESAjrScOLRefKot19uV59byuPgGHLU1qJWWP/KdFF4Qi2+Hy+TWCR9PlS9eLrW/0vZr5autz7iERICObDnZSJ20nN23BeCtzgyKR8oQ316+x5ewFe53+Tu8L9f8NV43Xi63XqpMufLFZUndx5iExIv5gAA96OHKc+qxveUpbSu1X4BR5ELaovX7raU1ydFWJHFZwnDL2IREPkHtCm+VuoIbu/vKc1iu3H5r+6mVp7QtV7KBVmfWJu7pD75HOAjOnnXP7l8ZliX8/mVspsAA+IDWk4IjV57joeDP6MPTstyWoecBYmcFxdbvtbMuXPd0AbynsnAOIbFTqavm7OOLi9EdHWDmyHrLuns+R+E6d4e2vc935HDpew7qai0vwmVaWmq07iuUmnMxblYf18yFt3PniLlWFfHt1Hd6rSVGqny51iC558JYhMSOjHxyAlyn9gO7JcRd+YMdD2bQgz1l6aXsW/j9YORj4M7PXKklRHi7drF+byuHLcvUBpBpWfZIOa5cj/4JiR0Y+Yu9Z2pjGdGWq9ylPojh43dceU6VoeVKdO52rjyt2/L554tGPN57PAfq6ULXFd7+/DiHkPigHr8Y38DJISM748pt65XdK648t5SlZdmj5fH5B/Z66/eH8yO2EBIvdvSDKEhu58vPVULO55gCGJvvcLboJiSmBmY4Y7CGePu5pllPfHBaBnTwgQae5MpzfWqRlnVyzWZzzX/Dv3O+/J4AcK1uQmKqv8vRARDOHop9675b9/PU6H+8kxofzvT1Y6k0H1rrOqWR/kojwJaWTf0NJVsuaiz3LVoukpx5YR943n+eLkDoLcPmhlfel3/h/QCM4cjIhqllW0cy3LqPtxj1d793Wy5qLPeF5zClCx8tywPj6aYmcVEblS5+LJ7LJr4/d3Ust35qW6n95uSWW7ZZu1oHe721WeDIn4+3vRd7vfXYTEmN6lpbtnW7sFetNVX8WMuAU2oO4d26C4nTlP8ySw1zHoev+P7ScO/xFa/ctnJDtZfK3/K8/Ohzhi+cgI/43L7++f7i8xf6jlGL2CfvC3xTlyFxy9Wu8LEWe4d1f+oH3YkENX686clXv7O2nkhvufAYrvPW11cQ6dNbjzegrruQWKq1K3Xwv9oVP15GNwXewslkfeCZM+wJlz37QkuIke053t5ybMLXdRUSzx7d9Aot5SkNl55iYBugZ1tGa966nbeoTWVxROuopiO+vj39vnNcy7HpPYcxdBMSUwPNxPeV+vTlaiDjQQRytZG1bbVe7cwNUONqKZyndCLSOsR77rugdrL/tZr/1HdX6jvuLS0jcqM4ln47asdcuI3Ylm3WfkdGeH15r1JLMMcmjGeepunnw3u+LVfeRz+pgiu1XnApnUDHj9VGMk4tlytLad3RP79bXtPc46ERXo9R37dRy815ahcsFrmL4PFjodo6uc/7kdZX8CajHefzPPdTk/g2LQfCiE2D4Gm1E5Kt2yh9VnMnUF/SOlpzaT3fdfCs1Od4ua/0WOs6arfhfYTEzjm5gmNSV75ry27dbu6K+cifXyd3AHDcaLWICyHxQW/pwwNXOhK0toa+PUpNqr78+R05II9cdgA4g5DYAaObwvm2Xrnb25ewVJP4BltH0hz9e+yN7yHfMfrnD95k9EErhcSO6MMD57p63rpwe28MiltGa/adBc9603cPjGz0cLgQEjs1+oEFT7tj3rovBKMwKMb3b/WF1wuAb3vLObyQCAylp3nrvjL6acvz0scaAN7DPIlA10ZtwjlquUuODgT0ttcDejJyTb3vBuiLeRIBuIT+inC/EcOW7wfok5AIwKVGPHEFgC8TEoHuudIMAHAfIRHomlooAIB7CYkAAC8Vj8Ccm85my8jEuUGsSvfntgX0SUgEAHihOLSFk3zHj4X3pdZrCZOtZRAUoX//eboAAACcKxXGUqGwtHxK6zy0teWBvgmJAAAfsaWZKPBdmpsCAPCHvf0IU81VgfEIiQAAH1QKdHtCXq2/ovAI4xASAQA+4oqgltqmAWtgbPokAgC8TGoQmaeC2pHRUYFnCIkAAC+0BMXlX6q2L/w/d19pndo2UreB/s3TNP1U/wO8w8gnYX6LYL9Rm3OOWm54s3me9UkEeJsRT7hGDrcA8DaamwIAALBSkwgA8AJq5IGzCIkAAIMbsZk50C8hEeAjWgaIKI2AuEhtI1wmt4+WZQCA5wmJAB/Q0gwttUxqQuyWZUysDQDjMnANwAe0BLLUMnvX27MMANAHIRGAJnubqwIAYxESATiFkRUB4B2ERABO8fv9pt/vVw2LahsBoG9CIgC3ERABoH9CIgBVZ4S7cBuapgJAv4REgA9YQlkczsK/c8u0bDP8l5oyI14WAOjXPE3TT9MfgHcYtTnnqOUGgLeZ51lNIgAAAP8SEgEAAFj983QBADiXPn8AwBFCIsCLFqMnPwAABWBJREFUXNmvT79BAPgGzU0BAABYCYkAAACshEQAAABWQiIAAAArIREAAICVkAgAAMBKSAQAAGAlJAIAALASEgEAAFgJiQAAAKz+eboAAPRpnufifb/f787iAAA3UZMIAADASkgEAABgJSQCkFRqTqqpKQC8l5AIAADASkgEICtVY6gWEQDeTUgEAABgJSQCUBTWHKpFBID3ExIBAABYCYkAAACs/nm6AAD0TzNTAPgOIRGAonme/7pPaASA99LcFICsJSD+fr/1X3g/APA+QiIASWFADAmKAPBuQiIAWblmpZqbAsB7CYkAAACshEQAAABWQiIAWbl+h/ojAsB7CYkAJOUGqMkNaAMAvIN5EgHI+v1+0zzPfwVFAREA3ktIBKBIIASAb9HcFAAAgJWQCAAAwEpIBAAAYCUkAgAAsBISAQAAWAmJAAAArIREgM7EcxKmHk/NXdj6eGmdreXcus6y3tlS29xbPgD4OiERoCMtoaZ13sLacuG+9syFuHf+xCvmXUxt0/yOALCPkAjQkS3B5vf7/RUq53kWjgCAQ/55ugAAXG8Jk0uAXP5Ohcrwvri2MVf7GG6/djtVjnh7uXKXyhRvU1gGgH3UJAIMLAxJuVrE5f5UoMoFxNxyufXCv1O3wzKkypWSKndqndw29UcEgH3UJAJ8QGtgaunHeEX/xVyfwlK5W7YpKALAdkIiQOeODjBzZL1l3Sf6OuaavQIA19LcFKBzS/PJXEjbEuJ6DVu9TKUBAEzTPE3TT+d+gD601BrmBoApDQZTGgAmNahMbvnSADLxfbHW/eSea26d0uA6cfkAgLJ5noVEANqYXgMA3m+eZ81NAagTEAHgOwxcA0CWOQcB4HuERACyhEMA+B7NTQEAAFgJiQAAAKyERAAAAFZCIgAAACshEQAAgJWQCAAAwEpIBAAAYCUkAgAAsBISAQAAWAmJAAAArIREAAAAVv+csZF5ntfbv9/vtvu3lOP3++3a/rJufDu1bq18AAAAvTscEuPgFAayK++vleNoOVPrt2wTAABgZLc3N80Fua33p5SC3J4avjAEptZXawgAALxNl30Sa7WCKUsQbKnN27P9J7YJAABwt+5C4tEmm7WgqEkoAABA3qMhMVX7VqoRPKO2bkuNIwAAwNc8FhK3Bj7NOQEAAK73SEiMp5U4c/nalBV7ynjmsgAAAD07PAVGbv7B3P3LfXHYy803mFs+t24urOW2X5o/MbW+QAgAALzZPE3TT+gBAABgnuf+RjcFAADgOaeFxL3TTszzvP4r3Xe0bLltHdnHlnKe+XzO0lt5AACA550SEmv99EpTToR9A+P7z2oGWyvb0e22bOPKJr17w55mxgAAQKy75qYGhgEAAHjO4dFNU6GuNNppKQCWHl+2GY96mtpuvGxuH7lt5vazVW7d1P21fS/lzpU5N01Iblstz7Nl1FcAAOBdTq9JXMLK1lBRC4jLNlMhKbw/tWy8nVwgistd2lbr84nXTd0f3ld7jrll4mVr26o9z73vIwAAMLbDNYklWwJGqaaxpU9jaMuy8XphMNoTDsN9pdbdE7rOKE9t/6ntCooAAPA9l4bErXJBMdeUsrSdPfsOtx+XZW9N4p5179zmIjVwULgfQREAAL7h0oFr9gSZM2rL9uz/zDA08tQSYXPTaRIOAQDga+Zpmn5Hg0DLwDG5pqSlQVRy98Xivne1AWlqIS43eEvtsVqZc4PGpMrYcl+8zdb1UuVo2QYAAPBu8zxfExL3LgMAAMBz5nk+p7lprXZOQAQAABjDaX0SSyFQQAQAABjDpQPXAAAAMBYhEQAAgNU8TZO2oAAAAEzTNE3/BYwwYvK52n3TAAAAAElFTkSuQmCC')
