# Supplementary material for: Identification and functional analysis of non-coding regulatory small RNA FenSr3 in Bacillus amyloliquefaciens LPB-18
Source: PeerJ. 2023 May 15;11:e15236. doi: 10.7717/peerj.15236 (PMC10194069; doi:10.7717/peerj.15236)
Supplement: Supplemental Information 4 [file peerj-11-15236-s004.zip › KO/CK-vs-T1_map/map00240.js]

getPicJson('data:image/png;base64,iVBORw0KGgoAAAANSUhEUgAABXUAAAN5CAYAAABHedgYAAAACXBIWXMAAAsTAAALEwEAmpwYAAAgAElEQVR4nOzd7ZKkKNco0KyJ5/5vuc6POfm2Q/OxUVTQtSImpisT0RRE3QL+fD6f3w8AAAAAAEv43+fz+fz+iusCAAAAAMzu5+fn88/dGwEAAAAAQJygLgAAAADAQgR1AQAAAAAWIqgLAAAAALAQQV0AAAAAgIUI6gIAAAAALERQFwAAAABgIYK6AAAAAAALEdQFAAAAAFiIoC4AAAAAwEIEdQEAAAAAFiKoCwAAAACwEEFdAAAAAICFCOoCAAAAACxEUBcAAAAAYCGCugAAAAAACxHUBQAAAABYiKAuAAAAAMBCBHUBAAAAABYiqAsAAAAAsBBBXQAAAACAhQjqAgAAAAAsRFAXAAAAAGAhgroAAAAAAAsR1AUAAAAAWIigLgAAAADAQgR1AQAAAAAWIqgLAAAAALAQQV0AAAAAgIUI6gIAAAAALERQFwAAAABgIYK6AAAAAAALEdQFAAAAAFiIoC4AAAAAwEIEdQEAAAAAFiKoCwAAAACwEEFdAAAAAICFCOoCAAAAACxEUBcAAAAAYCGCugAAAAAACxHUBQAAAABYiKAuAAAAAMBCBHUBAAAAABbyv7s3oOXn5+fuTYDl/P7+3r0JAAAAAJxET10AAAAAgIVM31P3S89DaNOzHQAAAOD59NQFAAAAAFiIoC4AAAAAwEIEdQEAAAAAFiKoCwAAAACwEEFdAAAAAICFCOoCAAAAACxEUBcAAAAAYCH/u3sDRvv5+cl+/vv7m03z/by0XCmPXD65fGvbl1smsv2tvFppa0rbXVtvK01kfbX0uf1eK4vebWvVjdrytWW/23kkTwAAAABIPa6n7jcg9vv7+5//ckGzbfAsXa6VRy6fnmBcadnounvXH/l9vdseTRtdXy5t7za19tk30NpTN2rrKuW7N0groAsAAABAy+OCunvlen/u1QoojswzJ5out47e9Ed+Zy6o3tqmXO/XqNJ27c2vpmc9I+seAAAAAM/32qDuGYG8s0W3ufe3Xb0fVtvvewnUAgAAAHCGx82pu0epp2Rt7tWW7Zyqd4isf0Rwted3Hl3fdj2l9d4VMG7NaZymE/AFAAAAYK/HBnUjAdlWgG37Eq+jQbg7Ank9v2+Uq9dXWkdke85adyS4+yXACwAAAECvxwZ1RwbKVu5dGdn2O4LNe60wdcPIhwEAAAAAkHrtnLpXGD1v794g4dnzB18xP/H3t6f/XRnkra2rZztWnM8ZAAAAgHkI6gYdCcTNMH1DdNkjwcY923hlcLNUhpHtjqbpoScvAAAAAHv8fD6f35kDSz3zk27TR5Yppa3lsd2eNF0tv9x8sq08tlovcqutP92OWvCx94Vnkd9ZU3vRWWmf5dJG888tF82ztj25fRvZ/laaXr3HCwAAAABr+fn5eV5QF97M8QIAAADwbD8/P6ZfAAAAAABYiaAuAAAAAMBCBHUBAAAAABYiqAsAAAAAsJD/3b0BUd8XQAEAAAAAvJmeugAAAAAAC5m+p+7v7+/dmwAAAAAAMA09dQEAAAAAFiKoCwAAAACwEEFdAAAAAICFCOoCAAAAACxEUBcAAAAAYCGCugAAAAAACxHUBQAAAABYiKAuAAAAAMBCBHUBAAAAABYiqAsAAAAAsBBBXQAAAACAhQjqAgAAAAAsRFAXAAAAAGAhgroAAAAAAAv5390bAMA1fn5+/vrs9/e3+d3RZQEAAICxfj6fz6+bb4B3+Pn5+StYuw3Olr47uiwAAAAwxs/Pj+kXAAAAAABWYvqFheWGPPNOekQCAAAAvIeg7mK2gVyBPL7UC3rU6kurLh1ZFgAAABhDUHch5qikxFym9KjVj9rLz6LLAgAAAOcS1F3AN7giYELE7++vOgMAAADwYF6UtgjBOXqoLxy1fTgAAAAAzOXn8/n8CgDNy1B6jlB/2NozH24usGsuXQAAALjPz8+PoO7MBOQYQT0CAAAAeI6fnx/TLwAAAAAArERQFwAAAABgIf+7ewPIaw2Zj8xzObPv9p+1zWfnf8TM28b61C8AAAB4Pj11F/UN2Pz+/v7ff3vfVH/HG+7PDjj15n/2PvAiKa70bQ966vU3/fY/AAAAYE566sLDfQN8gsnv8i3vyAOFXO/eb2BXvQEAAID56Kn7UGlPu+3f6ee5z3I99XKf13r0peuspWutJ/f50fzT70f9rkj+uW3L5Rv5raW0elry+fzdmz9XX7/p0uW23wMAAADz+Pl8Pr96Ys0n0kMuDbZsgzClf3/T1dKkvfVK6WvLpdsY3Z6e9R/Nv/ffkd/Vs197ymJP/nuCcrlttNxay9Xajlyv3VZbo7cuAAAAzOXn58f0C6uLBG8i6SO+wZ3egFNtnT3bk1t/b/7RuYf3/q6euY2jv30bVIvknwbh9k6/sLeuWG6O5bZKvXEBAACANQnqPtTo4E2pZ+xVQaLS+ntFe7CenX8kn578zZtLKtcrFwAAAHgGc+o+3Kj5MFvB1Np6RmxDbf1nzvl59u9KbYOzArXsta1DkfoTnY8aAAAAmIM5dScVmefyKzrn6zZ9OqdrLW1tfZFgb2Qdue2Jrv9I/q190Pu70nVHfl9rXuB0G0pzKdfSO8apqdVjdQcAAADm8vPzI6g7sycE487+DXfto1nLRlCXvXK9ctUbAAAAmI8XpcGDCN5yhLoDAAAA6zCnLqf59vw7a17Os/Ofbb0lPz8/AroM8a1LAAAAwNxMvzA5wTqOUH/oYR5dAAAAmN/Pz4+eurPLvdgLIgR06bFtZ7Q5AAAAMDdB3UUIstBDQBcAAADguQR1F/D7+6vHLmECuvTKtS3aGwAAAJjX/+7eAOJKgV0BvHdL64T6AAAAAPBsgrqLyQXs9Kh7N0FcAAAAgHcR1H0AQT1gr9pDIVN5AAAAwJzMqQsAAAAAsBA9dQFeLO2Jq3cuAAAAzE9PXQAAAACAhQjqAgAAAAAsRFAXAAAAAGAhgroAAAAAAAsR1AUAAAAAWMj/7t4AeKKfn5/s57+/v3+l+/39/b/06fe969u7PABtpbZ9Bc4PAADwLIK6cIJvoLYUxN2m26Y/ur4zCWYArNmerNx+AwAAeYK6cKFSsHcVK263YAbAfbZt8Pcckn4WGd2SS9NzTjKiBQCApzGnLtzk5+cne5O6/eyb5vtZ6e9SvqXlAOAK2xEppc+2/9/+lwsIl76PbgcAADyFoC7cJHeDWZpjN/f/b9rSje82r703wQBwF+csAAAoM/0CTKTVk6g0dUPuxlevJIB75B60tdKW0rWm7OlZ11FHp0C4Uu2cuN3n6f6PTBeRW0eadtb9AgDAcwjqwuTOmod3ZCBgVNAh8jsj63IzDdwlbYNqbVJP23l0XUflgpXfaX2ubHMj55PtNuW2Lw3mbqcqSoOzpX3cSutcBADA2QR14UIz3eSN2o5RQYfIENvIugDuFG1bI+eDWaYfKPU+/W7flee2mdaznd5o+xkAAFxBUBdOkL6o7Ct345e+GC3XyyfXWzd3s5/LqzTn7iitoEN0fZHgxSwBDoCI2kOs3ND/Xttzw9mB1VLeM7TL6TluxL5tKU23MMuDWwAAnk9QF04QuamrpekJhI5Md7azhwbPEFxgHWfNQ52r57l5O8/oLV86BmZpA2ZzZnvRM4rhSH2IBnT3/Na76010v+SOtyumFaq9gHSmkTkAADyToC4s4Ak3h2cHT1bfP1yrFHjdU49yvehTZ/WYr80XetVcqyva24uzpx1rBWxH14FWGd9Z/q2XefaObumdtiI3b26aptR7unbs1tI63gAAOJugLkzsSTeHZ708RrCKXrUg24r1acVtvsuT2tTPpz1Nz1nrSj+POBpw7vld0Ycaoz/r3U4AADjin7s3AMjLvYAll4Y/b2Av9fY6Yz32/bPl6lOu7EtpcvmU8i7V20g9qw3/5r8ibSp56fyxX08LkgMAwEr01AWWdsZcijlnDtffm4bzfAOlpaHt6RDu3PDrdM7UNO/aenrnWy1t4/b7N7vyeGpNIZALxJd6lZamHIjkM9q2rqafR1xZBq39kh5/uTSl9BHabwAAriCoCyfJ3VCmN5KlG89aUKgnzRVaQYdIgCOSTy3N2Z42XJ+4UWXb6k17ZFh7T56cLzrNQGT4/pE0Z9i7rjMfgJW0yiEX2I2kj67buQEAgLMJ6sIJWr2qenv/5f4dSXOFVtDhigBHZHvO9sSAPfcq9S7MfUeZ4BoAAPBE5tSFG/QGGErDXlPmer1PGlDfBt9zQ3xLQfpoGvYr7cdZg3/bevH9L5dmxm2H0tQ1pbmnv/9O55pufZbmVcq/ta21vKPb//n09+4FAIBeeurCAkpzc6YEde63N2DfIjgwVmRqkO//I3OXpr2zS9OPpIGgdPncsqU6VZuTNc3zrc7YB47FY2ojT75yo05qI11Kn5XWVxKZlqG2/Y45AACu9Nigbu5mODp0NU0XvUifZXj0LNvBfc66sRTMGE/A/j7RqUFa6WtThOwJ8keXjWwPY9m3Y+Tauuj1VhrkbaUrrW+v2nrVDwAArvTYoG6pF1brhiE3x+mRdd5hlu14s+h8qtHef2m6Vk+nM24s33yzWmo77uiVpScYsLoRbVj0gdio9e1ZLwAAnOmxQd2vngBILq0A6Vgr78sjPe56P8t9Hln2zGDfm8qulMcZw/VnCNjv8fb6MANlwOpaUyiMyrv2GQAArOrxQd0RNwi5wE3aSyMXmOldtjTnW63HZ27ds9+wzL59OSsHT0Z6e9mdMVw/uuyM+37GbWp52rGsDJhdeo2Te0iVm3s6F+zd/l16IJbmXVtfbvnS9VxuHaXv038DAMAZHh/U/XzGBHY/n9jLMdIXZdRe6JFbNt3eXIB3u2x60+IGAjhCWwKcrfbQKvLvo5+12rej3wMAwBVeEdQdpTYVQ+TGY++yEYIwAMCM3vaw6E2/FQCA+7wmqJsLqkanLCj1tu1xxos1IjdJpd9YevN0xGxze85qz35SLnN7S5m+LQDTcnW5wxO9qf6/6bcCAHCf1wR1P5/23LO16Q5Wldv20ny/td965RyIPcH2WrpIPlfMRdz7e2Ytl9L6j5RRLU3vQ5crPblMv/YGdnuPqdI6jpT/Wcf1meV+hlY9a23LiIeGK58/AQAAZvbYoG76Qo2oWuA38nKM0vJ7XqyReyFHNBBd+u2lHme5+YDT7bxCNKgeCTa08rkjgF/a/7OXS05rG46UQU89uNuTyjTVG9jtPaZKv/lI+V91XI8q97PU6lOkru09vp/2YDQ143Ea9aRyAAAAHhzULd28RG5qammOLN9atjS3bu+NWM960s+3AeE79A5vPqucz5YL/MxcLjnpA4fc93dvw5WeUKY5223d27bsWWc03d37b2+53ymyHXuP7zcEDlf8jTPUO4CWq6Yu2jOtUiu/1kPepz3kBGAOjw3qvsWdFwhn3yRGgrajfn90KPJoZ5TfjDfve3vM750CILf+qzy5TEduR24kwlXuPpavajvvrjejpxlxMwzwbFeN+Bh9jsxtX2u0JQCM8Nig7tNPoqOfMKe2QdNWmh7RC6houhFBv551jcp37/aeVS4Rey9+9y43KqD7zWuEp5XpEUduhu7urXL3sXxmfbx73263o+bI+WOG3wcAAHC3xwZ1RwaERor2CD1zmHPP/JSRgNMZRvbEbeVx5bCo1vyis5fLHrX9W+spMbKn7pneWKYRtd8+apqVO40q95Hu2lelY3v0NqXHyIz1AoDz5Drt5KY5+P5d+64n39a/W+uoLV9KBwAR/9y9AVyrFDhqXUT8/v7+338rmSUg1Np3byuXre325wJBMwwjz1GmZa3j7ufn5//++/69J587nFXuo0T37cj1XV1G3zKYsV34Ssshkrb2/ah1HbVd11XrZF25elJr76NpS8scGVHUs17Oty3b9NowNzVDLoCb/juXNv08kk/v9rSW39bfFc5vAMzlsT11e9Weqn4/rz35zeVRepKbXqDklqmlOeq7PekFQzT/mYIstYBC7kLwSr3re1K59JoxeJejTNtax12ud0yrR+/d9ePqct8rum9HubuMZu3Jn+t5FTlPlb4fta6jStc9M5YB9ztyHETqVKmH4x61ABz3aNWVo2U/InDaqietdZSufQCgh6DuJ39jWgqqlp4al54kl9KX/l3KK/33UbNesNaCIOkT7fT7XJrcxVEun1xed5hhG6JyDyC2f/eUZS7wVyrn3LE5c1Bh1u06Q+S4ay0fPX7T9X0/m+XmfLZyjxw3PWlKZTRju3q16G+OHBOz9NhqtdUzt8Hco6c+9Nad0gPDGY4VzlPq7PKktid3X1P6DgA+H0Hdz+dTvhDMPQ3+po/mUUrfWibdjjOM7gE8Qm1bIhdvo9LQVqvXte9709Q+V4ZzGVWe0Xwieb5ZaV8dObZaZaS37n+1eqIfPQ9vf//Z++HotQx8Pu26nj6k25N3Gghr/Z2uv5YX90k7wJS+f4LSPSgApF4Z1M1d3JWe/kZvuHJ5RLYjsowTOgCMd2YwsmfqhCPBiGhAd+8QZbjKqOMxPSZKDz9y60tHIvRe23NMawRWrpdu7l4tDfyWRpG1RgHm8iktW1tHbfncstpeAKJeF9SN3jjVngbf9SR45HpLFxUAsJI9vVT33jj3BHZaAduR5/PIPnCe5y7R43PEQ46e9Z85RQT7HB3x0/p8zyiTVtlHRnRGl1fPAOj12KBuab6/yNQJ6bK5k3XtSXG63tKchKWnyKU0TznR6+2wLmXHlvpwP2XQ54nn01xvxLPXlX4OJSPqZHQKhCuPBwCAGTw2qHvkKene9D29EHryGX1Beuc8VC6u16Xs2FIf7qcM+gjw7PcNkOUeUn+/h9TIKUbSv0sdJvZu38i0HFebKq83jzMfdJ2ZPwBEPDaoC4y1cm8sF9zwblcGZGojhEojdUrBqdL8kpF8RtsGdtPPIVUaMZd+n5vmLNpJolX3c8HA3Ai43Laa4/Q+o9rrXN0aqTd/DwYAOIOgbofW5P3wdCvW+5WD0cB6onMzRuZ2PJLmDCueA7hHZB7SowHTkT1/R6+DY9xrAUCMoG6HJ1xc1AJcLqCAleR6aV3Va3GlbXo75zaYzxXHpWN/TbkpO0rlmOvxXZr7Ozd1TJo+N+3Dkfxroy70AgdgBEFdAJZUG1p7103SjNsE/Ffp4UvrRXClBzWtBze19LXlVnbnfhMse4bIuTM333dpupr0/6Xvv5+NyD+dKieXh+sDAI4Q1H2Z9KLBhQQATzb6HGdKl7X1vmAr8qAmOrdmmr5nO1Zz53570n4kZtQUGtsg7N78o/XauQSAEQR1gWFaN6XRYei9vXegpDZ08ozveDblvL4zy7DVC5A8+42oM6//Rk2LkOvxW1sfABwhqAsM0brxivZKigSGn9y7ibFqQyfP+A5W0jtEPrX6VAKROTuBe/T0wh5xDk7P8aPzb60XAPYQ1AWGiNz8R9UucF34ssfeoZmjhnTCjCJD5L+ffT7ll/ys+LDtrB6gtbk7a9sw+/46m/3G57O/bGujanIPYEvrKfXSPZJ/7eFw7+8EgJSgLnC5SNB2haAAwNM99QHbDOea1ffhXey35zpStq1evbkHVT3rHp2/egzACIK6wKWivaMivXX4Y+V5B68o41pdOuM7YE16gQIAsApBXeBSI3tHCar914r74mgwOjftR6mHTM+wyiPfRbcJnuQpwdAR2+6h5D72G71yUyCslD8AHCWoCyzJBTZf0Xpw5by6vXNIr8oxyNcqdWHPA5fWg5pW4Cf9PhIoekK7cMd+e5Mn1JFZ8rkqf2UGwGiCusCUosPe3dzxBCvW4ZVvTnmvvcda78Od2vyaIx5EzaonaH7WfnuTFffJ288dygyAkQR1gSFKPWhybwL+fP7urVN7G3EujQtMIiL1JfdgoNYjTG8xAAAA7iaoCwzRGoYe6a1zNA1/65nnsjR37Pb7SB6lIGh0O0ba9uhO1137vXunY4DVROeArj24y30OAACcS1AX4KFKvaYjaXPfR9YX2YartV50JhjF20Xnld277JPk2rDefdB6gMa/Ruxrnm3PsXSkXjl2x3OcAxwjqAvwUD03Ka20ud58kTSzXJjXAlIrTOVxdY/rSD7wNqUe/9FRDKPWn25DLt2I9j/yIrez2ocj+5o/Wi+h+3yO1aXSOb/nnDVCtD7uqVdnXyNE9lX02qqnvEoP3K88vnrL46oA8Oj2rTaKzTtCgKMEdYGwFYJfM5hxP9UukLeBzTMvKHsu0vnj6h7XkXy43kxlsm0vIm1Hb/sy02/92tvjf1T7Fm0HetbXmms8ui2jGV0xRqkMR9Wl6FQsV5ZX690Muc9L9eqKa5PIvopu157y+v72O8prz3F+1faOfuBfmubrrmA68CyCukCIi422O3s27r05/35/Z0+Bs9e3etD46h7XAibz2VsmZ5VlGszd04s/kn62etjT4390uxPdF6OCEaV8riqX1UdXzGxUXZrt+Ezlrski9erK+nVk6ptcuj3bfmc5Os4BjhPUXcCVw35Gm/2CD0aYfZh6K2A763aP9JRewmf3uL6y5zZcbe/xfvYUA3uWO7pN6bG+Z5kzhqs/qc258/yyp3xHrK8n/VXOeBBxV9ke+S3bh2Wta4nSumeX6/mam+bg+3ftu558W/9uraO2fCkdwJeg7iJWbLxXOPnDUTP2JuO/WkMrVym/q3pc391zm/8qDcf9fOo3l+nyuRvF2s1lKf/WtqbbUXuYUtr+39/fob117zjW099WS5Ozd4h1xNntw9vbjKvqW62OzF4Go7bvjJ7ER4/dmrvvjVoB3dayIx3ZF6XzVFp2ufaqFHjNLZ9+Hsknd83ZWkdt+VwgfoVjHLjOP3dvAMCqXFTF3b2vthfC3/+2n68gvYnIfT9qPcyrdEO59f1++116M5jLZ/tZbX0l2+Vqvb1K239Wj7r0Nx3Jq+fzz+czbN1pfnf18r2qfTgzqH2mkfXtyPrPSr+C2v7vqVdXl+MVZVHrwX20bdm7PT2ff323tfXA8/tZ728aUQ6tPPZ8v+e3AM+npy7AQ6UXfpFATS7NNq9Sj4VamlnMuE2wR+mGPHLsbYO80Z5oI28ir3gw8TWyLcr1vvqu4/t9a/l0mbuUenPP4ui+vsss+zFavrNs7yiRY3BPvbri2L0yoPv5zDFv+ejjPL0WTR9oPsGTfgswjqAuvNzdN5dH3Hlxc/fFcERt+yI96kalaX0H9BnV6zQ3DPSs9e1Z76j1jLINQqSf9+Zzl1zPthnb51H7+iqz7Mdo+Y4cyn3nb99z7B2pV2f8zmhZzFLHRhp5nLdGlTxp/z3ptwDHCeo+QKmXXS5d6/tWPtF1sZYVy3LlYDT0uLLHdS0f5pMLBoy62cvls8qN5Jnbeeew+tJ29I6qqK2jls/V7cMKde3zWe+42JZtKc32+966NPt5ZKbtiZZFbfmj5/e7H5z0rK81IizXSzfX8zfdF6VpKXKft/IpLVtbR2353LIz1WHgfj+fz+dXwzC3nqe20ZPcnnx6L+pWuch9u1XL6c7tnnGfzbhNEatu90ir7oOZtvvpw4tbw1O3f7f+nVtu+3nueqG0vlSkB26pF1UujyO9tVa36u9Ydbv3ci3Sb9XtHmHV377qdgM83c/Pj566q+sZLhS5iRqxLuAeei/DO6Tn47TnUOvfRz9rXQ8c/R4AAGgT1OUvnsbCehyz8Fwjp1VYwdt76bIG9Q0AuJugLv+hpx8lvXMul9L1pnHDxBtoe2l5U1v4pt9ao12gRR1ZjzIDYCRB3QcZ0WMgOped3gnvsnfO5Ug+e9YFT6J+AyntAi3qyHqUGQCjCeo+xJWBL0G29xk157J6w2r0qLmXNgMAACBPUPcBtkHWswOuV66LdUXqRinNdu5IdYw7mP5jHt+yUA7PcubDkrMfxKiLAADMQlB3cd+bl9Yw9m263ND22jynaRo91+7xpv0eDejeuU/eVB6rORJ0ueNBwsp16ex95SHic61YnisfqwAAPI+g7uJqN0Xb70rpvp9H8lnxBmx1V/QY7L1JvSK4Eu2pe1edFGCa297enXeW64r16coAl577AAAA/yWoC5OaMYBxZUD38xHIYZ90hEKk/qhn89MeAAAA/PHP3RsA/G3GwEVuOo9WuiNp4Kjf39/s9DIp9XEdkfIEAAB4Az11F+Em9j1mDDBF526uLR9NkwZtZtsXAJwreg5onVt6ziVeygcAwGoEdRdw5g3GjAHEN5u1PHrmtc2l7U0z4z5gXU8Ytj8yONX7EsLZ9tsTypOy0gtdc+lG5NP6DgAAZiWoC8BrrRDMGRmcioz6WGGf8FzRuteaiiOaj/oOAMCqzKkLwOOtPBfryOBUT15wt1EB11pv32/boM4DALAaPXVhEnf2FnIzC2uIBKc+n2NTJmxfiKgHI3cZdV7qmaZBnQcAYCWCuvBybmBhDVcHp8xdy51G1eVWPuo3AACrMv0CACzg9/e3Oo2E4BQAAMB7COoCAAAAACzE9AsAwF9MvcAd0p7o2zqYTjGSfrb9O5JPmk59BwBgJYK6ADCxo8GpvYEwAS7uUKt32+9K6b6fH80HAABmJ6gLABMbFeSKpBHgAgAAWMPrgrppL6To8NLvcnff8Na2I/fynLu3FwAAAAAY61VB3dxw06jaG8ev1HrzeWlILecaVTdmqGNv5TgBuI7zHQAAHPOaoG4uuDlLoJY1jZ57UgD+XrP0xuednIt4k7PaWedRAADe5DVB3ZJcz930hTJp8DcX/Gktu/281Fs4XTa3bjcrc3Dj+DylYxTOpr4BAADQ65+7N2AWuTeI54I8uXSRZX9+fv56u/h2udyypf9Hfst2fYxlvz6bHvwAAADA7F7fU/erNVdt7t8jlo3oDSIKOJ5HQPcdel6iCKxpxEiZWvracgAAAEe9Pqi77T2bu6nryWPPsiWRoJJpGa4lyPcuArtcZeWe4SsfH7ljPP0s2nM/Te+FpcDZnDsAgC5S2TAAACAASURBVNcEdZ94o7XytgPwx4rt+coBhV61a4g37QdgLs4dAPBurwnqfj71oZSll6F9/53Oe7tdPrJs6d+13ralm8g0r8h3QL9awEZPebhO7jhMP1v1WF05wHH3/mzVi7u37yh1AwCAmlcFdT+f+kVm5AK0lKa1bGlu3d6L3qPbzz4C5fTonaszZW7OMZ4e8OFa2weto6dHWrEurhxwXIm6MQ/nFABgNq8L6q4kEkj8Xkz2Xkjmeha7GH2nlW++rqqz0Zchpulrc3Vul83Ny/3EKWNgr9WmOXCcXqO3bQYAgCcR1J1Qb5B1e1MTWSaX9ufnR8DoxVYs95UCPDl7e/0Tt3LAJ9L7K/1tkYeAtbxaPU9n32ctq28/cK8VzymjRhVEO5rMuh8A4KkEdSe054KoNMQ7VQr+fi9UXZAB3CvSQ7s033otzz3fRb6/ygy9dSNTLwDMINK2R0YDRdrdu9tmgD20Xetw7V0mqPswuZv8XAC3tKyGDfJyx8cVJxfz9b3P1XOwPqntzz3g3H6eS19L23oBafr9qBeWjuyp3bMtualgannP4K62eQa9ZRQJ2kXq21v27+oi8/ePyCeaBmAGzmdrUm5lgrqf8hOanl5Qdy7XolcRrMuxe8wbAj7RqRP2nFeOLLuK3heQ1l52OqJujeyp3VNu6Vz75vOeW28Z1erInvr21vrw1HPKm8sUeA9t3bpch5S9OqjbMw/t3kpz9nK1N/Gq6Iw0qudYz83QbHW5d/5quNuRi54ZL5hyx2DumFz5WB15TfL0gPzXyuW916jfefXIAObzhjYCeLe3XSM83Ruv+2peGdR9YgXo6Y5+ZM4s3mlUz7GeeUBnDCixppVP/HcFZR1/6xhRVmmP7O3cwerC+kb2uFcf1j6n5GwfkD3h9wDkaN+e5S0dFyJeF9R94gVLz2/6Vv5ScO1p+4YxRvXk2TOv42yiJ5DoEM3SHJx75uZc+cQ2a3nfaVSwbm+eR5Y90xkXcW8+B5bKdbWA7tF68dQ6MLIMVz7HbD21rJnfysfQ6seLff9eK13L0Ge1a9WzvC6o+7QC3/N7toHdo3lBTqRxrfUYn70XTM9DlL1prp7y5U5XXGiv9jQ3fWFVbcqTaB3qfQC4d9kr1Oa1bX3+tUJ9OHu/R+rWbGVf07udK9SBiNb59Gg+X0/r0dkzyi212jmFeax47Dylrtv37/OU8xVlq12rnuF1QV3+9eZKz/yiAa0rOFaeY5Wy3PbSzn2394FJKc2eXuErW+UG6aryyPXI/nz+HC9PvFhepQ5EtMom2uP+aWXca8+D5Nn3V20kUGs0UeQc8ebzCADMQlD3xWbuCcm8rrhgVye5yox1LdJTrpY20nM10tM1uk2rWCmQN6KndkSpR/ZK+6rH035Xq55Ee9zP9CD1bk+6Nm6dC6Lnmt5zCgBwndcEdd9+kQojvP04ygUE9g73ffN+3OvovjtafsruHEf264hjspXf1Ub21I70sMtJA7u1oPIdcsHKVpqoGepAxKh6Eslnz3Rdq+zHktbDlNSR9ss5Zb89+/BI+SmzuqvLg36rl1HP9vfct/ZOx1N7SBrNI5rn3Y7UGQ+Mr/GKoK5K9Ldtw2X/EDGy59iKdS53Qvv5+fulg7VlZ7AnUHO0PEffBO2ZB3Fv+c1Udk+354I6TVsr0zTQmXNHu9RzvPX21I70sOtdNpLPlXrqwax1oGTvdvaUbySfPftkpv2YOlL+R64FWutmv+j5Y0/5XV1mvb+llK73em/kMXtmeZxl1H7/ptl7HXOVFcvoa/uwccQ29D74jm7bnmXvUvvNe35TtHMAY7wiqAtvcOZF58ieY600PSeBsy+00wBALkBQu7CZ7eYtctGSS9PKs2edo0Uu6vaU3503cbTLde8xuV3GPl/f3nqgDpA6EoCJtDtn1TV1+G+lcuotvzv2bTS4FHkgved674zrtVHlcaZR+/2bZs8677RCGaVy5/Gr68tMZfh2by8PQd0X2huYYz4jTmSRi4+RPcciaaK/5co62/P0ctabrKt73l19Qf757OuZuC2vO8pO21tWK9ejPQruvnlnjCP1QB14t5E9kEv17cx65dxRlzt/RMrvzragp0wjDy9HrWuEveVxhVH7/ZvX3R0e9pq5jEpy5/Gj98Sj74W2eW7/3taD9PNcmtY21vKu5bFt+1odmko9t79a25VLH91uygR1YVEaurXNcCHUEu0JUntQFL1AGrU/rjguVii7pzm7XO9uS9Wp+91dB0rUjfFmK2tlfK4zzh9XlFl0xMnVD89H5BPd5hl6S2+N2O+918ffZa50RhntfYi6Z7m95dNbvq3eobkAZdrLOf18m2+aphXwzC2Xbmdtm3J5t/4d6eWePjQrBbJr202doC4sSAO33xlPYVO5J5GlNCNdedEXqYM9T1uPXtSO2p93ld2bvX1fv+E3Rl3RPq/EfjjHlfXMOeVcZ+zXM8usJygVcWXQ447rtDN6TB5N8/kc3++9vRGv2g9XldGRY7M2IuLKtjRSV2q9maNB473rPZJHabtH7d9tMLmUv/NiH0Hdl6kdxAKFa1i1x8Fsei8ASvs9cnE04/4ddTFaM8tNxufTX35Xlt2M9SPqrDKO3jzuveCdyWrbu3VW+beG8qVpn1APclb+DStcT/bUs+0ye2+SI+l6qB/9efeU353XcCN74vY+hB9tVHlc4aoe0LO1jyuVUW79V16L5PZHbR+NbkdG/NbeTjkj5XrpcpygLizkjIuMtzemkYuCdFhIumzPE/a7L4K+2zDiJmF0nlG96zlSfleV3YrH4VkXetG0R47J2ay2vZ/PdW1ZrUyfVg9yVvwNM5znekXPB0fr2+hzivrxr+i+31N+s13D9bgzoBu5Nn56+z2zM4+Zs83UO/0uVz3wGW3bS3e19nRmgrovE32yBG8UDR6kn/e4+3iLDvmqfXdXO3JkHSPK7+6ye6qjw/COHpOsodQ+qweMFAnwjapv6uhxRx7y7slntjKLXsdFexIe/X1Xl8ddVr5/Xr2M7hwh9E2T68n6/az0d7qOUm/YWpptfrXe06XjupVHKeCa+y3fZUufb7clt32ltLXtrln5mBxBUBeYxixP7EonhtVPFrkT7Pa7ESfM0gXBDPtuhm1grJ4ynaV9eZI79mmuHYrWA3XgOqvv654Hm6xl5vKrBc5qgZVSmtr1Xi3NlWYoj1H7fZtXrnfrrNfHLStsY853X/eOouhJ07oeifRY71lvLX1t3a08Itvdc0480mkm+nv5Q1AXFvHkJ1BXDuNpXbw+dR9/PvsvBFrL91w0wF1mrY9331AfMXqf1vbFiHXNWgdK1I1znF3PYK/IddoVad5m1D6tpXN9DJzlFUFdDSfM6e45mb561x8ZxgZH9AwDa6Xbpq8N10rzWK0nyZNFy6LVBvXkE0l3hbvXP7PeduLsNCt74m/6fMa2Cau0GQDwJq8I6gLzmSEAevf6uUbr4UFtLqjvZ6WeXaUgaO77nu3NDdlrpWnl2bOuyDZwjWhZROpANJ8ZynrPw7Y9y61qbztxVppVPeV35IxsE0bkA3C1yBQM2qu1OecI6gI3uLPxfXqjv/Jw3bvkLvjSz0oXha00e+r6qLm/jqzr6cfJSqJlUXv40JPP53NfG63exY1qJ65sb2bxtN9TMqpNGNm24DrtTvb9O0UCu6xJuf7rFUFdhQ28gXbuejNcKEaGxbZuyldT6pX59N6ao+pa5CVQd9frHtu6vdJ2j3Llb37q/o2M2Dia/7Ydnm0fPrVcZ2Mf38e+Rzv3LMrzj3/u3gDgXTTAXCkN9ryN4+05RtXfaD5PexDwVFeW0ZPrQ+5lSLnPRuY/iyeXK+f7+fn5v/960kSWK+VVyh9Kfn9/Xdc8iPub/3pFT10AuMoZvbuuWHb2OVa/Sr0yn95bc1QP2hV74taUbvCf8NsiouUZ2SfReQfftH/fYGS5qhvvEp1yKjLNVVQtf/qvQVtzae85nmduB0p1Zdbt5V9pmSmv/xLUBS4z80me57kr2DMq/1E32JE8VwnoAv1GBHT5b5CjNp1CGlSZdcqF0dSh91Hecxn50sIjgfLZ60UtiM2cZq9TdxPUBYDJpD1QSxczkblRW2lL64puwwze3lvzDPbfM0SO45WO9Tt9gxzbgG6633KjB97Qi1Ad4mi5Rx6atP5O88p9xx+5duutnvD7leN7CeoC8Ditud1m6k2by3P7/9719aQprau2DXcq7ZMnqw05ywWQSj11IvmsdiPcc5znflvk9+aOp1xg4er91VOetbakJ01uXW+0nR+3Vgfv3k8j2oSefI60xaVlSw8nj/Z+nqX39Kjfc7cR5+HIQ5O0vuXa8pG9VVd1Rn2qBdRbD7NygePV6/ys3ljfEdQFgNAN7vb/rTRHLqhqy6bfleaWay27DUr0bgPXitaHVllG8nlyueduKiM9lErH2N0B8KPlqV4cVwoqzWJEm3A0n6jSsZg7Zrfpj67vbqN+z91GPuAqPYxrLbPy/huttzxa58JagD0NwueCuWkaPfthLEFdgIdY+YJ2hgu63sDOnjTst6d+u1l4tlYACO6kPh4XefDCfEY99Dqjp+nofFcXubaqBc33Xh+vfM8yM23mOwnqAjzIiifxMy7sBHuAXrlho9+/0+9ryxhquqaeERtpj7Tt56VhyrUh4rSVjqFSj+nccRw5hiPHf+u4r62nti1PMfo3je4B/Dal+hy9Vj5jVMKby+MMzinvJqi7gLOfZJ2Zv8YFoE2PhbY9Nx+rUP5zSIeKfj75aVVqwZnRQ03VjWvtmYqj9dmZ7dGb6kcu6F4a+p1Oa5A7DtN8c+m262gFc2vHe2vO0VXVHoKkjjw0KbXHtfoQ2aa3mHkfrHjNBrMR1F3Eio3d6hcqAFdYsX1nHOU/n1aZtIIxo4aaqhvUqB/tfVAKGLUCjEe2ZU/7sKre33L0oUn0gcmT9nGvSEC79rAyDYznAuWlUQfRNE/vqX61tJ0zBcP7vCKoq0IDAHAX16Jzu+IGuGe4M/vdHdA4Y6g6REXq/cgA+t71avdgnH/u3gAArvMdIhi50Wil68nDjQ2AIM/MckO5W+fA3PfOeeM8MeitbvSxv6DfE6Z3Ie4VPXUB+PvmqHaz1LqRigZ0n3YzBqyrd07HyPyNpX8bagpx22Ntq3R8bj/LzVed660bOYbTuVzTbYgMQ8+lac0Pm/s9/Gv0/rCPeZJS28m7vCKo+5bGu3bDEJ0wvmcenlZewFyix2ukzYw+AX5L+wusoWdOx6MvvDLUdA21ANz2s9Yytc+p2ztkvGf5UenOGt4OR6lT72NKHz6flwR136Cnx10pbaQR0FDAM7TagRG9ynK9ZwAAzuS64xrba8VST+Rtr+lcx6BoHtu/W+vJbd/279yDGPUFWJU5dR+gdeHSc5KK9rwD1tU6hktDCPcyrxMAqyjNk9v6vrUc5/uWgwDdNdKH96XA7Dbg2kpX6lgQXT4N3ObS1tYJK9P2vZOeuovr7VVXu9CJ9KrT8w7W1zqOHdsAvIFAzrO4frnHlVNjRJfvmSYMYGV66j5A9Clj9KQVOQl6ogkAAMBstvfHNdvevwArEtR9gJ4noIKxwNX07AdgNr3Xw6UpFkavB1Yzoo7ffZzcvX4YQT1+J9MvAAw0cwAzPdGX5irLvYhim2abV+lFjKU87jBzmQAArKz2krPI9WU0j9qL0tJr1DR97vtRLwYGuJOgLn+JBEAESWA90TnPWnNqR9JoHwCYWe48VXpQWVL63nUyb5ML0rbS9OYRybN1rRrJE2AlgrqLi/Sqi/TOqz05nbHnHcxq+4Zf7qcsAAAAeCJB3Qc40mNuVBoAAADeoTQV19V5ALyZoC7AYHfO0WWC/H+ZIw0A4DwjrrFcpwEc84qgrpMFcLX0BQ5XtEPaOsFcAAAA3uEVQd0n0PsO1pQGdzmXYC4rWbldcKwBAMC9BHUXcOaNk/mL4BqOMyBnxbZh5WA0AAA8xSuCugKXwBusHGjRRgMAAEDcK4K6AG+xYnB05WA08/m+qHDFYwEAACDqn7s3AAAA4E4eBgGwMuewd9JTF/g/V/SYPGsdTmLA11N6627by8hvKf3mSD696wIAAO4lqAv8x4o384bvA6nVA7vptrd+S6kdjOTTuy54GnUeAFiR6RcAHuzn5+f//oumrX2/Z1092wAjfQO7KxoVYBKogjoBXQCeYNVrXo7RUxfgoXp63+3tBdhalx6A3G0b2H1q3dseb0DM09sFAOD5Lgvq3n2jcef6XSwCd4i2PZFAaytgpJ1jZt/6efe1yBnuelAy676cdbuYj/MWALC6U4O6XrrxL/uBlUXrb0897+0x6hg6rvYCpdE9GfXGZVaz1ctoALJ1/PasL5d+Ty/f2fbl56PtAQDgXU4L6rqw/sPQY1YVHTrfU69752w1fP+4nqkTju5fveRgrN6pUfa206PaAAAA4BrDg7rmp6p7w9x+PMeIHmC960sDFI6T41rBmpH7OF2XeT5hv9YDl9yohlZA98jc2gAAwDz+OSNTNwR19g8rqt3sR4N3I3qBOn7W860f338Dbd/29OfnJ9sbt2f5Vj7f7xyfAACwjqE9dd0QxOXeCg+ziva0rNVrw/rfTXsHfSJTJdQ+jzxI8bAFAADWNSyo64a9n8Auqzg61+KoqRlG5fUWtaksStMjlOYv3vboy6Uprct0MwAAADDeaS9KA9iKvsyHcaI9/Xp6/ZXSRPIAAAAAxrg1qHvF/JoCR3Cd6Iu4HJcA/zK1DAAAsMeQoO5dAZrIOgWOYL/I8P3S0P1tmtY6akP8a9sAsDLtGQAAI7iufKfbeupuA0IqH8zp6At2eof1R3r5UveGXn8r/0b1GQDycuf3nvNmax5/9528Qa3DTeT7bRrHC8xvyjl1t41I6SU8X9vv0iBx+nkuTZruagLb8Bx3H89vakdW/K0rB6MB4Gyl+7ToOb92z/j9fk++Le7lmEnrONimO5pHD8cJnOOfuzeg9db07cl92zMw17svDQBH0pTeAP90Pz8//9kHb/rtAKzNjQEAQFkuvuH66dnEdN7p9hel1fQ2OHvn2H1b5c8Fvb+B3dycqF/R8kiXKfWevoITV7+3HQ+j3d1bF5jTTO1CaSRTJH00/1l+K/AsaXuUa8+i6XIdglojPUv53nm/A0dFpi75Kh1TtZHQjhM4zy1B3VLwsDb/5pkH/ZsaktJ+/O7jtBx6A1SlBj3Nrzefvd5UtiOcvb/c6ANHrdiO7N3ms35rKXARSd+T/2rlBMyh1N6kAaHtaMtt0LWW7vP5u41qBXNz74JJ800/T/8Nd0gfSJQ6uNXqbGlKlNLx4TiBa005p27qqgP9LQ1KJHi+R27/vW1aC/h8zn8QRVnP6IJIr4RI78XIuhjjLedpgDcrBZVq9xW5afdGb09P5xRYxdH79b33/44TGOPyoG6t6310vts0zTbvNM9WGsGX87WGcZSejteGZ5SetJeW6RkeAiMYWnS9Uk+CSNrc96PWxXErH0elXi+fT3v48Hb5yDDgbV6l/Fvbmm5HqVdPbftzvXIAjird6822fu0eKxl9XDlO4FqXB3VzB2/u6c5W781zpIE482kuf9R6srWGOtWGZ+SGe6TLRoZPGfrB2e68+Xib6PEbOdbPGmWgHuzzpLa5NSz48/n75a7fz1rDgGsPzNN/55TOy9Htdx4F+EObyAxmf8g687bBCpaYfoGxSg3nGcGGESeRkUOtrvrdkHKxMk50SFfpeL9zhIZ6wOeTr8PR82V0GHCp9+5R0XMycI2Vr2NLoxjS31Rq93KjMWsPybbp0n/vybv1kE6bOI8nHSctubpe+z5S93uPKccJXOfSoG7rwC01PKWG5KrtiuaxQoNU6k2zZx+cWSbpes7s7bhCuQFxrXZCD33uNqLO9ZwbR9bxu4c/A39b8TxWerjVsjdNa2To2Xl/Pmu3mSvWsdSKv2FPnWnV0T11v7feHzlOgD6XBnV7epX0fLdH7cnsHis1StvAbvp5VC4QMvvQjpaVtx34oxWwHXGcnzU9A+/SmkJhVN61zwC4zoptsOsdgHmZfuGlohcUrWFQuXxraSPDPWrDM9JtKfW460lv6McznX0Bemb+6uIa9PYlIg3U5s47aXtSO1e1zp9p3rX1RYcXl9ZR+j79N5C3eocIAObgXPJetwV1SzcYuRucXFDw+3nt7/Tz2vwv2/xb0xKU1tna9hm1Dv4929+b34jhGa3hHkfTs6YVy1ZviLW4gGKP6JDFPcMlR59T93wPAACc75agbqs3Zi6wWgrMlnrAbNOly5eeiqfpWsMi023I/baZzb59AD1aowRyvRBzabZ51c5H6fJQ8rbeeG/6rXDUme1DLd/SvVC6bbnv9nRkOeM37jkX753Ld+/63uTq8hghWocj6Vp1vJbHVZ3CViwjYpTJe90S1D1S4bY35rXv96wvly7XiEW3YYUD6203msBzRUcJlNL1pNFm0uuKm7TvenLTJOS256wbNccH3K92/Nfub3JpoiMZa/dGZ+oNzKXbfee219Z3JMjYk89ZwfbIutM0rfIYqfTgvpWulNfedd1xL75KGQFt/9y9AT22vawi0y6MXOf2Rj63Da1tnI2GGADWt32QnLseyl3DbL/bfn7m9RRQdsa9Q/RBZyT9Skr7sdRDsTTC8o57uVZ7Xkp3JJ+zjSqPMxztrbo3rz35n2nmMqJOGfD5LBbUvXPIy3Yobm0berdRcBXuVbto/34XPWGOygcgojU6KdIrHZjDTB1DRt6f3HWvk9uPkTbxzv0/Ksh4ZJTqWfaWx1Vq9fTsh56zPFSdvYz4Q29ptoZMv9AzhD9tsNInPbkhg63hPqVtSPMs/buWrjTkoLTttW2cRbqfTMHAW7WG20WHFX6/H5EPMXdf+MLMtDGwrif1gtt77XTlNuzN82ytIGMrzRnbMyqfns5PV4iu5+x75lL+d/UY710mKhdXsVzfcq7z2JpmTt1aT5PaZz3rKfVe6enl8uThSvAmrQuWUce19mE8+xTGis6tB1xnpsBXaWqX2rojgaEzh6zvzTsSVN+b99GRX7ntuCqwG1nH6H028ndFtu2KgO3eZUv2jBLes56Wo8eb5cYsxzvdEtQ9g95vx+ity5vUeuLX0kfzA1iJcz/Qkgt8tYJh6XXRFfcakeu13OelfO64thsZZLz7/m5UeTzBGcHjEXkqI1jbsKDuXUHB2ac6qLlzf2mIebvStCy5dNF8gPmtfP7r6Ykze7t0Vjlc1WsRnqpnaqpa+mi6ESL5fu9VS9P1taY62KZdxV3ngjPL405nB9mPBmZ7l4/0pF+tjOCNhvbUvSOwu2pjMstJdoUbPzhDtN7XAr+9x4/jDeaw4nFY6km28rzdq2zn1mpBHd4r8s6QSHtRmp6lFNi5sg3aMzXfN0i1J5/Z2qxogHCmKRrS9EfK46jaenOj8Gp1vXRMtUYHjpz+KBKLWa2MgLZTpl9Y6YbiDvYPPEd0aKHjHjhD66bz86nfbOY+B9ZX6z3bE/SJ9GA98vnVZtmOnFFBxtrIzEgg8kqzTg3Re6y06v1Vx8UZnexmPmaAE4K6Vz8RXM1s+2WmbYHVRHun3NFbAniPyBDKPcsBcJ1RQcajgUgA1nHai9LSJ4nbz9/EUAWYT62nQ+mlZ73DmyO9JQDO4hoMAN7njikxgfucFtT9fOpDAN9CYwpz2jtMKrJsNB9gTj1z3LVeGNK6sRo5n15tm3IvO5lddN/0lletrKL5wEzedn8FezhOgCc6Naib4yJ5Lqvd4AHAmXpePNYTsD26rqhSkHn7spMVzvvRfdPze2rlscp+gZR6uxaBxXs4ToCnujyoCwAwq54AYWQu2ztu4GujCVYJKPTcgI8KyArsAmfSvgAwmqAu8FirBC+Aa/S2Ca3eoa2pF1q2895F5+p+o9q+ib6EsjRfem8+AAAwC0Fd4JHOvCl30w9r2QZfo4HRnqkTjrQJPS80iaR5WuA3+ntq+7GnfLxgBgCAVQjqArCUlYNWAkXX2xugawVsR77UbHQgsRbcXM3RwLkALUDcnheFRtOftR1H1pHmfXQEDsDVBHUBWM6KF9srBtRWN3tAb7t9owK7pReivflGNT32Zq8XAHc4+qLQs+Y3P6vNLj2wdb0GrERQFwB4nDcH7raB3fTzp4r2qI7OvQvwNkdfFDry4SQAMYK6AMCjHLmprAVCv/mmPXlKPYq+aUq9jmr5HLX6TXGkHGr7LvriuTPLAGBVR4Ozubns97S3rd7CtXWkLyPdrrP1d7qO6PYCXE1QFwB4jKM3orVlt9+V0o1K83aRcoiWVenzSD4AbzNi+oFcALd3WoXWdrSCubk563MPVXMPY3PbZyQHMCNBXQAeZ8+LPnrmjdu7LgCAmR19QeU2nyN5HN2O3LzykWXMqQusRFAXgEc5+qKP9PtR6+J89j8AjHX2w+to/ke2Y+R2e5gPzERQ9+WciICnOfqijzQvPTaeR5nOQTkAzC+9Vir1wC096G5db0Wv20bct3qRG/A0groAJxK0uFfp4r304owrtoc+o8vGzdgczurtpXwB9qm9oDKVe+hdm+6g58WUR7YjNydu7UVpue3q3V6AOwnqApzg6mDhm0QDoz1TJ1wVDFIf+jmWAOB8I6c0KL0QNLKOM6ZWyPU2juSxyrVH7ppXQBreQVD35fRqgbEEoObRCtiOKCPTM5wv7VXj2AIAABDUBRjGQ5J3urq371s9dT+v/FDgSeUAAKuqdTJwroZnE9QFGOBpgSb6KP/rRF66spoVf8vKwWgAnuVp1wUAUYK6ADxK68Ud6UszSmm2edXe6JwuDwAAAGcT1AU4SO+Auex5ccfeNMr9Hk/srQsAd9o+qE4fWqfflR6O1/JIvy/lm6aN5pF7KP+m64TcFAxv+v3wVv/cvQEAAADAfdK560vB3W0AtpVu+1003zRtNI/augGeSk9dH9DmxQAAIABJREFUgAP0FoR7PLm3bql3UilNK110H+V6OdXyBuB5oiOeevMY8TKvaKD2rcFcU4PB+wjqArCcp1ysr/w73CycozR/cytNKa+e9fZsAxy1SvuX207HA/QrPTg8Iw/HKPAWgroALOVpF+or/p5VgjEritSH0T2a4C7aP5jPiAd5szwMnGU7ruTcD+8iqAsAsKiRN9+lF+G87YYY4M1qL0orzVebnidKc96mo0K2/y7Nr9vKIzIX8Nu89XfDGwnqAgC8VCloK6AL8F65IG0rTeT7nmVKaSP5vvXcZboYeB9B3ZfTyAPAnM4Oqtby11MXANaR65388/PTPI/nekR7WSqs45+7NwAAyPtejEff9FxL15OHudjud1UwNS3z9AbQ3HzcJdoe9baTe76DN9ieB+7Mg36l6SZ6XiqX6yUtoAvz01MXACaUBvUivSprefWuj/vk5ghspdsjXTY3jyHcIdr+9RwDArpQN+IawHXEfWrTVWjj4Ln01H05DTzAnHoCFXvmtSvlxb3SHrO57yLLp3n15PO9AYwM24Qz9NS5Ee2WOg5Qlo7oST/LpQOuoacuAFTMcHHa6qU24i3PkZ6h6brP8uYAS+239764puclM9Fl4Wq1NinabumFDrDf9mFvOt9+7TPgfIK6AJC46gURR+eA/H4/8iI6+nKsK/aLGwJ4t2gQttZuCS4Ab1BrA0dJp8VJv/PgDK4nqAsAG7MFAFoB25m2dRQ9PYDP53hboA0B3iDtSft15kPy0rz82/UC5xPUfZlcA3tVjzSA2QkAzCXaa3h1bn7gPLk5H5/epgDvsw3spp+fSZsK9xLUfaHaW7QB3spF6b9m2w9PD+w+9XfBlaIjGZ7clgDsbd9yUyfkevx+29Dc+xzSPLS3cA1B3Zcp3RxrdIE3m7ENbF1cpxfVpTTbvHLD8mp5zOLMwK4HmmuYsV5ynkj7V2u3Iu1FpI0EeIueF7X2fAacS1AXACYUvbhuvRU+kuaNF+FexrYW5fUukfavNwCRfh5pIwEAZiao+0JPH8oKwPOMOnfNFhxcuafwlfvQy/MAAOC/BHVxgwS8mjbwPWYt6xm3qeWuYLQH0wAA8C9BXQC40co9NVciEPgcArvPof0DANhPUPelcm+sBOBa2l/YR2B3fSuUnToGAMzsn7s3AADgTAIzAADA0+ip+2Lb3roAwL225+RcEDo9Z5fSlALYtfxzy7W252566wIA8GaCui/nRgiAJ1sl6JduZ+TvXB578i/lVVs/sK7cA5u9D3FqD4SubjNMLQfA2wjqdtCrdT0u6gBYQet8FTmf1Ubg1JbPLef8Cc+V6+W+t+d7Lv1dowEj6/WACoAnEdRtmH3oIXXKD4CnuTooIQgCAADzEdStcBOzvpmHjvYOnU2/n+m3APusPAJEG/QOK9fRUVbeB45T9tpOZfC9hk6nN2j9neaVfpdLn6ZNt2Mr/aw1DcT379z0M44VAFYkqJvh5P5MuYtRiNgTgL/abNvT4+3H44q/f+X6toKzH0L25L8NfKxYV0dZ8bc7Tjnie928Deim7cH22ro0T3dpfu5cfqVg63Y70jxL00bUtjeXz9vbOADWJKhb4KT+THfN8bXH3rkRea8V68UqxyP3iDxQaf2dfjb7cTJTQBeg9YLG0jKttK00aTtVardKbVr0mt91CAAr++fuDZiNm53nmyWw23ppDQDvUurpVkpzRv4AJd/eriOuU7e9Z/dsR/SFaJGXUI76TQBwNUHdDQHd95glsDvad3ja9r/c96VlcvkhyA53GX3szXwsb4cwR3ofl5bNpd/mWcs/HTK9/W/mfQdc64rrw6uvQV3zArAi0y/AjUovfYh+X8qv9IK42ksm3LDDPCLTBfS0Dd/0vcNXo99zXHT0RmmYcS2PSE+13mX4o3d6j9Lx1Hvcz1BGuZdanb1d2qMxWteY6Vy5tRelpS9S2+ZReplZ+nmatvZys+3ytW0uze1b+01RKweBHT8AzyGoe0DronzPCdOF6jFH9v2bROpZ7qUVb1YLiK+gJxDQOo6i9Se6Pv6r9mCmlqaV557vIt/Dm0WO1zT93nx613W23naotmwP55RxeqcCa81z2/tgac86aiLLHsm/ldcKnNMBnsX0C//fyAvjt10cfD6xC4QrLiJW3H/RHlil7/eu00Xde2x7pLTKvjUHXfRYN0fdfpF9NnK/zl5Ge+dbHJEPtFx57ThTHc5dN8+0fTzf3Q81AGAGeurupBcjM4v0kozW35H1fPVjJjdMb4XfEt3GnvowIi/GiE6dsOdBzpFlibN/3+ENx1M6ZP77WWne/lL6bZpcPrl/55ZzHnoeZQsAfwjqXqA0N1R6EXrGhWoubfQCObr923S5NNu/a2la2z764n2lAGPvTWDuJmmPJ994vlVt2pgjc8ttbevfCsfXkx0pg5nKL1c3W3+Pqs9nm3nbGGem4+kK6TVW7pq3dK7IdZyoXSOn6Wt5s76eB9V7lwWAVZh+4aCeocy5G9DSTWcpTS6/nnXnhlan62qtL5e+lU8kzd791rNPZpWWSSnNGett7f/R+3blclrdnjbjiCvK+ntD/1R3BWUFQniTUe1I66HZ0XyO5Hm3vdsbeTBT2udPPjdQt60322vsq+rEt/6V1lf7vnVf2fqstW4AnkVP3QMiJ8taUCNycVu6UI2IBOxa69qz/dFATi3N3v0mYPhfkd7I9lmflW6iU62eSyv/tnQEwhOMCNrkbvb29nK6O4iUtlWtv0ufweczPrjTOj6ix9PqAd1a79xepV74PcvyPqX6kvbsPnP9uZ7npb/TZWv5tj7rWRcAzyCou0PuBBm5OB/Z0zGiNGwt93dPHnvWm9O6+bn6qfoTpL2XP598UCNyQZkrg1EXh6Ue6jDCE+pWevzVjtfaA7Zo2pHLnqn1MHLFhxUrn+Nm37c5Z+zv1vG695pxb5or5AK2o7dnxOiRWdournW048kZ696qPVyvdWrx4BKAlKDuwvZcqNYukO+68HXBPU40uFP7/qqgyJEeOKzh7mN71bq1fYiS+25EL74zH9rQb8X9vlog4aztHXW8RvKppblDrrd8KU0tQF3Lp9QpYZs+F+ge0f5rE5/rqmOo9pDnzvo1SxvCMdon4PP5fH4+n8+vBiF+Ys1ddPYOB92KPGFNL057et1Ge8rWLoIjeZS2qfQbWtsdWW9un+S2raan3K8+Tvb+plXNeoHZOhZyPbDuEj2WSj2rajfV0TStG/zWtp1l1mNn1aDBqts9o1X35WrbfbStWem3fu35zWf8ztXqyteRh2i5z1fdD6tp7edR5RBZz+cTH5kYybeVPtJ7vvRZa1uZj3IDfn5+9NTtFenFGBkO2vN9miaXf22oTo+9vTQjv3n0fmn1Ll1ZKbj+5BuC2X9XtExm7HVR26bItvek2fP7j/ak2pvv0QcnLqbHOLIf3/bw6+n21oVIPSg9dK4tU8t/FUePhxHt5IrH5Krbzb9qwfarzNAjN2qlbeUP5QZ8PqZfeAQN+bOUbmq/wfsryvvNN7A5M5QJcT09hHsfnKx8bMxuby/vNz38eoueutBbDyLBXf515Bjz0Iu7lK7N1Mm2776zj9ai3ODdBHUHuPsiYVQvjKMngz37ITclgxPSvS94aG3DzM7cNzOUCXXROrsnSH9mGas/f4tOz/OWBy3RIGfPQ4kR6a4QmWJqTz3IBXsi2/EWR4+xu+vNXndf0zPGtp6mn89i1vOUAOGalBu8l6DuANGgzpkN7ZG8Rw2j2xPcSpdxIoL93hZ0+Hz2txnRduzsfarNq6sFWN7yoCUyR+L381H5zFgva0HGnJ560DPd05u85Rj7fARzn2iW6bBKowNy7XGuo03ru+1no+6rBAjXpNzgnQR1AR7ABdx9nhbcmNGRm5TVyyf6u1uBtjPmQb1j37phncvqx9eXOvVMdwTrI6MDSt/VHmBGH26qywDvIqi7Q+tJ6/ez3L9zT1dzf+ee0ObWsf27lndu+89cT2kettw+a61vu62R7X6CvT2xSumftn/uMKJMziyPlW+sr572pUeph00uDfucvW9nL5/eNmTE74lMSxBZ1+h9O+tx9oT29ay2cvbjC9hHr881KTd4H0HdTq1gYimYWwtEpkNm0mE222Vry9Xyzm3jWespDRlqDfuMBL9b2/0E6e/8it6QXXXzGRneVXsA0pMmTXt1WR8pkyuDASseA6P2T+9ww94gfSS4u8cTgkV35T3q4dcqzjhWamY5t0bOeVfUg7v3wx65fdDTVr7tGONZtvV0hrYMAM4gqHuT2jDJ7UVHLfBZE0lTW08kj9K2jLpo2gaTS/k/9QJtG0RMPy+58iYrEqQvBUB709TWcaXeMnHTe59WsP1IkD5aX3us2I6dVb+j++Low68VjRqdssool8i2vbEejFTbT/YttLnWA+Bugrqd0h6ie+V6oo5c7oohq3t/Q8+633zzEP3Nd1xQRm+2R6T5fOYJPkR7DzKHaMAi/Txqhjr5BHv344gyZC57yk49OK7UVtq3rCrSkeAoxwEAMxDU7TRLcClqxPbe8ZvTKR/OXMcb3B1ojOzr2jDPnocpd/cgjLi7PGZz9v4o1a23HP9PpgzPs9I50gO3sr0dB75WqQPAcUenbAHgeoK6/1907rg0yJibBzZNk/ZoLaWppd/+uyfv2rQK0fWUhtWXtiV38i99vt2W3PaV0ta2+23O6Lk9281vTzlfUQdq23BVT/rcNkW/j04ZsTcQn+YXaVf3uno/w9Vqx2VuxExpepxIPivfvEemXTmad+T7SPt6dpqtu85JAACcT1C3U+lmKRX5rCfQUfr3nrxraUesp+eG6shQ59a2vs1ZU2G0XBFMX7F87yqPnEi7VZo3sZZnzzqvtOchxmx17MogfG1dqwT5ZizDUaLn89a5N5LPU/fhmfa2r2el6aG8eaLa9cmTzxUj5B4Abr8DYD6CujCxPXMK9wTmjnJx3HZleUS24UiaqLvqxeh15kZlRG94cmmi23dlEL62Lsc3qyiNYLrCqPZ1tm3e2nMtAgDA+QR1N7Y37a00279Zz1uCFWf+xmjwJ7KvlcdcItMqlIKbrelbRjsrOFELmpbOFdvPcmmi9fzKANAVx2YkOB7pQXwkUA5XOPtclh4/R0Y7wVO1HoICwJMI6iaigV3WtcrF3Z09j1pycyFvvxsRKCrN3TzTfnij3vKdre5G5La51kM3TXP17z0ShK8ZUYaR4Hh0O44Eymc3wzQtq9p7HrpiO85wVzsDvEPu3Ky9AZiXoG6BC+ZnUq5j9Dz0yKXtTaPMxhkZoCuZtbyOPiiZ9XfVjGjz9gaRosHxWrD2DcHOFesVf4s+BDn64HNvT929Zn7ADADwdv/cvQEzyvUOZH0r3YyUeh7BEaOG0n//+/5N2XZ/7dn3VwThR6yrxyrtMIw2KqD7+cR7ugP00rECYB166laYw29thg5xtd4Xa23T5T4fvW1H50BeeZ66u4ZoH8l/9Hy2tTzvLsueuUJNx3KNyDzS0Xxybcc331Ka3m2MrPdOkTZ4tqlrZpnaAgCAPEHdhtbLW5iXm45j1PM+tblDP5988GIb2DhzrlBzII9xZTDjyiB8a12zBXFm2panarVnPcuWptd5SjtRe4CcPtirtcGRNE/ab8DcjAYAWIOg7g4uojnTDD2P1PE+rblDo0G3s4yeAzn3+ZOG6u0Nso86Pq8MwpfWdWbgaLYgMf8VnQt5BjM8gIi0r6PStNKNNMO1CHAvxznA/AR1AU7iYngOreBETq1HXCkQWkrTWw+uDMKf+cChNzh+ZIg/50tHGHw/i/Q+zY1O2KZN8yrVnXRZAMYz/SDAOgR1YTIz9DziHobVzuVIwFP5/SsaHK9NdZTrVWz/3icNuKZ/l17mlZt6Jk3z/Xc6v/Jsc80CPFXp4VtrKqivnge0HtYBHCeoCzCJoxe1Mw6PnkHrQYn9dq6e4HhtmLmbvjnt7Y1eO+5qQf673L3+q3nADO9TCrKmD9zSZfZeU105tY82bB6tTiyRTi4eCMAfgroAJ7nyAtJFzbreFixiTbXeuVe4s43TvgJv0ZoiaWulOdiZR7SOtKYjG13PBP5ZlaAu8JeVL8buOBnvfbEWqCPMZvb2bKZtAeBvtfnQc/Oo59JFli1Ny1NaLjcNkPPJfWrXGyvfi8LVBHWBrBUvcu68AKjNHfpVmhPUXKHATCLtWa23bmke5Fwvr9K/05t1N+AAa8m15bm500ttfmTZz+e/56PacrkgsGvvNbSuAXLXLD0vXxX4Z2WCugCDtE76R168BXClve3SyHmRa3kBMF7r5aU9aj0uW+373mWjvTz1BJ1DKSC/1QrCl3r75h4CCPzzRIK6MLk75i4EgBrnJYBnKb0QrbfHYil41mPvstHlnL/WcXQ6BoF/nk5QF4DXEIiCYwxHBHiubWA3/byUdtY52CNW2943OvJw4Eh+uR7Bpe/gToK6sIAZe+tGTmyRC8LeNDPtA4C30QYDPFtPO1+bg730MrTvv7fD3tPlI8uW/t1Ka572ucx4n7u1rTcwI0FdoFvkqXxp6NaINE6q7KHuAAC09QQ9a2mOLN/zrorIHL2928U5Wi+ITr+PBPhrL0oT+OfpBHVhETOdXI5e4PWkgREEdJnVynO2OaYAgB6toHskKN+b5551uMZhFYK6sJD0yeMqJ5tIQK2UJvJWVChZ7VjhnVasnysHowEoK/ViBGA+grqwoJGTxa+gJ6B71T55y75fnRuRd/DQBwDgfWrXf6XOHa1OH0c7hehUwpUEdWFhZ50oegKWVwRSenrqXnHyFDwC4C2c8+A9Iu+3gJm05nTO1enS59HvI9vUu/zKHYa0D/cS1AV2uzKg+/nojQeUaR8AAFjVitewKwejn0JQF9gl96bQVrpIXgB7PSWwm3uL81lpvulKQxNby/JsTzieAJhL7hojnbJg+3fpvrO2TG29PdMx5Na33a7c373TPcAR/9y9AcB6viemn5+fv57ORZ7W9aT5niC//zkZAjVHh8zd7dvOff+rDYU9muabbu+yPJtzLrxLra13HmCU7TVG7rNcoHZ7P1gKnubyKK039zLA3HKl9eX+vyd/GEFPXaBba+6iVtreNG4qgR613hKzi2zvqDTfdG4y2Fr12AF4o1IA82vGtrwU2M2J3hP2XM/kAq+tdeeUHn5G84cRBHUBgMfJDZVbzew9JWfctzNu02pmrnPAeXJDxrUHjFaaKuFoXStNk9CzTdG0vceG44gzCeoCAI81+4V0z7QIs5lt3wpAAPA2tR6qM54To9Mk3OHsdY/IvzYf8faz7eelHtGleYFnrDeUCeoCWSsEFACeKvIiysj30TQAAFfI9dItvfSs9ZK07eelKQ9y3+c+j647F/zsyf+I2rpzUxzm9sP33+ky7v/XJKgL/MXNP8D8BHQBgJWUrkla71yJzK3but4Zse4R+R+VBnH3Xuu1gsCs4Z+7NwAAgD6RueOOzC8HAKwh8mJqxpnpgXluW769cNPPtv8vmeV3EaenLgDAJNKL7XRY3LYXRW0uukia7fe5YYW5bQAAeKOR0yicpfRAPzJfrmu/NQnqAgBMonYRHXlDdE+aWjoX8zC/lXvgr97G2Pf3se/LeY8OOtrX5+e5VyRI2zudghelrUlQFwAAYEEr3nyvHCjasu/vY99fx76GuZlTFwAA4EReQAOcbcUALPdwTnoOPXUBAG7kohqAmRiCvS7l9g65dyJ8Pvlg7fbv2jsUvp+xFkFdAICbuHiG9zBf4T575glNgxi9y/O3o+XwpRza7OvrrLqvo+9OOJLPaKvu69kJ6gIAAFzgisBuLf/Sd+nnubegR96MXspnxO+Nvpk9t86fn5/LAuqt7ax931t2kXLr1dpPq5RDuh1bR9af/v4zf89b93VpBNPZ7WZkPbPs65XZ12MJ6gIAAFzkzEBQbTqX0ne5obqtwGwpwFjLZ6RSsLj0+XefXx1Qb/2dLlvLt/VZz7pq69nTi262csitc8++iZTnVd60r0tt5NUPZq7e12+cjmuFej07QV0AAIALbecyHHljWnv5zZUvxrkz+FJa7xW/f0+gcLtsT9mN/D1H6+Js5XCGXLnd8VvesK9Lrp7C5sp9/fYA5Zvr9VGCugAAABfLTWtwtW+A5Og2bPNJ82xNQTBCT6DnzsD2tszvCuLs6c3dk/ds5dCyrae5f7d+09H5Qfd6477es65Rea22r1elB24/QV0AeIGVLzJd3MUoY1jT0d6Re426eW4Nk64FN6P5l+zZ/lG/+cj3V/c4TNe9xyzlsLfel+bxLAUYzyijEYFB+zpmtX39BqP3Nf8S1AWAl1jxgmnlQOUdlDEQUQug9Az1r00lcKZa/qVturKtmaFH7hVmL4etGXrGH2FfX+eOfb3qvvp8jrX3K9XrWQnqAgCwtKcHTuAM6Y1x+qKiyGe5fM4SOcZLL9E5Y/7it1IO/3Xm+ce+vs4M+3rFstrT/s+wr59EUBcAAOBFatMl9HyW+3603pv3bTDgSD5nWvFB1FPKYe9Q/9xyZ5Xj2/d1yRn7+yn7egX29TkEdQFgYrkbZBczfxx5Ym/fPsOKwRE4S+6FQ+mLy2rHTGkuzFJbW5ovt5TPVe5qE0rBh1pQolY+re+2n82w31MzbENu36Xzuab7rjQn9Iz7+GuGbRm1r7f5bM3wGz+febbjDezrNkFdAJhU7iY6NxTpaP7pOnLpel44UQsWtAIJe39X703W2ft2RqPKu2dfnz1M7snlBXvkjod0+oTacqU00c8j63qy3v23/a637KKfvV1v3d3zGf8ata/tY4gT1AWACZWCYaU5pvbkHxlC2DOUtpa29d3IC/hWIPHsfTujUeXdM/T07P34xHICAGgZNdqsdN3n+mod/9y9AQBA3p4eP0fzPmNdtXzODMzl5uFqbc9TL2JHlfeIHttHPTXwDgAQse3Fn5vWoiY34mqbD2vRUxcAFjbipTQjAmTpPGh7lonM8Xhk2/Ys90Qjp+8o9faNlGu6TJQbDvjjqe3UCuz7+9j317Gv38d11loEdQFgYT09J3s+73EkSFh6GclWdH7XnuUiVruojZTlqJuznmkaIvVjtX0NM3Dc3Me+v499fx37el3bB+u5f7cezLMOQV0AmNSIeW5begJvOUcv/s64cIz2DD17387oaHlH83FDAABwrtLLa0vB3O+/0+u0M65/Iy/WzaXpfflxmtfbrkEFdQFgQqWXds14wZJeCN71lL9n3thV9i0AnCEdUZFTCgDl8tou00rTSgvEtI7hq/P5ir5YN9fGRNudUl5vI6gLAJPaBh/Tz2eRe9J/5fbtXdcK+xYAzpA7V5cCMK0Ay5HgjaHeMJezX5DMeIK6ADCxsy6KasHMXO+dPTdirXzSJ+pXXwC+6YJzVHlH8rm7XAHocyTQqo3/29Fg9UzBbqOY1rC3d2vJTHml15Slv0uj73LXsOl1b6mX7wrXtIK6APBCtYuSdAhUz/KlZXvzYaxR5X00H2Addw7PHzG3YmnOyKvbp9mCYkeGNfc8zN2zXd91pX8/PSiTmmkbI0PaZwpCv0Wrs0TuIXvuJbbbfLZGBnSPpkvbn7RNKJ0vtlOtlTor1NqV6GiFuwnqAgAA8H9mGZ5/ZG7FUv5XWykoNiIo25MuF0BJgy2rBWVK2wsjRTtLlNrCVj6j5I7HWrqvWnvSOofU8i2tu+ccNhtBXQAAAIoMz3++o4GLvcGb7fp70qdpVgjK5Hoffz+v9TwuBbW/SsPOS2lrvZtbPZtLPapLvwG29vaav/pBSWl9M/b6F9QFgJe4o4fSmVo9cyLL1IZ0tpZLzXBx97QyBq436/D87/Lp+mrD9nN/p3ml370xKFYKXkTOh7U8I+l60vS4OyhT63meq7u5nsel3sqlXsul4fWlgHEpsFzbd6Ue1bVe1/A1Y33o6V0/4/YL6gLAC8x4EXJEdDhva5mvUqA2Vbvhufvm5WllDMzniuH5NaUg13bbtu15LqCVfr79W1CsLbo9R+pJ77KzBWVadT0N9Lb07PPautN8Svn2DG8vLU+/J+236DQItba69FAk91lp3bnzwnZ7csu22vHZCOoCAMvZe8OX5lHqYVW62Qd4q6M3tyMDlaUHdK1lIsG2pwfFSoHq2jprZXYkeJNu03b5NP0KQZmeHs9nr7+3DkX2VTT/2YNgM3raPjvy8Kd3X4xa16plIKgLXG7lwMiem4gZrXbSOntfn33zxLnSG7geygegbYbh+SUj2/FZg2JnThkwMsB+JF0kYP7UoMxVru51uEIvR9ah/uYJ6gK3WKGBTOUuvp/yO1bwhn1d6oESvWmO3Exul9l7sZLrTXNX+ZxRn7f7pnefArzd2cPzS644F90VVDgjkBv9LasENnKu7iWbrjP9rJQmF+gvTReSGz2U9kxOl2v1gt7mkxutVFpvbTqR7frgiFJ9Ouv4Xq3+CuoCwARKQ/6Ppq0ts1fpZuIOdweWV7ngA4i6a3j+dt2l9LUh+a1AWrqtbw+K7Qm+zxTgre2jO4IykZ7Ftb8j2xpJv2c7ous8I39o6anrR5z1EO1sgroAMIEjF9gtrfnrnqhn+O9qF28AV7pqeH4k/dHA2d7PBcX+NdN21a5j7n7guyr7C9YjqAsAE+vpgbv3xjk3LUPt73T9tbzuUgpiR3sc9QxNBXiatwzPH82+YEWrDTdnfts6VbpX2J5nStPKRfLY/t1aT277tn/nRqnMflwI6gLT2DOE/PvZ1p480nxmb7z54+56E92GM4zqaZte7KQXWbkLpnTZ7/e1tCP1lt83Tek4Lw2lLX3fSs9cRlyY9zzcyKUvDQXP5Vk61u6ywv7bpst9Tr89w/N71c7PK5XbatscCbJ8P28FWGrTO9WCKLm0uXXkvk/zqf2mFYM0V7M/GO17vNammMnda9TS5b7bftZavnRvs01bavtmPkYEdYEpRAJAuTRfZNtjAAAgAElEQVS1C8me9fT04KvlfSQwmG5f5AK5lsfMJ59R7q430W3oFa1/Z11slPLrWcfZ9W9v/rWeubXPcj1/WUcrGNjSOsbS/FtBjlIgK/dgJboNZ5pp/33Tp+laQSbH7JxKbe/ZDwZHW6l+RYMsn89/j6fc57VgyTb/3Dprx28poBJpP58QpIGnaJ37j+axZ/noOWaV89A/d28A/L/27nVZTpZdFGh3at3/Lc/9I9vvZRKOigo6RlUqSTcigtr6iACfT3svuz3LjVp/yYgfhvAiNPX0Mf68lscb3L3fjM7r8xlzo7HdEPUEq1e8iYYrtR4fqWO49Vz15GNwVP31PJgB/hUGTlPfpf5dyuvoOlP55PItPXRuve558nkWqGu9Xw7vv2cmqAs8Rksv2LNOyiMvfPfS62CfO/eb0rqO3HTEFyGpYNHe3uhnpIUrxT1CwwdoqTSfz3/HVOo4at3Xn3J+Vn/PF7drrd1S+0FpuVwaAbdr3NEB4Mg6Wx54PS1IA08x4px+9+/C3euvMfwC8AorBzxLr7VtUq/LcdzVAd3w79z3qZubPb0ASz1d4p468X6VC+LYB5ldfC5teeU4lDsfn3XBXztmr7ZS/c1WdyspvQJfes29lCbV3qm3ksLveY+rr9NXvi+AldTuI1IPfUvDJeTySC2f+32J05d+11LlmY2gLvB4vRduM17olQK6m9QPEvtdXYctvUuOXlyMWq6Uj/2OmbW8un9WT7I9ZjueVqq/2epuRaVX4Evpa+3Z83vHeKmARvjv1LVkT/pUcCUXRKkFauIyh5+VgjqrB2ngSVruI1p+F47mWbtW6bnfmYmgLvAKqVcASz1e71C6ian11N2WZ6zW/eaqspy9bg8D4DyOr2PU3zxq7aDX7fx6Aigtx11L+tFBlKNBHYAnMKYu8Ai1YGf4Z/uslMddNyGpMobl0ntlrBH7zRll2v5s/4+/a10u/lNbp5sdKGs5TlLn6Zbl3nAMnll/jFe73th7PeI6hl7OAbCW1H3MHXm8gZ66wBRyr1ulAq2tF3Y9N9Ez/Wi4cG13936zJ/+edcevMLbsn/EDgFy9pJaBp6qN29nyyvHn829vtFzwMfcKclyWXN4jzysjzFR/pTKVPqdf6nX1llfm975qL5hPzHAJsKYRx6zjvs338/n8qCwoc1E51qr1GQ+BkLtxrQUXc2lKF65H8s9tx0pWLPPn01fuliFBcsNw1D7fUx4AylrO26t6wjYAwJN9v189dQFGaBk/rJamdPN0JH/Wpl2vM0NP/b3u3E/U2z7qDQCAIwR1AWAxuR7jKa09uPlrxTqaITio3vZRb8zIEBYAsAZBXeAWT7kpfMp2rEBd7+OGHIAefjcAYA2CusDlnnKz8JTtWMGZdT17T6TZywcAAMD1BHUBYAItE53V0sNmz4zhqd7wb9u/1Ns+6g0A4HqCugAwiS1QG/5/UxvjMP7emIjjtY5PPGKc41FjIfeUOU7z/X4P7T+921kr45a+lFf83d56vLPeesowsv7C/M5s89x6RtUbAMBbCOpyiZXHwkwFVVbkJgnWUOqZW/os/t4xP1ZrL+ra70RLPj09tnvkAna5z7eHA3vWv3c7W8rf+t2oeryy3nJlPbv+cus44o56AwB4E0FdLrPiBfpTXg1cORgNMIPWc3/c23pvPmdKBdVqw3z0atnOkXWRKufour6i3mr59qZpdWYg9cp6AwB4E0FdAODRVgsSheMltwbb9mxjTyDv7DpsGRbgjIDf6vUWrmdv/cXfzbC/AQBQJ6gLADxS7/igMwV/eyfCK40lW0u7J//WdY1wZjDwyfUWrqdnrN2W9GfXGwAAdYK6AMCjHJ3sqSX/UWPc1ib9GhnQ3DO524jA48ixZe8ow131VlvHyGXPOFburjcAgKf7c3cBeLeWi/fcq4Lhn73r6cljT/49aXJl6d1ON0TAm23BoicEdD+fMWOM1uoj7KEZlyP8fo8R9RX/DvbWx94y3FlvYV5311+Prc7urjcAgDfQU5fbHAnojpjtefSs2EfS5MrSU0Zj1QFvd/Z5sPcV9bPzKenNc/vNGTnZWOt2lr5LvebfU6ajwwrUnFFvmxnqr9VM9QYA8BaCutympffRmbNZj8xnz3aMJKALcK5SL8c4+BZ/Fv6/JZ/4N+Oq8/vI9bTWV2n53nFgS5+d6Yz2ubL+7t7fXMMAAOwjqMvSajcC8U30alpmQI+30Y0R8EZnB4ZaXicvpQuHUziSzypatzOXtqXnaa2+Vq7DGeoPAIC5GVOXx3pKz4+WiXJyvW0AAAAAeB49dXmkI2Pu3aEUjK311N2WB3iru8/hAAAAVxPU5bFSsyqXhi+4W2psudQM6DOUFeCpvO2wj3rbR70BALCXoC7LGjHb8xUzkPeYoQwAb+X8u49620e9AQBwhDF1uU1uZufw/70zV7eki/P8fr+Hesoc2Y64DKnJT7bvUjOp19IAAAAA8Dx66nKb3pmZW5bvyXNU8PPIdvTOht6bPwAAAADPI6gLADC58O2Mo3mk8knlH6cPJ+7M5ZNbLuZhJAAAHCOoCwAwuVxwtFVteJ44/9yQPz1lKU30abggAAA4RlCXyzxlhuenbAcA79IaSC2N8Z76LBWs9Vv5LGe355n5e3gAADyVoC6XeMoF9VO2A4B1hYHUeNLM8PPU2OulSTdr/Aa+24rt7+ECAPBkf+4uAAAAbeKesHGw9vv9FnvLhp9v6Y70rE3lVyp7WD4AAGA/PXUBABaRC4ameuX25nt2r0aBXAAAGEdPXQAAqrzKDgAA89BTFwDgJVqGPihNgNaanvcJg/65fSE12d5ZaQAAnk5QFwBusnLPR0GUa6XGrQ33n9wkaaXgV2rIhdw4u6nJ1XKB3Pj71jF3WVfLQ4DcJH1npAEAeANBXQC40YpBLkGU68X7yaixdUtpWtbRst4V93H6HN3XRqcBAHgDQV2AilxPoY0bTABo19Jre1QaAICnEtQF4FUE6QEAAFjdn7sLAAAAPIPeswAA19BTF6AiNZlQ+B2MNmoW+Th9Ka/S8qsGabY6yk2qtB3bpUnBSsvFVqwjGGnVcwUAwIr01AXgVfZMDHWlLSiy/SnN/r79aclzz3ct388srptS3ba2/ZYu/LvUVvAWYUC3ds4xni4AwHGCugANarO9wyhXz/7+lv04FQDKHddxQErwCMq2Y+b7/SaPn9blj6YBAHgTwy8A8DqpwN2qQbvWoRP2BESOLHun1LALOau2O8yk5w2Iloeke9MAALyJoC5AozC45WaSFRzpYbpq79TWV8BL4rF2a0HzcDkAAIArGH4BgFcKA3CzBuPuCsquGtCNXbENPWMbAwAAjKKnLsBDrPaKfEhA7F8jAqtHxoZ9y7iyd2+X45ZVrLyvAgA8kaAuQIfZgxizly9FoOBf8RACuXYtfRd/3hO8PLLsrFJDKdTq76rtXrFuHbfvcuY++oTzCwDAHQy/AMBrzfja/NWzyIfre4ItGBvWXzgWdvhdHOAN/47F3z+t3gAAgLXoqQsAExk9i3zq897xhGcLfNf01GHp81I9rVYnAADAswjqAjRK9cjrCeyEvQUZZ2+9as85HKnHVI/j3jGDtd/6jh7LAACwIkFdgAapAFDqFe7ccrMIy1MapzVUC4601sHZQZaWbSuVacX2fJKe9gvT97ThKu038jjt3adTaWce83TvsQwAAKsT1AWoyAUlw/E5UxNLzaZlkqjcOKOlPHvWeZVSIHm29pxxX7lb7UFAbxuuVMcjj9Pe4zOVfua669kPctuxUuC3dG5qmVgRAIBnEdQFaFAahzP1CviMrh47dYbgQinok3J1e95dP7MrBXdb2nDm4zFn5HEa789785lZ67G8/b8WIJ9JXLbccdDbyx0AgGcQ1IXFrRi0eLtV2qzlte1c0Cj+rnU4hLOcGbhZpT1Xpv3yRtVNKeC5tyfwaGfsA7lgLwAAzE5QFxakV861egIXtVd9wzSjXRlgaQmCxK8+l9IfqZMz6/rO9nyLt7ffrEHllmP87ro7Q26M3k28T+WC3rmewq3/D9edekBWKmecPjfMxl3tVxvm44n7FQDAGQR1YTF6FN0jV++1cRpXDtgcXfbO/XTv5G5Xt+es+0eLM9u3daK01jac/XjMuXNM6lV+Z3qP5da8wmBqaozj3LAHYfpw+dT4vvHnqXTxd6lyhmWI847X3/OwDQCAuQnqwkLcgN2jNvlSaw/UWQJKI/ajeFtm2Tdbg80ztecM9dbrrH25d6zY3jac8XjMufuYmvUYDx05lnN638wo1Uvuu970LWUofZ9az51KZZ5tHwMAmJmgLixixhvqNwmDB/HnPXncrbWXVum72SYa2rPup7TnE+ytx6NtOHP7jThO967v85nvGC8ZcSyPWC4uT+8Diivrd9a2BACgj6AuLGDmG+o3Wb0Nwld3U9/tHbIglSb3avJMZiwTfZ7YhiOP09Tr+q35rOTItpSGb2it6976nKX+ZykHAAD7fD+fz48LOii7+8bn7vWzhlX3k7vLfef67972va4qd+41+j2v189a17OWq+bu4+bz6etR3Pq6fyrv3Ni52/9zy/Tst7X0ubFzW6TG2s2V40qjelff6chDAQCAI77fr566ADW1Xm5u3hitpZdzb0CkFHzI5TF7b+sSxyWhI8Ny1D47a8iP0jpG5gUAwJoEdWFyAhO/tfSiCl+Jzcl9r665W8tDg9zEUKU8e9d197knLHNqSIH4c95hhfZfdTiGq83UaxgAYEWCusBS4mBsLbiVClDFr6E+qdft3bOac1zL/jdqHx0xjjLHOW6foTdAKaAJAMARgrrAslIBp5aeP0+9gX7qdlFWC7y29FxPubPHbm6SsFzalff9lct+tb2Tx13lyJAIb7Xn3AQAwF9/7i4AQIvv99t84+dGGf4aEfASdAHO5DcbAGAfPXWB6eXG0xyZ/8bNJTM5EpQ1ricwM+PaAwAcI6gLLOWMXoNuIu83YgK82sRhq7XziCBrXA+5PGcK6O45vmcqP+co7Rfafz25c762BABoZ/gF4HG8Kr6e+CZ+u7Hf/qR6U4fft6RZab9o7Z1eCoDE9bN91rsuQRZgpNy492e+kQMA8ER66gLLCntvbgSg1lebAC8ntT+saNvOvQHWnjS5dd05JEkuwB97QlvTrnW/YA2lh1GCugAAbQR1gemlbvLCnpy1AFQYuEq9oi84cJ9cj62Ut7RRaTtzPdtalg8/L/XcrZUBAACA+wnqAkvoCXS1fi9wda+zJ8CL89XeAAAAPIUxdQG43VkB13hMWQDul3uQZ+gFAIB2euoCsISnDpMhiAG8yTZsUm5IpCee5wEAziCoC8BU9k6At2LQd7XyAowQBnbjzwEAaCOoC8At9k6AF05wF+eXSiNIADAf52YAgGMEdQG4zZ4J8FoCAYIFAAAAPJmJ0gAAAAAAFqKnLgDcZOVJ0vSGBgAAuI+gLgDcaMXg6MrBaGCc7Vxw5DxWGz99+9wY6QAAvwnqAgAA3VITXvbIBWrjzz1IAgD4lzF1AXi1o0EJzqNnHjxffP5NHffOAwAA/9JTFwDgJis/UBBoIxQGY8NhGeLPw/0m93mK/Q0A4DdBXQBeb7bxGnNjTJbS5tK1bFcqTU8ZzjBTe5xtxe1cORjNeNvxuv29/Tv8/PPJn2tnOwcDAKxAUBcAPvMEFVJjSe4N2LYE3lJpesoAkDs/pHrlAgAwhjF1AeD/m2F83dbAx6jXlVNp7gy+hL37ADZ3n5sBAGajpy4ABOJXhe9Umxl+lnKO8KRtAfqE57rUWxMe9AAA/EtQFwAi8WQ/d6ituzT50BVG142ATV7r+MY9w3GMSAfbvpKaJC31ee7cmhtjN/c9AACCugCQdXYgoRQYrQVsrwpy3L3+t2vtsdjzEKCWj7alVSoYW0vXun/ZDwEAyoypCwAkCfDdb1QArKcdjV0KAADz01MXAPjH3cM78K9R7VDKR5vTq2dfyT0wiHuR5z6LP+9dPwDAk+ipCwAT+X6/v/7kgh21NOG/40BKLU34mV6bcxjVDq35xGOaQk5PQDWcDC38Uxs/N1wOAIC/9NQFgImUghYt41KOSCNwMp9RPWj1xGVGW2C3Zdzn0JbG/gwAvJGeugAAQLewN3/876P0FgcAKBPUBQDgFz0faZHq9R/2nh2Rf0s+AsAAwBsZfgEAbiQQcY1VX9GO94/c6+lhD8lUmpZ8auOazmLFdnyTq9vGORQAeCtBXQC4icAUNaPGWG7Jx/7IjHK9cFPBfQF/AOBNDL8AALyCV7TXJ2j3TLV21eYAAP8S1AUAXkNgF8apTZIWH2tx+u1PPBxIatlcPj3LAQA8ieEXAJjOyjflepTNb7bxdVfe36+y1dEsbcZfvb1rW9qvNpTIkbwBAJ5EUBeAKa14gy44t46wx+6d+9qK+/mVZmgjAACYkaAuwEGz9fqDpxt1vG15CMbPy3kVAADSBHUBgFcTOAQAAFYjqAswgN66cI2nHWcr9xJ+UjsAAMBqBHUBBhHYPV8YAKvVc20szpa2SqXpKQO0WHE/WjkYDQAATyCoCzCQwO554not1XOtDVoCUqk0PWVgLBNmAQAA/OfP3QUAeJotsKsn21itwbyWQGtLXqk0AorX246ln58f9Q8AAPD/6akLcIIt+CSwe45c4Hb7/M5endp8LIFcAACAfwnqApxIQGqfUmC0FjQNA753DI+gzTmqddzmnmFGSkOVpNIYOxoAAOYmqAvAUmoB26sCUMbT5Qyt4zb3PNzI5ZNLY+xoAACYnzF1AaCTIBdnad2vRowbDQAArEtQFwA6xMM7wFlGPTwo9Wrf9mEPKgAAYC2GXwBgCXEANfV6eBikyqUJ8yq9Zp5KE34GZxq1j9XySQ23AAAAzE9QF4AllIJO4Xe5dCPSCHxxlVGT/dXySY2jGz8cAQAA5mP4BQCAFyoFcree79u/AQCAueipC/AQK/esEzSC+ZwxLMPZ56kz83eeAgBgJoK6AA+yYtAhF4RZOUgNe7WMHR2my40LfWQM6u2zs84nTzpPAQDAXQR1ATqZWOh86pa3GjV29JF8HH8AADA/Y+oCAAAAACxEUBdgB7PDAwAAAHcx/ALATisMw5AaL/NIui1tKk0uj5684Y08IPrtyvNWbz4AADALQV2AA2YO7OYmUKqlq+XZs67WMsBbOR5+u/K81ZsPAADMxPALAAdtwcvZetv1BCqOll1QBBjhyvPW6HwAAOBKeuoCDLAFImYNDpR6o4Vlr73q3DKW8J6eb7PWG/Pw4OB9rjhvteYDAACzEdQFGOjOoEBpaIQWpaEkWgMee4OzginUbPuWfeUdrjxv1fIBAIAZCeoCPNzRnmi9gZEj64KcuDe8/evZrjxv3WnltxRWqF8AgCcT1AWgKg48rBIw4Xk8OKDVKuetGctUs3IwGgDgKQR1Afh8PvmAR/zZrIER3sXr8nw+485b9iUAAFYjqAvwUHFPqjBgkZo8aE/wNjcJ0bZcbR0AobvOW85NAACsRlAX4KFKQYow6Nq7fPj5kXzgKL11n2eW8xYAAMxOUBd4lLPG+bti/EABBjgmNYbqKhz/5PT2KM496GjJR+9lAIB1COoCj7PijehKwSeYSdxb1/HPk8QB2paxgffm07suAADuJagL8CCCQ8DsnKfajQqqtuQjgAsAsBZBXYCHcEMOzO7M89Tbe5bmJq4EAOCZ/txdAAAAYL+3B7QBAN5IT13g0VonfemZHKZ085wbp7A1b2A85wGeoDQBWs8+1ZJekBgAYH6CusBjtU760nPzWnqtNfWdiWfgXs4DPEHvBGlH9nP7JwDAGgy/ADxWb8+lM9bnxhju5TzA6sIga2of/fn5+fVn+6w3n9Y0AADMQVAXeIVSz6PtRrh2A3u095LeT3CvGc4D0GPbH7/fb7I3bs/ytXxKaQAAmI/hF4DHa7053QI6I8Ys3FsG4BwznAegV2l/Kz2giP/dko99u4/zAQBwNz11gcdr7YGXM+LG7WgZgGNmOA+MzAcAAHg3PXUBGrROQgM819HzgPMGPINjGQCYgaAuwP+Xu0mLP3Mzd76VezTbN9Z21nkgnoDKfsJm5fPdGzl+AYBZCOoCjxXfKIc3YdtNWZhmT9AmNVN4afZwN4LtVqwrwZn5zHQesH8QW/E891bb8avNAIBZCOrCAGffqJ+Z/5NvTo5ODNMzCU0u/ZPrF1bgPEArQXdKHMcAwGwEdWGQFS/23cAC8HZ6YAIAsCJBXQAAXmeGYO7KD1cFwQEA7iWoCzzOyjfJlJXGPs2lzaWrjZWaW1dPGbie458WM012NUs5ejjOAADuJ6gLPMoZN8cz3fy/WdwOpXbpCdj2rKunDFxP29DCvgEAwBMI6sJFWnr3lWZpH50GVtO6H7cEbLYAbe+6HEsAAADMQFAXLtDSuy+VpiWfPWlgdbnAbdij9vM5Nwirtx+sx3ELAMBTCOrCBVpuIK9Mw7UE1sfqGTrhrABOqQza+xjnMPitdxzv0kOvWj7GDAcAWIegLkyoJRA1Kg3nmWFm9VW1DI2Q279H13dqPaUyaO9jHDecZcXfxN5xvHPnzr1vDK1WXwAAbyKoCzCYoNRzCGpcLwyYh/+HNxq1/3vTBwDgef7cXQB4G0GiZ9vaVxuvLx7GgWttx5G6hzYjry9cqwAAzE9PXbiQm6Rn077nioN7qdeE4yBg7lXiLU3udePw+9YycI6tPdQ15I0O6AIAMD9BXbhI6+RNxtOFtNL+HH6XS9eTpiUPgCuVJkDrOTfV0p890SQAAGMYfgEuEPb6q/X8Ky1/NA3ncfML5zEMA2/XMkFaeI3ROmEaAADr0lMXLtDawzCXdlQaAGAttTd94v+39OgV3AUAWJ+gLsBBbo7PoWcmIWPr8kalnrc9QzG15GPMcACAtQjqAjAdwQSAvjd9Up/XxglvTQMAwHwEdWEQvQoBAAAAuIKgLgxwZu8WrxsDAAAAEBLUBQCAm3jTBwCAPQR1AQDgBt7EAQBgrz93FwAAAAAAgHaCugAAAAAACxHUBQAAAABYiKAuAAAAAMBCBHUBAAAAABbyf3cXAACANt/vN/n5z8/PxSWp+36//5RrK//2eSoNAABQp6cuAMAitgDoz8/Prz+5YO+dUsHa+DMBXQAA2EdQFwBgcbMGdgEAgHMYfgEA4GHiYQ7Cz8LPw3SpoHDL57l/59aTKmP871y6p1k5EP/E9gAAWImgLgDAg4RB0e3fqUBpauiG1Fi38fKlYGwqXeqz2vKpcj91/N0Vt2nlYDQAwFMI6gJEUjerqaDH3Va+qZ6lDuGpes4PqaBvnFfrMVtLVxsmIrX8yuc6AAA4i6AuwMJWDI7eGaBpfUU8lSaUe6U99T371R6w9KR9W5sc3d5aoPdKpWBzy2e572fYNgAA2MtEaQCR0o2+IMDawvYLXy3PfRb+Hf5JBYZy38MVcgHYln0xHOpgZrOXDwAArqSnLgB0mqkXI3VPaqdwnNpQ/HAinlyspXf69v/cWLqp/OM84gBxLmBcWz61bK0cqfpo6W0/u97exS0B/lI+zm0AAGsQ1AXg8XJBIea2Qu/Rqx0Z27b2Wc/x0TJ2bk/6UeV6mtwEd6X0R/JxvAEArENQFyAhFUxaMbDQ0jOrdztbgwqz1Ffc8+/M9Wxm2XY4Qo/N+42q/56HAQK7AABrMKYuwENtAZnSOK9xmpY8W9c5ozPL1VOPtMv1Lt3TE5U23+93mYDunt7HK2zXHqu0GQAAYwjqAmSs/vpvS5lHbpeAAjyDhxPrcf4FAHgfwy8A8Pl82oZVqPX4nW3ohbOMCqCs/JrzlW2c27dqE4KtsB/aB46rtflq+0ROaRzcnu0SAAYAeAZBXYCC0eMLrhpYaAkCpGatv0KtTlNtGA4TURpTePuuNc2ebV5tX/h81g5Ezsg+QE3vBGmjAsAAAMxLUBeg4ugN8AzBjyM38q3L3h0oKE1UVirb3u960nCeXGB+huOO69TafOV9ovbALP5/S0BXcBcAYH3G1IUGK98Mcr7cjfE22dDdRty8b9uS67k6m1nqnnFK47y+aTIs8mptvuI+EZ5zU71xe5ZvyWeVczwAAHrqAgw3081wa8+s0netvcBmtOpwFwCfz743CVKTfLbm41x53Eq/kQDA2gR1odHWW9eF+vr2BvpSwdojQxqcrdTjqneM3FqauDd7y3JXSm3L0fa8ImDcUqel8X5z6XOvZrfmMcrROlyhDfcY2e49Y7Gu+gBn5LkZAABWIagLvNaeIGQ8QVZpfMPa+I5H1QKjPT28el5fz/Xq6tmmkQGXPfXc056t6xotLksuMJ2atK2U5951nWlPQHmFNtxjZLu37A+5dc1eT5u9+wGcwX4HAFxJUBc6hL0RXbQ/S6ldc99t+0PuJm614MiTtAT1etrzjjZ86yRtLefYVdpwj5Ht3jJ52N5lZ7D33Dyb2euZNqvsbwDAcwjqQqc4UOcC/llKQYKUlsBHT09KjukJduU+T00atIKWHqorBOo2tXPsE9twj7cHko6cm2fw5rZ7CteDAMBdBHVhpyt7Ya5wY/o0ZwVKRudp37j/RnqFNjhjf75qu68IWq7QhjOatQd7ijbmLHf/BgEA7yWoCwddEWxwwzDW2WPdXmWlsq7q7PGRWwNNR84DLcvu6dV49rjQo/bvq8a43qtUrivP/3vWtdI5aKWyAgBAC0FdgE/bRGml8XbvsHLPszMmSuvJs7c97xwfeURgLy53bYK/OwNgPROlrdKGe8we0J3FjOfmHquUM2XVfQYA4CkEdYHX6p1sKDfj/AoBsJmcFcQI822ZAGpPe149PnJYxlLgrfRdasKwPfmcrWe9K7XhHiPaffS6ZjTzubnHKuUMzXrsAAC8iaAu8Dp7bqDD4MHRvDhfyyRbR9vzqnFeU8GTluBbT5q7gmBH1rdCG+4xst3DvOKgZ9juuXW1rvNOzs0AAKb3SDEAACAASURBVLyVoC5AI0GC9ZSClbO3Z2tv01zalp67279nr4ucVctdMrLda/tAz7pmtlJZAQBgFEFdgMG8llp3dR3N3tuQY1Ltq80BAIAnE9QFGOzKyY1Kn7W8pl1KVwuK5dbVUoYzJko7ez3AvFYbR7dHz3l9S1+bPO5IPgAAzEFQF+AhcuNmtqRNfb9nXT1lOFPrOmcIBOnZjX2AnN5zam5fGpUPAADzENQFeIieQGYtbTiJ0pF1XW3WcuWsVt6cMDie6g0Yf1brMVhKX1puRU/ZjjuF+8fTepeO2pYn1QkAAH/9ubsAAIxXev02N1v86HVd5efn539/esSBIParTb4Wf9baVqnltj/aDH4bdS6++5wOwDHbdX74B3gmQV2Ah2kdOmFEYMxFIkek9kEBJXrUxhZ/CwFdAD6f329PhZ0eWu4P4gCwoDDMz/ALwKMdeS08tspr4OG2pco2srzxulbpQZkLBM3WlrObYUxieIvaGxhX5wPAXHLXZeFbeqVJjOPvU58BcxHUBR4tDDK2XqykgqKlPFzs/FYLKvMMqeNjj/CY6pm86Sn71goPQXKe0gYr6J3YbG/gVs95gLXVgrbAswjqAgRKF0K0Ewh4l6tuFJ66T624XTPcGJbK8KRzUPwAJdUDK5f+jHwAeKdUJ5dU72BvcsF1BHWBR3rjxUQc4Ej1Js4NQxGmCfPK9UrOrWuFen9LIAhYX3guTn1XO1/F52xDzwCwVzyMQ+phYe0BIjCWoC7wOKNeC6+tYzPLxUqpHKnhJY6k0aOZkYzZxh5v6Fnael7PfV47Z7fmA8AaSm9rjJLqlRt+N8PbPPAWgrrAo511YeFmd11vCARdIXVslSbMS90A1G48Ur0MtRUAwL9yE6Kd+SZd6bpacBfOJ6gLAOyyp/df7rtST/G3B3Jb3wwYNdHcjG8iAAB1YWA3/vxMHrzDPQR1ARbmCTg8W25c61S6Ufm4KbuW8zgAI+39He990yo1UVqch+sKOJegLvA4R14LD9OHy9U+v8Pd6wfO13qc14aa6TlfzHB+ewv1DMAZ9g65cORNq5Y8gLEEdYFH2vtaeC2NixTgLqOCraV8zFgNAABr+HN3AQAAKBv1in5rPmavBoA1xcMfAM8lqAsAMLnc8DF35QMAANxLUBcAAABgcamHth7kwnMJ6gIA8IsxdQEAYG4mSgMAHmcbYmD1wGTcuybcnnD7tnTxNm//b8knTLNavT2hrQEAoIegLgDApEqByvC7XLrt85Z8BEUBYF2lYRY8/IRnMvwCAPBIJgR7BzeqAAC8kZ66AAAAAAuLH3B66AnPJ6gLADxW2Ft31hsbvYn3mb1dAQDgTIK6AMCjxZOJzRQEnKksq5ixHYFPdbLFo9+X1tlzPihNHNmbR25ZPSQBuIKgLgDwCnFwlzUJlMB8WoKYreOc1/IJ17Vn7PRtmSPjrteWDbdhZIBXsBiAkKAuAPAqbogBxmsNOIZB1XhZD90AoJ2gLgDATVYOYAiOA5vwTYiR54Z4mIPt/6n1hJ/FQzm0Dv0QB5pT647za0kXB61r/06NB5/adsPRALyboC4AwI1WvBlfORgNnCfVC7eWLpc+Dl7+/Pxk08d5xel611Nad5imlC613lowt2X9qQC6YRkA3klQFwAAgOm0PkDqGYe3ZdnSUBBh+tGB1N6xgj1gA3g3QV0AAACGqg150OJI0LS113BKbiiHq7SuX+9cgHf7c3cBAAAAWF881MD2J6Un6KpHapn6AXin7+fz+fGED+ZljCw4l2NsfSu3YW5syE1pu2rb3ZJPLk3LpEKr1jkwVs85K05Xmtws/Cw3gVluQrQ4fen81nIejLWUuVamnrxzeZkojRK/1fBs3+9XUBdm58cYzuUYW9/KbZgKNpT+H37++ZSDtbV8cmn2LAswK+cr3sq+D8/2/X4NvwAAMIvWm6+WmeUB3k5QC4AnE9QFAJjQqGBELp/wVV6BD+BJvt+v8xoAj/d/dxcAAIDfRk16U8vnyOzwwDxWnijrjPPPzOc0bXUfdQ88jaAuAMBkUpMInZFPahzdeOIgYA0rBn3eeq7RVvdR98CTGH4BAOCFSoHcn5+fX98BAOvwFg68g6AuAAD/cEMIAADzMvwCAMAk4lcsw6BqGGTNTXAWDqdQyyfVOzfMW0AXWMGec1bqdfbW5Z0jy65uD/5VeyirjeA5BHUBACZRukEKv8ulaxkyoZaPmzR4llKAJ/Vd7aFQ/Hnqsz1lOaq1HKmA1vf7rdbTlXq3JZeuJ5/R7XJme4w2qr63NHvz6DmWSvn3PqCorW+GNgLSBHUBAAAeqBSMTH2X6v1f+y73RkFPWUbL9UTMfb69uVDa/qvk3sCopTuSz9lGtcdZZRtR31uavesasa1H8pi5jYA8Y+oCAAA8UGuv/Zb0K9qCTqHamw655a5y9JX43nyubPO97XGmUfXdm9ee/EvLjQquzthGQJ6eugAAN7orcABcZ8XjfGQPvNx439t3Zzt7eIGzlMo9sodnT3lG5bNniICz3Vnftfxb6mFkXfVuZ8+69/aGt1w6Le8mqAsAcBMX5fBsV02qNXPQuBYcOrN34968U+MFj8q7ta1a023B8it+T1rWMbrORm5X73AkKWfXdy7/q+rh6DFjuWuWM2EjG0FdAACAwZ421mSqp22u9+3mrjrYMylYajtagrtnmWWs1RFGtceZruj5XDte7rRCG/GfO3rqMydBXQAAgIGeeqOdCiT0vjZ+9uvrtTSlCdFax9tdyYyB9TDNnvZY2WzBuFoZ3thGK1H/COoCwMutdoMaWvlGO+SiHJ5jlmDNEaVtSH2XS9+a7oje/MIg1Z58Zmvb1raaaYiGOP2R9rja2T2nr2inp7cRvImgLgDTOztYd2b+q1zwrlLOUOlV2ZWsHIwGfpstoLudX1LBvdR3tXw+n/TDtCuCtyPNXLZS4Cw14Vyu7sP2Ta0jHlrizja7sz1G1XeYV6pXa5hPKo9c/rOYtVz8Z/bzLucQ1AVgCStepAjWAU+18vntrN+TGW+oS71neyYvaxmW4Mjn/KelXUalqaV7gyvqspbP29uAMbYHB/andxHUBQAAuq1447hyMBoAIPTn7gIAAACsTO8oAO4WDxfC8+mpCwAktY7x1joeY2vAIzfDcq0cpfxKy9fKtndCk9Q4e7kyABzlRn4d2uo+6h54EkFdAJa2N6DYO4Pv3TMVXy03yUcqXUtePestlaNXbTtqZSt93/pda11Cr6dMFshx2n0d2uo+6h54GsMvALCsvQHFLai2/Tmynqf2+Gi98WlJd/Qm6kgd19Z95Hs3h9wpnEU9PJfNck76fr//+zMi3ZZ2z3cAAE8kqAvAsvYGFEcG4wT2xkn1YN2CVSsFbOLtCMuvly4jhAHd0CyB3fjBWa48PQ/YBHQBAH4T1AXg1Y6Mp8o4tXpeJbCb246t/PYlRsntSzPsYz1lGHFcz7DNAABXM6YuAGQIwv11dj1cVc93bsf2nX2Kq8zyEKS0z4c9i1sero3apt4x1QGu1jLJa+n7Up57Hrwdnd/gaB5AmqAuACQIvv11ZcD1zPXeuR2fz383MgK7XOXsfWzkJIml4+KM4yU3cabjEn7rCRye+bBkTwBzzzpmOje0Psjqmeh3z8OxEQ/UznjbyrUU/CWoCwAZZwcaZxdu75nbnrqJavms1d3bMUuPSZ6lFASdxdHj7qpzbjwW8ZvO85ATH38tb6PUPju7HEeUhk66U+qhl+sLSvyGvYsxdQF4rdprwfEEPm+6SAon9sr1Po3THUmTK8P250hAN8wrV6Zc2VLf15aNbTdeR7cFNrkJ0Z4YlAyPne3/Z1lxYkY4S88r/WcGRJ90Pjtb7VonThsvF18zpX5jStdFuXLkypkqQ0t+uTI4d/NGeuoCsKzwoi7XiyOXppRnz6tsvfmvojZpWS1db5rU5yPqc+86St+3lq+lDmCv8GFB/PlqSkGhlnSjGSYFfjt6PIQPnFL/3v5/pBy1dYTHdfwArPb/eB2t5R0lLnttqJrt37n0cV5xutxy4e9OqW5Lb2nkrtlTeefyK63HuZu3EdQFYFlHAoq573rzdOEI3GXW808p0Jx6bXhP8PYND9dgBqN628bHfOmB/J5y1IK5LUHCuBxxT9ArhoE4orWtes6vteVzgd+99uanl+5/Ztw3OY+gLgAAMExLMKD3gVv8+dkP1/TWhb9G9YA8ekwdLUcckG1dZqVg4Z3ts8kFxc/Oz7matxLUBQCWumkpecp2AMCMzh6CoDX/I+UYWe6rhmToCbq++YHUm7eddxLUBWAJgnXnecrF71O2A5iD3rrwr9zr8a1jp/a82t9Tjj1GHN9nnR9qw8rE36fGCg7TloaYKI2lm5uUrDSebWpSs9z3pWF0cvmVhs9wvuZtvp/P58eOD/NyMwHncoytTxvC9VZ+0NZzvtAzjrcqjY3dm/7IRGlHy5FaNjcxWqpcuc+ferw7l61PG77H9/vVUxcAgHeo3ZAf/b60zt5AYu8yo7TeDLphhGcbOaTBkfGwzxhaIdXbuCWPp5/3BANhPX/uLgAAAJwtfE3z6A17T0+xoxP67DFy5nEAnu37/QrowqIEdQEAeIUjM5674QXepvcB0RYcZC2lh53A3Ay/AABwk5Vvfle7AUxN6jJCbmzG2sRBpTEcU8uV0qb2o9K6avmm/p0bHxN4rj1DH+z5XTvjvOz8BLyBoC4AwI1WvPFcPRjdcsMfpivNPp6bhbs0+3gqXcsM8rlAa/z/3L9T5UjlG/47Tl/KGwCA6wjqAgDATj1DOtTyaQk07122tFzrBEfhcsCz5d5CqH1WWz73VkD44CjMM3W+iR80pdaTe3AF8CTG1AUA4JW2nqhHJxbbOx7h3leVjy67LR/2xt2zrAAJPFeqh3/us/h8FL+REOeX+nfL3/FbAqX15N6igKfz2/wugroAALxGPGxBKTjZOlTDlu/ZRq5jRM81ARJ4j55zxtnj48ZDz9TORSZwA57K8AsAABMrvd4ap6t935pPS7qV9G57aQzd8PtcL7QwTe5V4NJYurnXkVOBjdp4v6nXmeP1pF5bjvNpKQ/wTFcPY9D6QC03IWQqP4AnEtQFAJhUbpKrVLpR+Tzx5rd1m1Lpcq8M711mTy+33jZpWb71s9R3T9xHgLynDGHw1N84CNnP30VQFwBgUj3ByFG9lNwMXOtIfWsr4Cxxz/3UmLWptwBKbwfkxt6N/x2mLb3F0JKftwuAJxPUBQBYwKgAXimf3M014x0JMghQAGc7MnZua6//nnX1LHv0bQeAVQjqAgBMbtTrrq359EwQxj5H6la7AE/nNwigTlAXAGByo3rQ6okLwMy8iQDQTlAXAAAAuJ1gLkC7P3cXAACAuejJCwAAc9NTF4BXE7hiZvEYuPEs4OFwCvFn4f9b8snNVg4AAMxHUBcAYFKtM4jXZiBvyUcgFwAA1iGoC8ArxT0XPx9BLQAAANYgqAvA66RmVv5+v8lxRFOvpMefpQLEqfxL3wMAAEArQV0AXiUV0N3+nwrsbp+XPkul2dZVSmMyKj6fdMAfAAB6ubd4F0FdAF6nNP7oyABbLtgLG/sGAACwh6AuAPBKesiuRxAcAAD+EtQFgAulxujlWrkhOJiftgMAyPOW4LsI6gLwOrmLnSt6brrIutdsF7or9xa+ox7jyQpnaksAgKulriV1InkPQV0AXiU3IZog0fPNFtDdzFimmruD0WFwd8X6AwAYJXctdPf1Guf7c3cBAOBqYUBo+xN+PoqA0zy0xTONntwQAGAluWsh177voKcuAK/Uc5GTulhK9fJtTeMC61rqHAAAeBpBXQBoUAoKtgQMBRXvIaD7fNtDF+0MALyRa6H3EtQFAJhI6+QWtYv3lnxyaUywAQCwJgHe9xDUBQAeacUL2tQEfqltqI0j25JPLk1rGWaihwoAAG9jojQAgEm0BiVr6QQ3AQDeY3vA7SH3uwjqAgBMaNRFeS6fcAJANwAAALAWQV0AgMnUhlcYlY9hCwAAnsH13PsYUxcAYDLbRfnRgGstn9Q4umEPXgAA1iGw+y6CugAAL5QK5Ib/j9MA81n5AYxzCwAcI6gLADdzU86MBHTP59ifT6pNws9m3O4Zy1Sz8r4PPIvz0VpW/M07k6AuAExgxQuUuy6CVwy6tIq3LdyWMMiam+AsHE6hlk+cLs575XpcyYr17AYYgJU95brxjbTdb4K6AACTKF2cht/l0sXDJ+zJZ5UL5CcH97lPaUxp+xTA+ryJtLZch4e3EtSFybhJvVfYQ63UE2nv99rvXCPaL75QKH3PPQRdAADo4U2k5wnvCd7arn/uLgDATOIfg+0V5fjfLd/Hn5tR/nxH2yf3Oro2hPm09kaGt6v9bn2/3//9OZJPaxqAu7g+eJ63t6meujAZPdDmsff1Zu00h73tsx2DM7VjS2/90hiqufSpNN4MuJ4gCCW9x+SIY/vtvV5q41KvpCVQ2/Iqq4AusLLZru0Za8b7t6sI6gJ83MCu7snt13LDnUpTy3PvumbxlKDLimXmOr3H5Ihje+bjnn4twxGNyKc1DcDV/K69w1sDu4K6wOulZpQfnf/mbT8yVzi7/eJ8r27DlvXZr3irpwT3c0ZtS2s+b7wZynnjOH3aHwDWYkxdmNDKs5Gv7ox6Dsdj5Vxn1fFKbdjSk2+F7WiRGiMZ3urosb0t3zK2Ks+jzYE3iscUr40xHn838tw5+vf3rvO664hr6akLsLiVfzRXDsSt2INrxoDuivXIXEb0qFx9Pxx1bMdvPqxaHzWt7f2m4QTe0O7A+9TOafEr+7VX+HOTKo8w+jfnrnP5m347ZyCoC5O667W/lU/Ab74JWXHbZ93XamNN3unIzXbLsndehO29QF79wnHlsq943gmtVvelCax62qJ2s/omLeedt9UJ51vt3BNa/XhQ98DTCOoC/1jxouHIRVoqKJQap7U2I3Rusiq9Xs61t/3Cz+P8amnuMGI/KtXTZobeWr0PtFY/vlYs/wzHRKgnuD9b2Vv0TpA2KgD8Jqv31mYtK+5nK547U9Q9PUq/DeF38b9T9xO9+168XG594Xe58uwtW60MI7ZzpDdOliaoCxNbvQfaSmqv5exZ9k0/Jnfb034rtU/rK9E9PfD25nOlGS4OWUdtP1n197R2/Lce228ZWuGoveedWeuz9GAzdZ2ZStOSTykNwMzCQGDutzL3+xsHOeN89v72ppbLBWtT5+ERZSuVoZYX1xHUhcm5KIa5nX3hUuot3HJx2JNmTzDjigu3vQEC5096zXYjMur4b8knDvA9NUje6imBydqDvtaHoi0PDJ9QXwCbPR2sSj16e+1ZrrejS2kdpe2vrefp1wgzEdSFSaVOhD1P9nrS0+ZIm8R5XN02LTfqpd46ufQtrwOfua1H1tHSni1PnEds3978az32SsunbsTvCJweqduVj0nGad0Prjqee9Rueo6+hTAqcNdbttndfd6J81q5Lu929LXmkOvsMUY9IFa/51m9ja46Bkf1Pt1bzivqt3Yvp/ft/AR1IaHliVTqx6QUOOt93SKVd+116SuMCg6OSnOVPW0SL3uX0quSpTS1PHvWebae3mVh+tb2dEFzrTPaMLXsrEY+hGl9+JLKY4Weinv2A8czKWefd+I8GGtPL/MZr7NT69t7Dm/Np/caqlXvNhw5rkYZVe9bmr3nlaus2EabvW+Y1fI7uzPK3o4oPb8xZ6+DuQjqQkLupB5+lnqtYMSPQe7Hacu7N/g20qjg4Kg0V+ltk3i5u7Xsj6Mv4mcLwLd8X2vPeJlZ2vdJjvaSWuWYLBn5EKb34ctqPTKOHMvxcitsL+c4+7wTL38G++9vpeuAma+zw3XWfgdKn/fk07quo3L1fvS4Gl3GEfW+pdmzzjut0Eax1DXLyLLE9/ut/w7LlQo+1+o6t1yuTKV19JatZ/tzeaXScB5BXeiQCtq2/rD3BHxLAaXUCfoqo4KDVwcZR2hpk83qN1etNwmlYPydvQ7CsuTK0NOeOaO3bfX9Zq+99fjUY3Lk+bG2P9cCnivU24hjuZTPFVao56e54ryzObt9Z7temkkpGJVy93V2WI5WrQ+iR6xrhFyQKuXq36FR9b7l1ftgdRYzt1FO6kHMnrrtuWfoySsXEK+tq+fYbl22VraWde3Ni3MI6sJBPcHaq939I9sT8D6aZku3ipXKGuptrzt7LqXKM6vZy/cGTz4mz1z31Z52rDxte9hn1fPPKs7ufXqmlqDt1b1ZR+XTWuYZekuHRtT7nk4QV9dD7/a1lC8VfG2xZ7mZr/9nLhvrEdSFAVoDuyMDwKnXTXJpeqx8Y3HWj2NvnZzVNjk95RtxAVrTk//Reriqjs/25uPuil7dVx+TPd7c9mj/u1z5NsnM558nOKtez2y3nqBUiys7mBwNPo7qPblXS51eVe89nSC29Y1yxn7du9yR9eTeFtyb7552HN0jeNZA757tTA0FMeO2PYWgLlxkROCt9JrG7E9vV9fTJpu72iZnRJutMFZS6w1Hb3uebbZ6bDGyvsK8zmrD2Y7Jmqt7X626D852LPdatd6f4IrzTpz/6LpbuS3O2vf3vgE203V2vO4R12+j3ozbo/bW1kzn8asCUbOd+1dqo9T6RzzE6V1m5PbfuT/Ueqbv6eA0qm2oE9SFQUpPDeMTWcuJM05Te0q293WWPVa9+d9rb5uEy8fLXK21N0DL62Ytae/QWpaj7cn5Ws53qx+TNQK6dY5lRjr7vBPmEy971Ir7+hnn3ta3iWa/zh7tzoBuy++x8/h9zjxmzrbqtQuMJqgLHWo/HqOe2IU/nvHnrcufZURwcHSaKxxtk73pR9jK3PrQ4Uiaq5/MHn1162h7cq7SDcPKx2TNyPPsqHXNyrHMaFecd44ux3+O9LCb8Tp7j9bfiVJvy5G/A3t+h1c8j6/4m7lZvY1Grjc+56fuY1rubXL5hPdGufxyaXsC6bnlanmE94mpspe2saVuerd95WvSuwjqQkIuCJY6gdUupOI0LcvF65rFlcHBGc1arpqe/Sx3E1tbNvfvmbWUc7XeOHe4oo5y54VV9rUeI8+zud+b7f+1dbWu826t5XM8j/X0+nzTeeeNZm7H2v1H7QF66zm+luZKM7THqHoP88r9/l7dCWKEFcq4R3wctLZhKBWMzAVrc8HT+N/hPtcS8EwtF36ey6OUd+3fLXXTuu2lclMmqAsJLSeP3kBXT96zGh0c3Jvmbn5g3uOqdq7dTPVc+Jee4m/ft+bRsr6jdVTa9jceZyPPs7XfqdUeLB414za1BFJ6b/xLvfFG5NOTx1G189nRfFNm3E94l5bj7oo0bzOqTkvpVuwE8TZhsLN3uV69v7Et66jtY7U84gcOpbz2yNWvY2M/QV2ABgK5z3RWwGCklqfgLd9t3/eu7w53rx9m0XP8b9+fmc/VUj16zl7XE/W0dy3diHwAZnTkN+eKc96IdbR07IjrYZQrf9PfRFAX4AFmuQFnvNYLnpZgbO7p+568zuDiDn4bdUysfmyVXjkdlfdTtbwJ0hLwH5UPwKxyw2PsyWN02hHLjc5j7zqP1G/rOt5EUBf4hwDhWt72wzVKuJ+vcgFQutmOx6Ha68zgSWl9b+acywipMR/vzGdmbzrv1NqytS5G5cNfTz6+Zqfu36U2Nms8rnR8LR2f++LepqVr8HjZXNp43WHa2jpS25G6lq/lkQu4pq4JeuomVb5SPZb+TZqgLvCLkybMqaeX1IgLoNpF8CxWf4Vr1XL3qgWDzmzH1H6cuqlYuS1GlX/2eljlvLQqdXsNdXwfdU+sZZ9IpSmNCTtq2fi7njF4c8vtLc+R7StpLTd5groAvE4qwDT7zWwt+DRz2WcTBvRag43b/3N5lfLTNn/lemBs353Veyp3vKw2/metp/7V+fAsei8CwHr+3F0AAIA9Uq91tUj1CghfJdvTSyBcPszn6a+xt+rp4cG/Wiao2v5s/z8znzs5ps4x8nzlAQEwE78b7/DW3x49dQGAf7zlwqg12Jh67fsNY4/eITfzcqkndGksti1N6v/xZ/G/c+muVBtaJTcu3ln5QMnICXxqbz60PKRIye3rR4/x1YcDyhnVHlua1LK1NHvfrGgZfmdVV7dLat173fH7YvieZ3tz2+qpC8CrlAJwMwbnwp5zpSBTLU3473g7w89TecwoN4RGbZkZ25j/5IIruZ7Q8TKl4Mz2XWnohVSepWXPFh+bqe9alz+Sz1PE59NUz+Sz6uMN9Zx7ILM3j9qbDy1D6MTLp5aJ17fX7L+be4xsj/A8Wkqbao+9bZQbfmd1d7TLSHe2wRvOxW+zwn3LmfTUBYCJlS5SUjc8R9I8+YJoRLAh7OXR00PsyfU6WktvolIP09a6bg0Gxeu+Wuvxn/u85dhuyedJaj26z2rnu+ozfjARfl4KcMbLtOazQsBEj717qO859bZL63XQjFLnf9amLQV1AXiZ3GuXvMcVPVHsU+PMcvN49/o57m0B7M/n2MO8qx8K7jnOj54fcq/i5x4ElnpBlt6kKb0hMKsz22PE6/vx+uJ2qP0/ziv13YxWa5c439RDtFT5zmyX3HXgCu3/dqUHkW8lqAsALKXlNUI4i33sHVqDevHnI4IY9q/frg7uxD0R47bKvbWR2k9yvRpXPo8cbY8RD1VL9ZsaLifXTtolvXyL1H6dapc4berzuB2vaJdZ3sihz6rH55kEdQEWt/IFiB/m/6zcjm8yS6/RVZVe4Y4/zwVRWpdJ3bingje5f8d5nhVwc+zPpyeot6UfGcRwjvktdUxfsb6cXPukzjFPbMej7TFyP8/17Kwt88Tz7pXtUltHHOhtXffdZikH9BDUBXiAFS9CnnhBvdeK7Xen0muypWVyvbG2f6fyyn2e+76W/u1ydRJ/vucmsOUmcs8rq3uX7c2feewJ6o0IYuz9XfR7+tcVPXrPfKjztPNB13fLLgAACkhJREFU67aNqoOR9add0ulSx8CV1ztPbhfYS1AXAHiF0g1ATxCwFLxxk3EOQXLudkUv/T15v+m4qLVBa13MdD6ZpRx7jGqPMwLlI3sAr2bWdhlhxjLB3QR1AQCYkjFGeaOZgo5XSg1Dsf0dD32RSh8Ll4/XU0rTMwxMy7Au8RAccRlmdVZ7hPnX1p1LH5clNURO7k2aMA/t0t4uuSGPws96h0UK/x2nX61d4C7fz+fz4yABKJt5rLvZytNqlnLPUg7204bwLkeP+VywIP489VAhN0RLapmWcSdT6d98Putt26vP/2/7vZm9Pd5KuwCfz99jW09dgBfoedpdu6nsnUDBRSQAM2l9LXnP2LhHxtb1e9k3zIWA7vlmbo830y7ARlAX4OFSvYr2BmxbJmNx8QjASKnfnjseHvp9u0b8qvbRsUFTetryzT2oe+pJb/PraBdg8+fuAgBwrpETh/TeAAHA6r7fr4DuRa4K1vfkvY3Z+ka92723nkZfNz79OlS7ABtBXYAXyd2UhpMSHL3gSk0IAgB71SZUumL9bw3qAQDzMvwCwEvUgqyjJ4PrGe8LAHi37Tolde0QX6Nscg+R42uQ1PKpiepSk+C99Tom3v5UL+pSz+rc8rkJAsMOBmGetfbNrSfX5qvTLkBIT12Al6j1oHVBBQDcZbsOyQV04wBQ6u84iBsOnZEKIKXSh/9/85tHqfkYcp/F9ZSqv9ykgKX2jP9OtVduPXHap7SldgFCeuoCAABTS934exj5DrV2TvXszQWqetYh0PRbKoCYM/LYLLVva0DwyW2pXeDdBHUBOIWhFwCAM1wxxJNrmP9c/bp8a/vmhuVI5fdE2gUw/AJAp9VeE9pePUzN3h2PnVVKE/473v7wc7OEA3CG3t6XMMJK13xnecrYp09rS+0CfD+fz8/qJwGAs6UCnbOcO2cqS48Zyj1DGThOO8J7PCWIQVpqoqb4/6XrsdIytcBRLv1b97WWORhyE3K1TNQVfp+r61r7tub3pLbULsDm+/0K6gK0SAWNZgkkzVKOXjOUe4YycJx2hHdxzLOxLzyb9p2TdoE5fL9fwy8A8E4uSAHW5NzN5+N3/Om075y0C8zFRGkAO830ap6xqPq4IAVYT+q3zrn8fWa59uIc2ndO2gXmJKgLcMAMY0K5uGrnghRgTbnxVD2kex/t/Wzad07aBeYkqAswQG5SAObighRgPbkHctsbMwK7AMAbCeoCDOSmEgDGy/2+hkMhAQC8iaAuwOJWvpkVBAcAAIB+groAD7BicHTlYDQAAADc6c/dBQAAACjJPQj0gBAAeCtBXQAAYFq5yUhzE6gBALyB4RcAAICpbROixYFdAV0A4K0EdQEeKLzprd3w1no6fb/fYh65dfWUAQBq/JYAAPxHUBfgYeIgbCko2xOw7VlXTxkAAACAPsbUBXiY1uBpS6D16PcAAADAeIK6AA+WC9yGPWpHzRyuNy4AAABcQ1AX4KFah07YgrtnrgsAAAAYx5i6AA+19ZrN9aAd2as2XteIQDEAAACQpqcuAKfYgrvbvwEAAIAxBHUBOI1xdgEAAGA8wy8APEw87EEYVM0Nj5BKE+YVB2fDidZS69o+F9AFmEvu3J9LE7rrnD6qPC3bfobUb2jM7yUA0EtQF+BhSjeG4Xe5dD1pWvK42spj+bqpB86Ue0AX2x7axd/d9fbFqPLEDx6vkAvgtrYFAECOoC4Aj7PijfHKwWhgDUfPjbng6l1mK0+KiUMBgLMI6gI0WOHGEd7IcQn3SQ21kxriIExX6rkaLzeqbKXhhlrKn/vcUEMAwJ0EdQEeQC8gAK4Uj79eGlIgF1gN049+eLrllxonvrf8tbHm95b7rjF+AYBnENQFaDRrb93ZygNXmfF4hFWMOH56HijWfkPPOp5Hjf0eBqjDz84oGwBAC0FdAF6jp1dU7bXaWgBCDyxgVqkeqZs9E4/tVZoArXcdZ55zc8MtjCg3AMBegroAHcJXSN2wraVnpvGegO3RddHPMQj7pYYN6AmcptK2nONyQxyk7CnPmeeD3DASqe8BAK4iqAvQyQQpazoatIjzMo7x9RxzcEw4HuyedOGxl3rIWRo7N86/ZyzdlvKUlgnLFf+/pfxhfqm0PeXIfQYA0Ov7+Xx+XEwA7Ce4N5/WHmO5z1tv1Ft7+rb2YqPM9Qo8k+AmAECf7/erpy7AUW5E59LaA630/dEZzfeyLwFvI6ALALCPoC4Ar1IL2I4ILhieAaDMcCoAAMcI6gLACe7q7QuwAudFAIBj/txdAAB4KgFdAAAAzqCnLgCvUJo1fQu+1mY+r81c3jPRGgAAAOz1/Xw+P246AXiKVXvHrlpuAAAArvX9fg2/AAAAAACwEkFdAAAAAICFGFMXgMeJx88FAACAJxHUBeBRjEsLAADA0xl+AQAAAABgIYK6AAAAAAALEdQFAAAAAFiIoC4AAAAAwEIEdQEAAAAAFiKoCwAAAACwEEFdAAAAAICFCOoCAAAAACxEUBcAAAAAYCGCugAAAAAAC/m/EZl8v9///fvn52f353Ge23et6XNptrz2lCcuR+r7UK58AAAAAAAjHA7qxoHOMIDa83mcZy3/ljIcKWdqO1u2HQAAAADgTJcPv3B1T9Yt8LpnvWHQNrW8XrkAAAAAwNWmG1M311P2LOGwDEfWfXW5AQAAAIB3miqoe1dgNDUMAwAAAADAjIZMlLZXbRKyVvEkaD3rDf8vsAsAAAAAzO62oG5tgrTU/0tag8OlidEEdgEAAACA2d0y/ELcQ/fz+fxvMrNwUrPe4GopYJtbb2teo9ICAAAAABxxuKduPPRB3Os1/jyclOxI/qEwMJyTW29L/vHyArgAAAAAwF2+n8/nR5ASAAAAAGB+3+/3nuEXAAAAAADYZ1hQtzScQu277U/ps6Nly+V1ZB095Ry5PaPMVh4AAAAAoG5IULc2zmw8bm38Xfh3+PmoYSFqZTuab0seZw5xsTc4a9gNAAAAAFjPdMMvmIgMAAAAACDv/45mkArChj1Hw96stYBt6fstz+378P/xcnHa3DpyeebW0yu3bOrz2rq3cufKnNquUl4t25lKBwAAAADca3hP3S242BsErAV0tzxTQc3w81TaOJ9cADMudymv1u2Jl019Hn5W28ZcmjhtLa/adu5tRwAAAADgXId76pb0BARLPXlbxuQN9aSNlwsDmXuCueG6UsvuCZKOKE9t/al8BXYBAAAAYD6nBnV75QK7uaEFSvnsWXeYf1yWvT119yx7ZZ6b1ER14XoEdgEAAABgDqdOlLYn8DiiN+qe9Y8MXo4OuF4pHH7h8xHMBQAAAIDZfD+fz8/RwF3LRGW5oRVKk3blPovFY8fWJkCrBV1zk4XVvquVOTdJWaqMLZ/FebYulypHSx4AAAAAwL2+3+85Qd29aQAAAAAAyPt+v2OGX6j1fhXQBQAAAAAYY9iYuqWgrYAuAAAAAMAYp06UBgAAAADAWIK6AAAAAAAL+X4+H2MjAAAAAAAs4v8BKI6zIX5W58sAAAAASUVORK5CYII=')
