# Supplementary material for: Identification and functional analysis of non-coding regulatory small RNA FenSr3 in Bacillus amyloliquefaciens LPB-18
Source: PeerJ. 2023 May 15;11:e15236. doi: 10.7717/peerj.15236 (PMC10194069; doi:10.7717/peerj.15236)
Supplement: Supplemental Information 4 [file peerj-11-15236-s004.zip › KO/CK-vs-T1_map/map00250.js]

getPicJson('data:image/png;base64,iVBORw0KGgoAAAANSUhEUgAABGwAAAP9CAYAAADYbfs0AAAACXBIWXMAAAsTAAALEwEAmpwYAAAgAElEQVR4nOzd7dKjqLoA0GRq3/8t5/yY44xD86mogGtVdXVeg4pKVB4Bv5/P5/cBAAAAYBj/+3w+n99PzAYAAABgBN/v9/PX05kAAAAA4L8EbAAAAAAGI2ADAAAAMBgBGwAAAIDBCNgAAAAADEbABgAAAGAwAjYAAAAAgxGwAQAAABiMgA0AAADAYARsAAAAAAYjYAMAAAAwGAEbAAAAgMEI2AAAAAAMRsAGAAAAYDACNgAAAACDEbABAAAAGIyADQAAAMBgBGwAAAAABiNgAwAAADAYARsAAACAwQjYAAAAAAxGwAYAAABgMAI2AAAAAIMRsAEAAAAYjIANAAAAwGAEbAAAAAAGI2ADAAAAMBgBGwAAAIDBCNgAAAAADEbABgAAAGAwAjYAAAAAgxGwAQAAABiMgA0AAADAYARsAAAAAAYjYAMAAAAwGAEbAAAAgMEI2AAAAAAMRsAGAAAAYDACNgAAAACDEbABAAAAGIyADQAAAMBgBGwAAAAABiNgAwAAADCY/z2dgZLv9/t0FgDg8/l8Pr/f7+ksAADwElrYAAAAAAxm+BY2G081AXiK1p4AANxNCxsAAACAwQjYAAAAAAxGwAYAAABgMAI2AAAAAIMRsAEAAAAYjIANAAAAwGAEbAAAAAAG87+nM3CH7/f7+f1+f0zbhN+1LiM2f7j81N+leXNq8l0S265YPrY8h9tSyk9p36fmz+2D2PJa5m1Zdo0zZaNnPmLL3x+32HeleXPLTCkdn5p8lNKMcMxL87f+jnvu09a85Y51af5SOYmd/1qWCQAAb/WKgE1MWJE9s4ya5af+rpm3JejRS65CnNp3tfuzdv7Y9h+pBIfz5tbfS4/j2yN4FKuY55ad+j42/ezx6R2YvPOYH8l/zfp77NPw+NcGe1LnqqPragnyhcsGAABe0CWq1CqkxzLOLvuInq1rrmrxcWbf5wIKpXXUztv6fcxVZePIfksFWq5w5viE6WPflVp+PXnMw/lb859af699mpPK19lzZEzLes4GzwEAYEXLB2zucKay0zrv1S1rclatUF25T+8sG7nl8F9P/o5GWP9dlD0AADhu6YBNbRekHsu4umL+/X67VvJK27VNO7rOmv22LX/711q5O3t8z+7TO8rGzK7YP08f85jW/F9d5va/qTvVnjPe+nsAAIBWrx3D5go1Yz8cnbd1PIseYuOA7KXG3ziy/CeexN+5T8+UjTNqug2N5sr9dMcxf/p33Gs8pDPrTp0zYnSHAgCAuOUDNj0qRi3LuDJos6Xp5eygqaW8nBkstdbTXYbuKhtHPRUo2lwRmHj6mPdwV5l7ytPBWAAAWMGyAZtURaGmArEf1PPIMkYYtySnZrvOVLTO7PuR1nHF+o92/7nDk8enJrD09DHPuSMwNsL21wwGXePpQCIAAMxg6TFsjuhViTizjNp57wjs3GWUcS3u6h5Vk48jXcyuGnPo6UDY1evsuawjYzHd5cxbmmrTtBC0AQCAtO/n8/mNfMPcMhZCOE84X2sXnZZl1LRYqVl+OG8uz0fHi4itN5a/VD5zeT+738JtaVl/7T6u2ac5PctGyzy1cmMLtWx7zfg3R49PLn+lcV6eOOah3Hpax6mp2e9nzmmp8pdK03LOCae1njNy58jRHLkWAQDAUd/vd82AzRt5Ug1wHdciAADu9P1+dYlagWANAAAArEXAZgGCNQAAALAWARsAAACAwQjYAAAAAAzmf09noNYIr3wGAAAAuIMWNgAAAACDGb6FjQF1AQAAgLfRwgYAAABgMAI2AAAAAIMRsAEAAAAYjIANAAAAwGAEbAAAAAAGI2ADAAAAMBgBGwAAAIDBCNgAAAAADEbABgAAAGAwAjYAAAAAgxGwAQAAABiMgA0AAADAYARsAAAAAAYjYAMAAAAwGAEbAAAAgMEI2AAAAAAMRsAGAAAAYDACNgAAAACD+d/TGQAA3uH7/T6dhSH8fr+nswAATEDABihSyeIIlVI+n/+eP5SJv9knAEANARsgSoWCs5Qhvt+vYx+x3yf2EQCQImAD/EEFgh5USt9rC9Y55mW/38/+AgCiDDoM/OP7/apYc4mtUqp73Xs4j9SzrwCAGAEb4D9UHLiKsvUOgr7H7FvaAAB8PgI2wP9TyeIOKqVrcx45x+8DANgTsAFUsriVSikAAJQJ2AAAjzobwKuZX5AQAJiNgA0Aw1LJnseTLfVq1qsVIQAwGwEbeLkjlaztbT9bZXqGSvXdeYyt7+63JB1ZXzjPE8c2LF+sbTsHOd4AAP8lYAM02SpX279ZKll3P12Pre+KPOT2/5H1hfPcud/2r5Xf/vFuscDwPqAXCx7HAsk1acLvnjLTeRUAuJaADVAt1hpHpZoj9pXSMFDDWO4KYsQCFVt52LfC2ZeTsMzE0u+n59Lsly1gAgCM4H9PZwCY374CtJ+W+jtMv6+IbcJ5w+mlZYSfY3moXederALYsp2lZaa2IbftqW1tzXdpW3Pbmct3TmnfpNLXSG3ryPONKhX86KW0v1rXeXRMG4EaAGAkAjZAN2HFff93rEK/TQ/TxAIVLcsI1x2bXrvOvdj6S4Gh2Pep/Zbbhty2p4JUuc8121vajpp8l6SCQaX0rWaZb2Stx6pG6XcWy8OVgaMVjxsAMC8BG+AyseBNTG0lqXYZR5+un1l/zTJb5j/y9D+1/F6V0FS3pdZ9H5NrSfQmLa2TnvLksbpr/8xwHACA9QnYAKelWtWk0hztdtBjGWc8vf5SBfLK/NV277piXW/S0jqppRvR1V27jhyrXOutsNVWrLXcltd9mv2yY+Uol+bq1jsAAK0EbIBqtV1p3mrlp/+pCvOVlKu4I0GFMy2fYse7NCbS0TzlWm9t62g5/7S2tlPmAICRfD+fz88NCrzXkcp/zRgWqVY2KbExUGLrOLqMM+vMbUPsqXyqBUA4X2yZqTylnv7n1l3artj0mkp3aTtrWioI9OWl9s+TwbrS7+OOvL0lYLzqdgEA9b7fr4ANcE3lQIWDHOUjb6T9U9uipyXPZwJ6PQc9bs1X7TKuGIwZAHiX7/f7+evpTADrUdmAc+7selYSG2i6xzKPfr/lp+dg2rX5quHcBwD0ImADdLN/xTPQxyiBGwAA7mXQYaDpzTSl5UCJoF69N+yr1DhMqbGSwvm26bVjR+XeShXmq/QK89w4Trm8AwDU0MIG+Hw+Y3XBYF1vCEBQL/b2sdigwmGa/fTN9jn2f+n13algTe614rk8pL4HAGghYAP8h6ANVxGsabf6/jo7uG9uGbHyVru+1FuwwvNjTR5a1gsAsKdLFPCP8Ck09KJM0VOq+1Sv7p25dZbyUPs9AECJFjbAH7ZKT/gPaoVlR2WVnp4Mguy7ROXycDSPfi8AwOb7+Xx+bgyAGoI21HJdOW/GintrnmOD8pYGE07Nl8tHbnDg2OdSupq877Xuk9mOOwDQ3/f7FbABgBHNWHEfJc+j5OOImfMOAPTz/X6NYQNP0mKFlal08gQBj2vUvNa8NO+WrvYYjTL+zyj5AOB9BGzgZrU3uDA7Zf19rhz0t2SFSvXIwaawy9h+WilYkwryHFnnE0bJBwDvI2ADNxr5Zhx6Cytpyv47PBW0mb18zfIbacln6tXqgh8AUMdbouAG3pTD2+3fPMY7ONb1Zro+9Ai4hMHc/fL2f6emH5k3Nl9s3v38zlkAPE3ABm4yy804XMVv4D1+v5+WFJVmCtZseh3bbdtTb+EKP+/T1cy7f1gSmy82b+p/AHiCLlFwsRlvxuEqT45xwv1SFfs3H//YODBvlQv87PdLbB+dmbeG8xQAIxCwgQu54YM/Cdq8S+w4v7nlzSrlPhYwaXlrVHgeaC0TZ+ZNqR1EeZ8eAK4kYAMA3EpFdw1h0CY1wPBKA5DPnHcA5vP9fD4/Fx+4xuw3pnCV2t/Gm39Db952xpMKzNSU01xQJ9c6JtaCpvYV4eH4NLHPsfxsy02tx28SgLt8v18BG7hKy01s6cawV8XtqQpgbDtr5hl9m2PLPrKtvR3d3/t5ri4rueUb4+NvAjbwDL89AEbw/X69JQqelBpIMfzuzKCJpfXd4ch6Z9jm3PG7Ws1T6Raxrgx327/RZfsHcCfBGgBGYgwbGIAbRN5mP7bFCK2SgLzVuwU5DwEwIgEbGEDuzRSxrir7+UrTYpXi8HOsS1apu0q4nrPLir3x46ltzuWrlMeWLlI168mtK5ef3Pprxm+IrW+f15p816ipJJXeAFM7psXI86kkMrpR3+5W2/24lGa07QKAz0fABoaRuhneV5BjFfTUGzjC5cUq2uGrVUuV79j3tcvKbXM4z9PbHEsbHqNSHlP7q7T94Xpy+UsFknKfU/sulq/UttXku1YuAJf6u2Z5rZ6ez9N9AABCAjYwqR4Vu1zrilT6XPDlyHyleY+ka1lG7Ta15DEM2rTkqfWYxNaZW9YR+0BRavln15VrUfQGZ1opwYhqWvelWkGmlhFLv01PtTZsaZEIAKMRsIGBlAIbd+UhpabVzGyu3qarAmt7V27DExWc1cpYi1G7nUCLUuu+VGu9XPpY68fUumLzlNIDwIi8JQoGU3vzeHVldsTK8oh5qtUj709s/5NPomOtet5ghMAtnLEPrOylziex33lqGan0pXnCfPiNATCD7+fz+b3xhhiuVvPkLjVuR6rFRKnZeGp6qdtPqVl6Ks+1ywrTpPKdSn/XNp/Zppa8p7YhdRxaugqk8lTady1dt1q7NcR4sl1mHzGaVJmMnRNSrVhi567Y9a+2VUxLa5vcNryRoNWclF94j+/3K2ADV3JjCHF+G2X2EaOJlcnStJoAzOfzZwDnjoDNG39jqUA+83AM4T0EbOBib7wZhBp+G2X2ESPJtVhsSR/Osw/QxL4rLaOlteETY3KNxDllPY4prO37/Rp0GACYx8zdOGauWLXmvUf6mmXUjodzJm+ze2uA6g1auiIDcxKwgQuFzboBTwQ5b8byM3OgifnN+JuhjoHqYW3eEgUXcyGFfwnWAJvt2ugaeR3n3HdwrwnrErCBm7iQ8nYqDsDe7/f75x/9Oee+i6ANrEnABm6w3ZC6kPJWKg4AANDGGDZwo1TQRkWW1cTe1AJ3qX3tbSmQWLMcr9hNOzIYqmtkmsFlAd5HwAZuFrvR0vKG1ahQ8JQwCJMKypTOuzXLqV3X27UE0MI03+/Xft2pfStQ7T7rGSBrPU6p39Q+D6Me+zPByNG3DRiLgA0MwAUboI/a82mpm+qRV0pTlqropqZvx0nl9l/7Cn847ciyegUee73KfZRWa7n9cKSb+0jbBsxDwAZYklZLz3MzyioEC/qLBWh6Vo7fIAyyhNN4n1gADpibgA2wDE+uxuJ43EuF9ho996tj9KeWymXN/osFMWrMMl9Jz8p6eA5PdZ9KpQuDB+HnLU3s73BaapmpeVPLSHVHSuUnl+fc+kvXv9T6StsrGAPvI2ADLMFNzHiM7XGPtz1Zb6nc9ih3tRWlmnW95RhtznY5OzvPmW5CI84X25+9fv+xAEMYLIgFD1IBjf13seDDfnpsGfv0qWXWBDNq8hJbRinYlPtc08WstP01+QbeQcAGmNrbKquzCm84Oc/+zLuzUqMCVe9I0EvLpP+6ovVizXJSgYeaZdbms9T97Wj5KOWltIxcC6Me9oGi1PKdY+CdBGyA6bmJmYNxKPoRIMi7swuB7gplNfskbFGwEZj8r7vL2AwtOnrkrbSMVCugHkpdroB3++vpDAAcNfpNJH8StDlPuc/bdzMIy9r+73263Py5IEJuXXyiLQZK6T+f/+77/fS3a92fb9PjN/jE71g5B3K+n8/n5wQBzEaldW6OX1mue8ib992s2z9rvp9if51Tu/9qu1elgpbbfKlAR2z8lVyaGqlllro65ebLDRycalkT5ju3f2Lzp7atJd+x7fW7gXV8v18BG2BObkrm5viVxfaR/TbvPpg130+xv87ruQ8djzk4TrCW7/erSxQA49LNBOBZggAAzzHoMDCd1pvHnm/UOHPjWuqn/tRNcY/+872f5PInlaZ/KSNwPWOrADxPwAZYXs+3XJxZxpHXlV5lvz96DATcI++5MQRgo/IIdc5e+/zW5iKoD2vSJQqA2+2DRPu38LjZ/Jd9AZzlzXzvIFgD69LCBnit3Fsucn/HPufeLJFbd/hGiNQbIo7kOZweLrtmUNtSq5fYGytauqC17KuUoy1yRprPjTZwJRX6dTm2sDYBG+C1wkDG/u9YgCMWqAnTh/OVXru5b1mSCqTU5Cm2DVu6cP5UM/mabSntl9j3pWMQpg3z1XIjenfT/17zGSsCuErpmsS8HFNYn4ANwP9LBUpyN0OpgExOj8F9WwYurl1f7bbU5uFooOWNwYtYhcqNONBTrhUmc9A6E95HwAZ4tVRrk1RXpdplXiGVp56DKqfWWcpD7fct63zjuAtXHkuAIw8ZGIdrA7yPgA3wWrmKcayrUs/ln1neE4NIprpVXZnHt96YGiQUuNNbz7UAM/h+Pp+fEzUwk9ZASKryG+v+FJun1OIjNrZNuPxUflJjuNSkiS23dnDg2OeabWndLylakZSluujBGyjvALzd9/sVsAHmdFXrlZnNtA0z5fUpAja8mfIOwNt9v9/PX09nAuBpK1QMVtgGAADgX8awAV5rhbcRrbANAADAnwRsgCn1eJvOCkGOGbdBayAAACgTsAGm5RXI83G8OGvmN2gp+wBACwEbYHqCAHNwnOhlxnI0c6AJAHiGQYeBqf1+vz9eTc14BGsAAKCNFjbAElJBG0GCZ4THwnFoZ5/xVgK8APA3ARtgGbEbfC1vnqGyBQAA5wjYAEsTOID32Qdqc+eAmnSl1h5ak/WldQ0A/EvABriFli7vo9J1jorrMeF+S+3Hmv1bOm/F1gUA0IuADXCZ2qfcrMnx5wktZa0UtCkNaK5c97PtZ/sUAP4lYANcQusAalo5wJVy5W6b3qtsKuPHCNQAQJqADdCVm29i9i0VlI17vL17Tu32b2XzjnL59mMS43wAAGkCNkB3bsCJKXUvoY/VA2MtgZgt/Sj7YpR8AABzELABuhmpYsSY7mzN8DarB2qA+8XOKy3jk915vs+dA2cfU+3u87vjPgbXdT6fz+evpzMArEElnFpa2vS3/f78Btv1OHc5/7GqWLnept1dIS8pDSBeSvOEHtt2Bcf9WqMed8YkYAMAExMs+K/v9/uff7EnxKnv92nC9Kk08AZHyvz2+/J7mZfjDs/TJQqAYQlG0Ors09b9d6U3TNWsE1ZwRXfWWHeVsAvIPmgaBgFif/fOW65L0D5NLn1s28LA8J3b1sJxf+dxZyxa2ACn1V7M90+1j3x/NG+jPeUp5emp/PbYVz3yfkU5WJWAFnCXo60mYvPFunHup4WV3tr/e4jlI5bfcGDzVPpYBX6/rDu37QjH/Z3HnXFoYQPcpvai3/Mi1atZbs+KcSlPd16k99vVY1+dyXvpyRYAc2m95ree868IWqeuhamxwlLjvaS2pTa/MwfkHff48mvMfNy5hoANcLtYE1t9nt9lXwZigRrGegvHaJwn4BmpVhP777dp4fmp5pxVc06r6abT0q0k1iWl1FWn5fzccr7qvW29OO7vPO6MQcAGGFqpr3Ms8BOmD7+Lpc8tI2zqGpsvlafaC3BpubV5jP0dTg+XXXOD1bKfSnnPbX8uTcrRp3Qjzefmq559Bc+KXXPOOFrJz+ndmiHW1aV1Gb08dQ503N953Hne9/P5/BQA4IyWi1YsmJEKcKRa4WyfP58/W2rkWu3UrLcmL7nP+zyF+Qv3QyxPqbxcsb9S8+T2a20eaoJWqSdRqW1YWW3g6o37BnjOkXNz7kFLbFrtw4HaBwuptDE125CbJ3WfUbuMHtt2Bcc9P8+qx53xfL9fLWyAebVcvGJpUy1RSsvPzbefp5S/Mxff/VOf3PdH1pcKrhzNQ816a27SVlYTgAO4W+462DJP72k98nR0WbXpW699PfNzluN+PP3Mx50xCdgAr5Vq4XHVfL2kntCkWvP0XGcpD7Xf16zriX37tCuPIdDfzOepmc8zK58nV962s1beNytvG+cI2ACPGb1yOmrecn2q71p3KQ898jjivr/DE8eV8ZWa3pd+L3eez3KB2hWb+M+4HbXnmLPHq3eLyZFaYG556fXbGnHbPp+5j/sV56L9cT+Sp9TyRjjujMkYNsBptTcrqb7MNX2dc9NiY8fs06eWE06PLS9MV9P6I5WnXN/q0rbl0oRKfaBTeatNV5P3vZo88qfSmDX24fvEjnnL+bdHxaJ2GaWxLkYruzV5OrP/R9PrWPaa/8r9OOsxetrsx71mHbNvo7K9PmPYAF3UtpQp9fU92q+5tIzW6a3rLC33zLqP9o+uXWYun7XfHc0X0O7IDXrYMg4AmMNfT2cAgH5UyGBtV3SZ+36///wLp+3/Dv/fp4kto2fecvlNfc5tS2re3DyxNPzX/tjkjkNsv5f2f80xqD1ujl1fTx73u89FyjZ3E7ABWMB2kRasgfUdDdrE5tvOG7HudrHukLX/9xDLRyy/YRfbVPpwW8Jl5ZaTSlPKf+o41VQqWyuesWN7p9T+3JRad9bs/+27/TWv5ljnls05Tx/3u89FT2yjsv1uukQBXWhu/6yZ9rtyAveruYEPgzaty+/9u05VPGJBmy197TJS6UvzhPnIfZdafvhdLG1NmlxeZq6w1R6z2PE/e9x4ztHjHhr5HkPZ5ggBG6AbQRtKlA/oI9VaZv/9Nq0UDEgtvzYPtYGEmopWatmxp9G1ywznKamdpxRQys1XcvY8ecdT9vB4xZ7+H11u6zFrmc816JzRjvu23ivPRU9vo7L9bgI2QHcq5cQoF9BXWCk/+/s6GtzJqZ23dj25Zv8jnGNS3TVK6Xuu8w5XlJW7zZbfEcx83M+ci2bZxs1s+SXv+/l8fg4o0JuLBXvKQ7tSlwj79F1SgZlS15twnty0WJeo0rRYHnJBpNbuSbVPk3OBkpplpFrw7NPVtPJJjUuR27aWQFVuess5oiVAFlNb5kplMEzX2rIp9blm2c6fabMd930+7jgXKdvc5fv9CtgA14ldlJxv3iF2Y8E5AjZ/m7mP/qrHa4Sy+FQeegRWa7pylII1reu+Yn+9/Rz11nPTSMf9qnWPtI28y/f71SUKuE7qBpP1uZHhSjOWr1XPfSou12oZl6MmPdeacd+vcm5S9lmVgA1wKxdTgPmN1PR+y8tqFbZcd6fPp9w17W69x1RiDk8f9zvORU9vI+8mYANMZ5WnQatzQ3PO05UvyBmpbI6Wl9J4Q7kuo2Ga2PWutptVbdqeRjoW3OfpQOFK64GQgA0wBU825uOYAW+UOt9t03Pnw5Y0uenOuQBrELABhqelwZwM0MddaoKDtQHEo4PEGmj7T0e6Khisfk3KQn4f9DyH7dPH3kz09D5UFqCNgA0wrJHGSOCc1Cs44ayat3fUvuGjprtlTRcV3Tb/qyVYFqb5fr8Cvgt5a1loeWPXmXPY/vuj897lrWUBWgnYAENzMV5HbOwGOKvmHFF7Hqkpo6UxSMhLBW5T07f9PXLlzHntmBXLQkwpvz3PYb3nvctbygIcIWADDMlFeE3bTZZjy1OuLn/Kd51YRSw3NsuoQRHH+rxVykJMOIj0ke6WZ9c5k5XLAhwlYAMMR4VnbYI2z3Bj+/w+eHr9I2o5F9h/a1u1LJRez75P13NdrfONxD0C/EvABgAWNdJAk73kKha1XQ+eqgyscgxq5Y7VkX3xtv23kjeUhdQ2tnTJ3JZzZGD0owOmt+Sxh95lAVYnYAPAsDxlO+5t++5t2zuroxXRUY2ct5Knfy+rlYU7tAw2HKYf+RypLECagA0wlNobijOvt4wt52gT4hFvfs68MnOEGzs3YeeNWjavMkql5G37vVbtoKqxQURneLvcyHlLefI8W9pfM5eFK5XOc7k3S41yjgwpC1AmYHMTFZC5uSCMpecrKs8MWvdkucht85FtCud5YttSr+6kzUg343fYykisrKQG30ydP/bLak3Dn1r3z75ydmY5jOetZSF3bW05P9Wc51Jy8z7hrWUBjhKwudDTlR/6cSzntr/hcfzGsD8enpTFrdTq60o1Y9bUpMmlq0lT+o469iGbVcpC6bzS8xzWOu8sVtgGOErA5iJvvGleWa/WHPR1RUU/1jVo+zv2lD0MOLQ0280tO7eM2BP+1HpKrVZquomF6WvzXaPmGJaeCh5tkTPSfM4pED+HCOiyURZwD84bCdh05mKyPi0CxtEaKCi1sokFH8L+0+H0/XLDNDX9zcP5wnzm8lTqmx77XNOdLGx+nQpS5fJdKxUUiqVpWV6rp+dzToH11ATsU9/XpgnT15xTZ6BiDvA3AZsLuMCsL9bnmLHVHK/cca0NCB1d75llpPLd61y0DxSlln92XbWtklZVCrjVeFMFx/n3HfbHebbyXftwIJW2Jk2Y/ui8M5ilLDg3Ab0J2HQ08gWE/o60JuBasSeKNTfCsem9brp6lI/SMq7Id7juO4MoV23LDJxXyuwbRlf6DR99AFDLb+QZ9jtwhb+ezsAq3GC/k5Y2Y9lagYz4W+xRTp4oa0+2dhn1WF7NeQXSb8MZ3b6raE1+e9w/rn4POmtZAOhBCxtgSi39/2MtUMLxV8K/w3WkWrHk0pTGO0rlr3YZsfF0UtuyzZuavs9LLH+ptEe78qxewThL0AbmVXs+7BXIdy4FWJeADTCU2i4hR5uUlwa07b3elmbxqfmObEdu3S1pa+bvOZYNwOxqz4O1Qe6abryt8wIwB12iOmi5GG5NZMN/LevKLfeIUZ/iHtmmcJ5Rtw0AiMtdu992Xa8J5uzvfWYZnLeWsgC8nYDNzfbdEvb/zl50Zh2cLrfdR/LV2loCAGBEpQHlw3vJbVrNvADMQZeoQdR0A9mPSyEQMQ7HpL/SPrWv5+b3AuTUvtlvRKlxwmr+McsAACAASURBVD6f+PhipTSpAXdL94upeWczc1kA6EHAZlGpQULDinA4PZYmtrzUunID7dUOXBpbT2x6adDZ1PpK2+tmYAwCYWtyTIHVlR421Ixt1jL+Wcu8AMxFl6gJlbpQxd4cU/PWmVSa1JtocvPVLCPVfDdcT2z6flopX2H6lnzzPMdiHYI1AABQTwubydRUXnMBh9Y33LSu98wyagIvZ8SCNuHyVSbHotXTOhxDAABoI2AzoFhXn1hlp+Y1j71aJ/SoaLW8erJ3q4pSlyvGdnUwj/5yYzRQxz6DOWgJCsBVBGwGsQ9WjHyT3uMp+RNP2kvduhjf0ZZfPGPk8xhAL851AFxJwOZmqZH7a0f7Tw3Ym/o7XFeqFUsuTWrMm1L+apdRGrsm1uIoNT22f8NppUGPW7vh6OrxHPsdAABY1ffz+fxUes5TaX8vxz5NC5h387s4J/amvZa/VzXzeeUNx+eMmq7eo1Eer6Es3GvUfRoa+fjDFb7frxY2QF+l163zHsoCV5mxPM1cmSNPeWSjLAC9CdgA3Xjywd4bW38A/W3doJ1DAHibv57OwCoMZvtObiD/9v1+7QuytnOk8yQQ4xrCJlcW3G+/l3MEbyVg05GLyLu4cPyXfUGJMgIc5R4LgDcSsLmAG4r1Cdb8y76ghUoXV9hab5XKVk26mvKZSlObD/5rtetISznIlaXcckvf16xjRDVlYZbriHLQz2rnCGhhDJvOWl8JzXwc23/ZFxxhPAp6qn1bVk2ZO1uxUqbbtey3Gc4dLW9va62kh8utWe/MlfSc0cuCcgD0ooXNRfbjNXjiNrfwGI56cwDwRi3n5NJ1uGZZuTSu822OXFNHHw+rxz1CbBk1rU6uys8djtxjjRyIUA76cO8NWthcKvWEj7m4SMBz3KjRojRYaSnNGVrY1tvuhY7up/2+PrOcq5VaVRwNOKxUxnqUBeVgPaMfU7iTgM3NVjrxrHyhoKy1e0HYfPnsxTi8uTlbFsO81qwzXP9INxhH8hLO89RvXGD7Hqvt59rtuborRW75q+3zo3rt+/B6MpLSOEkjXSee1LMlygjbE5qhHHw+4+27UfYLjEDAhkNGO7EznlI/6zNNmUvLPrO82i4TqeDTnb+NUmuC1ryE89x9wxQLMjnX9DdSYPGIVJl4OtBYY9R8ze7J/dpaHu8on7XrWK08Pr09sbIwQzn4fJ7fd0CagA2HjT7gG8+JlYsrgxm9ymCpPK/WN/xJ+/PH7AGEq/TeH/YzjKE0UOzZZfuNz0E5AGoI2NDMRYCjaroa1bTyqOlykGr9UupHHlvGEbkWOLEWJLEuY6l0+79r8l1qudKyH/d5rcl3Sc2+bhkotiUoONJ8Iz1pXd3V+8K+Jid2fm49Z9Zex5TDcSkHQC0BG+AWuQBBWOmvab0Va5kRu0nZ0tUGeFJ5bLFvOVLKQ/hdLBCS267ctqc+1zTN3uclF3zK5btGKiAUS9OyvFZPz3dl65fVb9hzwa+wfIbf79Psl5X7jeR+F7Hl8y415TE3b+rc2zJPLD+rnwdGoxwAvQjY0CQ80bdWznivlrJSmy4VlMilTa0nFcw4IjV/KQBVymtpnbE0vX6b+0BRavln1pVrTfQGpWAbaTW/qzO/vZo0jhOb2rIWm9ZaXmvmUTafoRwAvQjYAEO4OlhSY+QKcu3Tte3zFeu+K5By1XbMoHcQfOQyDQBA3l9PZ4D5pZ7s815Xl4maZbeu/0irlic8kaenWrzEWvS8gXMqAACfz+fz/Xw+vzfeENOuZeBP1lfbp3ov1u0lNr3UoqNmubVjS6QG002lL+U9tazUMlPz5D6H86ZapOS2Jza9JkiQ2q+lvIa0/CgrjTXU+vcqZg5mrXg83k55ZKMsAL19v18BG45btTJAvSvKwFsqnW/nuJYJ2AAAvNf3+9UlChiHCicAAMDfDDoMPC7VhUawBgAAeCstbIDDeg2O+tbBZd9KyykAACgTsAFO8UYbWgjWAABAHQEbDlPpYk/QhhLBGgAAqCdgA5y2dWkStCFFsAYAANoYdBjoJhW0UVF/n7AcKAPt7DMAgHcTsOEwT8yJiZUJLW/ex7kBAADOEbABLqfyDgAA0EbABiam5QojE6g7RytGAIB3E7CByeyDNCpzjExZBQCA4wRsYCKeuDOTfVlVdgEAoI2ADUxga6mgwsus9m8QU44BAKBMwAYmoZLL7FKvfQfazfxbcj0DgDoCNjA4XUlYyRa0UabhvBl/RzMHmgDgbn89nQEgTcWWFWlpAwAAZQI2AAAAAIMRsAFgWFriAADwVsaw4TBdda5V0x0qVpm987jM/tafUv73+7d17JVc2pr1PrFPexzPHnkXpIE+cr/p8PxWWkYp3ZZ21usBAIxICxuY2HZj/Pv9/vl3tLJbO1/LzfsZd1TaS5WUHvu1db013/fU+3ieDfaE+x04Zv9byn2XO7+1/B4FWgGgPwEbgEDsKXFL8GCbXwUmbb9/wkANf7MvOKrU0qX1fAYAPEOXKA7T9Hl8YXP4/d/747evOIfTYvPHjn04rXbdubSx/NR2M2pZX63YMo4sZy+X79x6Yt21Un+H03scz1weSnnPbX8uTUoqTyUjzTfCuVTFfA1hwPhMN6b9b7mmReKRlpr8aYTzAQBjELCBBaSCK+Hn7YZ6f3O9n566OU+lC78P/69Zdy5tblti6z+yvqP7O7Z/QqVxb3L5zq0nFcjaT4+lKx331Hpi+czlIbZtKTXBnZbKy9GKztPzHQ0innVXF0f6y/2uSufMmmXs5c5lRx7eKGt5T50PABiPgA0sIBcsqE3fe/216659Kluq9B/Z1pYnwq1qlnu2Zc4WdMl9f2R9tcezNg816+3RAmpmtcHJnq5ePs9p/a0fLQvK0DXuOgcAMD4BG1hUj5YkZ9TeZLa2xDizjLNqbp5ruhedFWvZsv1/1Q1+KviTCq6Uvq9Z1xu7TVx5DPdUBOkl/J0qW/3cdT4AYFwGHQYu1bvSfUclPtbyZqSb5idboOy7POXy0COPta1zVnNly6/PZ6yyzBxy3T73/7Zp9HP1+QCAsX0/n8/PxZUj3PRfq7Y1x6alW9KWPjb2SGlMkdg8R5aXWk5p/iNjMZTWl1pubv/Gvqud1rKM1mVu38eOWbjM3H45Uj5auqU5f5SVxkpq/Ts1jTnVjk0TKxOxc24uTW05OtoKkTL7DeB9vt+vgA3HuXm4nn3METOUmxny+DQBG3JmPZaz5vtp9hvA+3y/X12iAFbiph5gPbpGAbyTQYcBFvDGNyvRRjAPAGAuAjYwMG+IoNZMZUSZhj60uACAtQnYwOAEbViJsgx9+B0BwPqMYcNhbhbv5UkqsxOsAQCAegI2MIHf72fAQaYmWAMAAG10iYKJpII2KsKMJiynymg7+wwA4N0EbDjME/NnxPa5ljeMxrkBAADOEbCBBagcAwAArMUYNjf5fr///GudL7e8o3kBYGzO1QAA76aFzU16v5r5zAC0WmMAzCk875/527UAAGBsAjYD2wI8xooBAHiX2IM5QVeAd9ElahFhF6n937npsTSx5QEwrtaKm4oeAMD4BGwmUOr+tLXA2afbbsb3rXT203NpYssDAOA+ucCqoCvAO+gSNbiagEkusFJzQfea6PvNvH/dJAIAAFxPwGYAsf7IsXFrUmPZ7Kf3CgSolF9vxn08c6AJVhAL0IctJ0u/0xnPPQAAb6RL1MP23Y9GvIlWQQcAeEbs3nDE+0UArqGFzU1Sg/vmuiPFWs6kxpsJBxbef461vsmlSY15A8DzSufo1HhmqfQAAIxJwOYmLTfJNU9TSn8fWX9sQOKzywQA4DgP0gDeS5eoFzv66u5tvv2/O9b7RqW3g52ZP5fm6LEF7uE13gAA69PChuigx6W0+3RbxT43r4p/uyeDNeHxVdmD+7W2rCy1kvQ7XsvM11VlsV3NgOIArEfAhv/INblNfbfdRKTebEV/tW+COZLGjTTAHGY8X7svOG7G4w3AObpEEZXqDpO6WYgFatyUHadVCwAAwLtpYXOx2YMWVwYOZt83Vxk9WOO4wX1yrR1L6YBxnBk02G8e4L0EbC7QMibMk3IV77P5jr1KvPc6ZpbaL6MFa2L5GSl/8DZHxxEDxtB6j9j6mz96DzrqOWTUfAHcRZeozrYLy/ZvNqV85wINR5bHn8I3ND3VosVNEowlN47Y/nsI5bop174VsNdg9/yrtN+P/Oa371a5fq+yHQBHaWHT0awV3No8pwYXrhmomDqxsYCeKFP79d6dB2UG/lXbws0bZEjJncNr3wooWHOt3H3UHb/57bjPeh8LsDIBm05mvMgdye8+aJNblhu3/sIgSjitV5qnWvac6d8PpDkfv1fp3qT1gc3ZNPt88adR7yXDblb763Wqy9Z+Wpi+NF8ots7aB4cAsxOw6WDUC+xVem3rDDdsTx/X/fpTn2vSt6S5e5vdaMG1/LbWVNOFKVUxzqW/wxvL5Axj+qWCIanAS6w1bmxamL52vtw6S/MBrELAhkusMuiwYMK13FwdN0PAk/Nqu0kqD8TUVmaVn2fUDjp8x2++NJZObEzC1EOfXEuZUpoS5z/gbQRsOKymsj37YJie2lzHPm139O0frOHIOGK8W0uXp8/HefkOLfu3928+dg2JHfP9tFhLl9I6Svd+uRY0NesIKbPAygRsTnJzU6emj/LIrhiMb8b9wHOca/h86scRA8Zy9Dfa6zd/9BoSdmvqscye+bsqPwCjELDhdrNeTHsGbWbdB724qWrz1v0lqDnGOFPAs1p+86kXB+S6EtW+jCDWJSr8LgzshJ9jwZ9wvKVwObG0sfmcG4EVCdhAgyta2kDOG8ubm+9nHO1y98YyOoNYBXgTqyCn0myfw2m1abhXa5er0rTaru+teSiNz1UqR/vvlDdgZQI2wK3czNd7274SqMlrrdC0miUgXZPHGbbjDql9EI5PUpq3tJzSsuhPGQd4h7+ezgDM5szbDYC41FtI3io2ZkXLvD2XV1qXcyK8S6rb1Rn7sXoEowD+pYUNAI9yc97PaIGT1JgUqXEnwmmx9Nv01PgaLWNwAO2u+h35fQL8ScAGYECCGO+VCkzUCrs2nV3ekXWG6woDL6mBQ8NpufSpz6llXbn9TxktQMc1Viu3ANQTsAHgMSoi/Ty1L3NBg1RXt9RApall5cZQqQlarBjY8LsBgPUJ2ADAIFLjzxytnPdaXuxtQ7Hl7Ke1dkdKtQrqMY/gBgAwI4MOA/AIrWv6Cfdlz4GA961kWl/3veUl9d3dVmxpAwCsSwsbACD55pdcwCXWwqVmsN/YoMOxgYX3n2Pj45QGIw7TCBACADMRsAGAAZTGgum9rppxZVJSY9C0LK9mGTXz9cgLAMCIBGwAYGKpljEAAMxNwAYABpAbwHf7+8h8pel3inWbAgAgTsAGALiFIA0AQD1viQIAAAAYjIANAAAAwGAEbABgIbodAQCsQcAGAAAAYDACNgAAAACDEbABgIWkXv8NAMBcBGwAAAAABiNgAwAAADCY/z2dAQAA2szc9c2bzACgjoANAMCEZgx8zBxoAoC76RIFAAAAMBgBGwAAAIDBCNgAAAAADMYYNgAAC9mPE5Mb56Ym3ff7PbSM2jwAAGkCNgAH3DFw5lXrqK08vWEbYTVhgCUVcCkFYrY0R9ZVmwcAIE/ABuCgGSsgrQGSN2wjrKTlN1sKpGzBlx7rAgDaGcMGABaiEs0mF5D5/X7FgMzRde2Xq3UNABwnYAMAsJjaQEyPoE1s/ljXKACgjYANAMBieregaV3XfjwbAOAYARuAC32/32SFZfuutkJTk+6pytFd29m6rDeyb3haqnsUANDGoMMAF8l1B2h9i8rowZo7tlP3CujP7woAxiVgA3CBmrevrODu7VS5PM6YIu8QBj1Tr92Ofb9Ps19W7vXdsXWV1kE9v1mAdxOwAegsrMyUbrZrWp2UuhU8MV7E3du5r0SqwEBcTQC1Nsiae8NUy3IAgGOMYQNwgS2oUBNoqVnO2TRXuXM7N8bEOM6+g3kITgMgYANwgZbgQ6oSPXqw5vO5bzsBAOBtdIkCGFgY4IgFN2rSjG6FbZhFSzc2xqa11Jr8PgHYCNgADCo3GGhLmtG1bsOM2ziacFBZ+3M+jtl6/B4BCAnYAHSWe0NK6e0q+zQ5IwQt7txOb5y5Rhi4AZ7j3AZASMAG4AJXvF2l5e0td7lrO1VkrmX/AgCMR8AGAGAyM7eKEiAEgDoCNgCwEJXh95jxWM8caAKAuwnYABz0horHG7YRAABGJGADcMDVT7ZHGVT4SiNsIwAAjOqvpzMAAPSjVRQAwBoEbAAAFvT9fv/5dzZdTSBQsBAA+tIlCgBgMWGXw1QXxJquiYI1x125X67e57qsAjxPwAYAYDEtle1S0Ob3+xWDAzVp3mrGwIdjCTAGXaIAABaWC8j8fj/BFgAYlIANAMCiagMxgjYAMB4BGwCARWlBAwDzErABAICb1L69a582933NMs58D8BzDDoMAPByNW+L4rzat3eVvtu+r1nfme8BeJYWNgAAi9m34ogFCcI0YWBgX5Hfp29Nw3/VBsVqAmg1yxKEA5ibFjYAAIspvaa7Nk0uXU0a2m3Bmi34ddW+DdcDwHi0sAGAhag4w/y2YMpVARVd4ADmIGADAAA3ywVNrgymCNYAzEOXKACACenKMq+ngyax8YgEcQDGI2ADAAtR8XoHx3he+9/oE7/X2ADTyhPAmHSJAgCAG4Rv6Ip9t41bk3vDV7is2HJyaQCYgxY2AABwgzvezNX69i6tawDGpYUNAAAAwGAEbAAAAAAGo0sUAABcxPgxABwlYAMAABe4anwYb3YCeAddogAAAAAGo4UNwABiTeb301Z4kvqGbQQAgF60sAEAAAAYjIANwAByrUtWaXnyhm0EAIBeBGwAYCGCXwAAaxCwAQAAABiMgA3AIGItI1ZrLfGGbQQAgB68JWpxsbeyzLJ8lTjg8zn+Jqnv93vqPFIz/9l1XGHEPAEA0E7A5gVmvHG/OtDEumor2Z9P399Gr2X+fr9L8jeS1m3c0t+9P2rzBgAAVxCwAV5nHzAYeZkctwV4tDaZn9/VnPzuAOA8ARtgGatU0t8Q/HlyG/ete/ZlJiZsDbQvW+H0WJp9uu17yuyz+TmGAHCeQYeB1/h+v9GKeTh9/3ds+v670jKPBiXeUMG5YxtjwZh9wGUfYNmm7z+n0of5T6XZL/sNgbgewn3GnJR7ADhPC5sXannqVRpnoqUlQyrt7K0hGE+qlUPYMiI2fV/BiFXo9+lTrXly6y6JVWxW+33ctY2lSmLrOo1pc63Vx256szeMzQUAVxCweZmWimSpktnyxCyV1lM3eqspU+ET31x3mNK6rh64eB84WkHvbYwFoGuCaHtPVCZ1F4mzL9alpQ0AtBOweZmzrWHCZbn5YhStlfS9lkrimTFycpX0VMAgbO0zs97b2GufjPoGqjdZoXxTtsIYYwBwJ2PY8Id9N5AeARldoZjF1QHI0rgcrdNndGQbY2MG5c4r+/9j08L/9+e7WJrceEalNOGyVzqWvdgv7+JhDwDU08KGqNi4HmeXUzMdjggHeI1Ni1USUoPIppaXG7smnEeXl35aW0CVpp0dc6i11dYTrXecYwEA5idg82KlMR2uWr6KBL3VVNJT02LTS38fWQYAHBVrleTBAMD6dIl6qbuCJqVuBrFuBDC6q34/bxice6RtTHWJWqHiM8s2nG3BGXbdTU1rXW5qXUeXeZcjXZln2TYAeCMBmxeKdRu5wn68jn1XktR0GE2sC9VVFfrUb/LutxddabRtDLst5cYX2lOhHUPs+pGblhIezyPd6u6UK39H8jXStpF2tpsmAHMSsHmZ2CCZ4Xe5p825gTxjaWBmsYrMlRX6fUBj/xtd6Wb8DdsI5Bl4GADqGMPmZWqf0NSM9dHrTTcqavCvHoN9j+7INoZjNYQB5nC5sXXVzJ8KUpcGpN6nGdEMebxCqWykBgvPHdujZSeVr9wg/2fKXy7vNfmKpa/NNwDQh4ANsAQV+nWl9mXscyxt7fz7SnuqQpqrqI5caW3pBpuq4F8131mlLkI15WDflSqXPkzTUnZi+YoFinqUv9jn2Lkrla/S/srlm+vEWibZ5wBrE7ABpqdCv779/q0VS1vbynD7uybwMFPXjtbyd7S8Hmk5dVSqZUlqfa3laFtHKTAUW1fNcs8sI5WvXueZ1P4q5RsA6EPA5gVmqkzAUSr063qqpVKqhUVIhXUOd5ejHssvLaO2jJ5ZtxaCY4m1GgVgXQI2i7vyYq61AKNQoV9b2Hqpdb7StF6cE8d2tBz1Wu/Tyzi6zrv3FwDwLwEbYHoq9OuLBePC4x0bVyNMF+sOF84fW1bqe0+7n1PTzTE8zqljFUsfO5+E5SGcPzZvrqtTzbgzufyWfgP7eVPTU7+F2P6qzXeJc+E5gmgA7/H9fD4/F83j3nzTYdvfue1nXbHvYpWQ2Hfb97FKUKpiEkqNjZNb/pEK/RvK2Bu28Yxw/5T+ntUq20E9xxwAyr7frxY2wPxaxp2pnVa7zLPLAoBaVw4yDcB4BGwAAGBwqdahpRZLuVaoubQ16e+mdRbwNn89nQEA4L2Mx/EuKtzHpLrWlrrx7sc7Kv3WwrQj/jafGHwb4EkCNgDAo0asGNKfYM05qX3X2i04JnVs/DYBniVgAwAMQcVwXYI189u6X6U+x96qVponlbZl/tR6U/neTy/NF5vHeQq4k4ANAPC4UbtgcJ5gzRpi3bFSXa7202Pzx954V5oW+xy+yj72yvtY2pb5wvmdp4A7GXQYABhGqjKkwj+P0QeunVUq8FUbPOgRONsHaWrX17LO2jc7pr7LBVNyb3isDcII1AB3E7ABAIZyplLK8wRo+gtbhmxSgxGHUvPVzHtEOBjyXWViv50t54za+ZRt4G4CNgDA8FSUeLt90CacnhMGI2KtXlItZ2KBnppWNke7D9XkYQQj5glYk4ANAABMIAy8lKQG5k0tOxcMig3SG85Tav0Tpg+XsR83JjYGTZiPWDAqNbBwLG1uvtzYNYI1wF0eD9jM3MQ5dxGbyYoXnTuOx1XrWPF4AAD3a72nqB0vJjceTMtyWqYdyVtL2rN5ALjC4wGbz2fOk98qAyLOHGgqcTwAAACYldd6AwAAAAxGwAYAAABgMAI2AAAAAIMZOmCzvbqwZlyPUrrSMlrWVevO/KfSXLFdK2h9xeSZ5dj3AAAAtBpi0OGY8HWFudcXll5tWBOsqV1XrTvzn0pzxXatQLAGAACA0Q3bwqY2sFAThDj7/RF35j+VRnAmrtd+OXpcAAAAoGTYgE2NLdgxa5ef2fO/Oi2SAAAAeMrUAZvP599K9Rb4mM3s+V+VYA0AAABPmiJgk6s8965UX1FRvzP/R/LAf9lXAAAAPG3YQYc3d1ae7w7W3GWEPMwmbO1kHwIAAHCnoVvY7CvJV3cXumJdd+Z/5DzMZuuitv3bpgEAAMBdhg3YbMGF2IC829/7AXtjr7COLSu1jtS6Zsh/Ks0V27WCmv1Zmrd2Oak0AAAAkDNsl6hci4b9dzVjw5TS3P1a7975T6XRKiSudTyh1H4+c+wAgLXd0Tr8Ku5fAMYwbMAGAABmNmPgQ6tggHEI2AD/cceN2lXruPvG+A1PT9+wjQAAMKIhAjarRPJX2Y5VOB7HzVjRfep4v2FfvWEbAQBgNI8HbGasCMSssh2ruPp4eM03AAAAV3o8YAMAwDxmbsE20sOW/X7M5asmXelBUu26ABiLgA0AAE1mrPSPFGgKAyypgEtNi97SdtWuC4DxCNgAh+VuMDelJ341N6Kr3Fie2V+90lzp6u3LrQN6S1WCWwbsVlZJaSkbpbL0+/2yQRvlEGBeAjbAIambw5anhkfXMaMz+6tXmitdvX25dcAVtkpwqbyO4m0B8JXkjss2vdexUwYA5vLX0xkA1lJ7I1iT7g03lb32w6j7qmfeR91G3qXUmuHz+bdSLMhISW0Z6VGelEeA+QjYAM1qn9B5kve31ffX6tsHvX2/33/+7f8OP4fpY3+Hn3PzlNL01LLcXAu9mjzOHIj4/X63BffuXBcAfQjYAE1aKuesv79W3z44I1Y53n4z+99N2O1lP19sWix9aTk1aXrpFazZ8pfLo3MLACszhg1QraWFRO9+9zO6Yn+NNE7FU9sHM8gFEmJBm88n3u0vF6zIjXvy5DhhPYJALeeWNwRtnBsB3knABmiSelpMXM/9NVKwZr++XutXlphN7O1mpYGK9+n2f+fWEc5Tk6+aeZ7+vdWO9bPiuSHc5tjA67HyFabZLys1gHtuXQCMTcAGqDbL21JG0XN/hTfnqbco3dmy6e7tgxHEgi9H5s91l7rbE+t9e3fK3LbXlK9Yl7ojywFgbAI2QBc1T/Jangjm0qygZX/FBgttSfOE3tu3/37F8jCrUcrbETUtW/b/18wXK6O5abEuUbExZ8KBgvefY7+p2Dw149vcRfdaAKgjYAMcFnvC1+uJYGlZMzq6v86mucuV21dKx3NmPC41gaYj25Uag6ZluTXLqJmvR16uNErrIgAYmYANAAC3eVP32plboQHwPAEbAJjQ1qVl1Yrum6zW3a+my2tu3h7da0dwZX5G3F4A+hOwAf7giWC9N+yrN2wjPGm1indNl9fUdF0lAeBfAjbAf1x987vSU8E3PD19wzbObORWNrlXEu/T1La4aE1Ts/6rHRnUNxYgHfH4AgDXE7ABgImNGLSpDbLULOdImiNdca5UGzyKBXi+3+/j+QcAniFgAwCTmzFoExunpFeakfZDKNXqpvSq7xGPLwBwLQEbAFjAPnDxdMV+PyDs03kZIQ8xsWOVG+NlpADJiPsTAFYkYAMAiwjfnPO0p1v+5PbDKPuoZf+MkmeuIxgGwJ6ADQAs5q5K3+gBhFxLnzv2UW7/HFm/yvz6RmklB8AYIai3rQAAIABJREFUBGwAAG5SGnQ49v1ogbHR8tNi9EDISN0JAXiegA0AcAmVzr/V7IPU4MKjtrgYLT81Zgo0Pd2dEIAx/PV0BgCAdWxBh1hlc19h3j6HlegeafZ5eLLS+/v9mta9b12x/dtP511GG2wagPtpYQMAdFN6lXcpXY80Mwc4Zs47/WlpA/BuWtgAAAAADEbABgCALlq68KTShl3Crpp/FrpGAbyXLlEAwGEqkmx6BWvCQZdb3pyl+xAAKxGwAQAOUTFmr0dLkNoylVuXoA0Aq9AlCgCA29QGVI4EXrY3c2n5BcAKBGwAALhFS7DmDEEbAFYgYAMAwOVaWsxoKQMAxrABAOAmYQDGeDMAkCZgAwDA5cLAzJXBGoEgAFagSxQAAKdtrWdirWha5t3/C1/xnVtXaj4AmJUWNgAAnJYKktRM3z7nAi2x9DXrAYBZaWEDAAAAMBgBGwAAAIDB6BIFAEATr9sGgOsJ2AAAUM1YMQBwD12iAAAAAAajhQ0AQMTM3X60ggGA+QnYAAAkzBj4mDnQBAD8S5coAAAAgMEI2AAAAAAMRsAGAAAAYDACNgAAB7WMF5NK+/1+//mXm7eUBgBYi0GHAQAO6BWs2Q9sHP5dmwYAWI8WNgAAB/QImtQsQ3AGAN5JwAYA4EK1LWK0nAEA9gRsAAAu0hKsAQDYE7ABALhAS4uZ3+/3+f1+xcCNVjgA8B4GHQYAuEgYgDkTcBGsAYB3EbABALhA6W1PLfbzCtwAwDvoEgUAE6jpLsO9tuMRa0XTMu/+X/j67lhaAOAdtLABADgg1cqlZvr2OddSpiYNALAuLWwAYBJa2QAAvIeADQAAAMBgdIkCgInsW9noKnM9LZoAgKcI2ADAZPZvC9r/TV/2KwDwJAEbAJhUGLgB5iIoCECOgA0ATE6lD+aklRwAOQI2AAARM7dcEgCYg+6NAOQI2AAAJMxYgZ450PRW+8DNjGUOgGt4rTcAAADAYARsAABgAL/fTwspAP4hYAMAAAAwGAEbAIBGLa0gUmm/3+8//46uq2Z+5qKVDQAbgw4DADToFazZDy6bGmy2FKwxQC0ArEsLGwCABj2CJLXLSKUTrAGA9QnYAABcoDao0hp82dLrDgUAaxOwAQDorCVYc2b5xjsBgHUJ2AAAdNTSYuZo0EV3KABYn0GHAQA6CwMwxpwBAFoJ2AAAdBQGZgRrAIAjBGwAABpsrWdqX80dzhvrApVaTmxd4fyCQfOLdYmLtdJK/a0MAKxJwAYAoEGqclwzfR90qVl+67oAgHUI2FCt9PTHzSMxyg0A5J1525frKMC6vCUKAAAAYDBa2FAt9/TH0x1SlBtgZkdbPQAAnCVgAwAQIajMnY50i1JGAdamSxQAAADAYARsaBJ7kuPpDiXKDQCUhW8IK/0NwNp0iQIAiJh5/BqVeQCYn4ANzfZ9rN0QUku5qff9fu0jGMSMv8WZA038OZZN6W8A1qVLFAAADCQMFJb+BmBNAjYnvfUphxsFjjhabr7f72t+Z1rXsHnr9QUAgL/pEsVhb61UqlCfU7vvVFQBAIA3E7DpYHsKOmMl/siYIrGK9IzbzpjeGqgxvg8xM19f3iAcV6QmbSpdzXFWFuZ19Bx/9J4rnO9IuXFdAniegA2fz6f+pjN28d66q7zhgv6W7XyCQI1yBTMJrwe560Pp2lFz/nvrOXI1Z4N8Nfdcse+P3L/c0S1ToBIgT8Cmk5XegJPajtT0bdtXv6A+uX2pG6aZ9nePllkrVlhmOoY8Y6Xry0pauneW0tZUjI1ptJ7c7/roPVdqutZ6AHMSsOlouwiucmMd247UNq18IznC8YzdaD29v1tu/GqeEoa/n5jZf1Nw1GrXl7fYznGOGzm54EzM2Xuu/fpSn3PzhWlS1/gwbZhu+3t/L3AkDcDKBGwuUFPxnEnrE5lVtnsz6g3BqPkKtT4lXO33Az35fcwnrGjede5WRuZzV/kIAz7hQ6GaLlX7YGQ4Xyy4EkuXW29LGoCVCdhcaIaLyBWtGWbY7tmlnjTlPqducFJPs/bznX3ideQp4UitiejPjfY59t09as89ufL81LFSRsYyWuvR8N7gaKud0nwt1/LaPLgnAN7kr6czwHi2JxoxqYuki+c9thYpe6kua7EnXmEAJnyClZovlSb1JAzgLQQfOSp3v/X53HvPtb+OXzXfli53j1mzrNJyAFYiYMPn86m7+KWa4utLfJ8jNyipgM72dywItE+bS7NXk6bFtjwBoPWo4LKKWCtDyKkNNhy950o9OMl1abpSKi9XLRtgNbpEvdyRyn+plQfX67W/ayobtRWS0lPC2PdX3sgxJsEaVrFvqRj7LtbqMFZhDpfVmoY5HDlmR++5YoGYXNekWPAm/Jwqy7H5Ui1yU8Gm1O8lN6ZNzX4AWIGADc1cIMkJKxNhd6x9uu37/d+syQ02q6lpkZpL1ysNazt63I+Uz9pWPzXTj047mgZgVd/P5/Nz4rtPruvJbDzlu0/qCW0qTSh8IhX7nJovtuzUmDet+cs98WMtzhXMaNbr3Kz5BgD+9f1+BWyekGvy/HReWub7fFTC6G+0N2kA7zVr4GPWfAMA//p+v7pEcdzWysJNIT3pIgWMxLkIAHiKgM1Awm4vqS4kten2y8x1YYkNanhkAFnoSXcp4GmudQDAk7zW+yH7VxbvR9BP/R8bJX+Tmm//fW50/dwI/DCCmlegAgAArEQLm4fUVD5jLVlqX+UYdleqDcKU0qTeAKQyDQAAAP0I2AzmqgBIrNtTav0AAADAswRsFtQj6NMyv1Y21NDNDgDS3EcBEPJa75uFAwbn0qUGXc0NxhqOR5Na95Y2NRBxLG+lCrdyRKi2vAPA27lmArD3/X4FbEY1Q4uVGfLIc5QPADjGNRSA7/frLVEjcpFmZuHbzwCANlsr6F7difdvJ93+3n8HwJgEbAaiossqlGEAOKfXtXS7t9z+pbrTb2mPLB+AawjYDGS7kMKsBBwBoJ9YgKVF7LrsOg0wDwEboAvBGgDo72zQJrXMz+cT7Sa1/z83LTZPLA0AxwnYAADAC+0ftGyfw/+3BzL7rlXhW0XDtFcEmQDe6H9PZwAAABjTPihTE4TpEaiZOdijtTHQk4ANcJruUAAwjyPX7f08uYBKr/uBGe8rZg40AWPSJYrDZryQAgC8RaxVzF0PWQQvAM4TsAEAgIGdGRNmm3f7F3uNd24g4f14NbGBiFNpPNgDOE+XKAAAWFgqeJJ75XdsnpppAjUA/QjYcJinJwAAY4i1wFnxPi18Q1Xsu9T3+3SlfRNLE+7jO7uWHRlzKFTaJzXpYmnD8Y3O7pcex/jIsmFEukQBwID2XRi2v/ffzWS/HUB/+0ro9m8/fRX714bnvst1ITv6pqtw+XcLrwmltJ9PfXmo3Xc1aWNd7lrl9m/4Kvmey9678rez2u+SawnYAMBgrr4hvvtm0ZNMuE6qxcBqQZtSy43a80xNutruYE/JBW6uLA+xYzDSfoEVCdgAwEDcEAOtaseomdV2XmxpYXLlto8yLEBqfxwtD0cHjN4Hg1KDVoffxVqRXtEaM7au8LtS3sPvU+nDz6n5SsuGPWPYAMAEwqej+5Y3+8rM/rtw2n7+cMyBfZpQbLyClr9TyxuhwgNvsEJlsHaclKe39Yn19wognR2HJnUd2v+dOo5h+h5KZSaW31heYp/D7Uldf1Pz5ZYNewI2ADCRlhviHjeLqcBO6kY7lj63PDencL3ZfmctrUZS6Z46v/ReZy4ANNtx/XzyDwZG3Z7cuD77POcCQjlPBxkZm4ANACwmDKSU1N4stt5oj/oEHFaT+g36ra2ppmtTj/JQai1ZWl9JTaua2jzE0sZamR5RehBxdr5RA1WMQcAGACZw5Ib4ypvFM83X3ZxCP7GuJp+ProdXebIlSO2Ayb3KQ6rFSLjcK/dH7bJLLURnMFt+uYeADQAM5Ikb4tr1tOaj9/KAuH0lPZy+gtzYWOEYIrk02+dwWm2aJ5wJqLeUh9qWLKVjsf0fdk1L7dPUNS+WNvyutG2xvIbLDtPkuhKHeUilj213zbKfLmuM6fv5fH4KB0eMcBFjDMoC9Fe6Id6mxwZM3M8Tu6kNbw5LN4u573M31LE8uDmFY950rZ11W+V7rPU/9fADevl+v1rYAMCIUjeVsSbquXlqppVuYFtvcEvLd8MMwOcjiAIlAjYc5uQK8G5utAE44o6WlrnuWzALARsAoIkuTcDVvOHqPk+cy+9ap+sUsxOwAQCauAGGe72tNdubthUgR8CGw95280Damdf7AgDHzdwSxX0DQJ6ADdViNwT6hQIAPGvGe7CZA00AdxGwoUnpla8AAADAeX89nQHmEY60vtEVhs8nXT4AgOPcZwG8l4AN0I2gDQD0I1gD8G4CNjRRIaeGMgIA5/QK1ny/33/+nU3XYxkA1DOGDad48kNoKw/KBgAc0zNYs19Oark166sJ1tSsC4B6AjbAJVKtsdy8AcB/hdfLXtfKluWUAiylVtau7wD9CdjQbH/BdnEmJ/UUDwD41x33U7mATO/WsVrXAPQhYAPcyg0cANyr9mHJ9lDuzLXagxmAfgw6zCEq3QAAc/j9fre9OOLOdQGsTgsbDhO0AQCAP+0DVq0DOve8xzaMAcxNwGYgnkRcy4UKACDN2DN9tLwxK/Zdz+NQ29rp6WP/9PphVAI2D2uJvnOOfQ0AvEmu5cZWQc7dH+0r0Vu6VDDiylYis6nd9lSQosdYQsAaBGwe5ER8r9onHQAAKyi9prs2TS5dzXI4bt+lKfZ5+ztMn/sutaxYgC72dxiky6UJl5tbdm798FYCNg9wAnqeV5PfK9YU134HWNuR6+yZ64XrOld74n4mFpzJtXLKvaI9FajJzbt93tLk1hVLEy4/N19u/fBWAjYPceJ5njcY3CN2A72/mAOwttouyUeuF67j3OXo/UyP+527u0jl7pH3LapKacLPpfn2/LbhbwI2N1NJHYs+wtdKPe0Mn8AA8A6p60Lr9UJl7r/sj2sdvZ/Jldsr7n96tSCPdU06kubMfO4P4W8CNjdSOR3TqEGbqwbvu3tbc33e3WACvFOsUllzvXDd+NNo9y+rar2fSXX9ic2bG+x5//cdrXlGs+I2QQsBGxjQlU8Sj170XDCBNxEYuMcV1xbHjqe1BBhjAZ/cPWDu7V6p8W7284VpcmPKxPLQkib1uWX97j15OwGbweUGGbviRHZ2ma03XoIAdewjgHuoJPRzRXcHXSl4QmsQsLUM5tKnWqHVdsGKpauZVrMNpTQteT+yfngDAZubHAlMlFpZXNGl5OwynVz7yDWR3X+/fd5/l5tW82aAcD37v48EDHP9ugFGIVBzjyPdOWLXiyNjZ6xq5n0w0+/N/QzwBAGbQcUuCquN+aF1TV4sKJMKusQCKangSvg57Beda5qaa96a24ZSQAjgSa5H16p9Un/kenFV9+HZzFh+Zzpes9zPpLpKAfMSsJlM6sSbakmR+js2z9ll1rT4GFXNQG5PqAmKpOYpTUt9VxsYrL3R2t/k1OYJ4C4jnvtXcaRbyJnrhePIlWa5nxktP8A5AjYTyQVAwoBDrsXE9n+pj2vrMkstPphD7bFruSFw8wBADdcLRqZ8Anf76+kMUG8fOClpGWSsVmsz0NGaic7kTJArNu+VQbPaZceeSgE8SeuacbleMCr3M8CdtLBZyBXdelLLLA082zowLX9KtagKuyztWz3t0+a6qcXmjy0r9X1s2QDAOGq6ptd0jz86UHQ4XYAUoJ2AzaCuGlOl1zJjFfcj3xNX2je1radSgbTSMs8uK5QKAAE8xbmIldV0fa8JxpTWUTt9lRYp7meAuwnYDCwW7Ih1SUqNMxNbTqz1xX567TL3aVOtN7TAAACu0vJyg9EHiu2tdvtq3vSYW0fs+9T96ypBG4A7CdgMruXtPq3LOTPGzdnxcVa/UeJfWlgB0FtNC5Lcd2+6DpXGNXzTvjjD/QzwBIMOL2bkblQAAD2cbUHylhYfNdv4ln0BMCMtbAYXNvctvU67Z2Bl9C5NAkkAwFmp+6mWLlej0ooGYG4CNgNLvUZ7c/Wbeka/sI+eP/JP9tw8AjCCWHCmpcsV63M/AzxFl6hB5V6lDQDA33pUmK96O+cM3rrdADPQwmYyuQH1tu9Tb2+qnZZ6shSuP9VUuKYl0Nl11Wwjz3vzII8AXC/XGvmK680s9xs1bxmNfbd9v7/XSrU2yn0fTk+lnYX7GeApAjYTyd0kpPpd11wst7+3+fYX4ti4ObmmwqW0Z9dVu40AwNpS9xd7qZYzNfcxMbNU0s9sw/Z97nXfNd+3rBOAOAGbiZxtrnvmld1nAyGp+WvXlboRq/0eAFjH/qFNSewtSLkWJ2ELkjA9ANxFwIYqLcGeWJemlhud1Ng9qQGWS98DAGtpvdbXtjg5eu8CAFcQsBnUFYPf9VheaRlnv4+lDbtRpdKlvm9ZFwDAbHQJB1jT9/P5/FRU73EkKFDbhDc1hkuqxUvNQMS5gYxTyygt+8i6arYzlo8WAjb3sJ+BUTgfje3MPZPjytWcP4A7fL9fAZs7veHknhrEb3Sz5HN29jNcr+VNe/t0tdNS69traUnZkr4n56OxHT0+NfP1OvbK0Hs59sAdvt/v56+nMwEA9JN7Q0vq/9i0fXfTXJfUbZ79wO+57hnbGwJ14QAAyBOwudGZMVZmsX9d9yxPH2bJJ0CLs9ebmlYKsXSpoI0gDb3t7zdy5S38vP8//D6XPkxTWg4AnCVgc7O3BG1mecW2YA2wqp7Xm9S5MnX+DLtjrX7d4377FmCfTzpwmPoca0kWG0Mv9fKDmuUAwFneEvUQgYLnOQbA6kpvHKypWN5R+bxyHc7z5OQCLPugzCi/FQDeRcDmAeHTGO5n3wP8GczIDSB89LxZM67Nledjbw5aU+oNlq325TpVRmvSnM0HAMT8X3v3tjQpii4ANO2Y93/l2heznaZpjooKulZEReVvIuIx5RNQwOZBuSc2fvDHK70eHeDNruyikQvi1AI/d4qX6/r/DjM/eJm5bACsRcDmYa03upzjxgn4siuCNuEg86lXiLeOb3MXrVvfJfV6+nAg4NR4MnFLmVyaOH1vPo4vAEYRsJmQH3oAjoorra1p4mktLRPDoE0tbYrfO45KBQpbB8YuDVCcMyofAOghYAMAL9LSsmVk5XO1Sqq3+AAAqxCwAQBgKakuUQDwNgI2AMCnaGXzDoI0ALzdX08XAAAAAIB/ErABAAAAmIyADQAAAMBkBGwAAAAAJiNgAwAAADAZb4kCAABe5eo3wV2ZvzegATsBGwAA4HVWDHxcHWgC1qJLFAAAAMBkBGwAAAAAJiNgAwAAADAZARsAAOATtm3737/WtKXvW/I4Ww7guww6DAAAvN62bf8YiDj+u5Q29X3L8o7kDbDTwgYAAHi91iBJS0ClJa+zAR8ALWyAf7nyJuLqGxRPrACAo/ZgzX6/csV9xZ6nljZAjYANkLTiDYSnVQDAWWEg5cqgyh4YWvGeC7iHLlEAAMCnlAIlAijALARsAACAz9CqBViFgA0AAPAJcXenWcoCkCJgAzSr3dhs2/a/f2fyqaVpWQYAQGi/d0jdR4SDDIf3M/FrwFN5pfLJpcnlDZBi0GGgSUsQJr6pSd2IjAjWuMEBAHqV7h/C71rGtjmaxj0M0EMLG6BJ7Qaj9QakJV0ujWANAADwFQI2wBL2YI3uUAAAwBfoEgUsIx4oUGsbACDHAx5gdQI2wHBXBVMEaACAFlfeM3hoBNxFwAYYyk0MMMrVT8evzN91EAA4S8AGGEaXJWC0Fa8jumEAACMYdBhosldA4opIPD01KHD4dy2fXJpwwGHBIAAA4O20sAGa5AIk+/RSACX8rpZPaxoAAIA308IGAAAAYDICNgDAsnrGiymlreUTdskEALiDLlFAkkoJMLs7gzVhl0zjaD3PbxRXcF4DsxGwAf7lqhsWlRxgpH0w8qvzcd2aQzwQPYy2H2OOL2AWAjawkJWfKMZPp1flJg7WsweLV772fJ2AP3fYjzGBG2AWAjawmBVvHlKVpLesBzA3Ff312YfcLQzcOPZYgXvUv73tnBWwAQBe6YrKlgrcvWxvgDTdRNPetl0EbACA14qfOp4JAAge3Mv25ml7V0rHIbNxXOa97SUBAjYAwCvFN2mjgjVvuAEEYD3GV+oTjl+36jb76+kCAOe1vJJ2/zcqnzBta/41T6zH0TyA5+3naaoVTeu8LfmE/7s2wLcYsJzZrBp4eMrq20sLG1hcS3CipWngkXx68q95cj1ST+GB+eWuNS3Tc59T6Ve/2VuV7Q7wN607j1u5e6MWNrC42oWn9cI0Kp+j3rIeAAAw0qrBhpms2lpOwAbo9uYfjTevGwAAsA5dogD+n2ANzGfFp2EA8KSz97TuiechYAMfcsXF94nmhaPWw1tfYG5XnpNvP+dXDnSlxktb0ZuPL+7h+Of3e+b3yv6bh4ANfMSVF/s7gx5XBGvCaVcsC97oLRWJt6zHke9nlNofb1kPOMLxT6/9/tV97DsI2MAHjGxJUno7053BmjPLS+WTCt74kYOyFc8RAQEAvmr/7YgDOvHnME0qfZhu/z43PZdfnLaWJixDbtk1KwayDDoMiwtfr12avm1bNk1LPqXlj7jw3bUepXwAAOANUsMWxAGa8D4+DpTk0od/7/9S0+M84s9x2jCYkgvcxGm+QAsbWFzuYhVe/FrmreXT+vdRd63HqNeDAwAwRipY0DpPaJX7tyPreyT/nJZ751z6lmUfDaiUxsYsBXveTAsbAICP6WlhWErbkk8qzf5U92hLx6fLf7QscFbPuVNLd/b4v6K1cuv6hQGPsOK+0vkYtnAZJW75cvfLQcJltgSN4pb6LYGYnmW8gYANAHCZuyrWZwMANXcGCI6k7fF0sCPXlH5EmXrSCtawmp5zp1bxHRGsubqFQ+6anmudsmrQJgw+rFT2lJ6WQ0ePoatbJ81GlyhYzOoX8t1b1gPIuzNYk2oqPcqbgjW/X7nJ+eh8SmMoXLncUfnc/XQaSlrPnZZr4Jnjf/Q1tqY0tkps1XM2NWjv0UBG3GIlnJZLkwp2xZ9z49m0lD9On8sjlS5XhngZbyVgAwt5y0XpLesBlN1Vsb76mnJngGAmqRvqq5ZxZd5XtlRabZ/yjDuPkfi4HH1+teZ/xTr3XC9alp8KMrQYMV+L3utjKm3PWJS9Y9m0LK/0Xe5hS0uw8UsEbACAR42s+N795De17LPrMUMg4I7tuGog6I78WV+u9cHRPHrnS7WeGKUl/6OtQ1KODl57Zfqz86V8qdUI7QRsAIDHjKxMvCHAMUMg4K4yXFWhFKzhaXcFPEvdgq501/FfWk5u/Vdr8TYisHe1I4GkeJ7U/ip1q+JvAjYAwCNGV2qufKJc8qZgzS6u9MxUthZXl3/17cN1ng7WrK61W84+QO+IsV+eMtN+rAUAewNhrcGYWdZ/ZgI2AMBj3lLxHbUeM2yP2jgDs7u6/KtvH65zd7DmTcfekS5Me9DmTD5PWaWcPM9rvQGAR+yDC4aDDK54EztqPe7aHuFbQlLTW+ZtzSeVZq9kpZ6Qr1B+SLlz3KdUoCJsXZI7v0Yc/6X87xZfM1f8/RgpPC5S+zGVLvw+dZ0uLSOelrtOppYXl7Wl3F+lhQ0AcInwBiz1JojavOFT5FI+Vz9hvWs97tLbND33VpDe9LX5Wj1d/tblwmilY23Usd2bhnnEXcXiIF74/+/3z7cy5Vpu1T63/J6FZUn9JraU+8sEbACAS9xVsb76Zu7OAEHLdADIqf3u1Fqu5MasGfWbFAaKcvn7/fubgA0AAMBBWgGwkiMtQ0cve7UBop8kYAMA8EJv6f//lvWAIxz/XOWJQGPcDetuKwZXBWwAgEPeUpF4y3qEVrshzXnLesARjn9+v/axXHLjxKTGndnzjedPBVNS48WFXZJT00uDCMfLby33VwnYAADd3nLz9Jb1AODbWseEaRkMvmfA+LODyxvLpsxrvQEAAAAmI2ADAAAAk3pqzJc3WbVrlS5RAAAAJOUCBS2V33h8k9QbiGatRI+u4Ifre+S12a1j2fBvK283ARsAAACScoGCWiU4/j4OUszeamR0sCYemyW1fVqDYKsGH56w+vbSJQoAAIAupYBLqpK8cqX5jJEBgydfib2i1YM1v58WNgAAANwgV3lOdReKu07VptXSpv4uvUo6VZ5cq6HSepVepX3U0W5Vb5dqxbU6ARsAAAAulQuy7H+ngiSpIEquK1Et7f55T5sKpsRpwunxcnLBntR659KVtklNKv3XW968IUATE7ABAADgUmcHze0Z32VPW+o+FI8pc2T5LQGSUt6jAwxvDFh8nYANAAAAh51pKTJKS5enq5a5m2E78C4GHQYAAKBLGAzZW7W0tGw5s7yW758IlITLDrcDnKWFDQAAAEnheDChWlAiFbRJjd+SGjcmnB4HYuJ0pUGAU3nG+ac+t6avBYlyZc2NxwMxARsAAACSzgQUesdvGT2tVob4+96xbI6OfSNIQytdogAAAAAmI2ADAAAAMBldogAAJnHkDSPxPKmxGDS/B4D1aGEDADCJcKDMFuFgnbUBPmv5XOXKvAHgzQRsAAAWlHq7iJY0APAeukQBFKz8ZLi34tbyasmzr588Mv9bunTE617qxlKaLzV/mE/LsmvTWVvpONi/T30udaWK06dehVuar9ZNK3U8H+keBgBvImADULFiRaE30HRXYOrItkx182hxVzDiSKCrFLxplQry9K5zKVDEmkpBjlygphSECbtcbdv2v79T85bmK+UNAKTpEgVAk7iixjE93VhGbHP77Vt6x8DJ5bEHZ3L5p5ZRmi+USlMqr6AOAF8lYAPwcSOecocVsLAiFn8O06TSh9/lukj05JlLe7QMqTxaltOyfZ+qlArmrKN0boxezt465ooW48AFAAAgAElEQVT5wkGSAYA8ARuADzsSrCm9iSZszZHqOlFKH/6deuNN3MUil2f4Odc940gZSnmUltOiVhEv5ddaiReYWVt8XP5+6+/TlcsOAHcwhg3AAT2DYaaCC/H3Rwb7PTsg55FgTUtQoKdMveOtHFWq2Lbm21o5HjUeTWt+qeOidKwwt1yrr9xxWgqgxvmVAqG1NKX04eeevEtj7NTWGwC+QMAGoFNcIS4FPmpBkaMBgJ4y9ORdazlTKsPM4orjlXmM2iYjtvnq++2Ljuyb3vFfWqa1dGuqfT6aNwDwX7pEAXRqrWy0VIyfHNsk7F4RdrEwvsQYR7o3cR/7YU69rfQA4M20sIFBrmrG7Wn4mkrjt6wm7lKRmpZLk2qRUusykerqlZue+m5EF4+WMrR290h1d+rtxpKaVus605JH/Bl4xsrBQ9cPgOsI2MAAqe4poxy9EVIJe95qleLSGBm1aaW/e1sR9ZTjTBlHleFod48716e3bF9RGjuIfqMC1F9t/bTicfjF/QRwJwEbuMCKN10cU6rsXXkcfLVCs6pZAwMzlon1nR0Q/cx8cAfHJ3AXARsYIFcZC582xk8eUze08bTc/LkWPS1dIdxkjPN0ZXel1jvMee7lyrRyMLB3O7+l6+KsbFveYMR4dABHCNjAIKWxK+LPLWNK5OYPx6+IgzfxOBq5sUTcWJw3yza1P7nKisfV0UCTwPb1Wrdtah/aH4x05jx3fAJ3E7CBgY5U4HvHmUiNY3H01dAckxvsdZ+WGuQ2bhFVCti1pFGxhPFSrR0Zq/T7mLquhQ8q+K/S9b+1O1ptm47o1ja73nV0fAJPELCBxeXexBOb4WZihjKM0BpQaxnb5miat2xLmJHz65gzv0G5IETcuvTragGvXOA/TtezjC9s+9pDkKPH55HAV6p7/FMPa76w72F2fz1dAHiDM09jc600rvLEk+P9Zib81zsvczqyfxwP8B17i8PWtD3Tv6ZWeT67nXvzeaPSb8yR4zPsIt+6/P2cSbWgPhL0OePLxwLMQgsbGCT3FCX+wQ3HngnTlgYmTs2fyiv3/ZODah5pQqxCvp6eZvhxGsfDmnqe9I9O84XuGiu7ep988ZqQu3eopb/DG/fHEy1LUsts7fYOvJeADQxw5GlVy7QzXW968rpKbxPiWW9KZi3XrHL7/S3HA+V9M2pMrVwaTfTnddd+eeP+bz0nWsbKu/vaudr+mL37eKylm1bqc6krVZw+dVyV8k/9Vs+47eANBGyAS5WaEKdaEM3GDchxqZu41Y8H6lqeCJ9NI2jzTkfHXPmK3i5PI86Tr5xrLev4xPFZak2YC9TUgjBhy+tUy61c6+w4fWk5wDgCNjChlidnra0XWr9vKdOZ+c9yw76uK27iHA/PSXXFvFOtcuDYWENvSzsVwfu9vQLes25PHZ+pFi1H88h9l/pcyivmmgvXErCBCdW6QqV+HGsVqLMVrCsraHHz21Ia5nLFPnM8PG+Fli25isws5aNfWCmOp3OvN7ecOPPbNPL4vGssrlQ3p5HedGzAjARsgEv1PAW/8obiqJnK0uupm6jSclc/Hr7sbZU25uQYS4sfmsStPFIPVVJp9s/xtFQ+rr3/Nur4LA0wvOo5sHLZYWYCNjBI6kbq7CBvqb9zy+3pIpV72pK6ITzaBSucv7cJcSrtk1a8AZlx0Mm3HA9fFm9/N+hwn9o1svZ7PCIf+uSCX6V9UAu87f/H48yE02tpSulTaUrpdVuEawnYwAC1J1dHB3mrNUku/bjm5osHiouDR+HfR/KPnW1C7AZgbr37x/GwrtL15wlPL5+xzjwcgKvl7qVyf++OHLetgbeeabVytAT0zqQHjhOwgUHCAEg4LaX1hy71pKU1bcuyU0o3HS35H1km3+J4eJ+e7hZn0tw15sPXHb2++10AgLEEbGCAXPelszekZwaK61n2kX7Tbrbh23KB55aubUfTuO7c4+h2PjpfqQVnavpb6fIJQEzABgbI9ROOv3/C1cv+wk10Ss+T/pZxiEp51JalywBwlOvHHGx/AFIEbGCQVOua3ADCrYO8tQwUlxsEtHfZqVY2Pfl/SWvf9dp3+/dnlvXVgBlw3gzXj9xDjlzap8sLAHcSsIEBWpr31/5uzeOKZY/I/0ta172lctEzTtGR/OEo3TPezfUDAOYnYAP8fj8376Nd3RJJSyeu5HgCAHjeX08XAHhW+JpxxqqNbTR7/sA7zXLNP3Ldcq0D4Eu0sIGPm+GmfWWlis+IbVsKxth3AADwXgI2AAfd9ZQ6NUg0wBEzXUficuTKNlOZAeBOukQBHJB7u9cdywMAAN5PCxuATuEr0lPfpcaVyb2KO/W69fDv3KDCpfwBAID1CdgAdCoFR3pf1V5L07osAADgXXSJAgD4CIFeAFiHFjYAcCOvJZ6foAYAMAMBG4AKFWzOMt7QWuwvAGAGAjYABSprnOUNX+vJDRL+Bm9bHwB4MwEbALhA7g1frKX0tjYAgCsZdBgALqKC/w72IwDwBAEbABhMt5P3CVvaAADcQcAGAAYSrHkvQRsA4E7GsAEA+ADBJmAGtTfxpa5Ve7qrxxQzZhmz0cIGAACAy+2tUPd/Kfv0MN1dgRSBGmYjYAMAg/R0h9q27X//atN6y5Bb1tE87xKX88g8s6zbLOXY6aoHzGK26yPMTMAGAB4QPkFsmZYT3/im0sfTnqy4l27Uj5RrtnU7EnQC+Iq4xcwZcR65a3A8Pff5aP5wJWPYAAA02isaYWAo1VR/lht64zEAM0pdS2OlsW72eeP/c9+H+e3T4+9K8+e+h6tpYQMAk6p1mUr9n0qfyzOVV2neXB7h9Fr5U/O0dONKrX9tntpT1Vy5W4U3/DPeuM9cNoCa0lg3Pde1XOC6lIfrJrPQwgYAHlTrIhQGGHJPCcOuVKX0cZr4KWPuiWTqJjeeLy5PKo9S3rXPLU83W7dXqdytWlqu5FritBgx39lKDveZpUXWEY4pziq1pDnr6rdLXVl2+P0EbADgUalm3jlHW0zUxgtofa1qab4jeeTKNeqmN7e9esYIyskFw3LLGbEs3m3F/bxyoIlnxQ8brl5O6vdmRLemFc9b1iJgAwALuPopYW55V+aRawU0wl3bqzaWDQD/1doaJdVSsvRd3Goyzr/UJSr+7kj+cCUBGwBYQOkp4R3LfTqPo8u8c3tdFXwayUCZwFNarz09Y8uc7Qba0zLStZMnCNgAwANKY63ET/Pi/1NPHFPjt6Saf+c+554klro6tYw7UypvXMbSU8zc9NIgwj1PTuPPOS1p3NQDACNsv9/vjxsLABhDC4Z3W33/zlz+XNlmLvMorcHCXUt3klK62vJ6lvX2ffP75V/5nPubdnd1M4oHmT+6TPuaO23bpoUNAADMrDVA0Bv4ObMsGOGurqS1lqM9+cCd/nq6AAAAQN6RV84fzUuFFGAeWtgAwED7UzyVnvexX5lB6TjsGY8J7tbSLSnVCqaWNpdnqetTboyz+Dc8Nc5c3Fon1SottcwrzTzY/Rs8eT0VsAGAwQRt3sf+ZAatlTLXIGa0H5epIMj+OTV4faqLXimQEg9Wnxv4Pvwcly2VZ2p6XJ7egezP8Jrx+zy5rQVsAOAiKkzvYD8yi7tb0Dj2uUKthVirMJBS+j61nFzws/c13qU3KV7JuXmvJ8f1ErABgAvomvAO9h9f5dhnZqnWNfv/LW9Bu3Kw47vedsUzRg1g3UrABgAulHuS52ZrTvG+sp9Y0dlgy53dOkhbeUySO1t/lVrLPO2qc8f5+Lw7jzsBGwC42FNNpunnRng+xmMpBxLjMTfi78M0YV6lsUFSy+R+Kx7zpeMmPvZyf/9+/24xE08P84u3U2kg4NSyauPopNKU0l/V+uLr18HZ3PXbtP13WXY8AADPKd34vr2isur6rVruHrVBa3NprljuCmYp9yzlGOVt6/MmV+6bbdu0sAGAO3lqPT83xfPRyoaZOT7nYl/wJgI2AHAxr95ci/01J5Vi7uZ4W4sBeXkjARsAuJAb/vU8+frOq62+Pm8O2mh9N5fe4+y28Sw6A8q5MrXm0/PGpTOOBFtWHtC/Z31b9kHsyHaY9dp65th4w+DpAjYAcAFP+t7h7td3UvfGffKW9XiDmY+t3rFzckHA1nxqQcQrgow9gaQ4zbZtS1XMR13LcoMs9+b55HYrlffIG5lqA7GvRMAGAC6y8g0Cf5v5tbFflXpzC4wwouJ8Np9S/nfm8/S1L7cta2+HWi1o8/vpiruyq1vXCdgAwGAr3SzS5s1dcVZ2x/6YucUF84kr4E8dN6nXV6+Uf7ys3++f23Jka4wZtLyu/Igwr9rn3HetZcvNV8sjfuV6aTm5llVh+UvlSqVvLfdTBGwAYKBZfuAZT9DmW+6scK9Ywdw5H9KebAV29XXqaFesq5fbW4Zcpf+O+Vr07sdU4KIWqMkFScLv4v9zZUvNF07P5VHKu/a5pStYWJbW9Y3L/SQBGwCAD1g5KHC3J27Sn64UHOGYqju6X1vGj8m1Juit5I9Of2SdS+t7JL+7xm8Zed6eDRKP3k5HxjWK5zuSR66V1KhtHQaKcvnPdD0WsAEAgP83wxNVKOlt4TIquNOb/1m1dTwaUJjJamPXjChjLY9UK5hRZumy2OOvpwsAAG/R21w7ddMbT1/t5vOI1LbonWe27TRjeVa4MQXKapXZveVA2IKgFqzp7dbTkv9Rcd65NL9fOnA0ujxXClt6rFLm3YjfuKe6C/5+6xwjv5+ADQA8InWzkLr5PdpXfjZXN3ef4eYrFXBjLQJbzCwchyMXrGidvyWfOP2VeoMWYdAmXI9Vzt+RQZrafgrHaNnTpY6F3Hf759S4N7Vy9OSRGlMmNV84b256bV1zaXPlLrn6d0OXKAB4kAriWnKDHO7fxdOetlolhr+1dpVoSdfThSZ3HDuGntc73kg8vaVFTO84Hk8eF185JmuD347YTyOOidYxYUoPrHrSHEnbMv9sY9kI2ADAg0o3YvHTpn1a+Hc4f0ulK84v1Z+7tTzhvKUARlz2VJrcvHH5a+VKpW8td6/ZgyGCgX1m2l6pc+roGCS9T4fD60lLGQC4joANADwsFyQpBRviZsUtla7StFp+uWXGZSvlnQqU1D63VBpTAa39c2u5e7UEa3KBrBYj5jv71JHn9Oyn2jEcB3PPLAuAewnYAMDCjla2Sn3de5ZZavFSmj+VZlTFMQwU5fI/u6xca57c8s4sU4X621q6Qoxq/ZIKCp8JbHLOLF0reZ7zcE537BMBGwCYQO0p+Ih87+qX3dJFIxXwGLnsu7orlbqCwVmt58eIylwuiKqS+AzbnJjzcS537QtviQKASVzxw59rbRJ+f5Unng4/GTQJu3/Nauay8W93HlOpZaXGxwKe5Xx83p2BMwEbAHhAOOZKT5p4WmqcltxYN7kxXWrLainP/jmVd5w2TJOar1T+VHlT26Rn3Xpufltu0koBMlhF6jwEnrXCg4G3u7uVky5RADBIT3Pl2pgUqTRHBpTNDdp7ZLyV1vL0zlua1pu2Zf67uobBXXSTgG+5eiw4/hZv57u3sYANAABMpFRBSHVTSrVmS7Uwq+UT5lVbBvCsI4P+0+/pa5+ADQC8mEoXo9xREbhqGasd97XXdLemKaXrzQeYn3P2fQRsAGCgGd/iMFNZVjbbfn3CiuvvifM3Xb3fr8x/xfMMuIaADQAMNmPQhnPsT1jPiuesACMQErABgIuo5L+D/cgdVNQBiAnYAMAFwgE/VfbXZf9xB8cYACkCNgBwIa/eXMvTr+9cVS2w1Trw9dF8DKwNwBsJ2ADAxbx6cx0q+/1qx3LuddKj8mnNH1L24652TJ4NSAoqAkcI2ADAA9yw84QrjrtcK7LeZdbygdFKwb2eQGPtGBdEBI4SsAHgs1QOSVGxmlPYmiasAOemQ0ntWOk5jgRtgKsI2ADwKZqlU+MYmVcuKCNYQ48wwPf71c/z0rHVMsC8QeiBo/56ugAAcJf9Znn/BynhMfK2VlhPr8/ZCmtc0a5Nh5zw96B03LQeUy3Hn2MU6CVgA8DrbdvmySaH7BUslazzRgVrfr9/Vnxz06GkZ2wlxxXwFAEbAD5BsIajHDvnhUEVFV8AaCNgA8CraVnDCJ6w54UtXUrTUy2Vwr9r+YStnVKtarSk40kGHgauYNBhAF7LzTEjGdg2rTbQauubeGr5tKaBmjgAm3p9dxw4rKWJj8GWNAA1AjYAAB+ghRD8bUSg8WwagBpdogAAAAAmo4UNAK9U67qSa23Q8jQ0buKeGlD1yFPVlqbzM5Z7pCPliOeZodvSDGUIjXrttVY6AHAfARsAPik3HklLoCceyyCVb6/Wt+jMVu4jSmU9Uo5Zxol4ezDj6u06W5CL9b39nATeT8AGAAKlgWVT00cHOo5WWp8u91ektnOqVdAs23aWllNwtyuPecFF4C7GsAGAk0rdl3KvKs6lD1vZXF3pby13qhy5dUu9krn26uaWZcTTctsmtbzc+pTK3SJ8jfSMlbeZywYA1GlhAwAnlLri7K0xwvFDci1gcvNfpaXc8edUmnhslHA94wDUHjxITW/5nGrZUip7boyeWrl7tt+ZbmglI+ZLlU3wBgDWIWADACe0VPRbK/W1wM5Io5ZTCxDUgg2lgNAIuVYmtXLXpMYbqgXcjq6TIAsAfJOADQBkPDGQ7YggygwD8LYuv3Ww5TPLvnIcl9pYNgAARxnDBgACYQBhb5kR/n3luDJHWqiE6Z4qd4snln93ACXs8jWrmcsGAPzT9vv9/ngSBMDbtLzmOqXlNzH1SuyWfHMBhLhFTKmFzB3lzrV4KaVPjXmTW+d4Wmo5uW3QUs6UXBemWlljq78dZubyP122p5fPOhwrwB22bROwAeC93FQz2urH1Mzlf7psTy+fdThWgDts26ZLFAAAAMBsBGwAAAAAJiNgA8BrzT4ALGvRDQIAuJOADQCvJmjDCII1AMDd/vN0AQDgDircHOXYeadUILf0hjYAuJuADQCvF77SWSWMHo4ZQHAPeIqADQCfkese5WabXXx8ODbeq9Rd0n4HYAYCNgB8SqoiZowbdirqQExwbwy/tetzvN9PwAaAz3MDwlc41oE76Tr2Lvbn/QRsAOAkTw3fww3ot6RaTjgGYAxjgL1PuD/t33sI2ADAAZ4yvZP9CqQI7rXbt5Pt827hOWFfX+evpwsAAKvZnyrt/3iPcL++seXUG9fprPAcdj7DGM6lb7CfrydgAwCNtm3TBPhD9qDNW4Icb1kPeIrgXp3fyO956wOOWegSBQAd3Ih+ixvRb1h5P69a7t/P9fRtBGu+a7+G2v/jCdgAQAM3It/lRvQbVt6/K5Z91UDTysE9YD26RAFAhco6KmnAzu8BcBctbAAAXm4POgo6/Vtqm6iQv9+Rt9t87Vjp2UY9DzZGbsfeByqp9PF6zvqQ5swxO/u6kaeFDQAAnxRWZsK3vglsfcc+sHhtn3/1WLli8PV92414K19v8CGVPp72ZECjtB2OlGumdeMYARsAKDj6NCquBIQ3YVe9eaiU72qViiPbKJ7nqXWebVt7opqWe1r9top47brQc66V0tW+W2F75sr5lWMlJwyqrLIvuZ9WnNcQsAGAwfYKcu7J4Zlm46U0pXxnrLC/6UnirBUZwZqy3LZ5yzYLr0Wl71oqWmeCNbkyzCp1Lr/9WGkRHy9XPngIH3bE/0rp9s9hfnHeub9T+aTyzM2byyNVllx5amVuKXtLuVLpW8vNvYxhAwADpSrInjq9Q+ptUakn77Psa8Ga82bZl0fU9v/IYyN3jauVYfbt23MOta7L0WvFk/OVnLnOpB44xNfZ+O89qBC3bgqDSOHxGM4fTk/lEabP5ZkqT+43v1SWVB6lvGufU79NpXuRo9uQ+wnYAMANcjc68Q1R/Dl3UxX+nbqRapkvNa01KJErf+4mtqXsueXUgiK1cqXSt5Y7p7RNnjZz2VazwjYsBUpaj4WWwEpv4LmlDG8eK+SqeZ6YLzTy+tJ6re1pPRl+11rG2rFd+o2p5Xsmj1y5Rp03YaAol/8K18C3E7ABgIuVggu5QE3Lk7bcU6/4iVsuAJTKy5PE+pPE3grL3U/DWysz5AMVPdt+Vq2ByNq6nnmyfiQY+qSWoFVq+tvVAuSjrdCi446AVa4V0Ai1ByXMQ8AGAC424uaz5+n22eXEPElMl6m1EvPk03Dy4qDd7i0VmCPHcy74e3UZntRSxrcfKyWzB06eNmL7PLGNUw90mJOADQAs4MonbTWeJJbzvSJv7hFWxOPp/Fe8bd5Sge9dhy8eK1etW6k7b7jsXIAsbhkZ7pNSC804TerYzn1OtfTcy9myfj155IIpqXLv8+am57ZR+H8qba3Fa8pbrg2zEbABgIFWaMp9lCeJeU8F03q99dg8w/bIG93iZnUrde+6W89v36hWh60tG0tBoaPL72lVmZsvlUfLOvasT886jmiBynjb7/f7YwcAQNrRG/PSU9jSU7Bweu7pVy5NnG+ui1Ft+bl8a12dSvOl8uhZv9y8pflTzqzvGyppM6/DzGWbWcvYKvG5k7o+pNKUlpVrvVA7T2vLWMHKZb/SyO1iG6/HPhtv2zYBGwCocRPC7/eO42DmdZi5bDNbdbutWu7fb+2yX2lUK8zfT4uOFTkvxtu27ffX04UAAABY3T7GTWrckJb5nna2HCO6ne7dV1mLYM11BGwAAABOCMfK6g1czFLRHVGOK8cKY06CNdcy6DAAVLx5IGHa2P/vUhpTaZ/eMtZTbtrdVJCflbo+fD1w4Zr5Dfbz9QRsAKCBoM132e/vkxt0N9zXqXM+nhZ//8Sx4ticV8sg6/Gx2DNAe8vxGJelJTB5lrdpfYP9ew9dogCgw5efmH6RG9J3GzHeBtSE3aVSwZf4c5iuZd597JncfKl5c/+PFJYtHt+H9cT70fXvHlrYAEAjTw2/xX5+v5Et5xwv5JS6R8UtuEbO2+Lq47b2ynnW4fr2DAEbAOiUu4F2M7O2VBcZ3q8WtGmpXKqAkhK2ekl1SerJ48i8OS2ByivHZnJthXYCNgBwgKeG76MSQUp8XJSCtVrZfENugOGnxzMaaeWyw5sI2ADAIG5wmZ1jNO3rb/ThvNIAvrmBhffPqVeBx4Nfl+bNfS61kskFmeK8gGcJ2ADAACp776Gi8k2CNpxVuna0XFdyaWrz5say6b2WufbBfARsAOCgK/v48xz79f1aWhKk0sTTjHv0TW9ogfKGdYAvELABgAPc7L7Xm8ahiL1tfY5qacmQe2NPSz6wi1+n/XT+V5cHGOuvpwsAACvZtk2l90P2VhS6ygBHXP1bcSR/v1+wDgEbAOjkZvdb7G8A4AkCNgDQSMua7zIgLZATtsIrtciLp+9pa9PP5h9/H09zbYN5CdgAQAPBGgRtgJT4ddqpa0U8UHWYNjd9VP7xuDUt+QFzMOgwAMAHqJDBtc6+1nuXCtr05t8ahHFdgLkJ2AAADKZFFnBE/Ar5o9eR1OvoS8sD5qRLFABUHKl8h2MQXDFGwKg8Z326emT9cuM13OWqfT2CABJcb+Q1OXW+XnltmfG6BWhhAwCX2JujhzfdIyvNo8YceLISX9oeR9YvnueudUtVsGaq/AjWwD1S48XEY8qEn3PXq1zQ5kz+qe9T+QFzEbABAGgUBuJmr+jMXj54o9q4M6nBhEvpr87f9QHmJmADAA9IPVkNK9jx97Vm8qmxCnKtVGr5p1oGlZadmq+WR+6pcGo5tRYstXKl0reWO6clGJLbBi1GzKciBtdwbgF32X6/3x8XHQDIO9qlJK5ol4IZuaBF6u9cgOdo/qX8WoIZqUBTSx61z7my1tavlL60vqltmVIKkKXS0MY2Y1VXd8V8oqsn8Lxt27SwAYArHbm5PvMq11iqEtybX0sLj1rLjloepdZAI4RjNuTyP7uvdEHqk9rfKqas6Opj1bkA3yVgAwAv09JKpDe/q/PItVoZodbl6qrlAO+kNRhwF6/1BoDJzRIAWPU14ne3fEm15JnFLMfS73eu5Rjcadu2f/yLpwFcxRg2AFBx5Glq66C44fe5abnxXMK0uYF5SwP15ioaqTFdWtejNC5Mqny5dUqVsTbocE/XrdZyp9Z35fum2cpfOgZhFqXzZrZzCniPbdsEbACgxVM35WeWqyIx3urbdLbyC9iwitS5M9v5BLzLtm26RAHAG6lIsILUMeq4BYD/ErABgEmFYyX0zCNYAzBWqRspwFW8JQoAGox+81LrMu+YhzYCYdeojRsEM3I9AO6ghQ0ANPKE9btUzgCAuwnYAEAnQZtvEay5nu3LCvagvWsCcBddogCgQ/y6bd7Nfr5Py3bOvea9Nk8pbSoAe+U+T73O3jEGQIqADQAckOsepeK1tnif2p/X6zmPeseSamkNl8rzyiBKfO1wjK1F11jgTgI2AHBQqqLlRn5tKs/3Sg02PLLLico1V3CdAO4iYAMAA7mRZ2YzHZ+5N0PNNE5I3BIm1xoola6lJU24DeLPcRArl8cqBM7WsvKxBm8iYAPA66ko0ENF5T61rk93SgVX4uBJ/HccWAr/bulmlQrUxPPH+a90fOr6tS77DuYgYAPAK7nZ5CjHzje1DnqcCrr05tNbjhWDzqsFl/inu8Z0AsoEbAB4HTeXnPHmisrb1ifUGmjrDcj1DnR8hXjZMwcV39B9i3+KW4IB9xGwAeA13FAymorKtXKBkN4WJT0BlZX3476es6/D7OWjnwG84Rnb7/f746IKwBs8/RSc93rLsTXbeuTeEhVPi7+L5dappSVKT8ucVDn3+VL51KblpMa2qZVvBrMdX4xnH8N9tm0TsAHgHdxEcrU3HGMzrkPuzUuzmXHbzcT2+Q77Gu6xbZsuUQCsz80jd5hhLJM3WmF72u8APEHABgDgA2Yff6InKHLFoLu93bNGLQMAcv56ugAAAG8ze3BkNj3bKyo4nI4AABIbSURBVBx4d2TgI5XXHcuIrXjsHGmBdHY9W+Y/s4xt24rzP7WfauVqzQNYg4ANAEvrrSjsN7v7DesKN653lzG1vBGVhN4yHHlTUDjPE9vt7u3UaoUuPT1voZlxG3Ov1leyX5X/nefT6BZls18LgL/pEgXAZ5Te8jKzu2+ucy0NRm+vUhDhyPJyb+q5WqkrzQxmD9b0li9821LtrU6peXJ/p4J9pbdCleYP05WOyVx5wnV7Yzeqff1mPzZJs+/gPgI2AHxC6ubyiiAE7xZWVGavSM9evrNKlcZUwCOetnd32ltFxZ/DdKlgbzh/WKZ4WblylsqTyucrFeQ4CFa6Tqdef14KpuX25f5dS5lKf8f51F79XgrylY7fMP/auuSWWSs7MAcBGwA+LXfT2nqTW6oAhOnjeUp5nKl0xMsMnbmZb8mzVLk805KgtbVDaZ7Seh6pFLdW8o62uhkx3wqVr3gbXfHkPg6clNLEn1vzL5U5911rwPjNQeXUtksF0VqujXH61Hkep2k590uBtdR8ubxT65tKl1uPXLCmtC6135LU98BcBGwA4Fe+kW59Ml96Et+aR7zs3kpHmH/oqpv5lnUorXuuIlb63LK+tfVoKXdJLhCUSpP7u9UVwYu3aQ1Y3lU5bTmOWsvzhX2WciRwdiTN6HLEee/Xu9L3R5bXui6tZXjrcQarE7ABgIRU8Cal5+Z61NP9IzfWtaf5LQGK1vmPVopSaUZVInKVkt5tH4sDR0fz4W+tQbP4HG1Jd4VcIPGq5ayuFlCOxQHV0a7apqkg8f7/Vfsyd33Lbb/a98DzBGwA+LRS8/RUmqNP5p9uev708nsq36PLd1elRNeCPmELqN55fr/yfkxV8uOgYPw5btFWmje3r2vXk7jVV6oMufJ8tTJ9V6Bq9HJyx9Qd4iBirgxPlhFoI2ADwCe0dqX5qlUrRT3LvKtSMvMxNdMx39PKIjdPb9ozLdhq+R3Ju6WMs+yvEUrdFOMgVimIlgr25YK+taBYKSBWC9SlAm8tre5agnm18rauSzwt3nZHAoIzXUfg7bbf7/fHCQfAqnpvHHvHukjNF4tvlGs37715nFlmaR1SN/i5ilE8XyrPXJl6KxK55ZeWm5o/pbaetQrc6hWVmcs/c9mOeNv61Fy1vm8NtK+8HiuXHVaybZuADQDru6opO8RWPzZWL/8KvtqFScCm3errsHr5YRXbtukSBQAhN6LAGa4fY7W2IFzBV4N5wHECNgDwcyMNcEZqXJaReb/BG9bDQw24119PFwAAzhoxmOw+uCXkqKhcy1tq1udtQ+/mGgj3E7AB4BVUFLiSigq0cy1+H9dAeIaADQCvoqLAaCoq0C71Km7W5hoIzzGGDQCvEb6y2c0lIziW4Jhc0Mb5NL94v9ln8BwBGwBeR0WBo1RUYJzU+aPlzfxc92AeAjYAvJKKAkeoqMC1nGMA7QRsAPgMFQW+zjkAAOsQsAGAm2jhswZBDQBgBgI2AHChMEgjELAG+wwAmIGADQBcxBuG1hTus7ftw7etDwC8mYANAAy2t9BQMV5f+MYx+xMAuNNfTxcAAN5I5f497Mt72M4A8E8CNgAwkC4n7xS2tAEAuIOADQAMIljzboI2AMCdBGwAAD5g9mDT7OUDgLsJ2AAAAABMRsAGAAbo7Q61bdu//vFvR7ZNPM8T23a2/am7HgCsR8AGAB6wV57//Pnzv3+tlfy7ggEzLOdIkCGe565AheAbADDSf54uAADAKvbAWhgE2gM0qWlPS5UNAFiDFjYAMKGwpUb8Ofw//j6XPv4uNz38u7acUnnjfEYsp1TulnKl0reWu5T33kJqNjOXDQCo236/3x8/5ABwzpExQlJBgbiVxv73kc97fvv0VMuQeHrv59T6hN27csvv+Ry3EqmtTymflm0Vlzu3nmGZStsiNV/NiPlWY5wdAPjbtm26RAHAk+IKam+ltTT2TWs+rePntKQJl1kLdvSUZVRFPtfqpFbuXHlKwZtRY+kIYgDANwnYAMDCUi1FrspjROCglseI9akte+S4LrWxbAAAjjKGDQDQZUQg5clXbV8VUOl929cTZi4bAPBPxrABgAF6uzK1dmOK0+XGdMlJjcuSWlbPclrGdSmNC5Nbdm59Wsvd0zIn16Wppawr3zfNXP6ZywYAd9u2TcAGAEZR4Xy/1ffx6uUHgK8w6DAAAFxINzTuJigL7yFgAwAAA7W8+h2u4viD9xCwAYBB9nFP3CC/k317rbds37esB+t607hb8HXeEgUAA83+liCOUemhZts2xwnT2X+T/C7BmgRsAOACbo7fQyWcVo4TZuS4hHUJ2ADAYH/+/NHS5iUEa2jhOGF2fpNgTcawAYCL5G6QVezmFe8v+4oawRpWYZw1WI+ADQBcKHVj7CnnvL5QkZm1wqYyCQD/JGADADdTIeUpukUAwDoEbAA4ReWPN3pzUG3mliwzlG2/prWUoaesZ9erZf6ntl3PNjub99PHR86RbbDKugHPEbABoFsYpHFzyRs5xp8zQ9AmbIk0y/5vKcdTZb2y5Vac99PBvNzyj2yDmdYNmJOADQBdnq5IwR3CY/xNx/y+LrOvzyxBm99vTPBuX5en1wkch7AWr/UGoMm2bW7y+KS9gvOW7n+p9Zhx3WYZb2cPcF11HIR5hv+n/uXSp6an0sTf1cozMq+WfON1bc2vp1yl7VfKo7bNa8vvWbdU+tZyA++y/X6/P26+AagRrOHr3nAOlLr5tFb84tZHrVaZL543FLe2aT0mwnSpecL9kksbf25JH6dpKcfRvHLbrTROS249amU5s46p+VrzqH3OrWvvurWub27b1bzhWgZfsG2bLlEA1Lm5g/d3JTiyXke3xczz5VpMnFl+Lt9Qb95Hx7QplaPUqqm0vFprqNq8ZxwNPobzHckjt86jrg/7tSbOr1Zu4F0EbAAoenMFFXq9PWjD3+LWNGfyKbVkiV094HEpz1RrjhWN2G61PK7cVi0tl4BvMIYNAMCHqPzVha0b7t5euZYVVyznLk8Ff0Ys94myC9QAO2PYAFCkNQH808rnxMpln1Fte6Za6aTGwelJE2oZmDk13km4rFKZW/OK08T55cZ3ieepTestV62rU2m+VB6ldYjny817ZN16yl3jGgDr2LZNwAaAvCM3drVBOWvdDK4cEyDl6JPMlvlaKihHXXHTXRsM9Q5Hllca1PQKrfnPVjHy1P4ao/dzaYDaFa1e/rexP2Ad27bpEgXAOHE3gjj40tLNYJ9eymekKwcxTQ0WOepG+a6xLa5YztHBSVvnebIysm3lV/c+RSUNANYjYAPAEKkK4dG3d8DMcsHIJ8c9KRGsWct+fIXH1Kr288R1H+AYb4kC4FKpV5CeqYTE/fZLYyP0dsnKpa1NK5Vx5LRwnVLrmyvXmTxr41zE27i2DcMKXG1ZLeWurWtt3Iezx+TM3YxmLtubpK4zI/J8g7esx1usHgCELxKwAeB2LRWc2iCbYbAmrnTn0qSCBOHySmlr88f5xGniVhkt+eeWGeZVK9MVeeb2Qzi9tm9SgZLa55axPWrr0VLuVr0BkZ5WBrkgVc98d3Vxw+vemZ/jE9YkYAPAlGqtX8KxbkpBhdb8e7tvlZbbkiZXmS4FXWo32z15luY5Ov+RLnC5/EdVLHLbrlbuFq0tnEYth/mpFDMjxyWsS8AGgEv1tKQ52iWl1hrkqLtvcEvdhI52b7ly+7SolfeO/Xd116BSFzC+42z3OriC4xHWZtBhAIZItZTI3SiG0/fWD08ER65IO1pPAOBIOe9atye24RPBk7Db14xmLdebhN3uwn9wh/i4E6yBtW2/3++PExmAlCM3e7kWM60taWpdiFL5tHZdij+n8iulzS0r1X2rJK7Qt45X0lLmlDjPnu2QWn6tDK3bMLf/WrdPT8uco/s7ZeVK0MplX52gDXdwfsN7bNsmYANAmQoe/NPK58TKZQeAL9m2TZcoAAAAgNkI2AAAAABMRsAGgKKZB1CFu+lSBADcRcAGgCpBGxCsAQDuJWADQDNBG75KsAYAuJuADQBN/vz5o6UNnyRYAwA84T9PFwCAteSCNiq0vEV8fDu2AYAnCNgA0C1VgdXyhrcQoAEAZiBgA8AQKrkwP+cpAKxDwAbgw7SKgTSBDQDgaQI2AB8TBmlUSiHNeQIAPE3ABuBDvO0G2oTnyZvOmzetCwC8nYANwAfsrQVU1KBf+GY05xAAcJe/ni4AAPdQ0YTjnD8AwN0EbABeThcIGCNsaQMAcDUBG4AXE6yBsQRtAIC7CNgAAHyAAC4ArEXABgAAAGAyAjYAL9X7NH3btv/92/+Ov7vL3cs7U444zZly37Hes2zbmiPlHLkvRnh6+SGtawBgPQI2APyvMrf/iyuad1f0WpZ3R2W4pRxxmjPb6o7tPMu2rS3nyLYYuS+OigOfAABH/efpAgDwrNSTdwOrQt5+foTnzX6+pKY9KVUuAGANAjYAJOUqeGElNA7spP4O58kFgnLzxcuM8wsrzbWKaS6P1sp3Lb/SMnLLTZWjJf+W+cN0V27b3HasbdOe5bRui5b1CsvaUu6a2QMis5YLAKgTsAHgX0qV4biCG/6dqqSnulmlKsep+eM0cX6pfHrziMueCiCktk8tEJBK01qOVLpZt22q/PEyzyynZ1ukypXbFy3lrmkN7B1tdTNiPgBgXQI2APxLb6W1dayXUtrcd63ds2rjoeS+L5W9ZdmtaXrK0VvhfnLbhnmlPrfmUWohNEIYKMrlf2S773nn8qj93bssAOA7BGwA6NYT0DmbT0uLlz2vs3lc7c5y3LVte8pTcuW2qXW5GpX/lcsAAL7HW6IAPq61lcVZcdeTK5czmzvWeZVt+8T+uTOIkuqmBgBwxPb7/f54CgTwPkcHT93lxs+ojR2SG09l/zs3gGxpeamy5QaVLXULykmNYZJK05pfrowt5YjT1PbD09s2l1/pczxvrmVNbnye2rYoyW3jWllDI1qXAQCUbNsmYAPwZldXLEflrwJ8Hdt2PNsUALjatm26RAFwjGDN/GxbAIB1GXQYgC6jxgMxOOt1bFsAgPXpEgXwclpZwDjOJwDgDrpEAXyAN9bAGII1AMCdBGwAPkLQBo4TrAEA7iZgA/ABf/780dIGDhKsAQCeYNBhgA/JBW1URuFv8Tni/AAAniBgA/AxqcqnljfwNwEaAGAGAjYAqKACAMBkjGEDAAAAMBkBGwAAAIDJCNgAAAAATEbABgAAAGAyAjYAAAAAkxGwAQAAAJiMgA0AAADAZP4zIpNt2/73+c+fP4en574rpW/N88+fP01p4s8t+QMAAACMdDpgEwc3wuBIz/RUXqX8r0izT29dRwAAAIAr3N4lqhboSAVMztiDK6XlhgEYgRgAAADgaVONYbMHVnqDNuE8La1felvI9OYPAAAAcMZUAZvdmaDNVS14WvMHAAAAOOvRgM3IAEhqYOGUo614WvMHAAAAOOuxgM0VwZrf71jrnKfzBwAAAAg9ErCJ3wxV+n7Ucs6kAQAAALjT6dd6xy1Oci1R4gBNHKhJpS3l01KGXP65NHH5ausCAAAAcIXt9/v9EYAAAAAAmMO2bXO+JQoAAADgy4YFbEoD8da+2/+Vpp0tWy6vM8voKefI9RlltvIAAAAA/zUkYFMbuLf0ZqVwnJh4+qiuWrWync23JY8ru50dDbzoCgcAAABzmq5LlLc2AQAAAF93+i1RqQBL6a1RpWBM6fs9z/htU6l847S5ZeTyzC2nV27e1PTasvdy58qce1V6Lq+W9fRmLAAAAHjG8BY2e+Cgt4JfC9bseaYCFuH0VNo4n1xwIi53Ka/W9YnnTU0Pp9XWMZcmTlvLq7aeR/cjAAAAcN7pFjYlPZX9UgucljFwQj1p4/nCIMWRQE24rNS8RwIgI8pTW34qX0EbAAAAeMalAZteuaBNrrtPKZ8jyw7zj8tytIXNkXnvzHOXGvQ5XI6gDQAAANzn0kGHjwQVRrQiObL8kYGJlV+XHXaJ+v0EagAAAOAJ2+/3+3O2Ut4y6G+uu1NpANzctFg8VkttMOFaQCU38G7tu1qZcwP+psrYMi3Os3W+VDla8gAAAACut23bNQGbo2kAAAAAvm7btjFdomqtVgRrAAAAANoNG8OmFJARrAEAAABod+mgwwAAAAD0E7ABAAAAmMz2+/30VwIAAACYyP8BJbysrWtN5isAAAAASUVORK5CYII=')
