# Supplementary material for: Identification and functional analysis of non-coding regulatory small RNA FenSr3 in Bacillus amyloliquefaciens LPB-18
Source: PeerJ. 2023 May 15;11:e15236. doi: 10.7717/peerj.15236 (PMC10194069; doi:10.7717/peerj.15236)
Supplement: Supplemental Information 4 [file peerj-11-15236-s004.zip › KO/CK-vs-T1_map/map00253.js]

getPicJson('data:image/png;base64,iVBORw0KGgoAAAANSUhEUgAAA6sAAAI8CAYAAAAX9j3KAAAACXBIWXMAAAsTAAALEwEAmpwYAAAgAElEQVR4nO3d7dKjqLoAUD0193/LOT9mZ4ah+VRUMGtVvdUdg4CYGB9B3Ldt+2wAAAAwkb+2bds+H/EqAAAAc9j3ffu/pysBAAAAMcEqAAAA0xGsAgAAMB3BKgAAANMRrAIAADAdwSoAAADTEawCAAAwHcEqAAAA0xGsAgAAMB3BKgAAANMRrAIAADAdwSoAAADTEawCAAAwHcEqAAAA0xGsAgAAMB3BKgAAANMRrAIAADAdwSoAAADTEawCAAAwHcEqAAAA0xGsAgAAMB3BKgAAANMRrAIAADAdwSoAAADTEawCAAAwHcEqAAAA0xGsAgAAMB3BKgAAANMRrAIAADAdwSoAAADTEawCAAAwHcEqAAAA0xGsAgAAMB3BKgAAANMRrAIAADAdwSoAAADTEawCAAAwHcEqAAAA0xGsAgAAMB3BKgAAANMRrAIAADAdwSoAAADTEawCAAAwnb+erkDNvu9PVwEY5PP5PF0FAAAWoWcVAACA6Uzfs/qlRwbWZYQEAAC99KwCAAAwHcEqAAAA0xGsAgAAMB3BKgAAANMRrAIAADAdwSoAAADTEawCAAAwnWWes3pE6dmOn8+n+v6ZPErPhd33vfp+XEaqPqVlpXxy6Wt1yKVvfYZmy7NyU3nF65XqH69fq29v+/bmm1PaD0fas3ebausAAMDTXh2sbtt/A4745D13gp4LeHrzOHLiH6+XqkucJrWslE9LYBKnqQXmcdvU2rS13FR+PW3e0y65vEvBX8u6cbm1z05vex7Zpto6AADwtFcPA84FY7UgMhVs9OaRk+rdjN/rLacWiJypb6qsI67uscsF36096L15t7TD6M9Oax5H8tejCgDAbF4drPaatXcp1/N2Np+jdekpe9Y2DR1p36P74KyRQ65HrAMAAFd5/TDgFiOCjtZ7JeNhtWcDhCfuM2yp+9k2vSoQrN1/m6pHqYd01D48k6Z3m46uAwAAdxKsbm2TKfXkccfJ/9MT4tTKP9umo+4BLuVdCtZa23fEfmiZtKrlftnw/Zb6HFkHAADuYhhw4I5hsvu+//O3utbhsrP6fD5DhvPeOSS4JXjurc+odgAAgJEEqzf59r7Ff2eHgPbWYXRZqwU5dwwvvtuRclfaZwAA/CbBasbZIcFHJ0CK1zsyxPRoPkeHs7auc2WA1DPD8pUB653ix9ecWR8AAGazb9v2mXmo5oj76eJnjKaWx0oBTi6PlqCoZd1SniPStGx36rmspfJKj+Sp1TNX59y6PW2eu/e1ZXt6yw7zP5NX74y/tW1KLW9th1HcFwsAQI99338jWAWe5XsMAECPfd8NAwYAAGA+glUAAACmI1gFAABgOoJVAAAApvPX0xVo5TEbAAAAv0PPKgAAANOZvmfVoy4AAAB+j55VAAAApiNYBQAAYDqCVQAAAKYjWAUAAGA6glUAAACmI1gFAABgOoJVAAAApiNYBQAAYDqCVQAAAKYjWAUAAGA6glUAAACmI1gFAABgOoJVAAAApiNYBQAAYDqCVQAAAKYjWAUAAGA6glUAAACmI1gFAABgOoJVAAAApiNYBQAAYDqCVQAAAKYjWAUAAGA6glUAAACmI1gFAABgOoJVAAAApiNYBQAAYDqCVQAAAKYjWAUAAGA6glUAAACmI1gFAABgOn89XQGuse/701WA5X0+n6erAADwswSrLxIGqE6y4TzfKQCA5whWX2LfdyfTMFj4nfIdAwC4l2B1cd+eHyfRcK3P5+P7BgBwIxMsvYATZ7iH7xoAwH0EqwszLBHuF/awAgBwHcHqogSq8BwBKwDA9QSrAAAATEewCgAAwHTMBrygniHAqaGK8bpPDSkeMbPqqLo/+TzNuOzRdWlt57P7I7Uv7io7l4fZewEA1qVn9eW+J+mfz+efvziAvfNEfnQgNiqY+7ZN6r2rhfso9e+o/Eel+2r5HF1VdmseglQAgHUJViEguKGVSZYAAK5lGPCPi4dJ5no+a0NVc8ONw6Gh3zS54aK14Zu5Mmt1z63fUqfwvZ5tztX9bDAc5tPSRrn14zxq9c29jtsmlz6Xb20bW5a1ltOaR9zGhhUDADxDz+qP2Pf9n79QfCKeGi6cGiZbGroanvSnAplcoJoqr6UOufdTZcT5lobc1obnlra5tj1HtZZTCqZL/7aWVVo/t70t7dDafrX93VKn2mei5XMJAMB19Kz+iFpPZk1rMFgqs7Vu3/yO1uGuXq+ebR4d3IzaxpZe7u+yI1IBay19LY/aOmc+i7V1BKkAAPcRrFKVG9qZGiY5usxaHVrfH1mvI9s807DR2jak3h9V/yP5pIaS18q463MJAMB1DAOm6sn79MIhmKU6zHIvYS2YGtUzd3UPX643c8b61+4dvoIeVgCA6+3btn2ePsGnT0+vUe6kOtVTFZ/g59LU6lOaCCn1/1q6XB1q25aq55FtS71XGj7bO8FS66RHPeW0bOPR/ZbaptI25PJMKdW1lldL/Uv59uRzZe8tAAD/m3NnE6wuaaYT5ZnqcpfWez3vKvvJfH6V9rtP7T7q2n5IXYBo2XezjdjovcjTk8fZOgDAaPu+GwbMOb94wv6GbX7DNvAbapOt1YZ896SNzfIdKdWjdfvObsssbcE4+/7nEwK+y0bfqvHErRO5Y4fbOGAtglUO+R7wf+kEprTN8b21V9bhTDm/uN9Y25nP6qiZoeGNcrOv594bWU7JqN/R0vYB6zAb8KKevmfuFw/4pW2+qz30jsxBwP+s8Ph3dnbu3L3PcS9ly73ouXuaa/eHp5b1DHPulZthuzaXQFz/eD/E9c21Zak87ud4BsxMz+rCrp7xFPiTE7s5jLhgFw6hTQWe8f/DdC3rhiMZUuul1s39O0pugrbUv6ltzG1naZvC9e7aTtq1DKWPh8+Gr3NDiUt5lV7HebaW3bpOa12BOQhWX8CBFu4hUJ1HqkevVxhQpt5L/X/Eui1aP2thPVraomUyqtbhkz31K0385Dv1vNx3qXYhonQxpnb/dOmCT0ua0kWheCRAqk4tdQWeZxjw4nLDzICxfMfmEe6L2lDU0vq54bC9dRh5j13tc5baxlxvcJzuTLkj5cozJHg9qd7zUq9qaZ/n8q8Fval6tOYnSIX5CVZfonRPENAv/j75Ls0vd+Kc6mVZVWsP5SzbmLowkDNLnX/ViB7G0kWc1Oegp6f/isDSZw7mJ1h9kdRB11VDOMZJzBzi4YXb1jcxTyltqZeldr9my7q5/5fqnguw47zi91pO+kt1ywUSqfsR4+0s3dMar1sqj+ddPSS21Kv+5Gfh6fKBvH3bto8vKNyn9eQS+E1PnTjfXa4A4Vm5iya5iyVhunhZ+LtWCnZzaVPltfSotpTdstznEOa077tgFe7WMywO+C0CVQD4277vhgHDnZygQZ+eSZNK6VrvQc59R1u+u2cmDcr18LSs3zJxTWndWt1G0pMFQA/BKgBTap0cqWUG3dywxjhdz/Jamp76b1s6UG29F7VWbk5P0DjiYpsgdS0jL7Cmhvf6PAA1nrMKN2mZvAT4V28gdTafXLqW9VNpzpa7bW2P9jhaLhz5fB2VmkwMoEbPKgDTK/XC9PTUrHRP6IgeqCPPbU0tz80mXFsvTpebDEfgAkCKYBUeZKIlqGsdgTDr9+nsCIqrtis3TDkXkLY8kieVXyowbR0izXXiCxC1Cwm5Cxitr1Nl5/IG+DIMGG4QnhTEf0BZKuBZycr1L/Vm9xzDZr2Q8Mu++yL+N7zI8JValls/3NctQ+traYHfpmcVbnBk4hSAkUb2XqV6X0fQw/a8Wrv3zqTdsx/tcyAmWAXgFXpnBV7F0XqnJnW7q+xcPrX8Vtw/v0yPOXA1wSo8wA871OWeFdoySU/L8zxz983lHv1SmlyolKZU/5Z1S9uVq3OLXPvF9y+Gcvehxvc9purYkpb59X7WetILfIHYvm3bx4EBgJWMmvn3ypl2Z1wXQqULP7nXqc9e6jNZmkQpVMsb+F37vgtWAViLQNVvNnPxuQSuIFiFh/hhh2fN2JNTq9PoCZJG5cVv83sGXGXfd4+uAeAdemalnfHkuqVOox7x4VEhbNu5mZy/jy664nMUPxZpxcc+AWMIVgEAflBLoFm61/SqCx5xvi1D+oF3MhswANOqzYr7Xd4yY29uWS1tuDw3aUzqER61mXHPzojbUufUBDp6VOE5qcB6pe9ky2RaMJKeVQCmFD4mJRWQpp4hGgaFpfVSj12plZFKF5eXWj+VPvfvkbZpaZfctvO7wqG28f/DNKlludff/5fyyuXTuiw3RLiUZibhd/7od7Il/VXbnzpWCVK5kmAVgGXlTpK+J4ClIYyhlrSlPO+e3bd3+5xMEitd1MhdXGm5YJPKq3Qxp3YxqfWCkQsz8E6CVQBeJ9XLWBL2cozKs1RW7SQ67qG6qi4Qar2HteWCTSoYbsmnVI/aRZqWvGeW6pU+0pNcyqOUb61HvNbLXVsOR7hnFW6QO5h/OeGEY472TPbkN7qMFiMeTZPqkYKzRn2OjuQTfo5LwdAKn/XUOUCqJzrXYxwvL6XpyTfVu17qCY+3JVc3OEqwCjfJHbBdfYS03HDA1BDAr9wQwPgELLe8VEYqzzifXFmpXqdUQBnn1do2ue1IpXfyyAijApErA5qZg6VSvVLHhZLW84jcsSxXds/IlNyxEc4SrMINUiem2zb3DynMoDQcsLasZyKQ1rQtQWRr2t68W9K3ngBDbshnS4/dtv05w3XuvtTc/2sXg3J1q9X3bRdmWrahdztbe6iPekO7Mw/BKgDc7OiFqlEn4Xo+aL2wUbsI1PO6djHnaGDWcqFqdS3HjNkugM9WH9a0b9v28UGCe7iPDH7b3T0+7o2HuZS+k6n3UseMXO92Lk0p35TUPaulNKV14Yx93wWrjLfyFfurvwu/PPGAzwUAAK32fTcMmGuseHK/cjC1Cp+L37Ny+634ed02bf4EbQ5wDcEq3MjwGH7Rip/1lYOPbdPmT9DmAOP939MVAAAAgNjrelZrk0m0TDZxVc9XLd+RE2H0bGdoxSvDTzjzGSk93wwAAPjb64LV1kCgNmX7Vc+dquU7KliszfaWmznu7kl/4vqdKbvlAdej9V5gSD00+1cvEIy6sHT04k9tpsSVHf1suYB1nDa/nza/nza/nzbn170uWP36noCmHhPy671auQPft23uClhT5ZwpO7XPz+bZo7Xn/OkLBDOoPcKn5RE/pe9xT35vfpxQTxA+0+dz5EWsOL87ZvxuLWuGNr/qgmHqgulV26TN048sOZt3S7ktZczQ5m+gzflV7lnd/v0C196Pe8W+r1PLw/dq+ffUK5d/y3aEcgerO3+scw/2Hn0x4e4LFLn99q1LXLfw/V9R+5y1fA5royNyfvXHunR8mOnz+d0/4d/Z8r/b8UTQPXObj27rXDt/877Dr7Z5apk2fy9tzi95bc/qtv23py13glrqYUktC39owqtU8fLwx+LIyXGqXvGyMP/adhzx9AEt3sbYFcM3R25zvB9KFwiebuuZjQwuw+/Stv3mkKjaiUzszs9n7SLWqvtrxja/o62f3Ge/1uYzfD9mbPO30+b8glcHqy2uuKoZOvoDUqtX64HpjKN5jjoQ5oLRERcDSmW26Nk3PfyI/NcV7ZG66PNEPZ529CLa0+68iDV6e1dr8zNtffS4rM2PtfmZ38Jfb/M3mOFiBVzl54PVIyeuNS0/GrWTqSvqlcs/V68Z1NpypgP0iHrMsi2j1E68vmlKV4FraVrq0NLDXbLafrnqYsoMJ8J3XsTqWf+NbX60rc+0vTY//vk++rlftc1/xVVtDqt4/T2rsw4f+w4ZHtV72fNDmQuCVxkaOdMwlp79WLu/5G3CofG1NFfXgfp9gyt9Ple5iPWGNj/S1k8eo3+1zZ/0hjZfjTbnl7wuWP1+EWtf1LjHJ1we/j98P9XbGZYTXw1NXW0u1S2Uqle4LHdy0PojFm5HWM5dP4C5k5ncFfozB9grfth7LzSsfoGgV0ub3zl64Jd/oFs+q2/4fM54EauWZtvWbPOWtr57f2jzvnQjvL3NZ6TN+UWvGwac+hLWhgC2fvFLy3oCxFa9db1y6M8VUj+qqeA+fF0bepZa7+nt/IovQITLf03pwk1qWekCRu5zkMqrNMQuVdaqjmzDDJ/PXI9S6SJWz0WRK63W5le0dWsZo2jzcjlXWK3N30Cb8+teF6zO4uiPzKgrX7P0MNS0Bt9XXAx4wgp1vMOZiy7hBYsz6/es8ytmaIfRF7HiNLN5sl5XXjBMLZ9lH/xCm89m5rq9lTbnLQSrg535UT4T3MY/VG8/SM3+w/zL7BvO+rWLWE+6uq21/5/u+Hxrd778JrM6wepgdx8Qfu0ANNsVemAeTsruo63vp82BXyRY5RJXD0NeZZgz/2W/cQUXse6jre+nzYFfJlhlOD+opPhc/K67LlK4GPIvFwzvp80BxhOsAnAZFynup83vp80BrvG656wC3C33CJ7UowNy68fPVW4td4bellnqAQC8i55VgBNygWrquYm59UuPrii58nmKPWapBwDwLoJVlhKeEKdO/mvvh2lmH7ZVq2fLtvaWNSKvX3MmUEsFsQI/flXqmHfFsemp34DcM4CfqAvAKgwDZimtP+itz7GbWesz9kZsz6h8+FsYcB553ER8sh6esOeGC6eG4vasm1ovtW64vuG/jFR6TuvI41NvXqM+455DC9BPsMqSUr1PnkHHTL6f0TOfye/64ef9m1+Ydypdy7rfYDO3Xmrd3L8wigsgAHwJVnm9Wu9PqRfp+/9SfrP0VpV61uL8c+kZJw4CjwgDytR7qf+PWLeFi0Ncpfa9OXvMLr2Xeh3neeQ3oFZOS10BfpFglWW1DLVM9S7l3q/1QOXym6G3qtazFrZZS7twTvh5jPdJy8loaR/21mH08MmWujvh5qwrj9mpsnJp42Py0d+A1IRrcZ0clwH+ZIIlXm1Ez1Zrfk/2VtW2M7Ud3C/3eUqdyK5q5bqzvp5jduq7Vvu9GP0bkApY+U1X7vurP1eO+1xJsMqrhScjIw7Wo/PbtrZ7G8OySj3II+tFm1TvfnwCWtq3pbSlE9lcL0yuDql1c/8v1T0XYMd5wVkjehhLx8bUZ7n2+b36WOv789tW3P/OObiaYJWltQR6b3B2+97WezeTXDv2tG8tmL2qDrmT9N7Phs8SV7l6SGzuN+TpY+TT5QPMYt+27eOAyCpSPT65K90tV79zvUjxsvC+o9b8SuvVekdz29KaPlV+vF7pvTOcZL2b/ctVcse8lmPjFcfsuLze35Rc2S3Lfcd+z6rH1lXrzRr2fReswix6D/hHfyBK6wlW+7UO9225+BCqpamV1XKBo3XdEeXW1m+5f/CXPlfAb1n1t3PVerOGfd8NA4YZnAk8t23MMGH6tQ6vbrknudRL3ltWroyaq8ptCZBbygXgbyMv5rVMGgZP8egaeNC+74cD1e/kOr29seG/Z/Ki74e8NnRwlDP30KbStNattVd5dLnwlO/xO3wNdwgn2Pv+nfn8fY+3zgWYkZ5VeNDdPwh+gK5TuuiQur/6SD5PO1K3nm0fWS5crWUuAhgtdzzMTRZ2lM8zsxCsApzUekV79MnEnc72Gq287QAr6Z3ka7bZsCEkWAU4aUTvYUsZTw4zvGMb+W3xCXbuM1eaDTh1UaQ0y3C4vPd1ru6lMuEOuc9r+N2ofVdgFu5ZBVhEeC/Rr54Af+8TdFL1PvEJdXhPf3i/feo+vdS6pfTh8rj81L+p9Km65/KGu9VGs6Te87llRnpWAW7SOyvw0TQzGvWopRW3nT5n9vfRyepSSvcGXlkfuErr7Rg+t8xEsApwUO7RAbn7hVLDrVpm0U31IOXyiXuO4nTx8Mraui3b2LJuadtzdYa7ubea2eU+o7nHjPk8szrBKsBBpSGBtWA0dQ9qakhWbz4twxR71j1T7tk6196DEXpP5nvSCxS4Qu33I36v9V5Vn1dmtG/b9vHBBEbxYzduOO/Vw4JXXJf3yk1olPv/93XrumH6cJ3UZzHXc5UrM9RykQlidx4XR5bleM6V9n0XrAJj+eF6rxlPwGt1Gjkrqxlef4fjGHe76zM3uhzfFa6077vZgAHuMuMMtj11mvGEpKVOo2a4NFPmb3DyzRuFs2vDStyzCgBM4cmT6dqw4PA9J/1c4Y4LmjNeNIUSwSrACbX74b7LW2bjzeXXc+/elXWq3cPXUv/U9rSuX9vuFi11bpmFmWu0tPNVgWJtoq+ez51gll5XfV58FlmdYcAAB31PAr5/cfAXniCEMzHGaVLrlQKlMMhrzWNEncKT9VraUrq4vNbtz/3bqrXOpfYAAO4jWAW4UC6g+gZArUFQqhfy7jqlelZraUt5Ht2Wo+3Qu316I+4V7pv4/2Ga1LLc6+//S3nl8mldlnpdqyMAbQSrAA9I9eg9rbdOYS/oqDxLZdVO9uPA5Kq6cI1S73aul72l5z6VV6lXvzaqoHXkgB56gPMEqwAXGnVyGp9cn81rpFR+T5yUtwTPJakeNJ7Veg9rS899KhhuyadUj9YREnpWAY4xwRLAQbkel9L9prV7QGsTDNXSXl2n1PJSGak843xq2xS+jocAx71gJbXty5WXeo95jNo3R/KJP8Mj8wZAsApwSqnHpbasJU28rNY7dFedetK2BJGtaXvzbklfykOQsY5R93SPyufuvAHeaN+27ePACYziZIyrHPlslXpqe8s6mhdtSkNwwx7u1L2pqddx+lpeqV702tDd1MiDljrCXfwms7J93wWrwDh+FLnC3Sf6glLgLfwus7J93w0DBmBud59oObEDgDkIVuFGLTNWrsrVWwAARhKsckptuFzLcLqrhvi15Ju6l6m1Hr3BWe5+KEEeAAD8yXNWOaU1yHpits1avuHjOq5+WHvp0Rjh+ysScAMAcAXBKkOUnsU4o1TdjswU2hNk9j5mZHZhkLrqNgAAMC/DgLldbXhuauhw/HiB1kcU9Mo9suCJWUhnJ0AFAOBKglWGCQPJXK9qHGimnmMYB4zhMN04/7is3vtOc3L1KG3zCAJAAAD4m2CVW529N7T1PtQ79G5HKYAHAAD+yz2r3OqKexxbAuBvr2xLupp4YqaW8nMTKV01EzIAAKxOzypDjR4WO0pqMqXWob4j65AKmGdrKwAAmMG+bdvHyTJH5SZDyk2AFC+L5SZJyk2kVAo2e57xmkrTUo/WcgAA7jZjBwK02vddsMp7OCADAPzLuREr2/fdMGDewcEYAPh1qdFrRoCxMsEqSzNBEQAAvJPZgFna6JmFAQBWVToncr7EigSrAAAATEewCgAAwHQEqwAA8BKp4b6GALMqwSoAAADTEawCAMCLhD2pelVZmWAVAACA6QhWAQDgZfSo8gaCVQAAeCEBK6v76+kKAAAA4+z7/scygSsrEqwCAMBLfAPVMDjd933b970YsKbWi987+n5veSPXmVVqf7xp+0YxDBgAAF4gF+x8X6d6XL/LP59PNkhqDZ5q6Y4EtUfq0SrXHr1pjvA83DZ6VgEA4AEjA6FvoFMKOFPl1XpcU3nEvba5vOEswSoAANxoluGecaA5sj5xnt/XueGvqd7fOAiOg+Q4TZxHGFy31KeWpiffOLBvKcew4D8ZBgwAADcI7x2dJQAJ69PSOxqmy/XKpvLM9fzmgr7cv2E9amWFedfq05KmJ98wTemiQK79e/fLW+lZBQCAi/UMt72inFzAc1WdWgOslvtcS2la3xt5f2oYvLa0a+8w6976vJlgFQAALnRXoBr35IXlf99vcXYipDPrfdcd3WYtefWWlxu+PMosve9PMgwYAABeIgyevn/h8tY8arMDtwaTV/cO9ub/5AzAR81Wnzvt27Z9RO0AADDeXb2qR7X0oqbSlCZFCpfVJkWKX6fu58zVozbJUU99jtQ5LiuWmpSplKa07i/a912wCgAAV3kyWJ09UK6p1X/17aNs33fDgAEA4AqCqeO0HdvmnlUAAGASqQmicunCf3knswEDAABT6HnMC++nZxUAAIDpCFYBAACYjmAVAACA6QhWAQAAmI5gFQAAgOkIVgEAAJiOYBUAAIDpCFYBAACYjmAVAACA6QhWAQAAmI5gFQAAgOkIVgEAAJiOYBUAAIDpCFYBAACYjmAVAACA6QhWAQAAmM5fT1cAAAB+2b7vS+a9bdv2+XwuzZ/fJlgFAICHrRj0XR0Ig2HAAAAATEewCgAAwHQEqwAAAExHsAoAABMp3Quaey+1PF627/s/f7XlrcvgSiZYAgCASVwZqIaTOH1fp5Zv29a8DK6kZxUAACZRmhW4Z8bgOG1u3dTy1mVwNcEqAAAsKu4ZHb3OkfxhFMEqAAAs6GigekVauIJgFQAAFnO0x/Pz+fxzr2otz1xava3cxQRLAACwoJFBZOu6AlXuJFgFAIDFxAHjqEC1lE+cDq4mWAUAgEl8g8BUAJl6L7V+Km0cXMZBZ/w81ThtKh1cbd+27aMrHwAAxnr70NpV680a9n03wRIAAADzEawCAAAwHfesAgDAw9wLCn8SrAIAwIOuuu/TPaWszjBgAAAApiNYBQAAYDqCVQAAAKYjWAUAAGA6glUAAACmI1gFAABgOoJVAAAApuM5q8Bw8YPN3/qMt+92frfP8+wAAMbRswoM9Q3Ywr84eD2S54g0o8WBqUAVAGAcwSowTK5ncUTACgDAbzEMGLhVOHQ2FcDmloeBcGr4bZgmLiNeFtclVW7L69p2heWn0gEAkKdnFbhVaujsd1nq33hZOMw4DvxyaVPrhMviuqX+TaXPbVeq/FzdAQBI07MK3C7V4xiqTVTUGujFwWYtXWs9WntFU+kEqQBcJTcy6cuoHlYjWAWmUAtg47Q9UkOIR9TjCCcKAABtDAMGhmm53zR8fccswVfkM6JcPazX2ff9n7/e9XqWt9ahpz5H6j1yfWBtpQuiLpayon3btv7a0p4AAB/dSURBVI8PLzBS6TmruYmIwvdLkxelXufyTa0TLi9NdtRTj5LUhEu5MjnvaK94br+c2V+5z1Atr7M9+573C/N44vuY+21yXGA1+74bBgyM13pl9+i9n7X7SFvvM+394T76XNUj28xxR04Oe2enPurqYeYA8CaCVWAas5zEz1IP+sUzMX+N7tEelV9r737rY5VKow1qj18C3iF1ke3MXA/x8jjPo8eVp0ca3VH+kTKebpfZCFZhISvfi9Yyu+/TB+ar6/HW/TejOEDLBbFHjMqvlE/usUupxynVgtpUurN1hze5+th8Zf5XfIdrs+fHx46jI0aefIzblce/1LG6h8fb/ZdgFRaz4sllywy8M7ijHrNsa4/VfzSvGso7wtF7y0qPVTrbowK/aMXvSUtQ+f0//3Khbi2CVQBerefRRUfzOzoMrjftFSdZhgYDXyNm67/ytoXcZIql8krblzvmpeoTrp9KF76uTbBXayP+5dE1ALzO3VfOv0N1j/aIPtl73Vp3YC2j7lPNpQ3/UuWm/o1vbYjXSd0CUQouw2NX7t/cdpaC8lR94kA3lU+u7FyQ3FrnX/YzPaulE4QjX+av1W8uf4vUla0RbZq7anekTtzP/ltb7/7LHYfjE5LSMTx31bx0D1LuCnpqG3L1KtUjd69qbvvicmsnh8B79fzmnRkVUrrgNvq2hdook9q2HN3OMxcaj17I5EeC1dwH6eiV7NLJQu8HbfS9VFdr2cYnvnBXnITlhqnUDpB3OnKwrg1N+b7+qi0vpX3ywLvC/gvLPRKEtaTp/V48vd/Cemxb3/7rPTlpaZsjZbW8n0tXez26PKDfkQCrJa+R388jF2tLF71a1o/T3vl7kiuvtX2P7ocz29fSRi4w/kiwmgsIVwsUuU9puEnqhPmJz1HtKmbr8tSPUyrorN2nEad90gr7r7Xs3P5oSdOybk9d7tK7/46WseIP/6r1hrdoOQb3uCKoG3Gxb+ZjTe43LuWuC3lXtdes++BOPxGs9hox/C++EpJ7nTv5T530xz1ZrUH4qHzCeqbyCF/H9U9tU6n3p/d1XL84XWuwFW9/bnm4nU8pBYU9AWNrr3RqeUsbPWX2/fdVa6tf/aG6+rO1WruG2xwfg1fbFlhV7vt2dy9iydUX++LzvNyysMzUslSeYR61c9c4fa68WOs5T2474//n2jt+P5dP6fx0ls/U0wSrkZ6TgNoJZu7DmPqCh2lqvSKlL3CtvDP5lNonzjNeP7ftufY40n5xO5bKv/Nkb4aAaNuO9Xr2tM2Z78tIo/flLPtv247dU9R6Bbr2+Vh1/x3V0tZ3nkiULu4B8zjSoTDaiIt9Iy5c9+bdW9bRtmtZLxXst9ah9P6Rsn+dYDVy5otcWq92Na6Ub6mepStCd+TT21ZHe5FK7ddTfpznWaWguVT2UUfrfOSkujeorZnx4LvK/juzbk+gWssHgLIjHQFvdfc2rtimK9b5boLVSG5Yw9fRXo07jCqvJ58jAVBLgNBbjyOO9prkrpTm3nva0TYs9TynhvWcKesKb9l/X6U2rvWIlr5LM+2zUM/+y72fG7ERyy3PjfoIX8c90nFvdrhOqn69r1Pbmis/lQ643qgOhVXdfczJlTfzsW/mus3Gc1YbfD7zPYPuyJDOq/MZoTefEeX2BC+1g8uMn5Vt2/4ZCp26AHMkr9m2L/a2/dcirHfpSn7KyM/HCEf333d7v3+59Km2Cv/NtWMqz1za1DrhsnhbU/+m0qfaKVd+ru7A/e78Dj51O0d4fCwdp0fLlTfzb/mq5xpP+Ime1fhHu7Q8PpjkepXi93JlpK6upQ5YqTJzV9VT66ZOcHLlHc2nVL9cz1vthKnUA9GyPan2D/NObVutzLicuJ1aDy6zHIRy++aIVDvO6i37r8eRfTLy8zHS2f2Xy+9oT0frCVbLxYEwXWs9znxuBakwRu44kjq/rB1zao6uGx47U+e8MxzfocdPBKstV6VblpfeP3uCeLSsp/M5ku8V7Xek/i3rzHxQz100SV0kyK2fSpsLDmoXBHJpn2zDmfffV+liWml/pNLkLvaU1p3Z1fXrOZnsrUvqYuaIehwx+36GlbQcl0O1joDciJYz39sjF/vC35Fch0BY/1KnQWq9VJqefOO2aykndVGh1g7M5yeC1SfdfUI4qrxZTmRnqceMSkF/qc3iNK2Bf89+sM/a1dq7Z18eyb91+epG9HSE+Yyqz53lOp7CGK3H3Ccvih/pBIh7ZONRcanjaJwmF0ym0vTkWwpwcxfpayPsWINg9SJ3X70ZVd4sV51mqQfwrJ5jQa4nubenI05X6r3OjVCI69LaCx6f6JZ6JsK8U9tWKxO41xNBUm+ZrYF4y+0FI2+f6L0IkMrPLRFrEqxe5O6D0ajyZjmZmaUewFpKIw5y77fkcyTf1mVn61Fbz/EUnvXGC0ZX9Br33D5xxJva/5cIVmExrgyuzf5rl+sxHF3GDCcws9QDftUdx+YVjv9X3KIw2/FttvpQtm/b9rHDAJjNyAlHcnk//fs3Sz2AazwdGPWUX5vkKLUsNTS4NU3LbRuh1D2rpTSldVnDvu+CVQDm03LfEsDsVgxWYRb7vm//93QlAAAAICZYBQCAH5Z73is8zQRLAEyldLJkmBrAeI6rzErPKgAAANPRswrAVOIr/HpTAeA36VkFAABgOoJVAAAApiNYBQAAYDqCVQAAAKYjWAUAAGA6glUAAACmI1gFAABgOoJVAAAApiNYBQAAYDqCVQAAAKbz19MVAACAX7bv+5J5b9u2fT6fS/PntwlWAQDgYSsGfVcHwmAYMAAAANMRrAIAADAdw4ABGMI9VwDASIJVAIZZMehzzxUwm33fs8fT3Hup5fGy8HhXW966DK4kWAUAgEmULqDl3kstj5elAtfP55MNaFuXwZXcswoAAJMo9Vj29GbGaXPrppa3LoOrCVYBAGBRpSHDI9ZpGV4MVxGsAnCJK4eyff9qy3NpW+oIMLujgeqZtI6b3Mk9qwAMN+s9V+63At7iaO9mOFlSrcc0lTY12RJcRc8qAMPNes8VwJvEo0fOBJCG9jIjwSoAj7v7nisnZcDqPp/Pf/6+y44Ij4l6TJmJYcAAPOrue64EqsDMwl7SeBhu6r3U+qm08bEwDk7j+/3jtC3LYDTBKgCPufueq/A1wIxKtzW03GKRS9tzG8WZdDCSYBWAR43s+WxZV08AAKxBsArAY0Y+uy81ZK6lPABgToJVAIab9Z4rgFm5eAZ/2rdt+/gBB+CsVScuWrXewPyePr48XT6cse+7R9cAAAAwH8EqAAAA03HPKgDDuOcKABhFsArAEFfdF+WeKwD4TYYBAwAAMB3BKgAAANMRrAIAADAdwSoAAADTMcEScJvSTLEzTaDzree3Tib4AQC4n55V4Fafz+efwC/8f84Tj0KJ6yRQBQC4n2AVuE0u6BMMAgAQMwwYmEZq+O3338/n85/3U8vifMK0Pa9zdUqVn6s7AADn6FkFpvAN/lIBaPxvGKjG64TLvnL5xHmkpPKJA+VUPQDgbvu+/+cvXgar0bMKTKP1hzQONmvpUuWk3mvtFU2lcxIAADCWYBWYRu8Q2jDorAWLqaG7Ixn+C8DTShdx/U6xIsOAgemM6qXszWdEuXpYAfhyewics2/b9nGlBbhTbkKj0mRJuYmQ4pOA3KRLYX6lSZRSeaakJlzKlck5nnMLrOzuY5ieVd5i33fBKvBbBD7rsc+A1Z09jvVeEE1dyIXV7PvunlXgdwh6AFhZ6VFr8EaCVVjIyve9PPmjOssQXftvbfbf2uy/db1h311xu0gpP7en8BaCVVjMij86T59ozNRmM9Wl1dP7byb239rsv3W9Yd/F8yLcEbTC6gSrAABwk57J/HrEt7qYiZg3EKwCMDW9BcAb9RzbSkFnKR/HT1YnWO2Um6DlyMQttcdwHDmI/epBKfXokRFtkfpx6J2J71f3yQzsv7XZf2uz/9Zm/82v1L5n9t93/dz5bpzfLJM+nf3cve1ze9W58d0Eqx1yV7WODrH4Ds9IDdno/TDdNdSjpW5PfBlyz+A8I/fMz9L23T3cplaXnueMpp5tum3pZ56Gy0tpZ/vRmm3/heW2nnS01L1lXx6ty11W2X9HvoOl91q/i7n3Zj5pnHX/fR3Zj7X3e7+X9t95VzyyZabHwLQex+O0tf2XWj9XfiqfGX5fzp4LH13/l86NnyBY7ZD7ELsn4H1yV9e++7p0QnmXUpk9F1biZaltS/045X4MZ/g+rLD/WsvO7Y+WNC3r9tTlLqvsvyPfwdJ7rd/F3HvbNscFo5X2X8t3q5ZHb/6ty5+yyv5LaTk+zpDnEWd7tXP776xZPre81/89XYE3+x4URuTxzSf3Oldubr1UuvgvtTzMM1V+rtzcst7tLG1PabvieufqEcodfFNXKp9Q+nHo+eFovTqaWt6T9m6z77+vWlvN0JZPWGH/jfoO5tYZnf+dVt9/rWmO7KMVLhitsP9iuaDpzAXUK/K8w5nf5p7gs5S2dn4Ypmm5KFQ6f82tkytn9Ll0rrxcmpXPjZ+gZ/Ui4Re49sWvBUzh+uHruIx4nVS6sD654QG58krbFecZr5+rc247jmx3vP2l8nv2z1mzfOnDbe9dZ0Tau9ph9L6cZf9tW/9nNfeZL+Xd8sN/pTfvv207PvqgdlJYOq5+l9/h7fvvqNz+i3/ncmntvzHic4PYFUHonW1wdv+NDFRr54e5c9OevGrnubVz05Hn0s6NryNYvUjPAa/nRyn34UmV13rVuPWAk3u/RfzFqqVrrUfrFyl3ADyrdGAolX3U0TofOej0BrU1sxz0QqvsvzPr9gSqtXxms9L++65/pD6134RQbn/bf88FTr0XgFL78Nf336h9F5+DpE7M45P3EWWu4MzF0Fx+I5T2Q67s2naMPpdO5d/irefGowlWL5K6wpE6QLZoOdkcqae8IwFQyw9cbz2OOHowy12xyr33tKNtWLvKnzqRmulK3Fv231epjUs/dLmrwvH7s3nb/jvTzrV9H75X2993WW3/3fFbs8Jx82u1/dfj7EX6FfTsv9L7tcCt1JZH2zDVuzniM3bncfHN58ZPcM/qjT6fzz9/sxh19XDUj1RvPiPK7fnxDYdQpMy4j7dt+2e4R+rCyZG8Ztu+2Nv2X4uw3qXegpSRn48R3rr/rm7n1v19tdX23wrHtDuttv9GePL7MtqI/RceR2r7tdZ2ve268uco9rZz46foWe0QnmCEX6LU8vjLm+udit/LlZG6kpI6QKTKjNOVDmRx/Us9MWG+uZ63eHty7ZLLp7bdqXYrtUVLmXE5tSuLObMcaHP75ohUO87qLfuvx5F9MvLzMdLb9t+s7XyVVfbfjMe0Geqxyv6Ly8yda8XnbK29U615zubs/iupnQu3nh/mzk1z2xKXE9ehds4X5jXyXLqU7o3nxk/Yt237zFQh8u4+OM5yMJ6lHjPIHZhzB5vwvTiPXNrcj1vLVbZc3ezDv5UuWm3bf/dVav/U0uQuLpXWba2j/Zc/Odu2vu9gnK70vQmVvostx4VfV9p/X637seX9Ut7x8pZj9i/raYPaMfO7LHXcLB0Xc3mOqjf3eMs+ect21Oz7LlhdhUCVbVu3PZ6u99Plz1aPXqvWe7RV22HVeo+2ajusWu+R7mqDWjm99bDv5vKW/fGW7Wix77thwLO7uzt+lu7/WeoBALxfz7Dg8DXze8s55Vu2o5dgdXJ3fyBn+QLMUg8A4L16AwDnJ+t5yz57y3b0EqzCYlruHWVe9t/a7L+12X/runrf+WzAnNyzCrzeL93fAQDwBvu+e84qAAAA8xGsApD0fU5f7/C4XPojw+zCOvTU50i9R67/Fkf2vXZ/Vuv34+oyAEYQrALwh/Bh5b2PauhZXhM+zD38q+V3dti3YePHaPdn3RVE2k/AXQSrACQdOfHNncSOPrltCVg553vBQju/i/0KrESwCsAfcj2Yo4dpjsqvlE+4PB5KnHudyzu33q9JtUkqTZxeu19nxERyuf2a2pel9OF79hVwhmAVgKwwYA2HBo8KMEfkV8on7kUKhxXH/+by+aYJ8+oZkry61Dam2iSk3e91JFBt3a+5fZlLH762r4CzPGcVgCajTzpH5pfLp3YCnzvJL53I/5Kj9wZr9/scCVR79mtL3vYRcBXBKgBNwpPikT2rYX6pnrUWvWlHDJmMHa37jFLtc7bNtPt1Uj3bobgHNE57V7vZV0AvwSoAWXeeyG5b+wlsrl531zfk5PsZv97uTwafvWatFzCvfdu2j4MH8GYzn7zNqNT7URtum1u3ZfmR8uJ0uXqk7rfL9TKV1LbzDXL3jYbLSq9Ty7X7fUoXcr5692vr46Jy6e0r4Ih93wWrwPsJVq+1avuuWu/VaXcAWuz7bjZgAI5bNfBYtd6r0+4A9BCsAnDY3YFH/NzG3omewkdxcJ9R7X52//+6s889fdtzU32eYH6CVQD+0HLS9sSJXRzsHHm2pEC1bvT+H9XuZ/f/rzvbXkfXf+vxBLieYBUAAIDpCFYB+I/UM09zw+XCf0vL4nziNK2vU3nlys/VnTL7fz2p/ZNrjzBNnL62H3JllvaXzxNwhtmAgWmsfALwtuNoeH9hy/+/r7ft38dWxOl68mlNH/8/Lr9UDnn2/zp62qO2vGU/fNct5VWrl88T0GLf9+2vpysBEFrxx3/lILtV6zZ+91/tuYy5/Zw7AWz9XNSeL8kx9v+8Sm2da7dae5b2Q1zWkWO2zxPQSrAKQFXvCWmqh6KU95W9FCteAJmN/T+vnrYuuXo/xGX18HmC3+WeVQCajepV6M1nRLl6RM6z/xnJ5wmocc8qMI1V7wFatd4lpXvTUmnCE7dcD0iYLje8Ll6eq0dJXE6pTNLs/7XUhsim3s+1TWk/lMqI0+U+K6nX8TKfJ2Db/jeh2SZYBSaRC/pKwWDve7lJPLatfPIRTrARp39jsPoE7fjb7P85vGU/vGU74JeZYAmYXunKd+978bLS7JWp9VrT009b/jb7fw5v2Q9v2Q7ABEvA5GozXfbcN9SbnusZUvfb7P85vGU/vGU7gH8JVoHXSQ3ZnSEv/uSk8rfZ/3N4y354y3YA/zIbMPAqI4d/GUoGAPAcPavAa/QGl6Ue01ReelgBAO4jWAVepTaJUqw0o28pL72uAADXEqwCr1F7TE1Orhc1l0agCgBwPfesAlMLHxuTW1YbmptLv+97U49quFygCgBwj33bto8TL2AGqwaCq9YbAGBW+77rWQUAAGA+glUAAACmY4IlYCoeDQMAwLYJVoGJXHXfp3tKAQDWYxgwAAAA0xGsAgAAMB3BKgAAANMRrAIAADAdwSoAAADTEawCAAAwHcEqAAAA0xGsAgAAMB3BKgAAANMRrAIAADAdwSoAAADT+evpCgCMtu97cdnn87mzOgAAHKBnFQAAgOkIVoHXKfWc6lUFAFiDYBUAAIDpCFYBAACYjmAVeKXUcF9DgAEA1iFYBQAAYDoeXQMLST2SZRVP9Gp+Pp9/2kyvKgDAWgSrsJgVg66Vg2wAAJ5hGDDwaisG9wAACFaBHyBgBQBYz7TDgPd9T55g5pbX8vr6rpta1pPX3Se/8TDK1vJz9X3bfXzx9hz5nJTyDZ1te+5zZv8BAPCsKXtWc/e3Hb3v7XtyGp6kppb15HWnb+D1/euRS390O1r2wRP3J8bbMzJQjdu+tH37vv/zd4daXVqXx8ty25FaXkr7pCP7DwCAeUwZrI4OsFb3q9v9pFyvaC7guTNADcvsfa81UA0DvO/7qeWltE/q3X8AAMxn2mHAPUYMt4yHBedeh2WEy74n7aUhx/H7pfJK9ay9n8untG5PvcN8UsNvwzSlNkq1Zaq8ltepbcmVn0qXUlo+Q1CW+zzV3qul7WmPljZ6ysx1AwCgbvlgNQ6cWgO5WBzMxMFV7l7XsHcpFQzFPU7f9eL6ptbvlatn+F6qjFq9c22c+n+uHXNtmWvfI/vjKxWkxuv2fG7OmiUwSl1QaV1nRNq72sFIBACAd1g+WO3tQQrVhlHmepLi9VpOjmvB6OiAaeQ9nCMCkDjo7C2rtD96yo/zPKtlWOnI/Xq0zkc+X71BbY0gEgCAHssHq6lettYhtbERvZs9Sj2dYZqco9s50pEAqPW+wav3Ry3fXNm53tzce0872oalnud42V291D169h8AAPOZcoKls77DUWc5ad62viGYufqnAoTcdt59Qj6qvN58RpTbE3y23Oc622dv2/6csfdMu80UkOYc3X8AAMxj37btM9uJW67HsGV5/F5uvdoEPT1Dhmv55ib8KZWX0pIuzr80MVFueeu2pF7Hy2r5xulygXduf/T0aKbuZc2VGZcT5/OU3P3FLWlLy1vzqd3r25P2DrPtPwAA2uz7Pmew+rS7T6xX6Kl6kvb5V24YdRwUtlyMyaXNXfzpuS81lad9CABAK8FqgkB1Ltrnv1Ztj1XrDQDAM/Z9X3+CpVHuvpfNvXNl2gcAAH6bYPV/7g6KBGFl2gcAAH6bYBUW49ErAAD8AsEqLESPMwAAv+KVz1kFAABgbYJV4LR93//5+74Ol+fSv0W8PW/aNgCApwhWgVO+j6X5/pWe8Vpb3lLWiDSjxdtjuDYAwHmCVeCw1PNTBWoAAIxggiVguFTAmgpsw/fidcNn7cZDbFNpwtffNHEe8bJc+b2vU9uSKz+VDgCAP+lZBS4XB4qp9+JhxGEA+n0vtzxeJ5c2tU6cfymfOI+UVD7x9qfqAQDAf+lZBS53pvewtG5roBcHm71l5XqFW7cr19MMAECeYBUYrjTkd6TeMlJDiEt5X7kdhv8CAJQZBgwcluqpvCtQjct8Ip8R5ephBQBI27dt+7jCD5yRm3CoNDFRbnmq57M2oVJu4qJavnG61omhcvUoSU24lCsTAODX7fsuWAUoeaKnGADg1+37bhgwQI5AFQDgOSZYAogYogsA8DzBKkBEkAoA8DzDgAEAAJiOYBUAAIDpCFYBAACYjmAVAACA6QhWAQAAmI5gFQAAgOkIVgEAAJiOYBUAAIDpCFYBAACYjmAVAACA6QhWAQAAmI5gFQAAgOkIVgEAAJiOYBUAAIDp/PV0BYB32/f96So85vP5PF0FAIBlCVaB4cIA9ZcDNu0AAHCcYBUYat93gdn/hO2gXQAA+ghWgSG+vYgCsrTP56ONAAA6mGAJGEYQVqZ9AADaCVaB0wxxbRf2sAIAkCdYBU4RqPYTsAIA1AlWAQAAmI5gFQAAgOmYDRg4rHUIcGnI60xDiOPZeg1xBgB4jp5V4Bafz+efwC/8f84T93TGdRKoAgA8R7AKXC4X9P1yMGiSJQCAMsOAgcelht9+/w2Duu//42VxPmHante5OqXKz9U9VQ8AAPrpWQUe9Q3+UgFo/G8YqMbrhMu+cvnEeaSk8okD5dZ6AADQT88q8LjW4bBxsFlLlyon9V5rYJlKl6qHgBUA4DzBKvC43qAuDDprgW5q6O5IuUmZUsODAQBoZxgwMI1REw715jOi3HAY8LYJUgEAztq3bfs4qQKO6O2xzE08VJqkKDcRUhxg5iZdKtU1N7FTSWrCpVwepbbxDFcAgLx93wWrwDmrBF2z1XO2+gAAzGTfd8OAgfcTGAIArMcES8BruX8UAGBdelaBU2qPkXnSrI+P0dMLAFAnWAVOmzlgnY1AFQCgjWAVGEbAWiZQBQBoJ1gFhvgOuRWwpglUAQD6mGAJGCoXsP5aoJZ6DiwAAO0Eq8BwqcDs13pcBacAAOcIVoFbCN4AAOjhnlUAAACmI1gFAABgOoJVAAAApiNYBQAAYDqCVQAAAKYjWAUAAGA6glUAAACmI1gFAABgOoJVAAAApiNYBQAAYDqCVQAAAKYjWAUAAGA6glUAAACmI1gFAABgOoJVAAAApiNYBQAAYDqCVQAAAKYjWAUAAGA6glUAAACmI1gFAABgOoJVAAAApiNYBQAAYDqCVQAAAKYjWAUAAGA6glUAAACmI1gFAABgOoJVAAAApvPXiEz2ff/n/5/P5/Dy3Hul9K15fj6fpjSpfMN6lOpbqh8AAADtTgercQAXBoY9y1N5lfIfmSYOOHPb2bLtAAAAnHf7MOBaz+ORnspSmm9AWUpT6q39vpdKoxcVAADgGlPds/oNKnM9lLmhujOYuW4AAACrmSpY/UoFrIbYAgAA/I5Hg9We3shar2tPnnpBAQAA5vZYsHpFwChQBQAAeIdHgtXaTLxHAspUnmdmAO6pgwAYAABgrNOPrsk9vzS3PAwkQy3PZI3fi9OUAtBSmlxw25sGAACAMfZt2z6CLwAAAGax7/ucswEDAADw24YFqy1DcHPvff9Ky87WrfTs1rP5tuQxcntGma0+AAAAX0OC1dp9nKVHzoT3uMbLRw1PrtXtbL4teVw51Ppo0Gn4NwAAMKvphgGbwAgAAIDTswGngsvS7MClQLRlNt54VuFUvnHaXBm5PHPl9Mqtm1peK/tb71ydc4/lyeXVsp25GZoBAACuNrxn9Rs0nXlOainPVLAWLk+ljfPJBWZxvUt5tW5PvG5qebisto25NHHaWl617Ty6HwEAAEY43bNa0hPolHpeW+55DfWkjdcLA7QjQWpYVmrdI8HfiPrUys89f1bACgAAPOHSYLVXLmDNDXEt5XOk7DD/uC5He1aPrHtnnl+pCa7CcgSsAADAnS6dYOlIQDWi9/BI+SODspUfCRMOA942QSoAAPCMfdu2z9mApGWCo9wQ39JkP7llsfjezNrESbVgMjfJUO29Wp1zkxul6tiyLM6zdb1UPVryAAAAuMO+79cEq0fTAAAAwL7vY4YB13orBaoAAAD0GHbPaikYFagCAADQ49IJlgAAAOAIwSoAAADT2bdtM0YXAACAqfw/TvgvdCTNEGMAAAAASUVORK5CYII=')
