# Supplementary material for: Identification and functional analysis of non-coding regulatory small RNA FenSr3 in Bacillus amyloliquefaciens LPB-18
Source: PeerJ. 2023 May 15;11:e15236. doi: 10.7717/peerj.15236 (PMC10194069; doi:10.7717/peerj.15236)
Supplement: Supplemental Information 4 [file peerj-11-15236-s004.zip › KO/CK-vs-T1_map/map00254.js]

getPicJson('data:image/png;base64,iVBORw0KGgoAAAANSUhEUgAAA4sAAAHHCAYAAAAWFs1dAAAACXBIWXMAAAsTAAALEwEAmpwYAAAgAElEQVR4nO3d2bKkqBYAUO3o///lvA83rKaQ0RF1rYiKOpkqIKbDFsR5mqbfBAAAAIF/p2mafj/xIgAAAP83z/P0z92FAAAAYDyCRQAAAFYEiwAAAKwIFgEAAFgRLAIAALAiWAQAAGBFsAgAAMCKYBEAAIAVwSIAAAArgkUAAABWBIsAAACsCBYBAABYESwCAACwIlgEAABgRbAIAADAimARAACAFcEiAAAAK4JFAAAAVgSLAAAArAgWAQAAWBEsAgAAsCJYBAAAYEWwCAAAwIpgEQAAgBXBIgAAACuCRQAAAFYEiwAAAKwIFgEAAFgRLAIAALAiWAQAAGBFsAgAAMCKYBEAAIAVwSIAAAArgkUAAABWBIsAAACsCBYBAABYESwCAACwIlgEAABgRbAIAADAimARAACAFcEiAAAAK4JFAAAAVgSLAAAArPx7dwFq5nm+uwjwaL/f7+4iAADwQFoWAQAAWBm+ZXGhdQT6aJUHAGAPLYsAAACsCBYBAABYESwCAACwIlgEAABgRbAIAADAimARAACAFcEiAAAAK495z2KveZ5X72YsvXfu9/v9Nb3lvY5xHrX0S2UpTc/lkSrz8jlV/p71S61LaxlTy7eUJ6zPVNotZcqlm1Pa7q3vKaxtn9I61ZYBAIC7fKplcbkA//1+f/1LTd+TR5xPbAkGwn+54CpePv4+93+ubLV5UvP2lrFl/eJ5WtKu1Wtt2dzyLXVd++1sXafaMgAAcJdXBovLBfiWlqE9eeTSSQUHqXlSwUUuyGop3x161i+eviXtlvVs2S5btQStR6UHAABXemWw2OoJrThhkNXTPfGJrVSplr3aOty1nmfeiBAwAgAwgtc9sxgGVLnnv/YGFy15HGlrHkeU7axArPZ8ZaocpRbCI7ZBy7q2Pv+4JagXJAIAMJLXBYstSgOmvM3eQCr3XN4R4u1Q6r5ay/OIgDH3fGlqntxvp2WdjlgGAADO9spg8cwugr15HCF8PnJrt8aRR9gMg6W9wd5V69kSvE5Tf9fh3mUAAOAsrwoWcxfZR3VRLAUjZ13gH9XldbRnGM+qrzvXc8s6CQwBABjVpwe4aXV018tUMJN7tnLLoC+lvM/Wu35nleFK4XpsWaeRgngAAFjM0zT9Rm7ZaH2Oq/fF6i3Pp8Xz97xUvZRPKq9SmXvyquW999UbpbKUls8Fwi3l7c07TH9PWr3dmWvrlPq+5xUsvTwDCQDAVvM8vydYBP5m3wEAYKt5nnVDBQAAYE2wCAAAwIpgEQAAgBXBIgAAACuPec+i1wsAAABcR8siAAAAK8O3LBr2HwAA4HpaFgEAAFgRLAIAALAiWAQAAGBFsAgAAMCKYBEAAIAVwSIAAAArgkUAAABWBIsAAACsCBYBAABYESwCAACwIlgEAABgRbAIAADAimARAACAFcEiAAAAK4JFAAAAVgSLAAAArAgWAQAAWBEsAgAAsCJYBAAAYEWwCAAAwIpgEQAAgBXBIgAAACuCRQAAAFYEiwAAAKwIFgEAAFgRLAIAALAiWAQAAGBFsAgAAMCKYBEAAIAVwSJ82DzP0zzPye/i78/Ot3U5AACuIViED/v9ftnvUtPOzPfM5QSZAAD9BIuAYAoAgJV/7y4AcL/f7zfN85xtuQuDyWWe5btw2dJ84Xdb0o/Lmit3OC38HM4XzwMAwJqWRWCapnVQtliCrOVfKhgLg7Y4cEstuyX9MN1U3vG8cTqp9LSoAgDkaVkEdskFh2ekX5vWGgAKEgEA6gSLwB97WttG6OKZ6mqaEpetpassAMDX6IYK/GXviKNPCrbCMh/dIgoA8HTzNE0/F0jwTbkWtdygMeF8uUFnUmltWbY0Tyg14E1pepi2Yx8AQNo8z4JFAEhJ3TTJfc7dpGg9v/bMe4XRysNzpW78lX5bqX3pDexTPNE8z55ZBIBYqXW9dd7egPFOcTmfUGbG1/v7T83/lH0oZp/iLTyzCGwyz7NRRfmMngu93ovC1HtK4S1af9e5oNC+8QzxNip9Xq4fatcR8Ty1NHp+J1f/plrXeUSCRaCZUUP5gtaWjPAdni3P1PaWIb6oiC+KStNa54nnL+XztAsc7pd6p+2ec0fpt5m6CK/NY586xpaeGLVB5Urz5aaNemMhLO80Pe/6SbAIADstFyl7LlRSgzHl3iUaX4SHz072zJPKK9V1Tusnexz126ntD2E+8T5gn7rOUT0xWuvmSb05nhYoTpNgET5v653SOI3S8i13dEtlgidItaK0Sv3mUxe+pfmXZcJlS/P0eOIFDu/U+ixwah+wTx2vZVtMU1tPjHj+XKv0iL05aq3HT25lFizCh+25Uxqn0XI3tiWfVJngDXIXI+H+0XshlbtIi7s9wWhS+8PR6ffsA/ap6/T0xMgdE0frzZFqPU6l+8RWZqOhwofV7s61pnH08qMeMCGl9856j1orSmvecKfU77R0UV5aNr4R2cs+NYY4ULo6jVIAmvqN7L1WKhn99yZYhA8LD4YjBWijHzh5t9KFQu6iJNVVqjR/Ls1aPmH5wrxqLfOp1szc36luUbllICe3T5SkbmCWLthTLTK5ror2qe9J/S5abkikfHn7CBaBYTmBMorS73DvXfEjvmtdLjc993dvmrA4cr9ITWv5zfZ8b5+6Ru95fWtwN016cxxlnqbp97WVBv5TalGM77am/k59Dr+P88h9l8sH7rL3ouCLFxXA95S6bKYCvVB8TZBrKW5JI1WW3HK165NcuUvLpcoWl7PUnXXEa595ngWLAADANkfdGDsiHTfpjjXPs26oTzDSs2S93rbD2hbjsm2ew7Yan230LLbXmL6yXfYMOLQQKI5LsPgQT/zxP/kgWWJbjMu2eQ7bany20bPYXmP6ynbZu55fGFX0qbxnEQAAgBXBIgAAACundEO9ss9wy8hBqVEXW8u3ZYjfmGbxNltGgVLf17KNxmcbjc82Gp9tND7baHy20TsM+8xizztUSn2rS8P5Hi21U8zzfFnw3LpT7nl/zJaX7PZqzePu+s6VJy5TbVo4T22I6NqQzaV0jvSkbdT6e28ZqrtlaPDe7XWWJ22juDx7jk+t+1BuuSu31dO2Ual+W7dZa13Xzt2tQ+Xv9bRtFJdpy/7SMr3nfHf2PvXUbVR6PcM09V8r9E53rKPV4cFi+CO8e8OmylALLlPLt6xLLlBblj+7PlrTrwXWPXlcGZTkDqh31XesdkFUq7dc3ecumFouvq4y8jZq/b3XtlGcTm7+3u11lZG3Uao8vdNK03u27R3HuLgco26jUv22LtNa1y37W0v+Rxt9G6XKdMb0Pee7K66Fpmn8bZSq3z3XCr3THevocfkzi8sGjw/2qYN/+H84TyqNHqk7FkeccHI/4isuiI/Io5bGnTtpahvdVd+9ebaUp2dd9uZ1lhG3UWtd9f72716vrUbcRq15bj0+jb5NYqNuoyPK0LrPte5vdxl1G/Xku2d6683zlnnP8oRtFNtzrdCTRs98Z3riNvqq07qh5u6yx3cOU3ek4mVrn7dqvbNyZH5HC1s0pqnevB/Oe4Wj8+rZDne0stXceWfsqvqwjbbleXV+T95GW5VahHvSuMLTt1FP3faua3zNUGrBPNPTt9ER4jrItTDW0jjLKOWI87n6WmxLviPuR9zjtAFuanJdSlrTv7q5/Ahby9zSraB2gL5rZ+zJs7SeW8p+xvru+T3cfbFwRH2MvI2OqN+7ttFV9XD3NlrcUc+pgOKu+nj7NrriAr2Ux1e2UWiEfSrUc5P9jGujUbbRUcedI8rRm++I+xH3ODRYzPWvPqLZvOXA09r1oaVMW9alFKidacu67HXVAW/E+q4ptVCXpm9Jd4Q7ck/cRjlb74qXbtCMsK5v2kZbxb1aSr1I7vCWbdR7TDpynzvbW7bRUXq33RXbbeRtdNdvfOu161lG3kak3faexdSG3/tjWLqwxt1V4zzO2CniC5Ewv3D6XeZ5/dznnrSuOOCX8hi1vs+qm9ECxXhfy80zTeNtoyON1pIfs43ycsfE+BxytjduoyPPN3fmsXjjNrra2cfEp2yjlt/tWTf4U/leea56yjZi7bCWxdQPL/4uDN5SAV3tYjjVulj7wccBYyq9eFrLuqQs6cU/9Lt/4EcGGXGdHLluW7pIjFTfZ9VNKt0zt0PJ07fRkXLbIHXcuJJtVFc7Jl5xYds7/1O20Zk3ta68OfPmbXSFluPjXk/bRi37xhl1lcvjiuuIp20j0g4LFnOB2pHftebbM88d5TlSKRhu2flbAuLwwBLON4JRDiC5uknVVa1uU4FG6u/cHck4nbvdWY5cvdZ+z6V5S8umvi/to6MYpUyt22vLPrQorevId7DvuDkUajlG5crVu8+1pDmikcq6ZX9pnR5LbbvUdcUIRtpGodz5Pvxuz3bL5TfKdgndfaxjbZ6m6feUjfHVH85T1/up5S556jo9tdw9nrqOTy33Hk9d5xHKfVUZRljXLZ5a7r2eut53lPvKm0K2y7PLwP+3w2mvzjjSyHd7AQAA3ui2AW56/H7lh2IBAKCk1t0TWHtEyyIOaiOxLcZl2zyHbTU+2+hZbK8x2S483aOeWQSAL/McD2yTC9rsT2NyrBvDPM/P6IYKAADAtQSLAAAArAgWAQB4rdJzg54phDID3HCI2kvHW15KftYrUlrSTb1EvbUc+tVzlNRvtWXfOSPf1uX89gHgvQSLHGIJsFrm25tGr1q68QWvu4zcJfVb7b15cVS+rcttIcjkCqlje+5zar/LpRnOU0uj9bfeesMydfNo6w2lL73DOl5HxyBopxsqh0pddI58UE6Vrfdke1aQy3f5PcE+PTcBl3lr73QuzZeb1nJ+aM1/SS/8P/ddi1HPy8BYtCxym9pdzdId1NId3fjkvOWEeHU3QAjVWiRa942trRAt6cdlzZU73s+Xz6n91/7FWXpu6rUEjHvS2JMuwNW0LHK48KRc6kqz3EVNncDjO62pC87U97n/t8qVI6Z1kaMdsW/ELRUtv+fW9FMtG/F+mdrP432zdiyAXr0BXc9jFLmbMHvOD6V0t5jn+c+/0ufUMsvfqeVS88X/cssBz6VlkVvsvTCsnUivvEvrhMhIcsHhGenXprXu5/Yh7pa6oVGbt/R739qjZcszjrV04t4GpR45qfmWeUtBbS4/4PkEi9yiNCjAVi0nqNY7ty0nutQ8TpAcac9NlRG6eLbu5/YZRpAKfO5IoyefRcszmak04uVaW2Rr3eTt0/AeuqFyilHvLIbd65bPqe44o5Wb79r6W3zic4BaGHm73i6aW7t0Xt2tu9StXZdUeDYtixyi5RnFcHp8Yon/LnV1ifOpdX+pla30rEhvOUr5QE3Lb2jLbzJ3cyS3bM88qX03l1Zq+t6ue7BX7zF7T6+S3h4tI+4Tua6qKSOWH+gzT9P0szPzJoI14K0c39rkbhpOU70LZ+pmS+0RhlJ3zlqXzVK6LfPX1q2ny2ot3VSdtK7rSJ5Szi+zjcYwz7OWRd7FwQWAWM/ATOH3PYPeHF2u1vmPSGNLXs618A2eWeQVwlHcAPi2I57ZO+Kccud56eq8nYPhnbQs8gpOUACE9p4Xjjiv3DHY29XPAHvmGN5NsAgAcJA4OLw6iHp7fsC1dEMFAABgRbAIALxK+G6/1Lv+UtNz01rniecv5eO9g8BTCBYBgNeI3+EZvmc0FE5PjXwav0+wNk/4fSrP0jtIAUblmUUA4DVSgVgY9JXewRgvk0svnqe3fABPIVgEAF4jDAZbWu9qwVtvegBvohsqAPB6tddYCAQB1gSLAMBrLEFhy2Ay4bxx62H4HGLLQDU9A92klgEY0TxN00//eQAY39UveIc3sh+NzzYawzzPWhYBAABYEywCAACwIlgEAABgRbAIAADAimARAACAFcEiAAAAK4JFAAAAVv69uwAAwHie/MJ472cDOIZgEQBIemLQ9eQgd6snr/MTf2PwJYJFAICHe2LQ9eQgF77CM4sA8BC/388FNuwwz/MjA2u4i2ARAACAFcEiADzIXa2LuTxLZYmnhZ/nef7zr2W53Pxn1EWuXC3LlNaLe2lVhH6eWQSAh1kCxqsufM8IFMOyh59Ty8XztuR/hDD9Ul0v88XlvDM4qeW9Z3qpXuJprXV4NoEibKNlEQAe6MoWxtxFds/Fdzhvabl42igX+LVW0Fy5R2oFPmL6EnQt/1I3AcJpuXmvJFCE7QSLXGZPFx1degDWlgvw0Y6PPRfnW+e9KwBI1fcRwfSRavnumV5bdpSWxGm6v3UX3kA3VC6xpYvOaBc/ACO6swUrpTf4OyOPK+riivUcXVwHWwL5M+tGkAj7CRY5XamLTipgfOtJFeBMR18YbzkW97bibA0u9racteRxZNpnBy2jdXXteaZWQAdjEyxyiVIXneWEI0gEeL7aADVPySO2ZTCYN5/XegN93UHhmQSLPMqbT7xHcCIG7pQaGfOo41IpIDvr2NfaMlbqJeO4LFCEJxMsMoyW526cbMpcnABnCHuApI7VtefPa71IetM8W2++uYGGvnoszg1EJGiE5xEscomeLjqjDdbwJHHdOSkDR0gdS3qfR9v7/NpoI47GRinHNKWD+/Dznumx1Dk7/s75HJ5LsMjptnbRMejNdu7iAnxX7by6d3rrNOcfeD7BIpfY20XHCQcAAK4lWOQyAr7r9QxfDhDTqwPg2wSLAMCKm0zPIrAHziBYhJfTugjwbo7vwFn+ubsAAAAAjEewCAAAwIpg8cNqzzcso5emRjG9shy5ZcJyeVYDAACO5ZlFksJn3FoCsT3PxPUu1/KSYAC+LffC+dTn1tc6xS+ej19in0uj9RyZS782X+67FrV3HgPfpmXxo0onuNhIJ5DUibN0UhdIAnxPz03FZd7l35b5wpfZL/9SgV9LmWvliPMrfddipHM8MB7BIiu1rp1xEJaaP9V9Ne42mupKurVbaXyyC0+6AkaAb+sJiGoB45mcr4DRCBY/LhVMle5OpoKweP747miui0t89zRevvWkmQpM3SkF+KbWLp/huau1l02qxbBVLZ+96cdyN2RTN2jjZZa/U8ul5ivdABYAw7N5ZvHDthzA97bUtbzzb0sXGu8RBGCr0o3N3LytzxJuLUvvM461dOJnLHPPOi4BXqocuV478c3e3vUAxiVY/KDUwbvnxNQz8M3dnKgAaJEKePakcYXUuTwnt16lHka1vEt15fwL76AbKpfq7WIa6+2e6plFAEbT20Vza5fOq8+Bufx0SYXn0rL4MeGzBPEd0Di4qn1OpVPrnpIqS+rv0h3elrugWwfKAeBbelvAWuavtbq1jLraOv9dcl1VU0YsP9BmnqbpZyeGd9MdCPiS1LN2i1rXzfgGZ8ugM7npcRqlLpul9Fvmr61jT5fVWrqpukk92whb+Q2NYZ5nLYsAwLttGVStd9Cb3ny3zFea/4g0tuTlgh7ezTOLAMCrHPGs3pEtG3e2klydtxYheBctiwDA6+wNWJ4eKLa2ij41P+AagkUAgIPEweFdwdPV+QoS4Z10QwUAAGBFsAgAvEr4Tr/UO/5S03PTWueJ5y/l47VOwFMIFgGA14jf+bt0j8y9szd+P3D8nt/WecLvU3nmlgEYmWcWAYDXSAViYdBXegdjvEwuvXie3vIBPIVgEQB4jTAYbGm9qwVvvekBvIlgESCjtTUh1xVta35aHuB4qVbFkPcDAqx5ZhEgI+yGFv5LdXEL/9+bH7Ddso+2DCYTzhu3HoY3b1oGqukZ6Ca1DMCItCwCdKq1UAD3yu2bqe9TA9+0ppea3vqORccP4AkEiwA75LqO5p5zilsmc91X41aN1HIAAGfSDRVgh1TQ1jqcfm5Y/nCe1PD9ht0HAK4gWAQ4WM/oirXltCACHGd5fjR+nnTvDbizb+AdUUbYQrAIcIGzWgOPutAB+IJST48j0j2LG4fcxTOLAJ1GGtxmlHIAAO8jWATIyA29nxqIJh4OP37mcFkuDjRTLY6ptAxwA3C++FnzlsHGcsu0fpc6N3jvLqMQLAJktJykjxga/+j5AMiLA7/Uzb34Rl1u/jC9VBrxdy1p58oEdxAsAlzESR9gbLnnv3PBXsnWG4FGvGYkgkWAk721O5HgF3ib1gDwzON67j294fS4PHAWo6ECdOq949tyB/qqshyZl4sU4KlSzwmGcsfWniDxrONz+M5dOJuWRQAAPq80WE3uWcXUPPH03ABlubTj+XMDqMEV5mmafn508G5OLtvlRr1bPofzlAY9SE2P1QY22DriXst6bP2c+ttvDdZajiVb0z1zn3trN3rG5lwyhnmedUMFyEkNYhC/wDn1aovUtFya4d/hHeX47nIpn1R+uWVz65F6vUfL/Kn8DcxwjOV3EG7H8POedLeW5cy8wvU7Yj1HU9rnjkj3LC7Y4dsEiwAFLXfVcxe2vRdZqQAs/HzEBXTp+ZxSK+aetNlmpOBia55bfj+pGx5wlDNuRFz1O33jTRTG55lFgIzWUe96L4i3BGK10fG2yHUbvWK0P+Bvte7ste7g4TKt36WOAW/f78+4CXFUXdW6Xp51A6Wly+dV3Z1z37319/gEWhYBMnovmlpO4q3v5zpLaxmnycl5dHErQ9xlNfwu/hwvU/sul3cp/1y+X24ZSXUPD/8udWcvdQ+P00h9V0s7Vw7g2wSLAAXh84Px99P0d/fQ+K596v9w/tx8qb/jbqipeeO04+cQc62IufUrrXctCHCheYxRgotQawCy9bnWlmD1jXLrvKXVr/VGz1nd3Z8iXs+WGzCpv0ufw+9qy9XSrq3LWfnuLRvPphsqQEZrt9Oez3EAlgvgan+35l37vmfeWlm25MV2uQu1WkBYW2avvb+N1A2KL/ymWrdRa8C4Reqm11vFN1VKN2PimxzxzZjSDZ3cjcRcXvH38d+ldTkr3z1la1W6ifSF/X9kgkWAD/vKhfgbjRBc0C/Xmr/ITUsFJzn267pcHdfmrd0MKW2bVCvx1rTuzvftNxP4j2AR4ELxifiuCzoBxHMILt4v1513+T8X+MfzxNNzx5taS9gi/vvtv5G969fTMlvLqyetO/I947eQOla9/Tf3BIJFgIuNcPIboQxsd3dw0TNPLuBIdcmO5w/Tf5MtXcq3dkPvXe6N9d3rrMA4le4VQfiZ+X7hJsLXzdM0/WxkvuLJ3Sb27Kd3HMy/Wtd3U+98gd/5Pd5Q7/GNjvg5xN554zxSNztSPTlavutp2Tsz31LdnBVUt6aduulU62Kc275nlO/p5nkWLPItT70DtrfcdwWLX6zruz21/E8tN/d46u/lqeVePLX8Ty33V7UGY7nAt6fL/tbfxld+U/M8e3UGAADwLF8I1kbgmUUAAGAIe4LAvb2wwnRK3ZDjZcKByEpdXlu7MI8UCAsWuUxu5+hZdqSd5wlSo9qp83P5nV9PnV9PnV9PnV9PnV9vT51vTT/MJ+xeGgeApWdZU/Mt8/5+61GpUwN9pZYfgWCRS+TuxtT6ll9RrtyD0K193ksHkNpyoaPvKo1c54veuq9Nb30e4ay7dyPWecu67qnz3PQjBxMoGbHO3270Ot+6zx+1H3zxd966zi0Xwi31XMvriAvu0ev8jbbUea/awEDxtFS+uYGMWvLuvYYZgWCR0+XursV3Y+L5rypX6/epaXHLXUsQmZv3yIPEyHVeehC9Vo6ebVP6rvVh+B4j1nnLuu6p89z03LoeXe8j1vnbjV7nW/f5o/aDM44vT6jzlnVuKVdLPe/dli1Gr/M36q3z1vRSaZZc3bqXy++sm9pbGOCGS+R+6KmA6SotZepJo7Rc6uCXcuT6P6nOj5ieu/t3pdHqvPVO55nTzzZanX/B0+r8iv2gd75eI9f5kXVz9/EkNHKdv9UR12XhMsu/UaR6H+SMVH4tiwyh9WB750G5ZyfvuSt15F3ZHk+o87uctc7qvOyM9Vbn17urznuO0Vfke9WxvCfNs+vm7m50pd+Ac+j75Fr0W+fNLZ9q7cvt4+HfS3CXahUsHR+ubs3sJVhkCK3dOY7qzrNluZ7gb4/cQWNr94tSPi3zb63zJ58gt6zzCHXeWo5R9a73KHX+JaPUeWtgdrYtAeGTf+eltO8+9tR+A087h37Nlt/P1p5gW5bvmb+W19N+E7qhconcQSD1/SjN7ovei5DUnaU7jF7nI99F22rkOr+7vsPnTo7cN0au87carc739OQ4K9+jzwOj1XnKFee+3HHkjOPbE+r8bXrq/OxyfOn8XCNY5HSlJvhwemq5UXae+OR0dyBYM3qdj35g3GLkOh+lvsN1PaI8I9f5W41a5y3H6LMCirPPDaPW+V1yx5Ejt4U6v97WOj/S8vvpbYXe02ttlPNziW6oXCK8Gxh/37LsneL8z74zfVT6o9Z5/LzA3dv3SCPW+Wj1fXQZRqzztxutzluOoWfsB2eeG1J5jVTnd4vr+oxtoc6vt6fOj8p/yzJbg8Wn/E4Ei1xmtJ0ivPuYuqNVOtks00p3MHvSDOc5+kJ6JLn6StVnfMc4N702Lf4uPrAfXUcj1XlLK8uWOq9NT9XxmXeHR6rzrxjpBkRJfPxNTd+zH5Tym6Z3H88XpXWuHY9757mylenKfPiPOh/PPE3Tz4bhK0a/sMl5YrmfWOZpem65F08t/1PL/XV3bben/l72lvvqYCmV/9fq/e46/6Janadu+IbLxMvH01puaJbyiMuWa3ToyT83X2udnGWeZ88sAgAAzxD2Yom/X4KsXAAYzxOnGc6X+y7X9TQ3Tyn/2nxxulu7vO4hWAQAGFytSy3HU+fXa63zWvfx0uNBYdq1lro7upLnHle66zfomUU+xwH/Our6HuqdL/A7v4d6Z3StAeCTuhjfWUbBIp/yhAPCW6jre6h3vuBrv/NSl7crfaneR6nzL+mt89SzfS3L9nTrHG2b31EewSIAQ8qdxOMT5VEjJd69/Jn5POkOOsBWpcFqUoFAzAAAABZKSURBVAPR5OaJp9cGpWkZuCYXpNbKecdIwCGjoX7YnUOA95Qjnjfm9wvvlTo+bLmTvCe/K5dvTXdLPmeUbbS77m/VeuOE46jz66nz8RgNlazUSFC1+bfqOQiEd3juHBkKuI/9ni8p/dbtB+dQ59dT5+MSLH5Uqrk854l3dO4cNQq4Tm5fj0fUC+fLfc6lm1uupQypcqTKV1suNV/vegJAL88sspIbijie3tIXPDVfKkiN+2Pv6dqU6us9up4uv6m67ZleSvOIZ6BSv48RnifjnVLHk/A3F/ZAiJ89ib+P950l0Eodk2rLp45DqTRr5UmVf8t68lw93bA5hjq/njofl5bFj8sFbuH/odTDufH84TylICHu5poLLlJKd8yfdnCJ66u27q3rV5tvS1DZkn5qO2/NoyU/iLX89lPztH7Xmm/LMSp3nD2i14eLLQD20rL4YVu6Ju19VqjlTnfLxc1b7kCVLlpb6qnU2gH8545Wtq157Sljy3ruvVEEwHcIFj+o1J2pZ9nRA5KnBpBnaOk6HM5b6pYXfi7lkfuuN49auqkA2XZ/t6ft21vLe9Z6PqnuALiXbqhc6qqWr6+0sIXrWHrGtNZ1OJ43N19tuZagrSePWrqpZ7a+sN2/IjVQS6o1PZwn/C7+O9XqtnwXLx+nFc8X/07jZcLvUzdpUuXLLZda1971TC0DADVaFj8mFVikLnBaPqfSqV3Yp8qS+jtOM1X+kIuista6OOIZqL3PXNa65vakxbNt6ZLeu/wR8/U+v5v6XHuOsTR9bz0BQI5g8WNaBnDo/bxlnq0XN1+8KDqie+XZz0DtdVYeuqYSelr31a2+sp4AnE+wCDfKBUlxN7ctaaR87SLyS+tKXu7Z2afL9bx423oCcJ95mqafEwvcq6d7ZenZvdL0ON34Waxwmdz8qeVTadS05hHnk0srVR7ea6SbHleWZaT1XoxYprdT59dT59dT52OY51nLIoyg54C4pYvvFc9A9R7Ur3qeDACAbQSLQNUVd/jcRSQl14Kdak1PfW4ZbCtOvzbAVm5wsFR5a+vR+zk1mnD8t/0IgKN4dQa8xBmjv+aG8L8qDyPafls4wvIifpY3NQpzalouzfDv1Ksr4iAtlU8qv9yyufUI/++ZP5W//QaAowgWYUBbLvbOCOiuaKGIL9avzp+xtQzasgR3sT1do1PdrHP5bM0jdMRgNfYXAI6mGyoAQyoN0JSarzXNLYFYrqvpHrluo63rDQBn07IIN1taK8Iua+H/4Typz/Hy8Xe59OO/c/nkypJbNleuls/x/7m/+YbeYKnlt5Hq4nml1jJOkyARgPsJFuFGnsnyTBZluWda40FdUi1/qf/D+Ws3aMK/426oqXnjtOPffK4VMbd+pfWu3UixjwBwBN1Q4WYtLR25C78znsnaq+eZrN4WHi0t39La7bTnc+53mJu/tM+05F37vmfeWlm25AUAJYJFuJFnsnS349tS+wcAjEI3VLiRZ7JcJHOtXFfRq92dPwC0mKdp+jlZwT3CwKo0bH7u8/Ld1s+5v3Pz9pQ5Xs/UvKU0Sl1vBZswBgHv9dT59dT59dT5GOZ5FizC27Q8k3W1EcoAHM++fT11fj11fj11PoZ5nnVDBc7lgA8A8EwGuIGXSXU7vYOuogAAz6YbKgCwiZ4DaU9+z+VTt6c6v546f795nrUsAgAc7YkXo0+++J8mdX4Hdf5+nlkEAABgRbAIAADAimARAACAFcEiAMDJas9J7Zk+z/Off7VppXnfSL1fS32/jwFuAABOdPYFdDjISPi5NC31+W3U+7XU9ztpWQQAOFHtQnXP9NqyI7x39y7q/Vrq+50EiwAALxC3oPx+v+n3+2W77bmoPoZ6v5b6vpZgEQDg4Upd+OILac9xHUe9X0t9X0+wCADwcKXWlT3zUqber6W+rydYBAAAYEWwCADwYp7buod6v5b6PodXZwAAnCh891tqSP8902Ph6wRK34Xfv5V6v5b6fqd5mqafSgQAermTn/bUenlquafpuWV/armn6bllf2q57zDPs5ZFGEHPXbDau4S2vGtoWabn4LllGQAAnsMzi3Cz5Q5X+K82NHSLs19gK0gEAHg3LYtwo1xXiCVgLAVkqXnifv8A3MNx+Hrq/Hrq/P0Ei/ABcZfR3EPk8Xdx6+Pe1kiALzjz+Oh5qzR1fj11/g26ocKDlUYPW4TdXOOgMRco5ubLLQcAwPtoWYQPaO0m0vKco0ARAOAbBIswuCO6fu4J8Fqen9Q9FQDgfQSLcKNcIBZ+Vwu+WoK5VLpHEiACALyPZxbhZkuwF/5racXLdS2Np4fpp4LSXJqpwW3ikVdL5QAA4Nm0LMIAelrmcq/aaJ3eskxLebQmAgC8m5ZFoMrANgAA3yNYhJc4oztoS7fYM+niCgBwH8EiDGhLkPSGgWvi9b4y//i50b1pvc0b1wkAKBMsAp+3tJ4u/+Jpvc4Kcq8M2O4M3AGAMRjgBm6WGnV0+X65QA9HNo0/p95xmAsq4lFNcyOcxumkyhLOV1qP3s9LXql17HlNyB4CIwAALYtwq7BFaxG/XzGcJxXMxcvH34V/h4FYHJSV8knll1s2tx7h/z3zp/I/uoUtl2bulSK5z6lurHH31nj+OK9SPrmy5JbNlavlc/x/7m8A4L0Ei3CzODDLzZO6MO9tAau9LuOI5/VyZaq1Yu5J+wip9Re4Xx+4AwDj0A0VbpTrZpqbrzXNLYFYrqvpHrluo63rfbVc99xQqYvvlrxSyx4VhPUE7qnnNbekzbuVWuCnye8C4G20LMKNeoOllgBiy4X/kVrLOE3PvLAMW/Na5g1bDludsQ1zAWjYMqmVEAAIaVmEm+UCp1qXx3Ce3OdlmXh67u/4ebhS98uwPKXWzFzrYm29c8/otbT+9dqSVssyR5Zxi54y6lIKY9Kaez11fj11Pq55mqafDQDvketieKcRylASn6RKz1bmPi/fbf2c+zs3byrvXJnjdU3NW0qj1PX2ya3EbHNUV2za1G7iqPfjqfPrqfMxzfOsZRE41+iB4jSVT0K55y1bPrcE7rlnF1NlquVd+75n3lpZtuQFADyLZxbhZcLnz+4M1O7OnzXbgyO03MjgOG7WXE+dX0+dj0vLIrzQCAfWEcpwt9wznlfTVRQA2MIzi3zKkwfweNp+qq7vo+65gpsQ1yo9W8051Pn11PlYPLPIJz3xwPPUi391fR91DwDsJVgEABjcCKMPP/mGzpY6G6HOv0adj0ewCAB0cyH3TU/c7k8OcuFugkUukzpYt5503GXaRp1fT51fT51fb0+dA/AcgkUukbogq71a4Yo7gbn8a+XKvTuvNPJl6WXoy/xHjpw5cp0veuu+Nj01LfddqQxbjVrncT499bd3eirfL/zO32xLnXMM9Xs9dX49dT4WwSKny925D98HWAqizi5X6/epaeHn1iAyN++RF1oj13ntpfW15Xum5b4rlWGrUet8yau2znvqPjc9t85H1f/Idf5WvXXOcbSgX0+dX0+vhfH8c3cB+Ibcjp4KmK7SUqaeNHpeKHtFi8eT6vyI6SO8KHzEOo/z3zrP3ulnGbXO3+yIYyd9wsBj+Rd+n1vmqt9+a14tZWlJo5bXEes8ep2/0ZY653xaFhlC64HgzgPGcse89WTXc/expaXl6HV/Qp3f5ax1Vud1fufwt9Fb0I88h7UEint7SbQYvc7fSK+FcQkWGULrQfeo55u2LNfb9WSr5cDY2hq5tQxn1/mTT55b1nmEOu8py6ie9jv/mif/tp6s1Jq7bJO7tk3rvtNys7X1huwVRq7zt2qpc64nWOQSPXcaR+t20Hs3Kyz/nRego9f53fVzhtHrfMnvzno/+qT/hDp/m6t6P9BulBb0u48vpR5Aei3ANoJFTlfrtlF7/mWEA21chrtPiDWj1/no9bfF6HW+5DFCvR91Q+UJdf42W+ucc43Qa+Hu/al2PNFrYWx3/37IEyxyifACI/6+Zdk7pZ6HOKpMuectjkh/1DoP12+U4OUoo9b5NI1X72//nb/Znjpnmye0oF9xfCm1Gh6d5xPq/G30WhiTYJHLjHYhET5zkDrQl04+cVeX1pNHy4HwyHoaKThYyhH+H34f12dqEIPcNitNi7+LLzaOrpcR6jlW+p3uqfva9FRdn9ECNWKdv506v44W9L/lzmtH9gBS59fTa2Fc8zRNPxuArxglaOq1t9x3rPdX63oET12Hp5YbrlC6KXllGWp5ttxoPTOP1PStx5YR6vxr1PlY5nnWsggAMLpRL5hL3ZFrPT1657m6lWnUOn8zdT4ewSIAAJu0DipT67rZMk9rICHggOMIFvkczxJcR13fR90DAHsJFvkUdxuvo67vo+4BgCMIFgEAaKLXAnyLYPHDWkYTC53VWtEzSplRsuA7chelV+3zWwbTGGGY99zrSpbPe9LtXX5rfewZvfKuuh+p3rfkMU31cr7hfPuF7fREI22XN9fzFv/cXQDGtOxce4K4Vj07Y/iQ+/LPXU54p9T+fvY+v/cCZYSLi3gwkN7BQWrpnr3MnuXuNFK9j5jHKGyntZZj6tnXWiNtly/tDy0Eix8VD0Nd8sSdZnmxK/A+bhKR0nNeA6CNbqis5N5zFE8vvRcpdXc+XC7VxTWevidIdcEA35E7JsXHktS721LLpY4/pePbUd2lrtJSX7l1bDnGh9/l8i7ln8v3zi6mR7iy3kv19rTf69Weup1SXSdreYafU8e4nnnONvpxK3cuaNnGo++HWhY/Lhe4hf+Hwu6p8Y88viDLzRfmE34XL18K9paWQwEhfFvpmBQeS+LjSsuxLM4jN99R3aWOlFrX8O9afeWOz3Eaqe9yx+/auaGUb29vmLvODaPUe67eWrbTF7xtO6XKXStHyzVczzxHGGW7hHq23dZtPPp+qGXxw7b8OPf+qMMdqjRPSzqhWprAe+WOSbmLhtpypXRy+T/p+NNSX6kLq9oye+09L0zT+c9V7XFHvT/pdzmKJ26n2rVZXPY9abWmc7QnHrdq8418vAoJFj8odWHTerGT6oIAcKetJ/49FwwtN75aujfdofVC6ildpKZp33ntKm+s9zd64nbquTbrufnVGoBe4YnbpeYJZZwm3VC5WE9XIoCUXBCw9bhy1vEo7JJ0h1pAm1vvnostx/I19f4MX9pOue6VZ6W9x5e2y2K08sTmaZp+T4ls2S91pzv+rudz/F0uzfC7lmAxlWacbjx/bT2/bLQ77NCid3+vHdNKf6fSKqUTzp87Ro2wz+Va3Kap/RxQmqe27nvSju3J92qj1ntrPl/xpu3Ucm2WWr/aOufSOrMFb9TtUpqnN61ceUYzz7NgEb5AsAjnsG8B8FbzPOuGCgBbCBQBeDvBIgCvd+QzIfM8DxEojv6cCwDPJ1gE4FG2BElHBnbhoDVXBmyp54gA4EyCRQAAAFa8ZxGAYeVGkku9C6w28nKtNTAesj030mmcTqos4Xyl9ej9vORVGuFViyMAR9GyCMCQlsAnDH6Wv+OALje0e7x8/F3cpXRJJw7KSvmk8sstm1uP8P+e+VP5e5YRgKMIFgEYVst7qJbgLtbbwpYKwMLPuXy25hGqtWLuSRsAttINFYAhtb78uTeg2hKI5bqa7pHrNnrFS68BoIWWRQCG1BsstQRxqS6eV2ot4zQJEgG43zxN088JCd7NoBc8UW2wmNoAN8t3Wz/n/s7N21PmeD1Lg+Gk0qgN0pPLCwBazfMsWIQvECzC/6UCs7v3jRHKAACxeZ51QwWAuwgUARiZAW4A+IzcuxevpqsoAE8gWATgU0YI0EYoAwDU6IYKAADAimARAACAFcEiAAAAK4JFAAAAVgSLAAAArAgWAQAAWBEsAgAAsCJYBAAAYEWwCAAAwIpgEQAAgBXBIgAAACuCRQAAAFYEiwAAAKwIFgEAAFgRLAIAALAiWAQAAGBFsAgAAMCKYBEAAIAVwSIAAAArgkV4uXmep9/vd3cxAAB4mH/vLgDfMc/z6rvWIGZZVtADAADXECxyiVSwN89zsdUrFVzSR6siAABb6YbK6XKtgsvnOChcgkj2ESgCALCHlkUukQtafr/fn8BQgHgMXXYBADiCYJFHEVDWCRIBADiCYJFh5LqlpuYBAADO5ZlFLpELAHMjpAoKAQDgXoJFTlcayCacnlpO4AgAAPeYp2n6uRjnCnveswgAAFxnnmfPLHIdgSEAADyHbqgAAACsCBYBAABYESwCAACwIlgEAABgRbAIAADAimARAACAFcEiAAAAK4LFD5vnuTo9/HdXOXLLhOU6s3wAAPBF/95dAMY0z/P0+/3+/N0zf6/e5eK8BIoAAHA8LYsftQRcLYHW1iDwDKmgNFe+s1tEAQDgzQSLrNS6dsZBWGr+VPfVuNtoqivp1m6lqYBxpCAXAACeRrD4canWxSXISgVbS8teuFw8fzhPar4wn/C7ePnWgPGK5yoBAOBrPLP4YVuCq54grrR8qdWvt0WwJU0AAKCPYPGDUoFVa7DVO/ANAADwTLqhcqneLqaxvS2bAABAm3mapp/ue98RBlqpFsI4GKt9jr/LpRl+1xLwlZ51jNNvmcdvHAAA2s3zLFgEAADgb/M864YKAADAmmARAACAFcEiAAAAK4JFAAAAVgSLAAAArAgWAQAAWBEsAgAAsCJYBAAAYEWwCAAAwIpgEQAAgBXBIgAAACuCRQAAAFYEiwAAAKwIFgEAAFj594hE5nn+8/fv99v8fW3aMj33fSnN5bvU8nuWbSkzAADA0+wOFuMAavnc+30qrVRePWVoWX7Psi1lBgAAeKLLu6HWAqtcULZVGMyl8q4Fp6Vlw/kAAADeZKhnFn+/35/Wx1ipBS9cZk9L35ZlS2UGAAB4qqGCxUUcfLUEcakurj32BnsCRgAA4E1uDRZbgrvWADB8JnILLYQAAAD/uS1Y7GkFnOf5z7/lcy4tAR8AAMB+h7w6o1fLqyxyA8v0BplXPb9oVFQAAOBNdgeLcUteroUvDA7D/xd73lWYyyuWGgQnLsfWZQWKAADAm8zTNP0EOgAAACzmeR5zNFQAAADudViwWBpUpjYtHLwm993esuXS2pNHTzmPXJ+jjFYeAABgHIcEi7XBXUojlOYGslleZXGEWtn2ptuSxpldffe8LgQAACBluG6oRhUFAAC43+7RUHOvvljEo6OWAsHS9CXNeCTSVLrxvLk8cmnm8umVWzb1fS3vpdy5MtdGaY3TallPo70CAMB3Hd6yuAQtvcFFLVBc0kwFS+H3qXnjdHKBUVzuUlqt6xMvm/o+/K62jrl54nlradXWc+t2BAAA3mF3y2JJT6BRanlseeYx1DNvvFwYIG0JEsO8UstuCb6OKE8t/1S6AkYAAPiuU4PFXrmAMdfFspTOlrzD9OOybG1Z3LLslWkuUgMMhfkIGAEA4FtOHeBmS0BzROvZlvyPDIqe/EqKsBvqNAkSAQDgq+Zpmn57A4KWAWZyXUxLg63kvovFz+bVBq6pBXO5QV5q02plzg0ukypjy3dxmq3LpcrRkgYAAPAN8zyfEyxunQcAAID7zfN8TDfUWmudQBEAAOBZDntmsRQMChQBAACe5dQBbgAAAHgmwSIAAAAr8zRN+ogCAADwl/8BGAeFLNtW7yEAAAAASUVORK5CYII=')
