# Supplementary material for: Identification and functional analysis of non-coding regulatory small RNA FenSr3 in Bacillus amyloliquefaciens LPB-18
Source: PeerJ. 2023 May 15;11:e15236. doi: 10.7717/peerj.15236 (PMC10194069; doi:10.7717/peerj.15236)
Supplement: Supplemental Information 4 [file peerj-11-15236-s004.zip › KO/CK-vs-T1_map/map00260.js]

getPicJson('data:image/png;base64,iVBORw0KGgoAAAANSUhEUgAABI8AAAQrCAYAAAAFeIz6AAAACXBIWXMAAAsTAAALEwEAmpwYAAAgAElEQVR4nOzd67KcKtso0J6p9/5vOfvH2v2FEM6igo5RtWpldiPaHhAeAX8+n8/vDwAAAAAk/O/z+Xx+/xY/AgAAAOBvPz8/n193bwQAAAAA6xI8AgAAACBL8AgAAACALMEjAAAAALIEjwAAAADIEjwCAAAAIEvwCAAAAIAswSMAAAAAsgSPAAAAAMgSPAIAAAAgS/AIAAAAgCzBIwAAAACyBI8AAAAAyBI8AgAAACBL8AgAAACALMEjAAAAALIEjwAAAADIEjwCAAAAIEvwCAAAAIAswSMAAAAAsgSPAAAAAMgSPAIAAAAgS/AIAAAAgCzBIwAAAACyBI8AAAAAyBI8AgAAACBL8AgAAACALMEjAAAAALIEjwAAAADIEjwCAAAAIEvwCAAAAIAswSMAAAAAsgSPAAAAAMgSPAIAAAAgS/AIAAAAgCzBIwAAAACyBI8AAAAAyBI8AgAAACBL8AgAAACALMEjAAAAALIEjwAAAADIEjwCAAAAIEvwCAAAAICs/929ATU/Pz93bwIAE/3+/fvuTQAAADroeQQAAABA1vI9j748qQbYm56kAACwJz2PAAAAAMgSPAIAAAAgS/AIAAAAgCzBIwAAAACyBI8AAAAAyBI8AgAAACBL8AgAAACArP/dvQFX+Pn5+b9///79+/Pz8/P5/ft38rvasqVletbz/bu2zpLUsq1y21pad+n7eFtW+b3hMYjXN7oto9tRyq/lnGrZntp6StuUyqflmrjrWNeu3ZH19e6/2j7t2bZSWVJbvqUcOpInAADwbo8PHsUNvFSDLdUILH2f+qx3PbVATBx4ammktipta25/hAGB3PelfXTn782t78i2jDSsU3nW9mvv9tSOX+k3jB6vu451LdgZp21dX+k4tW5TqWxo+axWLrWuqxToq/0OAACAr0cPW8s1xmfne2Q9o0GRmY27lrxmre/K31vrTXVkW3qXLQUnr1A7X79pUkGmUVcd69zxaA3yxUHPlm1q6amX07P/j+pZz2hQFAAAeL5HB49yZjVOZ6ynN+/ZjctwO65Y3yq/d2RbZi17paPbeOU+unp/7nD8ZhAQAgAAjnr8sLXZzng63zJE5axhW6NBo9J8La3rP/P3tg4BatmWK7X87pZ9f8b5MjpU74pzu2cbrzi37gpMtVzbYbpVznsAAGBtrwsejU4Ie3Zjq5Z/79wrLesL88sNuyvNXfP9/oygwuzfe2RbrtQSCGrZ92ecLzsd67vPrZY5js5ed0sQ6WuV8x8AAFjT64athT0GVtMyzOeMXk+1CY5ry585rOnI7/35+fm//2Zsy2quPl9WPtYjrjq37lK7tgEAAFq9LnjUY8bwll5XNPZWakye8Xu/vSji/1qCF63b8taeGivPE3XVtTNybs3ehpHvYgJLAABAq0cHj440jnqCA7m3VI0GF1qXu/pNWKXeSUe25Yrf22q3IT69Aa/SMiNvJ+t11bndu41XBlGO7P/WND1WOp8BAIA1/Xw+n98rNxx65u2o5fEV5lVqaOXStUwyXZpAN2485ua5qQUGRuY2yeXdMg9MbbtzwYnZv7ckt56eYXm1bZl1LracX63b0Do0r7RMz/keBhxWPNa98xrVrtfa+nrzTy3XWy7ltrHl2m7ZX2fcF2aU5wAAwLV+fn7eETx6A70HgNUpzwEAYD8/Pz/PHrb2FgJHAAAAwFkEjx5A4AgAAAA4i+ARAAAAAFmCRwAAAABk/e/uDWh15au0AQAAAPiPnkcAAAAAZC3f88hk0AAAAAD30fMIAAAAgCzBIwAAAACyBI8AAAAAyBI8AgAAACBL8AgAAACALMEjAAAAALIEjwAAAADIEjwCAAAAIEvwCAAAAIAswSMAAAAAsgSPAAAAAMgSPAIAAAAgS/AIAAAAgCzBIwAAAACyBI8AAAAAyBI8AgAAACBL8AgAAACALMEjAAAAALIEjwAAAADIEjwCAAAAIEvwCAAAAIAswSMAAAAAsgSPAAAAAMgSPAIAAAAgS/AIAAAAgCzBIwAAAACyBI8AAAAAyBI8AgAAACBL8AgAAACALMEjAAAAALIEjwAAAADIEjwCAAAAIEvwCAAAAIAswSMAAAAAsgSPAAAAAMgSPAIAAAAgS/AIAAAAgCzBIwAAAACyBI8AAAAAyBI8AgAAACBL8AgAAACArP/dvQEz/fz83L0Jt/r9+/fdmwAAAAA8zPbBozBg9PbgiX0BAAAAzLZ18Ojn50eQJBDuC/vmmXbuXed8BAAA2NOWwaNvA1pjNO/379/200PteDx3DnoBAAC83ZbBo89nzwb01cIAEsARypLzua8BALCq7YJHhmP1+QaQ7DOgl3nUrmV/AwCwqq2CR4IgYwSQgF7KjOuZtw4AgFX9unsDgON+fn7+77+WtEfyKC3P/r7ngMDFvb5Bf9cVAAAr2Krn0RHxcICwcXT1xNImsmamnoZ+KfDT0utB4OgdlE1rMG8dAACr2Kbn0ZEn4d9lv//FlfGrG0ot69NgoMfR86X1GsilE2x4Bj2O1iOABADACrYJHo1KNYY0jniSXFA0JjBAifNjXQJIAADc7TXD1mK5RlJqeFvp73CZXAU/t1y8zji/mUPrTJr9fKVj7NgDAAAw6vE9j1JKEwN/G9ip/+eGv6V6NpXyibcll18YOGrtXQKx3sCRQBOt4rI0LJ/OmOz5aJ69yypvAQDgP6/sedTTC6c1XS3P3HetASGNGI6Izx89lAiNHPfUJOuhM4LdR/N0bgMAwJhX9jyqmdXo6ZmHptaoCXs8QUopQBmfP7XAkWAlJW+YS04gFQAA/nh8z6Or5vr5ruPsdZ2Zf2leplSaOO3ReZlqzs5/R7W5tGr7Kjxv4/xS+aTm4yp9zrucMZdcLt/ePHNzy5W2eyXmrQMA4E6PDx59PukeQLWGb6qi3tLIacknXl88T0hprqMzAzPxNpaG2aXSnj0nkzmf/lU6H3Lfxed0Tz4tefJOpWBMXG6Ef7cGJ4/mGQdJ9bIDAIB2rwgefT5jjezWtC2N61IetTxb8z3izY3/Um8q2NXVPfVmzCV3ZFtLQe1Setc6AADUvSZ41GvW8IC3DjMoTaZb+jzVS6BlYufRISipdXzf6PTG48azXNFrsXdbZm5HLs/aUNqrhtoCAMBTCB5FWhsTtXS5oET42c4Bipa5dnLzQLUMLUkN3+vNv/U35IbDrHp8DLOhxxlz/Jw1/87soH1uqGvr9wAAwH8EjyKtQYja/Dul+YJKaVbQ0nCaNQwwN3RkVv41o8f3LqueM6yvFMgezW/2XHJxujjf1jxTvzGeFF6vIwAAaCd4xF9mDQdrcfbQkRnbvmIAietcEVjoOcdy1+aRdR8NII1815L2yJxIR+dTElACAIC/PT54FA+HKg2F+qYL/84NrcqtI/4slb60vnBbW7Z7ptyb3s5SGjoy43fO2HaNyHebHdhM5Tead+vQ2tr6r7TyUDcAACDv8cGjeP6aVFAmFzTJBW1q/+55zXQqj9btnikeytGSLhdEy+2Tr5bhM6mhLCP51+T25ao9jlbdrhY7NvBnBW3vDNqc2XswFfTOlWWz1393IKxGUAsAgCd5fPDoq/akv9Yoz82BM7NHQm3unzMbIkeGg+S+q21777xKs/dNHKD7Wr1Ruup2lewc9Pp8jgVt7wwiXNVT8ft36KygUZj/ylbfPgAA6PGa4FFNyxCQ1BCzmetePWjxRGEAKf4cQiMBpDsDR1cMOY3Xt3uQEAAASBM8itzR2Ku9NnrmOkrfp/Tui6MBsNKwuLMIFNHqrGGjT5HbL6UhbKW3qqU+yw0NjtdfGyobfpfbptF1tfxGAADYya+7N6DVaGAlNZdP/O/c8KUwbdxDJV4uXDb3ebhsvF2ltLntninc9vC/3vUcbRiF6+5xdH+keh/BEW8LMoVlXiw3xDQ1XDf8LBeISc0Zl/ss9/k3z9Tyo+tq/Y0AALCbx/c8ap0np2VOnp55e0bm+Gld95WNED0t9tDTs6FlkvBaL7VckLVl/btzTaQd3S+ty9XO3RE9PS9TaWsBIgEkAAB29/jgEecqzRWUG8qR+ztcpjR8JJcm96annt+wY1CgZ5tzjeTU0JzehvPI9jyVfXCtnsBTqmyYEdjPlTkjZRIAAKxmm2Frn48JWUed1ZBNDQEJxZ/nhoqk8isNH8mlidO+6Xw5+juP9PrQGH6fM66tGfnV8mjpIdS7rlpQaFbQSEASAIA7bdfzyJCRPivtq9y25HorpdK0NlpbG4EtPWlWFwfNcuKeW5xnp/Pn8xkrV1PnUupazgVzcz0Ja70S4x6GPXmkPu/pzZjruVRaPvU9AADsZrvg0dduDfw7zN5HLY2uWG+jtGe+nlIQ5I3nRmlfu144Q+mcau2lNvpZbdhZy3WQ64nUsy698QAAeIOthq19vW1I0ohZwYIwn+9+Tw0PO7qOls9m5f02vefCkXNHkAoAAOB5fj6fz++dG3up4MDOv2dUafjIyPKt+bRMgv1NF+fVM/wj91m83p7JaWuBpRXPo9ahafFnKaM9lEZ6Nz0tqDRyHHaw63b3yJVRK3vDcQEAYF0/Pz/7Dlv7yjVi3+Zow2Jk+aNv2eodmnJ0uadrmVOqlC41v8vIujV09/WGOeV2+21PPx4AAOxh++BRypUVbRX7ulX3UWtQZWWlXhQ9vYjiiX1z+eQmEs4ty552vBaeyHEAAGAVjwweXeXtjeXSMLXPxxuGrtA7YXH8eTifVUs+Jgd+Pj3I1mD/AwCwEsGjg94wzKNkJHgBrC/3UgLX9TmOzlsHAABnEjwa9OaAEfAO5pS7jvsJAAArEzyCzWi8cydBDgAAeB/BowFxr6O3D13jOs4xAAAArvbr7g0AAAAAYF2CR5PkJpcFAAAA2Jlha52+ASKBIgAAAOANBI86xXPOmOsIiCkTAACAJxE8Yitn9/g6M38BBQAAAHYkeHSQgMD1dtznhjkCAACwKxNmA0wmWAgAADyJ4BEAAAAAWYatHWTCbID1hb3BvmV2qodYrjyvLd9zH/gu594BAMAu9Dxiez8/P//3X+37VJraEKNavq3bAdzjG+T//hcHb1LfxcK0pc9aCBoBALAbPY/YWtzzq+XvePla/iPrBdbh2gQAgGMEj9harVHY8n0pgJT6PhcoEkCC9Z15ncbD2HJ/pwLa3+9Ty6XSxXLLAQDADIJHvMaMRmPcuIuHrQggwbpKPQm/atdvS7A5LBfCMiM3V9J3uGuc7ps2NaQuVeaklgcAgBkEj6BT3AiM50DReIM1la7b3jy+SsGkXFmQ6j3Usg218kXZAwDAWUyYzWNc1XDSOIPnG50AvzYUdrbc+kzgDwDATHoe8QieuAMzrVie5Ia2pay4/QAA7EvwiO2VhpGl0ly1LcAackPEvp+3XLeptLnlUwGe3OT74b9rcxvFy5rrCACAqwgePczOQxRGGj5h4y3+vJRfPPF1LgAVf196g9Lob+B5nAdryR2PI3Md9S7fk762LudXWu4tdOF3Z79pz0MKAOCpBI8eaMdK5WjQq7VRmPt7pJFWyxt4t6sb94IJ/+l5W91Z676CYw0A3EHw6CCVOAA+n2t7n9yxPgAA3kvwCGAyPUHeqfWYzzo/nGNjUr2Tvkqfh8G6UuBuNP/ws9Tfte1J5e0cAQBmETxiOzvP6/QEO+//0YZU7lXoYb6lyZA14OA6pWsvfmNdbphbau677+ellzQcyT+Vb26dqe3J5a38AQBmEDw6aJeKWevbhI6m6XnCOuLMfb3LsVzBjvvpzKBX6dzZOdj2FKUeI7UgYOrzUrrW9eWCARxX2o89+zgM4FyVf6686F2ncgcAmE3w6AVaKpEz0rQ8YU2lg9WVJsMtPeF3rq+h1GMkLqNSPTdKvT5SZVwun9T69BJZ09mBvVz+s9bjPAIAZvt19wZwvpZK5Iw0KqvAylrKqFwgqJZvqkdRGLSqrVNPkbXU5jQ6M/9Z65iZDwCAnkcAE+R6oLC+s45dqsdSbv0clwrglb4Le459tUw63TMcsSf/lnzDv8N8cut0bgEAswgeAVO0zGsVN6BL6Ubm1mpZdlRq6FptGzXc1nLmMZkRgHLOHNMzL1D4d2q53p62s/Lvybe0rPMIAJjt8uBRqtE3OpmyJ2vrSg3d4Lla5rVKpcnlNbou5xklpR4ZufnZvv/PlWelgE8pbTwHUmqbAABgFZcHj1IV9NEntoISayrNGeLJ+jPNmlfrm250iM/ZZUKtob96IGDn8vKOiYRbe4eUPm/5bMVzhX+VhsUBADydYWtMVXpzkAo3X7POhZn5fD7vaMTv+BuvCHq9pXwSQNx3/QAAd1oyeBQPY8v9nZt4sjRJZZwuVprccle5p6Wp4T5H0qQm8gz/fsK+ZB1nNIJbrv2WnlE7N9CfqGUi5TeVTzv+VtcUAMC9bgsetTS+4jkm4s9TQaVUum/aeH6J73Lh96n1765liMWMNL1DPHimq66ds4dC1oantWwba+iZSBkAAPjXbcGj3NPflFzjMPWEv3XulVKDs6UxGk+C2rrukfS0G9m3R44lf3tS0PWrdk7kejDOyJvzHS0zvhzz/V19LgAA7GTJYWufz/W9f3Lrqw19C9PVAlJcp3XoYeuxdPzqSvNd5dJd7chxbB3ytGtZ0Bo0P5qmdG3eOWR4dpmRy5v1nXkuAADsatng0ZlyQ9tSWufHiIfNxemvpKHyt9wx6zmWGgJ/pM6v3HxX3896Ag6tc2t9pa63Um/F1t/UuszKZUGrlm2bkaY2p9oq19mMMiNMv4OewF1Lb7ye3ru5oegrmHUuAADs7vLgUapxl2vwpQI8qcZjPOyoNrdRvGzvXEeluX1KjegrqKzmpSr7LceSup45ZWpBndG5tWrf9WodApv7/O6yoEfL+T4rTclqDe7RMmOHYx4qBfVqaVPf966vdxvu4P4BALzd5cGjnt4APXmMrOvuiqnK5T12HTZ1t7uvlys4L+5T64F05z46o8xY6Zj3zNfU8nBlJIDUsg0r7LPVgloAAFdZetja1ZW0mevL9XRKpWGeO/Z3bQjHVdtxphUabWc685isVBbscBxzPUDPvn5z2zJipWMeGz0H4mGjR7Z/dKji2ftsxeMFALCKJYNHMyqnZ66v58l4SyNiph0ahzlnHe/aEIuRXg477+cZ3v77v1YuC1a0y3CeWWXG04757DmqWoeK3+mM+wcAwI6WDB6t3NuoNjFqbb6WMO1ZVq6I58zeJ63z1fQeS42CPc+vM+xQFqxoZvBhprPKjPjz1Y956bhc+UDnznPjzHMBAGBXSwaPVhdWGuPPW5fnHCPzZ7Ucy9UbfNxDWTDmyITMs51VZsxa35XuDtrcvQ1XnwsAADu57W1rqbkT4rej5YYBtKZrXV/cFT9Mk6Ny+ByzjuXRt0x9jQyT6Mknl6a2rADanAn/V5QqC+O/Z6TJla+t5/8qdtjGXrOHpPWu865tOGq37QUAGHXL29birt7ff8fzH8R/p5aL0+UmWm1ZX2/FVff092iZu6TlPEgtX2pA1ZbtzafUqK8t6zx/rpZhSjPS3D0cirQw6Jf6Lrxffh0NIKbyyG0DAAD3u23YWmtDu7cBmwsk5Xoopdb5ZK1BsaNpSj0Jdn5C2xJEGs2zJd3R4NWu+x04T6lcEEAEAODzWXDOo1zvoaNST0Zz62/NL5X3ymYFz470gHlKcC433OuoWedSbwCw1nsPAACA97oteHRmA3VGA/iJDeiW3lez0pyx7KpWmDOpN5/SfGJPO+/529OuPwAA4Hy3DlvLzRmUm4Pl+//cULRSw7eUNjWnQ+uQrJZ1v41eLGNmTbzakk9pni/H7LkcVz4fAUQAAPrdOmytpyHTO09C6vOWzzSu5hCE2EtpovpdpObZyvWwqi3fkr607tzE/nA35yEAACOWm/Po89GL5wn0YuFKuXm2Wt8k9/nkg2Ytk8OX5sC6a6imaw8AAJjl8uBR7jW+4XcrN3hKjUCNtf88oRfLlVLBhvC7kVdg5/LJpSm9QnsHZ25v6RzOvRHSsCAAAOBJLg8etb4SGN5i1muyW/J5w/W3QrCyZWhcKmBXGnqX+jsOCpYCjTsE5wEAgDX9unsDdvMdCvP9L/5sZWGDMvX5rDTfxuz3v9zE50d/y/e/1Pbp+fFOueOeOx/P2obcORgH8VI99ErD78Jl4qGhqTSllwIAAAC0WnLOI87RMrn4lWlGmWOGnNyb5q48Lj1DNUvzL4VpcusJ19eyLgAAgBGCR2zlCXPM7LStTzYyx9OMeaF65wGrpUsNTRvJB57u7LL3zPxdvwDA3QSPeIRd5pjRAFhHT8AoN2fUWRPCj7z17Uje8BY7nvseOAAAK/j5fD6/d6xMrWK1htjOlczRYT65AFBuCFM8V0zts3AdtTQt62e+3FvkenoK1YaHjay/tA2tb5zMBSpzn30/LwVB4Y12LYt33W4A4Dl+fn70PHqaN1YwzTHDjDm2jlw7pWWPbkOqt9Os5QAAAFoIHvF45phhNXoSAG+w80MUZTQA/E3wiK2YY4adGToG62od5lor01vymTH5/i52/H07B70A4CyCR2wnNWwsNewsnug49fr2uDHfMhl2vP7U/EapfMC5AGvKzY2XSnc0n9Z1wRGj8/iV6lct63QuAzyX4BFbMscMALP0DGs+OlzZvYEr5HpqlwI8qcBm7zrvNhI0O6MnYO8DxJYejSvsX+Ddft29AXAFN10AWlw5ZNm9iau1vvTjm3Y3YU/y8L+WoO/M39ubVy39jscCeB7BIx7t5+dH5RyAJrPmuvFGzrrv/bm0H2btx1SalvW/TSnIEu+r8O94X8b/LuVzlZ6gGQBphq3xaIJGALSK5687M59Z69pRa6+slnxG0ph3Ki8392NubsfUG2jj7+L/x3muLjWsLf6tpd+Vm0szDmil3uQbH4/celPrAZhNzyMAAC5VC/zMmj9KQ7pf7uUgqWPWOwflbr29wmBZKbAWB8tSy+eWTQUy4xe8xP+O15V7qQvATHoeAQBwmbt7n+R6w7xNz0TRs/bR0/Z1LshT+qzlu5FlBY2AswkeAQCvVno9eWpYTm7YU0s+R16F/jR3Bm/eGjgKf3PPm9h60vRux9XOeLvaCp70W4A1CR4BAK/W+oS/Nn9RSz4aeGt4es+j3ITVPXNNhedsbt6e1PCpMK/cMKur93kpaFZa5k6j5+ZTz+mVpM7jWlCyNOzz7OvCfFjMIngEAMBrxIGEJza2R35PzzCp2t+5787ezyNBs9oypUmtc5Nlp3oatgTeaoG6cJt7AnN3B8KOWPHazPUirb0kIddr9ey5qsyFxSyCRwAAXO6JQRvuNTtolvu+FDzrnQfpqsDcjtfa6gEPZRhvI3gEsKDVK0xvpqK4L9fV/UpDO3rmlzqSJtcjBKDHGT0XU+VZuL7c52HPs1ovtJ7hdhASPAJYhBv4HhynPZ15rDx9bjdrfqmZaQBG9QaQWgLouTnZUp/HQaPcUMqe/CFH8AhgAW7Y+1DRAp5mZELd0gTAT3L1vjG58bgdzuOeucVKwvmSzsgfUgSPAG6kkri3O98eBDBba8/K3NumnhxQP3PfrDCktuX3tUxE3rufaulGXH0epyakPvP3pXodzaSHNTmCRwA3c2Pem7eYQJ5rY1+5hmnu89SwmaeatW9WuT5ahi+1bHvrMKgrz5GrzuMr51IrvaVtxr59+vXLOMEjgJu8oYL9FmdMmgm7cz08Q6qRXZpLapWAyBVG981q+6jlWp2V5uvqe+bM8zg3WX/L+nOBufi7cF6i1PbWgl/hdyP5Q4rgEcANBBqeRwCJEas1IiFndFLgktFeOFcvV3NG2b9y2dDye0tpchM65/KZ6cyeOaPzDZXmLUotV9v+2jxILQE0SBE8AgC4kCe9rKbUQB85R69a5orlZu+bcLkz8k65OhDVEzysBXOOTn49kg+QJngEAHCRN/VOW7nnRM1bjlFJbaLh2mTJTzZr37QEka42s2fOCuXdGedx7vveybl7lfIoDU0r5Xf38WEvgkcAF+u9Wdd6KYz0Ytj5DWFHXsW7UoWW93njebfj712pIX+11nltSpM/73jMW7UMFxrZN6tMov2kMuqsYxUuW5tUPLXMEaU8ZgxvgxrBI4DFtVY4euYfWH1S09kVMJNCcrcnNcp4nt5zM2x4H8lnB1fvm7v2YWuPlZll2exy8e7z2NyHPJ3gEcAmUpWS1NsyuI+KIynOCZ7IOZ23274pvQWuZ3LsUhBm1bd73Rmsi7ch7PVUC+bl3qiW28fxZ6n0uXpmmA/vJngE8EAtr2kN05YqCqOVitZKUOsrZVPrSX3eOsyvtUI1MtStFswbHaJgufOXU0GGdq6bZ6gN0aqlDXs11/JxrqTrQb9///5nKF1LfSS37Pe7VPowz/Df4XqP1IF4LsEjgI3kbuqhUqUiFzgqVRRGKxUtlaCWbe35d65CltquVB6t291ynFod6R5vufnLaQxfo6X3QU+Ph940q/V+APgKy6RSsK62bO/3pQdu8PkIHgE8UuvNvhRYqaVtXU+tEtTSSyeVZlaDLwxa5fLXuHyP2UEkT2v/1RrwaclnJE1LkJm6cN/ah/C3pwSod9525hM8Anig0Zt9qifOGevpyaN3m0bWrbcJMV31z1Xbr6VA9uw08Aaug/OF5dqq943Re5p7IZ+P4BHAdnqGT111s5+xnjsqJvFQOeB8AnP7a+nRxTocl7nCoe+h0n6Oh8uneiblhtSnhujXls39nUofbmNuXc4hPp/P5+fz+fx2MoxzowR69ZYbuUpCqjdOqSdNapLE+O9aECWXtjYcrbRcbVvjvHK/Ibfe1PK539az3SnuCc9UO66l7998Thyds+isOY96/+ZfPcObAdjfz8+PnkcAV+vpOfRNX/qsdTLF0jI98/u0pm1dR8v290wY2Tu5ZM+6NYwAAHijX3dvAADAygxrhD9K14LrBOC5BImYLVYAACAASURBVI8AACr0OpvP8DAA2IdhawA36B26xvocT6grvb46NZdbaT6i0TSlOdOoKx031vWmXmHORziH4BHATQSQnsNxhDat86S1zGk2Kw081VuDpG/93XA2wSOAmwk87M3xewfHGdjJm8ssb0+EcwgeAdwoHFqhcrMfxw2AlXx73bg3/SccpmqfwDGCRwALyL3NSUVnLfExcnyg7E3zrMAq3Jv+5o2ZMIfgEcAiUpU9lZ21qJBDO9cLXEtv2DzzTMJxgkcAC1PJAQBqBEbqBJDgmF93bwAAAAAA6xI8AgAAACDLsDWAQeYjeh9d3YEdnX2/OjP/N5e7rW8Jax2KFR6neAjXbsO5vEENrid4BNAhrnjxLo4/sKsdyywPaea9aj4ODpXeHjoSSLo6+OQNanA9wSOARrs9lWO+o5VrAOgV9g6KP2uRul+9Nfhi0mwYJ3gEUKFrNCmzngYDQItUz6Ej9584KBXe174Blvi71L0vXqZl+1JD6Hr+zuXnfgznETwCaKAyQspbn9y+kTIA6FG6N5SGj81cT6tckCj8OwwcxfMkleZPSvXyyQWZUutN5Z3aB7vO3QQ7ETwCKFAJoUYXeOAJcuVY61CplnIwF0hoyX8XvT1gavu0Jf8rHmLEQZ2a1m0q9UxKfdfSkwk4h+ARQIaAAK0EkICd5RreqUmWawGmnnW05r+DM4dNnRVgOzoxdmvvqlZH7qW7njewk193bwAAwOo81eaNZvSe6c1rV9/hW7OFQ8NG80/1FroqUFcrO3vL1tn5Ae0EjwDgQiq2wEpagwhnBBtSEzTzx8yAVDh3UarHV/j/1Gfx3ESlZeJ5kkrbknsLXPh5Kn1qYu/RoZNAG8PWABJGKxdxYKClEpNLN7OCk3ozymhj4eo3moysb/T3nkXACFhRz73gLIb9Hte6D3PfpwI4pWVaPhvdltb0vesDjtPzCGCSka7lpXQzK0KjlayeySqPOGPehKN5zBA+CT1rSAPAiJ6ATfhGrbO2Y8cg+47bvDqBRFiXnkcAJ1H5eZf4tcLfzwBWddc8OKn16YH0bu6bsD7BI4BJchXfeA6A779jqbH88TK5eQribQj/Tq0nl3e4TO3vWr65IWO5fHO/P7eO1D6o/d5U+tbtbtVSAT76qmXLzVlOI4U3S5Wvrol2q+2v3YNvV03evev+gRUIHgFMlArC5CZ6jBu6YcUvFdSI06Tyy+Vb2sbctoXpUoGd3G9P9b4pbXMpaFP7d+/vLQXoStvdIxekSqWpfdazPsv1L+dJN6TlhpLlyttUGduSpuWBB+12DyCdyX6B4wSPACbLBYhKlZaWCs2ZlZ6evGtzU9R+c61HSC7/Wb8/DFrl8p+xrlJvK9bgeMAfqTKw9b6VS9ebhjkESv5mf8AcgkewiZ0nZXTDPkeql9MOatva0svp6Lqv3m9n/R4ACB0dev009gPMI3gEG9nx5vemxnKtgjK7AjMzvzsqV3eus9Z76iw7XsMA7OfsXryrKg21BI4RPAKYqDbPTc9k0al/p+b8CfPPzR8RrieVX8u2xRWy3ETYLfMUpfZPLrCT+63xdrf83vD/tWPQ+/TW081ncBx5qjc9zOE/I0PHd6f8hvP8fD6f3y6ycSqZXGXXc23X7f581u/Z0zJZ9Eg+jLEfn2HkOJaWcV7wdG89x9/6u4F3+vn50fMIAODL24rm2rmXg3MAAP4QPILN9bzitjZJcE+DKTdkqWU73ib3CuOjZrzi+KxtA/jasWzZOegFOW86r3csd2B1gkewsZ5hSy2TOfestyfvXc3qgXDmvll5297kqdfAm/U2skrpBdfheXa5lt9a/rz1d8OZBI9gY6O9hHJ5HXki9dTGsyEs1Dg/nqsUjAdY3ZvvTzPmhAT+9uvuDQDOFb6pakaDJ3UDvvPV51d58m9jnArpc+XKtNoxH/0OdvGtT4T1ivhv7vU9Fsqc/8ysB8ObCR7BC+RegT6aT85TA0hvCI7RT8UcjsuVq63BiJZyORcEFPDgiNXPG/env9kfcJxha/AQpYbsjBumhnI+OPb2/fIW8bF33J/PsNVzlQJHLUNOjgSOci98oK70MMW1cj9lVp4yHY4RPIIHuOpG+JaJsktGGzDs723nOv8Ky7xUA7rlO+pa91VLj1DHgjd5Y72slwASjBM8gs2FN8Azb4Zxvql1vfVm/MbfDE/mmj5fOB9fS7qztwMAKBM8Okj0mjuFE1WmvkvN1ZMbChDm1fOGCq9CBZ4sLENTLwsY+e7tWutNenWuS4+uZzAUH+gheAQba32rT8tcSL3zJYXDMwCgRc8Dtyt61cJTjFwnqYfgd15vrnVYm7etTeAtTACwj943bLUG6nu+e7PUa97ZT8sDKACeQ88jAOCVeobdCiDNsdJceXo5QF5cPuaGuLWmC/NMDetNTZ9w1tBf047AGMGjScxtwBU8nQU4h3v4/XKTaB+Zqy+Xhjne2vv+aedTKpAeB1jiv7+9B3OBoVyAJpVPOEdnarjq0/Y37ErwaKKzo+S8m/MJ4Hzu4ddKDX26Yj6/2ne0sx/31zqBfSoQVMs3FUhqDTq+MTAJKxM8OkEcRAIA9tLypNubiniKkaDp0fN/194kV2733cHss4Z3pXos5dZ/p13PUTiL4NGJFDYAsJ4ZjZVUoy4exgG7aZ0HbPT8f8KD1auv792nxpgRgLojYAf8S/AINrHzzWzHyg7wLiM9LnJzeQgg/W3n+9eb5c7zkfM/F2yiTaqXzowypmVOsFTwJ7VcPBStJc9U2ngOpG/6szlHoU7wCDayY2PEjRdY1ZEytbVR9HY73rf4W6pR3RMUKKXfwUq/IRXYOKMcG12u5/OWz+4KGgFpgkcAwKvc1UgQVGJnvT3qWhrlR3t7jM4zOrJcrvdNz/p6lxvZrtme3JOy5xwNXX0ePGm5p55LbyF4BLARjU+4xhkVXJVmVnXGpMUtQ61ae6S0ruuq5a5aZ+q4XNVT5sh6jkzAHg9fO9PoOdrzveX+pqfX3gSPADbgZgtryTVsBHj/tvP+eHt5W+uN0Xr+zx5q9Uaz5zpq0fK2yZnDd+NlrjxHnKPXuTI4yHyCR7C5nhtt7YbY+2rq+GbrJjCfSgysJzcxsOs1bcf9sXPQ64iWY3Xk/B8dZvZm6lfXco5eY8Zb+Lie4BFsLFVxGw0MtdwkPWm/lpsqrCtsQMefw256z9uj57/rpM2VQ9NSbzxLpQv/jpdJbXNtXqtSvTI3rKx1u49wjp5PAGk/gkewsdbCtqVgbu1inMprpHsyZW6msD7XKG/m/N9f3IssFZRJBWdKQZvav1sefIbbkgtQ1babPThWexE8godL3VhHGacMeQKoz6OcA94gLOtGepjnHiLOKkPDoFUuf+U1nE/wCF5gdpdeT3bOZd/u467JPc/ytN9TYrjZGlqGQ49M3FxL86ZzHY7qucZmP0ipDYsDriN4BA9Re+sFMNfTgnxP+z29BBOul2tkts7n1zrUejR/4G93XCvxULmZebIOx2QPgkfwAArc53As9/C04/S033OUJ9z36pl0eXQ4zdudOcSIe4z0Cs/NK5Sap+i7jnj5VGAnXi5cNvd5uC2p7culrc21BMwjeASbu+Nm6abMmz3t/H/a7wmdETSoBZZKvWRKy4R6G387Hr9U47KUjrlaJy6+iuN8j9Y5hFLHprRs6bPetC3Lm/sIriF4BBtLPaUJv0s9DcpVFFNPccK/S0M6csvC0zztHH/a7/lq6TlUClqM7pORYFWqzO2x4/FrPe/0GAKAdQgewcZKle+WpzA9aVrXBXCXI8PNeoMZuQDI0RcKPL087dk3Z/WqNZStLH5YlBvi1pouzDM1BKr2SnbaeaFJnf0D437dvQEAAEflXuVcM7JMaf29SoGMn5+ffwJWYUM79ff336V87pba9quFx/3NDcnwWMT7I/X/OKCXegiV269hYCMVRErlvdJ5uwv7LU/gCI7R8wgAGjyt0vmk3zPyW3rTt7y1a1SuN0auMZ3roRF+F/9/5vYekZtw9w4r7I+7tfa4a5nfJv4+dQ62BjYEP45zfv/N/oDjBI9gIypTAOuJGyUjQ0dyQaNS2tbvdrl35CbRHp2rL5fGkKi6s4Y/tZzf3/UzbqWA8QrsB5hD8Ag24aYH8K8nNwpm/a6V909p2FNr+t40K++PJ5kRgHry9X2F2lxUT3XkDZZAnuARAEBBqYdEqXdQS8N3VpoWGuJ8tbwlNXUOp5aLAxQteabSluZDYtzOvRFHOW/gHIJHAMCWVgqGHGmMxW+t+v6/9laq1ITTqca4hjix0XOhpbdX7fOWz5yr57J/gRGCRwAABT2TPI/OddTyXU8Du2V411We3svhqVYKzgLPpqzZg+ARAACn0CDYj55qAKQIHgEATKLBze6cwwCk/Lp7AwAAAIB3Mrx5D3oeAfAYZ1c+zszf034AAFYleATQSYBibTv+Rk/cnsMkwwDAEwkeAQzYsXEoQAHQJyw3a+V+qYxd7Z5hUmwAepnzCAAAEr7BldYgy+/fv/9a5qzgzNGHAYJGAPQSPAIAgINyARmBGgCewLA1AF4lNydN6/CU2pw2uXx6hr8AzxMOFYt7DqU+iz//lhvfv8OyKFW+pNaXK/tSZVUun1JaAJ5L8AjgBC2BglTj4Wg+KvBluaEeqQZR7Xj05NOaP/Bc37IgDvqEw9zi71JpU+lS5UttfeHfqbIql08p7Q7M//dcu5yDsCvBI4DJWgIFuae3M/JReerXM5/JyKS4jgnwVXoQEH83o+wo5ZFaX66MGwmor8JDlndwnOFcgkcAk7VUWFRqrhc+LQc4akZDNdUz8U65oXA5q2x3yUr7l3N5mAbnMmE2wM1yFZww0HEkDfYNMFc4pOvMsmVGsPuKgPmKQfl4yB7vEg63BObQ8whgYS1PpVd7cr2a3n0za1+W5k1yrGAPYXA+1DJpfm54cvx5qQwvTXYdz0mU27aeSbfjvOJ/59KuWqatul1cQ2/jfbhW9yB4BHCio4GC3ITLvWneLq48nh3YETjiCXZudM26zkbymT33WS6o1JN3LX0czGrNa9XyTFnLl/oRzCN4BHCSWYGjzydf+WlJ83a1ScZTnx/Zj7l8dn0zEX2edlx3/D27Bb2UB3PZn8TUj2AOcx4BnKB10lGVmXvFQ1JS8yOkhnDk0uTyKeXPOxg+Qaw0J0+urOnN/2geAFdQTu1BzyOAyUoV9pZgUcs8Fq1zXfCv1JCL1ldZ14ajzB6uAjxXa7lzRv4A0EvwCGCyngZBbS6LlmCEBgKsoxQgNnTi3UYnl049iHjTOdSz31qvr1Ivh9X27eqTkpeMbHtqcvcdfzs8kWFrAAAMyTXCv0OyakMRWr7PDSfddRhoz7aHDenvf+Hnb3HGa9fD/Rn+e7aj27x64GR2IK53MnjgOnoeAfAob2tUsZcdXm/eqhQ4Sg2zbV2+lk9r/jsonQu578JAyq6/e0QqcDbzDXZH8mN9en7CcYJHAAMEKNZ0ZqVQpZNZ4kbw086r1t9Tm0T8afulpBQoSnnzBOxx4DD+bIYw33g/5/Z9KjAczoFYCn6l1ld7K2i8XCqf1n2VW651fanfl3rTafx5LRCYW1+4rS3bDcwheATQSYACmGHnIUhhL6AVrbpdNSP3gJ7fmmu4r7xci9n3zlTvrvDfqWBFKm1LMCZM15I21QMvl08pben3poIyvb+v9u+WHoThtuQCVLXtBuYRPAIAuNGqDZzWYWkrWnH7zuplNXvo1mrLpVzVay+Xfy7Qcdb6Ut+Vgrcjw0Tj5UbyKPXKmiEMWuXyX/Hah6cQPAIAoElv4GhWoGmHgNWI2m8anS/qiWbMdXTEar1ZckPhcs4Obo1s08i6nzrcF3bgbWsAADT7DhMJh5Pk0gkc/evbc6L2m3KN8Dc2nsMeJ6v+7hnBkiuCgrtsZ26dqx5/eAM9jwAAaJKaBLc2se+R4M+TJsEd2fZwTpejee3q7HkGv/9Pzc8Uf17qfRTPuROvJ5wjKFymlkduzp84r/jfubSlnmwt8xT1/L7UdsbzRsWfp4LS8Wct+6b0b2CM4BEAAIfFDcVU74TUsJbSxMCpfGoN8Kd5+u+bqXdoWS7dzHmdeudGqqXvmd+nNW3rOkZ/X89+7tn35j56DsdrD4JHAAAMSTXWWhuptQZlT2MXrqD3CvBm5jwCAJhEwxKeJ3wdfOq78P+j+R/NA+Bseh4BQEJuyM2XIAHAes54K9rZveDcT86lx9j6HKM9CB4BAJCkJwQ7OiOAxJ6cBzCP4BEAJMST8sbfQcqTGipP+R2815OuR/o5/jCXOY8AAIBHSb06nvcQOIL59DwCAAAeKRdAElh4lvgYO74wn+ARAGSkGh1XVkjPfmJ+Zv4q7sAqSm9J4xncc+B8gkcAsLAdK8QaZcDqdixbAe4keAQABWHvI40NWJ/g5bWUiwDvIHg0QKVkTSovAPBOYd1MfeBa9j3AOwgeNXJjXJ9jBJzFG3tgXd6qdK9w3zsWAM8leNTAjXAPKi/sKBWQEAhd06rHIlfetZ5HtfIyl4/zlLsZTroew3wBnkvwqMDNb18qLzAuDgpcGYwtXbdHtuPosrFVypVcb6j497YEmHryac0fzua8W4+emkAvZfkeft29AatzIu/LsWMHpfP0jnP4GwT4/ne0AdCyfGsPliP742jgKNwn4eerav29tXS575Wv3E3Acm0CSADPI3iUoVLyDCov0C5V7r25HMz1glolgOQ+tSbH5HzO/T2ogwE8i+BRgkrJs6i8wDFhsOT7X+vf4f/DNOHfcZr4u9xyuc9Ky+bSpNYR/vbcPrmL+xQA8BTaansQPAK4WSoIsGJg4LtNqf+Hw91y6cM0ca+e+PeGc+vE3+eG1sXrSS2bS5PatlX1Bo5mBZpK8yateL4CADCP4NFBuSft4XcrOXubevPP9UJoWe7ouoFjUpMmfz7l3jqt1+nZ8xvlgiC7lCGle0+cTuDoWrVjwr96rr2Rcy68Xlomic/1SlzpmI5sz2idCwA+H8Gjf/RUSmoTy65YoT57m3rzH51fZZeeGtAq1TtmFfGE1qkGR1gO1gIZq/2+r3hS7M+nHJS5S7iduZ5bn8/f97Mj25vLZ1b+8Pn0BZd7xHW1lu3ILX+10r4Y2R5z2gFwhODRIBPLAk+TCgy1BtRrvY52khoGV/p+Jan5pnLbn0rfmk8pf/5zVjDkyeIg9Bn77o63Nr7ZDkOBAWjzv7s34GlyFYvSk/vU3+Eyqb/j+TpK6XLblRtyEqfPbeus/OPva+uo/Z0S7jNY1QqV7Fy5kkqTekKfWiY3n1DccyU1B1GYbypduL6WZVvWHfcCSzViVypLSvNMtabPpal9T1nPfYo/eobDtuRVK69KZdf3/6W6Sap+lltPXO7kfmepPGspe3vqXKn0rdsNwHsIHk1UulHHN984AFSrLMRP43IVlFS6OL/w71peuUrLrPxT+6i2jpYGJuxqhUr5jOEQuc9zwaie9C35lJZtXXdPPlBSuk/lGvyteT51udiRoEUqQJQLAKWWqy2TqrPEeeQCULngTCloU/t3b52rpa5XCpAB8A6CRxP13FBz6VoqWa037NYnzzVhReaM/Et68slV/nqoEHGXWqNyJW+8TvQcYYba+XMkOLLzcqnyb/Y1d0XPmdZ6UaknUGn5M+8TLXU95R/AuwkeXaj3ac0KN+nUk6in0WOJu+WGHKwWpHlyObAyZRRvURtq9WS133tmT+s31PUAOE7waNBZ3XZz4/JH1jNj+1JDxWbm37r+s/L+fOZ1qYcRucp6aRjEXVbZjquF5cLVx+PMda10bsFZ5+Nu5/kd21uq6wHA18/n8/m90031bL037fgmmwtE1MaelwIZqSdNpc/CddTyyI33vyP/UDwXQMs64uVjufxSaeAqtXPOOXm/Ujm/syecW3f9htJ6n7BfVzaznpb6Pqf1QVMp/1y9KFc3KdV/4uVK29jTY6mnPndkmgaAkLJifT8/P4JHsd1701y1jh1/Q0t3+JY5B1rTWs5yo42NkJvpvY7OPbeyJ5xbgkfvZB/vw7ECeIafnx/D1q7mJnqvWo+q1N+1vEa3wXKW+3wMlQQAANb36+4NeIvWuUu+6UbyDv8O/z/b2flfsY7v2P5wXhm4S+78c17CfjwgAgCeSM+ji9TmPArT9TYYS2Pez3BFxfiOCWk11LlDbmJsb725X6lM0Iu03dll65n5O8ZrCudFZF2OEdBKebEHwSP4/xRY3CXXA845yVPseC57oLA2AaS1OTYAzyN4NCh+60TYe6XlTRnxMmGa3LLhZ6n0pfWF29qy3cC1XH/rSZXJjhM1zpNr2d/rcUwAnsmcR4PioEs47CQOEKVeaxovHw89S30efpYb3pYaHhd+1rLdAACrK9WHuIfAEcBz6Xl0UCowE2p59XstCHREKoAU5+8mDwDs6uy6FHmGWwO8h+DRyVrernbWhM21YXEAcKeelz3U7mU9PR5yQ8xbtoM1jTzA4zjXC8B7CB5d5I5uvLkhcW+kGzUtep6glp5ynx2wPZp/6npozVMwmllSAZzRwFDPPS5O6/7wXI4rAMxjzqNIa6AlnIco/uz779wruMO08VuW4uXCZXOfh8vG21VKm9tueKN4TrFaWRBel7m5zc7Sm39LUKw1T40xZhntJXQkr9I6AADI0/NoUOscQi2NtJ6G3JFGX23dGoW8Va5x6lXQcK/4hQ4zgkRxYNhbRwEA6gSPAE7UOrdK/HncOzFOX8s/1dswlVcq79y25LZhJWf3IDkz/9X37V3i3rMzh2uGBIufQ08yzqJ8AN5M8ChBBfJZHEvOVAqshAGbVLmS+jw1pDXXcC7lH895Fg9/jfNLBYziZXa5jnbZztDbG7ul82vG8dzp/GXMTkFu9uU8A95M8Chjt8YSaY4hZ6v1ZGgVBntG8z8yOX5pWdcRZ7rq/DJR9nM5llyldZJ/oI9raQ+CRxVuDPty7JjpzKeNs97SlutJNLpNPW+4cq0xYtaQtJpcr8DaZ6zN2x+505UvygBYgbetFbS8cYk1aQTQI3edx0O3Uj2DZqjNabSqM/cJz5d6U2j8XTh8szR/WOpNoqm/U9uQeyvqKNfDtexv7uT8A97k5/P5/Fbw1aUqoPbbOlpeRQ41PedRba6j8LvU5NfhcqVJtEuTXNfyb1l/rWxrnfB7Fb1BgJb0pTRHl+9JM9uVw8VWPFdqjh53zuUYsBLnIxzjGlrfz8+PYWutdusR8DYKG2boOY965yIqLVdbb20epJ78e+ZUatmWnbWU4aU0R5cHxmhksBpzpQJvIHh0wI43CDc2oJXyoqxlWLOhz+/l+mln3hgAWJ/gEfB6Vw3F6mlMhnO43DGc6fN5dkMuHhI4moY29iE1Jh8GgLUJHgGvd1V381nD4s729IbbqnMQPdUqAdmrCYb0q80D9/3uyP5Mzfu2+vG5ehtzbyP8fK47l0fWl5ofcPVjC7ATwSMAXkPgiCvFwRDnVZvUJP0z9l3pBQAru/q8yc2dN3t/lcrakfXlXkoBwByCRwCdSm9MS/1dezvaWQ0l0lKvcy+9MS+XBlqletTE3+W+r+X51OViM3ocpV4YsEsAifXt0pMNYJTgEUCHsGKYmpfo++9vJTKVPv4u/n+cJ/O0DIGZPUwGvnrfrDgr39WXSwVwrgqk54bKlYL+8faVejSVHg7k8ijdN3rXGUrt057fWcuzdA/L5Zv7rb3bXfutrQ9xlPcAeb/u3gCA3eQqsrVeBS3f5fLhfC37PUwTNn560wD/+pZ/YRD+Kt91pf4fPxQIv48n1g/T5j4v5RHnF+6D3nWGUutP7ef4vlbKs/U3lH577sFL63bnti33O3q2G4C/6XkEUBA/rcw9IZ3VyPHE81q5RlNLmt70QN5qPT7C7WkJntS05tGS38h+qgVFWnrFtS5f6gnUm/+scyIXkFReA7QTPALIyM2F0/J094x1A+3O7j1wZv5vu/bv/L2pIFGu3P/+++h67ujZcvf6a8f4zO1rHYIHQJng0cu4YcK/ckOLWueNKM0Tkeq+H+aTG4bgWoXjdryODJk5RyowJEj/x1X74o593jL8DriXsngPP5/P57eDBcAT7NwwuKtBtbPSb9j19+263Vc5un9aJ5ZO9T7KiQP/uXWM5nFknaXfUHrwUdqO3G/KbVPuwUhp3bXflfq8pfyv/c4jD3Fcu8CT/fz8CB4BQIunNQye8HsEj97p7H3kGDDCeQM82c/Pj7etvc3OT+UBAM4kAABwPW3UPZjzCAB4pZahPt90te9n5MN9zDcHAGWCRwDA67ROnlx7GjorH9rl3op2NE8YJTAMvIFhawDA67Q29GrpZuVDH2/OYhUCR8Bb6HkEfD4fT8WfSGUWeDoNd+406/yb8RbAlrfs1XpFtv6WkWGeZw4NbX2TYbj+ljcLhukBwSN4tZEKA/twfI9JVSTtU1hH2Ah0PXK1mYGjWj65+1HLkNnWXnot2/BNM9Lz7+zegqnyIAxYxfsn/iyVxoNV+JvgEbyUyvbztVQqgWsbgcyXa5Q6FswUn2Mzz69a2TEj8JILjjxhCGhu3x09RsoQ+JvgEbyMN8q8U1g5dOzhD4GjZzBJOWc76/pesQddXF/4/p0bOtcyFCw35K6ll9Ad9ZeVjgesQvAIXsjN8J2e8HTxSuZAeL640TN6XGflw1yOAzs54y2CpXWU3gwZl2e59HFeLUPBauuI85xZvrbUgdSTIE/wCF5Eo4YrKqewg/BJeuq72hP3eLjHaD4Aq2kNoPTMk9S6jjN7EZYmHI/TCCLBvwSPHs6Er3xpsPAlgNQu1fvIfnuG2vwitXThk/Uj+QDMNKOef6S8aq1j9KyjFPQ5ezgh8Ifg0Qv0RvwBAIDrzHqo0xK0aV3XFQ+aetYRDnHjWRzTPfy6ewM4V27ODr0OKPmOOS8Nx5i9vjuEv/Hq/I+sV+D3WnqPAHCGgm+ohwAAIABJREFUsL4VD4sN7/Wp+lg4R1DL8LBafSSesDo3V1Euz9S2pSa9Dof85ob2hsuUtqf1t5a2t/SbgL/9fD6f3yrDz1abqI7nG3mqE/79+Yw3mlc/12ZvX25elNWsul2ruuNNL2d7wjkwMp/GDnY/LsBxu5fRu28/8Lefnx/D1t7A/Ca0Sp0n3tAF7OjMe557KnCm3cuY3bef6zln9mDY2gu5OOkVdimOh7PV/g7/H6ZJ/V0aKlcbYlbLdzSvXJfs3DpT6VL5pP5u2f5Z+0tQsM/T5lhwHwBY167lc+vwMmBPgkdAs/jtQuH/v5WF1PwwYfDpmyY1DChOF4+Pr83hlcq3N6/csi355N6+FC+bGtbWuv0z9hd9wuBeLSiXWxYAnu5pD1qAvxm29hK5xicckZvfp3SOtTSkU8uP9qKpvUa7lu/oNrVuw4xlj2xbzdufIOYCfjvPtfP2YwoAQD/BI6AqbGzm5tCK35aRa5yONlprAal4/VdYuQF+ZNtWD35cJXcu5978ssN+Eziax74EAN7EsLUXUcmlJtUTp7WB1NuzbbShvWIDfcVt+hoZYhUOo3u7liDoDkPTzEMBAMAReh69jIYDNXEAKXXO5Hof5QJItTmJwv+H6cN/l4JT8Ta35pVKE29TvGzLNuXmIMptW2p/tyw7ur9ihrSe7+7gkmM7X64cBBgxci9O3VuUScBZfj6fz2+FzPP13lzixuxIgzTMJ9UA5zpn7HfHcn+1IGEpTU8wZOflWodL1tblWjnHXeVQLrAMMGq0rt5774IVuZeu7+fnR8+jN+id8LXUIOp9e1NLLxb2o4B/jlSvptx8VrXPeta3w3K1cjK3rrt7GXEtPZCAs5R6OKc+r927AI4w59HDlW4u4fdh+paGI+80WiEZmRMmXkaD/FzhPEc7zOFzhVI5GX6fWs6cUe/iugHOlCpfZr+YhPN9j2P8XypdmP7o+mAWPY9eoHRzaS1QRnoopdLH6009sdXldl09Q3ji5XpvXnqt3UcPmj9yQYHW89F5+x6uG+BsehTtrTRnaPjZ998j9efU+mAWwSOGhHMg5QJAua604b9L+bhBwr1cf/+xH+jhfAFGmDfvvQx/do7vwrA1hsy6wHM9lETJ7xHu+9KQsdyQsvizXFfcXH65455aX7ytLdsNALCL0hDoUp2JfdWGsoVp4npwabhbqq5cq39DTPDoBWbcXK4sVMwXcp/U697Df4ffpd6+Fy8fd5dNfR5+lutem+rVlureW9puAIDVtdSDR+fkY32lqUJy9e54mFuqTp2qK9fq3xATPHq43ptLqvC4qxulQuw+qcBMqPaU4ug8MTWl83f2ugAAztb74DSs44d1LvWf56kd01xbrfWzFWj37cGcRy/Q25AvTVQc9xYJ/52Lbof/T/07l8+qhRt9N7HZN4M4X+cJAPBG6kDvddY8SV5WQ4ng0Uv0TkJdCizl/j4S3dZjZE939ErLdcelz84TM45UbOJlzv79O+9fAPbhYdr+VqozrLIdrOnn8/n8dpK8x0qFE9dqOfapBnbt3/GyuR5HLT3aSsunpNK2bCv7lwU92x+nPXpO7L7vnuTOYdXOAWAF6jn7yNVtc3XiOE2u/h0f+1odOld/vpP76vp+fn70PAL+aO1Z1tLLrKcn2tEx2eY+IidVGdFrjR3sfI4qd+EauakgWNOR0R+ty5+RDr4EjwB4nVqvtdrfqXm9Un/H/57ZA4rn2/Hc2Dnodbc37bsdz21YjYAhVxM8gpe4Yp4X9uA8+CO+LsK/cwGi1ET/4b9TQaM4z1wewLusNGzkSm/93TOlgo3uJ2tLPWwaOV61h093PZxy/j2f4BG8iAASjn9ZqnfQNyBUWqYmtfybehlArDSJ/dUNHw2t69XmbIEnKs3/2ZtPz3pmaLlOXcfPJ3gEL6Si9k5vOO6tlbJcb6NQa0P2rMofPFVuCOfX1fOStaxvZvlpyOrfvNwCYA+/7t4A4FrxsBre4S2Bo+/5HQeGUula8vvm0br+Ea5Fjug5f3Jpv0MrWwIoR5UCtW/yxt9cstr+SF0P8XWSum5ar6UZ2zfyHetInUvxv+O0pXMtd+6V8o6/K60r/H9LXqll2J+eR/BSuQDSahU4xqSe5D9FrkJS6hlU65GU632UCyDl5jfKbV9qjiNP2jlqVuCoZQjR2Q2A2twd3zS1v8NlSve5UplQuqaPDq17QyB/1EpD61PnTmmOvFwayCnNj/j5/F1XyA2nb+1Fncs7Ny9jbV2lvFLrdE08h+ARvJh5WJ7ryTfpkd82c5lar4nSuuJGBhwxoxdp63l4Zo/VUiCn1ECqNXTiPFsaWqVGUanh1Po7XfdlqzU0j2xL7aHFEaXzln0dOYa1c2D0u9L6anrydf7uQfAI+IvCmzdS8ebJ4t5uq+kJGLSmq+WZ+651P626L5nrSDCrpUcfHHFnsNX5/E7mPALgteKu3PA0Tzi/ZwW+WvIJexvV8mpJd1RqXpP4u6tcvb5V1M6b8Bil0j3hGuQaZ15fV/Qc5fn0PALgtVToebLeRusVjdyrnpRfNdfG7B5TpWVyc/BcpSf49ia5ObPif0NtTsR43qD4s/Dz8O9cWVHLO05XW1dufqOW31YrG95YduxI8Ag6qASsyc0GIC2+b+Uq6FdW3FNBiNaGTzxvWG5uo1Atn3h9tcZPquE0W2niW643uu9H5sbiuVqH3I4s15K+ZY7G0WVnz6nEmgSPoOLMCQ+Z4+nHKP59Z1RCVWzheVon1R2dAHrmtrV+15I2DjD15tHSoLqrvCzN4RSmqf0dLpMLjLT0QkjlF59Ppe1OuXMelxLBO1a04rXCc5nzCArCp4wK5nWFx+hpFbv4HJz1+0pP/YE9pIYJpP5uWTY1X0tq+M1dZeysBtLODa3SvDphz6r4/7n7SCogVson3pZcfqWeWrtoOd9zw3S+/w//2/Wc4xoj5WvruXV32c2z6HkECWd3R+c8VwwnuIphC0BJ6/CC1Oe5oEAt/dVmledPuC/09MhpTVfLM/dd671o1/tVzzXUshyUjJw3rcs4J5lJzyPIUNju6+nHLnyq29p7oNSDIM6n1Jth14YAsJ6WMiXu+Rv36Ggtk87qQbxSmTjr4UJLPmGvolpeem8DPIPgEUR0L36GN/TQiYcGpIYItAwtSD1JjSeO3Xn4AbC21kBQWIaFAYm7h9KdEVi/qqyNy/oz1wPA3gxbg4DA0bOsOunmbPFT+fi7kUp7blJd4DpvvOZyw8tK8/TcPa/Mkcmha/mW5qdLTVCduu/VJswO8yvlE68v7tFamuvo6fdhgDcQPALYTKmRlJvU9PvvI1T+4Tpvv95SQYdSubdCoC1V1h49jq1zUo3k0zunVSpwN5LmaUoTmLcu+4b9xLiR8+TIeQk5gkcw6OhTztY3JNxR0J9ZmYnzfkPPoFG5J78zJ0sd4ZitYYXG8qg3nz87H7c79JQ3PfMf9S7Ts1xqyO9VZq1POd8mVV+q9YRTBjCqNTA9cl5CC8Ej+P+uLlBHnvJd5cynuLnu86SV9lfrvEa1oQWpCbJL6Ryzdex4LN7acHL9/KsWgOl11TLf5VLbf9dxbl1vLV2u0Rl+pgH6n96hlG8t+zjHjkN82Z/gEQyIJyiGM7UOURv9rHVYxNFzfeeKs+ucUaPBhLdeL7Wn6avOx3Z3cLC1h2rt4VDufuGhT1rLfl7h/OS5dhzim6Jc2YPgEUwWFuK1t5jEvTlS89OU0sTpatuT276RvFryrVU2Z/3GEkG+tex4HFataLG+o2XPW66X1p64pd4cd+2ru9fPM4wMuTwjf/alrssVBI867Vz4PqXr7EoFYyowEVdwU8N/vv8upU8FVOI0uby/Ut+35lX6vT35prYlzu/IbwRYkfKqrnf/hPeJI/nMcuZ6Sw+WakPK4nQ9w1t6Hvqk0rdu95vU6lZhmpqeYKXeYs8xe4gvjBI8GrDjRZoqdJ7yO+5S25aRSvFImtoNpRQIGlmuZdkj7hqS8LaK7ZEywZP2ulX2b2vjoef8L6V923XE9d5yfqUeqISf54IztYdWpX/3PvRpfSAWb/eT5H5T6R5wpE5TCwjWtovnGLmnr9SOijln9yB4BJ1qPXxiceVpttabx8o3jJqzbiY775Mjck+ba0EB2qyyf1sagr3rLqV1jvyhEnyuNwWw457NsZYHWWc+QAyDVrn8n3qcUr2xP5/6+Znr6dW77u/yPXVS9tb6oHnkvIQWgkdwsqtu4ldWFu6qmMxab62r/pPlKg+1ysbV2/fdplK62rlQS3NGl/6V9m/rb6r1NOxZ31uuo5XM6DXWci0YArOmnnJw9vXZ2gvmycKyPf68dfmZBI6eaWQ0w0pDfHkOwSPoUOqqHXfRjruQf8VpwrxTFbxSmlqvpnjdrXml0uTyze2H1O+O0834jT3eXMENtfSSuyMIMLOnTC1N67pGrLp/j8qVE/zt6kD+0bQt18KZ10uv3P3i7e7YF7n7/ax8d3HntuaGEUKpdxqMEjyaqDYkofcpeu6zr9J3qe9bnPk0f2aPgrvkAimlv3sr3a1dUlvT93zfs99rv7vns5nbldMSODraI2mX5WY56yl2S7rRoRq96/p6wv49Yna5LJA7x4xGe+89hzHfY9XTS+z7/1QjsPZwJRfYSQWBv8uOPPSpPUgq/RuAvQgeTVKqvLU8AW/9rDU4NVKZPPNp/sweBTAi1atrNADWs77Vlmu9xlqGOewQgJllxf3b2+tk9Nw6o7HXcj0yT2uvsRkPkM7UWzfaWen+VHu4cuTedvQ+2LrdzKNHKHCVX3dvwFMc7UnSukzu5jDjhrzC08cnViy+N/Xvf7mgWe+NP17miorDzkNuvr5PYsPj8jal4Sux776i3Wr7d0bjOizDvn/PEF+PzNd6/Gc8QALu414NnE3w6GY9lfrWCvZTn8LtLOwSXvp+JM8jeYys80nBhDc2WnPDEGrDiK4+9lfPGzNrXbkeRXft33i4yIhw22pl2RFvuxavMLuO8cYycyb7rk4dFmBdgkc3Gr1BqnzAXE8KiLXIBZB6G5ln2TVw9BXu37C3ztX7Nzy+uWBWnC6XpraOUj493N/mO6vX2NWOTA+wEud4nsARwNrMeXSTp94gc5Wip1SWwkZgaQLI1gkkwzS5ZcPPUulL6wu3tWW7eY9Vz4Erz88z17XCPm0dTt3bI7Jn7pURcTnFuNT9xX5dg2PxN/sDYH2CRzdKPeV9wo0z1xhbtbHaI5wnJxeUSTVIS0Gb2r9TganUkLVagKq23XC3Us+I1HldujZqaXbvhQGfT9u1UFo29WCndL2k0lzlSYGwJ9SHZrIfAPYgeHSTI5WgUtpVbsC57Vhl+46qPW2vNUhLPbRmCINWufyfcBx4lpk9ZWppnP9rE9huM6PXWMt15zic4+y6wKpWCEYCa1EO7EHwaJJcr49cj5BSPqllcsOWZlauZz7NbxmK1ZP/blqP8/ffZ6y7d54VYD96TsHeRh5A7U69BGBPgkeTpG6EPU/s4rSlHiOlz4/ckM98mn+0R8Gu7giCxUPl3m73QCTkOK/hmVzbAKxI8Aj+v5ZhEqUeZuG/Sz2wUoGdUg+z3OepOVviz0o9ukyczR0ENKGd6wWAN9AW2YPgEXRonUOo1BOtJ81I2pbln9zbi3U516Cd6wUAWIng0YCnPAl8yu8AAAD2UupZH352F71h4G+CR52eUoA85XfM5g0/z+JYAgCsKVXvvqou3rIOdUj4m+BRp51768RvR9vV2QW5ANIzOIYAAABzCB4N2LFBmgoWPeV3nLmuHfcRjh3/ibu+n3FepPJMTVjvfAR4t7PrsGfmv9I9LLzH5l4QE97zay+dSS1bWo97Om8meAQJGn37csz4fP49D86qVOcms19hzoaWa8H1AnCdHcvbKx7c9qzje49NvTU4/i5VFwjTld5AnAoa5fKFtxA8goK4ERh+zhri4+PYkKrU5a5lAOBeuR68Pcu0fpdzdJ3wBoJHUJG6UWiEruMNN3Jd3edI9USqdXtPpW1JV1tPqWdUbvlS2ty2tGxvKQ0A3Omqnrzue1AneDTJjOEBrYVjaY6NluVH5eYP6W1sPKEnz27by/52POdWCrLG5VcqmPNN19oNvrRcuK5at/dct/rUtqTWU9rmli75pTQAcKfcveis+5T7H+QJHk3Q0kCqpck1HlryuWJuj9pT8pGxyi2/F2CG1jkKSuVZaxlVKxPPyKdWBreW0ysF/ADe4MjD41n53DVPX+kBTO33lnoOpx7yhOnC9aceKMV5xelbtg+eSPBogpZK+ZmNibMLLvOHAG+R60G0+rb09HydcS8C4LgjD49n5XPnA93UenrWnWqftOZXW7YWuGIu+3QPv+7eAP51pNC+u8D/DslIfXZ3Qwx4h7cEt3ONgLPyBmCunofHV+QDUKLn0WJ2qbDnJmxtmZ8jlQdwTE939VK6lnzu6t7eo6WXZpwmnsft+1n8fe7zUhlX6/ae2qe17Uula+mSn9uGUj4AsILWYW3AfIJHi9llHG1q/pDahHa17qCr/2ZYVU939Z55EHLzIuwyX1nLdo10mW/tAt+z7p48Rz8bTQNwtdTcmqV53pRdezr6IPnOB9HOublWrk/yh+ARp4qf0isUYL6e66p0cx4NtgDALLVAUcuDjR3N+g277YudtvXL6AneSvDoQc66WaSe+PRu01vmIIG7tQSHWq7nWWmANe18Ty4FFnai/PxX7SUtuftOWFfd8YHlWwNHwF4EjybI3dBaXjuZmyujN5+z1bYxN2fH5/Nvr6PUqy/jZYB+rY2oWkC4JZ+dG2zAf3a876bKnqf8DvJaj3FqPrfVzdrmHX87sBfBowlahoDU0pQK+JZ8at/NMDIPyMh8IsCYWZXGlnxUUAFYzW73o9wD1e9nvQ+hR/IpPQAGCAkeAQAAXOzow+NZD6FXDxjVJlCvpUmNdsi9OTr+DPhD8AjgZfQWAmAnvfct97nnqE2gXkuT+y4VhDoyzyu8geDRgKeMU3/K74C3a5kzrfQ0rWfuNXOVwXv0PIWvTVLc0yA72nhbbbs1RtulGu+pIValt62F9yv7fW+1CdRb08TfAWMEjzo9pcB5yu8A2rqrX5EGeI5SA76WNvV9z3qPWG27PajrV3vgUXqQUZr7ZwWrbtduWuoitYAj0E/wCACAv8zsJVTqBTDbrtvN30Ze0tKy3J3O3LY3BUdG5iUKr+XSXElA2a+7NwAAgP2Ew4NmNMCuagBftd1vatDDVUZ7Qv/+/Tvbay38D8jT8wjosvMTmp0rBTvvd+C5UnPNHM3nCmdvt8AR3Ms1uBfHag+CR0C3HQv4nYMvuroDdyqVEzPKj7PKobu2W7k6X+oebh8/X8t8RbVJ1ne4Hs+uo56Z/+r7lrkEjwAASLpyKNnM9d653bnPNbLGpOaq+Q45tE+fr+VNry1vlY2/C6/V0mdX2fFc3vnBLGMEjwAA+MdVT+9Lr10fsdp2C3KMy01yHM5ZZd8+X8/b1Y587ly6j2t5D4JHAAD8pfTK828lv/S0v+Vp/hmNhV23m7xS4//O4T658yj+LJeHcwjYjeARMEXt1amlynatIp76vlY5UykDGFebY6SWrjdN67prVtxu96O9pXqxhT2i4jpK/FluTh6A3QgeAYfVnsqWKkm1ClTp6fHI+gAAWpwVEBRQ/EOdrV3Lw9av3oeyM9LyfIJHwGG1m0qt23ZPt/Cv+KkeAPA8pbmkdqQx/of90K7lYWvL8Nqe62bXa4zzCB7BiRS65yhNhFobHvdkKmFAj6eUiU/5HfwrNzF2biLtu7Scg85Tjpg1x9cVc4XxXIJHcILVKjUzrXTDSc0jUEv/ZE8+74C5nlJOPOV3kBcGkOLPV1GalzFOs1I9iucI68QzereFecGX4BFMpPGuO/adUhN5AsDunnQ/e9JvYS2zA0cQ+3X3BsBThK8Afis3mzWkXkUNADtL9T4C/pjRW0hdnhLBI5hAQZt+he2V60z9/XYCSABw3PdeGt9TU5/Hn+WWhZniF8kcDSCFwVrnLl+GrQGHlSpV4Q0sDjDlvit93/oaUgDgGeLgzNX3/9z6Up/Hn6mrsJOeF9HwPoJHcJBCtV6pKlWuepct7eu3H4eUWePfAYD16BXyDrWHraUHrKnRAav13ldP3YPgEQAAsKRUcOTuhi5craX326w0LZ/zToJHcIDKCzvQ+wgAzpUKcp193/U6deBKgkdAN5UUAID/fOtF8TAgD26gjWtlD4JHQBcFOwBwhdLDqlUam6nA0ffvswJIuXWyLw9m2YHgEQAAwKDSfDEzgwKCRs905vFcJcjKMwgeAQBcJH4bTuotOKMVfY0EnuYprw2fFUDa8bcDzyF4BABwgdSrkUNHeyloWMKaXJvAEwge0Wznsbhu2mm5Y3r2k76Rp+u1ZTyx5y7KRlqkyhhvSYJnyNUhXN/Akwge0WXHhoYbd17uFe7xZzOOe5jnSIOptown9txpx/PnCWVjrgybLbWv4uFno2oB8W+a1r9T/071dtrxnIUV5SbGXvVaS/V4rKU/8hs8nIPn+HX3BgDr8TQc4HzfBmeqvA2D7fH/v42xXJA/nEMpLM/D5ZTxME94zYXX9GpBk7AMuGrbVtsHwDg9j4CilqfZtadtccMlzj9OF68vzCteR+p7T+zhPa7ofVQKthztddS67bl0pWUNo4Hr7Fg3aO11pPcQ8PnoefR44ROQsAGfe9JJ2Rv3Z+1pdsuT7fjJ+Ve8bOlJe2q53Pee2Oe98RyGlB3O+TPKm6t7HQDrmFmmxPWI8PNcmlT68LvVy2R4O8EjpqsV/K03iFn5MF9tPqTW43L2OPtaPiNP7J1vjGo5d2rl2qzy82mONIiuupecFXg+8ruB9wkf/vUuE3/2+ZQfKPY+nNv9AR08nWFrD3dWV/uclgZNPAxopFt9az6zXb0/d3X2MI5cxaQ3n5FtgxGtgaPSOTar/HyqlnKhprR8qfE0so2pPOLGVLhM3AiLtzXXAyDXYFOewXvlph1Iqd1Tag8US+nhy3mxB8Ejpqo9MWgtGDx5uNfZPX5WyXc0n6uClWcQAL1Ha5lWOreUn3VxIOWMINJRvT0eW9O25us6B2LhPaMUWLqy/pPaJuBegkdsKXwSu3ND/m65see5J+HhZ6nKRe3Jdq6rcvzv1HGNl4krFZ7Ys7veJ8FPPw+PlO/xtT2qpfw42xuOdS/7BMaMDOO/y4rbBG8nePQCM7rar+iuwNGT9ufR7sW5p9m1iknPE/NUmqPDFt/+xP5J5/AT1cq2t/YqGlEbBjiy3FUEq4EztPToyT3kCz+rPQiMH8iF/849nCttE8/mocAeBI+4zdFCQs+j55o5LC38/06c0+T09FDa3dVlfGsge3bgqTS5LH97w3kPZ+kZ/lz7rPR370NB1zTsQfDoJVYbcjMrcPT53NMDadb+3DGo8XXWXEYtedeeUu3+BOuK82K1MgFKzizjjwyLO2Ln8p917HweufcA7EXwiMvlure+1Y6//6zK6pGhZ6nvdq5U817Kxb+ddb+4ax8rl8YIduftuE9cB3sbuR5L82GGn8+aZ1KZAfP9unsDuM4VhWdumFD8+c/PTzZNSz7fm8r3vztuDG5GQKuWsjFXnqXS5CaUL61rd2G5v6Odt/1O4fnuvgv3OdqrO7dMbvjb0etdeQHz6Xn0MmcXpLUbw9GJiVcbH73CNkCLXd6u8lQzysa3TeyecnWvwtq+TG3HW4cyn+XJ5zN99MoEuJfg0aDZFcY479k3xzO3d3dHut6G7M+/7bRfW1+N/pVK2/tEbuZ1vtO+hhlmzjk0c0hEqTdsS+DLNQjvdfRe3rJ83IM/Nyw4NZQslS7+LK4LtcxPWVrvyDpq+XrDG4wzbG1Q+CT4+1/LE8OWNGcFjsJtbd2WNwmHg9TSfT7X7c/e7ZqRZubwilX3a7zeWpp4u0rfzzhWI1bf17CikTIv18BpDRBpqHC1kfN7JM3sOkSY71uumzPv5al5heJgSlinicu6XFAnl662XEsQp2cdtXzDvHrbcICeR49XquCWnpDW8nu60pOP1Oej+7NlO+InJ7VeL6W8etc32yr7NbWOmt0qrivu6yd7S9n4dD1P/nNpWsuU1FNxOMOVgaOWOkuvN9+XzrqXh9+N1itzy8b51NLUyszRdaTyfet5BLMIHp2opctnLk0cYU/dkMPlSo5WcGv5PFlqP8/any1a93nLulcKkty9X3vFT6xS38dPs3LiJ2hn221f7+iNZePT9dxjZ3AOcaaryvYze86/3dX38iP7vKUudNRZ66j1goK3Ezw6qOXpS9yFMtUQzXURjbuTlvKY/Rv4o2c/77w/e86rGb9zt/1aqqz0BI5a3Nnlf4V9DSs4ozcprKrl4cbMByCtebhu/ri6F9bben296bfCCMGjg3JjeL//ri3b27U9XM8sby8oj3SVPbrMqhWilkDIkeDS2fu1ZRtmq/U86q2AzTqPrtrXsJuj183IMGLXFiNKPXBm3edaHxrNPIddD3+7ouzIjYKI/10aLhd+n8unNGoiF4AM/47/3bqOlnzjh/Wp38n1HIM9CB6dqOcm3Hvz721YzqhwrBroaNFbII30Hjl7/zzh6c+K+3WGWmUmTJdbbran7usV7bzfdi9TZusdKnxkSDnUXHU+nRE4ekKdZQWz7+Vx+twwuFwP65Z8Rtbdoqd8npkO+EPw6AJn3kBbeofMrODuWNC2Nuxab3x3NBh2r4TVtn2XhtiR41DqpTjTU/b1bnbcbzsHvWY6ck1/r6UZ+UHojuFJtfW3PgDZvc5yt5Xro62uOAecZ3A9waNBYdfLUNz7IPwsXDbVZbKnu2bPzUEFt2wkgHbl/sx11z3TjPWsvl+/Ul2vw79L3Zpbuj9fccx22dewkhnnu2uGM1zdKG55uNH6AOSOOstTXHEvj9sPs49Rrv0yU20Yp3NuT47dHgSJlYv4AAAgAElEQVSPBo10z0x91nOR1LqT9m4L467an7kg5fez8OYff9abZoWx33esN7fOMBDcsmwtn9bPr9K6/jsDTCoSAMe11BFKy7amKdVZOMdowGl0+Z7tmX0ehA/sWtYPzCd4BIOu6Bo8M3BxJEjCM9XO4Vx3+Ks4J4G3OSNofuThRk8aZTbAswkeTVQappb6vPX70fVeacbTq9YnIS3j8FVg9qOXyfocn2Nay8n/1969Lr2Kqo0Cjau++7/luX/0tpumOSoq6BhVs2beBIF45gngLtclv/R5axoAvi1sP+Rex2nD9+P3SsP3c3nHn+XySfWeq+UV5wucJ3g0UHzCq73f+vnRcu/SUnYtTWtX6trwrdb6nHXHmO6vGxUU1X0+rWUfLt10nb0BDN9Lvd96EzhD8LxF63myJ3CeC6T3DkvhL6UfgHrme4nzaH0PHK/cKXV9Tc1ZlbuuxJ/l7hlKeceftZZVyitV5peOrVxbafeV9cA1BI84rSV41RJAO1rW6idBwY3rrL5vzCD3S2HPDWDLfFstvxzG6XM3kjNqDfKf/R4zr4O3uOqcPfs+zLzcRzDKmXNQ7Rx29LNSeTXOqTCW4NEJR4ejlZZLNaL2tKVf5nvqNbszN9B33Hy39H5qteo2upqeXdfq3YdLv+7l0tbey5Xfe3P5pkZTLRCWC5zlOHba9Z5zSr3gwjxa34Oj7D886clePfb9tN57NOjxv6crsKpaIyr3eWm5+MYy7AYa/38k/xWsWGf4mpZAT4+459KRZd90Q1S78WsNHDGeYA/wZldeO67stQncQ/DooJ6GTqpnUGq5o78it+a/gpUDX6F9G4T/Rub9ZrWx2txn1Hqv5TOit+RX9pFU75WUt5xL7zDinNOah/Mb8KRwGHn4epeanyh8L9UWKfXErOUdp6uVlRvO3vLdnGvhPMPWDsoNL2vR00A60h3Ur6LXKW3r1IU2Nb9LLf+W4RJwVOs+nEof79+pNKnej7nlUjeauRvKuH65nppvVjvHcK14fdsGwGpazldHh5+3pE8FnkYt2zvs/c1SPx59bR1wDcGjB1190/m1m9qvfV+42tkbsdabwt4b1bgB/zbOZQCswjULvmP7/X5/HPDHlH7Bzw0XSP1SnurSGX6+pyn1CKgtP0Lu4lDqSZD7jnGaUnS8JZ9a/a7ax0t513oe1faDUpp4O9fyXsGRIaCc56bvvN45iGrnwNK57cy59Ei9365l+F+4bmvXwLO+vj2+zjHJU0rXoNoyR69/XG/F9gDz2rZN8GgVM9xQzFCHI54MHsXiITcjXu/5pho4K20zwaNnrLSPzGrVdbhqvUdqDR7d5evbA8clMI7gESNt22bY2grcSKyrtQdBbtmjAZVVJwVs7U0GMELrOafn3JTrKVx7b9XzNgBzuvsHEN5P8GhiosXv1tLNtzXQ1Js3ADAfE7EDI61yLnHeW4Pg0cRmPIBEr8d7algdMI5z47c4rwIws9L0GXCU4BHNnHDapR4z/vulH1meG8oQdzWtPRo9fK3XGtzHcQaMpPcRcEbu4UvOK5wleAQXGPUY854T/NsfXw4AX+GHIOCI3HljP6cIIHHG/56uAADASgxT5A5hL2T7HNAqFxwSNOIsPY8AAGBSRx+eAXyL4BBXEzwCAIDJaRgC8CTBIwA4YeXeABqjAPAuuXmNVr5fYQ6CRwBw0opBGDeRAPAuuYmxTcDPCCbMBviw8Ik+8GWeQAPAG4TzpIUT7rvGcZaeRwAAAPASAkVcQc8jgI/T+4iv0+sIAJ7jGrwGwSMABJAuEHcXL6VryetIWa11+DKBIwCAOsPWAPj9fv8EkDSkz0tNVHn0ySctgaNUWa11+DLrBCDPDw96xEBI8AiAv4U9kNwwHde67lp6fNXS2E797OMAaeH1xjnS+riLH3PWIHgEwL+ET+ng3b66jc/eoLrBBd5IA/6/9OCFfwgeAZDkBqnNygEY2xgAvTHb6J3N15kwGwAudOcvlX4VBeAI1442Peup9tCKq358eupBGSv/mEYbwSMAuIjA0Tu5QQbewrWjX+sTavf1mlu/V633K/Lt+b68l+ARAFwgvCG/OthwZ1kAvIPA0XGtASR4E8EjABhsv6FMdR0P/w7THU2TK2u/sd3/aSAAwBzCa3budZw2vjdILZdbNpV3/FmprPD/lrxy9y6szYTZ8KCVT6gaopBXOj7Cz1q6stfStJYFAEek7ldHXl9GTUK90g8l8eTb8Q89++v4O+1/x5+l0tbyjj9rLauUV6rMlbYLZYJH8LAVT6YrB73IW3m7rngcAfdznoO/9DToS4GFEUYNAVv9GDlT/9r2GP1DkzmQvknwCIC/rXihX7kxCNzPeQ54gyd79ax4HuU8wSM4QVfMMXLr0PplFRp2nOV8B6wqnm8vfC/uVRQPb0rllXoARK53Ui3/VI+pXNm9jp63c8tceQ24Km/XrW8RPAKAE9w0vZebYoB/5IJEpXly4mBQbu6c8O/WeX1S+YXp4vxKZV8hN2l0GOBKfb/9dfxe+H6cVypAVss7TlcrKze/Ue679qxv19o1CB7BSaN/LS6dtMM0Rz4rfZ66CNxxIm+5mGjAAV/gfAf/ONJD5OqJnVdw5TnkSL6pYMfR/HMTQvfkd2dP4SPfNdcTf0S5Levu6LICQ98geAQTaZmMsHTRq10Qc5/nfrGAXS2oOTqgmStvZHdzKBHE+ZbWH25qafZ0tc9T+aR6J9C33uM0cc+Utwt72Px+79iHRgfV37BOQl/av3ne/56uALxB2D32bD5n0tSWb23039XjqPWCN2r9ckzYTTk158DogGZcXup9uNKTN+POd/erneNa0+zpjpSVO+/xb7ljIxcsiYfUfEW4f8323Wepzyz1+P3yw9tqy7Rcq47k/YTZ68df9DyCQVLjrWf3xC9UR8tacf2+RUtQMnfRL31W+rylFx6M1np+uXpfdL6719kfbuJ0tXPemfz5S+rYKK3brzZMU8GzI/taag6dML9U/rllUvedqbSp+XpSPfXie9nanDsznldHDAccmTfkCB7BYKv9ytUzmV283BFnL2KrrV/6pW70ajd89gdGmO0m2/luTqOC2aU5CJ3n2vRui551eHQ4/5PLldKUAkBny0h93tNT/kgP+J5lWoKMQJ3gEVyk5eJUG+5zxwXuaBlPX3yfLv+NZmuY5G52nxpqCU+xf49z9jw36jx5JJ+v7QdHenDVvH25lBl72vTS+xjmYM4jmJCLJLN6at90PDCT2QKtjFM7x9XmPGo1Kp+vKc0JdXQeqrcK58Q5cw2tzZvUun5Hz+szYj6nr+4bcJSeRzCZo8PI4Gr2R+DNnOPm1DMsKzcvzpe26+jvfHQer6PpSsuk5kE640v7BYyg5xFMJPxVJp7wL5Um9158Mc19Ht5sxUGrVD58V2r/uLNMgCs9cY6r1ePrenvMhNsvvI/60vrc19mXvjNwHz2PYCItT2EpTUpYW751QkM3HYRKQcnavES5CTpzn6ee2JJ7H2CE0g8mqXPT7/ffyY1rT5hqyYfzrM9r5Z6Slgq85iYAT13TU8de+MCMMI9UgLWlx1muzFrdgX8IHgFQdCYo2btsSwAVYKSWpzSdfZJTSz4tn8NTUj8Qtf5IlAo2pYagxb3HwvfjNLlycj9k5eqQ+m5AmmFrAAAAZJ2ddLuUx5mnqLZOpt1Sh55y4Yv0PIKH+YUDAFhRz1Cfs/M5HV1+dFAgNdxJwCEvN8Qt15NoZJm1OrR+DvxF8Age5OLEbAQzgbdznhvj7qDJ0bJGPJWrlN/Ren0l6JQa4nZ32bU6HK3jV7bhHazHNQgeAfD7/Vy4gfdznhurtfGcmnuGZ/Vsj1zArOWhF2G6VI+f3GTXqbmLUmWVPivVofQkYiBN8AgA4CNW7nWjUTeXUcO2cpMo1yY5LgUewvrVykt9n1AuGHGkXqUnh80evCg9HKMnTW85uQnpW9ONqhcgeAQA8CkrNppWDnq93ZEeLHFDP366Vpw29X7pKVu/X/2R7qXeUKWgVer7tNYr9+Sw3Ou3+9J3pcy+sAbBIwCADm5woV8tAFjqOVJLf6YepQDUEbmhWb31usNTQwln72XVQrCDLxI8AgAATssNAyv1ALrbE4GS3JC40JPrY5XJz2chcMRX/e/pCgAAAGsKG9L7kKwVGtZxoGuWgMBTQzQNDW0zy34CT9DzCIAh3Hjezw3sM97ceCh9t9r37n18ea5HxlvX7Zu0bq/SxNAtT82Ky4pf556yFdYrV96Rp4y1vi7VqzQHUmu9RvvifEtHWD98neARAIdp8D3L+mekUgC4Fhxumaw4l1/vsjyvdfsceULXmbmPjj4R7Mj7d9XrTqWJwb8oNT8WfJngEQCHaOA9T4Obu9Qm/bXvwTukjuWv9ix2XoN/EzwCoMsbnpLyRk8Pe2BtqeE1d5U1+mlXwFhPHZPOBzAXE2YD0M3N3JxsF464s4GWK0vgCAh9tbcTzEzwCIBmGnfzu6v3CO9wxTGdy7NlMm77LrBzToC5GLYGQBOBo3XoxXGdN67XuHF25jv2TJQd/h0+6v2N6xho5xwAcxI8AgD4qLiBNipwlMonV5aeBQDfJli4BsPWAAAajPw1fIWgSVi//XWu51D4fy5Nzr4u9n8aEfBd8TlghXMlfIWeRwBU9TToUjd5RxqDszYijzzRLF5m1u8GcaMt9TqVvrQ/15atLQ8APE/PIwCGChuT+78jvxo+2Zgs1fdIvWrDd5jfFQE/v6jPJ9VzqnWZ8F9L2t4yavU9U/e72N85wrny/WzfNQgeAcALudkeS8DvW1qDPGGvwv1f+H6spadWjyO9t8K63b1fO44oiQOhR4OtwDUMWwPgNmFDq/Y691nY+CgNIcstV8sjvHmN30tN+Bu/X2uY5cqrfd+jPV9abrpz9bfc9Q3deJvfQUOsT8/xv/89cv6mcGJxwRfebOQE/sB4gkcAXCIVRKkFjXIBm/CzVEMq92SneLnw/Vwepbxrr1OBqVy9Unm01rvH1em/styVakHKK8qiX2r7lOZzejpIlzoHp849Yfrc+SgX5CyVkTqXhu+n0sTpAJiH4BEAlxgxN1Dts95eNUfyyDUCRzVswqBVLn+NqG+oDXliDk/1hugJIOcC2bk84gB4LmifSpsrI5dn+F16fxQA4DmCRwAsa0TDopZH6pfzUe7sccI67AfPKR3jT26XqwOKpR5UR+vQsr6O/igAwP0EjwBY3ohfqJ/4lTv1izxcaeX97KngTanc3HnjyHrODQGbZR6Yu8oUPAWYk+ARAEOV5tT4/f47DCx+Hc8JFH+WSldqvLXMU5TKIxfYiZcLl829n/s+4f+lOUmODOUw5IOcFfeLu4Nerb1mUhNjH+lJuNLxelddV1onAF+w/X6/P07MANS4kV+L7fWMmXqKpMxUlx4z17tnTrRcEKzWeyk1dLbUYzEXyA7zSKUpfZfeCbNrdUylqf0owLfMfNwzlm09v23b9DwCAICjenoF9jSOcj03W/NrmcfobH5n69hSJwDm8L+nKwAAAAAhgUSYi+ARAE1M6rwO3b85qnSM147/ff6f1vNEPAdYz7IAvId7ljUYtgZAsz2A5CI/L9uHo84GjuK5cGpPKTu6LABwPz2PAOimd8CcNLq5ysi5fABauNeAuQgeAdAl9fh6nidwxBl37j/2VQBC7inXYNgaAIfUHuvMteJ1b71zlMARAFAjeATAYalGoF+P7qEBzghXBHNyeebe15MRAOYneATAUIIasJY4cHMmoNQzUXaYfl9GzyQAmJPgEQDAR8WBmlGBo1Q+tbIEjgBgXibMBgDgP8JeQvvrVM+h+P9cmlI5AkcAMDc9jwAA+P1+/+4dlHudSl8K/JxZFgCYg55HAAAAAGQJHgEAAACQZdgaAMCH1OYgAgCICR4BAHzE1+cXujpwdmX+X992fI99HuYieAQAwGes2CDVWwx4sxXPy19kziMAAAAAsgSPAAAAmIoedzAXwSMAAADgEQKFaxA8AgDg80qNl1rDJvf5tm1//yu911oOADzFhNkAAHzaVYGjcBLYPV383v63wBEAM9PzCACATys96af2FKDc571PD/K0IQBmJngEAAAX2nsY/fnz5+8eRnHPJACYmeARAABcJB6OtgeQBI4AWIngEQAAXCTX48gcRwCsRPAIAABuEPY4EkACYCWCRwAAAABk/d/TFQAAgCelJrGOh5fF8xSVPk/1KEp9FueXKgcAZiB4BADAp6WCNeHwstIypWVby6otA1/kmIC5GLYGAAAAPEKgcA2CRwAAAABkGbYGAMBneMIZrMH8XzAXwSMAAD7hyoaohi7AMc6fazBsDQAAAIAswSMAAAAAsgSPAAAAAMgSPAIAAAAgS/AIAAAAgCzBIwAAYCrbtj26PAD/JngEAAC8ylOP/Ra0At5K8AgAAJjGtm2/P3/+CMQATETwCAAAWMK2bX8HlcLgUvw6TJNKH36We7+WNvV3ri6l+tXKBpiB4BEAADCdVO+jfTha2Dsp7qkUDllLpQ//3v+l3k+9t0ul2z+Py8ylK9VJAOm5oYdA2v89XQEAAFhNqnEfvqfhe04teJIKELWmr6UrlR0HkM5I1UnQiC9yvlyD4BEAADCFvfdN7b07yu8JYI2iEQ3MyrA1AADoVGrkCwC8V63H2ZXlfI11AHPR8wgAAHhcPPdP6r1cmlRvofh1bq6h3+/f8xWllkvNa5SaYylcJldG6Tvk8oQ3u7N3Icdtv9/vjw0FAHDe00NuuFeuZ4TtDec5d36HbT2/bdsMWwMAgCNSjR0NIADeSPAIAAAAgCxzHgEAfMTKE9DO2qPHPDX0cAwCqxI8AgD4kBUbgCs3uCHmGARWZNgaAMCF4icu8T4rBgMAoIfgEQAAnCSABMCbGbYGAHCxvfeRAMPcjsxdlOpVZjvPwzZ91tn1bz4xmIfgEQDADWYNIIUNtVzdWtLs6Wqfp/Jpzf8uPd83TrNt25Tb+etW2KYtZYxIEwfH7jgWV1j/QJlhawAAN5lt/qO9Qbb/S9WtJc2e7khZrfk/ZW+4pt7//f7bEN7/nu178I8Zt2lL3iPSxMdb62cjzbj+gTrBIwCAG+0BkhkaQi0NxNZGZC3d6r0GUtss951W/65fMdM2HXUsnj0O7zwvzbT+eZbtuwbD1gAAbrbqL+lPDh2ZZV31rINZ6kzZV7dp/L3D81JqfVz13Q1JgzUIHgEAPOTuBtOZxt/TjeY71lXpOx4pX4P4ebNt06ePoxa5+dmOfPfR6x94juARAADVX/9rvRKOljXjPEehIxOEz/x9sE2fZv0T0/tsDeY8AgD4uDtv3HM9GsJg0tNaJg3ODT30aPF52abPcUzB+vQ8AgD4sDCYc3UQqVTWDL8895afm/z86e/BP2zTtNLxNvJYtP7hPQSPAAA+am+g5R6bnRpSlgv4hHml0uTKWr1Xwar1Ju+uYGqodvyMTFMq//d7fp9+unwgTfAIAOCjWoaQtKQppavl84aG4uoBMJ7XcnyMStPyN0DMnEcAAHChfRhO66S/R9KfYTJiAGoEjwAA4KAw8JILwvRMBr4PL9r/3RHY0esEgBrD1gAAPkQvk7n1BnLCOaUEgdbgGARWJHgEAPARggtjlSYan0E4F1PuSXdxmlT6MN3+Ocd8bd2dPR5mOp5GOnM8mWONpxi2BgAAiys9GS/snRQ//S412XLqCXl3D6WD3++dAZKzx9Mb1wlrEDwCAIAJtfa6qE2u3fI0rlx6OCoOQvIXxxerMmwNAAA6lRrEPUNtcsNXWoaNpcq5c5iPoWwcdfWQytyyubJ784g/L32nM75yjL35u72JnkcAAPCAePhK/P7++vf7JdM9bcY6MZ8nhlTG6UufHcmjNd8zDBdlNnoeAQBAp54eP2GDs5RHKW0pXRxoyjWwc+lTr0sNYcEiWtX246uHVJbSt+aVSlcK5vTU8a0TgvNOgkcAwDRW/mU1N4xiNRoy4/Ws07MN2ta/exvq9gt6PD2k8mq5IGwu7a53aOpXvGnfeDPBIwBgKiveQKYaD2/5HnDUyvuTYPA7jAhKnM0j18MwNSwOZiZ4BAAAXGLFBrFg8JhyZxhSWZowOzVvUWse8TK1OubWT0ltIm+9dbib4BEAAEzsjkZiSxkaq7SYbUhlrewjeRxdpmW5s+XCVTxtDQAAAIAswSMAYBmlbv4tk5bu/3rL6l221x3f6+rvQFlq3ae2Serv8P/ccleV0ZMGZtE6NOzqPOBNDFsDAJZwNsBSespNKb/eZXvd8b0MN3pWbp6W0hwm8XwsuTlUcvmNKqMnzYj1czRt75Oq7p5I+Uy9S2kc22kj1on1Cv8meAQALC+eWDT1+YpGfi+NzOf0bMejvRxGllHLqzWfFj155NKeCQ4fdVe9S2n0iAHuZNgaADC9OwMfcVm5JwNdUdZVUk8U4j5h752aPV3vfjGyjNa8jtY1zuOsJ4Kid9W7lEYwGLiT4BEAMLUnA0e7eMjOlWVdSQBpTqltMno7XVnGHftU6/HS0uvozuNuVL0BnmbYGgAwrSsaVEfmBUrNIXNFHWbLkzHioF24P+2fx+lyw5fivFLLji6jNAdSKp/RegIwI/IZZVS9AWYgeAQATC1uWJ1pAPbOhZJreI8KIPXUrZaXwNHccj3ajryX29ZXl9Faj5F69u3SBN6zBo5+v3K9j+YJK7Ffr0HwCACY1sgGYO3pULmyrugVcOf3GlUOPGVUoHVkwPbu8hy7wNMEjwCAJdUeQx7+HX5eyiclN0zoKqO/1511h9FGBVrv7on0VIAY4CqCRwDAMsJGU+51Kv2RJxa15D/Kld9LQ5OZ1QKktWVTvQN78znirnrXAsStZcLM7MNrEDwCAAAe0TN/U/z+qODwEXfV+8h3A7jC/56uAAAAAADz0vMIAJjKWx5b/ZbvAQAgeAQATOMtwzDe8j3grLcEUd/yPQCOEjwCAOATrg4AXJn/igHJFeuc8pbvAXCG4BEAAJ+xYiBArxcAnmbCbAAAAACyBI8AAAAAyBI8AgAAACBL8AgAgM8rzStUm3OoZ9lt2/7+1/I+AMzAhNkAAHzanYGjcMLu/e/c+wBf4Hy3Bj2PAAD4tFLDpdaoObNsbzquFfb+2gN/eoQB/EXwCAAAJqHXEQAzEjwCAIAJ6N0CfJFz3xoEjwAAYAJ//vz5ew4k7jdiCCLAWwkeAQAAAJAleAQAAPBL9zDS6whA8AgAgI8Ln6yVey8eSlb6PPfZPiRt/7cHJeKnfAlWADCb/3u6AgAA8KRSb5NcIKf0ectntfd4TjjvlG0D8Bc9jwAAAADIEjwCAAAAbmeo7joMWwMA4DPiuYsgRWMW4N8EjwAA+IQrAwJ+PX+PVICxZ9vaF6CNY2UtgkdwEb9svoeLGgB8Q2qi7Jan4Lnvgz4CR+sRPIKBwhsHJ8P3sF0B4P1yT1jbn76Wauzmgk1AmXvq9QgewSCi5+8V3xDazsAu1UgUcIZ15Y7ZPYC0ywWaAN5K8AhOcvPwLeHNo20OAN/Tch9wtkeS5Sz39uVYz/b7/f7YiHCcnijfZLsDv1/9ptl54jtcF9bXMq9RrtGslzLwZtu2/f73dCVgZW4Ovivuvg58U+ka4PoA68ld23NPYNv/7XMiAbyV4BEcJHCEABIAvMd+Xxdf21uGqYVBJIA3MucRAMAJqQajHxdgTbleRK3HtGMfeCvBI7hBPCa+9iSe+Beukb2cRk/2/FQPLJNWAwBXcG8B8F+CR3BAb8BkDxjty8R/59KHf48yukv1UzdYuobDeCsfU0839jyJEQB4M8EjAOBvKwY+Vg56AQCswITZMIHSEzrCz+LXrXn0lJ0rL/w7V5+jdavVYcT3vIoeUAB4iAYAbyd4BDcJgwzhTeb+OheECG9G42Xi/HoDGanlUuXFaUfWrVSHUd8T4A7xORIA4C0MW4OHHQmElCbZ7nVkudqjanvKKH3/WjkrBZD8Kv0+tWBvy7L2ifc4sz+wNud3AL5A8AgeFvdCOurojesdN7ylMkZ9/xm97fvwj1TwZx9Smdvf37I/5L5j6yT/LQ3tVJqrHiIwwpH9gXewjQH4CsPW4Ea1p6yNcEcPpDt7Oa0obDQaxvI+uV5DuSDobPN0nVGamy3c30vpjpTRmv8TevcH3kPgCIAv0fMIHhY3hFpf5+YFihssuV/vc8vl6lQqo7duPd8/l1cqzdMMRfqO3DaO5+j6itZ9viXwM1twqEXL/sB7ONcD8EWCR3CzXADlbF6pX71b5uAoNXqOLlurW0tZR/N6SktjIje0pZXlnl9u9P63UmAhF8DNpbvbzOty5rrRb9brEABcSfAIXmqmHjlfkBqi0hJsu3uuKsuNXa4lz9qE8TOpDUs7uvwdnlqXLd95tu0MANDLnEdwkyONqjNzpYx8IltLXZ5qNI6YT2Zk3eN5WfQ4eKeeOX1Wn/eqJxB91ZxE4fE04zF1Zo4n4B+14/zIeeDIeaPlnueO43vWcx7wTYJHcJMjjcfRDc4z+Z0dejbS6KcuXVX3GSf35bzSxNjh56nlVg0kxQ22J/bpcN3NtA6P7g/Af/UEqkvO3ifMcs/j/AHMxLA1gIu5+XufXM+yUQ2fmaQm3X9yiNiM6+7s/gD8235MxXPT+UEG4DmCR3CD3FPKau+15lN6Elrq8/h1auLgnomfW75fqU6pv+P3U094qzVqaxNUt6w3yMkNDf3SfpNrzKUafPvr+L2WNCv04pm5bvBmuet47T6hdk+SKiP1ec+9Te3+bYVzHfBdhq3BDVKNpNx7uSBKmCZ1c1ErI/U6bvilyuitR+67lOqU+j9Xx9ywlZbvUlsvqc8h5cu/fOeO4dywvDj9kTSrHJfmJ4FxUtfvWOmepHafULoHyZWR+ryUT+6eKJVHyz0YwJP0PIIHHA1SHLmZKJWRuxE7ml9N7Xunbg5by2v9Lq11WKGhCgBf13pvVLuuj8QOgBkAACAASURBVOo52ppPGDAK/waYleAR3OzMMIw7AhpXlZH73vHN0xVl1urQ+jlATtjo+9rwRXjSmWOt5R6kZTjZiHuZ3JA6gFkIHsHNRnRL7rlBOXozM7rx82R37LCreu/QwNa84S00Wq5VWr8tjdQr6uMcxqx6gjJX7ctX5+sYBFax/X6/P05Y0K83gJMSz7cTv1+b3DmXfyptqQ49kzX21LOUJpVvaX3UJpds+S61eoWuDs6xttr8G3xLz3kk7l1Qew1fkrtOt1zHU/cQtfuEMH3LPUju71w+LXXO1TXmnAA8ads2wSM4ys39WKuuz1XrzTmCR4SOBqHtRzCH0jGXCiz1zN0I8AbbtnnaGvA8N1sA/xXPoxQ+eSp+L05XWzb1fipNrhx4i7snygZYlZ5HcIIbhXNWn5ja9v+uoz1GasM3c2lb0pfysJ9epxZUqe0Puf1oXzY1ZCf1fmrulJ5lc2kMp+Otes6PpXO38yzwBdu2mTAbzjDR4TkrrzfbnZSeQEHv0Icj+9zRCerv2r8dR3m59ZKbl+VMnrU0eh3xRj3nnlJa5zDgKwSPYAANoG+xvTni7CTsgtVzGhHkG1X26uUAAPMy5xGc9OfPM4+f5xka78ygNFdNbn6a2jw4qfl0WpdNlVObN6elHNrctc5sGwD4LnMewUCpG2vH19pGzDvDd/QEF4/Mm1Sa5yY3LC6ej6M0303v6z3fljocLWc1rXXPzaESv1+6rqTmWknl25JnnH+8feNyAIDvMOcRDGauiPfRWOIKI4IjPcPYzpRVCja05tvaO/NL58uWOY1K6XKftbzXu884DwIAgkdwMTfdQCjVO2c34/ki1dvoqjxm/P4AAJjzCAC6jQyi7POm7e/neunUhqW9yRu/EwDAysx5BBfR+FmXcyI1R+cripX2tdJ8W7n5aFrn0amVk5onKedIHWrlrHwMrjxfEwBAyrZtgkcw0uzDT2hjO1JzJHjEN9gHAIC3MWE2DKTB8B6poUEAAABfJXgEJ71hmAV5HlMNAAB8nQmzYQBBhXezfQEAgC8TPIITDGn6jrc+1QoAAKDGsDU4SODoe/YAku3+bfaB9V0dCL4yf/seAPAEwSMAGETDfh0rbiu9HwGApxi2BnABjbx30usIAIAv0vMIDmhtQKYCCBqe7Y485Sxe5s7GvoARAADwRnoewYX2oMWfP3/+/rdKgOGuepbKORL0iZe5I3C0bdvfQar9H+9U27arHN8AANBD8AigQxgAjINGvI9gEL9ffj/YzwGl/aQlTakMAIAZGLYGDwmHV+0BiLDxEA67CtOFn8Wf5/KN07bmES5fGkKWKzNX/pFySt+9pV6p9K31TmkZUlerc43lnl9OUJBS4Cjep1LnrVqaUhkAALPYfr/fHzfH0KdnHp24UZALppQaGbl5fHIBj1xgKpV/KY/a69T3zAVljpbT8t1b82lZV7ntEX/XXEAqlYbvsN3XcOQc3hJQPpPm7PIAAFfZtk3PI7hD6Wa/tSGQSleaQ6kn35ZfvVvShGUe+XU9V5dRjaXcELNavUtKPauAtaV6hZ7NCwBgRYJHsLBcD5gr8hjR6On5VX30MI6W4XejywDWNTLY45wAAKzOhNmwiFkaH6N+gb/bnb2CTKANa+sNHNXS7+eEWc7jAAC9zHkEB7Q2LEoTOpcmx47T5+b/iZeJpebxyeVfWi5MUxuOliuzVv9cr53Wevf0+mmdQDv1fQ09ocT+sYbaduoZDtw7f5I5jwCA1WzbJngER915E6/BMA/bghL7xxpG9SxqeZhAa7mCRwDArLZtM2wNAKDV3isp/D/uqRR/tv/L9ZyM8wQAmI0Js2FyYaPCL84A90s9kbHlKZqtT9p0bgcAZid4BAft8+JcfdOvUTEPATxq7B8AALyRYWtwgqfnfIfAEQAA8FV6HsEAAgvvZvvC+wj8AwC0EzyCk3qetMN6bFd62F/WcOU2sg8AAG8keASD5IawaUSsJd6Gth8AAPB1gkcwUCrQYGjEWgSLAAAA/k3wCC4mGAEAAMDKPG0NAAAAgCzBIwAAAACyBI8AAAAAyDLnEQDAw3qe9Fh6suf+2VXz7V2dPwAwJz2PAAAetG3b78+fP//6V3pS5x64SaW/OqgjaAQA3yR4BADwkD1wFKsFkAAA7mTYGgDAC8WBqTAYVXo/7MVU6tHUmj8AsD7BIwAYRIP5u8LAyV1DyErBmj2wE/+f+zyu97Zt//mstHzucwDgHQSPAABOSAWL4uDLFUp595Qbzrl0Rf4AwPoEjwAADsr1Mkr13jlbRqqcs65+SpuhbADwDibMBoBBTHD8TbmgSEuwJDcxdhh0Cp+qNlptTqOzrqw7AHAfPY8AAB6UCiCVgi172lSvptRn4bxEqfxrvafCz47kDwCsT/AIAOBhPcGWnrmIwr9Ty9XKrc2DVMsfAHgHw9YAAE7IDe8yjBEAeAvBIwCAg+LhXLvWCaj3SbVbAk2t6c4Kh6adWR4AeI/t9/v90c0YAM67+tHszCsVMGndF3r2G/sYAHC3bdvMeQQAcJaADgDwZoatAQAMcNewsr2sVNnh++Hf8fu1ZVvyTJWR+rtUJgCwBsEjAICF7EPXwsDMnz9//v4Xz7cUpm9dNnw/LrdURurpa6UyBZAAYA2CRwAAJ5V69ozWO0QuFdBpkZr0O9djqJRv6jM9jwBgLeY8AgCYUBhcuXtOpfgpcvvfo+phjigAWIueRwAwiAbxN6V60JztVRMPJ7tbqtdR6vNR5QAAc9t+v98fN7sAAMfkAiAt91c9y8Y9kcIAT6qXUkv61mXjOtTKSH2fXPkAwNy2bRM8AgA440zwiLn0zucEAF+wbZthawAwiiE431Pa5vaH9YRzO3kiHAD8Q/AIAAAAgCxPWwMAOCge0rRPdM37xHM21eaLys3tlJs3Ksw3lxYAnqLnEQAABLZt+/tfOJRt/ywM9MTD2+J04Wep91L55tICwFP0PAIAgECpp09rL6BUutoT6WKCRgDMQvAIAABuEPZkagkMpYZF5j4DgCsZtgYAAION7DUUDnHb/wHAnfQ8AgCA3+8/8w2VPstNmB3+Hc9rFC8Tv87NfyRYBMDTBI8AAODXP9dRLahzdhlBozbmhpqT/RfeRfAIAABYivmf5mcbwbuY8wgAAAK1nizbtv39L7dsPCQtN1ztqjq+WTh0UFBiXuE2+vL+Cm+h5xEADKIRA+trCRyFx3r8d26o2uheGF8835gDal3m8IL1CR4BAJ9y9S/gV+av0XW9Wi8J2+BZ1v+69ECCtQkeAQCfs2IDVKNrPqmnssWf/36///RUCt8r/Z16AlsqTSp9rvxV1dY1a0jtp8AazHkEAINo3MN3tA5vKw1ZS6WJg0X7fEm5YT+p9KXyVyTY8C5v2Cfhi/Q8AoCDSpPl/n7v+LUfSEv1CCqlTZ0vSo3o2jxKpfQ7DXQARhE8AoATco06jTb4liOB49RQtJG+HMA+21upZfmnekRdORwx1wMOQPAIAA4yd8O7tDT+4wZ+KV3LXDhxHnqurWvm7bXyeeqpuh/t7XWHK4d9XfFkQOAdBI8AYLCVG2pfVXv8ei5NLq8jZbXUgevFcwaF76Ua7bltlEob/h3PUZT7PFeXlvRvmjC7R+6YAuA4wSMAOEED5R1G9jLwqPe1pbbP0UDMiP3qzNxH9rX/Sj2drjTvVOnpd7U0cbpafXL1O5JXS761HkZXPtXPtRPW42lrADCQm+FvGLWd7S9rsJ3WVOopFvdO2t8PX+fSh++X0tSeeNf6tL2WvFLL1vLd05QmdD/7HYH30PMIAOABGlrrOBs4qjXMv+aO4XS146u37CueeNcSCOpdrmXZM3q/I/AegkcAcNKX5xZ5o7t6mZR6CfAeqXPDtm2f78101XmzZb6yO+oR5p9z9dP27vLl/Ri+xLA1AID/7+kGfTx8hrXlghJvCBiMEAZN9393i4etXVnOXZ7ar76+P8Pb6XkEAAPoNbK+3NOtSumurgfra+nx8nVnJ1+Ol0316GmdqydOE+adCvqdeeJdXHZrXqk0uXxz6yE3YXbuux/9jsB7CB4BwCBunNeVajCFn9W2bamxGqcpTeAb/s03tAaQUgGWNy0XOxJEzQVSSn/njtOeMkppaul7Pu9ZH7Xv3fPeyHoB6xI8AuByfl1/n7c1Fnoai7UGV6mnScvnfMuR7X50X5lluVyQ9kxZAFxL8AiAS6S6w/Meti+0yfVkEVSf4zySG74VOhLYSg0bu2teJUNfgSsIHgEwnBvX9+sZ5gFfFU4GPWpen7eY6byxb6eR81O1BKVGm2V9Au8keATAMBpE37TihKl6fXCXMIAUv/9VX/7uAKsSPAJgKI2Cb1rpyVGelMbd7BP3CIPYpacn1p5ElkqTWzZ8L5W+VF5Y15Z6Azzpf09XAIB3cJPLSgEk4H1Sj5CPn3KYelR9PJl97nH2qffD93LnwNQw39Qk+6V6AzxN8AiA0wSO2GnsQFpq6BrXqD39sLYtrh5qmOvV1PLURoCnGLYGAAB8Ri0wkxq+Nrrs1eaJA9DzCIBb7b/mhl3+ry7vCVf3Mijlf6ZcPSNgvHjoE3N4YlsIGv1Fj2VYj+ARAKf03AC2zA3RW3bNUzenV5Tb+tjnM2W7mQdm0nOtSP0okZqzKJxTKLV8PGwtXi5cNvd+uGxcr1LaXL0BnmbYGgC3SN2omx8HeLvUOU6vi2u0ziGUWvelZUvv9aZtWd7cR8CM9DwC4FHhL6/xL7S1v8P/wzSpv0tD5WpDzGr5Hs2r9MtyqsxUulQ+qb9b6j9qfQkKAgC8i+ARAFOIH5UcDwnIPdq49Gjl2qOQc8uFSvn25pVbtiWf+PvG9Ut959wwwVz9R6wvgNGcb95FzztYk2FrAEwpvrlMBZBSy9TkHttcSl8LBPUuFy/bW6fWOoxY9kzdat7UgEj1EnvLd+O4Wi9E+0i78IcE1mUbwroEjwB4VGri0dz8D7VG+dEb0lpA6qpHNpfMfHN9pm5v7D2Q6/WV2pfD75/ar2bc7hp7zMT+uC7bDtZm2BoAt0j1xGm9keztyXE0QDFjYGPGOu166hYGU2o9yFaS2zdzAcfU8MPckMRZzFqvFYT7e7id33QM3MmQ2XUJHMH6tt/v98eBDMBRvTeELb0sUkPWUsuk5vBJ/R2L5/mpBadah7XlGjWl75KrR643S6qcUrktPV1qDbHe9bWXUUv7hsZE7Tvkeh+1vMf72M7j1M61PCsXOAfWtG2b4BEA51zRGNLAWl9rkDCVpqdXwQzLXRE8KgX94uGdvcHWXJ6pMsL0ufJb1wXObVfTI2ke9nN4l23bzHkEwFw0rt6jZU6f1La+Yu6qq5a7YohkabL41NP5wmBObtnU3F2pAFRcRpg+VX4tkAV3su8BXEfwCIApHO25cGS5VG8LjY7rvL2HSm7/aX3aXi1tadne/T6ea6c0tLOl/Fo+AMA7CB4BMIXeoT/hcr0N19xcQFyvNh/ValI9dX6/+YJkuWFqo+o3y/cEAK7haWsAwO3e9LSpMDCz/wvfn8GZSeGPlAMAvIueRwDconey39r8LGGa3LLhe6n0pfLCurbUm29r3RdK+3M871Ccd2muovB1bcLssNdR7XgL/w7zyZXpmACAd/K0NQBO6Qmi5B73Xpt4t7WxnHo/NXlwKZ/c56V6819fXDcCKNR88bgAYH2etgbA7WqT/daGveTmOBrVIEtNKhznr/EHAMCXCB4BMJVaYCbVI2h02XqQ0Cs3rAsA4A1MmA3AlJ6YeFfQaAzBEwCAdzHnEQCntQQLahNRp17Hy+Z6HLVMElxaPqV1Au24PL4XPMrtT19aB7T52rEBwDts2yZ4BMB5GkSEvrY/CB69zxM9H0ex3wEwmgmzAQAgYcUgzMpBLwDmZs4jAE7LPQGN79HrqO0zAICVCB4BMIQAEl8LHAEAfIVhawAMJYDwTV/d7vF3/up6AADeTc8jAIb58+ePHkgfJGDCV50dtlhLs23b3/9KnwPA1fQ8AmC4XABJgOEd4m1ru/JFdwSOwmOr9vcXCZy9x9f3ZViB4BEAl0jdCLrRfwc3+VDW0gPzTC9NgaN/WA/rc28AaxA8AuA2bvKBN9iDN1c2evf8w/9TZTuvAnAHcx4BAECjO3v9xIGjuA7mmAPgLoJHAADQ4O7hYrkeTnobAXA3wSMAAGgUPwHtqp4/YaBKDyMAnmbOIwAAaJAbPgYAb6fnEQAAnBT2DMr1SupJs/c22v/FvZDi9wHgSnoeAQCfcvXwn6ufwMU8wu2Re92S/kwaALiD4BEA8DkrNr7NeQPH5I6dEeeBM72/wl5mo/M+o1av1jxWPM8CeYatAQAArxUO+dv/1bQGa88ESGrL3v1kv5HlChzB++h5BAAAET293k1wA6CP4BEAAASuCiwYyjOHeDvEvW7Cycz3dKmeOfHk5uHrVP6lbR+nyf0d55Ore+rv+P0479T+2fJdcmXW6g6sxbA1AICElp4nI9KET84CrpM6zvbgSGqi8jD4EQ55SwVQ4rRxQCYXyMmliYMzqfJb6h4P2UvVMU4bl1v6LqU65D4H1iR4BAAQuTNwlGoUAuPVghhXzfVTCw6fnZi6lEeqN1Frea3fpaUOPeUCczJsDQAg0hLIGZFGYwrud/dxd1V5uSFuqaFzo8us1aH1c2Adeh4BAEzAfDhwr1wPmrvKG5XfE+eNcNhaqQ6CRvAeeh4BADzMcDW4Thzo2NV6xeTmK0pNNB0vE74uBVBa8s6lKdW9NHF3qo6pslq/S26C7NYAE7AGwSMAgIelGnK8X+9TqI6kz81bk1J70tYRM+zTtfJzQZ3eNLnPnii/pZxcHVvTjaoXsAbBIwAAeEDP3DSpXiSl5WpzbbU8lv2qCaS53gxBO+BdzHkEAACTuyMQ4Il/69ufhiZwBIwmeAQAEMnNkRLPbXI2zd7Q0+BjpFHDzeJ9Ofd3ap9PpSkdD7XH2dNmn6MJYDTD1gAAIrnGV8uQnp40GnmMNioIWZs4ef88NZFyaqLpVPrcpM6OC4D5CB4BAMBCShNhXxF4KQ1n650jSWAIYE2CRwAAMJnSo9l7JsrOPZ6+ty7xY9iv1vtkOQCuJXgEAHyOuVWYWUvPolSa2tPTjpb7hNZ6OJYB7rH9fr8/s1wkAABWNlPjm/mk5vdJyQWOUunCOYVq5fWUG/f8KQVpUnMblZTSO34A5rNtm+ARAMAogkeUXLV/2O8AuNK2bb//PV0JAADgGIEjAO4geAQAADfbH1t/lsARAHcQPAIAgJsdDfo88bQzAPC0NZq5ifiuu37VPDphpi77AAAA1xE8osjTL/j97tsP9ieuzL6vtdRxhe8BwBziJ6alnkQWvg6vMbVlS09Qq5VfKgdm03O/2vOkwyP1cJzwRoatkbWf+PZ/fFe4H8zWA23fT2erF/AN+7w14fw18d9QEt5vpQI0qddhQCe3bHx9jO/rUu/HeZTKgdnE+21r2ta2Tuu+r93EW+l5xH/4ZYmS3M3trOJfoXK/5sbpS7/+7u/XfvX1iy0ANWeuC6VgTmu+rQEhQSPezj0alOl5RJKTJyUz7h+pm9/wl9IwXfxZy6+vcV4tv/r6xRaAK6Wuc1floTc6b5a6h4x7lMbpUr1MU71QS/nDSgSP+BdjdGk1UyCkdAHO9fhJ7ef7d0rllTsuSsu01hFYV+ma6XrKG7mW8Sap+7PSj4+pHwZrQ05LQ0gdT6zEsDX+JnBErzsnuE5NgpgqO3yvd8hYaphZS71alnFsARCLG49xw7M0XDrV+KylT5XVW47rGW9Su4cbsb+n8hA0YkWCR8D0jgaoSr/sPBUsFaSF90mdYxzntOrtvdbSkzb3eakX7dlyYGa1J7HdvX87nliR4BGn5RrDZ36h0sD+pty48NL+ler50zJRdW6OopZfcMO//WILrGjlX72dR4EePe2Ku39szPWiX5Xz87ttv9/vj43MmRNjadmvBYFavu/b1smK32fFOu/cUNDCfvKMlYLEq54HV633bqb6O098x1e2dc/Qs1ra1Pk89TCV3HKpfMPlS9eLmc4TPVatN222bdPziHPCMfROFnCPFY+1lW9cV2U/AWqcJ77jC9u65zv2DPfMvdc7/K1lCCnMzNPWuE3tUZa590c84jL3JIVSWbXyWuqZWqaWZjWrPSkitz8BwNU0GAFYleARQ9QCCKW5X+IngIx+xGUqbfherqxaean0tXxa0nCtfX27gQdGc24BAN7KsDVOawl6lIIjLTfaZx5xmSs7FUDKlXWk/q0BIUGjMXqHTqbWu0bfOx2Zh8b+8W1f3mdSc3jU0h6d97D2cIQZ55A6Wqe37B9f9+Vzw1utsk2PzDGbm4y75b39/V1pnqfRVtkmXyR4xGG9J5/aRHK9ep6akJv8rvXkdKT+rcs4sZ1X6r2WSx+n24cPvmF7tFzYa4221nzi9DOvv9bv84X9o7VBX0vXc+7sXXYGX9tn4voeaayEn/eW1ZP/084G2WbeP0rfrfX60vpZ7lp0RwP1jDeeG0rbZvS27i3nDjNv09rojtb3W9/b329t511l5m3yVYatsbwjwahSkOGpnkB6IJ0XDgGsXUxzPc5W3w5hj7qWXne1m77WYZWrrbfcPvKF/aP2ect2P9OrctV1+IV95siPMkfzOhuYnMmbrjmlc0Dr9aWUd6msnnJm8oZzQ23bjN7W++ezbuvZtmnpfNhzrkyl7f0R4Ml20kzb5KsEjzgkPOnn3osvDOFBH78O82hJE+YXnhxSJ4hU2WH61Mkm/qy1/uHfuXJzaVa6UZ5dHESKt1FuXb9hG7R8h1Fp3sD+0fd5T7q3rsev7TOx1DV9VJ5X5X+X0n1Iyoz7x9lGas/yM37/M950bhi9rVe16jYd0a5IBfRmCPKtuk3ewrA1DmmJXPfeJPReqHJBn6N519IfuZAeWU+rql1I4l8VWx1dbl82DmK2WK3BcsaIG4ywsVdLNyv7xzxWWb9f3mdSwZ478599fZ5ZJ7N/t93o7Z76wS78P5V+VqudG1qv4VdYZVuvtE1HH5upbTPD9vLD+zMEj3gNJ5Fnne02e2a5nm6sZ8qZwdM3JbGe4+6p9VpaZ2/bP3az7Sc9Zli/X9hnWoK9T/2aO6qH3BVG7xtX5NHq6HnijvNLqXG6f/6EVc8NuXrPcO/89LaecZueOTZn2J5nXX2e5TjD1rhVTzf03i7rI3pPhP/P4kjX/XiZ2b7TlcJhgD3BptL7qxp1E1H6dWnVi7j9o27l7XuFL+0ztn2f0r7x+627f+T2gzuGrjzZG6bXqueG1uP86vPBjNt61W36+/1zHzxru+aolbfJmwgecasreqeMOjHsJ6Uzw6SOuvpXjy80AlqCRr9ffgK9Mz2VZnR14Cj8fJWblNQxnkrz+71//6gRPPjLF/eZeMjYneWtpGXf2NP9fuvtH09ul9QQttm85dxQu4bfFTj6/Z7f1m/YpuF3CNfrGbmhw3d81zdsk7cxbA1YXu+FYb9BiS80b7nAxI2/0i81tcBQKZ+nbiZ62T/6tO4/b/bVfaYUBA6D8+Hn8Q8u8Y18vA/V9qlS/jM4+oPOSvvH3eeAlc4zbzo31K7hX7kWrLBNU+fTuMdWy/1eLp/ce79fOjhz9b6wwjb5KsEjDosjuuHfqQtQmLaU3y63fOp16oRXq1etji1559bHVeWk3q+dzHPlhXVtqffbvPW7tTT+asvHx9aRfFb31u9Xa9C3bveWwEApTer91b3h3Nny624pXW+aXLpV11/JKt+p1AMlVjuHHGnk7vnOHEDstVr9w3Vfuhb0bOvcNl11W999vi+dJ1vO26W0Z96byez1e4vt9/v9sbLpPfnlggypQERrUCSX36jXYb1qdex5HX+PK8pJBYByQbpaPkfWT82qjaWWoOZsVl7XK9Z7Vauu71XrHTry48kTVl3Xq9Z7Rquuy1Xr/aRV19ns9b6qfrN/75xV602bbdv0POKY+JeC+LMjy43QWq/UL58t9WpJU/vltZZHri6jTsbhr0C5/J34AeAaswYUAaBE8IhDUr1Wzkj1rrmzXq3LjbjRq+Uxet2mynbj+t9u2V9eF8BxpfPH7OeZK3/M4R8zbntgbs7PzEjwiCmsdmM1or5PfOfc2PMReXKft99QnJn/oGV/nHWfHR3Ufft+wjkzHgNfMFtA8W3nidR59OycOndupyt/3Hvbtn6zp88LkGPOI/52ZN6jnNTcOak0ufxyE+jF+eTmA+qtV6qOpbxrw9FayinNiVGqS27Z1nVQSttS19gMN7+9jgy55F5H9qvWm+6799me8lY8nr4uN/dc63nmaMPWvrKOUo9i23C81LFx5ni5+wdDx/Y6bCu+xJxHnFI7WfbMoVOa+LlWZmnunp56nc27dQ6ho+Xkyu5J27K8uY94s9xk8/CUVfbHlXv1zSIVULTOrjFqvbpmAPxD8AiA5dV6e/TkszvTazCuS6p+pR6FUKJBC2Wl4yN13j7TKyksM5d/WI7rALCq/z1dAeYxch6co2Xv/1w817Ditirt4+YDWNOR/TB1vgvnBAvTxZ/FDYHcENcwr9b/eYenzzPh9TT8O34dp0/9Hb8uLVNLA3dqmTah9frRes0oXRdcB+Av8TWq5fPaMrWyVjNrnQWP+JenA0jxRZh5rRg44n2Ozo1UumH5/dqHkubyMrcFd3gqCNrSQE6l+bKnA4oc19L4jANIPdvUdYAvCa8NtSk5UtexIz8WzqT13DBbvXeGrZHkQkbJyvtHXO+Vv8sXlYYIpNLE6UrbPzfkoFSXXB1KWoYbGcawrtwwmdHbsRaMSN2Yl4KgKaUb+5Z9XlCEpx3ZV1uvGaUyW+vlOsAXufdel+AR/zFiDDjvZb/gKal9b2QwsNRT4u793jHG73esQXtHELR1GfvxP/xw8ZzUOT0O3pzdFkcDTSX2D95oVDszvj7m/o57BYafp5ZLpUt9h57yPhoZlQAAD01JREFU4jS5a2ip/FTAufU6P5Jha2SFQzKOjjNlffH2dzPD1cKL66h9L8yz9l4uSBV/Fg9bi1+nyo/zS90EOM/y+7V17c8t9/vle0A9wT7NXUadR1uuGbXrQiqYFHId4MtaegWW2qBx4Dc+BlM/BsaBq/g6m7t+htfh1vJSPYBTP/LUyk/VOV72zvOFnkcUzXTzyTMEi7jbFb/U5obr9JTbkkdPnY6mY269gc5cY7F0/U39apl6LxcEDT+Lbzzj13HDNnWzGpdduxGHq7ReA2rHaev5/sx7reXCV9UCsPFnuWOv5fqaWy6XNhf4zeV11ixtcsEjurmwAZyjFx+7nv1gpiDoiLrAl7kOwF9SvYNa1AI8o5XKe+JYfqJMw9YAWMbVw2fj/EcPITD8E+A6vdMsHEnfmmdumSPXgSPXINNNMLN4uGfvEO2rxcPEepZreW+kO4/z7ff7/ZlpQwHcSUN+PVdvs5787T/khnaV0vTkN6qOu3h4WSl9bshA73K99XzbMXV2n6BP67ptOXbj9L9f2/45y/Y9Uo/RdZ9lXVzhzd/tCq09jHLXrNyyLXOMxUr5xvOaxWWWyksNZSu9V/uucZ1rdbvStm2GrQEAzOCqXw97u9jnfm2t/Qp7duLOuyf+5Ns0+uFeZ+b+6j1eR5U1us5HhoCfrdtIhq0BMJWwq32p231uKEDt/bP5x5/H72n8ArxLSw+T0vWn5e/SxPW561eqrNywmZ48489Sf+eWc53kTnf3/vp6bzPBIwCmUnpq0y4eix6mzb0/Kv+4m3BLflDT0zgd2RhN/Z0rt/X9XHm1BmlP/nCX1mMzdf5PDXVJXUfCa058/Sldv2rXwFq5udct/6fq4jrJXcJj5Y3lzcqwNQCm1NpttyYVQOrNv/VG180wR/Q0TvfXqffCRlmqAZpquKXyqJVbWy7XmAwbknGanvxhtNw+dmTfOzLss3coSk+dRh47qfURH9ctecBZd18TXIP+IngEwGvFjdKjF/9cAzdXHrTqaZymAqFnG6M9PQBSPRpqZafkvnNr/nBErUdQy3Kpv3uP31QeM4uDvDmuk/B+gkcATGlEb4OWoWlX0FOCHi2N01wgdNQxkiq3prf3Q+9x4RhilJaeRaVeNbV86GddwnoEjwCYUm5eiP3/3NwPYfpwmdJQtN78S8OFUmVBTmvjtDZXyJMNsavL1sikVXgOD+WOqVTaI+fx3A8U4etSz7pcEKsnfeoaWLo2tlzX4rSpa2vu3OQ6Ce+z/X6/Pw5e4Ks0SuakMcoqeodzHM2vNTgap4vnPIrVhq21LNdSdun7tea/qtpcUszH9vkv6+S/rBO+ZNs2PY8AAGaRa4i0vl/6uzfvkWWPyB/uICDwX9YJ8Pv9fv97ugIAEMoNJVglfyBNA5QV2Ef/sW0eTw78Q88jAKZy9U2qm2CupKH1X28ZfgZf45gFQoJHAABcRgMUANZn2BoAAAAAWYJHAAAAAGQJHgEAAACQJXgEAAAAQJYJswFY1v4UpxWZRJgnOXawD3yHbQ2MIHgEwNJWvLFc+Uae93DsYB/4DtsaOMuwNeDT/vz54+YEuJTzzHdt25ZstNsnAFiN4BEAwAG5wAAA7+b8zxcJHgGf5xdg4GrOM99Ta1zaJ75h27b//OtdFmAG5jwC4BNyN+BnfzkM890bg36NfL/ScKScVfeP0cfOVcci58TnsiNpavt36vNcni31md3+HeLvVVpPdwWLWtdvz3ZoOb/l0qx0blyprjCS4BHA79+/ALsheKdcw/3MTWC8rF+Iv+HMPrNiAGn0sXPFsTiTnmvJLNee1Lmsd/vUzn+pz3PlvmFfyG3X/fs9ef1o2d6l93N5Hk2z0rXzDfsmHGXYGsD/9+fPn3/d1PENR4eOpG4g3VC+W63HQKu3nGdGD7tafRhXuH/07CMzXHtGBAhqefT21Ft5X9jlvl+qJ9KdevbPN2yHEUad/2Fleh4BRPYbAzdM31QbQnGkgVQrhzW0bNvWxsUbzzNnj50j5cxkRFDx93v++9WGZN7RgK6V9fQ6utuV37e0PVu3edhjrDdNbdlZtrWgEQgeAWS5UZjf6JvKliEUoxpO9i9+v+f2A8fOvO76frlhZDV3DivLlbXCPtB6jLUEDUfOzdfyfqr8M0Pbziy7wraGrxA8AoAGs/z6Catx7Kzjzt5FsTcOCerpOfVEz7Oz2/srE2QDfxE8AoAGPcPR3BDDPxwP1LzxvFmbGLt1PqTZ5Yah1dK0LgvMQ/AIgE/rvVkNJ8RtfWINvNHRY2dUfjxj9HYqDW1cfZ/ITYTe+p1m+e61ebBK6Vqf2rf6toYvEDwC4BNyv3SGN6vxpJ37Z+H7LenhTUYfOy35ca/Stqhtp3jC49L8V/HnqX3hbefUGb9DbXvXrm1nhqsB69p+v98fBzYAK1r15nTVelO3yrZdpZ6xVes9o1XX5ar1ftKq62zVesMbbdv2+9/TlQAAAABgXoJHAADA8lLzC+3vnZl8+s6Jq8/WFeAq5jwCYGlusuEYxw5v2wfiuXrC954e/tRah9R3GFU+wBmCRwAs6+nGAKQaZCtM+DtrvbjPm/eBkcGicALpVdfZqvUG5iJ4BABwQq5h5pd+eEYt2BM+AfBsUCgVLC49YTD1JLMVAs4A5jwCADgoN8Rk5V4K8Aa1Y7N3eFgqfZhXKf/989b/AWak5xEAAPBJLQGbliBTHEDqIdgMrEDwCADghNXnQ4G36uldlBt+Fh/XLcd6z8TYpbSGswEzETwCABhIIAnm0RJAGnHMHg00lTiPADMx5xEAALC8cGLqnD2YlJq8upZX/F6cV+69ePm4LqkhbybcB2az/X6/P6LaAADnxJPjAtToqQisYNs2PY8AAADuJnAErETwCABgAI1AeNY+XKxnkuze9K15lpbJDWs7U26tHgBnCR4BAAwigATPCecdqtmDN/u/lkm1e+qQ+3t/r+dcceS8cvRcNDrgJIAF7+FpawDAK3y9kSJwBe0cLwB9BI8AgGWFAaOvNwatC7hG7clse5rf75d8ctr+XunvcBhb/DpMk0ofpovr0FJu/Dr1fXPfP6xLrpzc9wHWYtgaALCkeNjJ1/UMwQHatMxNFJ6LckGcVJo4WBTOhZQKsqTSx3nHdSiVm3vd8n+qLrly4rTOUbAmPY8AgKX45bou11AE/isXIDryNLRaD53cMqnXpTJ66jNKan2EAaLWCcWBNQkeAQDLERCp8+s+/KPWI6hludTfPU9Mi4durSA1RC6l9fs5d8O6BI8AgGUc6QnwZa0NP3izlp5FpV41tXzoZ13Cerbf7/fHgQsAzE5j4zjrji9oGRZWSlsb7lk6jmq9iWo9AXOTVx9J3zuRdi7POG0t35b8DKeFNW3bJngEAKxBAOQ46w7aOV7+yzqBb9u2zdPWAID32Z9aNGJukZXmJwHOEST5L+sE+P1+gkcAwPx6Gy/xI6LP0GiC73C8/2MPwFsnwO9nwmwAAAAigkZASPAIAPiMeJLX1r9Tr1OTx87a2PLUNQDgDMPWAIDPiIezhf/vwZUwwJJ6vafbA0bhcuZHAgDeSPAIAPisIz2Ico/wFjgCAN7KsDUA4FNyQ7jCnkXh3615AgC8lZ5HAMBnlHoHjZi3SO8jAOCN9DwCAF4nnI8olJrjKLVc3AspzCdcLp7/SA8kAOCNBI8AgNc5EsRJLdM695GgEQDwZoatAQCf47H1AADtBI8AgFcpPfls/+yJwNGIJ7KZUwkAeILgEQDwKrWhZncGjsJgz4hy9ZYCAJ4geAQAAABAlgmzAYDXyj09Lf47fC/1funv+P3Uk9pST3VLlddSh1rdAQBG0/MIAHilPUCTCrzEn4dpwvd3++vU/2EwJ1VWLnCUKq+lDrnPAQCuIngEALzSmcBKKtgUfx5/1lpeKl1qMu2WOvSUCwBwlGFrAACB3BC3eFjaFWXW6tD6OQDASHoeAQAEngzIhMPWSnXoreNVQS8A4Bu23+/3x80EADC73gBIakLp2kTYueVK9ShNbJ16XUvXUvdQyzoRPAIAjtq2TfAIAFjDLAGQWerRY8U6AwBz2LbNsDUAgFaCMADAFwkeAQBLiId+3Wl/GtqKgaNV6w0AzEPwCABYxlMBpD9//iwZgBE4AgBGEDwCAJbzVA+klQgcAQCjCB4BAEvZewEJIOUJHAEAI/3f0xUAADgiF0D6YtAkXg9fXAcAwHUEjwCAZaWCJF/skSRYBABcSfAIAHgVgRQAgLHMeQQAAABAluARAAAAAFmCRwAAAABkCR4BAAAAkCV4BAAAAECW4BEAAAAAWYJHAAAAAGT934hMtm37+/WfP38Ovx9/vn9WSx8uF39eWnZP31ufuKxaubV6AwAAAMzqdPAoDpyEAZme94/+Hb7fWreeNLnyessFAAAAWNHtw9Z6ew6NyLdU1pH6hO+nPtfLCAAAAHiLaeY8CnsmzdBTZ1R9zgTEAAAAAJ42TfDo9/t3b6CZAkiz1AcAAADgbo8Gj+JeOU/30JmtPgAAAABPeyx4NNtwrtnqAwAAADCDR4JH8WPunyy/tz49QSYBKQAAAGB1/3c2g3g+oPApZKn39/fiIE1vPrEw355le+vTUi4AAADAW2y/3++PoAcAAAAAsW3b5nraGgAAAABzGRY8Ks0VVPts/1d672zdcnmdKaOnniO/zyiz1QcAAACYz5DgUW2+n3j+oPiz8P/w/VHD6Wp1O5tvSx5XDg08GgQyXBEAAAComW7YmomnAQAAAOZx+mlrqWBP6alppcBQ6fM9z/ipbal847S5MnJ55srplVs29X6t7L3euTqnvlcpr5bv2fK0OQAAAODdhvc82oMYvcGGWuBozzMVPAnfT6WN88kFSuJ6l/Jq/T7xsqn3w/dq3zGXJk5by6v2PY9uRwAAAOBdTvc8KukJPJR6JrXMmRTqSRsvFwZMjgSNwrJSyx4JxoyoT638VL4CSAAAAMClwaNeuQBSbkhWKZ8jZYf5x3U52vPoyLJ35rlLTVgeliOABAAAAN906YTZRwIcI3rXHCl/ZJBkdGDnTuGwtd9P0AgAAAC+bvv9fn/OBghaJqzODUkrTd6cey8Wz+1Tmwi7FtzJTRpd+6xW59xk1ak6trwX59m6XKoeLXkAAAAA37Jt2zXBo6NpAAAAAJjHtm1jhq3VevMIHAEAAACsadicR6XgkMARAAAAwJounTAbAAAAgLUJHgEAAACQtf1+P2PKAAAAAEj6f11Q6P9wSpY8AAAAAElFTkSuQmCC')
