# Supplementary material for: Identification and functional analysis of non-coding regulatory small RNA FenSr3 in Bacillus amyloliquefaciens LPB-18
Source: PeerJ. 2023 May 15;11:e15236. doi: 10.7717/peerj.15236 (PMC10194069; doi:10.7717/peerj.15236)
Supplement: Supplemental Information 4 [file peerj-11-15236-s004.zip › KO/CK-vs-T1_map/map00261.js]

getPicJson('data:image/png;base64,iVBORw0KGgoAAAANSUhEUgAABLMAAAK2CAYAAAC1n97rAAAACXBIWXMAAAsTAAALEwEAmpwYAAAgAElEQVR4nOzd0bKjqBYAUJ2a///l3Icp79AMICgq6FpVXX1iEFCi0R3AdVmW3wIAAAAAE/h7WZbl9xPPAgAAAGBs67oufz1dCQAAAACoJZgFAAAAwDQEswAAAACYhmAWAAAAANMQzAIAAABgGoJZAAAAAExDMAsAAACAaQhmAQAAADANwSwAAAAApiGYBQAAAMA0BLMAAAAAmIZgFgAAAADTEMwCAAAAYBqCWQAAAABMQzALAAAAgGkIZgEAAAAwDcEsAAAAAKYhmAUAAADANASzAAAAAJiGYBYAAAAA0xDMAgAAAGAaglkAAAAATEMwCwAAAIBpCGYBAAAAMA3BLAAAAACmIZgFAAAAwDQEswAAAACYhmAWAAAAANMQzAIAAABgGoJZAAAAAExDMAsAAACAaQhmAQAAADANwSwAAAAApiGYBQAAAMA0BLMAAAAAmIZgFgAAAADTEMwCAAAAYBqCWQAAAABMQzALAAAAgGkIZgEAAAAwDcEsAAAAAKYhmAUAAADANASzAAAAAJjG309XYM+6rk9XAUj4/X5PVwEAAIAP0jMLAAAAgGkM3zNroxcIjEFvSQAAAJ6kZxYAAAAA0xDMAgAAAGAaglkAAAAATEMwCwAAAIBpCGYBAAAAMA3BLAAAAACmIZgFAAAAwDT+froCvazr+v+/f79fU5pwee69VJ5n8su9nypj7/0wnzB9qqxcmalyzuzTvbSletS8lyuvdn+U9lFtvjnx+3vtn8ujVHZpm/bWAQAAgJm9Jpi1F2CI025yQZxtWSnfVJCgNr+9dWqk8knVMU7bsp+O7NO9/Erbngu81Czb2x+pvGsDgLl143LD4GeqzqnySkG7I9tU87kAAACAWb1umGEuAFMbIMnlURMQaMmvxpZf7fbsvc4tL5Wzpa+twxWO7teauu0Fk1rz7rE/SnkcyV+PLAAAAN7kdcGsqxwNSN1N4OJPuZ5Re+s80dY9e8H1WAcAAABG9JphhqGr5gjqme9e4GJvaGIvteXcue1HhUGoo72y4rzObm9tj76c1m06ug4AAADM4pXBrFjPQFCvIEftkMdRnanvlduemrsqlaamzB5tvTeZfJimNMwzfL92frLWdQAAAGAGnwhm9XbX0+HuGuo2w/DJVqUJ1lvzuSvQWBNcW5a2beq1HwAAAGAUr50z6+p5j67Mfws8xP/ODlk7W87o84bdMXzxbkcfHAAAAABv9dpg1qZmXqSWdeL1e+bXIvfExSefLniV1idUXlWHO4XbIaAFAAAA/1qXZfmNPPyods6f8OY9TBsGPEppQrn3cvMf7QVUSmXFaWrq2FK/XJrafZFLs5fPXj1KeefyK+3XsF41bdZadpj/mbxan1i4t025tq3ZD0eZhwsAAICnrOv6nmAWcA/HJAAAAE9Z1/X9wwwBAAAAeA/BLAAAAACmIZgFAAAAwDQEswAAAACYxt9PV6BW7VPgAAAAAHgvPbMAAAAAmMbwPbN+v9/TVQAAAABgEHpmAQAAADANwSwAAAAApiGYBQAAAMA0BLMAAAAAmIZgFgAAAADTEMwCAAAAYBqCWQAAAABMQzALAAAAgGkIZgEAAAAwDcEsAAAAAKYhmAUAAADANASzAAAAAJiGYBYAAAAA0xDMAgAAAGAaglkAAAAATEMwCwAAAIBpCGYBAAAAMA3BLAAAAACmIZgFAAAAwDQEswAAAACYhmAWAAAAANMQzAIAAABgGoJZAACDW9f1//9a1ztb7tVlAAC0EswCABjc7/f74/+7yz2bBgCgJ8EsAIAXWtd1+f1+ek4BAK/z99MVAADgXluAawt2lYJe4Xth+lQ+qTRxOgCAs/TMAgB4sVSgKgxGhcGncDhjGHhKpQ+Xl9KEeeslBgD0oGcWAMBL7QWPWntKHZ1DSxALAOhJMAsAYGJhoCjuHRWnywWjcr2tejG8EADoSTALAGBSpQDVE/mMUg4A8G7rsiw/FxUAAOMqTc5eShtP1L4ta00Tl1kzfDE3OTwAwBnrugpmAQB8Xerpg64PAYARretqmCHwLiYZBq4gsAMAMA7BLOAVDGEBrvT2c0xu6CEAwIgEs4Cpvf0GExhDPK/UG885b9wmAOCdBLOAaZnTBbhbGNRy/gEAeMZfT1cA4Ag3ksCTap7oBwDANfTMAgD4iFQAzg8DAMBs9MwCpqNXFjCC2XpnhfN9bf/C5QAAsxDMAgB4udzE9QJaAMCMBLOAqeiVBYxkpt5ZuXOncyoAMBvBLAAAAACmIZgFAAAAwDQEswAAPiA3HHKWYZIAABvBLACAl8tN9J6bGB4AYGR/P10BAACut01WHwe0BLIAgNkIZgEAfITAFQDwBoYZAgAAADANwSwAgI8x6TsAMDPBLAAAAACmIZgFAAAAwDQEswAAAACYhmAWAAAAANP4++kKAMAXreu6/H6/5PLN9n5qWW0ZresAAMDo9MwCgJuVniS3BZ7CAFRqWQ1BLAAA3kgwCwAAAIBpGGYIADfahheWemfV5LGJ8wpfhz2zwmWpOsRDGnN1zK0HAAB30TMLAG6Smycrlzb8F4qHHYb/b2WUglVxulwAbHtdKg8AAO6mZxYA3KAlkLUs/w0UlXpy5fJO9a6qqUMY7Gopj3c705vwaT6vAPAuglkAcJM4GHAk0BSmvTOolCvPkMNvmbGNZw7CAQBpglkAcINUEGjUwEA8FLFk1G0AAOC9BLMAYCBbL5IwkJRatizp3lKpoYXh65o5teJ1U3NyAQDAUwSzAOABuYBQbu6rHnm3liVoBQDAiDzNEAAmdXcvKb2yqJF6AmfuyZxH8gYAEMwCgIv1uIlP5XcmsNQScOhRHt9R6vE3ymfoyoDbkfL3yjxSp3h7RgwE3rnPe9Buf3IcAU8SzAKAi/W+gd/mvDqbRyicS+uK8mJuCN6vdxuHDyY46+mAW1xG7wcthMdzr312hdGCnHu0258cR8CTzJk1MCdMYrNc7AFzc66hh70HBqQeQFBafoU39jhMbZMb8fHN3G6OI+AJglmDufMCjvn4fMD8tuM4dfMeP1EwDgakLqJT7+WW7QUPcmXl6hXnHaar2b5Uec5t75ILaKU+IzWf91KePesX1itMW1pecxy3HP/hurm/W/bBLMdWzbksXJbaF9rtXo4j4AmGGQ4k7soKMV2dYW7heT4O6KQu0FPDqsLviDhdLp/c/2GeLfnFQxLDesZ1Lm1fKj/nNjapa6Er5uLJfe5yx0FqSG7tcZz6nOfySb1fOjeUxPP+jGpv39acJ9/UbjP5wnEEjEXPrAH4NZojcr9MvU3uwmjz5m3nfWp+tS6ljy/AW/XszZJ7nXqv5kbBzcR79bhZrOnd9YQwMFt7HO+lL61X814u/Qj7q0YqEFFyZJtmabev0B7AEXpmDcLJlCN8buAdwl+tr8j7yUBR7Y3plfuA5x0Nvt7l7HHSGoAhLexxc0f7z9BuMwX6v3AczdQe8HaCWQ+b5VcyxvX0jerV/KLGl9T2YAp7aL3NG7fpa8JhRDlhwCL8TIfL4895mF9NGa1GC7gdzXvm64K7epzP0m4z3ie8+TiasT3gzdZlWX4Oymc4IdLTmz9PLV3OYWSl+T3CZXG6vaBAKe+wjFSZLfmV6hUPfU79nUsb5j3jcT3j+fdInWfczmXJD1HcpObaqUmXW5ZSG4AuHRs1aUOp4240e+eUXLrSujX5zNJuI7ZZ6GvH0ejtAV+yrqtg1pNmvShkTG//PM1wUQ4je/s54kkz7tuvB7MAgHmt62oC+NGlfkW461fsvfzPlD/rheVT9Z65xwLwvFnPuQAAkCKY9ZDaG4ut62uq6+7VcyLUDG05Mw69p7tu1J66GZx5/ovZzbzf3x680Db7RgqEa693mLkdv2bmtnr7MadtAM4TzAKmsDenwdVlz2bmC+UW2qZstP0zWn1qfOVYqqUN56K9xqVtAM7xNMOXSD1tI37qT+5pQPF78bq5PPfe3yuzlKamvDBd/H9um1Ll5bY5l8/Zetfup5Z9sCx6bwE8YdYhnL4zAICZCWZNIgyspJ7IE16UpoYhhvNspZbn/o/LyF38HimzlKZlKOXeNoT/p8rblufKj8s5U++W/XTXcNKZxG0CAADA9xhmOInSDXzN45hr8tnWS6U5M39W7dxgqbr0kNqmmjqlAlqx1nof3U9vCmgdHSqY2n6Brb60zbi0zZhaemWN2IapeTnJG7EN+Ye2GZe2Aa4imPVSLSf7movZ8P1Sj6Pc+0ec+cI6e4F+5omRZ/bjV7TOf5VKm+up+KRcPTc9LuSO5NOqpc4ztM1V7dIrvyNl15QzQ9ukXLV/4zye2g/acP6bWm04blDhrW1zRXvc3Z5vbRvgOYYZvtwbAiZPbMPRX5FSeZAWDqEszQ2Wa4sRg4K5Xo2592rzC4fC3u0NbXNVu/TK76g3tE3KFfs3N6T8qF43VSO0YXge7uWOc+Eon+ER2vAKZ9pwlO16U9tccV584ntr86a2AZ4jmDW4cP6kmve2i+v4QjuXdpP6lTpcJ77Yjf/eez/MsyZNbhtKX2Dxe3vbFKZJ3ZiU9mFLvVN1as2r9DmYXXxz0vIL/Ki/zl3ZTk9t8xvapne7jHI8vqFtUnrt39T5+ExQLAyM9fJ0G6bOwXs/NNQY5Ri5w9NteJU3tOGb2uYN7RF6U9sA9zPMcHClk3bp4nzvwr3my6B1nbPvx2lS5ee+xGu/3Eq/bB1Zlnqv53462228tpyWi6Me6+050uNhpAu8VCA1FAeS95aH77fux95mbpve7bKXX4m22XfVcVTzXqms1OteRmnDXtt7dRu2uOuzPkob9lLbhqkf/s60nXNk2gjH1ChtAyCYxbIsc3yJHLmRH32brnBmCMdd68Xii+En6xLrfROX6gEYp+15I9miVM5b2qZnu5Tyq6lHi9naZhP3gm3Vu73iem1l1NTjrNHbsOY8/HQbnrmJ/kIbxnoFHWraMOyx2OP66+3nyLOf5SvOiy3lt7iqbQAEsz7uTBChRwCiNq+WC6M761Wbhy/r/2q5mcztw9F+Me0l1yvyie3VNv8a7TgeuW16noeP2uuVNcK5eZQ2HGFfpOTOhZsR6j1KGz7haJD6Ll9um5ynj5eNtgF6MGfWBK4ezvB0r5yavFrKOrNNy9J/eMMoFw4jCT97tW2f+4V+5P3b+0L/rm19e9tc0S53XmCP3jZnv1tio98wHzFSG94RENKGc50jU1Jt2PtY7+Ht31+bGY+pr7QNcB89s4BbHbkI2S7a4gubGS5ojlxwPtXb4Ett07tdrr6xmKVtrvrsnmmvWXph5daZ8fhKmelcmKMNxw2gfLFtzhxTdx5bX2wb4B6CWYPbTuLhl8+ypL/Acl9q8XqpfMNlqXSpPOJ6hstz5dV8gZbWzdUztbz0Ol5e2i+121iqw17d2TfD/ip9fjapz2a8vObzOJKR67Ys322XZRm/bVJ6t1cqffz+yGYMPl55zMV5zGCWeoaOtGF8PTXDds9Qx2W55rw4ehuNXDdgDOuyLD8ni/u1fIHUBIpyX06ltKWLjpY8tvdSv/bspY23c6+uuXqe3a69dWq2ca8Od1zkjX5hMqNZ9+ms9W4x6zbOWu89NT9UzLjds9a7Ruu2zbovRqn33fUYZbtbzVrvFrNu4xP1nnVfAdda19WcWbPKndRTJ/weXwClPFLlpboG19TlTF1LPce294/um1S61DbW1KGlXAC4ghtEAGBmhhm+QK6n01NyQxevlOtFduW+yQXGcgGrvfcBZjXSdxAAAO8nmPUBPW4yRr9R2eqXmhflrrL36nB1HUdvo5nd/ZminraZi/aanzaci/Yal7YBOMecWQ+qDT7EczZtUnNO5ZblJn4Ml+XyzuURp8/VM5arT64OuXJq6h5vQ66cVN1TZeXS1dQ93ge9CWYBT3H+mc+RNpu1nUep9yj1gJk4boCUdV31zJpBeAI/ejJPrdc6f9Re+pZ65t4/Ws/W/VJb95Zt7FEvAOCdXBMAQD8mgH8Jv1rk2TcAAADwHnpmPajH5OSlycS3986U0SOPp3xpovWn2idX7pGhoKUyWtf5mqP7dltXG/ImjgcAgPfTM+thZycD3yYUL7135oK5Rx5PmbXerZ4MZOWET5MsLavxhTY86+i+1Ya8keNhDOu6/mefbsuOXPecWXcUI9a9dzvl8hhx2wGYm2DWIHzJc8SMPeYAeL/SPJJHvrfOrEte73Zalj+f3nzVE5wBwDDDAYRDFlykUevJz0v8hMujeWz2nhwZrxMO0S0N/8nVMbfel2hD+Jfj4TqubebQq51S+QhoAXAFwayBlC5SIf5sPB3Iqk2bE88ZF9/M5eal2YYtpOacC38Nzt0Qpsr7Gm0I/3I8XGuvXrkg3KjBube6up20IQC9CWYNJvVl79cslmWMC8HWG6U4bemznMs7FeStqUPNhfkI+/Ru2hD+5Xi4R67uueBdLvjHtbQTADMRzJrAqBenfFNqothQ643hnTdgpQv1MM2blIYspdKE6WpoQ2bieJjP7PX/Cu0EwN0Es4Bqe7/WjiQ3bCdl1G04Kzd3yV6aUWhDenI8PCvVI43xXNVOIx9bAMxJMAvobrsQTg1BiC9oUzdnqYvp8HXNPDLxuqPPK3NGuG9DZ7ZRGzIrx8O4jgRKZtm2NznTTqnPozYE4Arrsiw/XzDAk+6+0HVh3Z82/Dbt8acZjoer1ylNGB6/zqULl50ZOjnK53OUeoR6t9Neemg14nEDPG9dVz2zgGfNcNNHmTaEfzke/pGr095Qz9Z0nNO7nfaWA0AvgllAF7lfZ59K33v9ryrtt7vnv9GGnHXlZ6jmeOhxHot7KjkeAIAv+uvpCgDv0HpDtc2tcVX+Z8tr8eZJjUv7rHaf9to/V7Yh33Dl56fm89njPNZSHmPRXgDQj55ZAABUeXPwHgCYh2AWUC0c1rI3/KxmIt/4qUfxhLE1E87uTRKcuvFK5Z1LV1vek8N/SvvzSDuk0u4t3yvD8CjuMsp5Kk4bv7+XT+516u+aY7cHxywAMApPMwSapG74Sjd/ueBKSwBmb/1SuiPr5dYv1aWmHlfau9FtaYfWdpph/3Ct0dpyhPPUkWOgdd3a7cjto5Ha7Avsc95q5h6bjkmY07p6miFwQOmLP9cDojWfbb3Wsmry2Fsvd3OY68GVKvMJ4XaltvlIO8TrlbZt9P3Dt4xynqqVy6fXdgBcacagkPMlzE0wC7hcywVOqmfUkfKu+AU8N9QoVf5oauu+p7anx2z7B3qfp/aGOdbm08rxBQB8gacZAs2OBkN6/wJ25S9qPW4y3/yLX49te/P++ZoRAyhPn6e288fZffP0dgAAjMicWUCTcPjdsuxPvN6aNi4nfB2vs9fzYS+P1PK4nnG+qbS57bt7vqxUfVJ/p9SkbWnLmnV898wt9xkZwUjnqdLrXD5hXnu9Hfe2I8f8Tfezz3mrWT/bs9Yb+Of4FcwCmtz1xd9j8mIXKXCNXGAnXvaUEc5TpUniW/K5ivPj/exz3qrls136/oiXt+R3dF3HJMxpXVfDDIHx9Li4cIEC18gFrXrMyTaTqyd+B3ij0oMujpwLz6wLzM0E8EC17Sb1qpuvluExuXqM1DsE3mpvQvMnjXKeKg0rbMkH4I0E8oGzBLOAaldfdNTm3/qoeuA7RjlP7aV1rgK+bO9BOzXznDqPwrcZZggAAMCtcr15w6fBhml6PSUWeAfBLACgSW4o4dNDDAH4BgEtQDALAKiWm+jdHFBQ5tiA/xphrkVgToJZAECTMKC1/QuXA0CtI98dewEwATJ4PxPAAwDNBK4AaFXzxNnc02DD5XEv4Th45TsK3k8wCwAALla6eYevKAWweqYD3s8wQwAAAACmIZgFAAAAwDQMMwQAAOAwE64DdxPMAgAA4JAr560y1xyQY5ghAAAAANMQzAIAAABgGoYZAsCHhPOa7A3dKM2BYlgJAABP0TMLAD5kCxLVBot+v98f69wRZBLIAgCgRDALAEjKBZUEmwAAeJJhhgBAs3i4YmpI4rY8fj8MhuXySf2dWk9gDQDge/TMAgCaxcMVU0MRw0DWtjwMUoXL43zDv+OAWLheaV4vGInAKwD0I5gFAJyWmrS95ua9podV6r11XQWyAAA+yjBDAGBZlrYnHW5pzjx5MOx5VVtmS/0AAHgnPbMAgP8MBbyrzGU5F5jSO4tZ+KwCQD/rsiw/v24CwDfkbqhL1wJ7PbZyk7OH6Y8si+uXmxyedmd61FFnL3hl/8N/OW6AGuu6GmYIAF9y5EagdZ1U+jPLUu+5oQEA+C7DDAGAw/TwgbTWhxoAjhugnp5ZAEAzw/wAAHiKYBYA0EwQCwCApxhmCAAAF2idFw5w3AB19MwCAICX2Xsq3MjeHrjQNgDnCWYBAMBFfr/fY3PMzRh4mDnQ00LblD153IzuK8fIk3zm5iCYBQAAAIMKA1gCLdezv+cgmAUAABcKe5kAdRw3/1jXVUDlZuH+tv/HJZgFAAAXczME7b583BhmOQZDXsclmAUAABdJ9SwZ/YYodeM28rCbozeas7TNFe1xV3u+vW2u9sVtHpFegmP66+kKAADAG4U38tu/cPmoUjfQ27K9m+snt21d1///q0m7LHO0zZn22MvzrmDJW9vmKoa2jUdAazyCWQAA0FmuR8pMN+Yz1DGnFDiZtW1GrVerN7ZNTwJZ4xLQGotgFgAAXCB3QzrLjerejVsclNj+HulmLxc4mbFtatsjTtPSK+pOb2qbEcTtfLS9Wz4rT3+uRvtMcy9zZgEAwENGvxnbAihxICFctv2dS9vqin1ypF4jtk1Ne4Sv43Y6a5S24U+p9j+qpffR0z2VfG6+TTALAAAectXN2NU3mFfexPYMOp3Zv7O2TU6P7Rmlbd7qaNA1NSxzxGAs9CSYBQAAF8jdmM52k5m6Me7d46e3monqZ22b2QMVb26bkaR6asXHbPhZyu3zUj6p9KXyU2XWPq0ztU4uv1mexMo55swCAIDOcoGevZvBUc1Q3/jpd6V0yzJ32xyp45Nzmn2pbUYTDwNelj/3c/xevF74ucmljd/PrbcplZ/LJ7VOLr9S2WfNHkx+Ez2zAADgAttNT3zjM/oNeXwjmBLf0KXm0LrLkbJmapsj7bGlK/V8uWNb3942s8gFX0r7tOfQxVxQ6ejno+W9KwJajEEwCwAALjLjDVTt0+RS6Wba3lnqeqY9WtKNZIY6ji4MWPbYn0eHFqeGCd7lybK5nmGGAAAAMKG9Oe3i5aXXV9ibk+upspmfnlkAAAAwqdww0/i90tDBuBdTauhwPLQ4/LtUh5byc/nE9UrNAZfqPSag9V6CWQAA8EImKR6XtqG31rmkcu+VXtdO4F9bdss6LcNlBa6+QTALAABexs3cuLQNwHnmzAIAAICPSA3R+1L5vINgFgAAAHzE7/f7/79WPQJQPZ+yWEPQ7J0EswAA+JR1XZNP9Uotv6P8vTJb6hRux53bdMTo9Ytd2W491rvbm4+jHusB1xLMAgDgU0qTC9/RU6BlIuOa91Npz/S8uMvdvTPOurLdZvTm42gmYVCvFGDMpa9NE6c/k3/t9sTLStt6pM4ClXMTzAIA4JO+ciPz1pv4N1rXdfn9flN9Nmeqa6sZ2mM7vre6hvVNLYvT16YJl5fKrMk/Z28btvx71Zm5eZohAACfFN4UpYQ3XmGa1PLUDVVcRpymtF64bu7vmpux2nSjKO3b1LLUvnhDu83kC8fRDHI95XIBpFxb7OUZ21u3JRjYkvZsnQW05qdnFgAAn5W7eQpvdkq9BOJlrb0Tcvmk3s/1PEiZcQjN3r6t6YUxe7uF68zUfm89jva2b3S1QZuwjVrtrdsSOMq13XY+i5cfqXP4+ZmxTfmXYBYAABwQ9zxI3RjlekvU5t36Xphmxl4HqV43JUdvvrf/R2u3ZZkzEHmG9uijRx3P5HHVPtoLhrWW23qOYVyGGQIA8Glne12EPQZGu+md6YYtNbTsSqO1W2rI20zD4N52HM3WHqkebXGbxH+XesKFaXJ/16xbU4fUNoTvx73wztQ5THukLUf+DHyNYBYAAJ935Eb8ypua3nnPcAOWu/m9qpzZ8p7B24+jq4VDKY+uX7NsL03pdUvaljrk0sb7I9dTq7bOM30eKFuXZflpUACA75jtBq+3vbl2atLllqXU9jYp9TaoSbuXfjTx/t3b3+Hy3Lo1+YzebrltHM1XjqO72+PI+fnN5/RcMGuU+vCMdV0Fs446ejLz4QcAnuZ6BGBMrefn0YOePYy0jb4/x7CuqwngjwrHIY+sppvvCGPSAQAAvq51qOY25G70+9IzRtlGgayxCGbdKDWBHQAAAGzcM45HIGs8JoAfSM3Y/9I489xcAaUnN+Se+hCXNQon9XcY8bMFAAAjEUAZg3YYk2DWA1JPqcgFk9Z1TT5StPRo1NrHkYbr7KV/0khjpOlDmwIAQN5o92RfZf+PSzDrZqWeRbWPGd2WtT6tpra76ki9n5w83mmkJ5IAAMCocvdwrp+vEe9r+3lcglkXyD3KNT4QwmWtQ/xSPblq6lWzzggH7MhDHekrN4wWAABIXyOP1AHhTdyPzEMwq7OjvUziYX898jzr6R4zTiTfYZJLAACo516Jr1uXZfk5ENq1DPHL9dQKl+XmEIqfgJiaAL5Uj9yE76myR5kA/ukgGs/R9gD3cL4FAGa1rqtg1ui+drH5te3lv3wGAK7nXAsAzGpd1+WvpysBZ+V6qG1PduyZJ3XO7HsAAAAoEcwa2BYMEBQ45swvzrP+Wj3K0ypn3X8AAACMzwTwA/taQODIkIdwTrGv7S8AAAD4Ij2z+Ix46Fv4urQ810OuZShdKu22LFfWXnk19Uyts5dmr+699gkAAAAcIZjFK8RPhIxtPbdyT2/MPTEylyaVX0vZ4bJcWXvlpdLv5VOT5uh+a9knJWfXBwAA4N0MM2R6NYGPUoCkZnhiKkhSXk0AACAASURBVE1twKUmULRX1pH61waFSmmO7jcBKQAAAK4imDW4VEDg6LxSb5Party2hst7BVlq92mq7NzrljyOlJtSKvuK/QYAAABnGGY4sDDQEfbgqe1tY/6iexzZx6Ug1lNt5rMCAADADNZlWX5v7LUzu5pgR+17s/TMaqlnGHhJBfniYW57w95qhsXF80a19LKq7RlVmr+rJo9cnXLbsFfvmnJT+yRVtxazfGYBZuU8CwDMal1XwaxR7V1kxu/vBVJmaONZ6llydhvesA96sB8AruU8CwDMal1Xc2a9Qc28S609fWJ3rzcjNwYAAABwPcGsF8gNs0ul2VvWUl7v9c4Gu2onU79KS7ml4OKT29GjbEE9AAAArmQC+IHlgju55eFE8V+c/P3IfFu91eadCy7Gk/3foRQEPUIgCwAAgCsJZg0qN4F3bc+ZMKgFAAAA8BaGGQ4s18OqpefLm3vJlPZL7qmD4VC+vScAbunD5aVJ92vyLm1HzRMJc3OQ1T69MbVNqW2r2d5SHWqGvgIAAMARemYNLh56JiDwjy3Qsu2P0hxhqb/jAFUuEBMGFFPBsNR6pbxL25ELFsXDR1Pbnyo//D+1Tam0cbml7S3VIfc+AAAAnCWYNQnDBa9Rml8sF6TZWy+0l+bsROulPFK9rWrLS6VLbUtNHVrKBQAAgD2GGTKlXE+mVqkhdz3XuyqIkxuSGA8jvKLMvTrUvg8AAABH6JnFlGYbwta7Z92TAaJwmGGpDoJYAAAAXGFdluXnZnN8V/W2GUnrNu5NgB6nidPV9qzam0y+Ju+9gE+uPjXblRsSWDtRe26bSulq6h5qbde3f9YBnuZcCwDMal1XwaxZfOWis3Y7U8GaL+yfWjPvj5nrDjAL51oAYFbruhpmCG/jBgUAAIA3MwE8U8oNv/syc1QBAADwBYJZDKXlaXyCNn96w/7QqwwAAIA9glkMpyWgxXtocwAA7nBmhMeRhzPt5XX3NfDVI1yevK43WuU7zJnFsEpPGeRdBLIAALjDdt25/Wu959iuWcNr19SylrzudHb7azx5Xe+e4jsEsxjSlSdXxiKQBQDAXb5+3fn17ec9DDNkaLmAlpPwvOL21JYAADwh/lE1HKJ25gfXeBhf7vVe2aUhjaX7pNphhHvbGNczt3/iv1PbmdvXpf2QS7v3mm8QzGJ4qROSHlvz8gUDAMDT4vuJVECmZf1QHLyJA1S5ubbWdU2mC+tXCnKlyjtS/zi/uOw42BaWl1oeb1Nu21JllgJlLdvL+whmMSUnKgAA4KhUECj1/t76m1JwqFTGkVELe8GbmsBOzfbntik1X1hNWTXp9oKEKQJZ3ySYBQAAAAlHh7Dd3VsoV17LkMNcXneNimkps7X3mWDX+whmAQAAQGTUHj+54XopLb2iRtfaHjNsE8ety7L8NPL4Rj2RAgDzcV0BfFVpWF9u8vLc+rm5r+L0LUMS9/Ldq2PrXFlH59VKzY1VUkqfm+w9tV6qjjUTy/Mu67oKZs3CRScA0IvrCoB73H2+/dr5/Wvbyz/WdV3+eroSAAAA8DYCWdf62vbyJ3NmAQAAQCd3TZgel7c3ZLB34Kc0hPLKINMdZTA+PbMAAACgk9/v1y3QUhMYqynvisBPKs87Akw99y/zEswCAAAAYBqGGXZ0dXfSK/MX2QYAAN4ufqJe+JTAvafi5dbNpU+VWbMsLCOuW7xezfbk1knVtbVuuTLgaoJZnc148N49phsAAOAJWyBmC/akgkGpQNU2tC1et5Q+93fNsrhOubxqtmcvMBZqrVtNnnAFwSwAiLgQm8+MPyYB8Jzwe6P1O6QlfW5eqdK1Ri7/0npHtqdn3WrXh14EswBg2e9yz9i0HwCzONqT6Y4eUHpZMQsTwAPweWE3fIGQOYXt5+IbgJnd9T12pBzfsYxiXZbl58K9j3isdOr9TS5dfHIoTchXyqe1Xj4DwBeZrPS9tG2Z737gq0oTmaf+3l7XrhumT62TWp7KL05X01uqVKe9ckI1dcvti3g9uMK6roJZPZUuDEuTAvZOE6dflvKJxAUt8FXOf++mffPsGwBgVuu6mjPrLjUXjL3SALDPzfz7pZ4wBQBwFT3U7mPOrEH1uPh2AQ+Q5vz4HebQAgDuEI6KCudh3bsOWdf1j381aXPrX2HU6yjBrJdyowbQV3yhEH6xn72AGOUi4al6XHkBBgBwtdz0PnsBrdaHEOWmIbry3n/UuIJg1gN6BZpy+QhkAfQVX2jUPKyjxSjn7KfqMcr2AwAclbueabnOOXNN9LXrKXNm3ezqQFb4/hXlAsyu9XyYSm/oGgAAZ+Xm98w9ZTOVJly/5umXubRx+r2nfT4dX9Az60apD9leuiP5hL0HtnRPf9AA3qb09Np4OGLN69TfqXxrpOZOKL3eq1NLPfbKObpNAABvtAWH4kBS6u94vfD/cCRBnFdN2tSQxdTfW7qnr+EEs26SukGI36td/0w+AJxXmmgzvlgI/z96kZC7OMnVLS4jtX7qYuZsPWrKObJNZ41wwTUaP3IBQF+lebH29LgmKgXFcr2/cuWVrhNGuYYwzPAmLR+GVNqaHlY9xugCsK+le3UuXev5vOXiJhfQqi3raD1KF2F75Qg2AQCzCgNJqeuvO+7Ja0eCbWaPEwhmAUBnV8wlUJtXbh6EXnU5Mwyevo58xkq9Cb/qzhuNGdk/ZfZPmf1TdnT/OJdf70jbpHpG7eVxx9xT8fVZqodWzbLRCGYBQMFVk1wezbN2XsW9oYBnzXCR82bxsM3aXoJx2tSvyF+Vm6uEf9g/ZfZPmf1T1rJ/nMvv1frZPXptl1o/vpYr/Z269sv9HecdT4kRLkvNe7oXHLvLuizLz4e+j5l/hfYZAL7iTBAplBvCl5qrKpXPXg+m+IIit14u/1wdU+XuDQ8s1SNWOwwxV+ZV30dvu8hvHcZQev/rPSf2PrNfZ/+U2T9l9k9Z6/5xLr+Pz+7Y1nUVzJrF2y7CAZ5y5/n06rJ8N9R7277KbU9LYLUmvy/4wrwiZ9g/ZfZPmf1T1rp/nMvv47M7tnVdDTMEgCsIZI3nyE1DrbvXK+UXDgnoMQ9Lqaw3rxeKh3VeWe4s64XsnzL7p8z+KXvbufyoEevpWuxZemZNwoEC0MfZ8+mZ4VxHyxvx/H9kO1NDHd/SS+5uNUNY99K3vP9mbx1K0utc9Nb904v9U2b/lB0ZZjjDufwNQx59dsemZxYAVAgvDvd+Pe59gfPkBVPporj1V/TUOi4G+6i9aagZmsg/Zv9sXn1DO/v+uZr9U2b/lM1+Lh8loHaFt27XrASzAAAm1PLL9xZIbJ04/kvetA+u2JY37Z8r2D9l9k9Z7f6Z4Vw+Qh16O9IL/ej61BPMAoCC0vxD4bL4KX1hL6TcfA2ldVPLU2nidLn6p/Iu5ZHa7lw5tdtZWidOX1vvrzqyD8KboLN5vcnXt3+P/VNm/5TZP2XO5eM6sj9z10M1w0NzZbe0c+u117Ysd11XqssInzdzZk3CxTtAH0cnUs0FfvYCWuH6qXxq182lqQn07AXFSuWV/s7NgbW3naX0R4J5NXyP8nY+48BTnH/qf1hMvVdzzZRLX5NPKa+4Xrn1avK707quy1+PlQ4AE8t9gad+jTub516amnLC9Y7kcfUvwbkLvb16A8/fVADf5fzzr5prw9o8cvs1/IGvtoxSXjMzzBAALnLXRUKPcvbySPWY6mVvGCMAwBsd7XFeqzT1xV59Rg9U6pkFABe76wlDPcq5q66pMke+YIJRjX6zAbyX808fud7vvWztlOvVlavP6G2rZxYAVIh/2cr1VEpdMGzp4ouIeP1SnnH+qTqV5mlonf+qtD2p9Vq3M1W/mn2y1/0+ZYYLMgBgbntzl5Ycub6prcfReUZHv34yAfygWuY+AaDN6F/O9KW9eTOfb+Apzj9/yk2oHi/by2MvkNTyXq/XJoAHAAAAeJmwd1U4bHBvcvZcXqn3agNZT0wbcTfDDAdVGs8q+g0AAABjOXKvnpqaYfu79inSqakcUnmkeo2FQbDWKSSeJJgFwOfMMA8Afczezq0XjrUXvbl1Z95XADCbmqcLLsv+d/SR93otf4phhgB8Uu0TXZjXG4Iz4S+ie8LJ+o9s9+z7CgDeKnzioevXfwhmDSx1UelCE6AvFwTv9IZA1llf334AeJMzP1i9kWAWAJ+1XRB8IaD1hW3cfDWQVfosx7/khq/jX3rjv0v58LwvftaBMTj/8CRzZg0uvDB1sgC4Ri4I4Lw7hzPzRL1N6rohfrpRGMRNPfkofi/1WO6vBgwBgDEIZgHAkg6AvK0Hytu2ZyOo8qdcEKuUtva9t36GAIC5CGZN4CtDYABG86YgiZ4079PypMNebe8zNB7HNvAU5x+eZM6sSThJAACb1JMLa3746vXjmB/ZAIAn6Zk1OHO4AMB35SZiz10LpHpr5ebR2v4P348niY+HLJrHEwAYgWDWwFIXjPFkrbl14vVqy9tbZ9SupEcurq++IHfBD8BZLd8hLfNf7b3Ovec7DQAYgWGGg8oFQmoncj0SyBpRbb2OXFxffUH+ljYAAACAkQhmDSwXDHnqV9F4iAEAAADA3QwzpFuQKh7iGPYuyw2ZDJel0ufql3pdqtPePB/x8Mlc3q3buJd/bu6SVBoAAABAz6zPOzIHVirwFT5VKUwXvxcHbXKT0oZ51f6fq2uuvLjuqbrllvfKP972mvwAAADgy/TMGlgu0NTzsdo953VKBXuWJR1sKgVpauvUUv+WSXFryjw6ce72+s7HpwMsi16eAAC8h2DWoLaAx97wtBapoXOpXkRxPbblcZnhstahcanhdDW2/fLETVmv4X+12+7GEwAAAP7LMMOBhQGP7V+4vEU8dG7Lp2ZZbf65uo3Qw6hHHZ7axhH2HwAAAIxiXZblpwfIe5wZulczrDHVo6g0GXs8X1RuMvVcfXMBpNoJ20t1qJnMvZS+V/6p90vbDnDEU71aAQCgp3VdBbNmMetNyFX1bsn36n03a9sA3+JcBQDAG6zrapgh83FDBgAAAN8lmMVltmFyPZ++2BrI6l2Hu/MHAChxDQI8xfmHJ3maIZfp3XvqSH5X9+DSQwwAAADupWcWAAAAANMQzAIAAABgGoYZAgAAQCSeE2pvipGa+X23PJ+aruTp8qEXwSwAAIYy86TCbhDhHeLAVK/z0u/3e/Qc93T50ItgFgAAw5kxKOQGEd6rtldW69PXgWMEswAAACDQOzCVG94XLw9fl3qHlZbvvYY3MAE8AHyAi1d4J8c2XGcLBLX0ukwN49uCUvF7qeVhUCtcHqbNLQ/rUPq/F+cfnqRnFgDAg1omGE79sn/lL+6pGzg3L30dnYz5aNs8NUF1bZ49yr77OOHd4uBSSU3QKxXQKpVbIxXQSr3fi+8GRiCYBQDwkNYJhnO/6pfWPXoTkwsIjDIfTE1woiZQeMXTyo5oCbZc3TZXTBBdm2ePsu88Tvie1LGa+vzUfqbOfu5SwxO3//fqcCTIO/p3A99hmCEAfICJqedw5kbgjl40ewGBu+SG25TS1ORTU+4dSsOazrRNPGzpi9xsU6vUY6r2nNGjvNr1jtSndVtG/27gWwSzAAAeUgrEhPOh5NKE/6fS1qQp1a1l+Z169XYYYVtKcm11VduUPmu5z1BqefzZTc0fVJMuV4/UsfHUccK7hZ+5vR6gpc9UOPdW+F64PA4IpXoX5uqTq2NpEvmjn++Rvxv4FsMMAQAelJr4N16WC2jEN0Dx3zVpzpjlZr9mW2uG49T0arpin/QevpO7wU31rih9rsJ9kvq85YY51aYLpeo3y3HCnGrbPZWudllqeel1S745Ps+8hWAWAMDDetw41w4f6xlsueqmaLQgWUu7tO6T0rZePTdXqdxUL5NUur2yaodvtqQ7Oxz37uMEniIYy5sJZgEAvECuZ02sZW6UVNrRbvKvvll74mbwaJCo1DapdWq3rWX7a3pZtaSL6xD3YmzV+zjhvcLPx12fh9Lnu+V4ifPpeR6b5buB9zNnFgDAQ568+K+5kU/NdRS+/7S7Ak2puW56q52I+cm2GeHzevdnzw36d4XDYK9UGzRrDSrvDU88YpbvBr5hXZbl50M3Pl1EATjD98iY4huCVM+ZGrkbjNR8XC03Hbk5iK7WOsfV3uTMvYbD9Sirl5a2Sd0s7y0L38t9hnLvb2ni16l6tqTLbefTxwnvdccxXZq/blRPfTfAZl1XwwwBAJ5S2wvnTH57kwv3LP8upR5SvYJXo99Qnm3HqyaobqlDS7pePVZy6c8cJxA/iCAXaM8FTfeGAe8FlPfqEC5PpUmVUeL4YASGGQIAMJVwSN7ecJqjgYsjQZUnjDgMrvfE7zC6OHi1DUsOA0jx0zPD9XKBrFKvx1xepXVzaVJ1qzHi+Yfv0DOro6sP5ivzdyEBAMAZtT07DOHjrfbmqWodEnu2Di1pBKaYjWBWZzN+KTtxAQBw1tmhhDCLo086HPmzP3LdIEUwCwA+wEUqs/FjGzCiHsNjRx5iO3LdICSYBQDAUNxIAU/LPWiiNEQvN/l7aR6r1PupCdxT6cK8ataN86mpG4xqXZbl5wPbx6xR7FnrDQDwda7jgKc4//CUdV09zfAue13ltyde1KQ7Wpbu+gDf5TsAAIC3MMzwBjUBqtTjVlvzKaVxEwMAAAC8gZ5ZN9jretnzyS+5NLp/AgAAAG8gmAUAAADANASzAAAAAJiGYNZgPBECAIBarhuBpzj/8CTBrIEIZAEAAACUCWYNIgxkefIgAAAAQJpg1g224FQcpIqXr+uaTVOTT0tZAADMz7Ud8BTnH57099MV+ILc0MFteWloYfjeXj61aQAAAABmpWcWAAAAANMQzAKAD9BDFwCAtzDMsDPjhgEAAACuI5jV0ZW/eodPOwQAAAD4KsMMAeAD9BwGAOAtBLMAAAAAmIZgFgAAAADTEMwCAAAAYBqCWQAAAABMQzALAAAm5WnXwFOcf3iSYBYAAAAA0xDMAgAAAGAaglkAADCpdV2frgLwUc4/PEkwCwAAAIBp/P10BUhLRbnDZSbbAwAAAL5IzywA+AA/ggAA8BaCWYMq3XS4IQEAAAC+SjALAAAAgGkIZgHAR3jqELzP7/dzbAOPcP7hSYJZA0sNJzTEEAAAAPgyTzMEgI/YfkH1w8j8tl/CW9sy9Qv61z8PR/flSK48tt+wf65k/5TZP2VvOJe/9drirrYJ06fSxe+3pt+r65Ymt15NfjX5XEEwa3DhB/ZtJwgA4LjWa4RU2nVdX3kTcsSdF+BXuPqGcvb9czX7p8z+KWsNQMTpnj6XvzWgtSzXt03tUM1t/db0e3Xd/o7rnGrT1HbU5HMVwwwB4EO2ixNzXLzD7/f7o01z7ZoLeqV+SWWZ9hi5a/6aWffPXeyfMvunbNZz+Rfmz7qybVL7rzUIdjR41CvgdHcwUzBrAm+McAPwnDgAwvy2Ni21a+mCmLQZj5E723PG/XMn+6fM/imb8Vw+Qh3uMGPbhGqDXmHALNcr68ltM8xwEqMdAADMr2WehNq8rPfseqEjF5kjb9sI+3Lk+to/Y60Xsn/K7J+yt53Ljxqxnr2DOeHQvpq8W9MvS3udc3k/HchalmVZl2X5PV0J8loivgDAN5TmrchNCFu6fhjhovQppZubr+6TkP1TZv+U2T9lrfvHufw+d7ZN+F4qOFWai6omfa4ONUGq1vrU7o+z1nXVM2tkqYvSrUtj6UDYtHx43nbiu2t7atqi5Waj5v2aOp1ZH4B5tHzvly5u+ZPv0DL7p8z+KbN/ypzLx/WGtinNs1UKUqUCWrX5XGX4YNZXeyblAhLhXBip/dDSxfBJNXU8uh13nixK9ct1l97rRt3azbr3+gDMoeV7Mnf94AeQf9kHZfZPmf1TZv+UOZePrWa/9mqb1vv5lvSl3lMtwahe+Zw1fDAr1ThPBmvuLDtXTu9gRes4WwDgWUe+r8ML7bN5vcnXt3+P/VNm/5TZP2XO5eO6q222tHu9uuK55WrT1wjXSW1PzXaU8rnK8MEsnhd/gMPocm4oZLgslX5bnkoTvi6lydV1L9iXOiD36pyLNJfyyJXbMuww15UzdWI5OqwRgO/wXQAwP+fycbW2TW60Ve791vQ1Zbf0wjqazxX+urW0zraoZxj4iP+1pAvfi//eXof/p9LMLBUE2oIpqQMkfC8OPqWCK3FepXxq0sRahi6mevqV6hx2Gc0F8Er1y71fWi9XXur/I/kDAADAjKYJZoWBp9JN/fZ/LoBSWi98v1eA5ew2tyw/W9ZeebVR4Vxee8Mm97Zrr46t3SjjYNRenfci1rWBzVTPqZb9Fa63F5kv5Q/Ad/leAABmNs0ww5pARermfm+9MHAVB8pqLvSuuhiMewPF5R3pwpcbXpcKfqQCdzXl5obF9VinpuzS6zjIGeZ5tkvkke0O69WStiVw15o/AAAAjG6aYFbOkZv7Gr0CLGfkevscDWSdWa80DO5uNUHLXN1qhwM+4eqyn9w2gKelftCpSRvLDTe/kvM3AMCfpg9m9dAjIHbVhWZrnql5vXL5xPNc7S3LDccM30vN2RT+XTPPVFx2brjnUaU67+2HVIAzntuq5v3U8tqyU5/XlvwBvqj1u7507r97HkLnbwCAP63LsvxGvkiq/SU1NxwvXi8X5MkNt4vT5gIPV+/D0X6VHa0+X2P/A7Q7cu7c6+k7q9nrDwB817qu4/fMOnqhVZpsvHZ5zTIXgtzNDQjAOEo9t3K9Y3NzWMbrppan0sTpAChrGXpes+7R/J46d5/Z/tr8n5y6ZVl8H37BNE8zLHFzf6/cUEaulXogAADPKQ0XDwNOYZpw2d664fJSmr35IAH4V+48XCuc+qO0rCWvO53d/hpP3q+4V/qO4XtmlYi6PsP+fob9DjCWmt7eVzzhtjQPJgBlX7+m/vr28x5TB7MciADAWVcOt7jrWsU1EUC70pDtMyMi4u+V3Ou9smuGpcdy6+Xqufd+qezah6WUhseX9kMu7d5rvuEVwwxbbEO1wn8AwDfFwy2uLOcOrmsA6uSeBF479K50TxkPOwz/z5VTGqqeC4Btr0vl1W5/6v2aIfFnh8fvDZsPl9XsX75j6p5ZrXJRXvMQAcC75eZ7rLnQz/2anPolOlyeurjf+6W9lGecf/i3qRcA2qR6FaXe31t/UwoOlcpo+V6K18ulrbm/rdn+3DalAks1ZdWkK+3HM9vL+3wmmFWKZAtoAcC7HfmOr5kTay/v2hukljxTaVq3zzUPQJ2jQ9jODlVslSuvZchhLq87exfXllmzfw0/fLfPBLOWpXxRqls+AAAAm1E7PMRDEUtaekWNrrU9ZtgmjluXZfl9oZFrorYjBLV0nQQAALhGaVhfbvLy3PqpXkSp9C1DEvfy3atjS2+lVH1r6xmXX9uTKpU+1Qa59VJ1zK3v/vm91nUVzKp9/y6lk+YI9QMA5ue6AuAed59vv3Z+/9r28o91Xb/1NMNctPjp3lihcMLYkeoFAABAPYGsa31te/nTZ4JZuYnkRn36T/wUJAAAAMZ3d8eEmgeaXVGfVJ53bLsHuLEsH5wAPnVwOQgAAADooedTAHtN8n7FPW/u6bxXB7Pcv7MsHwtmLct8H3y9swAAAAD+9ZlhhgAAAHxbOFIn7DSQmo4mHtWTWzeXPrVezbK4jFwdarcnt05pTumaupXKgKsJZk1gtt5kAAAAIwqHAIbT0IQjYrbX8TzGqXVL6eP3UulTy+K6xuXu1SmuX5hnqpxQa91y68DVPjfMEAAAgG/LBWZa1z2Sdi/ok8u/tN6R7elZt9r1oRc9swAAAOAme72jeq83WhnQg2AWAAAADOKunk1HytHrilGsy7L8RF3HV/NIVgCAGq4rgK8KgzHxvFKpv7fXteuG6VPrpJan8ovTpeoQK9Vpr5xQTd1y+yJeD66wrqtg1ixcdAIAAABft66rCeB7urrL5ZX5C5QBAAAAMxDM6mzGoJBxzwAAAMAsTAAPAPAxfsgCAGYmmAUAAADANASzAAAAAJiGObMekns6Ye7RrWfSlNIBAAAAzEQw6wG5eSriAFcq4HU0DQAAAMAbGGY4kJreU73SAAAAAMxIMOtmueGFR9L1SgMAAAAwC8GsG7UEsnqkAQAAAHgbwaybtPSQ+v1+y+/3KwasatIAAAAAvI0J4G8UB54MAQQAAABoI5h1k70nDl5BsAwAAAB4G8GsAWxBp7jnVhiIakkDAFDiegEAmNm6LMvPBU0fswaTZq03AAAA8C3rupoAHgAAAIB5CGYBAHyMpyEDADMzZ1ZnLg4BAAAAriOY1dGV806Z1woAAADAMEMAAAAAJiKYBQAAAMA0BLMAAAAAmIZgFgAAAADTEMwCAAAAYBqCWQAAAABMQzALAAAAgGkIZgEAAAAwDcEsAICP+f1+T1cBAOAwwSwAAAAApvH30xUgbV3X4jK/qAIAAABfpGcWAMDHpH40AwCYhWDWoEo9r/TKAgAAAL7KMEMAAACqXDn1yZb3FT/er+s6RaeAUs/ZuP5P769e+zTe5lSeV24rc9IzCwAAgCpbMOFoUKElWNOy7p6ZgiC/3++P/Zyr+9P7q+c+LW3nmbIMq38vwayBpQ7YmU7CAAAA1DsauHqLr2wn5xlm+FJhl89cV+Ca7pw1eW7rtnYzzaVP1fdod2bdUQEA4Fq11+/bstR9xd4QutK6qXTb/UkoXHbk/mUEo+yv1HqpfVpzPxbnUSOVPt6+ms9baftm+2x8jZ5ZgwsPoJYDOz4It3/xAb3XnTPMM84/Xjd1AqzJL5bquny0O7MTEAAAXCe8N0gtSwUqUvcqufuNmnVLwZDUPUu4/kzD0EbaXzVpcvVNbdeWT017pPJNfQ5rPm+pus/42fgiPbNerjaYcyboI2AEAADflQok1MgFDM7eX9T0uprxHmb0/bU36iblSA+ovUBTLr/Sp4XM2AAAGaJJREFUekc6kfAswawJtPZ4qj3R1KZNReFz69bk2yPSnetCGr/OdXFN1aGmq22uPAAA+KLc8K0apWlM+K8Z91f8eai9jyqlO7ofZtx/5BlmOIkrAiZhN8qcvaBV60mgJfK+5Z8qJ+4yGv6f686a6kLa2tU29z8AAHzRkSDW1QwTa3PH/go/JzW9+GrTlcri3fTMGlzPbqSpQFIc4NlLX7tubfklpSh+bd6pk3KPnmsmBAQA4ItqJtXeG8mwN/fTkXVzPW7i/ON84r9HkdrPI+2vmjSlDgNhPWp6a8X7o7QfWj5vpbrHfzOWdVmWn8YZ095Qudw6ubHKNUP/UuXH9oJeuZNqTYS8NbgW97Iq1af0d83rUnlx/QEAAID+1nXVM2tUpSFv27C7luF6uSF2JTWBnJb1W3t+PenMfgIAAACuo2fWoI70pEq9VzOB+bYsTF/q3VUatnc0yBYvz9UrVbeWXmU1+Yb7INc7zjEDAAAA99Mz6wNKY5Nzy/eGF/YK5LTUrbXM2vR7ZQlaAfBGfpgBAGbmaYYvVDs/VcqZi9snLozvLtPFPwAAADxLz6yB1QzDy61XWj/Oo6YnUm1ed+lR5t5k+ntp42VXPdXxTFkAADCb3FQpPE/bMAo9swa196jUvaBT6tGjLWlSZdaUdySPljSbvfJq8zhT3t7rHuWeLSv2ROARAABqhfc74TW469jnaRtGIpg1sPDksP0Ll5fWqcm3FycvAADgrNIT3cP3uZ+2YTSCWYMLo949eiPFzjw1MazfXu+t8P/t7/h1/H9pWa6MMF28XimfUnmltLn1c2XlXu8tqy2rVM+adgAAgCe1PsCK+2gbRiKYNYkrAg41wwtbhs7VPgUxHJoYR/hzaVPrxPXcy6uUT6m8MO3e+rXbGb+fWpbbp6WySvWsaQcAAAAYnQngX6ymV1Uu3dUTjNcGT+JAVClNqaxUmlSerfNolbajNa8zUt19e89TBgAAACMQzHqpHsGoXA+olvV6dUUNy64JwIS9q76odn99df8AADCm3DW8H2Gfp20YiWGGL9Qa+ElJzdNVO7dWy/xebz7xtWzb0/vh6fIBACB3D1PzICyupW0Yzbosy88Hb3xHekVt4nmTckPrSiei1LxUNT2w4nqVytrLe6+HUWleqlRdSnnF6VL13KtLqk5xnqX9kFtvr9z471J5vnwAvunLvZeB8e3NG8tztA0jWNdVMGsWvYYNHp1fqndd7vJUXWfaRwAAADCLdV0NM/wKgSwAAADgDQSzPqImqNMrzdPWdX00kLV1vTUPFQAAHLNd0wOkeJohr/N0wO3p8gFgj97LABxl3l1GoGcWAAAAwwh7ZOmdBaQIZgEAAAC7BBoZhWAWAAAAQ0gFSARNgJhgFgAAAFAk0MhIBLMAAAAAmIZgFgAAAI8r9fLRAwgICWYBAAAAWQKNjObvpysAAAAAv9/vj9fruv5nGcCyCGYBAAAABQKNjMYwQwAAAACmIZgFAPAxfk0HAGYmmAUAAADANASzAAAAAJiGCeA7uvqRpFfmb7gBAHyHiXsBgJkJZnU244Xh1UE4AAAAgF4MMwQAAABgGoJZAAAAAExDMAsAAACAaQhm3aRmXqpUmnVd//h3NP+aPAAAAABGZwL4G5wJZIUTyufyqQlkxfnMOFE9AAAAgJ5ZN6gJHKXS1AacBKYAAACArxDMmsSZ3lS/3+//vbf0ygIAAABmJpj1EVtASyALAAAAmJlg1kdsgSwTwAMAAAAzE8z6gLBHloAWAKCnNgAwM8GsCRgeCAAAAPAPwawbhJOvp5aX0uzlWZP/1htr+ycwBgAAAMzq76cr8AW54FG4vBRgSr1Xs25t/gDAt/hxCwCYmZ5ZAAAAAExDMAsAAACAaRhm2JknBQIAAABcRzCroyvnnjC3BQAAAIBhhgAAAABMRDALAAAAgGkIZgEAAAAwDcEsAAAAAKYhmAUAAADANASzAAAAAJjG309XAACAe/1+v6erADCcdV2frsJhzut8jWAWAAAAj0sFk8JldwRsZgwKzRyEg6MEswAAAICsEQKNEDJnFgDAx/gVHxhRKSAiWAKE9MwalMg3AAAAI/j9ftkfQtyb8gTBLAAAAGhU6uUaB3i2tKnATyofASIoG36Y4bqu///XK/2RPHvlVUsXWwAA4GtS9zoj3//8fr//1y/8O5WulEe4fqkXFPCP4XtmbQdyzQksTpdaryZNnL62PAAAAL7hSOBqZqkg21u3lfEN3zOrRc2B1PtgEzEHAADoJ7xnmzlYkhvBc8XIHviaVwWzWtX0ytrrDnplF9DZutgCAADw771kfL+YW769t/27+r7vaEDtLYFG5jf8MMOr7B24LSeQlqGQAMA/Zv5V2nc+wLVmnzcqV//R5kYO6+i7jZm8NphV06sql26kwFR4EryzTrN/cQAwhxnP2TN/R/IdM39OZzwvtNA245bXU3hPOUub1953zh5o5B2mDmblosg9glGpLp+1k9Cn6jSjGevvpAoA8A/XcuPSNoysJqg142eYd5k2mJULLsUR8CMHWWtPrfD9Kw5qkW8AoCdTJAAzG+3eaKtPfF+Ymisr1fkhtf7ROvTke4KRDR/MCg/sUC6QlUobRpZz+dREn3P53HGAO4kAAD25tgBmddX562hAKFef2gd69die1jxK2+r7gRkMH8xqOZBKJ5G9YFWp91Mqun7XAd46aSDtjraptrmethmXthmTdhmXtpmfNhyXthmXtplL67Q6LetBb8MHs3qo6R7ZK01PqZP/XY9qbdES1S99oT19YmzpbTdL27yFthmXthnTG9ul13dNnO7ubXxj23zNm9uwpldK6RouN9n1Ez8Cv6lterVLnNedw43f2jZvUbtfj7TNFd/fR9x5v1/zeX/iIW9vM3wwq0f3x9oT5tF8rvgg5vLcvnRGO5mn5inLBadKPeDi7XpqO2uCbrO0zdtom3FpmzG9qV16fNeMZKS2Ga2tZzFSG/aSO85qruHi9bbXT3hb25xtl3jd7fUTRm+bGb4/ejjaW+5I2/T6/j7T/jXr9Qpk1dzPHr1WGfH89JThg1nLUv/h37Q28NmL3qsumksng5FOsnsnrZmVTtopo7XNm2mbcWmbMc3eLr2/a8KbwKe/r0ZomzDPp/fHjEZowx6uuKZ7+vP0hrbp0S6pc93T2zpi2zz9eR3dkbZ5870izxo+mOXDXzbal21K7ovqqovmK/bJkZudlnoc/ZXs7evV0DbPrFejtW1G3t5Z1qtx9THzFN81+2o/V722bZbjpufx9tbjK1Y6rnoEiWc8vkZw5Hw3wj4Z4UcFnlP7/Z3q/Rl+HuNlqQBb/MNNKq9SmlJ9a7erJX28faV9kNuOVMegtxg+mLVn70Oeasy9rq25gyP3OvfhjsvLlXnGVR/IXl9UuQOodGCdLbvnl/ITv0Ra71/aZtz1rmgb651fb7RjZs+T3zWbozfeX/2uOWrk46Z2vdHacM9VgZiW42r7u9Xsx9eeqwNCV960jtI2vEPL9/decCZOt8kFecJ79Xi9XJqW46zleEzlWwq01eynUjzkLaYOZtV8yHMfxHj98PVeXrkP1155qTJrty9ePov4ZBIuL60TeuKgaznhxMu5lrYZl7YZ0xfa5ch3zbI8v41faJu3+2Ib1l6T3RFYqSk/521tM9MN6tVtcyaQOmv7L8s9n4Hex83R7+/afFvuOWvTXPEZye2HUj321gvXmen80GLqYNay1H+Y4oBUKU2prL1fn2rz2hMHxcI69Mj/Lrmg34haLs7e0Dazqf3C0Tb3ctyM6Wvt0vpdk/o+v/OG2/lsftpwXNqmzVvOfT3vM2Zs/zvus644bma6V9ykrh9y79WmO7ofZtx/PU0fzGo9aFob/KrueDUf+vCEES+nnyP7U9vcQ9uMS9uMSbuMS9vMTxvWGbFHfW6dL7VN6p7mjra6um2+eAP/pFmOm9woqSvKaO2teqYs/jR9MGszWwPf8aG/23ZSSw3NDNPEy+Lg4ugnx82o9ULbjEzbjGmmdun5XVNaNorR6kO7Gdswd0zUXsPV9lR42sh1SznTLttN91vaRhDrOUc/N2e/v+M0e5/7uNzU36l1SmnCMo/2worTpLZ5r6zcPtire/z37NZlWX4zbEzuA5Fq4HBZzQc8lPvQ5IYklKTKm2FfL8u8H/JZ6w3wRbOes2etN98y6+d01nq3mHUbR6r3lcGsUbaxhf0xjpGOkzdb13WenlmloXilZXvvt5R1dToAAADKajsptDoSFKqduia3XtwBY2+9ljKuJGjD0/56ugIzGOFA1ZUWAADgXy1zFt1Vj/jv0jrx39u6I2wTjG6anlnL8t8hhbVBpiPBqHho4AgBrbsJoAFwNd81cB3H17i0TV+pKWeeKLtm+dl8GZt2u89UwayjkxaeeYpGTVS9ZNYg2Ix1BmAuvmvgOo6vcWmba426f2smDg/TjrodMIqpglkAAAAwk9qnyemxB/WmmDNrXdfkIzbDx1mm/i693ltWW1apnql0pXIAAAB4l5YRRXpkQZ3hg1lb5Lo0xDCOcodp4/HT8QkiXJZ7kkSprDBglSu7VD/+VApc1uyzO/drTQC0tj6t6Vv5vAEAwBwEtGDf8MGs0N5BfeejS+P1twDVXtBAz6yyVLucnbesVW371DydpGVM/JWBTl+IAAAAvIU5szqJx0HnCCrUOfoEyhmfPDlTXQEAgP+KR+xsciOMclPSuDeAOq8KZrUc/E+fKJ4uf3RXBKVKXyKpL5XUF8+Rp2n2lKtvvL9SwdV4CGy8f5/eNgAAmFXNqI3a9MC+4YNZqWFXueh1ar6qXHAitU5uvb1yU4GP1Pu5ubxIOxrQygVqcp+J8O943b3XdyrVN/X5zn3u4vR7+wsAAPa0jE658p7IdSx8w/DBrGU5NxfW3uuWZXvl1eTjxHqtmvmmcr2RavO/sg1L+Zfm09r7HJbSAwBAD6VRAnG60nX4mWtu17nwDVMEs/juSXmvZ17qCzNM1+OhATW9sVqG6OXS7g37q52XrSdDDwEAqFH6QXYmHtYFc3hFMCs32R7v0HuuqqOBr5Kzc7XlhhA+bYQ6AAAwv9zQwr1pYsJlqXSpH7/35orNce0L81iXZfk5aBlFba+lvXVqJntvWZaqQynAVjMcsJS2ZltT65S+1FvSOycAAHDU3vy1ubmO9/4u5VUa4vjkvLdvZX/ypHVd39Ez6wu+crI40j35zDxoveZLO5pH77Rn5s76wucLAID75X5oPXv9WROkco0L7/TX0xWAGXwlmAgAAL2NNI0G8A56ZjGsKx/Z21L+0To8XX8AAHiz1DBD4BsEsxjSCF9Ivbo9l4ywnQAA0EtqAvf4ujieN2tLE+ez9ebamyM3fp0qK/4bmJtgFsPxJQMAAHNqmQO3Nu3eup5UCN9jziyGEv5KU9OrKU4Xvk79XZN2L58wTao+e/WN18+VCwAAAPyXYBbDyXUpzqVJPdp3E46hz6VNlZf6pScOtIXp9+pcKqNUDwAAAOBPhhkynDse0XukvL2uzKUAVG2A6n/t3etunDoUBlBbyvu/MufHKRF1fQPMgJm1pCgJA2bDNCPx1RchFgAAMMLVzxZXtm9YKC3CLKZwdmXBT6jVlU48eaQNAACAPWZ8vvAf/PQwzJApbIcJtuRWR2ntP9KI9nyAAwAAQJ6eWTxKa4ne1n65SdlbbZbm0UrbKy3rm54j10ZpOeLtz7W5vwAAAID/xRDC4sGZb7Vnbi0AAIBZzPqsM2vdfE6MUc+sp2oNM/PHDQAAwJXM98tTCbMerPThYD6lMdJhgAAAAPytNNXKyvMUdxBmPdQ6f1L6oeCDYhz3EQAAoKw2hzHcyWqGAAAAwG7pwlkxxuxiWjCaMOvB0hXwAAAA4CnWHlrpdyOKuJowayI+EAAAAHg6z61cTZgFAAAAwDRMAP9w26GG0m0AAADg2+mZBQAAABS1JnXPTQQPV9IzawImggcAAOAutVFC29eMJuJTvibMekMY9IZrWPmQAwAAAI54dZi1DX+EJ8/ivQEAAACOeG2YFWMUkjzY9r3xXgEAAIz3ptE9sPW6MMvKf/OxYiMAAMBYVz5b6ZDA3V65mqE/qvl4zwAAAIAerwqzpMNzs2ojAAAA0PKaMEuQ9Q4CLQAAAKDmNWEWAAAAAO/3dWFWjPH3a0RbZ+u4ou0zRtwbPasAAACAq7wizNozxHDdb8SQxDNttI795JDJbfh0930BAAAAqHlFmAUAAADAd/i5u4CnSHsn9f6e+3nbM2n7Wuvc6z6l39N29tScbk/bzvVu67mW2n2p1V6Tu48AAAAAIeiZ9Ssdfrj9vgYr23Al9/O6XxoQ1Vboy+2ThkXr66W2e66hVGNp2GXPtbTuS+51AAAAgDOEWQVHeljlXmtNqH4m6GnVlOvdtHdusbS99Fp6athzXgAAAIAawww3SsPbSsP/etu8QqmmK4fo7b0vZ+4bAAAAz5DroDF6ITHYQ8+sP2q9p0aEMbX2z7R3x4fGdphhrQYhFgAAADBaDCEss4cNe3oilUKl3FxPuWNyE5un7ZQmh2/VU5o0vWefXLu9E7Xnfu65lr33ZQ8TwAMAADzHqGc9OCvG+H1h1h3t3WHma5i5dgAAgDcSZvEUMcZ3DDOsrRa41xuClDdcAwAAAECOCeD/eMP8Tm+4BgAAAJ4n14nEsyd3EWb98YY/wjdcAwAAAEDNK4YZhjB2qCH3MUQSAADgmbbPap7buNNrwqwQBFqzE2QBAAAALa8Ks1YCrfkIsgAAAJ7PcxtP8Lowa1kWPbQmI8gCAACYh+c37vbaCeBLgZY/uvtZAQMAAGA+nrF5iteGWSHk/6j02LqfDzsAAIC5rM/S2+e5GKORNtwihhAW//AAAACAnFyQ1fMaXCHG+L45swAAAICxSmGVEIs7CLMAAAAAmIYwCwAAAIBpCLMAAACAqtJiahZZ4w7CLAAAAKBonRcrDa5M/s5dfu4uAAAAAHi2ZVlCjPGfQEuQxR2EWQAAAECT4IqnMMwQAAAAgGkIswAAAACYhjALAAAAgGkIswAAAACYhjALAAAAgGkIswAAAACYhjALAAAAgGkIswAAAACYhjALAACArxZjDDHG7Lbc9j3tfkqu1k8c29P2iH16z9W6liuvlc8RZgEAAPDVlmUpbtu+dkcI0nvO3DX0tnPm2JZW2737tMQYw7Isv1+lmo+eSwD2LMIsAAAACO3AYk8QsoYrQhAYT5gFAAAAIXw0fMoNicv9nn7f7tMzrC7XTu5cvTX01L59Pd1Wq6O0T63eUv29wWPPENOe+1e7PsYTZgEAAMAfowOtXHvbIXG5bev+6VDH1vdaDdvvuXP11lAazpfWkF5fenzuuNI+pXpL19r7Hubazb03PfcvV7veedf5ubsAAAAAeKOeEOPMnFx7eiCl58yd6+zcVWu7tXaOzqF1RSDUCppKtfbOyTViLjDyhFkAAACwsac3zXa/tHdOul9vD6qe2mr75moq1TJLr6Hc/Sy91rvf0fsw4/17G2EWAAAAJHoDrbO9b44GX1fWdNR2WN1VNeSGAdacqePK6+CcGEJYvDkAAAB8q1LvnTTM6OkNVOqpVdqWa7+17UhtubmdttLwrlZD63p65rXas09tbq60xlz9pf1ydZTO1bp/Z2pnnxijMAsAAABmo9fQ39yP7xFjtJohAAAAzERww7czZxYAAABMwHA1+J8wCwAAACYgxCpzb76LYYYAAAAATEOYBQAAAMA0hFkAAAAATEOYBQAAAMA0hFkAAAAATEOYBQAAAMA0hFkAAAAATEOYBQAAAMA0hFkAAAAATEOYBQAAAMA0hFkAAAAATGNImBVj/P06sz19Pd22p57c77Xzbre16tpTCwAAAADj/JxtIMYYlmX55/e920u/r9v21LOnzqPHAwAAAPB5Hx9mWAuESoHRmRBpbbP3vK39AAAAALjPY+bM2vbcOhoa9faeOtLLag3EBFoAAAAA93lMmBXC372o9oZGe4KsMwRaAAAAAPe5NcxKA6ijwwn39LTSwwoAAABgXqcngD9q9ITquRUMTdgOAAAA8C63hFnboGlE6JRb/TC3cmKrlh5CMgAAAID7nA6z0iF721UBc9vXbWlPqtL+6TFnhiKm56vtlwZureMAAAAAuF4MISwCGgAAAACeLsb4rNUMAQAAAKBmWJhVWx2w9dr6Vdt2trZSW2fOsafOkdczytPqAQAAAGgZEma15rJK58NKX9t+324fNfyxVdvZdnvauHIo59FQyvBSAAAAYDaPG2ZotUAAAAAASk6vZpgLn2qrG9aCqtrra5vpCoO5dtN9S+cotVk6z16lY3PbW+de6y7V3Fp9MW2r5zqt4ggAAAA8zfCeWWuosjf8aAVZa5u5MGe7Pbdv2k4puEnrrrXVez3psbnt222tayztk+7baqt1nUffRwAAAIArne6ZVbMnCKn13OqZc2trz77pcdsA50iItT1X7tgj4dCIelrnz7Ur0AIAAACe5tIwa69SoFUaQldr58i5t+2ntRztmXXk2E+2ucpNwL89j0ALAAAAeIJLJ4A/EriM6H105PwjQ5vRQdMnbYcZhiDEAgAAAJ4lhhCWs4FFzwTspSGEtcnIS9tS6dxQrYndW2FTaRL01mutmkuTr+dq7NmWttl7XK6OnjYAAAAA7hRjvCbMOroPAAAAAJTEGMcMM2z1dhJkAQAAADDCsDmzamGVIAsAAACAES6dAB4AAAAARhJmAQAAADCNGEIwBhAAAACAKfwHrAhOf1wUXnwAAAAASUVORK5CYII=')
