# Supplementary material for: Identification and functional analysis of non-coding regulatory small RNA FenSr3 in Bacillus amyloliquefaciens LPB-18
Source: PeerJ. 2023 May 15;11:e15236. doi: 10.7717/peerj.15236 (PMC10194069; doi:10.7717/peerj.15236)
Supplement: Supplemental Information 4 [file peerj-11-15236-s004.zip › KO/CK-vs-T1_map/map00270.js]

getPicJson('data:image/png;base64,iVBORw0KGgoAAAANSUhEUgAABJQAAATsCAYAAADW29jpAAAACXBIWXMAAAsTAAALEwEAmpwYAAAgAElEQVR4nOzd7dKjqLoA0GRq3/8t5/yY4wxDA4KiAq5V1dV5E1TEL3wE/H4+n98HAAAAACr97/P5fH4/MSUAAAAA9n2/389fT2cCAAAAgLkIKAEAAADQREAJAAAAgCYCSgAAAAA0EVACAAAAoImAEgAAAABNBJQAAAAAaCKgBAAAAEATASUAAAAAmggoAQAAANBEQAkAAACAJgJKAAAAADQRUAIAAACgiYASAAAAAE0ElAAAAABoIqAEAAAAQBMBJQAAAACaCCgBAAAA0ERACQAAAIAmAkoAAAAANBFQAgAAAKCJgBIAAAAATQSUAAAAAGgioAQAAABAEwElAAAAAJoIKAEAAADQREAJAAAAgCYCSgAAAAA0EVACAAAAoImAEgAAAABNBJQAAAAAaCKgBAAAAEATASUAAAAAmggoAQAAANBEQAkAAACAJgJKAAAAADQRUAIAAACgiYASAAAAAE0ElAAAAABoIqAEAAAAQBMBJQAAAACaCCgBAAAA0ERACQAAAIAm/3s6A3u+3+/TWQB4xO/3ezoLAAAASVooAQAAANBk+BZKG0/qgbfQMhMAABidFkoAAAAANBFQAgAAAKCJgBIAAAAATQSUAAAAAGgioAQAAABAEwElAAAAAJoIKAEAAADQ5H9PZ+AO3+/3n8+/3+/z/X4/v98v+Vvtd7l5xLa0pd9z8w9/z61PSWraPeF6xcs7mpfWfKTK/8hyw+lbtlG4zNx2SeUtXkZqPntlmFrGXfvCE+Uez3uvTFvyVtqOe9Pv7QN7+0LLcgEAAGa0fEApvklN3XTGaVIBo9I8tmnitGEgYO9mOU5TCkTt5S+Xx6N65KXlZnovCBenLS13L+3eNsptl9pgyJHt+dS+8ES51+YpPv6Oln9pP6xZVin4t7ceAAAAK1m6y1suQHBkutI8cmn3ltXaaqTFmdZJuWWeycuRaXPT1Qao4iDhXpqjcvlJ5f9MoO+ufeGJct/b90payv+sluW0BlIBAABmsnRAKSfXCuXMPFq0LKs1b71voM/kpde0re5azhF3luHd5TByufckSAQAAPCCLm+tSt2ets9n5n1ETXedszfztd2DavLSU8vyegQ07giKnCnDO/aF2uX0Wl5tl8In1B77dx8XAAAATxNQ+n97N4SpMXeOLCOcx5X5u9KTN89Xl0Fq3leU6ZVBpSv2haf3vbPjcvVYdsuxL7gEAACs7pVd3s74/X6nu28dvdGsWe7ZFlTbvx55ecosN/JXd3+7uxzu2vee0uPYBwAAWMUrA0qtN4Qj3UBecUO7taaI/9UELGrzcqbFxso38SOPS3VHuR/d93rn4chvsZX3UwAAgNjSAaXcW7aOvgHtCke7v10171Z3dv85Mp87uwCmlt36VrQjy65x9u1yI5b75kz516ZpobsbAADwBt/P5/Mb+ean92DYufmU0qReab431k74e+mGNDX+TO2y9lpEtA6oXJPnI3k5E4yI89Q6Xk9pcOfc+pa+39tPcsuu3Z6tywynvXJfuKLcjxwvufmnpjt7DG7f5bZBa3m1HAc9znsAAABX+X6/7wgoAczEeQ8AABjZ9/tdu8sbAAAAAP0JKAEAAADQREAJAAAAgCYCSgAAAAA0+d/TGah152vIAQAAAMjTQgkAAACAJsO3UPLabAAAAICxaKEEAAAAQBMBJQAAAACaCCgBAAAA0ERACQAAAIAmAkoAAAAANBFQAgAAAKCJgBIAAAAATQSUAAAAAGgioAQAAABAEwElAAAAAJoIKAEAAADQREAJAAAAgCYCSgAAAAA0EVACAAAAoImAEgAAAABNBJQAAAAAaCKgBAAAAEATASUAAAAAmggoAQAAANBEQAkAAACAJgJKAAAAADQRUAIAAACgiYASAAAAAE0ElAAAAABoIqAEAAAAQBMBJQAAAACaCCgBAAAA0ERACQAAAIAm/3s6AwDwJt/v95/Pv9+vKX3tNOG0LekBAKCWFkoAcKMtwFMbTPr9fv/8O7osuML3+/3nX236s8sbRct6A8CqtFACTlGhppUgx3HKjlHErd/uaA030v7/+/12r39aCAKwOgEloFlrlx0I2X/qbTetqXLaynH7Lfw7LuP4tzgQEM4HarTuL9t+J8gCAOsQUAKauBngrLtbNcwuDgh9Pv8tt7Bb3NYNJxdkim/qU/OBu+UCnqV9OZU+TLf9nlpGLm0uKJv6Lj5WcgHe3DoAwAqMoQRUiW9UoYcw0EFeGDDa5MqtdIzmWjopf+6SC9Z8Pv9txRR+DtPk0od/x8dLHHSNv8vNNx7vLDf+WWr+cdpUGgCYnRZKQDXBJK7gButfLd0Bex2PjmvOqn3YsHecp4I7ten30pWWHc8nN9/cetaew5znAFiNgBKwS8skrmZslfRxVlMmvcrt7eXPMTVdzo7u21fksTWoU3Nuqp2/4wuA1QgoAUVuMrnLW4JKYZebUKlVRJwmN67S9n/ctSecV6670OrlTn+5sbxmc/d55w3nOQDe4fv5fH4uakCOii93sr/BHGrH78q1WAq/axkcO7XM0hsOc/ktBWVT67LXEqtl/s5xAKzg+/0KKAFlLTf4qQp2r4r0KIGGp/JRW35337D0Lo9RtjNAyLkJAP7r+/3q8gbktQaTap8GHzFKRf6pfJTKLyz7uwe4HmW7wJ6ZB0R2nD1LMAkA0gSUgNNSlW1v7gJGM2NQwHn0ObqoAUDZX09nAFhXaZDh7V/L36nPqfnWiJeRmr4lTy352FtO67xS08XfpZaRmvdeueyVz5F1CAlEAqOYdZBxALiLgBJwiVRgYhN2z4r/T70pKPU59Sarbbq9gERqGanpS28vOpqPmuW0rFNchvFySsuI5x1+V5O/3tsFAACYhy5vwCVaXgGfS1eadu9tQrXLLI37dEU+aoJDrdO1zKtmfVvnuZdGIKnsSLeaUqAWVuHYAICxCSgBj2gJOLXMsyVdfLPSKy+l+YTr/HSg5a6bLDdz+3Itv1JS6bbWgMr6uFz5hcdp7bHdkiY+D9iGf2rZBnEaxwYAXEeXN+C0q7ozHZ1nTZe3z6c8xlMPTweMat2Vz1nK4ylh18Bcd9HcvjtKkHJWuXLLdQOtnX4vTTx/9jk2AGAc38/n81OJAVJan+qWnrTnnjCXntjv3QjErTpy05VaBKTymFruXle1Uj5itV3icssslVdNnkvlkyqb2nLYW4fafeltrQlK65sbx+rIvN6upZyPzuPM9Lnf37xNa4JAjg0AeMb3+xVQAvLuqIBfvQw3EfPZC6IdHUtqlulCqWBeTZcf0nJd2mrL9ooub3u/2ab7emw/AKDN9/s1hhLwHMEkcloHQj87zyena+m+03O5b1PqcnZk2ju9dZvuteYEAJ4loATc7szgwy3zvmLgb7jK2cGfnw56zKbl3FDbrYrrOTYAYBwG5QZuFw5A2/sJdG5AVhhZ7eDMuePmTIumN4sHQBd4GJNjAwDGpIUSADyo9UY3fBPcmfm83UiDX2v5lObYAICxaaEEnJZ7wp96Upz6Pf4uN9ZJbn6lV3mn5h0utybfMJqwxYZXzvcXnyO2f7lB13MtnGrS0Fd4PDg2AOBaWigBp4VPhVOvjI/HMgq796S+r/mcurlLdXcLb+LiLhE1+YZR6crTV1iOYUCiJf2RNHu/AQCMSkAJ6Gbv5mnvyXwY1MnN94wwkJWbvxs7AACAfQJKwG1q3upWM1j3mWVr1cEK4q5U9mcAAO4moATc7okb4LibHWMSHOFKjv33cB4BgOt9P5/Pz0UXyKm5wQ9v0lJjEaU+x9PmWibFAaDcoLgtLZtSaWvyyvUElPbl9nHlBgDAXb7fr4ASUOYGnzvZ3/YJKAEA8LTv9/v56+lMAABAT7o3AsD1BJSAImMOcRetk/aVjkXHKQAAdxJQAnYJKnE1wSQAAJiLt7wB1dz0cwX7Vb24nJQdAABP0UIJqPL7/bRUojsBEQAAmJMWSkCTXFBJUIAa8b5jvwEAgDkJKAHNUkEALZeoIYAEAABrEFACuhAoAAAAeA9jKAEAAADQREAJAAAAgCa6vAHADa4aZ+yO8ct0aQUAICagBAA3mTEwY8B9ZjTjsQYAs9HlDQAAAIAmAkoAAAAANBFQAgBgKbpqAsD1jKEEAA8Jb3pzY77UpNnS7f2emk/t/AEAICSgBAAPiANAqYBQTZrt+yPLqp0/AADEdHkDgAfUBG5qgzt76QSJAADoTUAJACbQq/WQVkgAAPQgoAQAg+s1wLCBigEA6EVACQAettdq6Pf7/TPm0Rm95gMAAAJKAPAgXdAAAJiRgBIAPCQMJmk1BADATP73dAYA4I22AFIqkLQFmuLfwpZMqWBU3Nppbz7xb1pKAQBQS0AJAB6wN2ZSbZpSutb5AABALV3eAABYikApAFxPQAkAAACAJrq8AcBNDLwNAMAqBJQA4AZXdMGJB+EG/ubYAIDrCSjBYEpvdTqSLkwbv/2pZtqj6e/ipgEAAOB+xlCCgWzBke3f2XSbOE04fa2at0X1VtM9SDAJAADgfgJKMLDaYMmZoIqADAAAAK0ElGAgv9+vulVOKt33+/3n+/BznCb8P0zbc8DgeJ5H/s7lc2994/XovW4AAABvJ6AEg9mCRXsBkFS6sLVRruVR3HUt7j7XI/CS6lIXLzf8vyZ9mCY1JlScLgwu9Vw3eFIYeM0FYwEA4A4G5YYBxcGRs+meVBpUPB4kvGbsqCPLc6MNAADQl4ASTOCJN6y1LLM2bdgaKf4+nM9e66pWowbbAAAAZqXLGwwk15ImfqPbHS1uat8it/fGuZq87gWSjsyz53QwipoWiwAAcIfv5/P5qYTCGOKAR6m7WCldbeAkFaCqXWZt+lyQKe7ulppfPI/c36k8hWlbA1YwstZjEd5o5K7gALCC7/croATcT0UfzqkNPsNbuc4AwLW+368xlIB7qeSPbeZugfYrYON8AADXE1ACbqHb2Txm3EYzB8KO0JUTAICnCSgBt3DTCwAAsA5veQMAYClva7UIAE/QQgk41HUmVVmvnV5XHTgnPP4cTwAAPEFACfhHeJNaujlN3cB+v9/igNueFs+pZp/YS7M3EPuR3988uPuR4y+cbtMSAL6rrEvBsdrzU488vHXfAgBoocsbkLTdoKa+/3z+vKHb/o6nyc2H8W031tu/3P4Qpkn9vreM1t/fvD+1Hn/hdOF2ym3Pq9QuqxTI2X67OtgjmAQAUEdACShKBYRyN1ypFhPMq7UL45F5uHlvV3P8hXItbmqCStu0jmUAAGK6vPEoNynzuKIbiO0/v7BlzBX7RxzMKAU47E/3S3VDi1tRbX+ntl3q7yfyVsrX9jkOmPfOLwDAbASUeITK+FjOtDDZm+6KeXOdo0GZ1E332Xy0jpv0hv3pqaBZLqiSCxqFn+Np9/7uoTVvqfTxb/H/8TwBAN5GQIlbCSTN48ggyqU3v2k9Mre7B2Y2CHdey/HXa3l7Uq13WuZ/xbYNg0bhdymtgUrnMwAAASVu5IZwfDXbJ/VE//PZDxaeueHkWU8cuzVd2t54Tjl6/O3JdQ87EthrOY/UvpVub55x2lwXt177y9v2OwCAFAElbvHGG7+ZtG6b8Kb2yHzsC/Oo7d7T8xivCWK8+ZzSevzlgjdxt7MzrthGLYPC55ZdGm+rx/7z5v0QAOD7+Xx+KkNcTaX7XWzveaXGkgnlfsvd0Odamez9nstT7ru37nMt690SAC4NaJ36bq+1VK4FVa6lVS5tyl6XtFI+SgOEx8tIDeD9xn1uFm89JwDAXb7fr4AS11OpW1frTaL9YHyzHq+z5vus2dd79vwDALzV9/v9/PV0JgCA9xFMAgCYm4ASl3LDsK6wa0hpkO3adMA7pAYVBwBgPgblBuA/BP64kkASdxC0BIDrCSgBzWrfmnTl25W4hm0DAADU0OUNAAAAgCYCSgAAAAA0EVACmvQYgNsYPQAAAHMTUAIAAACgiUG5gSapgbdTAznXpgMAAGA+WigBAAAA0ERACQAAAIAmurwBANNLDfa/1802nqaUfksbptmbPjUNAMAqtFACAKYWBm62f+H3uWni9CW5ceG272vGkgMAWImAEgAwrVwroJqgUir9EQJH47FNAOB6AkoAwNRywYNSUOH3+yWDTd/v95/vw89xmvj/MF1putoAFwDA6IyhBACLErwoC4NKYde18Lvc2Exbl7c4Xfh9HGQKv9eCBgCYnYASACzmTYNBnw2aXRnkiQNSAnz3EbQDgOsJKAHAIt4USArlggejBXDetl0AgLUZQwkAFhC/dewtcoNv7wXXngw2jRboAgA4QgslAJjc27v3bF3L4kDNXpmE6cO0pa5qqXGR4vGTUsGt1HhNAAAzE1ACAKbXGqTZS98yvzjtkbfOAQDMRpc3AJjY21snAQDwDAElAAAAAJoIKAHAxLROAgDgCQJKAAAAADQRUAIAAACgiYASAAAAAE3+93QGAOAp3+/36SwcFo6dtMp6QC/2KwC4noASAK82441nKoC0ynoAADAHXd4AAAAAaCKgBADAUrR+A4DrCSgBAAAA0MQYSi9219O7K5Yz41ghwDzC81bpfFOT7vv9Vp+zwrTxufPIee+J9djmlRs03PkbAGANAkovN2PFXjN24Epx4CQXSKkJsLScr8K0qTy0emI9UvNqCagBADAPXd4AINAS/NgLtBwNpPQIwNy9HqXAkQcBAADrEVACgAN+v9/n9/t1CZbsBWOubOHTYz22PH6/32RXvV7lBADAOASUAOCEXsGYp/Vaj9x8BJUAANYioETRXuV/exrdMr5Gj/kA3OHqYM9dwaQ7ljNCUAwAgPsYlJusmmBSzYCve/NrnQ/AHe4M9ly5XOdUAACusGxAqRQMCZvdH33jzV2ezMtd3RNGKWuATXjurQmW9xp8u3eA/a71aM0LAADzW7rL2zaWQ/x5+7s03R1qgjUjV77DgFOvGxU3HMDTwvNaqvVQ+FvqnBVOE6bPpbnKnesRDsgdB7Fy8wcAYG7LtlDKVVxVaPvabiJ6BZMAnlbzwKH2oUTrtSj+/sw16+71SKVxzeUp9j0AuN6yAaUW8dPUz+fzx9/hd6nvj/5ds+y4i16qS0Scv7uEr4o+232wtlsGAAAA8Kylu7zVCAMin8+fQaOtq1wqCJR6Mpv6vyZ96nXLqfRxfvde03ylMPBTWn78BjctkQAAAGBur2+hdLYlTG763MCqR96Ctre8kQM0ewPOAjxt5HNoi1XWA3pQ3wCA670+oNRTrutXrktbavqjy71CbsDtXKuo1jcTxa2tUvMBuNIq55tV1gMAgHkIKJ3UEjip7ZZ29Kla76dxRwdhbZ3WjRAAAADMZfmAUqmVTfx9/IrkXAuc3DhH4W+51y/nuoCl5pkacyjObykvAAAAAFdYPqB09tXMPbqnHc3D2dc5AwAAAFxh+YDS3WYbBNIgrgAAAEArAaVOZux2dkdeZwuwAQAAAPsElDoRNAEAAADe4q+nMwAAAADAXLRQ6iQ1FpFWSwAAAMCKBJQ6SI2f9P1+jR8EF5p5QPlZzgvKGAAAyBFQOik3GPfv9xNUgovNeGzNFqRRxsCMZjx3AcBsjKHUQa7SojID/9qCrAAAAMxPQAkAAACAJrq8AbfZWilpvXeMwf8B6rjWAMD1BJQ6yFVadO+B54THX+6moiZNy7yuvHkZZfD/J8ost+41+QAAAK4hoHRSbvDt3GDd8HbhWEpXHR+p4zFeVk2a0vdxmiuNMvj/E2VWs+0AAID7GUOpg+3GZruxE0yCst/v959gyBXz72kvj3cc6yMM/t+yrB5lVgocaQEKAADP0kKpE8EjaBcGY59Y9hawKAUuwjz2Os6vWN+RAiw9yizcNuE8a+c/Unm0cj0BAGAGAkodaZkExxw5ZnoEDFoGCe85oHjrPGrW9YrzztkyPltm4bSp+ZTmP/N52LUEAIAZ6PIGLG2vFUvYCmZkuTw+lfc7xjF6a0Dl6i6hAADQg4BSJ2Gl3w0AjKEmmPT5fIYPKuW6Bj7VksWg2PcIA0sAADAaASVgSXF3qZ7ze8Iog/+3lOvVZfb0NgEAgDczhlIHqZsqNzrwnO2YLB2bccuP8HhNdYUrvbo+XN6Vx/3T55Sacj1bZnvbpzT/VfUcvwsAAHoRUAKWU7rxTr0tLJfm7HxWU1Mevco+l+YtZQ0AAKPT5Q0ABmcsJWgj+AwA1xNQOqlUwVf5BwAAAFakyxswLUHb6yljAAAgRUDppNKgs8B1HGfXU8bArNTHAOB6urwBAAAA0ERACQAAAIAmAkoAAAAANDGGEvA68UDTpXE2UoNSb+m3364ap+Ps/MO8XzmWiLFKAADgfbRQAl5lC36E/0pvMtsCJan0VwdRzs4/zPuVBJMAAOB9hmuhNPMrqsObqlXWowetFxhFbl/cgkT2UwAAgDrDBZQ+nzmfdpe6xcxk5kAYPCkOSOW6m8Xfh62dSi2faud/RmqecZ5S+c2tSyq/M54XAQCAP+nyxuX2uhTBDL7f7z//4qDI9t22n8fd6lLfb8JATa4LXu38z65fnLdUnlL5za1LKr/OBQAAsIYhWygBjKbUsqal1U0qENNz/mfkgkqtecq1sAIAANYhoMQt7hzIGM648s1oV78driXvcdpc3nrl0XEPAABrmb7LW81T71KavenDbi5Xuno9atNcKezy8nReeKdcl6uwG1vYlay3vTGSzqrNe9xlbi9vvfLXcz4AJYLYAHC9qVso3RFMSo0n0tsbgkmh+AZ2diqtc0kFlUrbMB4HaO+3ePygeP65wE1unKLW+efyV7O+qdZJe3lKLaOUX8cLwHmr1KH4L9dIYDZTB5TOWmWA2Jr1GHFdV7loulGeT8u2ahkrKDVAdcty98ZV2pt/6/Jq0rbkqTSt4wPgnCu7ZDMG2xiYzbRd3mpaC51tUZR6S1Fvd6wH1/L2KgAYy2rX5FRXZdbT+w2uAFebMqB0ZxBmO6ELJrHHxZ8jct3SAGAbd1Jd8H2MOwrMYLqA0t1BmNR4JT3nezYNYxFUopUnzgCUuD68l20PjG66gNLn8+eb13JvbdpLU7Oc1OC0vdy1HtxLUEkZAMBZHizy+ahTAWObblDu1FuW9gaJHfGCvMp6AADQlzofoSuH4AA4Y8oWSjk10fv41dap6cK3doUthO46ifdej1IaruFpkjIAAABY2XQtlGI1r6XOpWlNf6VV1gNCnqgBwHVKD27OXnufun6HD3Zrvh+dehCwsqVaKAHj0VIJAOq1BiDCFzv0fMnDU0GQmgelV+tZbxFMAlYmoARczqtvAaC/EYIvALzXkF3eVrnpXGU9oIetcuu4gL+54QOuFncTi8cJLX3O/Raeu/a6oe0tv2Ve8XxT9Ypcq+h4PeJlpvKYWsZT5ZibDuBpwwWUVjlJrrIe0JtjA/4263ggwBzigMjWHa4UAMkFUcLf4v/jZdUsf29eNesVzzPs9hfPL5WXVFAnNb+nyxFgZMMFlK52R+uIq5bhAgOwjtyTb+pp8XivmfbRUfN65/F+ZAzDvRYysb1BwXO/17TEOZLHLU9xmjPl/XQ5AozsdQGlz2fcSkaJCw3AmjyZbpPqosI9lH0fue5XvbW0+jmqlP87lh/m46pz6NPlCDCyVwaUAGA0xsfYp3yeleoexDG58X9mNfr+MHr+NrPkE2AjoAQADE23wPHc1crmqFluzHMDRLdKDSQdd9VKjf8TLzcc1yf3WypdqqxrlpOaVypNbh1LYyfl8pIrn9wYUE+XI8DIBJQAYBBaKeUpk/EcGVtmFi3r1SsodEbu+Gj9vub38Lcz8zk7r9ZzQi7QdGZZd5UjwKgElCI1FflSmr3p956E5H4DgDcSYBvbCkHQVOuQo+tTU4fcW/6qQbqrzb4fAsxIQClQcwEvpal9zWnqbxdBAD6fNW7Qe1EOc5h5n30q36M/RDzSBSsVGLtj3Up5TXWTA6Cfv57OwErONvv1RAoA4B5PBpO2MXieDHKU6p1H8nW2S9pRpXIcoZwBVqaF0v/LDQjYmqZ1eRstlQDgvNQ1+s7r6uyD686e/1pP1bdWL1cA3kULpc/5cZOOLC9n5QEuAaDW0etu+Aan1JuYWvPQmu7KgMEd9YM3BDxWenj3/X6zbxLLpQt/j7/LjfGUm19un0wtL85rTb4BGNvrA0p3B5M+n8/pCi4AAO1WCiZ9Pn+2cN8CNfEr6+O6Zxh4zaXJfR932dtrFRimb8k3AON7fUDp80k/NTmSBgAYW67lxPY5/D71XU1Lj/i31mXn0ubyc3Zda+a1RyDgWXtvqNvbvmFQJzffM3JdKXu8WQ+A57w+oBQ+YYmf1rSk6WW1J2cAELsj8BAGf0qtMFItJcLvU9OW0oXLr20l0rNFSbz8o8tb0ZvrWHuDU6daEfVe9tmgJQDjMSh3QWt3uLhiFqfJPfUJv39rRQeAd8gFbnpLzbcUMOmdj1wrkZq0tYGdmhYntXlrXTZzeiKo9paA5dXeHBAFxiWgFKlpeptLs5e+Zn4A8AbxQ5U7roWph0B3ql3H2nyW5vf0uj5t5rrVFnipWYfUw8zU59xxtjd2UuqhZ+77mq6jpYewuc8AjEtACQB4zBtb6/a+WXbzXWfFMqodkyjXYq/0d+671rQ10xtLCWBOAkoA8CKpbtm1ekxXStPjxRe57ufxMuLl7LWUyLXKiKcvtbxoaaWxl7e9boOt65oapNuNPQBQ8sqA0hubfgPwbjVvWWrRu4VNPM+j1+q9fLX8XltWtdPsza9Hi5Kjv68WPJo9INbS7Y312ReAUb0uoHT1ydgJH3iDI+PepAIEzpfXu3OMolYj5431zFZHE1Ti85lvvwXe5XUBJa6Ve3XxxgUR1lJ7fOdaoJQqyvG8U4MM9z6nlOY7Y6V+1DzfEUgq7T810+7tl6XfnyjzHmU66v7ydrbLe9n2wOj+ejoDAKxhCxClvv988t11ctNs48SkxndpCTeJq20AACAASURBVAy0pCnNd7ZK/ag3IuF2vcre/nPG2W5mPfV+YDPi/vJ2V+zDzGHUczhASAsluipVelwU4R1SAaTS2DM1gwG7oaLW2f0nHKTadYtR5PZh++g6jj44AXiSgBJwGQGAd+t9Q17TBSn1udRVrvRGsJrpUt+lghF3jxUkGPKn3IDfZ7uIhfOo2U9S35f+jr9v3XdT+SrlYS/vPCfXFZc1OM6AGQkoAd0ZaHd9pZuYK7Z76eY2F0hK3YDHn3MtUeJWKrkAVWpe8bS5PPCM3PaL7bVSKu1PpeXkApXh96l0uX1yb99N5bOUh9S6MS7nEwCeZAwlustVzHmH8GaHdylt99xNae3NanijfVQY8Kld3tHlxGqX24Og1Xk126tny6bU77kxx/bU7n81eWhZLgDwPloodWbcBd7Mvv8+Nds7brmzebIb2N2tLu48LhyDaTXnp5ruY2flusddWX/IBadqB8y3TwEAKVoocYmw8qki+g6CSe/S2got7rpTulHNjSGzglXXaySp/Wek89OTQZqwS1spD0fyOFIZAwD3+H4+n58KQH8qVp5svmUf8EYkrlJ6401pUOzw+9JAw6k0LYMjl5ZfGtepRm1LmdWPuzPrVxp3q2b79ZhH6zy330v7emm8sJp0NXkPndlnn/TG4wUA7vT9fgWUrqLS8rc3l8Nb1v3tgUPa2F/qnAkorXTuWWldas26zjPke4Y80m7mlp/2R2Bm3+/XGEpXOfJEekVvXncAaCHgcS1lu64Zt+3MgTCAjYDShd48qGWumwhrsm2pEZ4X3DhT4y3daWevJ7xhGwEAfxJQusFTbxV6Qq5lVuoNT9v34bQ1UuNE9KrIrlwpvnL/u3rfXnWbAPveEFSaed1G3Taj5gsAViKgdKM3VGxKryBOBZVabxRKg5Ueze+b3kg34/q9IRD7Bqnt6IaPFvaX8cy2TWbLLwCM7q+nM8B6cpW1s5W4VEVQxRBgfb/fL/vWPZ4hOMNMas4dpTR7028PTXMPT3K/AcxOCyWmV/u65tzf4Wvv499SLahmH+sCYFa5oJLz8fXiclfmzOKOYFJcTwzrpo4VYGUCSiwjDv6Ef8cX91L68HM8vUoCtNurqDuOaJHaXzz5v57jlLfaax25d2y4zgErE1Ciu9yF8+4Kf+6JUctFfYT1uNNepad1EPWafUElCzjLeYSrrHzNf4O4FfrRNEftPYS0f63FtYg3ElC62eoXjtzg20e6idUGHXKtkuJ8Hc1HbNWLxZkm3S3za50P80u93dE2B0ame/s8ausbR9P0sFc/5Xk99gXnDd5IQOkGb2uNEQaV4u9r5S66R4MRYeukXkG91W6K7xrwdqUyA2AtbgjX8FQwabW64Zu0vnk6N4/Px37AuwgoXeytJ5TadQ4Hxq6ZPjW4di5NqlVEapq4qXM4/9SYSW+tbObGkkqpbT7+1uMDruSYgmNck9YS10FKdcNSmpbl2X/m1iOo1HM+MAMBpQu9/URSE3g5Uj49pwm/r83nm7dpSzBpz+rdPwGYx9vrbKup6Wrdszv23ktb7F/vI6jEW/z1dAZW5QTyHGV/nb2WRy1l37sLIgDAnpp6R9xaPTVd/H083MP2t3rpe6nn8gZaKF3AhSPfbeyOZT5V9qkLxkrjZ9UMfr6ly00HXM8xB+fHbWQtNS3Nc2n20tfMD2BVAkosw4X7eZp4AzAq1yPgbrq+sTpd3uhur6XOqnqPFXW3vSbd4dv7Um/ba5m/ZuAAjMB1CACO00KpMxUTZnVm4PKWaR0fAFxNfexd3vDgEmBEAkoAACxPkGlNtinAc3R5o6vSE6I3PD1KVWpUdAAAAFiNFkrwIm8I6gEAAHA9ASW68pavfwev3j6P4qq8vHEbAwAAvJ0ubwAAAAA0EVCCC7ylxY4udAAAAO8koAQXeUtQCQAAgPcxhhJ0lmq1UxtcGnHspZxt7CStlGAsM5w/AACYn4ASdJQKCH2/3+LA1QIyAAAAzEaXN+gk17po+zsOHG2BptnsBcgAAABYnxZK0FEuyBJ2DZsxiPT5zNUdD95MwBdcqwDgDgJKMKARg04q58AIRjw/0u6Ja4rrGAD0JaAEN8t1gUulAeC/50vnxzXYpgAwPwEl6CjX1aT05jdP2wHydOFbU/zyit7b2H4DANczKDd0Uhp8O/w9Nd32D4C/eQHAe2zjDF79gMUDHADoSwsl6ChXKa69IXLjBPAv58T3CF9eAW8TBs9z3UFTdcuaoHtt99KWumvqYenecrzcBdYkoASdrX6hTFX4jYUB9KRl0jvV3iDDSuJgUqo7aOr7z2f/mMnNryZdSRwAzgXEStPUqg2aOW/AM3R5AwCG4cbg3bRU4s16t2g/ei49cw52/oZ3EVACmpQqCioRAAB1agPopUBrbRC2tKzcPMJhHHLjnIW/x9OV8pX6PZ6uNO+a5dcIlxmvq+A27BNQAgAupWIOcM6ZwetrpknNPwxAlYJR4f9b4Gr7lwtCxb+H39XMOx6TqZQGuI6AEgBwuZqboZbubrkn2eFvvZXmO9uNy5EyyrUMAPpLnQ+PBkpqp7srELN3PdhrSbWXv5bzm5b3cI6AEtAsdYF10YUxjHwshjcrZ4I+e0/AW4JSLWlmu/Eord+R/KZuboH+jo4lV3tufbpLV6o1Us/pwusDcC1veePyi8mV87/yQnH161MZw8xP2O1XzCr3tqIauaf2Mx/L/Je3vfFmqbe+tYy1VCNON9rx1is/o60XrEhA6f/1rIjeXantcaKc8WR7ZTnf8frU2S9yqf7rs5ox/26eOatlH2o5H+am65mflmWF56nU59T5Ov47db6umS713d4rwPfyX3q9+F7ec8s58lBkb51r8w1vljo+wv9DuWOydEwdeTgap0vVcXOfU61Gc+ek1LSlc1Rq3qlzy5H66ZmWrvB2AkqBGU8cbirvcWbfmHG/AuaVu7mIvz96bup1TtsLYhyZVzy/7e9SUCkV6IhvTHI3N6kbmFSgJ+7qF067F2xJTRfnvybvLZ9z65Ar11zQai/fV3LtZUa5/fbq8/Veutblp9KnziFXTef4h/sIKEFC6SYi/H37nErT+tR7xtY+qSc6wHhGaRWy1+rlqB5BipbzWe+HDDXL3QsGtrakLc3riDCQlZv/0/vg08vnGjPXQ0qB6xqjnNtXcKRlEyCgBFmpC0vuSXdqupan3jN3B5gprzxvtv17BaOU+Sj5yEkF+O/So1z25nHl+s38YIQ1zLjP9Qiwz7jewFq85Y0qe5XPrVl7Tbra5Y3wxCnVX/vIPGrLZoR1rhVu89a8z7Kud+73ufESZikrKEm1XDkzr1WPiR7r9UTZjBhIWnUfAa4z0jkMZqGFUqW9J6utTxlqntSO8jS35mZ5b6yFmvnsTT+r2qfCM61zbuyT0rabrXJ/536fCybVzH8mK6wDY0gFleLjZfs/9WCg1HK0lKbUXTmVLsxXbtq9bhal6Wrmsbd+qbzWrEMqf7XrG39OrfMV5wrnIGCPcwS0EVCq0OvGsnZ+tWnu0utpcM18RqnsPZmPUcogJ3fTErbESt3YzebO/X7lFheb0fdrxtAylkgpTeq3mu/20tSkP7KslnXJTddj/Y6mrZl+pLGUYDZHWgGm6hWOvTzlBcfo8lbByaQs99S2Vfi0dISb67C7UVwRDvNY+pxLHy4jTjPD/lZzAzLKdrxKr/1+dTPt1wCspVQPOfJbrit66u8r6kG18wzrl2GX45XrZWcoLzhOC6UOwieqNa2T9loj1KQZTctT5ZLa5vBX21tua76OPjle3Uz7eEqv/f6omcpvprxe5Y3HOMBTrggmpXokpIJJV3dZT3VJjX+rbUn+dsoLzhFQ6qQlmFQy60mrNqC2Z8Z1J63m6c4I2/tMoKPXfn/UCOVHvSNdFt7o6UAtz7Lt6aX0cPbIb6XW2U8+NEldW0bN66iUFxwnoNTJ3o3lG4JJn48bgbco7eexVZsN2+9pFR8L9pc8x9Q72ebvNVsdode+2nO9HT/AEwSUOqi9sdxrElubBp6UawK8d5OcSgtvNEK33lkoo/ewrd+n1G3r6Hzu0HN5tes9emtv4L0ElG6SChztjaEzSuUqN/Dw9nfcHDTXb/zMfBhLbvD02m02w7a9a7/PpXE8cNQq47MJvL2Hbfw+M2/zUc5NR4bZ8EAvTXnBcQJKFXrdWJbmP/JFtabFydVpGM/q22qE/X71Mn473brqtI5nwviOPoxgDc575+yV3dGW5D3VnLOP7AepdTh7PhmhvGBmAkoVrrghdDMJAHU8OV6L+s17CSYdcyZIcmY+R6UemMR/H8lL/IAhbu3d+lA/nq9gN7QTUAKAh1zRSumOV1aPYMV1oh/7x3juPhelehiEL9Fp/S2W67Y+Spf1tx0DZ9f3beUFvQgo8fl8POnl3ez/AOtzw/guqe0djlN45LfW5ZAWdyeLA3Dh77muZ3EgLzVNKii4N/bUXhrgvwSUAm+9qbzypLnqk3HWYf8EYAa1rV5auu3sjUnjGskZuXurmqBP6nNqHqmXmcS/lbrGAecIKP2/XicWJykAgGetVh+r7cqaG1g4Z29Mml5W2x7UqR2IO+wueJW9/Tl3HABlAkoAACxv5pvEo/k+s74zldVbexmsoKVLWo/lAH0JKEFnR5qab+la+3qfyV/Nk807lrcZ6UI/800HAGsrXaNyA/0fGZMm/C6VfhSj5os6ucHMr15e/F1NOuBPfz2dAVhJeFHcuwjFaY++qrTm4ltbIbziwlmzvCfe+lKiAgHAiGqvYfEr0Gte1x5fk/fqKZATBifDf6k344Xp4v003I9Ln1P/h5/DeanjQV9aKMGFchet1AVNZQ0AKKkdWNgAxDxpb5+r3Sdb9t1UvfrovIB6AkrQUa6pecv0KXtvvSh1lUulCee7N13qu1z3vDhfpXU6Ym85tX/XrHfpbSGp6QDgbk90SZuhGxzUKj3MFZCFfbq8QWeppuY1wibBqXmWPqeap8cBj1wwKffK4FQz93g5uWVc0ZUt9QaQ0nJr0pfKq7S+d/f3B4CUuJv9Hdek2q79AKxPCyW4wJGm5mdbN4XzaMnj0eWUXP1Ep7YrYc1raI+OqSSQBMBdzrzwI/ycGl8m9Tn10EQAiRWVWu8D+wSU4AZ3Vchy3dDuUBMQaymHloHEc2NShfPZG4S0lcoGozJuBKyn15gzrecD5w8ASnR5g45yQZy4efhbu0rVNpPfe1tey5vtaivDR7fHG7cjAACAFkrQWWvLmvi7eD65pudxa6TaNKWBqVPpwnzlpk2NXZRbj1RZ1TTlz41zlFtuON9cc+bc+FC5MkmVj6e3AADAGwkoQUc9m5Lngip73+2lqe0Oc3RZNfNpmf5o+tr1almnUjnCKHJjicGb2Oev5bwCwOejyxvQ0VMVTBVbAPa4TgBAX1ooAac91f1LtzNmlBp3q9d3jgVYU3i9y3XVjn8Ppbqy59LVLi/Vdf6ph0qzcs4GZiegBJz2VIVIRQyAlNVarm6BndL4ibnxDFPTxelyb0utWV7u851m3NYzB8IANgJKAHCjq97yOOMNFfRS03pvhSBTTf5zwaG9+aaCS7XnK8EReI+3He+zXzeuJqAEAAATuypglnsjbGr5wLre3L3+zeteQ0AJAICplVrSrHQDcGUrqx5BqbCVU+q3cFmwqtX2/xVad57hzbll3vIGADdLVUZ6fwesJzWWUvxbfPMT/h/PI/6ttLw4bTwW04g3Wr266+2l2dY/Thd+/7ZuQsxv1OP6SfE5ES2UAABgGi03d7m0Ld/XfJcLbrUsu7c7g0mpFgy54B7MRDDpT1eNhTkrLZQA4AFhJS0cAPfod/B2b2+9pyXBf9WURY80rUE71lfa9rPsF84nZYJK/xJQAgCAgZW6p+mWMo7cdrB9mIn9tY6g0t8ElLiUAw0g74pxk1pfFw4rWbX13u/3++df7rfRvK3FmPouobft/7yXMZQA4EEG4waY33Y+1rqDt0kFUx0D7yGgxOV6vIYWYCXh25G4x8ytB+wnbZ5oHW3/ys/b+W5+9u/jy55t/z9yz5YbhP6pdXbfeS8BJQB4SPwqb641YxnPfCP3pCe2tf2LlFVubmdcB/s3XE9AiVvMGKEHuJNzJFxLt9FnPDWeZjiQea7lRI808brZp+Bf8YOzXPe42nThPFP3l6nj9cr6lZ44Akrd2any7jioAWbnHAmsZqQWYzUDt7ek2Vs35/J3e9P2T7W6ju+N47/jt1TGwaLcvXVqPtsLClLfx5/pR0CJ28UnDAD+VKr4GACTtzoScD17vAjy/u3uslfu/3piv+e/Zt4GdwVSapaRCw7tzTcVXKpt/eie81oCShfQSqmO8gHeqlS52Ts3piq18RM+2tWU316Q78j0xtE6prbcjh4vV9yAtGzrvZvXs/vrGVeWvRu/sqv3+zP5uvL8WbPed10DR90GpXw8PfTIVffGqZZNueVzHQGliwgqAdCi9sleKu12zXHdOebsE86j04/0VpyZ5Y6LI8fLVQGNlm3dI9h1V2CmV9mfze8bA1E99/se+TiaZm/6mmPnqe0/yjaoMfvQIz3urV1jryGgdCFBJQBq1VbySuN5vPGmagQ1ZW/7XC91DNUeL1dvm5ZuXrXdP86m6elo2ffI49vr2Wf2+xHs5emu7Xsm0DLTNki16DlbxuHxvLfeqUByqRtbzTxTabfPT7fOegMBpYvZiQFo0eOaMdoNw8ji7gBH01zJ9mxzR1evKzzVNaXnel3VrYV9LWXfq0xHOH/uzb91uWfy2XMbHG3BVztdHNg9c9wenbYUKKr9vuY79+DXElC6QU3fTgAInangqTz9qabLWW66p8vz6eWP5KqWDGfH4eh9gx5/vlKPG+Cz56oRWqiMrHf5tE4z6vmztkVfr2X1XEbLNGeOr9y2OzPfI0a4lnINAaUbOYgA+HzOD8qdSuOhRZsRboboYy/Q03K83PEQcK8Lx0x6lf2Zcp/53HdVq5CrrxNPnT+fCLiWPLkNjngqkHR0mUemjacZYT9ZnYASAAygpsKTG9BT1+pj4op9zWCvKqdjuPp4OdrdZM8K+8+VZd+jm88sjuxXI10n7j5/jnJ+Hmkb1HqyjnAm8Hikq2Q8zYznhtkIKAHAAGorfGFFNf6eeqkbk71xF1YIBsyutfx7HC89b8Bnfmp+d9nPVj5XemK/b8nP1efP1LFz9/l5tG3Qkg+4koASAAyk5UmiiuI1Wrtz5AY23UvjSeo9RijXcPunfttukHP7Q4/97QkjlP1bPVX2vc+fpWNndG/Z/8N6SylwnuqOFqfL1YFS3+9dP3PLC/Nak2/Kvp/P56fAxjbjCRSA83LXZ13c2s1aQZw1328z63aaNd+hWddhpnzPlNfQrPl+0tEyi4Mz4edSwGbvc25MpL2Aeil9LoCVCzDVrPtb97Pv96uF0qg8sRyPbQL0UnpQUPNkN/zsfASQVjpHHvktVRes/Q5WF+7re8dPbvpUmt7djkvdMx2v7QSUBuQGYTy2CXA15xiAfko3r0d+qxlgOfed8zu0DdDdu4fOXpc6jhNQGoyLznhsE+AqreeW0vgr7NOFnCvZv8aSa+1w9LfUefZN5177N708UW/JjVXXa75vJqA0EDvkeGwT4ArOK/dT5lzJ/vUuqfrh3rgtM1thHY64svvVqI7st7nBtffGQwqnTwV74unCaXPfpwZxj7/bGxTc4NxtBJQGYYcdj21yjidZcI7zD8B4ci1FQysFk95sb/Dnu426T9WOSVTTyq+lJeDZVoPGUupDQAnoSt9kuMbemB+OOYDrpVov5FomOTcDqxNQArpRcQIA3iwONKkbrSnubpXrHlebLpxnqntYrntWmKYX+20dZfQ3AaUB2BnHY5u0U2ZwrdJ4HSVHXl+dqgBfeXw7f5Azw/4LrK00hk/u7+/3mw3+lFqwpeYTji9011g/zp1lyuZfAkrAaW87qRofijv0OqZaK4W5V2MfVbPsN50/aDPD/ttzOvopDbh75LdYqrVJKr39YH61D29qxgOKf08Fl3ItmVLLvJpz2Z+UyX8JKAFUMj4Uqys9LYXR2X8JlQbsPfrb2e9Zy1WtePaCmeHyr+RtZ39SFn8SUAJOecOJVSCJt8s9da/9uzTmQ27MiFxLE8chra7cf1Pf3TnWCWvJBRL2Wkqlpi8tIzVtKV1t2lzrwNS0jom/9QhKXV0X3xv7aWUtx8FbCSgBFLwhYAa1SmNG7I0VsX2fGxciTF96U5JjkqOu2H9HGOuENZT2k9y+FafdC06Upt1LVxIHHGpa2BxtPVgbNOtxnKWCw7HSA5BSN7aaeabS5q6dVysFBVfmfL1PQAk4bPWK8errt3lDhWBGM+x7pZue0jR73lpx5V499t/am2L777VWK9+rzv9H53smPzNcy3J6l1fL9zXfPV22Ty+fMQgoAbyU5ua0dH3YewJe27XniRsa1jTC/jvKWCdvtkLZ9nyAVduFqrXVzTZN+Pv2OZVmr/teKj/x72e6Ud/V5fQtDx8h56+nMwAwopUrCGGXolXXkX3hPpBrkh+mq5nfNo/a5R+xWksEjrH/8mbbdfxoXaW2pei2jPC71Od4uvD/+FhNLTvVjStVTynNOz6GS2l6OFP+sBItlABeROXnfcLKeah27IZcs/u9p9fx97lKfyp/ubFqSvlmTaPvvyOOdcJaalrUtYr30bPpztoL9tQe7zlXBHIdy/A3ASWAyKpBl1XXi7Ij27znNHtjPtTczBzNE/Mbff+t/c7+yxFnr9st3UJr0l2ltuvo0ekcf3AdXd4AgCaCk8zM/ssMaoIlNS17arq3x+lG65rZKz+jrRes4Pv5fH4uqs9SsRmPbVJn1XJacb1WXKe3e2Kb6rbDzOy/jGwvgFTqzhkPlp3bx2u7ju6lqw3MpNYn911qmaWBunNlVepa7diHvr7fry5vAEAdlXFmZv9lFrVdMPe+vypd67F0tFtor+kc+3AdXd4AFqd1EgCMrcdbyFzvgbsJKAEAADzsbDBIMAm4m4ASAAAAAE0ElAAAAABoIqAEAAAAQBMBJQAAAACaCCgBAAAA0ERACQAAAIAmAkoAAAAANBFQAgAAAKCJgBIAAAAATQSUAAAAAGgioAQAAABAEwElAAAAAJoIKAEAAADQREAJAAAAgCb/ezoDAAAAQJ3v9/t0Fujk9/s9nYVTBJQAAABgYGEQafYgBP+afbsKKAEAAMCgvt/vlMEG9oXbdcbtLKAEAAAAg9lar8wWZOCY3+833TY3KDcAAAAMaJbAAn3Mtr21UAIAhmbwUUKzVbYBjpix+xN9bC2VZtj+SwSUZq5oxn0mZxXv7KusywrrcfU6XDn/3En0ju1y1TJKF4Yr1+vqMpvhgsdcZh+kkuvYN4DVzRJM4DqzBJWWCCh9PnNWKFI3eKusx+ezzrqssB4rrENsxXX6fNZdL2gxQwWK58w+gCkArGKZgBIAMLfZBqLkeTMOYArQU9xqc68VZ3zO7BmY730+fuqhgetKPYNyAwDDUHmjlX0GWElrEGVLm/s/lz739xm9z8dPnd9dV+oJKAEAj9N1iTPip/IAwPVeEVD6fr///KtNW/q9Zh5XuHM9WpbVw9lyfXp9rs5/bZqjnir/3tulZn69yjqV5or1qf3t6Lrn0qfmd/d5gfcQTKIHQSWAP5XqbuFv8efaebQsO7e88O9cfo7mbS8PPdbzKjNc15YfQymupJYqrXsV2qeDSXetR8uyergjmHHl+ggmHSv/3tulZvqrg0m916f2t5pltwaTUm87NBAuAMB4wrp1WEfLfY6nCz/H89mbR05qutTyUml75a2Uh715UWf5FkpHdvgz87rqBuvO9ZjtJnG2/Mae3K96GGl/2jv59yrrO9aptIwjfd9TaWr71gMAcNxTLV/C4EnLNLFeLZSOLv9o3krr37oc0pZvoVQjjEp+PvPuQFesxx2tk/aa8tWkKclFnnu4I/9XejL/vbfLFW+qmNHb15/51O6z4Tko9yTx6L4fn9/OHkNxXmuWGS9/xDrJkTzF0zhHAW/1xLm9V6ubo/l9+iGsVkfXW76FUq1UM7wZ9VyPq8uhtotSjxPRlcGks2meMkL+r9gusx/DZ7x1vVlfeG1LHeM9ustu/84K57cnTBdP89S1Yy/Q1epIi0qAVcVdrnrW3a6oV8eO5rdlujuWQT+vaqFUOsBmquDctR5XPk28O5jRu4XSCMGYM57Kf2psnjsufm9xxTE7cgs73mFvzIfeeh87rctxLjzHNQWYQVwfjr/ruZzweln7Oa5TplqbpvIcj4mUSpfKU2kZrXlrWf/cvFJpSHtNQGmVnWGV9fh89gcWrk1Ts5zwCXDPoNJe3kY+Kd2d/1ww6fNxAzAq24SR1XQliyuHpcpm6rdSBbp0fPTsjleaX02+UxXmvfWryX/q+72yzi0vzGtNvmvUBBxzeTfdtTe6pRaGs5WL6UzXc7oe9a7cde7svGof7NS2Sq3JZ+1Dmb31a/ldvbfdKwJKZyslo1hlPT6fdMV07yQy0jrLf5s7992RynlmqRtKGEUpcBEHI2oC1rkno/HnLV1tACqXxxZxS869PITrk3p6G88vtX6lMsh9Lj00iPOVmkdtvmu1lnmPG66Vp+sVGN2bx2zlYjrT1U6XqktdEbC9i/o2m+XHUAorLqnWFp/Pfyswuad38bxS8ymlOevO9Qjn8cTJoqbsWtanVC5X6J3/Upor9M5/bt/tuV1K8+lV1ntpeu9nqWWkynT7P7XsvTznvktts7uPIygJg0V7avfXMKASTps6J+aCSfE8ehwrLU93S2lyeS6d88PjvnXZNXI3U54WjycOZrYIrxu2J28X16V6n0+P5OWI0kOVI/bycsc9UG65Z5f9VN7vsnwLpbNN5XqlOevO9XjiYn9mHZ7cLj3ys3r+r3gS2TKfO4/zntspNa9cmR7Nc+13Nb/BSI60H/3ipQAAIABJREFUaMnN56gZAq97+csFqHsue+Yn9G8UbreeAV14gyuPhyPzzbWcujMPtXm58zwSbqceZbT6OXD5FkoAwLx6V3hjra0ya/R+cnu1J/ImkLQ+wST4lxZ6rGr5FkoAwNxSQaVUt+7UU8WaljBx99V4mfE8UjfKcR5Tf6fk5pn6Pu6O1zLP1OdcmaS676WmC6fNfV/T3bZUvrnPOYIY9+jVChA4L3cu3fuudj6l62Hq9/hz6tpWOneU8lFal71rcK4Le+o6mzq/1axLqVxKeZ/ZMgGlkZ/8tVhlPT6fddZlhfVYYR1iK67T57PuekFO7Y3p2e6Ypcpk7Xxb81ibr17zqpm2tStsS9fY1m60LctepeL9JrYZ3CO8vtUER/aCJamHCnvLSKUNH0KkAje5BzylfOTWpZSn0oOmePpcnaRmXfbK5cpu5E9aIqC0ygVrlfX4fNZZlxXW48p1eOrp5NXLXG29PEXmjWoq0MBxWinBmMLgSOt0rVof9uwt48z5ZG+9c62La9SuS20eVjpvLhFQAgD4fOreHAb04biCseS6ibVMe6WrlpFb7ysD37l6xl495Mi2GZlBuQGAR+W6ox2d1yqVNNpoLTOGlbpywGx6BCtajuGjx3vv88STQZrcuIC5dC15nOG6poUSAPA43Wc4w74DrKL1ehgHNHKtdML5x+lTA0inps2lzb2AITXOULyM3LL28hnPp9QyKDegdm5cp3hZteuyVy6rtU76fASUAICBCAzQyj7zHGUPz6s5BnMBnJr5nJk2/m0vr0eX1XoeKs2zlN/a347ma0a6vAEAQ4jf5gJ7BDQAKHGduJYWSgDAUHJBJRVC4v3CPgGsSDfw82bvXjbL9hdQAgCGc+R1w6xvhso1QA+CSufMXG4zbXcBJQBgCrNUrgCgl5mCC5w32/Y2hhJwyGwnOwAAmImxBd9lxvsrLZQAAABgUMYWXNMK4wIKKAHNZoyeAwDArIwtuJ4V7qcElAAAAGAyKwQkmJuAElBt9tdvAgDXUkcAeA8BJWCXQBIAAAAhASU46Q19lwWSAIDYSPWDmetjI5UjQAsBJTggrLSoBAAA/O3JF3fMWCebORAGIKAEjbzhDAAAgLcTUIIGgkkAwFvVtqbRkhvgHQSUoJJg0rpSFWSVYQD4U+6amKon6c4FsLa/ns4AzEAwCQB4u9/vl30IkwomPVl3+n6///yrTVv6vWW5R/IAMCMtlIDXy1WQt98AgHnEwaxScGsv8HUmmFSbB4BZaaEEAABUKbVSGkVt4KYmyHM0CCR4BLyBgBLs8EQJACBtxO5uNbY89uqSNsM6A/QmoATwST9JVDEEgHVtQaBS1/eW+QC8jTGUAACAamEAZgukpL4bQSnY0yOfNcEkASdgVQJKsLiRxjRodXfla9TKMADQ7q5ATlzXCpf79mCSeui4bBt6EFCCF5jxpDvzRQ4AVpfqJna261hPdwV1SuNHCSz9bcb1HmU/vpptw1nGUAIIzHhhBYAnjDr+4HbDmRpwO2yJvP0eB3vCacJ5peZzJA8Aq9BCCSAyQmUYADimdB0Pf6sZW6l1/KVwTCmA1QkoAfy/1BNEFUIA3uDoGIJnr53GLjzmSLmp59zH9hmb7dOPgBJw+g0lZ6YPT85PnpRTF5ZUM3gAWFnLdfnotVMXsH5qt9fo9ZzSDX7NOvZK05vt0zdNb6tsnycJKMHL1VTqSmnOTD/KSTh3kQzHVxghnwBwp5qbyJZr59WBpLcHqnLbZPR6TstDy9x+1SPN1Wyfc2muNuv2eZqAEnBKzRtdSmlGOQmXxkJ4ewUVgHcr3VClxNfOO66jI9QlRpHaXqPWc/bqgTXbtVeau9g+x9LcZabtMwIBJehothPKdpHYa4F01cly71W6s5UnjMTxA/R25UMg56z+WrbXE+Uf1zHPDL9whTta1Nk+x+ZzR3mM8tB7dAJK0MHIA0qeaRl014l0u1jVPvnsTSWWlYx8PgLGVboWnj2fhA+QrlrG2/Quy6cChWH9b69r1d3OlMkM26d22Io7t0/tfM6Wh3NRPwJKcMKsN24jBZNGoZUUs5v1fASMq8cLN1Lzu+LaOvP1utd5e29Q4RHrObXrXhPUqPm9Ns0VbJ/6LnRPbKMZt88IBJTgoNkDLvEJsGbwzNnXOSc3qJ4bdGax6rEJ3K/lBvLotTOVvocZz4Nn1792fJo31HNGDSbtLc/2eZbtc46AEhww6gmx1t6bFWrT9DJCeYYXi/h7GNkIxw8wv6PdcM5eO52/jmktt9XrOTVds2q7b/Vg+/zXnWVfw/bpR0AJ+I/WpzvbiTUVtS+lCU/Io5yMR8kHAMzCtXMeo22r+KUvqXpk6QY+TpNq7VWTZhS2T3o+oxgxTyMQUIJGI0TVewvXJ7duuTSt6femA+qteD4C4D326pE1XSfPpiHP9mHPX09nAAAArrZ1V6h9s1FL+tI8VpQaY3G0dT2yvUu/tyz37DwAZqGFEjTQGgAYifMR1Cl1y95Lu5c+J9WN40her7Jynebs9o5/b1nu2XkAzERACV7gLRWZvdcU10673QRcWdFeuSIPMJra823u3HzHdWFW4fVzlDI6u73jeb2lHnUV5Tcu24azBJRgcSNU7O6Sq/DXPH3s+Qrj2goqAPMJXxWd+rz9nZumZh6pl1jkps1dv0qvt65ZzuriwYDPrnducOHc92/xlv1pRrYNPRhDCVheqSKXCv64wAKQk7pmbNeS7V+q1U4ueJH6HL9eOzVt6g1KqTyU5lFaTo3cW5tmcXS9c/Op/R5gFVooASTET2y372r/bnm6HH4uPVEG4LweN/ktXeDOLKsU6Kidb22wZKZAUIvSdupxfRVMAt5MQAmgIL5pCP/OBY3i7/eeNG9vlynNW6UU4LzaLmKjSF1nrprHiOt/1p0DnKf+znV/q5nPkfEfa9KfKY/V6yNXnQ9K43SO8vBwlHwcER9nLWOo1aRvKZuZy/EoXd4AGhxpRbQFjEpyTzdXfWIMcLfcTdz2b/s7140rPvevOi5O7TqV0o1QLj2CcTXCfSjcj3Lf782rJt3nk+/ieKXVb5Jbyr/W3nZqDX5cZdZtG5dvy7HQM7h7JG3JCOfQWlooAa9Se4HItUoK1T5dOnpxmfXiDjCaXIuRlL2bvppBl3MBqnA+8W97LVrjZafS1+ShpuXs7ErbO1e2qYBhPK9cmie0LjvVAppr5eqOMwULRpbbl+3n9xJQApYXB4dCqYtO7UWodTDPoxc3F0WAc1rPoaX0cVBob5raeeW+q23V0pqH1uXsTT/SterI9juT5sz3I6jtth+mSaUP022/ryo1Pmbt+ubSlco4XkZq+WH60jaM51vK0+xyZZpKtxdETn23N89w2bl9JbctR+wamSKgBCwj90SypjK+d1HNPe3IneBLT31T+Sw9aR7x4kGdq59CXt2NA4C1pOoz23ep+keuPhOnP/OAbka5QM+eUn0zF0jaCxKF26dmG8atF1fdRp/Pn/vq51Puwpwqp1y60jxTy05tk9K2LG3vkQgoAcs4c4I9Mm3tU8iWp8A1T0WZy4zbUXN8oGTG89rKWlpWl7TWQewH7XoEceIHofFvqc8pIwYnrlJb926ZR2k75KY7Oo+R62UCSgAV3nTRBYAZjXzTdVbNeE+5dDVdd660QteqmnW4az1z3dhq1AS0VthedzizHVrnMfJ2EFACKNDtDADGt/J1OhcAyHWXGc2IeWqRK/9UF7LS77OYJb97XdP2vpvRiOvx/Xw+v9Ey9TYj7hhvN1O/VdhTqohujvb9v/qYmP2YmzX/s+YbuMfKN2xPqunGVEpbe63fG5w5NY5PTin9bPtDS/mH09R0LcvNb2/7bN/nxuPM5Tc3FlMu3yttt9LYR+HvNfv92eOjdf6p38O8jrZtvt+vgNIIXIDHI6DESkr7betAkqnKx9Fj4g3H05nybU1zdvoj6YB3ElCCuff5mfPe6k3rerfv9/v56+lMADC+3Nsr6OPsgIyzD+gIANxDgIWejKEEwGGtzefjv1ODEab+Tr1qdTNqM+A7tXZLmM2s+eZvbz42oZZr2dyOBGnu3uZv3MdS9U36ElAC4LTUwJRhn/VckKjUtTQVSIrnuUKX1Lhv/9E0q5l5PAf+y7aEfUfP8Xdd+2a9xl4pLI8jZXP3Nj8S8Jp9m8+e/xkIKAHQXaoV0RYkKk2zp3Zg0ln0HPdoJW9c55WVBoIFAOZlDCUA/rC1BtoL1pS6toXfhy2McrZ0rTeb8XS1eX+aYNKfwlZorKnmXABvFx8j4d/x5/D/mmlTy8l9H/69t5xV1JZfy/aJ06XKzTZnVgJKQFJLQKE17dHpuUfYmijuwpZKVzO/bR61yz8iXM6RwNQT4n2/VMkspVnJDNuNc2xjyMt1+96kPu91GQ9/C68l4fUy9X08j9JyVlBbfnFZprZJbXnvLTf32TZnFLq8AX+IAwW5wEEqXUnuAlpaBtfJBShy2yHefql08bhG8bJS35cqQnH+UvtMa8BqFLmyaE2zipXXjT/lzhXwdmeOidLNfu18awMGKwYVasuvpixbtqNtzswElIA/HL2wnb0gcq87BnQsTbMXPCktq7ViN5uaG+04uJaaribNCEbME9cTVIK+Uuf8q+ax4nHbo/zuZpvzNF3egKJSZT/3RCPunpNLE/+f+5ya9ywX+rdxc3hcTZCs1AQ+1c2vJg0AHKU+9j62OaHv5/P5qVw+yw3YeHJdsd62rWq7EqXS1ZRhTWuK8Al2bVc8/qtHOeW2ccz2+K9Z99G78z1rOXGebb8O27KPUtfyVBf1XHfxlDh9blkty1ltmx8tv9b0ufK2zZnJ9/vV5Q3Iqw2kXRVwc8Eax1XjX7kBoXYfEMA858iNQOpm4qkyd67gLWq7e+e+2ztOWlvDHl3OrHqUX2t625yZCSgB1fYGZH7KqPl6C2Vepml4HzO3Urwrn0e6KJeUnmbfwbEDAGMTUAKqpZrhjnAzN0IeZhXfLKaaReeaX6fespbqqhhPFzedznV1XMGV6zHK8Qdn1Jwrwu94jnMOADEBJeAPqX7UNWnjJrVxF6nc5zDtXreqM0/LZ74huaISXxqzKv4c5yWcNjVNPO5Valvmvo8/w57cmGubvf08NZ/cfOO0tfOoDZzmltkzQLsXsNnLVyp9bb5LVgsor8J2ASBHQAn4Q22lsaXP9pl5tfZX75WnUVwZCAuDOz2l+t3XrMfMQT/ukQp85AKZ4TRhEDMXrM4FPUsB0tp51AZOU8sMvz+7nL1138tXah61+a7ZrjXnopbzxNFWTqZLpwWAkIASwEvd2c0sdQNayhPk1AafW+dRCnq2zLdX4HQvkF4TBMi1MOwhF4w++gAg1/KplLaV6fpOBwACSgAvFbdsGIkub9ytNujZYx499u2aFj9n12dv2VcEo0vd+gCAsQgoPSBVsTszLgzn7W2T3Gfb6h6CC21azjGpG7Y4wFT6HHeDiX9Lpcv9HneTgauMck7pkY8n1uWuYPRVATEAoI/v5/P5jVCpehN91cdztLJqW92j1w1Tyzgen09dC4BSutrl9UiTyleO/XYNowRFzqpdj9KxmfqtFETNBS/3WhXF4wLl5l+aLkyz15Utt8y9/OcCMbX5bgnk5Mp7L6/hclfYj7EtAd7m+/0KKD3l7DgN9NcaVFp5W5VuBHI3DaHUTUtpLI+W5cXpW9erNE3NwLQt89rLY+16HKmkO8esb6WbtzvXZaVyW4Htca+ZW3vZTwDG8v1+dXkD/rQFdkrdkrbv479T08XpUjcQqfmklpf73Gu9a9Qst6YryIhjFwGwthkDM66VAGP66+kMAOOq7YaSCg7tzTccdycOTu1VHGvSXCUMiqngwlxS430BAHCMgNJDUjfcMz4xWklL+b99W13VsiZslbS3/Jp0V7lrQNoznGOYyV3H0tPnDv5LdzcAmJuAEpB19dt7zt5MXJm/Ut7cAEF/Iwdo6U8wCQDmN8QYSjVvVdpL0/JmplHsvfmkl5kr6Hdvy9Y36qyutN6pgFCpG1uYphSoyaVNtQq6aluscqPTu6ycS7jDKscfebbxWGrr0LX19SPjEc5YjwdggIBS7VuVap9cPnERmqFiNHr+Uma+eV1Jj66ALd/XfHd1APaqQb9XMGN5OJfMw7G3Ptt2LLX18Jrt1nKuLT1oso8AzOPxLm+tF4xUYGnmC8+s+V5ZuE1yn5n7uMsJW1ilzjOfz38HDs+10IrnlZpPKU1Pq20j3iE+zgyCP694GzonjaVle9S8uRSAd3m8hVKod0Uj7uqRe335JpUuNV3qtzPNdl2Ax/P2oFJqv45/W7EsSutUsx/0StPbituK9e11b2cOzj9r6Nl6MK6Dx/Vy+wzAPIYJKLVUEmsuPKWxV1LT5gJDqelSv+UutKULY2qdXUT7OxoAObN9Zg+61AZWar25LJ/kHNPHkX1Q2V9DGcKzzgZ99oa2cIwDzGWYgNIV4ybkglSlMVpKYzVd2Xpq++7Ji2mPwdHDdGcHduytZZlHto8n52nK8hlPnGP2tmnNcXckzV3nk9aBa0c6vwPsufocVXONcJ4EmMswAaVYjxuEoy0pUl3Xzqp5Wp1qCXWXmpZVLQM3nl3W1UotDnK/5baP4EfeiGX5hu3VWu49l9n629k0T51PcmX8RNkDnHX3uTP+O36w6zwJMIdhA0p7F5KWC86VT8Zr1d7wlFpIXannhXtvHUaqJJRu/lLCdXtDYKKHkcpypH3vaiOdY2qWeTTN09s0dQ4ZqewB9pSGbiilbZV7UOm8CDCvxwNKtTcHqTGOSr+HF6jcOEmpNPGFLVxeKn2cLp7+TB/z0YRBvKeeZF25nLPjo5xJxz5l2VfvFpij3xRcnTdP1IEZlR7spM7tpdbrubr63vmxV90ZgPs9HlCqvWiUxj2q+b02zV6eji6nVc+Lac8bqbubIvdYzhWtpWq7aY1aKXpizJmSmm6mo5bliGrK/WiX4NR3M2yb0gOBPfZLYFU1dd7aenGpdebRaQEY2+MBpbc6Ov7QHe4cNPGpm9Gj3RtLY2GNsO1q3F3mI5XlLNso5UgQ5OpzzGjBpJqn4Fu68O8jjnQJmXn/AwCAmIBShb3udq1yg7P2uMk5qyaY9Pn0aal0981oS2u4I9tnhsDSE2V+pizDtD3zNJvWMrjzHJMaYPWJMm5Zbu1YIbnp9tKMen4HAICeBJQiqRuMK24AwpuOq5dVq2VQxpmWdWTeZ7bPqDeMT7YGO7Ovj1qeo7vjHFMaS+NOV59PWuc34vkdYDPygy8A5iKg9KC7Aio1agZlLA2a2DIoY2lZI3l6m/T09D62UlnO5MlzTOtArUfTnDmfXDkmnH0eGNFdDwsBeIfHA0phN4C4S0AcvMiNuVKbrnZ5qZuV1S+QPQdc3EuzelnCaO465nLngR7njVwa5xMAAHjGX09nIH6Cngr0pP5PTRfPMxfACJ9Kl5aXa5kDrK3leC+ldd4Yn/M7AAAc83gLpU3NU+Yj4xuFwaPUoNI1y4SZaYLeRjAJAABg3zABpZyrxrhIdWvLLX8Fbm6hTq8WKyO1fOl5Dh1lnQAAgGcNE1C6shVFj6DUzK08Zs13T6VxteCIeJD5N3jzMdPyxrbU2Hu5FxoAAMCsHh9DaRO+Zrk05tEm9Waf+FXNey2PcmnjgbtnDibxt3j8racDAW8KQqzIOeFdwvH0arZ7nCY11h8AAMxumBZKn0/bU9uaNwLtfV/znRsAICSYxJntb98BAGAVQwWUctzAcaVUK7dY/H0pXTjP1FsEw1ZxqfSML972R85RukDNI9dtunScx2niLpJ7n+0TAACM7vEub6Xuabqb0du2T8Vv/Mv9HwZ84i4ruenC38Pp4hvO1Lx1hRtf2PUpt+1b58P44m7S23epz/F0qf9zn13zAACYxeMtlEoVZ5VqeqvZp3LjeO3NN2yBEN481gSJBJLGkWpBlvo7N22pJVrtfBjTHUEf+wYAALN4PKAEI7iqm0kqwJBbPmM4Mz5bS4sVAACAmT3e5Q1W0SMopaUSjMdxCQAAf9JCiVfIdT8KpQJCqenibmw180ylLY2vBIylNHZSfIznPpfOIal0AAAwMgElXuH/2LvXZUdVtlGgmav2/d/y3D/Wl7dpFkdFBRyjqqtnEkQ8xOjjAx69QDvT/annPReQ95FtQq+WMdRG1wkAALMTUIL/IzNgf2/dvm9dbgAA4DrGUOL1vo8Cd9EN1HyPF+Hro/XU6gYAgJkJKPF633GMAGpGdVdt7R4LAACz0uUNYHMy8IBRVs6icxwEgLEElACgIvUkxvi91JPgwjLxhXiqTG2eMIMV98mVA2EAMCsBJQBeJTd+0VcqsJMLGn1fx1lg39dxICmuJ1d3/P6KF/AAAOzNGEoA0OhIYOcbVKpNmwpkyaoAAGBWMpQAeJVU97Pws1nM1BaAnNSTLx2/AN5BhhIAXOibnXQ020iWErP7ZtPV9tWWcj37exzIkNV3vzCAFD4113YAeAcZSgBQkAoGpcY7Ko2V1Dpd6n13+plZbvywWrlcXT3z7W0DY+WOUd/jl+0AsD8BJQBep/TUtVz5ljpL7+Xq6H0fZtKzn9YCDGcy+XhG6fhlWwLsT0AJAF7CBR5PGfnUwlQWX/hern77//2s87m5cQGcJaAEwCu9qVvZW5aT650NELQ+9bA0/1w2YEsGFOO07AvW+dz8NgBnCSjBZlIneKmxXYD9uVjgTlePmVPLPjobrKJfacws5heP9+e7A/TylDeAzTlBzNt53Xwv9HZeRuZxVyAnfppbPPizsXvuU3v4gGPPOr6/Fb47QC8BJdiMdH/os+P3QpYGdwr3t9oF6Zl9M3w0fRhA4jnhdg8DfbbLmgSVgF66vDW6+uB6Zf1+1AH+K3XcdbyEPmGmUOqz+AI1/o6lglFx0Kn36XC+x/fqfdJfz7S95XvacWYcr5FtAViZgFKHFX843GUAZKv8V+qCIO46s6odloF1tGTFtmbOlh5Bf3Ra7tESZEkdm1rGxYrnMcKZ/WX3LB5jkQE9dHmDDeWegAPkL3xau+wA0Kf2dL4WzmMA5iOgBMDr9GZCrMJdZeBuYUBodBZRritlPCh7/FnpvdLftWnecsNh9ywsYBxd3mBT4cmAC0wARnGhyV1S5zLxe6mxt0rvpaYPx/sKn3gWz9P5FMDfBJROavlxGVEmN9jkVYMVAgDEnGcQKg3GPkoYEGqtt7fr/4hzeYA3ElA6oeUO3YgyuaedXDlYIXuQsgxpuYsD3xeAZ8z2pL6WrKTZ2gxwN2MondDywzGizK5jfXAP+wn8LTf4ti6iANcojYcUdiv7/vt+dlRuXqPFbQZ4GxlKm5CKSyx14mQfgX+F42bE7wNQVwrQpM5LU0Gllq5mqbJxXWH2flg29V5uEO5U17pSjwDn3gACSrClVKZFOOgkIHgEcLee4+6RDP6W986MpdRaBuAtBJQWIyBATa7bTvwkk9x0Yfmeecj0AID3iH/ndzxH3XGZAEYyhtJC/KjRqnfcrfAxuUfuzoXTx58b5BgA3u17Q6v1YTVPnzu0ZHU/3UaAGchQWkSub3fqNZx1Zn+yL87HNuFNXOStw7HpPVqemBaXfZKubwBtBJROyA3KFwd/zpZJDR4II+VO9MKubbmudPH+m5omtb87EQNG8ejuNdluALA2AaUTWroVjShzZFBC3q11nKRQy9NRck+OSz0RJfVZKdMO4AjHknXJtqYm94S1z+e/T20rnXPkpm2pMzWPsHxu/ql6AHZjDCXYTHzy89VyUvMdB+nKbLgZxkZ4G+ubHXly5V7CB0fA55PO1A/He0wFfeIHkNSmjceAjN/LzSN1Y7g0T/s1sCsZSrCh3In5DBdeM7SBtR3tJlPL3DuybwpoPMu634sLb0K93++W7P+UXFCpt029meEAOxBQ6uBHgZX0dC174qLYhThH9Qzu2lPf0Wm5n+PHvkZ/v5nfk2Np5bq4jfx9AdiZgFKjK38QnDgxg9wJXXyxXfq7NBB3Ln0c7hDun/a9tdmG+/NdfY+nt3OtW9qo9j29nABXEVAChg78HpetvYbZ1AZjLQ3SalBWgP/KPbG41E0sdWOqNIB27SEgtUG5cw8XSc0jtTyleTr+A7sSUALgNWqZD6XMujjLKRVIist4siHAuBtTqXpay7dM21JnabqWeQLsREAJNudkBv7VMk5SaTyllu+SQVmvdTQoJ5j3tyNZE7mnXQEA7/XP0w0AgFG+WUKpbgjhv1yQJ/W0n7PC+fIOLUHEqwONpfqP7Iu6LwMAMRlKAGxh9oyJ2du3KwOyr8k2u86VwcyrA6X2B4C5CCjB5pyQs5sRg7uG7+Vex/NI1VEr89ZBWVsvKlMD494tHqg3N9h6XL40OPv3/dwjyUv7ZW5epfG4jtZfm2+qfGl+8Xowjti8VtwOug8DzEdACYClnBncNfVeb1ee3rGUVrxwO+No0KBlmjMXlLkn8OUCQ7ngYG3Q9lS9uWlq5VODvcfLcqb+2jLGZeJ12boOcwEmAGBtAkoAm3Pxxp1m3N9KgajcuFm5YGTvoO2laVrbWAtQ1urPtWHUtmpZhzPuFwDAOQJKAMBhM2ecpNoWZwB93wtft9TXmi3VOs2ZdXhFu3vn/caunQDwdp7yBgAcMnMwqUUpCDLDmE53Tnt2nivvB/wr9ZTMI2W+5Xrmm5sPAHOToQSwudUv+uGIlgHZw/dK4wTFYxrF84jrDF/XBuuOy6QGx24Z9yi1DLU2pAbfzr0ftiXVvlzZ2thNOY5b92oZO6ulzPf9nvnW2gLAvASUADaTO0H/cqLOCE9c9PUM6nxkQPYjdbRMd7QtrWMSjar/SNmW6Y2lNL+j36lcuaPZRYJJAGsRUALYUO6EXBcCAM4aEfiJM+VqGXcAzMcYSgCbOXN3GFrsnEWQ6toF/DHiu1HqLpfqpgnAnGQoAbzEzkEA3qOn29vR+nlczSHlAAAgAElEQVSWY9Wzauu/Zyys3vptd4C1yFAC2JC7u+zM/r0vwaRn3bX+46fF+T4DrElACTbnxJzPx0Uae3IRuhfHqWelnn54hW+Xtu+/73sArEeXNwBgOWe73TAX2/FZpUyheLDsr3B7pYJR8TZt6UrniaQAaxFQAtiUp+XwBrnub/b5uZWCE9yvZcykljKlci3v2w8A1iKgBJtz1xcYbbZjSu5pUcxrtn0IAOgnoASbyaWrfzmJfxeDF/NWjnUAANcSUIIN5S6kBBbeyYU1ACHnAwCMIKAEm/lmpMRBBF3f/ssJ9Z7s59dzPIF1XfXddVwAeB8BJeBVdP/bn208nq60AADEBJRgQ7kspbezTt6h5zHVtNOVFgCA0D9PNwC43tsvqn9+fl6/Dt7qG1wV9DgnN7i77xUAwHsJKAGv4KL3vWx7AAAYT0AJNhVmZrz5gvrty8+/chk2tLMOAQAICSgB2xJMIiQgMpbvFwDAuwkowcZc7AEAAHAFT3l7gMcvcyf7U10pa+Xs+nsqi+O7TPG8c+/PTjbMHMIsrxHfjVXNuC9an8+w3gF4MwEl6LDyieOKzpzs9gYgvmXD6UZs76dO2HPdu+7s9jUyCOTCZ08rbteZfwesz2dY7wC8lYDSA0oXdCuelOxO9thz7lr3ubptb/gvY1EBAPD5CChBkW42zwrX/ZPbIu7iE76u/Z37LF62sP7e+ffUFdebysZqyW5KzTPVxtQ8nlqPuenoZ/0BAGBQbkj4+flx0TmZbyDg7syI736QC6ak/g6nyX0WB1xyQZzS/HvrStUb15n6P7VcqXmW6nt6PTLG9zsY/uO/jqwb67bs7nX61m1wZj0fnR6AdclQekjqokfwYi62x3yeCBYcmWctQyZWGxT8SBfZWrtr+3cqoHrmO/H0euS8XHbalcH3lm6vLb+lvd1nRy1T63yvXLe1OnraeOS40TptqyvX6ZXHkDPrr6fMqK7iV63nnvaVsl9bpn+Cm5HA28hQgoiTgbndHVRKZcmMFmb4PDH/sB1Xrdun1yPn5LoTpi7yRs4zlf1WKnO0nrj8FXKZG1eu29ZMxdq6aWnDmWmPGrVOr86qObP+esr07uutRu67cfZqSapsz/RPmLVdAFcRUHpQrrsHzxFMWsOu3ZpmX6bZ2/e1SjtXkzs2XnXM7LngPFvmTqmL86vWbW361vrPrOc71v/RdXpX96y79uWr1/Wd+y4Aa9DlDeD/xOPxfD7/DV7lxupJlQnriz9LlUudgLfMJ1VXqkxuGVPLW2tLbv3E05XW153rkes9Hcgb2T3sjiymnvY+vW6vNjKTZvT3f9V139p97qq671TqGhf/puV+E8NpW+pMzSMsn5t/qh6AlQkoPWzXTAtYUe+d1jN3i3syFHs+762r94Q2F2g6M6+71iPX6l3/s/329Vwkn7lQP7Kftkwz2/rscXb5jn73W7oVXhWUuVJrm1LLdsV6PqvUplSwJrxZkbrhEL6XmjYOQMXzyc0jLJ+afy24BbAiAaUJ+DGZQ+8Pe2vad1i25a7Yk47cNUvdsZtleehn+5GT2zfuuKAetV+WluHq/b72G/HUuq21YWaj1mlLYGklo3+Pn953U5mvR6btPbf5Bo1q82296VGrB2BFAkoPKp3UMLdSynRKrrtPy7SjlU4wj2TM1bo8vdlKAbpSW1N3aHmX1J34z+eerhtXB5PCz0fPt2X6J9dtOK9VvttXrtOe3/XdPbHvznIukeviNqpNq3zXAFoIKD0kl7Gy0kkdf5zZZrb3Mal09SfsEqDrvcPK+4QXj/H7V2ntHtISLCrVk8qAuPO4/sS6/VqlC87d63TW9XC1p/bdmfa9uEtb7vNR8wFYmae8PSB352a3lOudlU4ywmyOXJn4/5a/S/OJ606VS8271s5cfbl9NDW/lmWyz8MavhdZ4b+rlI6lLceM0rG2p567XLFuS78h8f+ldVOrp2ded7pzfy0Zsf5ayoS/uXcGK8J1W1vPPW0tnS+E59KpemrnGt+yuTbE76WysVLfo3Da2jwFk4Ad/Hw+n18HtHv13EnlPkfWeyo4mLvbW7oLXCoX15+ad/x3nL3T83c8z1R9rfXUlinV7h6laXrqy7UjtczfcuHr1Hu19ZqbvjRNXL613fxtl/WTWo6Vlm2ltoZmbfes7apZtd1fq7b/inavui5Isz2Bmp+fHxlKcEYpJXrkPFo+ywWdSm27uptFLiBWa/fdUsGfOKjzfZ0K9MTTx/tE6v3wvdw+lAoypdZdqd0AAABXMIYSbKwWrEllDo2edynLajYtAbra9LXA0BmpoFJc/wrrGQAAWJ+A0kNq/cWZ22ppwE+0N5etszIBOhhrl2PDLKzPZ1jvALyVgNIDcgPyuVBcS278m1R3p9zf8WCPtXLx573jIcV15rpmpZYt935u4Mnw/1TZlrGlSp4M6gnQrWu1YPDObIexrM9nWO8AvJlBuR90ZdcYjnGxuY6WbdW6PWuDXaf+jqfNZSblAnGp+aamT2kdpDueH3t9x1cflBvYi+PPXmxPoObn50eG0pMcpGEOrWMSpb6zpWlL7/WWbZneWErAbnIB+ZbpHAcB4Fqe8gYAwJTip2nOqiW7VHdlAHYjoAQB49OsofXOs+1J6O0ZC9+x+3q/E75D/zq6/r7TjijzhKPL/KTUeIAAwHgCShBxEjq33qCA7cnnI5j0+cj0OOvo+pv1+NPartn3lyPi4GDu77h86nX8d2maWhkAWI2AEmQ4yZvPmaCA7flegknHyfS4h/V8jdQ6DZ+YGZaLP4ufSpp62EFcV6meljIAsJpXDMrdMqBjrczRQSHv4olOYx15jD3XOrMtbM/3ss2v1fukwdxTEeOL6nC75aYplZnFqEDR1es5V39c70pK6zwVVPp88g9KyNVVeuDCrJl2ADDS9gGl+GIid3HR+uP/xIlVywXR0RPWkY9e31Fuvb51fdwpXu8j1rntub8r9hv+fHdyv6dxwCL+LJ4+zs5IfZb7O1dX/PfTjrTlqfUcT5dqx4xSga9Uu+NlC6ftOQdqPc9qnSbVztxnADCj7QNKI0/m3El6p1rGGte46mTa9tybi7DxZHr0OxKMeXI95+Y3s6NtLHU1e2q5c9sXAGa3fUApNPpEoZZSnksbb0lFb0ntD8vV2paarqXbwEpdC+705mXfke3J2+2W6XG30m99qkxc7un1/K23dp70RAZNeB4SKt0cSK2DlvOY1HlYfC6X6jIYv05Nk8sayy0LAKzgNQGloydVuZOrlpTylhOaWip6KbU/9To3j1LKfKnbQEsZANa1Y6bH0/Ms/S4frX+G9fzENu2ZZy5jq6e+ljpaphvRFgCY3WsCSlcEQXpSynN3umrTHVHrIrBb1wIA6mR6nNOz/o7U+eR6jutLZTe7ibSHq8/hrqzf/gcwn9cElGIj0rbP3NGN2zDS0Xms0rUAgH4yPc45M4/SjZzae3et57Pl7nJFYKuURV4qn8pES73f+nlrO88u/2zbtIWbmQBz+ufpBjzle1ezlq3T8qM7Kqvnrh/LUfPx4w4A+5g9C+mq847UOWFpPfQECHs+r5l52wDwTttnKLWmptdSuuPPU2nmLWVK6fultP1c+n9u3ql59NZtEEkAery1e9TVv4u1843R9QMAtNg+oHQmpbt2p+pIWn6tTaPmc7Qts3QtAGA9b/19aB2DcFT9tfXcG2haYbulbpilynzlxp9qfTBJqY7cfHu6wOWGGUht66Nd7ADgaq/t8gYAwPxaAmRhJnXqvVSQ6Pt+KZO79JS90uctT+dLZbHH/x+pv9d3HdSCdbUy33JH52UoBYD1bJ+htIK3dhEAgFXEmS3fv1Pl4oDEV+n9s/WXusOtnMnSc26UCyql9IyX1BroSAV9avNOyS1za/09UvtTbmiEWvtagkm5egSTANYkoDSBFU/wAOBN4myWzyd/gRz/n/v8+96I+uOMlVxXrhXPOVIZPqEwiJTL+jkz76NBj95uh090VWypo2f4iNI6GhW4A2AeAkoAAI16x0HMSWXT9NbfehG+8oV6LVsmfr/WNe0JV8/7zmUbORD8isFNAP4moAQAcKNRXdFas2fecuGeyk5q7RKYWo+pgcBrn6feb513Kkupp/6rjQpMrhzgBOBvAkoAAI1GZFa0DNh8hR2yQnLtb32/9Lq37pHzHlH/WbX9Y1TXydW7YALwh4ASAECj3syT2qDcpW5svfWXxlRKzYu57NwtD4A9CSgBAHQ4m/XSm/Fytn6Bgrk9HfDbYeB2AJ4hoAQAAA95MoATZr+lPkt1y0w9eTCuK/d0wlI9qWkBmJuAEgBAxdUXvC6oeULLmEmtTx6sjfU06gmJAMxDQAkAoOLqC14X1ADAav55ugEAAAAArEWGEgAAvERqvCQAOEJACQAAXuDKrpXG/wJ4H13eAAAAAOgioAQAAABAFwElAAAAALoIKAEAAADQRUAJAAAAgC6e8gYAi0o9/jt8zxOXAAC4ioASAADQRUAbAF3eAGBRpQu23Gc/Pz//+9cqnqZn2rNKbT3TjjuXAQBgRwJKAPAi30BTa/bAz8/P5/f393//zgZiWqZvzXI4kwEhewLOueq7CcA6BJQAgKRvMCnkQhEAgM9HQAkAlpYK8Fwd9PnWn+oKV3sd/h+WCV/HZeLPctPl3itNW+rK19s1EADgTQSUAIBD4u5z4f9hV7lc+bDMN3CT65L3LRuXi+tJlSlNmyuTahvwtycC2gDMw1PeAGBxuWDJ3eIucqmgUqgnWHP1eEmpMgJJcI34u9U7ptsdZjimAsxOQAkA+Hw+7YNhhxd1YTZSKMz8ydUXTjdj8MaF5H/NuJ1a2Z7X6A1op44XdweKWoPMK+/vAHcQUAKADZy9+MkFhXJZR6317XBRdufF7gpWXBer74O7yH2XcoHp1LS+jwDzEFACgE20BnrC/2vTxgGhnovBXNZCLtgUZyylxjSK2x6XC+fXMm3LvF28QtkMgePSMSB3TIinac3SBOBfAkoAsKCjFztHphs5Ta5rXO69lvIt9ZSmbZ03kHfX96WWOZkLJIdB7FyXXRlQAH0ElADgQUezYFLZAD11jMy+cQEG73X2WHR2XqV592ZNOZYB9BFQAoAJ9HS1SAWDfn5+msYgGUmXMD6fvsHca+V6LuhzXRntj/c5eixqqTOs9+hA3j2Db5/ddwHeSEAJACZTezJa6rPvRVFpLKPRXFjROmh7y8V/z36aG/+qdV6cd+RYVBpvLex2drZdo58iZ38CSPvn6QYAAGnfi7JY6zhCuelhlCPdLEfUxRx6xjQLP/sem3oyK1MD6odBrbiuniB7blymVFkA/pChBMC2drkQuDLjYpd1xNxKXZd6pZ7C1/JIefv6PHr2gZYB98++1zpfAP4moATAdlYa26d0kXu2/anxZUbPg3c5G5Q5+xSt3LQt9drXx9opQKebJMAxAkoAbGOlQFJJy1gzpfGVcvXtdAHIfK6+KK9lH3nk+/16j0VnHz4w2oh52OeANzOGEgBb+J7Ur3pi/21761OL4gu2XYJprOmui+pw3J3wdTxuDtc7cizqGXj7jv1pxG+GYy7wZjKUAFjeyneIj7Q7HGy2pS4X2Fwp/P61DLB89Luae3KX/fs5vcciAPYioAQAC2q5YHOhzdVKT8JKBXxKj3MP64qfttXy1LDcPLjWyAHXc3JPYIvn/31dCnLm9pVanal5hOVz80/VA7CLn8/n8+vgBsCqVs5OGqF3DJPVvXlbz2DV79uq7V5J6zru2RYtT/JLBSVbnwKYer/0XjyP2vxrwa2ZrdRW4Bk/Pz8ylABgR7k776VyK3CnH96l97selu+ZNjUOX+1BB62f7RrgBxBQAmBZ7qC22ekpb7ksAWBtT3ZbzB1XRrXDcQrYlYASALzEroElF2v32mH/YS5Pf4/D7KTSeGCj5gOwCwElAHiZnS5oUuOicB3rmTNyg7iXuonlxjeKpy2Vr00bTh9mJ+UG5Y7rCusszdP3B9iNQbkBWJZAgnXw+VgHMAPfw73YnkDNz8/P55+nGwEAcEaumwoAANcRUAIAAACgi4ASALA8WUoAAPcSUAIAAACgi4ASAAAAAF0ElAAAAADoIqAEAAAAQBcBJQAAAAC6CCgBAAAA0EVACQAAAIAuAkoAAAAAdBFQAgAAAKCLgBIAAAAAXQSUAAAAAOgioAQAAABAFwElAAAAALoIKAEAAADQRUAJAAAAgC4CSgAAAAB0EVACAAAAoIuAEgAAAABdBJQAAAAA6CKgBAAAAEAXASUAAAAAuggoAQAAANBFQAkAAACALv/v6QYAsLefn59l6//9/R1Sj3Xwh3UBaVd/N64Ufjd2WY6zdlkPuywHcA0BJQAut+JJ3eiTaOvgD+sC0nb5buyyHGftsh52WQ5gPF3eAAAAAOgioAQAAABAFwElAAAAALoYQwmAR/38/CTHZwjHPyiN35CbvlZPa/13qy1PrczR9fGkWptKn7csb892b1n/cKeeY2GtXM/+HZYdcdzYZTnO2nU9PLVcwLMElAB4TG7QzFQQoBZo6Kmntf67tQwiWipzdH08qdamWvCsVnfvvGAmPcfClkB0z3x721Crb4flOGvX9fDUcgHP0+UNgOm0ntzWyuU+fzqIcpUVl6ulzbkLjN7tv+L64d169tnahfiT+/8uy3HWruth1+UC6gSUAHjEDNkxMznb1a3FNztrRF13+f39/avdo8yQrQCjjPyexN+FO48bVy7HSnbZnrGrjufAcwSUALjdyif6V7gjmPSV6vK3gpEXIbWucLCqs9+T3Hfh7uPGVcuxml22Z27+wPqMoQTArXpPYked9J4Z0+FKdwaTwrqeXu6Uu9oUD0w723qAlKu/Hy2D/V8x3s5otSDKLHbZnj3zBfYjoATA7VozRHYPJoXtiF/H7RqRVRNOM1tQ6cm2yFhidnftk6nvwufzGXbceHI5vt2t7mxHzi7bMzW/q5crXCbHaXiegBIAt0oFSmrBnlEXMC1/361lfbSus1W1bIurlnn3dcv6eo5VZ/bf3HdhZFfTJ5djRN0jPL0ersrSemq5gGcJKAEwjfiEN3XiG5+0xu+11FOqfya93eFq6yO+mJjhxLy2jb5q27fl81KdMKOWY2HpO91zfMgZcdyYYTlm6OI6w3q44ndghuUCnvHz+Xx+fTkBuMqqJ4GrdQO4gvE1/li13axj1X0sDBjM1pW2x+h2r74ebE+g5ufnx1PeAAAAAOgjoAQAAABAF2MoAXC52ccquoN18Id1AWm7fDd2WY6zdlkPuywHMJ4xlABYljESrIOQdQHP8f3bi+0J1BhDCQAAAIBuAkoAAAAAdBFQAgAAAKCLQbmhk4EJ6WUMAgAAYDcCStAgDCIJDtDL/gMAAOxGQAkqPOWCs8L9x/4EAADsQEAJMr5ZJS7+Gen399e+BQAALM+g3FDggp8r2K8AAIDVCShBgm5JXC3MVAIAAFiNgBJEBJO4i6ASAACwKgElAAAAALoIKMEJPz8///v3fR1/dqbuGTzVjtb1d3Y995pluwAAADxJQAkCPd3dvmW//+JAw9luc7N0u3uqHaX5huv67vbNsl0AAACeJKAEB6QCTwINAAAAvIWAEgyUCyqlusa1vE79naq3RTyP1PQ9beppR20+vXWlpovfS80jVXdtvdTWz5FlCBmYGwAAWJGAEgySCkx8fQNNqf/DrnNx+fDvb7kwiJHrbpdqWzyP1PTxvEa0o2U+PcsUr8N4PqV5xHXnui3m2jd6uwAAAKzq/z3dANhFGLSoyZUrTZv6rCdgkQsqtc7raDtagkO90/XU1bK8vXXWyggk3cN6BgCA5wgowU16Ak49dfaUizNtRrWlNoB2PP+n3DXO1WrjaaUysHqmC6227AAAwDG6vMEBV3VnOlpnS5e3z6c8xtMITweMWt3VzlXWx+fzZ5/uGZPrO12Y+XbnuhW8AgCA5/x8Pp9fJ+Xwr96L1PjiOde9KjV2Uaqe2kV5PJ5Pbrpc/bk2puZb66pWakestUtcbp6l9dXS5tL6Sa2b1vVQW4bWfenp4Eg8/9z+En/e+9lI8dhYb2Yd/GFdwHN8//ZiewI1Pz8/AkoQuuPH8+p5OAFYz9PbrDT/XBCutZvjaLmB09/MOvjDuoDn+P7txfYEan5+foyhBHcSTCKnNdut5swg5CVP71t3ZT4BAABtBJTgBq0Xw0cumuOxbJ6+8OeY3ifrna0zlAo8nQ3gjB5LyT4NAABzEVCCG7R2Fzoy2HdqHCE4omc/yu3HMokAAOAdPOUNgP8FiMIntuXkBo8XTOJJsjMBAO4loAQHhI9XDy+qUxfYqc/j93JdjnL15bKYUvOL29rSbt6lJYiUmubz+e8+5oIeAADeQZc3OODbzSx8dHn4fjyWUZj9kXq/5e/Uo93ji/ewLXEdre2GVvYXZuH4BQBwPwElOCG8gCmNJ1OaPlVm1IVRGMjK1e8iDNZSGkT98/GdBgDgHgJKcKGegY2veiqWrkjArhzfAACeYwwluMETYxS50FqDrjr0Ku0vb9mXwq67b1lmmJnfMoB3kqEEgdaxhHLjFKXGPfrWG08fjqkUv5/qvpJ7vzTIdjz/1nazt97uUXFAtGcfsU89a9cB9+1TAADP+/l8Pr9OzOAPF8Dc6an9rXW+LYPBP2m29twlFyjqDfb1TgMQe+txeHe2K1Dz8/MjQwmAdk4u55Aa0P9IthnAGYIOAO9mDCWI5J68BqOtcCJe+j58x7FJvf7+Hb/+/l2qZ1T7+OPMOgZIWeE3DIBrCShBgotUrrbSifj3+5Aa7ys1VlhqsOTc+GK58cSoS63fmEASMFo4KD57sn2BVrq8QYEfVK6w4n6VG8S9VLb1s7MBj9bB9EkTcAJ6ONYC8CWgBBmefMYVZt+fep4AN2o5RtTz1qBSLbOrFvwLywDAG39LgeMElKAid8Hmx5YWRwZOfkrqJLLlxHLUyefZet4cVGotIxsJAIBRfj6fz+/bTr5hBBdmtJjx+NrTVa0UEEuNnRSWK80nnHb04+tH17cDGUoAlPjtBHr9/PwIKAGwp92Cvkd+q1vWgXMAgPcSSAKO+vn50eUNgD2tcnJ89GR+VFfc3QJvALRb5bcSmJOAEgBMoGdA9FQQKvUob4NyAwBwlX+ebgAA8LdvcCj32efz30BQKXj0+/srcAQAwFACSgAwqVxgKRccyr1fClABAMARurwB23IBzS7irmw90wEAwBUElICt9IxDAzN4enwjQSdgNn6/AdYgoARs42gWBzzt9/e3e1DuVJk4OGRQbmBFHmUPsAZjKAFbEExideHA2S0BoLhM6QLMoNzASr7HLBmUAHOToQQsTzCJnaQCRqknuqUG2i4Nyg2wmu+xzm88wJwElIClOdE8ryfYEK5r042dLvXZt67Ufh4GngSSgF0JKgHMS0AJ4OWOnqSbbux0oTvHDxF04i4CAhwlqAQwJwElgJdxUj6v0YEkg3IzEwMtA8BeBJSAZQmM9LPO5nT1hXZLYAmu1tJNE3JkKQHMR0AJ4CWciM/pzm1ydKwnGElgAAD28M/TDQAA7vd9LDc8wSPhAWB9AkoALyAbAJiNoBIArE2XNwAAYIirg4RX1u/GC0AfASWAzclOAmZlPKU9rbg9ZcsB9BNQAoANhRdHtYu7VNme6VcgaAEAMJaAEnApqe/wjJ7Mj1TZlTJHWtq5wnIAAKxEQAm43IoXclLfAf5wcwAAiAkoAQBNSl3j4oymOGso14Uufv/o63jepTam2puajr+tuF7cHJhTS1ZhqUxt+lKX3VUyLwFW8M/TDQDgWk6cafXz8/PXv/iz39/f//1LBW2+74d/l6YN3//6/p36v6V8WCYVIEq1NzcdMF7L96tUpjZ97njTOm8A2slQAgA+n0/6Tv6RaY8EMVszEVJBpdQ0R+bnYhPmVwv6lo4NAsYAYwkoAY87k7reW59Ud5j/CW65AcFzXdpS0x+dL3CdODPwaBkA5qDLG/CoM6nrvfW99eT0rctNWvydmkVPN5jWdh/d931njsl1l+wt8y3XMj/WcXbcJADmI0MJeNSddyHd8eRNwrGBQqWuXqmBrXNjC+XK5f5OTZsb5yj8LNcNLzfQbm58p3hdlNrogrZfrmtib5nv+y3zYx1PBZMEqACuJaAETC28qGzpGidoBP/quYhKlT36Xm4spRHd01rrqL3OfebC87iWdde6fluO447168kN9N9bpmd+vtMA1xJQAqbXE0wC9uA7vS5dm4jVstVay7TKZUwCMJYxlIDp1TKPnCzCPr7j6/hOr0l3NXr17jO57rzx+6mxunLTAnCMDCVgauGFZSlTaWSaPPAc39u1tWSFyByhtztsT/nWLq4AnCegBCxvZJo8AAAAdbq8AY+qpa5/s5JS3WBGpckDAADQR4YS8KjeVPcz08paArhGHKiPg/+pcfBSZcK6UjcRamWYgxs3AO8goAQAwCkt49a0jm1z5kYDz7ty2wggAsxFQAngZk/cuX3qbrETfwAA2JOAEnA5qe9/r4M3BVneutwAALA7ASXgUlLf12nnFXLjnwDrcXMAAAgJKAFcJHxSHZ+/BuW1TmAtbg4AALF/nm4AwM5cJP3N+gAAgD0IKAFcwB33vNTjwwEAgLUIKAEMJphUJ6gEAABrE1ACAAAAoItBuQEeFGfplDKbUgNah9PLigIAAO4ioAQsI9VFaraASk93t7hsrQtY3E0snF73MQAA4E66vAFM4kxAbIZgGgAA8B4ylIBllAZyXjGg8l2euO1h17ZUN7ewzHf63DTx3zOtp1natHJ2V0+G28ye3gcAAOgnoATwoFTQKBcUSk1Xm+b79wyBm5mtuG5y+8VqVg6EAQC8mS5vAA/7/f0tZl+NmgcAAMAoAkrAUlKBEcESAACAewkoATxEVx8AAGBVxlACllMarHo1YVApXJa4C1zp79Q4SqVy9Mttp5nH6UEAACAASURBVFS52npuLdMyv5on2p0bQL7WBgAA1iKgBPCQ2sX1kYtvF+zjxUGSXGClJeOstcyI7fhEu4+2AQCA9ejyBizJRSl3ad3XWsq11jWiO+Td7fadBAB4FwElYFkuYNN+fn66AxLxNMZ3es4dT/0DgNmlzme+743Krj3ajqPtWeG3fYU2Mg9d3mBiqbFHVh6PZGRXnthq6+Ks0ro8EoyIp3nb+pzRd5vYFjC3lS++dj6+xNulp8tvbcy5Wvm7fk93GU8yJ3U+88RvY+m8qqc9q9ws2nV/4hoCSjCx1I/USheZqbaPqDOu63vHZ4V1wtpW3c9WbTesYsXv1woXtkelxm9LyZ1Ttdy0KY0Pl7oJeIVVAhRnHfkN+07j9w+upcsbsIzcnbi7TtxGC1OfS93Nct3R4vdygyL3poun5he3taXdu1n1pHTVds8o/C6MHMz8ye/O0/OHO/QeA98SqFnFFdsjd26Tez1ay7lZ73lib52pebSc76Xq4b0ElGADd/wIHXkd/z/iB6p0x3A1YSDse7IU/h1+Fr73nS6ePj7hSr0fvpc7QUvddc3dec21ezdhUOauZRwRCHqi3buKvzujPH3senr+cIUnf49K51Sp986ef73F0W2amq50bpP7f6TSuV7qfK/1PDH3fmq5c/Oone/l6uG9BJRgAeHJQ+lH8cofodIPbU/5XNvi+b7pB6rWLbAlyJYqM+okKN6nUvXvfFGaCoTGn8XljpYJv+cjgkl3tTtXJtw3RyzTTGrLsnuQdYTcjQb2dmRbH9lXcr+No+SObbnuc1ecf60oPqe98nvfUn9uPV75m3UkY+7ItKnzt9w6KdV75NyU9zCGEiwgdXJyZNojP4ytP7Spk6Ajdftx+q/WC9fv31fMOxdUeoPWk6xcuZ4yd2W+jG53a5mVhcHzEXLfqdRNgdz84+Bd7v3a6yeULnR22WdiLev9zjJPa23jmX0lvoE1Uuvvbu98a+dTK39Hzn7vU0H61H6Uqq91f6mV6/luPfk9zJ2/jWrHqvsg48lQAprl7raHd9jOBjTCO3YpufrfEIh6YhmvDCStfFLMOx05zuUugFLZmKn3WzI6V8twqGU97ng8z22vp8rMJve9Gr2vHMmKuSOT5it3PtWyHe9s5xGjtmVq+t4bmql2tWqdX/w9vFvt/G3UfjLr/sZ9BJSAopYfiiuCDqV03NzdqRmCEz0n7+EFYPze9+/wxLKUyRCeRMbThdPm3g+njdtVKptrN+yq5yK95eIu9b0uHf9atFxIPH283D2jLdaafTGizMpS+/+RfSX3vesNBrRMMzJod+Z85sngRavebZk636gpnaOkzptSAar4/VI74nOlUsZVrm0t52ZxHbVpwzalzgFz8yidD6bmOfP+xj1+Pp/Prx0B5hTfnTrzXvwjGv8dThtOn/tBTJUt1VE6ucu1LefsxdbV/MC2mWU9rRwAC098V1+O1aTWe5xNlCqf+jysq3bMzZXNHZdb5lNalivUvvsr7su9Ab+W8i3lavtaqZ7Z13PpO/HVumy9WRqt+2fuXCj8vKV86XwunnfL+deMjm7LJ8zUFpjZz8+PMZRgZqkfs6Pvha9zf9fq7Gln63x6yh1pG9Tssj/tshyzyl1gXLXej17QfKc7EmScaR+aqS01R7InZvHEei6tg1Htaa3naCbQVe/3tmel78kqBJOgj4AS0MUPbV3LXdW3m2n9zHaB16N2d3wVs+wLNS3ZAGEXgVSXglywJ84Syk2bKhu3J5fpWevKced2WDVr5qxSFlvoaHbSdx6rrccRWUi7m+l386jebdmStT7KnfOCnejyBjTxQ9tvh5O/K8y2XmZrT6u4+9Lqy8E9ZlnfuS558XsrOLJOS9OcCSaNns8VertpHdlXeuYx+353tH2zfNdDR7flDssOO9LlDWjmh/kYJzV/sz7gOTN9/75B0Naxbt6iNNZWT5naZ0860q2rd1/pCbLPntHVMpZS63RP872H/QgoAVyktWvDW1gPrGzljIdR7Rn9HZ5l/dyhdAEdd2FMBTeOlNlp/e60LG93ZluWMpy+75e6HYfThnXlugLb76BOQAngYrm7n7ufqLgDyU5Wzng42zWqp55eb7lwq2XT3FWGspanqOUCEa1PYMsFQHpfpwImuTam2pua7i5H5psbR+7Idvn9/TOWXan7uBthUCegBHCDNw4ouvJJWGs2yqixTlJlescZydXbUseVy9FbB8ATauPSlQIRn8+nadqWAEgpuJEqn/o71a7VAye1QP3R9r/x/AxGElACeMjsJ29vlbsQSJVrqetImdY21Op9ejl669iRjIe8sB0rXNCyt979Lyx/ZN/NTVMKZOW0HF9nCZwc/d7nurBdwbEI2gkoAUCg9USypVvT0TIjTmZnWI63k/Hwnosy+/46RmR/jpb6jn/f/3zqgdqR2TmruuKY87bjGBwhoAQAE9vhhDYOlLyFjIe8lsy8VazY5reaaR/r6Ubcevw8unx3rZfe732cPZnKbsoF23LrLg7SpQLhPZmW8HYCSgAwqR0CMDNdwF1FxsP56WCkMFgQKgVBS4GFcNpS+dq0pWBF7jvbEzBJtTEun2rjrN/b3PGr973eMrOuD5iRgBIAZDwdDBnVfeip5Xh6/d1hpmV8Y8YDpPTse72BhdbyI4K1rXW0BFBSn/mOAmcJKAFAwi4XxE8vRxy0eLo9R8l4GJfxUApkrbp/wFm77/u+97AnASUAiOwyuPDTy5ELWKxIxoOMB7jC7N3OAEoElAAgkMtE+b5XyioZVaYlC2aF5eBZs26LnQKNcNZb9n3fe9iTgBIABM5mYowoM+Ike4bl6GkT48h4AADuIKAEALARgSQA4A7/PN0AAAAAANYiQwngRVoeEz6rK7MuVl4voV2WAwCA+QkoAbzMit1hrgyUrLg+UnZZDgAA1qDLGwAAAABdBJQAAAAA6CKgBAAAAEAXASUAPp9PfZyin5+f//07W1/qs976AQCA5xiUG4CmYFI46HP8uqe+XDCpp37gj5WDsPH3flWOVwC8kYASAJ/f39/bLuZS83IxBues+B1KHXN2WQ4AeANd3gCoCoNALdlJZy4KZScBAMD8BJQAaPINKl0dTAIAAOYnoAQT6hmcuFb2yEDHtfqOEixY2zdYVNo3zmYW/f7+3tr9DgAAOEZACSb0vShvuThvvYCvlQsv4EtlzwQMdGNaVxgsqgWVwoCkwBA8p/WGQuvNiyPzCt8fdTy4c7kAgDyDcsMmUt2RahklMFIcMDQWEjyn9cmJo4JJud+e0U9xu3O5AIAyGUrwQvGd3VI2SVwu9TpXpvR+bp4j72LTrrQ9Pp8/Acvvv96LxNr+FmcxCETBOaOyV1vK5D6/4nt853IBAGUylGAj4R3h0l3b7/vfv3Pl47pKT/qKy5SmzZVJtY17tFwQ9l405qZNlbetYQ8tvz0AwB4ElOCFWjOArh4vaWQ3BRcqAM+SXQoA7yKgBItpHTy7ZObgS+vg4XF2lLvfAGl3HR/vzjB13AeAZwkowUJaTp5L3d2O1PeUXBe8z+e/Qae4Cx1lsgjgPXY9Lt6xXCNu4ADAzgSUYEK5AZJLXcRqT7rJjWUUl82NkxQPoBw/PS4uV5o2ridV55HxegRK6lwUwXvMMi7d6HnftVyOlwBQJqAEE+o5ia0NcNw6AHJpmp7gTuu0rfPuJajE6lzEMkLt6Z2lmwC9ZVpufoxy53LxDiufN9hPgacJKAFbcXLF6mpZetCitP/0Pr2xVqalK/Yody4X77HiNl85EAbsQ0AJJnXFHd+ecYlmVevaR9nK62mVffSsGbooAQBAjYASTCiVfj9CrovaKkGG3ODbqwXFnrbielplHx2pZ4B9AFiF3zbYh4ASLMCP7h9hUCl+H3YjqESrXYKuuywHALyBgBJMqOcisvSktdJgqaUnvaXen8nMbYPRBJWo2WXf2GU52EPq/Krls7BM62dn61vJLssB/EtACSYVBoN6Tkh+f3//E0gqPdEmLDfLI6YBAJ5Sezpg7amApUy7+LOz9QE86Z+nGwDkpYJDPdO2BIVSJy1OXN6ptt2/+0br/tFzQt37+dusNNYZwOpanyZ41fQ7So2BCaxPhhIspCUl+iw/9O/UEuCp3UFtrU8wCYAdjAiQhDcAc9lJK99UWGEoBeA4ASWYUO4EpefHuHRycqYN7OnOk9WVT4yBOTiG8LSR+2AtmHRHG662Qlud90I/ASWYVEs2Um2spFRduTtd8ft+VAnV7qCGztxNXf1OLHCdO7J0eZ/eDN2vkWNOpn5fjwxbwDlHzoFbnjpcO3YdObadaesO+431Pg8BJZhQzwGnlslUCkadnTfv0hNMOkJWHJDj+MAT7tjvwnmkgkp3t+fNak9CjpWe1hfX23KjrGd+R26+7XLDznqfi0G5AWhSyx4STII24QD3LSeZrWWePGG9cv6ODzyhFNi5w/fBLN9/3/e43tGH4rRklAkSjme9P0uGEgBVpTuocbncdC3zODotrKL1zmqvp++AXjV/xwGe8N2XS0MIfKUeWBFOH3dhiz/LDV/A/M6MVVoTZ0ml9qmwbCr4ueu+Zb3PRUAJgCF6BxMdNS2srDXV/o3fiTcuM3M4OixAKZOo5bMjbeI6Lcfe3vFHW8akTAUic+XjuuJyu/5+WO/zEFACIHsHpuUOassPZuouzlt+aCE0+iQzd0Kdu8uamn/pux23u/Qa4I3iIMQIrRmfveM87cR6n4OAEgBNd2N779jmpnUnlrfrvbMaTpML5oYnwaW7rPFd1VydqbrffAcWeKcjx7kRwfYzx9WWNu94Q8B6f4aAEgDAzXrurLbcMY0zhnLT9F4UfYNRpc+vIFDFnZ4cf4x15Y5TLV0jW49xVx0LVz6+Wu9zEVACAHhY6q5lbRDQkrMnranspO//b7wDy77so5zRcryrdfUvDdReGrsnrrOWQbrTkAPW+zwElABexp1YeM7RO6uj59c6XZz51GLHE2aAWE+X5dJ7rb8JpWneNJyA9T4XASWAF9n9Rw1WcPTOauluajhd6i5r6a5qbVDu1An02+7AAqzEsfgZb1zvAkoAADcZdWe1Vl/tLuqRu7QlbzuBBvhKPQGzdZye7zSpz45ml56to3d+Tx3/n1rvue7ouTpb2rPyb6iAEgAAzVY/+QUY5cgT4OLxdlJGPKXsjiEOngwmPbXeR3dbX/33VEAJAOAmTwxYPeoueKob3eonwvBWK4+nONtxx7HwGdb7HASUAABu0pOWf8YVd8GPDEYKzGvF7/BsgbDck75SSmPNpcbLi1/HdaduFpSeUpaqszQmXq7ucLrc3y1tOuOp9d67zHG7ZlqHo/zzdAMAAABgVS1PxMwFPnIPUwg/ix/EkHo4Q+6BDan3cw9naJlfvDyt9V0RDLx7vfcu8wrr8CwZSgAwodRJQ+5E4oluVFwvd7eydufyyruxR+/S2i+BVdR+f0cfz47UVwsupIJKZ+edCoi01DdjEOTzGbcd37wOPx8BJQCAKX0vCFJ3UcP34kBTrltdPE3qDmhcNtWG1B3bVJlSEAxgd1cGoVIB/pKz88/diOiZ9i6z3mRbaR320OUNACZ09I7l1/cCv+VEs1a2p654mtxnR818l+4qufT4r9Ztc+aEtGXaM20D5tB6vG8p1/r7U5vH3XqzRz6fdNA87PY0i6Prc0S26RXbcpX1/vnMuw7PkqEEABvKZamUyraUKwnnV6rz6sDGqo7eVZ15nczcNuBvuUzFWrlcXS3za23LjI4es3Nj5MR1xuXC+aS6tKV+d3PjBOXmnZtfOE2qjnh+pXmf9eR6713muI2zrMORBJQAgM/nkx8DZ9aBIHcy4uJp5guwmdsG/OvIxXmprtrvRq7MDMeLVNtSmTBH6u2tr+f91rKl1631tmZyjd6WT673M8s80zocSZc3AJhU7uSj96TkCnFXhNRdtviz3HS590rT5sqk5jGTuP3ff7ksgPD/1N/x+EWl6UvrMqwndde2dzvU2gas6/s7dGUXppmP48AfMpQAgP8Js5Raujt8/86Vj+vKpZun6ipNmyuTattMznRly92trAUYR96Nbe1C2VMeWFPpd+KM2Y/jb7FyQM8+cx8BJQCYWK7v/NN96ltPNM+0rTd48bXySTDADJ4M5MwSDHj6d3YGKy63c4B7CSgBwMscHdAyNPNJZqltK59ozrzOeY59mtFkBQGtBJQAYHK5sSqOjGHRcqHQ041h5guPXNtmbW/JykEDrmefZpSe7mYzH/9H8VAKKBNQAoAF9D79JTdgdW3w55bPS90A4qfCpQZ4TpUL62qZNq4nVefuFzoAI9UerpA7Zsdl4rpSY+XlytTm8YQZ2sAYR84Pcjf0+JeAEsCLrHyXzY93nzODP8fvHXn8rYGgAdbS8gjzljKlcr1lmFNr0K8nOFi7qZWq42iWXG/746DoG7LzWgkowQJyB7OvnkFp7zz4yRKY04rbY+VAGLzJ0eN+SyYdPElmw7pGHZeO1LGjUtZZqVytzt55jTo3LGVcp96PnzL7dv883QCgrnQHv3Z359s95YkDnoMsXOd7MhP+Y4zWddpSrnW77LYNe9bh5/Pf36qd1sUMzu6jrWXibb7j8cm+va6e/dH2yzsbVB01r9HXGal9QxZdnQwlWMjZSLiDH+xBCvZ1Rt557Qkm7bzd3P191l3BpFpXlB235+r79puDI6Wspdbt9+b191Xal3sHd28J0p7NeGqddobv5yoElGAh34Pt0b7CtS5z4Q9o/HmcYpq6U3PXQIpnUpB1w2MmZ7pQzH6hsqrebVG7ezryBHl1qX23dCHiYu16Leu5dVu8aV+Orbhvv3VbxUq/qSnh9tt9HbZm4dWUrl9ajxu935lcnaV6dt+eVxFQgsX0BpVSB87cXcPUBWnqTkzYhrg9Z4JePcvTk5kxw4nb7FoDgS3lWu5E5ep46wVJbyC25UTXfn+t1juvJalja638Du66y0z7nf+zjn4fdtu+9u11vfX844yzv4M90434za3VnVIKhPEvASXY3JE+36W7NC0XPHcGk76vU0ElB/s2d3bxKc3L9vrXqDufTozTRu9nZ4PouezP3LxmN/ru7wrL/LTcOn/iArn3+7DS9rVvr0tWyrzibXPncas2n9r1hX3nXwJKsKDU3cZahsOVB72WE8hRXeFkZox3Zxefs92D3sQJy/PuOLF9w/Z19/d+si3usfK+PUs7jhixbx+9QbryentKbl0+kaXeW38YVDpTz84ElGBR8cX37Ae22drnhCCt9GM+Ot347V0jWqXWkxPd67kgP6e166a7v9d58s7/znbat2dpR48zv3M9mXMt22/139wzmbW5elLdbI8EjnLddVPb4+pj25Xd7XYgoAQLOHLALE2TO9DH06TqyP2dylK660Afa/mhf+sPQmmdtJ4Yne3i0zOveL67ObKPrnKhsrKebmhOMP/m7u8cnrjzf+d8nmDfXtfRLom17bf6tjx63tDSNftI9+3Uul29G/gbCCjBAloOvD2f5T5PBZ5yr1vv0I3Wk5mxyx2ku9x5B8bdnrzeu9+5aVfd75/eH0pdZ3vvvOaC6t/Xq2WaXsXx4F49+2hLmdw+bP9+5zLvZPftF3/Hd19eriGgBAxxVxDiSGbGDhfZ7G/kHcIj9c3i6RPbkXdee+7CwpVy+9yZfVQGAW+za9BbUJ8zBJRgAU/c4Std1KXuXPZ0xTuzDGdTyP1QnueEYxzr8b/cMQV4Tus5Z0u5li7DqTqezmzz+/OHG7HUCCjBAkaMWdMiNSZSrj2pv1uMWAY/8GONHFyxp2tEal6pad+qZzDuHbljCnCvUtfHUrlcXUfm1doGxovXv/VOCwElgJe7s4uPrhFjuYt6jDuu7MY+zQg9vyW1QE/pxmRpXk//noVtFsyCOgEl2Ex4gVl6UlF8IVrKDil1cSs9LS7VhvD9VJnUPID3Gp2h6bjCbuzT/+rtCt+TZfPUOn56/jkySPd1V68I9vHP0w0Axop/5MNBrOOgURzYCf//iqdNpSHn6ipNmyuTe/oR8Lf4LirAW8XnI6M8fVH99PxrdjtXyz3dE8iToQSbqnVDav2BPDuA9pEyfryvZf2yGndMgR6t2UmOK3l3rpszYzUBzxJQgsUdfRLGzD/QM7dtddbtHnJ3UW1f4I1GB4dyXc1y3f5L3ffjeuL3a6+fIJgEtNLlDRY2IsV75myVmdsGAMwj7ObfO00o1/W+NFxAqft+7v2wDaX/75Ya+7Kl7Mh59bRhlNJ8nI9CngwlWEB4IhIqdRfLDchdGtco9Xntx740KHdp2rielrYBAOT0DBbdEiRIBZVK822RCiqlPn9C7nzz+14tgyp13pfK3IrPM1vbAMxHQAkWcKYrW24spVSdpc9zbajVU5q2dd7AH7W7qL4/AP/K3fQqBUJKzh5fU13lvv/X2nBHV7hSvS2ZUy3ncrV6nvoNO7pPwNsJKAEA0OTqrIEr63dxuK/cxf9V2/xosOHMk2ztv8CMBJQAYCHuovK0Ffc33Wf215LBU+qSXwr25Lrkl4YZqA3Kncrmzg3s7TgPzEpACQAAWFZrsKU1i6m1O1brMAO97TxavpdAK3CWgBIAAMCD7s5CkvEEjPDP0w0AAAB42s/PTzZr50w2T+1hCmeCSbKMgCcJKAEAMETLxW3t4vrsPFxg06P16WlnMnpq9V5VN8DVBJQAADhNMAkA3kVACQCAx7VkWsjGICXsqhYGFVNPa0t9ngpExuVSr3NlSu/n5tlT39m6AUYRUAIA4JSWMWCuHnTYo9Xf67vdv/tAOC5RGGT5di/7vvedLt5v4mnDz8N6UmVK0+bKlNpWWqajdQOM4ilvAAAcJpjELFIBllBrQOXqMY3iMqVgT22ZWuYvkARcRUAJAIBDBJNYyaz7SbgPXxH8mXW5gfUJKAEAcFhqvJZUF6JamavbAF9v3T/eutzAdQSUAAA4JDf2TG+Zq9vA3uLxgnJ/p8YeSn2eyxiKy4V1tUwb15Ors1b2aN2+F8BoAkoAAAzX2x0udUHeWoZ3KwUxa2MQlT7P7WO1ekrTts77TNkj5QGOEFACAGCIlovYnov91jK58gDAdf55ugEAAAAArEWGEgDLWPnRx7ImAADYiYASQIOz43U8Od7HboNxrrgcKwfCIGZ/BgA+HwElgFs8GQSJnx4DcNSVx7Ldgt8AsDtjKAFUpB7pC1fyBCsAeIbfYGgnoARwws/Pz1+PsQ7fz5VJlQ8/y71fKlt7DbACwXsAWIeAEkCj1IXO9w5WmMUUZzSlHnkdl/m+/v5LvZ96L6439/8oYaCqN2B1ZYCrtT2pz3PvleprDQYe4c4oADzDbzD0MYYSQINaoCAV3GktXytXmneunitOiFIBsjCAVprmSvH8c+3pCSaV6ksFk1rmD7T5Hvd8j4A7Oe5APxlKAAVx5tDd3TFS2Ug5LW07mkmTGyw3zLhKzecOZ07+UtPW6sutg7NqwTl4kzDjE+Bqfn/hGBlKAAvrPQEaHXz5vp8bF+pupeykI8HAO04wPdkK0uKAte8IMJrjC5wjoASQEY9ZlHovVyaVuRP/nRtP6fP5ewyk1HSljKFcF61Z7r5dOY5S7v0jyz26nbn6ZtgmMLNcJiTAWX6D4RwBJYCMlu5Qpde9YymVMoBa3muZx9VaLvzOtKel3lxwr9eROkplnbTCOb5DADAXYygBbOTKLKTWJ559Pp/mcZ/uEI8bdWWG1CzLDAAAV5OhBJCR6oJ21zx759c73ZGxl1KDRtfmW3o62h3idl0V9BmVFQUAAKsQUALIuOvR1eE8jj5FrreNR5Yp99Sl1rruypxqCezUxsAq1VcaRwsAAN5CQAmAZjNm3hwZeyr+v6e+2jhaAADwBsZQAhggN0ZPnLUSZ/iUslvicvE8Sq9rbYqna2krAADAlwwlgAHiMYbCsYXC9+LuU7ludfE0cblcvam6c3Xl2p1rKwDAUSvfpHp6TMhRnM8xmoASwEDhD3XqR7v1JKT2g98T5Gkpd6atd5u1XQDM402/FSsFCVZq61fuabaredN3gvsIKAEccPQJcGdOQO4aJDyc32xmbBNwTK2rr+87vd66/7x1uYHnCSgBdBoR1FmpG9lKbQXgnd78W5Xq9g5wB4NyA2SkBrzOnajVBuQOxybKjZnUUk8qSymsNx77KFVXbUDuWlthJj0p/GfT/Z/sLmCQfEjzW/W38Pcb4GoylAAyznRly42lVHtM/dFH0tfqba2r1laYyd0XTE9+J8LB9HdRWibHH3rYX/628vGipfvenWV63d22UjA1fAALXEVACWAh7sLCHz0XTbmnIgLr8n3OW/F4l3tq7VNlZm7/9/3WtsBVdHkDWICUfrhOqftnrkyqfPhZ7f3e17k2t7Qx1+beOlrrzZVNacmuhBS/iXWrZSodfSrtkTJXuLv9pcwk3w3uIqAEsIDf318nBzBA6gIrHHcsHj8s1WUgVT58/f2Xej+uI/V/qnwoN5+4XaXPjtTRWm+uLECr1YMiT7U//h2Dq+nyBgC8Qk+2zFV3wXvvKI+cR099ubb0jHnUejGTC9ydsfKF1MoX0bNJ7QfW7/xW/v5+Ps+3P/w9WT0wx/wElACAbaQGMm0Zo+IJq41xEl+k1KTWee6zK6yyXkNPX4iuovV7k/qOrfKdW6WdV2gNhrSso1Kw/qrv2x3tb5k/3EGXNwBgG2E3rhn1XsAcueAZcZE08kIrzD6aedsA6xgRjAmPR3cfl64KJsHdZCgBAEuKx+tpLRO/lyuTysaJ/86NIfT5/HdcpPC9sEzc/twYRbX59Ex/pI54mtZ1cVX3QTgj3D9L36u4XPhZ/Hmu3rhsax2p49CRbJXdAhMtXbpau309sW5Gth+eJqAEACzpaKAiFTzJve6dR6782S4Ltde90x+po3ea1mU2zk2/I8GFFdbzVRfOpUBvPFB93Ja4XPhZ02GrOAAAIABJREFU6r1cvbn6S3XkAtyzbbdR4n00t75SZY+WGbku72x/+Hn4Xu1mAYwmoAQA8JCdLw5b5DI+rlgvrRdZtXK1LJNS/aULziN6l+mO9XzUlRf6tW5PR+uIL96P1tvSxfSq8X5m0rKd7ihz1J3tL5Wb5TvNOwgoAQDLujLwcOVJ+ZV3x8+skxF19M4r191uZBty2SG1cq31tNRf6v40Qm593rmeR4izL8L3ZpPKFrmqjlnXAfBuBuUGAJZ01R37Oy7cWubRu3zfrjJn2j+ijt759bw/ej4pK+9Xn8+fzKOWec8cpAj3xdQy3e3p+X/N0g6Az0eGEmzBycW9Zj4Bhzdp7SrCuq7YvqWMnLvGqakNEnz1PI7O82iG1ajMrN7tUsq4iz+rjT2T6o4XTxP/nRpzKa4/VUduTKVUu1azyzF7l+WAswSUYFErpILvyrqHtaS+s/HFWfg6dYFYGysnN31YrnTsyLUn1R3mTceds133Wt9PzfeprmBns9eOtPmuaUrT5QYgvmJeuc9q8zk7TU+mWCqgtbodluHz2Wc5YAQBJVjQbOMdvE3LOBzAHGpPxIkzAMJMglyGQeoYkAsYpZ6+UxpbJ64vVc9Ox53SWEZXOLsOWwOGT+gZ+yl8fzZu2gCsQ0AJFvLGu9Oz2ykNHXaX62KSKhP/3Vp/rStTLhPhjU95yg0KPfsxNReUeirg15Ihs8p6njFYOipbMJWFONuyAvQSUILFOPmYzwx3poF/tWQ3jHgyU6uWrlNvfspTbsDlp5e1Z5v1TNdapuZosHO29RyaqS2fz9/ZgrEjv/u1bq8AKxJQgkW4kzW3J8fbeJOVA3f2jXscCQKMkusWd9V8dnFHxkYpkFIaMDlXpjYGVmrap83QBgD2IqAEC5jlZJQyQaV7rLh+Vw6Ezaz0BKevVBAgDh6knrCUCzCUxkqK21YaOylu+5ue8vSE0joLt9PRMi3TtpRlrHiw/Fzw8syg+K0D95emicu3thvgaQJKALAAFxL/1bo+cl1WjtZfq+9I3S1ttP2hTzx+VCpQc2ZQ/J6B+1PtStXR2m6ul7oZpNsi/E1ACQDgQi4A4Vm1gG8tizQ3ZtKo73VuvKbeQDXA3QSUYHK9FyI9A24eSdN+wo5PU5mtPa3OnFDrrnPcqvvL29nnn6WrKa16BlIfvV/VutTxnNLg67YT/EtACTaSGxMgpzZux51ax0BpNePTVFa/uMkFIEvb7ollPvuUpTPTC/wQsi88x7rniCeO4blx20bXD3AFASXY2JkTCCcfx5QG3+0J9s0md+c0HuchLn+3lvmWypyZ/qoLgc/H9xEg1DqWUG6cotS4R9964+lTwZ7SkwFz74dtSbUvV7Y2dhPAkwSUYCO5E6x4MMfv36kyuQEgc3/nAieeprJfMKAlg2y1QFms5Q5xaSyNUcu/274D/FdPFm1Pd/ZaHW86rrSOSZRaJ6VpS+/1lm2Z3lhKz0n9ttsG8IeAEmwmFTTKBYVS09WmyWWkpD5LBWpSAZtSIKflrmIcXMq1K1VHa7t7tZy4n81cunu6Ua6aZ+qO8ZEyVzm6jYD9tPx2lT478tt09Nh3VzaMrBtod/V5zJX1X/k9t17uJ6AEG7ojJbpUb+1O2pkMkBHCQFau/rPzymVD5eZ3dr5XT9f6A5pa7qPz7GlHa9eHJ3+sVz1RAMbrOfbmfiuePqY9zTqos37GKGX4P2mmtrS644ae9XIvASXgdj0X/qMPsLUudaOVuvqtJndiWgr+3fEDuUIwCeAqtS7q39e5aVrqKHVJb+kKH7fhTNf3kKBSnvUC3OGfpxsAjLNadPvJbkdPnGSF3ftWkwsQ1dbnd5mvXt/fLoulsZxaygCsJtfNOzz+hse7uLt5XEfq71xX9dRncXAoLl+qozSfEsfzvwkmjWd9QpoMJdhM7m5g6oQy93d4YtdSLv68ZdyjuH3h57mT39Sy5d5PBQ3i92p3Ro90HWwpu+pJyXddxyfurctzV/fL1DYYMf4IwBVGHI96MnXOzKsU4On5LRgZJDryW70z6+E61iv8l4ASTG7kSeKRH8KeaUoX8bm/W6attaWnbMv0tba+2Wrro7c7XCq42FOmdZ4An0/+OPL5zHm8HdElvbWO3uXPBapmXI8jHb3JQ7uV9qveY0jLcAa5empdWlvbcKU710drPU+vk9EElADYSktAsCfYeaQMQE0qE7bUfS03bfh6x4uVnmWqXQjuaLftPZtUVv03W3u2dV+6GZYrf7Se1mPQk+vpzvXRWs+OBJQAAOBGPWO5pTJvctkA39e93cRTn+UCXi1d4XvaUJvPiO6AcERuHwyHAJhp/xrVlqu7zt7lzvXxZgJKsIBd7zruxjYCoMWR7lwtn53NpjzaJb2lPaPnA3co7cMrZ5ykgr4jhNcsK50Xj1ofuXquWt8zEFCCRax2YH4b2+Y+O/4YAwDc4epz1tWuWUa19U3jJoUElGAxux+UVmSb3Md6hmddHdC9sn7HD+AtRgU3eh9uEr6e6fz46vXx1mDS5yOgBEuJxxjgebYF8DYrHvNkNvI2LU9/qz256sjTuo6MfdUyzZGnbOXK9py7tTz1aza9g0afCYaUBqyeJah01/pI1dNT/6oElGBBuT64Ox2cZuXxvADAzFIX+SmtY7r0BBWOjBNTm6b1Ary1Ha3nbrnBt0cNGH+F1CD3odrT2lrraS3ztLvWx5F6diGgBIta7W7JLnb7EQAA9tYykHqp29IMnroQD4NK8fuzKT09sifbqKWeXJl4n3lyPd25Pt5MQAk28vYD2q5mSUk/4kzK+cx3AAFgVld2NYp/m8OL7VKWRnyu0nPu0pIF09uOXLuOzn8GpbbVli38u6WeI/O6253r4+z7K/vn6QYAUNaTml1y1x2j1vm0nkAC86t1V+mdNjXmRPjvaFvgLXKZNbXyn0+9u05YNnfRHWd3xOVaLtZLbUx91tOOeHlmysaClQgoASwidbIz+90yYH93BJPCi76jbYG3uSJQ0hqk6hl36UrOkeBaurwBbOhoSnpp2twYC0fmcyTlHJhTLWvg7AC9jgkwxojv1ZnvY0tXvNY2XnmMWOX4I4CeZr3cS0AJYCHhyVjPkyhy5eO6StP2lK3Np5RaL+sK3uHIoL+1MVR0W4H896Slq3nrb/BVv9W1INKRrnIj2zCLq4cuWGEdpFgv9xNQAthQz5gJ8eva+AQj5gO82+gTcyf68LeWLJuWMZPCz3NjEYVlUnXGgaBctnPuhlRtOXrakSvXWj/wNwElgA0dPSnKnXiNng/wXoJJcK0zD/MI32vNcipN09KWUpneQbt72+HYAecIKAEsZoaU9Kfmc4WVu8ek7vCuaNV9h+NGP2DAAwtgDb6bsBcBJYDJ3Z2SHqeEx9OmyvbOJ1curKu23COteHKbCiDtshzsrfZggJzWcWFcsPJ2PV3XW+s5+53KnS8AaxNQApjc3SnpLYN2jphPT3uBebUEqFuCPL3TCBxBWu0BGT31fKcb0SZgPwJKAAAcVgoI94yfUpvGmChwTk+XeYAWAkoAAAAvFnZJy3V1S3Vbq5UN39ftDfYjoAQAFT3jSNROmFu7/rTOb1Q9V7U77irhQgJgPt9AUm3Mw/Dv+Hch9X6pSyywPgElACjInTC3lE193ju/o2Zod6oNrM92hH2N6koaPigkfA/Yi4ASABS0nkS3BILirgRn6qqZod3uQO/nym0qawHuM/IJbrFcFzffb9iPgBIAnBQ/nerMSfOdXQLubLdgAcCzwuPwHcHh3M2IK38Prs6CurJ+v5GsSEAJAAYYPT7EXU/jWbXdAKSF4xaFWro2xzca4tdhPT0DeI+6edFixd8f3QFZlYASADQqBUpmPoFdtd0A9DtyXI+nqb0uve/3Bt5DQAkAGqyadbNqu2fSMtZIrcyR8UqO3M0vTVP7zH4CAPT45+kGAMDsco9RvmueI+p4st0rByvCsUBKg5O3Ll+t3NmBclPrvqW+VbcPAPAcGUoAUJAbi+L7XirQEI8jEQd14gBLaYyKt7V7Nr3LkxpDKrWeALhP6XeqZayp0o2R1DE/VdfOv5W8l4ASABS0ZnW0jBlRKzPyBHOmdu9y4jw60yrugpYL3MXvxRcltYuX1vpy9QOsLBfkz32Wmr5Ud8u8Sm2AlenyBgBQ0ZNdlHpCUqq+OEssF6CLM5zicrnpeuuL2yWrCtjB2e6+ugtDngwlAICK3N3sM1qDNS3jLvW0yQUQwH/JGoJ+AkoAvN4uWRi7LMcKRnQLO3PhkupCcSXd4ACAmIASAK+2y8XxLsuxipZxo1oDPivcFZ+9fQAtVjjewkoElADgQndkDV01DyfdbU//CcuVxkwKP8+NYRSWSdUZ/p0b6DU3Te6z3HxLywuwGsEkGE9ACQAutuIJrO5z/2rddqlytSfl9U5zZPDYI/WtuL8ClJSe7JZ7D6jzlDcAgAW5AAKoC7Mz46zM1uni8rnPvlme339xRmn8PqxOhhIAwIN6Ly5yXeUA+K+WbMxSxujRz1rfh5UJKAEAPKj3IqNWfpW736nsAOM3AcA6BJQAYAK1C+mjF9q5lH4X6wAAnCGgBAATiJ+uVSr31ZKJUnoS2GhXD+R9Zf21p7elnsoWf5Z7QlprHeHr2nxS7Qtfp57kNlsQsbTPz9ZWYB0eKgH3EVACgInkggatAafWeVxlxUBAab2GA6nGTwiKP8ttt5Y6wvdq06fmF5dNPc1ola5wAEddeYxzDIX/8pQ3AFhQ6gkzqSfR5KajT+kiovUC4+yFSDx9GGgqaSkDANBLQAkAJlPKWgnLpP7PZTMJKuwnzEoq+ZaZ8c56zxOSAIC5CCgBwEZKjyt2oX7ciGDc0wG9p+cPAOzFGEoA8CJPB5V6xqDIlW154t3ox8+XBtROjYeUmm9LHaVBuVPjIYXla2M0Pb3tc1ZoIwDwXwJKADCh1CDPIz0xuGhPhkyubG7g6t4yR6QCRLUyvXW01Bm+7i0PADCKLm8AMIHagNq5z1ODc4efxYN2x08bu9MVQZ2r5sO9bDMAWI8MJQCYQC3TpPfzlS/QcwOL58pd3Zaz8xpRR+s8QqvtA6u1FwDeTkAJAJhGa9DlrgGm78qqOiM1/tCTmWi9dgiGAcAbCSgBAFPoCYDEg0+PqHNFucGsvxlesy//6sGwmXmq3x58D4CZCSgBwMVc2LVLjRF1pqvZGy7GcsvY0m3wSasHw1Zg/a1t5u/vG6TW/+gniMLqBJQA4EJ3dHfa5aS29rS2HuG0O62j3awaDAMAPOUNALhJ7Ul1rdPmnlaXeuKdoAQAwDVkKAEAtyhlo9Te//5dyjRqKbOjXAaWYBrAcaVMybf9zkCODCUAgEWF3fpCufGJZpO7WBMMA4D5CSgBACwsDCqF3fxmDyatHgwD9pc6Djk2wR+6vAEAw8gsecaqFzjhE93i9wG4l4dY0EtACQAY4sqTUCe5datm9qzWXuBdwrGUHK/gbwJKAAAAMFiYfTl7MMqNG44whhIAwOLCixbdDmkVj7vV+3lpmtxnRz2xX/cuO3zZd3gLASUAAHih1myEWrnWLIwz2Q9PZE7I1uDr9/e3aX9YMZD0bbP9nSN0eQMAWFjq4uWpi4PchVSqLUfGJDGOyTW+Y8SE6/X7erWLY7jbqt8Rx1NGEFACAGCIXGAi/Pv72ZFghQDH8+KL0O/rVBAzfC83Xeq9eD+K30+VSc2jZTly8+8pm5ou9eRCF/BrSh1zjmzD2Y5d9sN2MrjyBJQAALiMk/A1hAGa3MVTHOT5dgMqBZPicnE9qbpK0+bKpNqWkwpWlabPLWNuvq3vMb9csDAOjsflU2xzdmQMJQCARZUuXma4G54aLDzXRS/8OxyHpDQwdPx+PF2pLMe0rserx0vKBbxat3EcKAgDVbn5pYJPtemOto/n5TLKUll24WcCR3sRAC6ToQQAwFC5C62eTJb4gr3WnaqU4SI7ZJyZ113vIOO1LnYtWrrm9baPeeS2Wa77rYDhXvxe1AkoAQAsqhRkeVLPhXnLE8RyZUrZJK1l+aPU3S02y76W0trlrXdMrtb109Pljj04vuzFeGftBJQAALjE0ZPx1gv3nvpdGPxXaUDt1OelgaXDbLC4zrhbYhzIqY1nFLcnVaZ30Otcl7favGKp6VLLZ1BuBJ3W4TvaTkAJAIBLXZ2R0VO/7JA/Uuuh1kWrd5pSIKb2Xu9YSr1d3lrfr5WpZQqGATnWUgu2frVkZdr+7Mig3AAADJEaSDt1cZ36P/47laUUZ7DE9efqTJUFKMkFiUqZZgKHvI0MJQAAhujponY2G6X3tYs87pLr0sd6ck/x6znW6erGzgSUAACYjmwiVmbf3cfZJ0TaF9iZgBIAANMwcDEArEFACQCAaQgkAcAaDMoNAAAAQBcZSgAAsCGDAQNwJQElAADYjK6DcJ+Wp8DVnvx35MmAR8aca5mmty2lOj1gYW+6vAEAAMAB34DJ919Oa1ClVu5I4Km3/pblaW2HYNLeBJQAAABggFoA5ff39z8ZTbNl8eguSysBJQAAADggFSAa5efn56+6v3+n5heXC6eNX5d8M5NKZXvbkWsX6xNQAgAAgIO+AZjWQEkYsMllJ4Vdz+IxiuLy37K5crnpWtuY+qynHfHyXBmE414G5QYAAIATvsGTkd3XegJUtXru6FI3U7c97iGgBAAAAAOdHTz7zHTfaWuBpNY2jliWJ+rmegJKAAAAcEAuaNM6OHdLEOWqDKNaEOlIV7mRbWB+xlACAACAg8LBpnMBktJA1qnPw3GZUmMV5eqMM37i6WsDateWo6cd8ThRvfUzv5/P5/NrYwLAmt5yUvaW5TzLegK4xqrH11Xbzfx+fn5kKAEAAMBuBJO4mjGUAAAA4IBcF7beQM7IwanDbnO1ckfn1TqPo66unzFkKAEAAMAB4cDV4b9coKlUz6jgSUtdve1LzeNKZwJy3EeGEgDAja4+6b2yfneKAdr0PMXtCUeCXhATUAIAuNmsFxglLjwAxoif5PaVehpb6r2W90d0GUu1M1Vf7klytXaerT9e1rCcLnP30OUNAAAAbhIGPVLd08L342BJ6f3S9KPaGdf3/exIO8/WHweNWupjLBlKAAAAcLNc9syR8YNSQaX/3969LcmqYgsA1Y7+/1+u83Aiu2k2VwVFHSNixaryAihqyUwgRymVp6esuQBaT/qtQSKBpGsIKAEAAMAkI7/BLZYb4nUknzvK2Ss1rK2UH3MZ8gYAcLPSS3Gq+//vX096te3DNFvyACAvDHyEQ8Bm5PPLo7S+Ra6cI/4W1OZImsXfsbn0UAIAuFFvMCk1T0YtvVoepTRX/pYigLuFgfhQ6bkZzweU+z1Mp2cC79ok16kylKTSy02E3TvR+Nn0U+tbjp8x9m3b/pxkAHimrzT233ScuSBQ6aW/d11PHi2NjtW//hpgtq8+A2cf91fP6xvs+27IGwDAE416CS99E44XfQAgx5A3AICHmTEnRNwLybwTwNPMfm7NTH/F4H3PsLgV02c+ASUAgIeJ54t4ah4Aoz3xebVqAH/2uXxiXfG/DHkDAAAAoIuAEgAAeiIBAF0MeQMAuFHLVyOnvip529LD0nLp5Zal0kotp2zVISst1DEARwgoAQDcKNWY/y2L1+Ua/uHyUnq9adHniefuyYEw6BFe66l7tbY+3K62PpVOa/rwJAJKAAAAvFZLECgO/tSCTj3ptKYPT2MOJQAAAF6tFAxqDe7UttPzk6/RQwkA4GKGGQFcJzXfXM7s3kN6J/EmAkoAABfSUPmW2fOy5LYJtzPROvy/1PCz0Oxgvw8TeBsBJQAAmGD2vCy1bUrLgX/q6clUk0pjZPqwAnMoAQDABLPnZWnZRqMVridgxFfooQQA8HF6rcw3qoF5Zg6Yoz2kaCOAsL4rAj1hHgJLvJ2AEgDAR/0CCRo855WCMqMCNrMCP+p/DPfTmkrzj/0CPqV5xuIAUbwslU6cnnnMeCsBJQCAj9Hwvdao3gp6PaxN/aypVBe/dS3blLarpeN64K3MoQQA8CG/xq4GDsyR6vEC8EYCSgAAH6HnxPv1zp/EHIJKwBcY8gYAABOMnpellg5r+dWd+rmWQB5cR0AJAOADNGyvN3teltQ6c7jwZTOvc89Q+CdD3gAAACYw9A14MwElAICX88k6ADCaIW8AADCAnigAfImAEgAAnKQHGABfY8gbAAAAAF30UAIAeJnU0Ktwmd40AMBZAkoAAAAQEJiHOkPeAABeptTQ0QgCAEYQUAIAAICAwDzUCSgBAEvb993LOwDAYgSUAOCD9n1Pzg/Be6SCcAJzAMAoJuUGgI94YgBJ7yQA7vL39/ePv53+JsF/6aEEAC/31N5IgknnhefPuQQARtJDCQBe6olBpG37b7lbAyBPPc5t+3aQR729h7p8HnXWl1/v3yX4CgElAPiwFRsVR17Yn/iSf9W5Tw3ZWIV6ew91+TzqDDhLQAmAJeWGO4Uvk0fW5/Lq2b62T23dVS/xv3xKL+BPbFDQTz0DHLdyYB7uZA4lAJYzIgBS2+5I4KmUfmt6dzTs//7+BBQ+Qj0DzOH5Cv+khxIAj/T7tDB8wfv9/oVPEcNjbO1hFZ8r3itVv6N64DHXmbpTb2s58pw+uj3znH2ewpsJKAGwlBlBofjF/Pd7avhZuCzudZTrhdSbXi79o8fzW1YbTveFIFLpHKQCkD+t+7TkkUvzquGOT78+Wu+LnuPpra+7vib8SN2tUm8tRgxZ7rk+Wrab5Q11OeqZ2Zve3XUXOvo8ha8QUAJgGb0vaGEvpdKcS2EA5zf8qxQoyG2X2683vdSxth577lPrX9q5cnxB6TjjdS3nP5VeLY+7G4pPvz5a74tamVvrN9fD8Y7efL11t1K9tWgJAB6ts968ZntDXY56Zvamd/Rv4wxHnqfwNeZQAmAJM1/Mfi9+NS3zLvUGvGbIpZt6uV+xoTJLz9xVLXWT2qblGrnbk6+P1numZ3jnrDLM0FJ3K9Zbq1K5j96TR/K6wtvq8mz9PDXw0vo8ha/SQwmAZaQ+wQwdfYE727i88lPIq7v6P6UxM9Oo+o17wsXp9/Z4Opr/SHdeH6PqJZdObw/HePnKVixf7v5IOVv3vXmt7I7ylZ5ZK1i1XPBFAkoALKE2tKG0X89wsdU/VRxZvrBRdUV+dznTuJjRMGkJVITb3uXu66NneMyMPLbteMD4zuDd3fWW0lNftXM+Osh6xz34hLrM5fm1v5MlAldQZ8gbAI8SzkHUsr5l7phUmnFPodycF6l9cuvC5WG5el/ga8ce+83fxD/Fc1uNdFfD7A3Xx6h6qaWzWk+Mnrpbsd5GaK371QMfT6zLFT6cif823q33eQpfo4cSAEvqmbcgXNY6701pnyNzRRxJ78gLeS5Alps8NJefl+Fr1CaiHc310S48R1cPbU05Wndfq7dtWz+Y9OS6rD2zrjj3PUMWZ5fj6PMUvkJACQAq7n6pjYUvufHynjSYo3c+ntFcH2Pccd+frbsn1NvZ8xruX0vrzmf3E+uyNvS859yftcrf3RHPU3gzASUAlhEPM5uZR2u3/pllOWPFMt0tHlIY/pwabhhKNZJy6eWWxWndaYUyHFE6l7V6CH9vSSfebpVztko5Riqd5546Kw15TqVz97m8O/9RcsPBw2Wp52xpXa6uVvy7u1JZYDX7tm1/bhIA7nZlt/ojaV/1aekqn8o+yVPP2VPLPcpTj/+p5Z7pqefkqeUe4anH/tRywxvt+25SbgDW4AURAACeQ0AJgMdJfQNM+Hvq51w3/dY0wv9b9q2VN5dGLR8AAFiBOZQAeJTc0LjUfAytE4qm0kj93LJvOF9EqQylNEr5kCbo9kzq7T3U5fOoM+AsASUAlnM0eNLz1d9ngjOpCWR70y2lEfLCXyfQ9kzq7T3U5fOoM2AEASUAlpLq0fOzygtw6Ru+RqexyjEDAEDIHEoALCMVZPkNBWsJrOS+fvoN3nhMAAA8175t259PPwG4Wypgkvv7lOq1VJr7KJVeqedTXJY4zVx5c9u3lKGWj7/VAFCW+rta2ubI+lK+PX+rW/bpLUspTXMxMtq+7wJKAACj1V7cWxoJrfN0xT3zjr7XCV7yRr332ir3Y4+rhobPCpqMUvoijp5ytZa5J7/WNFrXjS4HHLHvuzmUAABGqg1PbH35z00yHy/7/Xx2uOdbh4vmHA00HG283xWw6znOtzVCW+61Ve7Ho0GA2cGDMP0jz4g7nyu181L7JtYVCA6xOnMoAQAM1NKIOZv+Ko2dp/o10n7/ar1PcgGDHnc0CnuPsyfdJ5j9jZ+//e8+H3fnv4qZdbHv+/+k/fs5lV+8Xbhv/HtJ7b49Uo5cueAoASUAgIfKNQh6GjSpNOL1qf1S28X/cvvd7Suf+H/lOEc52xukdD/WGvfh/+E2tfumNeiQy6NWztR2tbLeec//zkVr3uG5y9V/GJiNe/O1DnnM/d9bxtS6nnLEx7NCQJRnE1ACAHioUuOnpUGTaiiF24RppRogcf6/9aV83+YpAbvWYMnM4MfKRpS9dH7je6p0jx5p8LcEHcL7OX5O3B00GWlGoKT1+q4d89mgZau3Pm9ZjzmUAABuMqNxcbRBk2qAtQ4ZKh3HVQ2omUoNyfj4w9/D5XHALm7U53oQlAJ9qfx7y587pjifuEypbVK/r6JWrtzxzMj3rsBbauhmqKdXT8lq10DqHup15nh679ER2x0xM23eS0AJAOAGqYb4z4wg05WNvFx+KzZYWs5LT0BgxYBda7BkpeDHSEeu/VHXaqr+jqY3O+iwStDkqNK9V9LzfJz1HG29L2c+N1d5JvMsAkoAABfL9fzo3XcFuV42KSuVe9vGBfWeFrDLbXdH8GO2Um+qkpH3Y6m+RgV8RgYd7giajNJy3cXD/GrrU8P7wm3D9bnrLdcTMVeO3vunVo7cdq3pQ46AEgDAQKUX+viFvzWE9Lr9AAAI1UlEQVSdUK5BEi5rbdCkes2k0ioNvYr37RmKdaczQb0rzQjY1YZ+zQ5+XCV3D6Xux5+WIERu+9b7sRacaG3w9wYQc8+G1nKNDpqMdub6rwVRe/dp7X14ZN2Icqxwf/IO+7Ztfy4oAIC5VgiuXF2GFY45JRXMK/VUCNeXGvFHhoyV0k0FPuLGemtPpFR5U9vFeeXyrZV9datem0/nvKY5L7zRvu8CSgAAs63QmBBMms85fgbnbY67z2sueNtbpqMB0pbg6xlnzu/IctyRPmva992QNwCAkVKNkVyvlavnFLkyn9Z5P1q3XZ1g0vpK19uK57Pl/lghyFAaKjci/Vajh2v2Pjt7hlD2OvscT5VtpN70V7zfOOZfdxcAAOAtwjlQSi/YZz4xP1Oe0XLBsxFz+Vxh3/f//DubRq3R35tHbp9aWlcFEGc5Wx+p9H5GzVlzVuvx1co0IsgwQu6ev+o5VzM7mHKFu5+VkCOgBAAwyIov/U9vSM0yKtiW2//svEKl3h5PC4z0WPEeWpVzdV4YwMwFmONlqX1KaefSy6U58lhy2x0p59n04/Wjj597CCgBAEzQ2qW/1rAovXzXXsBrPaXi/FL59pQrtW+uUbJC42GFMjBP7zUa/94TRKhtnyvT7PtDkKEs/ra63HC53AT1pYnuU71VU/mk8hh1LKnznitPrZxn04/PX0t6rE9ACQBgsN6X4tKLdenlu/UFvGX4XdgQONIoCI+9tF1uv6s9Kdj2hMBI774zgyg/vddouC53vafuhdL90Xs/jL4/BBna5M73zKHC8XU36jhH9WBMlbM3/fBvSi0vwaRnElACABistSH0azTFy+54sa596t5arlqDJXXMd3pCsO0JgZGRQZXZzuST2zd3f/TmNev+EGT43zTvCl6E90hYhvBebTXzWHLl7JUKQpbyW+lvA218yxsAwGRxwyH8OW5AHn2hzuVxdLvY2UZ4raF8tFxXaAm29aaT0htMmBUYOZrX0X1XCzIescr9MfM+CgOEZ9IPj7V074wqf5jf3ddZredVz71QuofPHmdLj7MZ3vAs+BoBJQCAyWqf3ud6Ko0KLoxsUN3Rg+IqqwbbrjQjSJXb9olBxpYy33l/fDnIEPa0C7VcY7meh7UPA+J0WvZN9dSrBenicpXkegnG+/eWc0T6qfUtx8+6BJQAAAZpbci0vHznAkylBkCuLD0NqqPlqqWTCiD0NJJmeUKwbYaZgZFR52F0D5XcNZrbLlWG1L3Q28COfw7T6Lk/BBn+eYy9UsfRmmbLOW/d50haPduXfu8p56z0n/Lc5J/2bdv+VCAAALOtEnA5OnwobODmfo73TTXOc9un9i/ll/o9tzyVV63cPeegd9/W417J7Ot3VvpPLTf91DVX2vddQAkAgPk0RMquPD8r1cVKZalZYVjXamlfkT5tZgdjVw72cg8BJQCAiUpDNr7SCDM3Rt3V18Iq194q5WgxqzE9+/4QZABmEVACABgsNYTn7netFcqworPzBG3buUZ0LeB4Nv1SnjPS7i2DaxLgufZ9Nyk3AADfk5p3qEdu7qLeNEal3xocWyGIs0IZADjvX3cXAADgLcJvNcqt+/2c+j23TbyulEYqr9b8U2VP5f0GghoAcI6AEgDAIOHXiIdq36r1+5rs3DdnxetKX62dy6vla7njfVPbfkktqBdul9qvtvxs+vH6UtAQAEYTUAIAmOxMb5jcvrmAQUtePft+OTBRCsL9lIJwueWj0u8JGgLAaOZQAgB4oBlBqtH5vEVtrqNWqaBSb/qtQSKBJABm00MJAGBhtcDAmcBB76TPb5cbqjZC2GPobJ2lglK5/AQEAZhFQAkAYLB4TpvSBNhhkCH1TV3h+nBoU7ysNCF3+HPPvqlt3ywXhBkRYErNnzUy/Vq+ADDavm3b3xdeEAAAnuYrgZw7hIGW0jnOTXIe7x8H7OK0c/mdTT+1Ptzf9QPADPu+CygBAKxKQOl+s+tAHQPwRPu+G/IGALCi1DA0AIBV6KEEAAAJrcPiVk0fAGbZ9337992FAACAFc0O8ggiAfBkhrwBAAAA0EVACQAAAIAuAkoAAAAAdBFQAgAAAKCLgBIAAAAAXQSUAAAAAOgioAQAAABAl3+PSGTf9//8/Pf3N2R5uC63fa4MqXTDtOI0Sumf2RcAAADgjU4HlOIgy+/3EctL6dfKkCtra/lH7gsAAADwJpcPecsFXM4EYkr7hkGe1HZn9gUAAAD4oiXnUDrT0+fKXkK/nlVX5wsAAABwpyUDSk+SGq4HAAAA8Ga3BpRWC8QcKU84BxQAAADAF9wWUHpTMGnbNkElAAAA4DNuCSiFgZg4CDNy/qTWtFLlWS3gBQAAALCKf59NIO6Zk+uxkwrYnEn/iFSwqLU8qX1Hlg0AAADgKfZt2/4EQgAAAABose+7b3kDAAAAoM+wgFJpyFht3e9fadnZsuXSOpNHTzlHHs8oq5UHAAAAeIYhAaXaBNalb0AL5yOKl48ailcr29l0W9KYOazwaGDIUEcAAADgiOWGvPl2NQAAAIC1nf6Wt1QAqPStb6VgUWn9L83429lS6cbb5vLIpZnLp1du39TyWt6/cufKnDquUlotx+kb7AAAAICU4T2UfoGN3gBELZj0SzMVUAmXp7aN08kFT+Jyl9JqPZ5439TycFntGHPbxNvW0qod59F6BAAAAN7vdA+lkp5gRKkHU8scTKGebeP9wiDKkUBSmFdq3yMBmhHlqeWfSldQCQAAAEiZGlDqlQsq5YZzldI5kneYflyWoz2Ujux7ZZo/qUnRw3wElQAAAICfqZNyHwl6jOiFcyT/kYGT0cGeK4VD3rZNIAkAAAD4p33btr+zQYOWSbFzw9lKE0TnlsXiuYJqk23XAj65ialr62plzk2InSpjy7I4zdb9UuVoSQMAAABg3/c5AaWj2wAAAACwtn3fxwx5q/X6EUwCAAAAeI9hcyiVAkaCSQAAAADvMXVSbgAAAADeR0AJAAAAgC77tm3GowEAAADQ7P8A7tfwUDR7dOEAAAAASUVORK5CYII=')
