# Supplementary material for: Identification and functional analysis of non-coding regulatory small RNA FenSr3 in Bacillus amyloliquefaciens LPB-18
Source: PeerJ. 2023 May 15;11:e15236. doi: 10.7717/peerj.15236 (PMC10194069; doi:10.7717/peerj.15236)
Supplement: Supplemental Information 4 [file peerj-11-15236-s004.zip › KO/CK-vs-T1_map/map00280.js]

getPicJson('data:image/png;base64,iVBORw0KGgoAAAANSUhEUgAAA00AAAP3CAYAAADwUqU/AAAACXBIWXMAAAsTAAALEwEAmpwYAAAgAElEQVR4nOzd69KkqLYo0HTFfv9XrvNjHVdbNFdFBRwjoqPry/SCJk6dgrj9fr8/PwAAAKL+7/f7/f78kTcBAACEtm37/eftQgAAAIxM0gQAAJAhaQIAAMiQNAEAAGRImgAAADIkTQAAABmSJgAAgAxJEwAAQIakCQAAIEPSBAAAkCFpAgAAyJA0AQAAZEiaAAAAMiRNAAAAGZImAACADEkTAABAhqQJAAAgQ9IEAACQIWkCAADIkDQBAABkSJoAAAAyJE0AAAAZkiYAAIAMSRMAAECGpAkAACBD0gQAAJAhaQIAAMiQNAEAAGRImgAAADIkTQAAABmSJgAAgAxJEwAAQIakCQAAIOP/3i4AjGjbtreLAMAg/vz583YRgJdpaQIAAMjQ0gQZ7i4CfJdeB8BOSxMAAECGpAkAACBD0gQAAJAhaQIAAMiQNAEAAGRImgAAADIkTQAAABne0wQdHN/lcXy3U+zzbdv+9f6n1Py5afa/Y9PXvlvkzHuoSmXNrftY7nD+2s+P+2+kfZL6Tc+Wpedvk9uHqTLV/DapecPlrPCbp5ZV2o+10+a2s7asNb9rzXJiy6rZrlw9qalfpd/Qe/OAN0maoIPUhWjq89r5c9OEF6O5aVsupkpKZS1dlLfsq9KF2yj7JLe+K2VpvUg8sw9r1u83z2/j8bPapLR1O1Pz9Sp37bLCeWsT8pr61VJ+gKfpngcP2k/+PS/OryQ/T2pdX+oiu3beM660MqXWeTU57a324rnH+lf9zcP5W1sOr2xnSmtsKdXZXAthuJyactWs/476DtCLpAk6SV0E3J2ctF7cPn1h0nt9NftzpH1yJfl4KnHq7Wu/ea+k+Y0bGSMlKqOVB+BI0gQPqe2OckbN8rZte/SC5On1hZ7YJ61djN6wr/uJ9X/hN6/Vaz37cvb/Us/99Iotd8apGhInYFSSJlhE6WLjz58/j97Jfnp9qTKMsk/eTpyeSJ785ufXc0yMUst5e98+ReIEjEjSBB0dT/aph5/vvHCtudgY/VmmO9Z/5z5p+U3fvhg8Jk93r+dNIx0HtespJUalbeoZW+6OUzXePlYAQkbPgwfUdKtpnTflzYuNJ57hOjvqV+99cvY3bSlLj/1592/ypd885c3R3XrGlivLuoPECRiJliborOcQuWeXc/eIY6ll1Vyk/X51g2b0HljjjX2SUlOWnheqpe5qse97JfSr/+Yt5cvtixo9k4inEqEr9WufH2AE2+/3+yMowd+OFzdn59/nPV4whHd1a6SWk1puWIbSBfNx2bUX87nl1awvtqzUunPT3LlPclp/0zNlOVP3YuWKrSdVntT6/eb1v+3ZfRF+X7sPSvOeKUuuHC2/Ta7Mtdu6f/9mS97vJ3mDr9u2TdIEMV88Ub55YQIwoi+eC4B/27ZN9zxAwgQAkCNpAiRMAAAZkiYAAIAMSRMAAECG9zRBhneEAACgpQkAACBDSxNEGBgBAICdliYAAIAMSRMAAECGpAkAACBD0gQAAJAhaQIAAMiQNAEAAGRImgAAADIkTQAAABmSJgAAgAxJEwAAQIakCQAAIEPSBAAAkCFpAgAAyJA0AQAAZEiaAAAAMiRNAAAAGZImAACADEkTAABAhqQJAAAgQ9IEAACQIWkCAADIkDQBAABkSJoAAAAyJE0AAAAZkiYAAICM/3u7AAC9bNv2dhE46c+fP28XAQCSJE3A1I6JkgvvefkdARiZpAmY1rZtLrAXcfwd/a4AjEbSBExnb5VwYb2mP3/++I0BGIqBIIApuZhem98XgJFImoCp6Lr1HccWJwB4k6QJmIaE6XskTgCMQNIEAACQIWkClrNt2//+i/2dmv74d++y9FzeG3pvBwDMRNIETKGla94+Xer/qelTf1/RuzvhW90TdYsE4MskTQAAABmSJuBzarvqhf+uXUbLulPrO/6dKs/ZspXK0GM7ezIYBABvkzQBSzpeaB+79u3/Tl2IH7uhhfOEy2u9mI/NF1tfOG3PsuXK0Gs7AWA1//d2AQCedCYBiD3PczaJODNf7nmi1rLltr+0HokTAF8laQI+JWx1OuvswAhPDKiQW0ev7QeAL9E9D1jW3jpyZ6LyRIvTk61aAMC/bb/f74+hZIHRnU1+YvOd7SJ3fAYo9jzQ8e/YulLPMsXKlFtHa9lCtd33ap77esrdyS8ApGzbJmliDS0XweHD9uabZ77RY5UL+/uc7VY4Q702n/mO84khMB5JE1NyYvmm0ROS0cs3u5b9K0YwM/UXxrNtm2eamMf+vphwGGaI6fEOpRY9R9irKctbzyv1eG/T3WU3TDozO9ZfdRjGIWliCpIlWp2pK73r15XlleZ98lgIn8u66qmyS5yYmeQfxiJpYni6PQFnuehkduowjMF7moDl5Eady31Wu5zSyHa50ezCmwA1zy+URupLbUuqTLG/w8/DZadGISxtS2n0wN6tWDFPDD0PwNq0NDE0FzqcEV60h107j5+lkofjNLFkoLSO2L/36cJEJHcnuVSO1LbkyhT7f6qM4bThenPbUtovut1CHa1N8D5JE7C8s6NRnXkQO7eO1GARpfcmnVXzvqbwu9r11W5L7Tuj7k6cJGYAXKF7HsPSykQPqS5tLfPe6c4uab/fv7f7zq5qqQQste+v/DbwNY4PeJeWJmBpPS7IW1qbznah6d315s1E5Ng9L1eG2jK6gQLA27zcFphG7cVzKgHJDVAQ+yx1UR8uvzTAQW7a2sSippy5aWLLrR2wIfbvmm0pleuoNBBGj/OU5AuAM7ZtkzQB83DR289M+1LSBP+lDsM7tm3TPQ/ga1x4AUAbSRPDMrwqIcPuXrOPbjdTwjRbeQFYk6QJmIrE6bzZ3okkYQJgFJImYEoSp7VJmAAYiaQJmM7eYiJxWpOECYDReLktMK1U4uSCey6xIdwBYCSSJmBqqXcQMQ9JEgCjkzQBy3ERDgD05JkmAACADEkTAJ+gBRKAsyRNAAATkPjDeyRNAAAAGZImhuWOGtCTURUBOEvSBAAwAYk/vEfSBAAAkCFpYljuqAEAMAJJEwAAQIakCQAAIEPSBAAAkCFpAgAAyJA0AQAAZEiaAAAAMiRNAAAAGZImAD7hz58/bxcBgElJmgAAJiDxh/dImgAAADIkTQzLHTWgp23b3i4CAJOSNAEATEDiD++RNAEAAGRImhiWO2oAAIxg+/1+fzw7wghKSZJ6CrQQU5idOgxj2Lbt939vF4JrjgG1FDxbpj1blqvLTc2v1Qk4Q0xhduowjEH3vMntwbQmWWmZ9kpZrswfOwn0SMaA7xFTmJ06DOOQNAEAAGRImvifbdv+uqN1/Dv1Xez78N+5dYRSd9UAzhBTmJ06DGOQNPH7/f5p6j8G52PT//Hfx2lj3+//3qc7JlDhOmrLBdCDmMLs1GF4h4Eg+J8zd7JygTv2nbtlAADMRtK0sNbR8p64c1VbjlhrF8AZYgqzU4fhfbrnLerYFa5lKPLY3y3z3j0fAAA8zcttJ5dKPlq6xh2fQYrNG84Xu+OVW/Zx2pY7ZfptAz2JKcxOHYZ3bNsmaQIAAEjZtk33PAAAgBwDQXCbsw+txrr6aQ0FxBS+Sh2G9+mex23OBPnYRZERg4Df7/6Y0jLiaDhtad7Yc6BiGjVaz4tX6vHVcl3hmGBkuufxuG3bkoNGpAJwabAJ4Lt6xpT985ZXNKT+n5o+9TfEnDkvXqnHLXrXYccEo5M08YrUhU7tBQfA0R5TUolQSExhFuowjMEzTYP5WmuK5niY39fiVo2a7lOxVzLomvwOdfgfsS57Nd34Uq8iKb2mJPdqEscEI5E0DWLFQJA7Ca20nfBVT8et0WLK8aLueHGX+nc43/Hf4XJKy6CP0c+9TydzYb0LP4v9HZvvz58/yWQotg7HBDOQNL1s9IDdW81DqS0v5gWeN1LcGjGmhAND1M4TEvfuNcuF99N1+Jj0tM7XKrcOxwSjkTS9aJaAfVXtNoZ3l3YjXaDB140Qt96IKa0jkvUYwObt/byyEepxjd7nxVI9jrUAtZT1bjP8ZqxL0vSSWQL2FWdH42l5mBt4zttx662Yktvu2HMXvb2931cz2/7sdV6s2e5Y17pWLfv37G8x22/IGryn6SUOeGA2q8et1EXimS6AZ7sq5R6e57rV6/Dv11aPUwMyhNPXDA6Rqq+xZC83MERuWscEb9m2TdL0hi8EbWAt4hazU4eBs7bNy20ZVKwrAsBZYgqzU4fhXZKmh7nTBcxG3GJ26jBwlaSJ4RzvpLmrBlwlpjA7dRjeJ2kCAADIkDQxlNgdNHfVgLPEFGanDsMYJE0AAAAZkiYAAIAMSRPDyHU30BUBaCWmMDt1GMYhaQIAAMj4v7cLALvwHRreqwFcIaYwO3UYxqGlCQAAIEPSBAAAkCFpAgAAyJA0AQAAZEiaAAAAMrbf7/fHSCx/m/ndB8ffcvbt2EcJmn074AmrHCerbAftVvntV9kO4B/bthlyPGXGwBEL1LbjPTOfOJnTKsfJKttBu1V++1W2A/iH7nkAAAAZkiYAAIAMSRMAAECGpOmClv6/uWlLy9m27X//9dCyvNJ0Z/dB721qXWav7eq9DdDT2zGq53G+atyiXY96XfNbrnKeCqdVj+EcA0Gc9OTFSDgqz5UHTFuWV1rXlYDdc5tal9lru3qUG+7ydozqeZyvGrdo1ythKv2Wq5ynwmnVYzhPS9NJvYLM08Gqdn01gfRs2e/Y5qe3y4mG0T0Vo1Lf9zw+Vo1btOvxO9QsY4XzVM/5AEnT7Wa8uD7eKe7VrWaEfdBru3rvH3jTE8fnk+tYLW5xTu3vN9rvrB7DuCRNN5o5WO1lv/py2dH2Qe/tmv3lu3zbU8nMU1aNW7RpSZhGpB7DmDzTdJNewerOi/JcGXuUvWYf3BHU796unsuBtzx17O1/91rfqnGLPlp+m9q6OeN5Sj2G/iRNNwqTnbMBqvdFR+9lldaTWu/TJyLgb71i1NV5R1rHvp7UesWY8Y1er9VjmJOk6SalkXha3ZUw3Rk4c/vgjjI4IUC9njHqiWNv1bhFX6PXa/UY5uWZppP2OzixOzm189YsZ38YtGfCdFxu7LvjQ6ix4Ulry36mDGc9uV255cAonoxR+//D+XodJ6vGLdr1qNe5ulmq173Krh7DfLbf7/fHRd/fZr0QjgXYmbcj/P9sZi03c5q1vq0Wtzhv1n2oDsP6tm3T0gQAAJAjaQIAAMgwEETCKn19bQd8xyrHySrbQbtVfvtVtgP4h2eaHqbPcD37CsawyrG4ynbQbpXffpXtgNl4pgkAAKBA0gQAAJAhaQIAAMiQNAEAAGRImgAAADIkTQAAABmSJgAAgAxJEwAAQIakCQAAIOP/3i4A7LZty37mLehACzGF2anDMA5JE0vZti16EimdZM6chPZ5Wk5aZ+YBnlcTE8QVRnQ8D4ZJ158/f5LnyXAZx3nOTDNK/Zdk0ovueSwjdkduVxsoe5xIriwfeN9+Ubn/l4ot4gqjCROmYz3e5ep0bL6Z63/ttozmqXLOsj9GIWliGLnA1+uiIBY0a+66AfM5G1Na44G4wl1619Oe0x2nH7X+j1AG1iFpYgl3BOht2/46Eez/LvUx3+c7Th8uC5hD79girnCXsK6WWolq6s6X6n9smbF1tk4b+z42/fHz2Gc186bKllpGaT38TdLEUGLBuaZpvyWoH08WuWegwub8fbpw+n3a1HSp+YD7nYkpu5aLB3GFu1ypw3sdOnMh/KX6n+rGFy7/+ExYatrYdua2vbStLfOmylaz72PT8DcDQTC1O7sA1AaN3kkdMIbwYqIHcYWnna3Hq9X/s9txTJRqp0+tv2X6cP1n5q1ZxpFkKU/SxHByd3liYk3Q4fLOluOsmiB7LKeLH7hPa0xJ6XHMiiuc0asOx9TWmZnrfzjfG8fJ2fUcy342qaldhpiRJ2liaqkm/Zr5aqe9646u4ARzqb0jLK4wgpbzYY1Z63+YMOxd0Godu8D12LYZWolnKOMbtt/v98eOeY6KWOfsHbVcX+pdrMtB6vuwDMfPwnlS0799dwuuWiFuXWm9ruluI66Mb/Z6XFOHcy0KuToUW09svtR0o9b/WKtK6/bEylJq0SptZ2x9qXWltqM0b2r9qfliZeQf27ZJmt4we+Cmnt+aVajL4/BbnPOF/fZ2S88TRi77yGXjmm3bjJ4HdxE8gd7ElfNqH4afWc02zlyHZi4789PS9JIvHPhnu4y0NKdfWc9dNG+zqrfj1lMx5cq6WpzpMiiuXDNKHT7T9Tz0pbowQ/0f7VqEvnTPe9nbwftuVy5Ucv2Aw+lr+2mP5KlyzrI/mMebdeqJmLJ//1RcObNs8eOaL9RhoC/d8172ha4CoW1Lv2QvdRLIPQjphAHPGi1u9Y4pselZy16HR6nHd9RhoD9Djr8sNcrK6lLN2Kl90ONC7erIOLmRbcLvY9OHn8c+K82b2o7cMnLrgTNGjFtvxJTUeltH3ArnqVmG+HHNiNtUSpBCYX1gHCPUJ/qTNA3AHaP7pbrbxC5kStOGFxGxpCg2ffh5OH3NvKmy5ZaRWw+cJW71iSupf6eSJfGjrxHr8Zn9u8rvsYqRknH6kTQNZLWDK3cSumNbz57IYxcTpelT62+ZPlz/mXlrlnE00oUBa3gybj0dU/Z13h1XrpRd/OjjqXr8Rh3meSveYEDSxMNKwSMVYEon69ouKHc6u55Y95e7liF4s5q7Ykps3jfiSon4Mb876zDvar0py9gMBMEj9u4epWl+v3+fCErN3Kk+9zXrPM5fewKqSeBGN0MZIefOmLJP82RcmcmK2/S02rp0pQ4zhlXjwBcZcpzhxIJLS5e4mmljF0Oxf4fLCy+EYnehYye53PMJqe0ozZtaf2q+WBnhC1riROv0veJKaj0tx3WM+LGG1jrMeLQ4zW3bPvyeJln/mGIJykhGLBPvEkvGFUtAHL/MTB2el99ubtu2feuZphH7owPzEUsAaOH5pvl9JmlSUblqv1BWl77N7w8A3/OJpMlFDj2oQ4glAPBNy4+e5yIH6EEsAYDvWrqlyUXOd9U8nK9uUEssQUxhduowXLN00sT3tAyJ62F+oERMYXbqMPQhaWIJZ94fknvHEvBtYgqzU4ehr2WTJt1pvqFXUD++vFG94Uid+BYxhdmpw3CPZZMm1ndHIN/fo7D/G/gOMYXZqcNwn+VHz2NNd975+vPnz18nCWB9YgqzU4fhXpImpvNUVwEnCPgGMYXZqcNwP0kTU3m6b7UTBKxNTGF26jA8Q9LENDyMCvQkpjA7dRieI2liCm+eGNxVg/WIKcxOHYZnSZqgghME0JOYwuzUYb5G0sTwdD8AehJTmJ06DM+TNEEld9WAnsQUZqcO8yVebssldwfLffl3rMddOhiPmMIK7qzHd9bh3089hhRJE5fNGGDdGYNxiSmsQD2GteieBw10RQB6ElOYnTrMV0iaAAAAMiRNAAAAGZImHlFqut+27X//9Vhe7TTAfMQTVqEuwzwMBMHtak4KxwdmS++fcFKA7xJPWIW6DHPR0sTtSiMIzTjCEPAO8YRVqMswF0kTU6l5C7o3pQM1xBNWoS7D/SRNTMNJAehFPGEV6jI8Q9LEUFKB3UkBaCWesAp1Gd5nIAiG0fqQa2z6mmmA9YknrEJdhjFImhjCMYDHgnnsBHBmGmB94gmrUJdhHLrncbv9DlfsTlf4/9Q0NcsH1ieesAp1GeaipYnbpe5o7Z/n7niV5q2dBliDeMIq1GWYi5YmAACADEkTAABAhu55XKbfNNCTmMIK1GNYi6SJS+7sG22EH/geMYUV3FXP1GF4j+55AAAAGZImAACADEkTAABAxqvPNN39kOSdy9enGMYhlgDQg/MJKa8PBDHjD2xEHBiPWAJAD84nxOieBwAAkPF6SxMA/zjeLUzd7SxNU7OM1Dwtd1jPzMO3qM/AKrQ0QaVt2/53Uj3+G3rZ38Gy/5eqY7UXdaXpzlyMnikHcavHFPV5favXYTgavqWp9CK31rtYqelqpilxR21dsf21nyBq6tPR8eIhnDc23z5N7jvqjB5PWn/PvS6F9TJ3gcoYWmLKrPFEfV7b18+Lo59P6G/olqZSkKy5ixVOU7Ocs2V1R21NqUCeC9r79/s0Yd1K7f9w+tiJpKae8W8zxZM7hHeBj3eHY9OG84V3k9W9887EFPHkb+rzu75+Xvz6+eSrhk6aShWkpgL1mqb3MmIHUemuBe8pBfOrn3O/meJJi2Msyd3hzV1sxKZNTZeajzYtMeJL8UR9nseXz4urnk/IG757Xk81SUmPxKV38hMG+9wJ5fhZ2Bp1tXXqbqU7hCOWuQfJ8pzujid3xZGSJ2LkU74YU0b9fdTnc75Yh3+/8X+X3p66PuWaTyVNT2hpFt4TmeP/Y8s7JkHHu2u5O2qx6XLr4R2p3z93UvzCCfPrWupDrSt1pSZ2qJfvGzWeqM+0GLUewzJJ0yjJQJjg9PCVO2ojyyW1V5zpruA3vN+bx0rqRklOyw2Ru7ZNvWxzR0wZMZ6oz+tyXqzj2msdQz/TVGvkCtnjIdP9JHNmG8NueTGjPAg7akCMdXc8/j1q3eOctxOm/f+54zH30Hvs+z0OpFqoU8uMdfGN3fl9O3akiCnvUp+vU4fnNvL1Ke2mb2mK3cUqTVezrF7cUVvD8SQdfs463o4ntdPHpjt+Vvq+Zp6asqj/530hpqjPa/tCHb7i7fMJ/Q3d0pS66xO7k5Sapmb5PRxba0oHR27dX76j9vu1jRz1tGOLX23LX20d3v+d+11G/c1mMVM8GdGsJ+2VYop40s9M9XmlOvz7rVGPnU++afv9fn9G6Ls/kxnLPVOZ3bWi1Uz1+yhV7tL2XO0C0zL/jN1twjKLKe+avT7ffQzULF8dfs5q5xP62LZt7JYm+pjtQCp1y3hT7K4R9FRTv64eFy3zn32e8k25rlmjbcvqMWWF+nw1meuxfHUY3idp6qwUOK4Gl5b5S10Fry7/DMEV8ka7IIIr1GdgFa8PBLHSBXTtHbUr29wy/5mT1dny1SZnV7f/TWE/axcDY5m1Xl0VPmy8C4+149+x5xuPzz6G88WmC9V8nlpWyzprt3UGYsq/jV6fS3U5/HeqDDPW15hV6/BXzyfkvZo03XlwvXHwzpwQjMa+pMVqsaTW8YJs73Z0LG944Zi7GI1Nd1xH7uIztr79u/Dv47Jq15lbRmrdITFlfCPX51I9PE4fzlvzdw11+BlfPZ9Q9npL05e5o5Y3UmBJ7Z+Rysj3lOpfqo7GjvmWluLUtLHvcsutPX5qpqs5Hkc6XsWUfxu9Pvf8bc7+1iPVD3WYr/FM00vCBON49yn8f+2dseN0qURr/zu3vuMyU8uJ/bv2/zX7JvwPvqzlWHj6bvSbd79r1h2LJ2LKu75an1vra+pzdRjeoaXpJe6opacN1x92i4CvGaXup7o81czTY71XiCnjGGW/n6nPd4uVw3kRxqCl6WbuqKWF+ybXMnb8/mm59brbR2/h8VA7TaxbbHgjJHbMxY6/43Sp46+0vth6w2WV1plbRm7dYso4VqnPuTp6/C63Hall5/aROgzj0NJ0s1HuAs1yRy1Vtje7AMGTaluOW+e5Ot2Vluia8vZ8HinsZpyaRky530r1OTfdmTpdO506DGOQNHV0vFuU6wYXTnP8d+4OV2w5x/lzzzyF87asL/ddajtSy67ZR6MJyzlT2fmmp+vom8fEjMejmNJmpfq8ym+tDvNFkqaO3FG7tlz4utxd4+MNi9gFS8syex2HqfIcv7tyMZVbRm7djGGl+jzysoFnSJoG8/U7aql5dEHgK2Itt+HzGbF5Yq26xxbo2He9ytr63ZPLF1PetUp9fnPZ6jCMQdLUiTtq15d9fJg21qXPHTpWl3t2gXZiyrvU5+vUYRiHpKkjd9SuL/t4gui1TFiRZwjqiClzUJ/T1GEYg6Spk6/eUavpHnCmxWlf9ur7D85IjYaZGsCl9N1IxJTvWbE+967H6jC8T9L0gtmDXuvJavSTG8zmzE2akY89MeXbVqnP6jGsTdL0sJnvqF15VunqMoD1iCmsoFc9VodhbJKmh814R63nRYkuBoCYwgp612M3AGBs/3m7AIztOChFT6kHW4G/309U+vx4HMWOp9x3bxBTvmfF+nxHPT4OAAWMR0sTSXffuXWHGOJqW6RrjpuRji0x5ZtWq89P1GN1GMajpamzVe6oPRmw3VmD9YkprOCpeqwOw3i0NHU2+x21t/pUu7MGaxJTWMEb9VgdhrFoaeJfBGigJzGFFbxRj7U4wTgkTfzP23e0nBxgLWIKK1CPgd9P0sT/9/ZJYefkAGsQU1jBKPUYeJ+kCQBgYJJ/eJ+kieE4OQA9iSmsQIsXvMvoeVzqfnD3hcidy3cCgnuIKaxg1Hp89zGiHkOcpInLZgyw7jrDuMQUVqAew1p0zwMAAMjQ0vRhxztKb72AEliHmMIK1GMg5nNJ0zEYxoLgW8OLxtbbGqxTzeqp7Qy/27bN8KpwgrgiprAG9RhI+Vz3vD3opYLfW0Extt7Wshy3bf8vJnXRtP99R5/m0jL3k1Ltumum0zebp3w9rjwdU8QT7uDcCOR8Lmn6mtaLuDsu7mpOCscLsprpr64TOK8lGesdU8QT7uTcCKRImg6Od3NS/w6nTX2eWubx85p5csuu2Z4RlE42ujywMnGlL/Gkv1Jrxlu/ea/6GvtvBOoyzEXSdHAMUMfm+PAuT+ruT2zacDnHvtGpvtOxu0qpz2NGOin0VtOvXN9zRiKujEs8+a+vdy9dgboM95M0FbQEmOPFS245tcuMPWhdc9FSc2IY7Y5iDScFVrFiXJktpogn37VSPf791GV4iqSpo+Nd2zuEd8pKXQ1Kdw1jXYBy8z0hFdidFPiqGeLKqDFFPLnuS91LR63HexnUZXjX54YcT7kSkJ7WehEV24bU3XFzCg4AACAASURBVOsRTwrH70vT10wDT/lSXBktpognfYRdPo9dQX+/v7uIxrqExqbNdSnNdV3d/x2uI/x3TG1iNVo9/v3UZRjF55Km2N2t3++XDNCxZwTC/v+pz2uCe2yaVHAr3e3KbVvMSAGzdPKLnQDOTAN3EFfSn71BPLnXme6lpeW0dC9NHQ+l+WqnH+l3VpdhHJ9LmnKBoiW5OJuI1Jwkeix7JLGLxuPfqYuy2Dyp5Y+67XyDuPIc8WQuqWS+l1yLysiJ/e+nLsNsPpc08bcn+mqXLtauXnDO0JIGX3F3TBFPnvOl7qWx738/50bgH5KmhNQdIICzxBVGpHspQJmkKeELATV18gLusfoxJqbMSffSv6nHQIykicvu6KcOfJeYwgrUY1iLpOmjzj5YGrrzDtwTfcpbuesIcWLKOTPFlC90Lx29Hh+7JY7yG4xUFriTpAkAKHJhDHzZf94uAOTk3vEB0EpMYQXqMTxP0vRBuUArCKfpggBxYso5YspY1ON26jBfImlieCPcUXNigHWIKazg7XqsDvM1nmn6oNgb1EcPfKM9+Ar8Q0xhBTPWY+A5WpqgwIkT6ElMoZe3WpvUYb5I0sQ03jg5ODHAusQUVvB0PVaH+SpJE1N58uTgxADrE1NYwVP1WB3myyRNTGc/Odx5gnBigO8QU1jB3YmTOszXGQiCKe2Bu3cQ3084TgzwLWIKKzgmTr3qnDoM/yVpYmo9TxDuogFiCrPreQNAHYZ/SJqY3vEEEX5WcmYeYG1iCisIu+upw3CNpIllHIN7bb9uJwQgRUxhduow9CNpYkmCPtCTmMLs1GG4xuh5AAAAGZImAACADN3zGEasv7UHUoGzxBRmpw7DOLQ0AQAAZGhpmsjdb/q+0513w8Ky59Z1fOdEzd260jRXhnNt2SdeLsgdxJR/E0/mox7/m3oM/UmaJjNjcGgZ5jQ1bS541w6pGp4Ywvli68iVqaZ8seXXLvNMOaCVmPL3csWTOa1aj50X88tfrR4zNt3zWErtibP1BBsLzt6UDmsTT1iBegx9SJoYSuquVm76mjtNuUDeO8hv2/ZXmfZ/lx7o3ec7Th8uC2jTElN6xJPexBPeOC/2ph6zAkkT09tPEGeCaMs8xxNR6mSzf36c9tj9IDZtarrUfMB9rsSTM+v5/cQT+lOPoT9J04JKQbL2Tk1LsO0ZmI/BsKVbwdk+0b37RdeeqFr6e8ObvhZTrsSFu1uuU8STspnr8ZPnxd9PPYYYA0EspibY1zzo+dbFTS/HMp0Zjad1vqMrAX0/weWW0aOMUEtMqT/mcg/giyfvUo/VY7hK0rSYXq0ms4xKkwqkdwX2muBdKttVTgg86Usx5Uo8Oc577I6UI548Rz1Wj+Eq3fM+pqb/cYs7A2Dtco9dKmof8D7Ok5sv97Bq7PtjP/JYX+3UMsO7ZKk7faOfrPme1WLK2XhynDe37OP/S9+LJ8+ZoR4/cV48zptb9vH/pe/VY1ahpemDWu4K5YzQt/jurgKlu3W1d/Ny89Q+YwGjWiWmiCffph6rx5AjafqgPaBfCex3nhRid416rKvXCfFuM5QRjr4YU8ST9Yxcj50Xxy8j65M0fcwx8PQ4OaSWfaV8e9mOn+Wa9VvW+XTQDbsn5NZ/ZnvgbSvFlFajHathvNn/TdnI9dh5UT1mDJ5p4pS9b/Wxj/UdFzfHv8MTUa8T2p3C7ge5dbf0V4fVjBBTZlfqIsX9etdj50XnRcYhaVpM6sHI2AOZqYcqa5Zzl1RwFDThHWIKK5i5HqvDMAbd8xZTE1x7TVPz+VPCu3Gpbiqx0ZFK86ZOnrE7feFds9jdQX2zmcmXYkque1ssLuTiQaqLnHjzji/V453zIvSlpYnp7cE2dZES+/cxsKfmDS+MjtPGpk/9H5hDa1zIxYPYMsQbnuK8CP1JmhhKqotDqc/zWccuGb2W644ZjKN3TKk9tmPTiTec4bwIY9A9bzKrPbh8dAzUue4sPcW6I5xxpntBrrsCPEVMeY54c59V67HzIoxD0jSRuwLISHeAUne4RilfTytuE3MRU+J6lH+kffD7rR1vVq/Hzoswhu33+/1ZsZKOEuxmMOq+qi1X7s5U7CSTesA1JvXAbGxdsTLHHoYdcV+T5jdrN/M+C5/ZiMWJ3Ge5ZYTzhMSbscy8/5wXx/SlbV3Ntm1amphf6/MH4WelAJZ6ePZq2YBntVyw1MSJlthxZh7xhlBtHXZehP4MBAGdlE5m7jABvYg3zEA9ZSWfb2lKNUHHmrNT3S3OrE+Q6K80NOpdv1muC05YlqfF1tu6P2qPEcST2R2HUd61xpNwKObU92cejm+pM3cPEBArW+0yYtThezgvxsumHnPG51ua9gr+58+fv/5LPXB59YBwQN0n1b3g7t9srzM1ZXname5BqemPxwdx4sncwt8t/O74/5plpL4/U65w+W8QT+bjvPhv6jFnfT5pSold6AD/5QTRRjyBNPGEFajH65M0VUi95O342T7NsWtG7O/UclPzUVbat+Hn4TR3/2apZeaWX9qeWDlS21ezT1rqm7p5zUh1k38TT8STFajH6jH9SZoqpPqlx/oFx/6/TxvebY71Mc516eHfSvs2Nu3Tv1nYtSZV7tSyYtPGypHavtx+Sn2e2tfq5HUj1U3+Jp6IJytQj9Vj7iFpOqnUDLsfdDXzadLto7QfR/rNWuY/Bv/ccmqXGU5XG/T3kwj9jVQ3+S/xRDxZgXqsHtPP50fP6+l4h6Wn0p0izrvrN+vpWL477mjFThap71Kf0Z94Mh/xRDxZgXqsHhMnaUoYKWCMUg76Gal+7Y5dElqmp2ykfTVKOehnpPq1E09oNWIdUI852n6/358Vf+Daipu6QxH2e01Nk+snW7OecH1v3AUe9SC/+hvGPPWblepMrhzhskplCZeV6q5Q+jy1r2uOkZW1HB/iye9/6x2xftSUSzwRT3Yj1mPnxbnr8Yh1ijrbtkmaVlv3GaOW98lyrbournv793p7/WeMWuanyiWerGHEfbtq3RpxX9/hK9u5om3bdM/rbaYD4ninpHRXZWUz/WZ8y2x1U0yZ7zfj39Rj9RhiPp80hQHxbKC4GlhzzeA9uwbllr1t26cC5Rsnw32dX9rPX/LVeJJa/pdiiniyBvVYPYYU3fMap31aa9nC6Vsvnka6qzby78J3XD0GR3JHPNk///3EFOY2Qz1Wh+fm95vXtm3e07S61MHZ+jlALj6IKaxAPQZSJE0HexN87t/htKnPU8s8fl4zT27ZNdsDvEM8AYB1fP6ZpqPYEJXHptT936kuK7Fpw+WEyz9Oc5xv/3e4jvDfMU9e3Ny9rjuX784hdxJPzhFTWMGd9ezuY0Q9hjhJU0FL8EiN+R8up3aZ4fJqA2XsIilUejahxYwB1l1z3rBqPNm/F1PWUlP/9unCJP7K+kYc4l89BnTP6+h4p/cO+7KPFzG5LjalvtmxrkC5+YDnzBJPjt+JKWvZf7djXYkl88fpeqzvLeoxkCNpKhjxrssxgNdcVMW2IXWh5KQA91k1nuzz79+LKWvLtYLOTj0GUj7fPS/1UPXxzlkYNMMTRurzmmcIYtPE7nLVdH2IbUtueicB6OvL8aT0HWtK1aNUvYzV99gyYs/rxY6TO6jHQMznk6aa4Bib5mwiUvMsQo9ljyB3gqs5+eUeUC/1O0+drOFO4sm9xJTxlBLzY5e+8IZA+HksmYpNd1zHjNRjmNPnk6avu6vrQe4EV3PyKw1i0brO1HqAvsQUarp4pm4etLRs3kk9BkKeaUpIdU2hztUuPK3zC/qMTDy5TkyZ213PQYXPHo1OPYZ5SZoS9i4FKweb1PMST5fh6j4+dt9I9ZV34uBNX4gnv5+Y8hUjbfsdx5Z6DMTonsdrep6MUl0cYn3hgTWJKX3VDAYSm6Zl36WeiQqXFU638v5Xj2FMkqaPigXluwJorv96r/WWHop1coB7iSnruaO72BPTXaEeAym653GrNwNy7K4aMDcxZV4u0P+hHsN8JE3cJuwWAHCFmPKs8FmYs/t8X87ZJCHV+tNSnuOAEW8PHqEew5x0z/ug0pClPe5+pfrCx9YdG/o09pBq6rtUX/cv9YGHN4kpa+q1vXd0MWttIYl1RaupS8fv1GP4NkkTt0gF4VJwPgb1M9+1rg+Yg5hCb2/8luoxzEvS9EFhsNTPHLhCTFnf3jJxbKUI/x1Om/o87JoWtgLFuq+l/k4tu2Z7wmnVYyDHM00AQNYxeQiTm1TXsFKXsVj3srCrWayLWti9LPV5zJvPMgFz09LEZU5AQE9iyhxaWmFyCU0sIWtdXm2deXIABvUY1iJp4tK7Gu7suqBrBMxJTCF094hxqe56se9Sn8WmGa0eq8PwHkkTQ3KH7h6lEZruWl/rOlrm6/EsA+sTU/ob8Vg6dtVrmX4G6jC8S9IEH5Iadveui4bWYYHPzHdm6GGgLDY89jFexJ49qh3mOrXMVItU+KxT6vPU8Z0a6ls8AGpJmvj9fte6IQCExJT51XZhq52vdljtM8toWXYL9RjYGT2P4ThBvec4stTx/+Ed39wLGlOjU6WmLX2WKuOZdYRlT20HaxFTmJ06DO+TNPE/Z7tS9eTE8IxU4hEbArhmmODj37Hfr+aN9TXDBl9dR27Y5Lfr/opG2K9iSn9fu9nwdj1Wh2EMuufxF10RvqH0EsfUcwi5ZeS+SyU5uflLFymlddRe6Kjr9xJT1vPF31I9BiRNDMMJaTx3DhN892999xDHjE9MYXbqMIxD9zz+5Y2uCE4Ma2mpP2frmkRoHmIKK3i6HqvDMJbt9/v9WfGgFGyue2ofptbjN+yv1NUuNlRwbTe61HNPtdOm1pV6aWXLOkpyQxarh/2IKazgiXqkDq/J7zevbdskTeSV3n3RY/m592r4DXmbetiXmMIK7qzH6vC6/H7z2rbNM03kxV442ENtK0Os5QOYl5jCCu6ox+owjE3SRJVc96VW7rS8b7STbqxO3N0iwbvEFFbQqx6rwzA+SRPVcs+9lIx2kf5lNaPKhSfwu0/osWW//W4U7nd3TDk7ZD60OFuP1WGYi6SJZqWuA6V5ctM4OTzLfmUEd8UUeFJrPVaHYS6SJi4R9Oeyn8hjrU3h3/s0qb/3eXJ3S0t99HMj7qlb3/Tm7362RXykOltTltgx2NLCN8J2js4+gvV4TxNDSXXToo99X4YPMceSl7P/38WWffwsLFNqnreNVBbatcSUVF0+s44ad9SrUlmOx5i6PQfnxTW44TA/SRN82H7RdOXCKXUiKC27dPJwcoG+Ysdqa4uaRAv4Kt3zGE7PUbXIqxkUIqamS8/ZZY+otQsT9zgbF67ElNILn0tdUlMvdG7p9pr7vNRFtkau+yxjuHpedE59l/PHGrQ0Aa+YPZHiPXsL5t11KNadNNe9LdfdNfXvmv/HutPm5umxvaWBee7Y9+G+DH/nmnXW1I3SNGfq15n6eHcdfuo4ga+QNMGHhBcfYRe68KIlNu+u1PoSW/bxs9zAE60XSk/o0ZWR/mp/k6vPHdXM3/NOcktXuifvYt91DIQx4Zi87UrJWkvSV6Pm+bDWZZ4pR+v04tQ4wvMdc1u2e57uNHPzu92j9oHiK889XF32yL99rMsVY6j5Tc5epD71e7ect2q7yB6nz01XO4BE63w99EpyYtOH2zD6c1u1vzfvco5Y07JJE3CvL9+UWOVZrRX1rJex7nYzid2QSCUJbwrLkEsI37ohmnpWrZRM5p5Ve2O/z1iPZ/T2McU9tt/v92flH3eEE8JX9Xjweuc3HMfVO2hnj8mr9cKdv/nlLvha78DHpq+9wG39PFaG3IP9scQmt9zaaVvLmbrwr11PrVRMqN0/rcsNvzu2LoWf1f47LG9putR3uW0J1fy+tfMAedu2rd/SpJve+1pOrrGTpD7BY+nxO7RecJ2tF+6qrq9nTKntKtr6eeq7O7qd1Xbta/nuStmvaE0sjnqfM2pjyZlujrXrro1/WsLhHp8YCGLWrhUryj2gmrqr6ASwttJDy2fqhQeh17Z3mTuTMB3/HrGOtFxUf/1m0n6ch79jrGXnakyorXOpeUvrzm3Lvoxwmcfve5cZ+LflW5p2ua4QPK90IghJfNeXOz5r64U6srazF6ypz0eqLy3np9XPZS2DYeTmPT6TVlpOjy5/V7S2/u2f92oBA8o+kzT9fmPfXfyqr98p5d/uflDa8c+IenfBm0ksack9N1Z6lqemVSe3rPD7mufPYss8/ju3jT3Pgy3xLbW/zffefIztU0nTTgV9xl0Po7ro/YYrrQoehF5TawtLTayY5WKq93wjHwdny3blGbHjZ2ee66rtNdE6TatSQnnmebwz6zPfuMcX530yaeI9Zx+SvTqYBOM4cxFXUy9iy5Jgr6k1HuTqziwXU73nGy1O1nSRm7lnwpWyt8a/2u8Zz8x1/AuWH3Kc95w5KadGCSotp2U4Vt4V/lZnn+E42+qgXszrTAtij7qzsrcv0mb4LVrPQccEsHbemmXX1mEt7XN7+5gkbts2SRPjaUmAnBzmc/aEIDGm5s557UWkuvOPty/Szqz/6TKXnqW6ekOntgfFUez5qhL1fg5vH5P827Z94D1NzCf2EG1It4N56SP+rK8dK7G4URNTvqymaxxxqfpWe9wdW6RakrIzCVPLdLNRd3mCpIllPXlyELAZyd0jEL5Fy/J9Rth/YQvN8e/Yv8OR6nLzpgbHiD3/GCY9VwalSa2vt9pBQ0b4ne8wQzfPFm5kjEnSxJRGGyVttYA9Kvu57Gsn2i9t68piQ3WnkqXwgjI3b9iSk2q1Cb/rddFa00rUc337svZ1fYXWZJ4gaWJqo5wcUnc74UlfuWD4wjZ+zZXfNNcdrveIdXe46/w1yvnxSSu10Ky0LatYKmmqaQIvTXOmGf3KKHGt63rDlZGDapd/dftruybczd2u+xx/V/v3376wT1bfvhHMWI9i3fTOqDl31V4j1A7uEHs2qff+n+33vEqywV3+83YBejk2sfe469Qyks2V/s5X7oI9pTbwl/b9U/ZyvF2Gt/cD3+ECAZ5xPNftf4ex3vH4Pudg7rBMS1NrgMr1bXag1Xti5CAA1pUbeCH8rvTs0/55bvrcTc/cwBGl55Fqyh+2iMVayZwPYUzLJE1HvQNOalSeUtN662g8Rg5ai2Swn1gSbt/COnLHcipRqZ0//P7MTdYr09SU/0y5yHMOprdluuftWlqJUglIuLzwTlaqa114FyucLtclL7ee1L9zd9tSd9ZSXelaytqipdukFj5o56IA+nE8MRJ1cSzLtTSFyUIPtRfzZx76rJ23tF4jB43Jna7rcvXDvgV6MPIpULJc0hTq0TWsR0JzZyA2chAAnOe8A5QsnzTV9HOuvVB3QV//0OzX9xP9SKwB+CLnu7EskzTVvveo5hmm4/epZ4yO06QGZjg+F1QajcfIQUYOoo4ujwDA05ZJmmovoEoj1pwZ5aZ1FJ/WeYwcBADf4wYRjGO50fNGNFPQm6msfJfRFgGAJy3T0jSimUbjmamsANzDOWAcbmLCWCRNN5op2M1UVvj9/v3SZ4BVSJhgPJImYFrhICIuMoCZiWUwLkkTML0e7ymb2Ve3+wz7ipFJlmBckiZgGV+84NCNp559VWYfAcQZPQ8AACBD0gQAAJAhaQIAgMHoKjsWSRMAAECGpAkAACBD0gQAAIPxioSxSJoAAAAyJE0AAAAZXm7LJXc3Hd+5/OOoNKtsB2NapX7N3FVkxe3gnFV+f9tRx/mXXiRNXDZj0IgF0VW2gzGtUr9sx3ueON5n3C9nzLidK9fjVbaDtemeBwAAkCFpAgAAyJA0AQC/30+XI4AUzzRxq23bsn2Vjyfo1HQ107Ss84qntie8cJmxvzf1VqtXTx73dxzvqWWWyhT7vmae8PPWmMc9Zq7HK9bh1eIk85E0cZvSHcswAKYCb2malnVe8dT2xKZhXavVqyeP+zu2IbXMUplS+7dmmpb18IyZ6/GKdXi1OMmcdM/jNqUgOduFwFPbM9t+4ZrV6tWTx/0d25Ra5lPrcvyPYeZ6vGIdXi1OMidJE0NI3Yn68+fP/+701LQyjRLwemxP7TR8x2r1qtf2PG3EMvGeGevxaOXpaaU4+fb6+ZukideVmr/3QDdTwpRTsz0QWq1ezbo9uutwNGM9XrkOz/h7MA/PNPG648OmuYdMS9+P4ur2QMxq9WrW7UmV+3gXO/dZi9G2nX+bsR6vXIdn/D2Yh5YmhnYMbLngvW3b//7b/x5R7fZAi9Xq1azb8+fPn7/Knfqshou6+c1Yj1euwzP+HjOU8UskTUxvD+hnA/uoRjvhsAb16l41I3K1LMNFE09Th8VJ4nTP4zapBy6PzeNHsWnC6WLTPGW17WEMq9WrJ7fnjofsY8uMXfSFZcp9nroAza1rxgvNlcxcj1esw6vFSea0/X6/PyoKZ80aaFKBdzazlvtrZv2dVjtOZn+e4Ylyz7pvWsy6javW41W2Y9Z1UGfbNt3zAID/coEGECdpAgAAyPBME5et0vd+le1gTKvUL9vBClb5/W0HPEfSxCV3duV4si/vKtvBmFapX6vU41W24w5fiFerbJ/tKPtCfeY5kiYAhnH3Hec7l+/iDGBdkiYAhjJj8qF7EcDaDAQBAACQIWkCAIDBzNjqvjJJEwAAQIZnmgCYQmkkrONzRanpUtPUzAvAd0maABheaaCFMKGKJVipaWrmBXiaWDQW3fMAGF7pwsGFBQB3kjQBsBR3ZwHobYrueWf7qZ/to77P56QLMBfvSwLgDsMnTbV9zWP90mOf1djnA2Aux5tmYexPxXYx/x9uFgLEDZ80CeAA9JJKqnLJ1v55OC0A3zF80nR0tZ96eNJL/R0bhvbYapXrClh7J9NJF+AducQoFZvFbIBvm2YgiNquE9u2/fXf0X7Si/1/P1nmkqJwulSitf+dWx8A9fZYG8b14+fH/2I3v2Lf5T6PrW91X9tegFrTtDSVuk6E0+1yJ4DS81G55abWnSufEZ0Azim1ANWcF860IonZAPx+E7U0hVKtSSVPP/CbWt/Z8gMAAM+apqUpNOLdv9Tb5WNGLD8AAPBvwydNtd3kjn3Ww8EZaoYij7UIHf+ueeYpnDf2zBQAeVrgAdxgH83wSVNthUk9m/TGulRygHPujJ9uXgFw1rTPNF3x9InTiRoAAOY1RdLUq6tGabjZnuuoWV9qCN3S8gEAWJtrvrEM3z3v9+vXXSM33Gyvipl7d9Pv9+9WJwcEAACMbYqWplXEWp1aEsLj6HwAAMAzhm9pClttSiPXlUa3K7UE5daZeultbH0tUi1PnoMCAID3DZ80HZOSmuHEc+9KCj9PPW8Ufr/Pl5q315DiqW0JrTqEeeolwLvVthe4l5jSzj4Zj3oMYxg+aQodE5mcY2IRS3BK60gtM1emJ+iaBwAAz5oqaYp1l2sVa61KradUllKyVHsnqCbpKrWKrSCX0K60nQBQy7kRxjDVQBCtydLVbmxXW3X2FrFcK9dqiQ/AKHKxVdyN05sBIG74lqbwXUZh4tQ6EEM4ffjv2EARqeenYklZatrU+mPLC79reaYLAADoa/ikqbarXMt3NYlVaxlapu1R3lUTpdQIhQBniCmsQD2G903VPW80WnkAAGB9w7c0jejKQBSU1bxLC6CWmLK+mm76pWnODON9pl6drYvq8ff4ncciaTrhrko88wO4DmwAdk+/iqPlHYclLaPZ1i7zTDmAsUiaBjNj8nFH8HdSAaDG2RabWKI1+nlnhjLCqjzTxLBmTCBDnnvjbi6i6tS8FJ0+YqPe5j5LTRN+90Y9j5Xz+P9w2nC+cHt7bIN6XGeF86/YPhZJEwDQzbHr2vH/x9acPYmNveLj+Plx2t5lLL26I1fO1MvmU9Ol5gPmoXtepVi2/8SDnzM7u82r7OsV7nIxh6sv8p7BleP6akyhj5rngErJS0nv46D2Tn/Lc1C9ytE6WEXLPLNbPR7yDklThdjJem9mzx2UdzSr5u6I7UplOhPcr7wfoiVgj7SvrxCwedoXEqffr/0C8GxM4T6xF7WnhNPlXhCfetl8OF2LK3Wk5phsGfVv9vPiUxzb3EX3vILU3c1cwL+r73Vqmce7cLk7eDVlSm3PcflX5PbNSPv6CgGbt3zt+abS8X8mpnzdaLEr9hvGzkexRKx03mq50XBXXSmVcZXz4lOcf7mTpKlCLuAevRWoagNEzXSpYVp7S+2r0fd1jrvXjGC/EBzt+LhT7iH72phCf+GgCWFrUThIwnGacL5cbI0tp6Y8pe+P5Uz1vsiV+7iMWAvY1a5/sZanLx33R86/PEH3vIedDWh7MHg7INZ0D+yxvB6e3leCNaPQksLbwpah3Pel+VvW1TrdmXLm5jl7c/Ipq8YE51+eIGnqqOZC5Uz/4xnunrQmUle35+q+hi9Y6RhwrD9jhvPNTJ7an6lnuXLTAW0kTRVaW1d63uVtDbijn/DOjjD0xL4G5nJlNDUx4x6pZ3B6LfeOZbeW4a7BF3J11XkR3ueZpoJU8KkJnr0HT6jpjz1iwlS7H0bY18DYWo71KzGFc87u09KzSDWDHd2t9qZfz3NRj/Mi0IeWpgqpB6vv6HNdmq/mTtRdyVPrcs+U4c19DYzrSgy9GlN41wy/Vez82JLgHZ9bTi3nbB2eYf/BDCRNle5OSM4IB4dIDT0a3qmKjeRTmuZJI+5rYF5iyjvC1pBwVLrw3z1+n9I6U8/+xFp0wqTn7I3A3PrOLkc9/ga/81gkTZOJjdpTap6P/bt1mtJ3ALCL9X5IJUupFpae6wxbclI3D8Pv7ihb7O9dr/UB/UmamE7N3brSNGfu+J15DuLuLkEzPhzdelHwpQuIUertWbXrUmfWd9f+L/22pcEReq+vJwM3wNgMBMFUah8I7tXXu1fXDA9Hv1/OGYxSb8/qWX515rvCwY+OCTlKjgAAIABJREFUn4etNeF0x3pzVk2dS5UxNl1JWN/VeXbqwVi0NA3GAZJ3ph94qlvE7Pt6hjvpdz4cvbKV622JOkOqlTXW9S7l7t8/VUc9ewTrkjQNRHBt0/uElHqAOLae2OAZ+7y1XaxSDyqH//ZwNDln621s3uNn++exOhn7vnY54XS11Jl55H7v8LtYMhQ61una9eaOh9gNiNokKFfOlu0ulS+3HuAdkiam1HK3/Xjyy52UY3cxcxeeqenOruc4b2k5LXLrDLcldae0ZRvPli329+6LLQd319vURWQqsU5d3KbWp858W26/p36vM8sqTZv7u7Vu1EzfY7vVWRiTpIkple5MnlGbiJXWlyvTXSfD0n5IbdvZ8jx5Mbp6d7SrztbbWMtRafrU+mvqgjozBxfs/yXhBkKSJpbQo7vOlRPkE3e1c92gSl2XepSrZhtrf4eafVXTvYw+iW9rklFb39UZZhPrsgrw+0maWESPi7fdqBdZLd2zUu7etlIXrSfKsJI36+1Tv5M6w0jUMyBl+/1+fwSJek7ez0ndNT7KdRkKp0ndWY89wxEuJ+zKdPy7pdUnd1c9tm25u56x1oHS/khtf247Y8sqtWzlyprb7prfJ7ee2T1db2vqXOm3q6kLo9QZ8bvMPhqf3+g7/Nbj2LZN0tRKBX7OjPt6xjK3+sI2Ume21ttRyjEy+2h8fqPv8FuPY9s2L7eFXr4Q3L6wjdSZLWECgCs808Qld49Sdefye4+6t/KF4Re2kTq1dUGdAWAlkiYum/GiqGcyNuP2t/rCNlKnti6oMwDXiKNj0T0PAAAgQ9IEAACQIWkCAIDB3P3cOG0kTTxm27aqAJCbpiWACDYAAPRgIAge0TI88ZnvrkwLAAA5Wpq4Xa/3tBhFBgCAN0iauNWeMNV0zeuVXHmZJsA5YidAnKSJ2+1JzJ485abptS4AAOjFM03crpTESJiA3d3PI965fPGHnXoM65E0MYTwBHA2Aeq1HOA9Mx6zqww+I2b2M+N+XKUewx0kTbwuPLGcPWn3Wg4AABx5polbHQeBCJOY1nc27f+OtSYBAMBdtDRxu1RrT83nqX9fWT4AALTQ0gTAVHKjcNa+3uDMOo7L18LNVeoxJW7+jkVLEwDTqH1tQeqZxisXmq3diyFFPYb5SJq4TNAF3lZ7Rzb3vrjcNO748gT1GMYlaeKSOwOw0e+Aoz0mvH2jRmziCvWYWn6jsXimCYDhuXhgBeoxzEvSBMDQWi80XZgyIvUY5qZ7HgDDi72fLfWAvAtNRqUew7wkTQAMLbx4rLnQvOuic/WL2ZW37W3qMcxN9zwAprXfuT/+P3Y3PzV9yzRwF/UYxrf9fr8/7jak1QzpSR/2NTDrHfBZy809Zq0Ps5Z7VX6PcWzbpqUJAPgvrRIAcZImAACADANBFOReQKfJtC/7Gvj9tHawBvUY1iJpAmAYd94g8XwAT1GPYT2651WIBScB6x72NcB7ci3+wLNc/4xFSxPTO57gUwGmNE3NMlLztL7hvXUeAADepaWp0vEi1wXvvVr29d5NYf/v6jNRNetrXeaZcgC8RWsTwL9JmphaaxISuxjQPxwAGI2bF2ORNLGM3slP+Eb23NvVw+mO84Z/A4xOaxPA3yRNDfYuYNyvdV+3nNyPFwOpROvY7S98Dimcfp82NV1qPoCR7XFN8gRgIAgWsSckPVubai8Uap+7ApiN2AXwX5KmSrELaCeTe/TY11cHbLgy3z5vKVnqUUaAp7W27JvPfOZLz+f8Pw9JU4VYxd67LKjsffXa16Vpa5Ka4/rv+J3VHWBGT9+IMp/5Vp5P8jQPzzQVpCpzWNm57sy+Pg6ykEtucoM4xL4/9uWPPcOUWmbYehTOXyoHAPAdx+enXRuMTUtThdSFuNGF+mvd11fev1R6H1TrPDVlcScJAAjd8Ww2fWlpgpsIfABACzfkxyVpYjlvN3HXPoNVU87YO59aygEAwHWSpgql52Dop8e+rm3duev3q33HVO1Q5eH7ogCAdTnnj8kzTQWpAQGMdtKfff2PWEtVSxA9vnD3S/sNjlKDx+wcG8xAPf4uv+1YJE0VUqOaqMz9ndnXuWnD0fDCfx+TitRw5+Fyc5+FiUpsNL2abUoplQ0AmJ/z+ngkTZVU3ue07OswQcm1zsT+HZs31koTS7KOf4etZOHn+zy9Wn9S5QhpbQIAuM4zTfBLt3Adv69dTs6TCczbA2LA23LHmhsJzEI9/i7n8LFoaWJItc8xha1HV9Z31wuLa1p7arva1Y7KF3shr5MrAMA5kiam9lQycPd6Ut0Ka7rg8R255L62K2ZNgl77LF9tmVvn6Sk2gIrjiNmox/C+7ff7/bn7wFv1JH33RezbFxtvaT0x1Ay2kLrAbJ0mtr5cGXJJz9njoqUctethfLnn90rP9sWma522NH1t2d/gYpMVqMff83bs5B/btt3f0nTlgfWzD7G3DM18xd0Vudd2rHzQtdSv0mdn56tdVs1yWqa5Ul7W0uuZu1X16sa7Ki2Yc1CP4V23J00ObFqk3kcxez1aYRt4T8sNpZaL3KvPAYbrjP0da109lrFmCP9Qaj7alVowf79ynVr55ijA7tFnmlY6Safmz31Wu97SXbrUvLkuZ7E7iStcaIx+8bTSvmYsV+46115s5qYLL3bDOJSLg7Hp9mn//PmTjZex9XEPLZgA/3gsaVrxJJ1LSFLriZ3kY8sNp4l9n9u2cJrYsle54Bh5G0YuG/M7eyzXzheLQyml1oXcclPrbn3mqrQ8/qYF82+j34T7/cYsE3zFY0nT6ifpY5JSu45YQpaT+r5lGbnlvO3Mbw2k1V4Anr1QfLq1J7W+0S90Z6IFUwsmEPfakOOzn6TDaX6/a12xUieD2HquLONs+YBx1MbAmbtX5VrnQzWxsXWeL9OCOV7dUIfhfa8lTSMe7C0n6dh8tS09VxO/XkF9tJNDrksifFnq7vnx++PnuQvCcLm56Wq6HsfKFouFx79r7vyH855tCUh15xJfztOC+Sx1GMbwyJDjR6ucpI9lO/4/1VWuttteruzhOsL9E1tGeOfvStcLYAxnj90rLU+t6+y1ritxKhXrwu5c/JcWzL+NUH51+Nv8tmPZfr/fnxl/lKcDhcD0PPsc/lY6Jt44ZkaOxSPur9HkunXf1YJ5nCZ3c7HU+hOTW+4xAUm13oxWH9RhGMO2PfBy2zuMfJIGuEPrnfG7W5Rbll8zbXiRm2rdjy1DjO5DCyZA2lRJ09PdynRjA0Zx5uKy5hnLUO8uWjVlyT2vdWZ91KvpqqYFE96hXo7lP28XoMX+TM6q6wP4mthFQUvcDZ/5jH3f8vnXhM/lxvQ6D+7P4NRMc+xSd/yvtzPPBbVsR83+jc2b+7v0OXCPqVqaAL4oNQhM6bPS/OGzHeHgMrEuc6HY560D4cSkWp7OtHC1dPX7kth+6b1PYoMq5aQGPLir5fRs3bzactq6LnUY3idp4pK773TduXwnG2YRS2j2f4efxaYJ/51KlsKuWqW/Y60CqWnPqr2wT63veNEZfv519kF/uTrYMn/sWFKH4V2SJi6bMXDr1sDMjslPSc/js6Ur3ZN98VtGVJsxXr0tlVSXWj9SSX34Wa5FMzXwR2w9K7ecqrfwvqmeaQL4umNL0RPJf8td8pppa59PqVnnMXkMW9DoJ0ySji2MYWISJi7H/+/CecPpUvOV1pP6d83/Y62xtWVqEdbZVH1Vl2E8WpoAJhK7aJxJ7pmVnRah59Xs81RyclxGjdJ6cmX5esupZ5ngPZImgMGFI3DF7tDHuvzkuhWF3+W6XaUSm6vTpsqSK2eu61dpPcTlBi5o2Y9X9nmvZ+B6rqdm2tp9VbPOUjdG4F2SJm6XCvpPnGxqlg+ju/LsUm7eVALTq0wt0/Yop+O8XWqgkF7LXN2TLaepmxzAMzzTxK1S3Qxq+3XXPtdwdvlAWcsFmou5eRxb5mq6hIUX7cd/h8865eZPLaemlfL4TFysRbK0jpr1nJ02VpZcOVOtpLXrAZ6lpYlXtNzNLp0wJEVwj5bnJzxrMZ+zrYqlgRdqpq1df8s8K7ec5m4OAs/Q0sRt3gzox0TKiQXOaemq1aNbF9/2VKzWcsos1L2xaGniFiOcaJ56sBiA855qpdRyClwhaaK71kTlrsTm2AfeiQ9gTE/F56dGAuyt9LzZSGWFlemexy2OD7ruf6emuzNh+v088wQAzMe1y1i0NNFd7Xsmcu+FAQDqz6nAvbQ08ajY0LPhnZSaIVdL0+SGfAUAgBZamrhdbMjZ2uFYa17YeealngAAUEtLEwAAQMbyLU2xN27vakdWC7t91U5TM19uWVpKAADgfUsnTbmBBo6JSS5xis2XenN3+N3Z4a5nG+1tprICAECrpZOmnJa33JN25/4xgAMAACNYNmlqafVp6aZ35SI+Nrpb7O9Si1iuK2CqlSo1H8BI7m65vnP54uocZu4dEbs+mJFjhRktmzTFpBKTGrXBKTddmJyFiVDqWajjsNmp7oK5ZCq2PoBRzRijZr6A/aJV6tgq2wEz+FTS9PvFk4me88VeQpdSavnKLTe17pbnswAAgLLPJU0ltV3YznZ1e7q1J7U+XfUAAMbl+mwsn0maahOVmQeISHXhixmx/AAAMKJlk6bU8z/H74+f17x/KZwvNl3s2aSaQSliXfKOf9c8uxTO61kmUvQpH4Nj8pyWHgE9ewyIo2vrNSDUlXrXsxfIle76ra9iObr6rkoY1bJJU+jsAXul5enM+5l6rGvW4BS7kBd0+7Evx+M3aVf77rzSjYHa5dQuj7nV/L49psnVu55Jeel56l7zphKo1uOLOPttLP95uwB3qnlJ7BsV8ul1Oug4tlSqC+M4/iYuyuv06kLtOOCoV/f9q/WuVxxoGbDqyryOI75k6aTpeMcjpeddnZoELbyrVLqjcyWAhutrmadmmpr9G5uX55ypA7zj+HoB6jxVtx1D3CHWTX/mGyixxwLCz2FmyyZN4Z31O4JQa9ea8C5/rzuhqW0706pQ21f7jv165c4YafbdPPxW9Z66sHTBxx1KN3NnTZyOPE/NapZNmhyk/cWCX2sr1iongxk4Wc3JMVKn542b3HNRjiHuMHurUg3nfFbziYEgakbHC++IpB5uLI2MF34WtkbVjpoTfh+WM/x3bJ2xv2PruPowemoUnbPLyu0H6rjYm5s7tM9pHQDC7wJlRvBlRcu2NO1KdzjCJOn4DEiYkIQJy/H/x/XlpivNl/o+1a0vnD5X1tQ6UutsVdt1z50nYASpG1y7YzzrFSehZMYEY8YyQ6vlk6baJvDSs0a1D2jXPhN0l9zD5LnWtqeCXc1+bHnui2uOg3qE/40iVpZYGXuU+67l0k9YT1Mt3amBasLPU78531KqL72mSdXfVJ3uuT2xup+bp2Xe0PFaRELFKj7RPe/obPexKwd8TdN0rGXojNKd05Yy1e6rmoBY6sZIP637NdYldaSLxti21HQ1PbuuO5ZLP7UDxqSmq2kxKs3Lemp+8x7TPFW3UnGzpgxX5i19BjP7XNLUqwtabyMmELEugrE7u6OVm3ouDgEAypZNmmoHE0gNpBB71im2nNTzT+G/UwlHbBnH6Y/fh9PE1hWbJjZ9bZlCsXKWvkvtm9J6eF/subj971R9jdWn1PyprlWx6WN/15a79FlsmVeWUbOdpW2oaQ0GAJ6x/X6/P07Kz8hdAL3VguOibD1nf9NcHYwlvLm/wwv+1PyxaVPrzpXhOF9tWWpulLRsY+t2nu3WurqZu0J+7bea1ex1LHajdTaOFWazbdu6LU2jGfHi54kynXlOK3YiGG3fveGNOpQ6Kce6bl6Zv1XugqGmhbQ0T2xfnylzbJ6ZL3SecGcdHzEO87xV6sAq2wGzkDTdrLUrzvHvt8v0xjpT3Z++frFT6iZ6lx7JzQhaB7m4s2vcKPsEAKi3/JDjb9ufM2qZ9u6LqifWkbInQKnvfr90K4Y79H8Pof/k/iit6+r3b0u1bt5Z7tH3CQDvcp4Yi5YmXpEbTCJm9v7bvcUSySuJcGxgjljLVmoAj9i0tfPH+uenpg/rQK4cqbLElne2fLXlzq0TABjfZwaCcME9tpruUK2/YWzEspnnq3lu6M5uZSlf7zp5J/u2L/uTFajH3+G3HscnBoJwV/ddZ5KAnLO/4+zzxfajug0A8IxlkyYXlOMqtSYZcSyvV90uLad2SOzaaXuVq3YZjn0AoJclkyYXTOOp+T2OAxzEuqx9/TftvR9ah+E+O02N1LNUZ329rvBfuRba3089YQ7qMYxhuaRJwjSW1t8iNTLc13/Tr28/AMCblkuamF842hj3S40iVxqlLzYIRerv8PPSiHyxz1Lv8Yqts/cIgwBvyLW+i2nwnKXe0+QiG9rtx01qOOzj98dpjp/vjl3swv+Xht5OJUyx9dWUIfU935H73dUJAFoslTQB7Xq836llMIna9aUGBIm9q6lUhpb1AgCElumep5UJnpXqynfnu6JSCVgqMSp9z/piXZvUA2ajHsP7tDQBp7yZiBy75+XKMHOy5EbQe44Xp3vr5rGVs2Z0x3Ce2mlq5sstC1iHc8BYtt/v92eFH8UFxnr8pue17LvYQAmlAR5S8+XKkBuwIfbv0nQ1ZT+arS6p/33VJtDhICWxZ+Ri36WW0TptafrasrOmmW8Ewcy2bVunex7vuPvO5p3Ld9L5r9h+qHkO6cxw8qm/U/9u+e5suaDWlefxAJibpInLZrxA0I3lXu54M6Ow3uaez6t9du/qsVA7rH9qaP5wFMrjtKkW3tz6eFdu+HHW41w6FkkTLOjOwRhydB3pw4myv7P7M5WY1Ki9uM1NFx7LYSKU61Ibm26fNhy+/7h9qfUxBr8FvEPSBIt642LHyfw6F6jjqXmO6cp8sWeaUkotX7nlptbd+szVGTUtVjXPSZaWkZqnZRvc/AFiJE2wOBfh8/Bb3SPV9eyO5eeWe7ar29M3QFLrO1v+2oExaruetXSJPNOdbcQucHfXYaDMkOM8qnQHtTRvy7C6o5303hDrgsOYJEz3OLYa7P8dP6+ZtyRc9tXpnhR75inlbPnPTB+W58vHx5U6DPSjpemCLwfxM64mTLVD+NYs72tyD3rzjjNdqWiT6mYVPvMTfh4bVCFcTqlLW7i+3HSxZ5NqypZKLsIylgaCiG3TLM8ypV5DUBrKvTTAxiha6zBwH0nTy54IeE+M8HRV6U6nk8J1pWcEeJY6/YzUfq5pXbkyeMTZ6e5qxSmta7T6mBrw4ihMgo4JYiphSk03cpJ4pQ4D/UiaTioFc/7W0gWkdllPrGt16i78rSauvzUy5ZPrvGt9vZfb0oWytBzxEMiRNN0k1xUi140g1xUk9dnZdbRMc0XPk1FrNz6AFjUxpBSbe5fnzuU/ub7aro8trpSzNkHusS5gfgaCuCj3wGqs//tx+mO3gHCa43SxeXuso2Was3onMblySZiAUCqGpT6/q3tc7fpjy69ZR6+W9dr1tUrdlMutr6U3x109C0plfEJrHQbuIWm6YH8IMydMas4EueMDn1fXUVrW1bLmlnVM+O7y5LqAscVa8I9/u8nyjGM8zsXkUtwOv88NhhBOe1xmbBCIWAvYCOcPdRjGoXveCbmHTHOu3JFMBc7WddQuq1cgPrOfZlgXMIfUjaLUwALH73JdoGPLSM0ftuyHPQZiF/Gp7Yj1Eri7i/VVtWWITXf8rPR9zTw1ZRlhnx211GHW4jcei5amm6W6kc2yjrtbhcJ/p+6mHVuQcv3iAULHLlal7mC7UhfoMLnJdX1O/bvm/2G36ae7WK9ulptrYd2docywGi1NjXJ39Eons9Sdv9QJLjbvcfoe6wi3I3fS76F0EZGaPleOmgsggFaxxCmlZ7yJXcinzge5ZZB29hxXM1+p+19p+c5dMCZJU6Mz3QNaPmtJAHqu40wXBoBZtF4kP93Nrfbi+uku1iO4I5E42527lLTqCUFPkuix6J4HAIGRngm6wkX7c3IthC3z+81gTFqauEyAB0aW6pKcmi42Stv+/5ou1GHX41KX6HDaWEvFKF2sz4qVJzfQRqr7e2q+nuvIDcxxZn+WygPMQdLEJXcGfc3SwJOuPLvU+txlazfB1s9Gip2xxC73XPDx37FpwyQkNc3ZdZT+7rEfYn/veq0P6EvSxJBiJz2AVqnRRUeMK6OW66pSl7MezwDduY4nfxc9N2BckiaGJnECVjdaV7reagev+P3GeJ/hPk3p3FPb1a51gI+W+YDnSJoGEgv0rQ+Rts4zIicK4Eu+Hu+eSBjuWEesS2RtFzxgPtvv9/uzwgE9e2DKPcBae6drN/t+iJV/lYQQeM5drRq0C3+L1GAVNZ+VBoLosY7j560DOeSmyQ1MUfosVSbW5bcex7ZtkqYR5BKCXCBPmXk/1HRh+P3m3UbgOZImrhrx2mLEMnEPv/U4tm3TPW8UuRGZwuFlV9OSCNX2WV+V4An13KHnCvUFOJI0LWi2hOLqey++REsbwL3EWSBG0jSZmpYWgX5dqXeVANCH2Moo1MWx/OftAvBfqSQo9fn+Qj6+qfROEgAA+pE0DSDVelTTRWBPniRQ3yNxAgB4hu55g9gvgGNDprYsAwCA+emKPxZJ00Ba38c0Cgf0e2reWg8AwDWSpkmMfFFspCEAAFbmmabBxLrojW5/pmq2cq/CvgcAuJekiW5cvAMAsCLd8wZyTDhmfU7FMzawrplvihxj0irbwbjurmN3Ll8dgzhJE91JnGBdMx7XsQvMVbaDcaljsBbd8wYRC1SCFwAAvE/SxC083wQAwCokTQAAABmSpgHkWmS01gCjq4lTPabZX8lwV3fmUbZjxldPUKfm962tA1fronoGbQwEAcBpTyYa4Qh4+9+zJUy57Zhx8ADq5H77lmn2z2vWV1sWxuQ3GouWpgHsL4fd/ws/g56evLNYe7f0OF1L+dwlfV9NjOoxTe77HnFyhO34/dTplfWqY1eXJWGCcyRNQLPaC7uaC8TjDQIXjNRY5aIv3A7HAUd31PN9mbrmQbtHu+d52Rv0UXqmo3SHcYSLzlgZWi4YR9oWnrPKhV5uO9Rr7qznuoTOw+8zlsefaZrxx1/lJA0lscRr/yz8+5i0HOepSd5ywv78V5bFela52FtlOzin9LvfWT/UNzhH9zyY0NXnO2ItOseucrHPwuSp9v9n1Xbd050JmIlEGeZk9Dz4mJoEI9XaU7v8py4IJEusyEX1unSNg3lJmuAjaoa3jWlpucpNW9vVrqZMZ7eF/sLumsfPU106z0wTJsixxP5KHXh7O3RFXV9uhNDaen61LvboQg1fNUTSVPsAe49p9uliF1w188IoSifYK+5ISlKDPqRO+Mwh9XuFo8JdneatIcef2g71fn01dbi2nveqr0C915OmXi97u/JCuDMXbquMBLjKdpAXu+MYfpZ6bin87LjM8AQdO5Zi04bzHP8ufVezLQAAPb2eNNV2/ekxzT5drwv5GS/OYtu+ynZ8US6pCae7+7Pa9bZM07s8AABnvJ40tTr7vANwL8fdN6xyw2KV7WBc6hisZaqkqSYACVJ8zdtDbte0dLGGVX7jVbaDcd1Zx9yggncMlTT1eNmboTz5ojfruuMM4BluDMN7hkmaVkxy3hgVsGa6FrlWhLuHkK4pAwDAilz3jGWIpGnFl729MSpg7/1WSmTOjlbYMs0q9aHkbGJ4dWAPCSnAHFLvcgKe8XrS1Otlb1deCJcb9visXhehrRfAPVuYerwXpSbAp6b5SsJ01FIPYwnPtm3F/eaECwDQ5vWkqdfL3nq+EO4px/faXO3C1rOlLkxE39g3I5ThbTVdI8Pv9n1WeoEzAHP48nnw675483hkrydNX9eSMPVcXskIXSZHKMMIcglSTNhyJ1kCmI9kCcYiaXpAzbNBPUYO7OmtboFnyzCyXknLnb+9xIqvUNeZxSrnQFjF40nT105YtYMp9GohetqMZX5Ky13C3HFxdf+Gz/PdsQ6YgXgFwFmPJk1fe9nbG93LntwPus+l9dgfZ59xSyVHNckTAAD/pnveTWpGBcyN2nd25MBeI//Vlqs06l1stMKaae7YrqdcSZhaRyWM7dfScmLTAwCQtv1+vz8zXZCmPN3SMWvLSu37lUY3arnfqIehEfcLjGDUuAEt1OPv8FuPY9s2LU0wM8EUAOB+/3m7ALAKd4QAANakpemCVZ4HWWU7vqTUzVICB/VKz0+eeb7yzDt2eryXx7t9AO4haTpplZEAV9mOt31pW2E1sUF3UtPl5Aaz6VmOu5cREt8AdM8DgN/vF084JAzAW8SesUiaAKDRPuT/8e/j/8Npw/mO04fLCpcfW0+qHKlyxspQs7xUGXTrBr5G0gQA/1/4HrrUM07hu/aO3fJi06amS80Xvjj8+F62sHypLnnH72NlqFleWL7SOgFW5ZkmAGhUmzC0PAdVmj+WWF1JXM4uT7IEz9A9eCySJgBodOVCZk9Orl4MHZfRI5GpXZ6LOOCLdM+DBbiIgX5akpovt7p8eduB79HSNIDSg8MuiAHuU/MM0/H72DM/x2lTz0XFhiQP3692/H9u/nA9qfli55Jc2Urrzm07wMokTQB8WuziP/cs0Zl5ahKMM882lZZbU/bWbZUsAV+kex4sQDcZmIsHvAHmoqVpALkRi5xUOUO9WdvMSfIX6mYuIcp164t9Xvt9TZmuzA/wdZImgAnNePE7c7LXotTNLrYfSsN99xhe/Cv7/6tS9WoWNYl9+IxeS4ut1l2u0j1vELV95gEAQsdBRmZ8AXHtO81m3DbWoKWJW7ij8y77H9pGJs2NMhf7OzeqXW4ZqfK0dNdLvU8pNlre2e6AjMMIu/FzWkvidBwd8gv7i3toaRpIy4hIAPRxvIMd+yyWCO2fh0N1l5aRWm9sqO/YfKn1xf5/Zvmsaa+r+7+Pn4V1I/w+tZzUcsOQKUINAAAgAElEQVTvYtPnytAiPN6uLAtKtDQtZJQ7h6U7OTMHtLf3LeS03H2uaQGp7S5ztgwjSSVOMbU3uFqSktw7l1Lrjkn9brXLZ36xYzCW5OcS/NQ7vFLv7QqnKS0/ltxf3ebY+kKztTbNUs6vkDRNbtYT34yBYNZ9zTfUXjSUvtu/r1nflTI8oXZk0lRXup4Xcq3xo2XdZy4EZ4zBX1Vbj3Of1XxXs9yzyXzKkzHCOZyrluqet8IBEd7pTBmxCTq8OwU8p+cIUjXLWuk4r33u6A13r3u08wjjirXGnlHTAlvb1a72Bs9xAAndUjlLS9NkRjzQR+kW+BaJIrPIPX/TQ657zltiF0ipwRWO36WeZdr/H3ZTOn5//DzVJS72fezz2nXH9nnL8hlbbT3u5e3jN1x3rsvfyr6wjTNZKmka6UR9RiwhOrMtTydWs+5v/i3Xnaj2+Gp9puXqMTvzMf+G1EV3LzPG4VRZYxduqb9rl3HHunssn/nFEuvUd2ESlkpSjt/V3AQ4/rtm+WESlCp/bP25GwSlmw259UDKUknTzGJ3/WLd3Wr6x68SBGouvmsv0Fue4WjZf6ME3R5lyF1MH+tny7MyT+yfEfb/aHL7/e79NVpL0++XH3p7FSPtb+5RqsetzzKdSehb5mmtj1e7BdeW13HCWf+vvXtbklTFAgCaOTH//8s1Dx1O2xRXRQVcK+LEqc5URBOVLReXC5pmvDmm8rvtS+xmWBM8zaym8l1bQa/pE32kov+mSsrZp9opI1awZ/fksSx1F6O/lvvdzPcL5Wgtrg3MaLmg6fNJz4Q0stxT4Vif9NWdfeIULtf7mK12wU+Nhch1kajppne2211se7FuFuHDklRL2fb9qq7uesd4rniaP5o33PNGcXXXtZnqZRBaMmjarNYas8p+XOGuCuKoF/wrx6Zsf7fm58i2YoFbbOB6rF9+bPlUADXa79fDvrIT+640jqGmz39pmdI4hieNlBc4avbuzs5DZrZ00LQZ/SStrWDWtpi8Lbi6c39HL0ubXvk82mrRsl7p92vtIz/Lb9RbbV//mrFOvZYBgFW8ImiaQe14nJrWs9ErLa1BTqnifbY70hXd996iZSKOcLmacWpXap1opLRsbv3Rz8lZ9Gz59JvwhKPXOGUYnidoGkBqwofaWXJWrvDfVYk2DuRftcfhqgki7lDbAhaeay0zMXKNli6AR3/HN+k1u+jRdFIPB1fV2oVVGYYxCJoGsQ+cws9r1v181qus3T2ofaUb0JHudLWTJ+TSri2/sfEw4WepZWLlPfw7XL5HJWX7d6qycvf5t9r5flTu4dKR3/FtSuWodkzg0XRy1503KLWe1pThGkePsfXuWe/t16FZCJoGcvakWemkqxnUnqugtwxq14Xqt6PH4kzLU6xSkPp3ayvY0W6bqc9TAdtdlNXfcpXLGN1y/ygdh5Zz+kg6yvIftT1Lws+PBP5XX9+t176eesgcBE0MqWYMU80yueVq0nmTmhuwJ/PHqJzfp7WM+m3G0dKKvSqtD++U6lWjDIxF0AR8Pp+6yqYnY7/VdI99+zHq5Ypj/KbfZubAY5XfqWW2UN7naOsh9xA0AZ/Pp/1mfbR70103hLPbaR27cefYQpXf+vSOjsHht17nrkrhb0da+I92E86Nx/G7PE/gNK5XB02rFcqaJ/9h03/LMeh5vFRYGFlqooCac+yuQe0zXrt6HY/WcTZHfkf+JWC6Rk3rfk0Z7tXS6twYg/HWY3p10NTDSLO6lZ78jzJLkQvAeMKLc6xffa6vfWr98MKfmzUvtW7NbEOpNHLbKdlXVsLPaynrfR2d0OPs7/h2sRkpe6fzpmDqaKv+HWW4x+8Mq/rP0xl4SmoGtlXFLoCtg6XfdLxmc/bmFqu8pD4Ly8H+u1hgEvs7vDHH1g3LXCoPuTRy26k9LuF/zMfvmJaaqTT8PFZpj3UPO5LOm5xpEbqz/LrfP891ajxamhJyT9prnmbvl4ute3Qbse51se3VqnmKz/vEAqeUM2Uld2NubREqUQEg9vDo7U/UU/te0+0r9XCkNZ2a79/uiXIaa+2HN3ttS9MmVuEqPWmveZpdehJ+dBul/x+Va0nY8/RpffsycPVv3RKcnU3jDa0M229WG0SWuvMe2VZLHq7y9PZhFe758NerW5pqLgSplpgWpYvOmW3c+RTIhXNcPcvB0a5ss1j1yWnLGJHSMagJmGLbevM4FQDW9sqg6WgXjaM3/1T3vaPbqGkyr+1qV7PfurTMp/W3iY072KeT6gqa6yIafhcbBB5bJrd8TR5K21m13NbuV+21rvZBz5E8XClVFvhjxQchXMs5BH+8MmhqcUfAcMU2wnU9BSbnzNil2jEPqc9aHla05KF1O28QBp+Oybv4vQGOe13QlJu8oTSmKFXRSD01Lz0JP7KNfdqxICi2bLhOmL/cdzXHC5hHrCVuFbFWlNX2EYBnvC5oqnkifeazM0/CWz6r3UbLMr3zw3NUFN8t9/v3LhepbSmDsA7nM5g9b1ouYEDM3ZPDCJgAeANB02S2qXRVSIBQy6QzV23rzjyE+TnyHQDUeF33vNkJloCYcObD8LvcuMv9MmFaqanFY9vK5QEAZiZoAlhA7XjFmrFOpWVGnHLcaxEAuJLueQC8lsCKGSin8DxBEwAAQIbuebAATyHfx7ghALjPMkFT7GWvACtynevHfYMZKKfwPN3zYDJungAA91oqaAqn04W3UO4BAK6zTPc8eIPaViYtUUCLNzx4cV08zrGDBYOmfWuTk5yV6JYH9JR60fGq3ra/QF/LBU2fz+fXW+1dHJmZcgz09saHMPv9feP+A+csGTRtwuAJZnTkxn60QrCtFztnWiscrU91z1ZiVIKgzEOYP/RKaeP6CosHTRsnOpTtb4qxKfxL36fSiv37Cs5zqONc+cPkUUCLVwRNwL1aK2X7Fi4VurKZK3p+3+c4v35z3WFkyuVYBE3AoUpDbWWjR7e72PbCv/fLpPK30kDwGfM/c7A3O4FBmsAJqLHUe5qAvr7f7///OzpGqkWsu0wYJO3zExuTEFt+/+/tPxX4dakAA9CbliYg6exkKrFWoZTSNmKBUe3ykKKc/FWaAIbn+B3eyQOgsQiagNNqu73FlovdFO68UeTyfrYSaXau+6lk/NbyUuwnJnHpYZZ8AvMSNMEC7piZLlcpqd3+iJWa3AyA4fc1XRWf6vbXMl6rFMy1VEBjY8tq8gAAMzGmCfg1xmc/DihcJhwjFLMfC1VaLtxO+Flumf22Yn/vl9nnvzbwCZfJdVfcb/tuLeO19sumvm/Z7pE8XOHOsXdvFDu39udTarnw2JaWjy1bk0a4fuv5OPI4x1HzBW+jpQn45a4WpdhyqUAl9u/WsU0tFercMUgFcE850iqUS2uEfaqlC2R/sRbD2CQssW584XL772KfpdJNpZ9LIzWzprIB9CBoggX0qBi0TLurItJmhCAknE3w7O8XpteyXk89yuGMU05fGSzm0jz7QCT1+7ekW1OGrjjnngjQZyuXsDJBEyzoaBelIxWXt9/Qa2YY7H2MjlYIez2BP7Pu28tLT7Odh6nxb1ek0fN47I/xCA9AnjBD+YKrGdMEfD6f9pvimQr3Hc5uJ7V+7kn5CBWLXEDTI3+rPvkOx+zNIuziNkr+V8jHvtvg3WX+zBg94BpamgACsXEZn09d95zY8ne5q5IVG5i/grAFY6YKa6rctezDfkKFcL3wu7DVJTb2MDyOufGAqTFQYfqxNFJjnFr3P8zTE7//jGUP3kLQBAtqrTyHN+pYxSFXmUitH1ZeYpWy0ro1lcFUGrntlKRaHnpMJnGFuwa/x3771botlcp866xsd653RutYpppJRc6s09JiGgvarnJluRg1WNLqBYImmF7PSSDC9FJPnkszVaWCpZpZrsJWnidn05qlkrD/nWLflVoGWn/zmFLLw4x6d3PsuV7qtz6zHfIPY2LL1Hzesk1gXIIm4JeWfvxnbvi5ForWFqGSs2MbRq7Y1LYQ1FT2WiuENetyndEC1R6tvLF1njgHZ+6uyRqUubEImmBiV1Qk7qwo1M6E1SONo/uxUrcz1jJSMJ970HKk++ZILZdPBm7AOMyeB/xj9aeqR4Kg1cbsML/almD6cbzh3bQ0wYR6BzbhmJjSrFelz2PflcY+7bebWv7u2bRGfrIsiKO3mrGH4XL7f9d0yYt9XmpRKk1UU5tvmI0yPBZBE0zoqi55R5apHU+T+qy07aPjbVq3M5OV9oVxxCZh2X9+duKV1IOQ0oQj+7ykArNSvgHOEjRBo9KT0pIe63G9sLKlAsZblB5UlK5bqe6sPVvGY90TTUoCXEnQBJVy3btMNQu8Rem61WOCl9K2Vx97CYzHRBBQsO/24Qb9biaEgL+eOBeuCpa0IgMlWpogw430nXIvi32zmY/H0W6xozlyPartWpoaN5SakCU2yUNqgpfWyWRi52BqoprafAOcIWiChJlvtLPmexSpyiBzlq0rx9fc6epgr3aM0NGJV85M5JJjbNP1HEfQPQ8AACBL0AQRWhaAlRiPl+Z6D9QQNMGCVI6AkMDpNwFTHeUGBE0Q5SYKx5UqWNuMlDXL9UjnqB7b77WvPakA/yFgAlqYCAKAbmqCg3AmuyMvUK1N56ge2++1rz2ZUe6Pt+8/c1BGxyJoAqCbUhew2kpAr3SO6rH9Xvt6hdQ2V62khfu66n4C1xE0QcATSJjLDOfsiHl8utXrTqMde2A+giYApjVDJX+GPG4EFzCOER+2vJmJIAB4RI8Kwc/Pz+OzwpX2Y4Q8AnCOoAmgwJO+/lZ5grrKfgCQJ2gC4Fb7QGPm1pdV9gOAMkETAN1swUMYRISfx95dtP93TTr7/3q39vTYj1wea/YVgHGYCAKgQBeseqnjtH1eGvvTI50eeuzH2X0FYByCJliQShjAc+5oNbxqG7H7h3sKCJoAALqbMdDQRRTSBE0AVFulUrXKfgBwD0ETLMgYHK6wSplaZT/gLu4pYPY8+MWNAQCAPUETAMBDYtPWp5Y78t1+G7qlzsVD3LHongcA8IDabm9nA6bwHWEq49BOSxMEPIkD4Gq9gpdSGgIk6ENLEywgFujtP3PTBBjHFjBt1+ncNTpctsd2mYPfayyCJlhE6sKq5QxgPPsKcapy3LPS7F4A5wiaYAHbU8g3PZG6uwJw9/be9FvCG5XO8d7X9FKABuQJmmBhq90c39Tl8E37ehXdVpldWIZXu6bDTARNsIjVW5tW3rcYs13Bu4XnvOsAPEvQBIta5QZbM1B6dbUDxvlXbvC848iTwrLZ+pAkHA8VWy81gYSyD8cImoDhucnnAwBgPqnrWs3nqb9jy98xrTm8gfc0wUK2ivVKrUwr7EcvAicAeIagCRiSgClO4NQmVoaUKwBa6Z4Hi1GpBnjeStdhD7FA0AS/rHBjWGEfasQqJUf3vbVSEFs+nKxBRWMMJtLgbleXM9cWuJ+gCW6w0hPHGmdv5rUVgtg060crE63rpLp9eQ8Qo5r5OuRc4o2U+7EImuAib648v3nfGZNuq3/MeD763YARCJog0KPbw9u7TozwYtYwcEt15UstF7Zixd6Lkvp3+FkqzdS6Jau/yPgqjhcAR5k9DzpaabrvXvbToF9lS39/7HP/DwOh2DtP9i+GDF8SGQsKc13zYmnm1gUA94WxaGmCzgRMv10dFNQc81gwm1uv5uWRsXVy+xlLx02x3ZFJO0JH1nduA7yXoAk60cKU90SXshm6sY2ctxHlWv1Sy4fL1bQIvyWYrR1/2HK8WtMJj7VzAhiRoAk6GL1iPooZgpinOC5tcuPJNqnvwm6XsXXeoHbmydIxOZNOaowfwGgETcC0wrFBMbnJF2JjjPbL5CaBiK0fpl+Tpq5f58R+l5quleHv9sbK+pXdTmvTUe6BWQiagGkdrXD1Htt05h1PZyqNNRX9o0/xZ1lvv35NEH3GyoHVCC2duTysfOw3Tx9/IE/QBCcdqWzEprmOtWrMYPSWktmOZ4szwdqs66W6eJ3Z3n7dHi0qo0rt2wwByezHvsbI19IR8wR3EzTBzUp9+GvGBrSkf7VRp8s+UwE5sm7s3U0qGteq+Z1ax+nUBE+r6VlmlfvjasbpAc/xnia4Ueu01yu6K8gK378U6t2i8Pbf9U77SRxqulamxpyV1i2lz78ETH1s5e5NgTvMQEsTDCD2hDE1WcG+O1+sdWO/TphmTKyrYMu/U+mpPHGFI10StyDraDrKctnZLsYCrrH5fUBLE/zy5I0hNkFA+P99wBQ+kUwtm3pqGXtan9puuM2Y0vZ621eGczOhhZXm1DqpY5RKLzdGJJb2frs1+aaPfZnVevTXvlzmug3Hymrs89S5UkqHOK1NMBYtTTCZMIgpqb3plgKhluXvsm9FyLXGpYLI2JPx0t+xymWsa16p1a+Ub7haTdfG3HLhg5Wj6ZS+g7dyXoxF0AQDONud5YrxOUcr709c5EsVs1IglwpAe+1LqoWutkIJvJMHKTAO3fMgcGVLSaxyftcNsbRfrfvdO70rlQb110wqcHbbue58AMDYtDTBzXKTKaS6dMW6e4Xp5LqhhduJ5SXVxSxsDSlNPlEz8cRTT02f2PYV47w8eeYogTvMw7V+LN/P5/PjB4G/zPz01xX7VZtmzXKpmf1yf4frpro41gS3ufVjYsvW5DW0anm7muPGjGLl9u6y7Nx5huM+ju/3q6UJiJvhYl07RqhmIouWyS5alq1Z39gmABiboAn4R01LB6wg1ZJY+30uzZbzp8c557wFuJaJIKCDld6ncdWECJ9PW+vVSse0pxlaAGfRUhZzjgRXR/JxdRoh5x/AX4Im6EQlP+9IZd8x/ZeA6RpPzmoJwBwETdCZSv5vZyugjqlK/CjCqeP3s0fGlg3X2y8fm4Y+XCaWViwfqXzG8lCTXioPzsV3cu0BQRN01Xtq6RWcrew7pgKmO8Sm9Q/lpvJPzW6WWi61XuxVA7WvHYjlM/WagFJ6Yf6umDofYCYmgoALpCoWb6j4xqbu7uFNx/SqY8h5tQFDzTio3DK5GRXPBi5H0xMsAW8maIKLlGbjWtWVFfy3HFNB0rjOtpr2aDUMX2R9Vm16yuV7ae0GQRP8cnel/wpvusG9ZT+5XktQ86ZzLPTmfQfey5gmWMyKLS9whdwkDrHvwzFGuWVTkzjEArNwcojc+uFYp9h6++9jrUg16YXbzu07cA3n2li+n8/nx48C69hXgpzb8Nco58Qo+WAOqSD9zjKkzPJ23+9XSxOEZm6pcWODsTlHAeYkaAKAi+naBrSa+SHuikwEAYsIK2S66DGjqysJV6ZfO4U4APMRNAEwlBkDDE+EAdamex4s7OxLMAEA0NIESyhNnQwAwHGCJljA09PRAgCsTPc8AKa1fylr6rtSC6wWWsjzEA60NMGS3OB4g1yLavhdalkBEwA1tDQBMJ1SF9TaBwceMABQQ9AEwFS2gKmm6x1wnvMMBE3wywpPnt3gWN0WOJlWH4A7CJoAmE7Lww2zSQIzct0ai4kgAFjW2YBp34qlAgPwXoImCHgqDWvYn8tHz2vXgvuFv9ve1h0z97uUAt0jgfC2TmsLZ+s6wLh0zwNgKvtJIGJTi4f/Dyve+3+Hy8eW4T6xQHf7b1Max9Zr5sSzrYyCJc5yHRqLliYAppOqkG6f105HXkqHcbT+JrFWqf3MizCaWLnURXgcgiYA4HFhgJPrilfTTa9121u6+3/HtpHqPhgGYyq4HJF7YTfP0j0PABjS2fdx7QOZVJAVm74+1WIZtlSFy9W0dEJKqhXUWOsxaGkCYCieqLJ3djKPGrVlrmYclMotrEnQBMAwrqxwqtCuqUeXuDPloseMfrDp3fWUfgRNAMBwaiuOpWVaKqFXVVZnrwDPnv+ZCaDGYUwTLMgFFphNbDxHbmr50oD5VJe78Pv9uKnYGKZUmrFJIHLT3wNz09IEAAynZ1e70jTzrev0aAGDlNhkIzxPSxMAMISadyiN2F1pxDz1pLUMBE3wywo3Pjc4YFY1Y5T2zkxJnlOTbrhMSz5cp8lZoS6yGkETADCtqyqXtdOLh+94gl4ETmMxpgkAoEGsO15L4LR/Sa6K8W8CUFKePF8ETRBwEwO4XzibXeqltqUB8rF3IuXS3i979n1KsXweTettHC9qPFlOBE0ALCn2tFrFbFzh1N+xQCcXTMU+23ehC9Pef76t06v1p3aK9NrtrV6WPaykVu2rB64gaIIFrH5DBd6jNNX3ma5bteOU7qALWrnVEHLunppd0ASLqOmqAm+Sq2CrpM0p1bXujJrWntqHULWtRqUWslQeU9/NbPb886w7J2Exex4swMxNANfZz5K3/Tu85upi1sbxope76kCCJliYmxIwi63Sk3rv0X480n7Z/d/772OtUqm0Y61NsXX2UtvKfZfLx5sefLk30dsdgZPuebAI09fCb7EbqXNkTLHxS6W/a9Ippd2STssyNfmo3c62nLIMz9HSBIsSQAHUcb3Me+LY7Fvq9i2K4TJPSOWnNY2eeak9PrnlW7Z55vszehz7owRNACytpZWCd4l1rRvZCmW59njvx4/tp4ePLXOH3jPS9khjP3V+7Lvc8ke7sz0ZMH0+Xm4LdHL39Jsrm3l8gd+eGGX6vnThbjXT8/cK9ma+lpwhaAJImLFC9dabWcmbb/R7yvT8nijLI7bGhQ8IUy1BsQk/Uv8OP49N4FHzQuXaPJTynlq/lKen7CdjqV3+8/m9T7mJWWqm5r/qeOieB4FRLj5HzZ5/uIpzg1W8qSynxuCEFepYt7NY97V9t7/w//vKeyy4SQVMse3V5CH1fWwbYbqpPD2lNViJHavU8Y8t+wRBEyxolIsoAOe8/Xq+DxiOVJpLLRSxyn7LjIax9MI81uShZbs99GyROZLW9lumWvpy6z1F9zxYSOvFJ7X+22/SjOlo+XReMIqnyvAdRuomtol1+9r+f1V+UwFY6rcvfX+FVNe3M9tPBYqpdGPdH0cnaILAiBf+Gql+1KX9meViNZKWG0zq+Nf2vz+7/RW1Hv9wOefFv2rLXO3xOlIZm/W6e9QdZfhOqe5sT3uyW9f+mOTycHcew2Al1zWwVmmc1yoETbCA3BOs1M31TZXCnlpuBqljHHvKlxr4WroZrXpzqpWrpDkvymrKT+mYnCnPNemvrncZflLPVpP9eJbcNmKTD8QC99QxjC0bCyxi28p9l8tDuG+545Xat1ge9lJ53P8/paZMni174X6Ff6eOa2yZuwiaYBGpi0fuwsQxT1ZURqogjaTU9SXkvPirVJ6vfgL+RCvAiM6W4ZHEul0dGfPS8n0q4Dizzf2/U3+3fNcrXzVpnNlurmzVpNGyndrvR7j3CZqAX0a9EY8g9vQxJvV07A5v/v2uDGhXPK615flpKx77lNbfItVaUqNlvZoumLH0e7VM9DZafkbi2MQJmuBlYk8AU8u8WakCEevasV/3yWO46u93ZZl9w3lRU7kddR9HzVerK8pXbctUazp7ubKRG6tzJj812z6yjbP5unrc1gjjwlLdLHNdmlc5R3METbCI1vECNZVE2tVUPFOVjNaWqZEruXepGY/jvLhWr/L8Vr3L8NN6VqJz+3j0+tfjActbuqvmxoqlllmZoAkWkBoUXHPzOtqtg7SaAaupJ3et3f/eqLVfvvPiemfL8xvVjg05WobvdkWecq1YI+077yBogkXsb67h5y1pUCd10451Xch1LTnSvS81s9Pqjj5Vdl6U9ShHo3ZXHclTZfisI5MOXCUcL1rTdS93zYx1QatZL7ZubXo16/Xan/1n+/VTeUrlIbdftcckt38zEDTBQma+GM0gd+GvqRiWbva5m2a4rtaPes6LuNrynBrI36M859LnL8flXzUPjsJWulSgEKZTs14qD7XpldaLObo/sbRzeUod0/D+E8vv0X2bhaAJoFJtd67U59vfNcumvlN5opfa8lwqr2fKc2k5iDnaUpxrQWldr9QilFs+FzykuiTW5Ktl3di/jwi3metOOfu5LmgCACBphlbAo13Aeu9XTXpXHcsRWnVSgdmI4/Ba/efpDMBoZj6hAeCNtpaMo/fw3kFGTXp3BzZ3bi/sSn5H3erq4P77+Xx+VBLhOlcN3j1zcai5iMUGjtZub4ankiUz972e/dhzDWWao3pf02vTS7Ue1bQqlSY/iP19ZL1U3lLpxZYJl6vZ55p81e5jzWepNI9s6ypX1j2+36+gCa5UM7jyKbm8xPL9+dRf8EbaTwDOeSpoghZXB02650HgyqexM9wkUrPmtK4/81NtAIA9E0HAhVLd2lq6BsQ+yzXLl9bZp9u6L2H+j6bFWHKBbktLaalcHCk3R/rD9+hDf1U/fF1job1cQ8kd5UlLE1xsuzmkKoyxSmnps9jfsXc35P5/1D4/uRYlrU1z2N9o9v+P/b6t09keXa5ngH/UVTffmn2vOb9gdso3vdwVgAua4AZHKkCxC0DuolBbGbtDGCTyLrGy7qlyma6xvJHyyhl33lt0z4OF1XSBqH2qX3NhSnVFVFke05Hfpne3mlT31FJZqu1+muu+2jLZSWkGLF1joV3qfIQad5cbLU1woTNP0GLrXvFEbt8VaPu3VoJ321oKz/zu+3KUSmffFS3VrTRctrX7aaz7aphWLB+pfKbGIeoaC8ftz839f7AXlo+76yVamuBiubFM++9yFa/c0/hw/fDvWMtAqTKbezqe+i6WZmk7jCnWYnKV2m2c7X6aGhO4/fvMvo7WNRZmlHqwApun6xGCJrhQ6QSvHbfUMs6h5qJydpmj+WYtPbqKnSkjvboKprrWnaFrLCt5qhwpv4xE0ASLU3HiqFLFv+ahQG35e2M5TbV4ha3CbzsuACP6fj6fHxdk+GuVSkppYDt8PvnJFfbLbJ/lzo9Ut81c+rFyGm5vv05q+dRkCXvh+qnt5NaL5f1o3myIYOEAAAcmSURBVFqOY+672s+AP3T7m9dT17Pv9ytogtAqQRPUaC3vI54fI+ZpM3LeoNYK5diDhDU89Tt+v1/d8yDkYsqbzN6FbsQ8bUbOG7yJc3EdT3ZfFjQBvFztTWekSsfI3U9Hzhu8iXNxbalu0VcRNAEwnZErQSPnDd7G+bi2O99L5+W2EDBAFADmpkvee9wVOAmaAABYhoDpfe4InARNAAAAGcY0AQDwKrFWidh70Z5oseoxuUGvvD85VXvqXXhP5OXz0dIEAMAiaoOFbZmfn5///xcGUne/B6jndnsFTNuxiX13tf1vFPv/3QRNELhzJhYAGJ37IsaI6Z4HAAD/CLvIpVqCSl3IUt0A9y1i2zKxVrLws1jXvdQ2S3lPrV+Tp/13Lfucynuv1rUru1RqaYIIT9UA4K8nWxq+3+9l9+Qt7VzXvH03tX39INZ9LdelbB+QxIKIVMAU215NHlLfx7YRppvrClfqNpfb59L+jEzQBAmznMQAsLrtntz7vrwPGI7c90stJbGWj9oANNUqFOaxJg8t2z2rZZ+vDIh70z0PMq5u6gWA2Tx1X6ztbnaXMD/7FparjlEqGEkFRqXve+bryD7PVL/S0gQFWpwA4K+rWn1atr9vGXoqH3e34MS2PVorU0rpN5qhnvX9fD4/Tx9ImE3LyZ0arGk961nPetaz3srr7dc9u71SULAtU9vakcpPqjUrN1lCKn+pSRzCNFN/l5ZL5aG0b7F8Htm32He5ySxaJ4Ko+Q1i61wR13y/X0ETAADjys3gVlNpf8pIeblLLmh6avu90jWmCQCA4Y0ylqmGgGk9giYAAIY2QoW8ZnxQj7E5LS1rqe2fOVZHu9Hlvhvh9zvLRBAAAAxr/76fp/NRs0xrXsNAK7b+mWnKW7VuP7fP+0k7ZidoAgAAyNA9DwCAV8nNSLf/Pvw89X1q+dRsd+G/UzPM5Sa8SOUtt0zrvp5JIzzGLbMijkhLEwAAr7Kv2O/f+RR+FgZE4fqp/9duK7d+bPnc53ul/Yp9VjpWrccr3O9cPmagpQkAgFfq1dJRO9X20SAhFjiVli+lUVonlv8jx6vUUjcLQRMAADQqvUw39n2vIO1IOvu81AQtpf07Y6ZueRvd8wAAeKWrWzxSrTu9ttsz/6luiFceo975vzIY+34+n58Zoz0AAAjVVp5Tky9s321irTOxcT6pdWsnnYhNKFEKZFL7WZqYIpdWTf5z6bak0zMGuTJo+n6/giYAANbRGjTdtT2udXXQpHseAAAcIGB6D0ETAADLqBmHs5/++ojv9ytgGsgdv4XueQAALEdQ8w63BEy65wEAsKoZ3wdEvTsDY0ETAADL+fn5uXzKbJ5zd0uil9sCALCs3NTdzCM2XfqdBE0AACwtVsHWAjWXp4NcQRMAAK/zdCWcuRjTBAAAkCFoAgAAyBA0AQAAZAiaAAAAMgRNAAAAGYImAACADEETAABAhqAJAAAgQ9AEAACQIWgCAADIEDQBAABkCJoAAAAyBE0AAAAZgiYAAIAMQRMAAECGoAkAACBD0AQAAJDx3x6JfL/f///98/Nz2+e5vITr//z8ZNPJbXv79/7vI3kDAADmczpoCgOJfYBy5ec1eanJZ2m9/fItaQIAAGu4vXveVUFFKmDZPj8bFAmGAADgnYYZ07TvPtfaYrNvlYoFPzXbDrvv1a53NM8AAMAchgmaPp9PtDterX2L0pHAab/9I+sImAAAYE2PBk25cUytjrRM9XAmzwAAwPgeC5pykyhcGYRcETB9PtfmGQAAeM4jQVM4c90d26nZbuuMegAAwPq+n8/n52xw0PJ+pViwEvuu9T1NqW2VtlvzfqazeQMAAOb0/X77BE0AAAAr+n6/Y82eBwAAMJpuQVNubFLpu/D9SrHPzuYtldaZbbTks+f+9DJafgAAYERdgqbSpAm5meX2s8+Fn/fqNljK29l0a9K4sgvkmfdSAQAAecN1zzNrHQAAMJL/nk0gFuTEZpTbWptyAVHu+y3NcDa8WLrhsqltpNJMbadVat3Y56Vthy/RDZdJzRSYSqtmP80MCAAAF7Q0bZX31kp2KWDa0owFDfvPY8uG6aQChDDfubRq9ydcN/b5/rPSPqaWCZctpVXaz6O/IwAArOZ0S1NOS4U71xJVMyZqr2XZcL19oHAkWNpvK/dOqta0zuantP3cy34FTgAAvNmlQVOrVOBUekltLJ0j296nH+blaEvTkXXvTHMTm4hjvx2BEwAAb3XpRBBHKvY9WlOObL9ncDDzVN777nmfj2AJAAC+n8/n52zFuGYihlTXu9ykBKnPQuHYndIED6WgJjUZQum7Up5TkzDE8ljzWZhm7XqxfNSkAQAAb/P9fq8Jmo4uAwAAMJLv99une16p9UbABAAAzKrbmKZcUCRgAgAAZnXpRBAAAACzEzQBAABkfD+fj75zAAAACf8DYYTMtfRY/wQAAAAASUVORK5CYII=')
