# Supplementary material for: Identification and functional analysis of non-coding regulatory small RNA FenSr3 in Bacillus amyloliquefaciens LPB-18
Source: PeerJ. 2023 May 15;11:e15236. doi: 10.7717/peerj.15236 (PMC10194069; doi:10.7717/peerj.15236)
Supplement: Supplemental Information 4 [file peerj-11-15236-s004.zip › KO/CK-vs-T1_map/map00281.js]

getPicJson('data:image/png;base64,iVBORw0KGgoAAAANSUhEUgAAApgAAAMhCAYAAABMg8HAAAAACXBIWXMAAAsTAAALEwEAmpwYAAAgAElEQVR4nO3d65KjNrsGUNiV+79l7x9fmBBFEgJeDhJrVU1NtxuDwBgedIB5mqbfBAAAQf6apmn6/WRMAADOm+d5+r+nCwEAwFgETAAAQgmYAACEEjABAAglYAIAEErABAAglIAJAEAoARMAgFACJgAAoQRMAABCCZgAAIQSMAEACCVgAgAQSsAEACCUgAkAQCgBEwCAUAImAAChBEwAAEIJmAAAhBIwAQAIJWACABBKwAQAIJSACQBAKAETAIBQAiYAAKEETAAAQgmYAACEEjABAAglYAIAEErABAAglIAJAEAoARMAgFACJgAAoQRMAABCCZgAAIQSMAEACCVgAgAQSsAEACCUgAkAQCgBEwCAUAImAAChBEwAAEIJmAAAhPrr6QJsmef56SLAq/1+v6eLAAD/ogYTAIBQr6/BXKilgX9Tuw/AW6nBBAAglIAJAEAoARMAgFACJgAAoQRMAABCCZgAAIQSMAEACNXNfTBbrO8L+Pv9pnme/9w/s3bPwGXa0t9qy0v/vswn975c+UrLScuz/nvtfVta13Nre5Wmbd3uR7frnvnk5tWyXmc/l5bPHgBGNkzA3AoSafBJp6v9fU8g2Aqr6/ntWWbL+/aUb2uZW9ur9L492/3Idj07n2Ve6XtrIbm2rNznsqf8ADCiIZrIcyfu1hP50RP+ssxSoDj6lJVSCKktK0Lr/NMweXS7l2xt11x5ap/BVk3x1uvpvFqW7wk7AHzdEAGzZKsZ9upl9xY0ogLz3bV0b9vWbysPANxtmCbyVlsn/lofu/U0Lc3VIzSLRgWlyO3auryoeR0xwmcPAEcNW4M5z/Off2u/36960l//PSIc9F6btbW9Ui3b/Suhq/fPHgCOGjZgboWZrZCzFQ5KQerIvHqwt09rbbtHbdctkfM6aoTPHgD2+lwT+VmlZs+t5tC7gkZUs/Ldjm7X3DRn5nUFIROArxmiBvPsCXzr1jJRWsJNaZlHgtYee96b3tppr8jteldoPPO5LO8HgK+Yp2n6vfnkV7t5dWnaRe3+jOl0e26u3TrvrVq0szf0bl1mbb6ty98zbamsUdu1tSy1crSWK2pdl79Hftf2fDcA4C7zPI8VMOFLfDcAeKN5nsdoIgcA4D0ETAAAQgmYAACEEjABAAjVzX0w3UcQAKAPajABAAj1+hpMt2ABAOiLGkwAAEIJmAAAhBIwAQAIJWACABBKwAQAIJSACQBAKAETAIBQAiYAAKEETAAAQgmYAACEEjABAAglYAIAEErABAAglIAJAEAoARMAgFACJgAAoQRMAABCCZgAAIQSMAEACCVgAgAQSsAEACCUgAkAQCgBEwCAUAImAAChBEwAAEIJmAAAhBIwAQAIJWACABBKwAQAIJSACQBAKAETAIBQAiYAAKEETAAAQg0bMOd5nuZ5zr6Wvh41f56XfsZXf0Zb87efAPBFwwbM3+9XfC33t4j586x5nqff7/fn3x3Bbms/sJ8A8EXDBsyF2qNvWMLlmnAHAM8YPmBu1WSlTZi55tXIpnXulYbMPZ93bZradPYTgDi1rk93Hm/TMugiVTd8wJymcshcN6kuf18CyfK3J5pdiZE7KO35vGvTrF9P520/AYixdWxNj8NXWi+rpYXs661ofz1dgKeVdsiv7xgjWAfGxdbnXQuH9gmA+5S6PrmA78NnAmZppxQavmXr814f0BzEAN4nPUavz++5lqb0tdo8chUSLTkhN++v+0QT+aL2oQsTfdt7VevzBuhbrsk6/X+ru1upC1Suu1SJLlJ5w9ZgpjtJTmknW79v66qnNn/utdU/58jnnf6cq91suTq2nwDcr/W4m5tOUDxn2IBZC5V7ft/zGs/be1/KI59t677VMi8A9rnrgt3x+5xhAyZwD1f5HOHkzZZSv8i79x0tUMfM0zT9bDhgDx3aOcs+RKvSvpK+nhv0s35Py2u5eWwN/NyzvK+Y51nABPZxNU80+xSMZZ5nTeRAmz237IA9Sg8wAPr1qdsUAec4+XMV+xaMRcAENmnC5A7uIQjjEDCBKuGSOwmZMAYBEwCAUAb5/M1zyjmzD6jlA+iD8/09BMwpPzp2nmeh4UOO7ANfaMbb+x3Yuu/b1+4Ll9t+pX0tfW1rPneIGNntOMqbON/f5/NN5KUD6NaNVRnH3n1gfTBa/vE/Z577e9Ybv6tRj569cx+Lvgjw/eAtnO/v9fmAOU37ni3NmFr2gTRYUpYbqKGGgFYG+nAV5/v7aCKHBi1NhbWmzxa9vC9a7RFrpWcRl6ZfT1t6zFvusW4tzdZHy1T6fWt7bM2nVN6tdVxL1yW3Hdfz32rW39quX+siAV8mYEKDlhPkkabPreU9/b4zwXMdXkq1l7nQstQQr2uMS/NJp19/TunP6TyXv+WmbXl/a5ly5SmpLbe2vUrBev16brr0/aXPqrbOLWXYsw2AMWgin8oHOwfB72jdB9b9LpcTNNc5O7ikVGvXsozW9+9Ve//Z9a3NIxccz/SZzW2fljLsWS5Ec76/z+drMHO1GtPkQPglR/cBtTHvdmUQfJtSc3qt9jhqmVtlaP07XM35/l5qMKd/H/jWV+V2tu84sw8sNZr815UBp9XWBcDZv7/Bk8esdRN4rQyOq7yB8/195mmafjbsP54+GfI8+8A/9m6L0mCXWh/WltdyffrW06/fU6opq5WtNmDlaJlK06/l+jrumU9t3dL55tatti65ZZWmayl7bb23ygtXsJ9dZ55nATNlh8M+8G8jb4+R122tt/Xsrbz0yX52nXmeNZEDjMxJFHiCgAl8Utp3cDS5wQwAd/n8KHKg7g0Dda4w2vqkel2/Efc1+CI1mMCm0iAViCRcwjgETKCZkMlVhEsYi4AJNEkfWwhRhEsYjz6YwC6t93SEktwjWIGxCJjAbqWbeUMLgRLGJ2ACIYQGABb6YAIAEErABAAglIAJAEAoARMAgFACJgAAoQRMAABCCZgAAIQSMAEACCVgAgAQSsAEACBUt4+KvPK5x1c/U3n0R+r1/Ezq9WczynoA9Mz5vk/dBsxp6vOD6zm07DHKZzPKegD0zLG4P5rIAQAIJWACABBKwAQAINSQAbPW7+Ho33J/n+f5z7/aa/xjlM/mivXYKt/y+no6+xnwZaOcU0bU9SCfnDt3ttyI4/S1HjsmX2WUz+aqcFkr3zpcjjLSHeCMUc4poxquBrP2AR/9W8vfW6f5slE+myvWo7V89jGA/xnlnDKq4QLmXX6/X7FWqfQa9+j9s9mqzdx6HYA4vZ9TniJgnrDsdLmdjWf1+tlsNc0AcL9ezylPEjBPWHa2dAf7/X7Z17lPr5/NunzCJcA79HpOeZKAedD65G/nepeRPpt0lGLP6wLQo5HOKXcabhQ5jKLWz0ftJgBvNlwNZq6mJ32t9W+1v6+bMddV5+lr/GOUz+aK9bDvAOwzyjllVPM0Tb8eN0yvH2iv5d6j13VcHzhKHbp70Gu5AXJ6Pab1Wu4I8zyPV4MJAMCzBEwAAEJ1PcjHSK73GuWzGWU9AHrmWNyfbgPmVf0avtxnIsoo22+U9QDomfN9n7oNmADAc3quVUwfx9urNwdkARMAOOTNAackFyhHWY83McgHAIBQAiYAAKEETAAAQumDCQDcJupxvWtP9KGMGoW+Xp+enyKXUoMJALxCy8CVJXz9fr8//9424KW1PEuYfOt6nCFgAgC3WAJV70EqYj1yNZUj1FwuBEwA4HFLWFv/n/v57c6uxyghU8AEAG6Vq/1bN32v/09/Xixh7cngGbEea29YpygG+QAAt4kKT2lYu3twzBUhcKRBPgImAHC5XHDqMUyNsh5X00QOAHCzEQY71ajBBAAutR7kstT05V5Lf09DWOnnZdqrRa5H6dZEo9SECpgAwKVyoenMa0+5Yj3etH6RNJEDABBKwAQAIJQmcgDgkFEGqYyyHm8iYAIAu43Sd3CU9XgbTeQAAISap2n6fTm9f+WZoJTZBwDG51h/n3me1WACABDr8wGzdsXiauYb7AMA43Osv9fnAyYAALEETAAAQgmY0/sfTcX17AMA43Osv4+ACQBAKAHzb+srGFcz32QfABifY/09BEwAAEIJmCuuZLAPAIzPsf56n3+SDwAAceZ5nv56uhBvkXuElODdr+Xz3PMZntkH1u/9/X7TPM+X7j+1+R9Zd4CvcL6/hxrMKX9CdpLu294DyJl9IA17b9h3rg64AD1yvr+HZ5FP5R1r+T0XVOjTPM/Zz/PMPpALcg5SAO8Tdb5fziXL9Ov33ZkZ0jJsnavuzjOfD5jTVA4EgsKYcl+06H0gfV+6zNzBqWWarekAKDt7rF8qFZZ/tXPJ1cflPbdbeiLP6IPZwMl7TFc1I9f6Y64PTksw3DvN+qCWex8A8UotVjJCnoDZwEm7P7Uv/NWfZ26QT6k8yzS1g1StvA5uAM9Km9hzlQDp39Jjd2keR/uKvqFfqSbyqXzyd+Iey1L7l3P1PrBuUiktp/b3kqPvA/iiK4/1uSbr9P9ci1QaQNPp1r+3VCrsmfZKnw+Ypc69b0j/nLcV7JZppunYPrD3C+yiBeAZbzjfty4jN11rf/t196onaSKfyh+GcNmvvZ/dmX1gq6N36ep0+T93pZn+nDsw5ppZSu8D4Jrz/V3H2r0DkZafnyJg/s2JmDODZfaO4MtNf3QUoH0XoN3RY32pX+Tdx+BeKg/caB0SvXx5ATju6LE+Nzgn93pu0M/6PS2v5eaxVTu51XXrjvPbPM8CJqQETIDxOdZfZ549yQcAgGACJgAAoQRMAABCCZgAAIQSMAEACDXsfTBzd+Yv3VogYt4AAPzPsDWYtRtZnw2GgiUAQNmwAXPx9LM4AQC+ZviAuXVH+/SZpOvf1/8LqgAAbYYPmNNUDpnLXfxLj2BaP3d0K6gCAPA/ww7yaVV7lufyv2AJANDuMwGzFBS3Buysn1UqaAIAbPtEE/miFiaFRwCAGMMGzHSgTs5Sq5mrpVz3yUwH/rTMGwDgq4ZtIi/VVqavb/1emxcAAP81bA0mAADPEDABAAg1bBM547uyD+zV/Wt1uwBo41jfJwGTrvX45TU4DGAfx/r+aCIHACCUgAkAQCgBEwCAUAImQ9rq+7LcML9lujPzaVkGADHuOvazzSAfhtNy4Fh3GE9/j5pPab4AxLvr2E8bNZgMZyvUtYa+M+FQuAS41xuO/fxDwISDlufUT9O/A+Xys+ZxAL5KwIQTliCZXvEur61DKAB8hYDJp51tyl7XVq5pYgF4L92Yridg8llR4XKaJjWVAJ2IOPbrArVNwOST0j6TAIwv4ti/dH9SA1onYDKc9cCb2uu5K9D171vzWQ/kydVmpq8DcJ27jv20madp+jkB0qNew1uv5QZ4Qq/HzF7LHWGeZzWYAADEEjABAAjlUZF0TZ8YgPE51vdHwKRbV/Vt+XK/GYC3cazvk4AJAOzWc63iOliOsh5vI2ACAIe8OeCU5ALlKOvxJgb5AAAQSsAEACCUgAkAQCh9MAGA25wdvf2WPpRRo9DX67M8arjHPqEpNZgAwCu0DFxZwtfv9/vz720DXlrLs4TJt67HGQImAHCLJVD1HqQi1iNXUzlCzeVCwAQAHreEtfX/uZ/f7ux6jBIyBUwA4Fa52r910/f6//TnxRLWngyeEeux9oZ1imKQDwBwm6jwlIa1uwfHXBECRxrkI2ACAJfLBacew9Qo63E1TeQAADcbYbBTjRpMAOBS60EuS01f7rX09zSElX5epr1a5HqUbk00Sk2ogAkAXCoXms689pQr1uNN6xdJEzkAAKEETIBEequQp/pJtdyu5ExZR+7/BTxLEznwak/ceiTtR/WUrUEAbyor3zTKPjfKeryJgAnwt9Kj29548jlb1vWj7kbtA8a1RtlvRlmPt9FEDrzW1iPX0tdK06R/2xsYc/e821pma7lyTdxnnuSR1miO8lQQoC8CJp+3PglHneSJUXrkWlr7tq65y02z/n1vbUVu32hZZmu5Sut4tlZlXYZazeZba2iBvmkiB7pTurdcbpq1IyEz14y8tcy95cqV8Q6CJXAVAZPPOxMGeFbuZscl6XTp5743dEaVa12W2nxby9oSUD3qDriaJnLgE9Im6eXndY3m3ubiO2sAW8oqJAJvMU/T9HNA4uvUYL7XVo1jLeSVAmNLDV9t+ly/yqPlKj1arjTfWllL5dxTVvs8X+GC7DrzPAuYsBj1ebD0wwkP7uP7dp15nvXBhFH0PGDDQd7JDhiLgAl/KzVb9qTHcvccjCP0vs8B5AiYAA8SLIERGUUOK072AHCegAkJIRMAztFEDn87cjubHp299c2ead7oSJ/Hr+wbAFEETJjyoWN5/vRIQSJ3n8WtJ7ocnebt9jwZJ51mxH0DIJImcj6vVKO151F/vYgKRKMFqyUw5l6fpm/sGwCRBEyYyoFptCDVYn27pqPPte5VLmjaNwD200QODb5WU7WEzL2PVDzqbdt3pNAM8AQBExr0EDb2hrRaiFr+thW01k3FZ7bRndt36xnhAJyniRymcuh4W81alJZwOU3/bi4/soxS38a3+f1+TaPlW14HQMCE4oCNUR/htw6QV4akJbS9dfu1lO9r+wZAFE3kMP1TU9c6wKNX68E7ub8tgat0C5910/laT7cs2lu2r+wbAJEETPjbFwJDS21dbbp10/mRZfQqqq8pwFdoIgcAIJSACQBAKE3kMBAjmwF4AwETBqFvIABvoYmcV0vvpXh1Dd0V8y+N2FbbCMCo1GDyWumI3TsC2RW1gLl5nrmBOQC8nRpMXil3OxhNwADQBwGTrqQhM21qzjWnt0xTm672qMDcE17S+deWAQAjEjDpRi68pU+eSW+I3TrN+vV03qWypPPNvac0TyETgJHpg0k31oFxUQpq6yfObE3TstxSWfa8Z8/7AaBnAiZd2wpy60AaGeiumi8AjEATOa+0t4bvypB3ZN5CJwBfNk/T9DM6l7dKg1pukM/69fX0LTWMpSBb6pu5Vbat8pSWRR9ydzcA+uT7fJ15ngVMgFZOSDAO3+frzPOsiRwAgFgCJgAAoQRMAABCCZgAAIRyH0xgOG+7bdUeBh0AIxAwgSH1GNTcPxUYhSZyAABCCZgAAIQSMAEACKUPJvBpuceL7vn7eroe+30CXEHABD5rKxSmfy9Nb3AOwL9pIgc+rRYOW2sk1VwC/JuACXzW7/ebfr+fGkiAYAIm8HlCJkAsAROggUE8AO0M8gHYcDZcto5EBxiFgAl8Xi1Arv92NGgKlcDXaCIHPmme5z//0gC41Diu/0/7aK5/T6fPTQPwJWowgU+q1Souf2uZpjadmkvgq9RgAgAQSsAEACCUJnJgSPo/AjxHwASGc1XfR/fCBGijiRwAgFACJgAAoQRMAABCCZgAAIQSMAEACCVgAgAQSsAEACCUgAkAQCgBEwCAUAImAAChBEwAAEIJmAAAhBIwAQAIJWACABBKwAQAIJSA+bB5nv/8O/rep22V4y3l3NJSzvTz2rNePWwDAIggYD7s9/v96/8j733aVjlay/l0ANsq5zzP0+/3+/Pv6fLC6GoXdHd+/9IytCzbBStfJ2BCgyVcru0J+Mv7nRSgzdYF3fr7d/X3ar2s1u+9C1a+7q+nC8B/rQ80y0Eq91r6ntwBN33/+kCW/pybrrT8WnlaTgSlcuSWWTqR1LZNxHq02CobsF/pgm6UEHZ2/dYXrI41vJUazJdZX9XmXssdhNLasfX0uZC2/F6bLp1n2pRfatpPy1+r9cv9nC6/tF5b2+bseuzVWhsx0kkS7rb+XqfNyrkm7PS1tIm91DS9txm8tpwj6xcxL3iagPlCpVBYUqrRzNUk5mo6cwew1uadqyxlrQW11vnU3FkD4GQBMWoXp7mLyz0XobmL261yuGCF/9JE/jK15uEj84mabpl2K5DVak33KDVrR2hZj9bm7paAmptG01YfcvuerhB9OHuBfsTdF6zs4/t8LzWYLxMRznLzW34uXfFGHaxyzdhXuKNTf9rUX+qaANzjrlCVfv+3pt0qV2tzd2uz/Lp8ajF5KwHzYbk+QMuBKA036eul966nL9UCbk2XznNRambPzbPURypt/s4tKzdNrrx7t03reuSUlnW0HE4K77dVW8813nJBF/UddcH6Dr7P95qnafrZsOxROxDmQttb9683l433ONsPmONKzZe5i8X05/V7Wl7LzWOrm07tWNfS9Fqb5uh6UOf7fI95ngVM9mnpu9hDwHxruXgfJyRaOKb0wff5HgImzfb0DX3zFXV0H1e+IT0p2X9YEy774vt8vXmejSKnzd7R5m/15rIBfXHBCmVqMAEa9BAmeh449ubt+nY+9/16+D73TA0mDMRJhmnqc1v2vO++hc+dtxEwYSBOMtdxv0EYh+/z9dwHE6BRjwEeyPN9vpYaTPhb7mq29QCkP8/Y7Bvj8FlyZh+gnYAJU/7EkXtiT+49jO0L+8bZ2+z0cm/BL3yWe0R+7r3c+P3IPsAxmsj5vFKtRO0xmz2fdFrLX5um9f0jbKtp+s6+kdOyPutHIL71Gdk+y332fu61195i7z7AOQImTOWDYe4qt2fLVfrWwT8iXKbPX+7V6PvG8lldUf63hczRP8s9rvzc36xlHyCGJnII9OaDdVQTUOtJac/y3rzdovS4jkuZ0zCSe1531LJ60FNZj/C5E0HAhEYtzShPXgVv1Tq2nhwiajbW26plm7y19qB1G7xl3zj7maWfV/paKWxEuHr79PZZ7vH05x5xrLiDMHsvTeQwlQ88pdGGbzvBtFg3W9fWN3LdRmiC+8q+0fvn1OILn+UeUZ972vf2zfbsA5wjYPJ5tU7+67/n3tfDAXXR0u+yl3W5y+j7RtpXdoQLgpLRP8s9vvS5rx3dBzhGEzlM/9S0pQee1gPOKAem3IF3lHU7yr5x3Nv2H58lZ/cB2gmY8Le9/QZHk65zxHYYZVuOsA6pdCBH6bX097S2q/TzMu3bvLFMd7rqc9+a15u8tVyjETDhA9KTQ+kkUrLnZFRaDu+S+2zOvEYfrv7c7RssBEz4iL33f0tHlbZO7wQDgEE+AACEUoMJMJAvjAbmv3zuvI2ACQNxkvk23RO+yefOGwmYMAgnGQDeQh9MAGAYy30u13e8WP/t7nKkP3+FgAkM48gBvHYyulPLCehMWb92cuOb0qcU1e7NevV3ouXuG2ujfUc1kQPD2NtNIHcvz6dsPa7vTWWFN8rd0/crj8F8IzWY8HFRB9+31AS2Kp2M3uhsWXM3wYevWD8kIj0+5Zqw09fSJvbSMW5PM3huvuk8e29WFzCBoj0Hy1qz1BVygTZ3cN5bltwjM7dOMK0noVKZj26vtEaz9xMSXCnXZJ3+v74Yyx3TctOtf285/uWmLZWj5wtDARM+LKJm64mawPXBN7fM3N9b55sGwJYTTOtJqHRSi3rm+9YJqeeTFdyh9buYm671Am/5Hrb2ue6VPphAVhqy1iEpDUw5dzU3l5ZzJGSuA+N6PrXlbgW6mlw4v0rPJyo4467vWesy1uWpfS/f2mWnlRpMoDraMlfL9vYD37om72xz9LpmMGdvkG1tQmut4diS1m6qxWRUuX37zou49TLfPL+7qMGEj+v14LXInUBqzdaLXG3l3uVcpaWsT5w44e3SkJlrjUhrEFv6UqY1jrV55KZdlyGdd25erS1FbzZP0/TrtfBwha+cuGvBrOX3tA9iy/wjlQ7mqZZm6tr0teW0NnPlThS1pvhabelWOfeU9Qv7OXC/eZ7VYALnPFW7FjWwaOt9LcvZO48rpmktl1AJ3EEfTPigUtNN+lr6e65fY/r6V2qAz7CNgNFpIoeEkz9X6b1PFUALTeQANxIsga8QMOnS1SOfr5y/kAHA6ARMutVjUOv9lkAA0ELAhI872+f06O2BABiXUeRAUetzdZf/9z6aEYAxCZjwYbmnSkQQMgG+TRM54d7Q5Fp7ukzL/FrWoeWJLj0HrfSRaOk9L5efc+/reb0BOE8NJre6o8m1tIz1M15rtXYtZUznVXqtF7ntsf4c1v+nPy/WN2AH4NsETEK9ucm1dR6t041SWxkVDHsM1gBcQ8DkNunjBdNHDp6pUVxPe0fIaakFfXvYSmtcoy4M3r7eAFxPwOQSTzS5PhHqrqitBYDeCZiEe6LJdW+47KGG8UppbXLptfT3JVCXaqEBYJqMIidQLrRFBLmjfSJrI8m/HC6nKb9Nz7wGAGtqMOlGrYYs7Uu4vJabR+mWQkfLdEWoBoCeqcEkRHrPxNJr6e9pH8bSz8u0R8u2Xk4uWO4pd+u9NAHgq+Zpmn5OkvSm11rCXssNAK3medZEDgBALAETAIBQ+mDSLbfFAYB3EjDp0pX9GPWTBIBzNJEDABBKwAQAIJSACQBAKAETAIBQAiYAAKEETAAAQgmYAACEEjABAAglYAIAEErABAAglIAJAEAoARMAgFACJgAAoQRMAABC/fV0AYAY8zw/XYTDfr/f00UAIJCACQPpMaj1HIwByNNEDgBAKAETAIBQmsj5vFwT7fq1HpudAeBJajDhI2p9Hbf6Qc7z/Off0Wm23g/AONRg8nm/368YfEapvTwbLtfbIf29ZZrcewAYlxpM+Lit4NcSDGvTCJcA3yNgwuAiA97eeS3Tax4H+BYBE6Z8DdwItW7R4fJMGWpdEQAYi4AJg4pumm4NielyRwjqAOwjYMLfRgxF6cjuq2sQ9bcEYJqMIodhbY30jraev6AJ8G0CJqx8pZ9gGgbT19a/p9ujNk1u2q/etL623XLTHPl7bbl7B2PV3vOGz/DIer1BS7nT7bvnAs3FHG8lYEJi1IN1qQtAaX2X12vbY880X5IL6zmtFzRb23C9vCMXSbX3vOGeptHLvHMdtj6P1n0FeiNgwt9yB/YvhqPRnanhW4sM1blaq1IN8t2e/g6MXEOXW7c9n/l6Hxl1G9EvAROmfBU5euoAABr/SURBVOhYBsc4cI+ptdn37L5xRe3bujylLg7pa7lm2PXvrcve09Sbljf3c235acjeu+zc67ntVdqmpeBfWsc961aztTzogYDJ55VOXusbhPdyYH+6tqtXpX3gzn1jHWZK880NpCpNn84rne5IX7+tv+dqYHOBa0+ze8vgsVrt71ZorG3TdD5b63h025a0bie1mLyRgAlTvR9iL6HNyeW8XKB8277Rusw9/Tb3zO9IkDkTgCIDfEmtj+wRd4a9Xo5PfI+ACQ0cxL/lqoAQ0dx5plwtQW9v14GzZXrDsqPmEbltj1wgqMXkTQRMaOCgPY7axUL055ye8Lfmv6em76ow0TrPPctuHYxyxbLTMpyd5oxSV4vW7gLQk3mapp+dmS+rDSA4MuL4KT3Xst65ffeMCD+7bxwdFFMaPFJabm3wTGn61oEk6fY6sj65skTXVm4N8qm9Vvr9SLn3bNuWaVoGFbUuB+4yz7OACdPUdhJ6u15rPu4u997PdYR9I9XrvtID2xb+9z3QRA7Tv0cFp68zlqMDVEbZNwSg69i28A8BE/7mxEDJmRHUb9F7reub2bbwXwImwAcIP9exbeG//u/pAgD3qw0Iarmhdq7J+Oj8ABiPGkz4mLPhcs8tVYRLgG8aOmAevT3E0ds9PNUPJ/LmvaV5P90EtFWOJ8rZepuaxd6nmTzR32/r6TRP7wcA9GHYJvL1M2JrJ83lhJm7GfKR0aZ3a13PaTpWvrcEipYbVLeIrFFrvWlzy2dzl8jQ2lJ7+Zb9B4B7DRswv3Ji+8p69iYXro4++eTKMp2Z113LAqA/QzeRL86e7EpPdUh/rz1Zo/QEiNITImrLq5WztQn5SNeA0hMqWp/YUZpu6+kZufLU7km4VY7cMls+jz2fRcneJ3xEiQ58tdv2CJcADFuDudgz0rU0OjZtMl//v24GLYW2dLpSKF1+ry3v6HrmBmaUXsuFqzQk59Y7ty616dJ5tq53Wv5aTWGt60NL2Y58Fi32dOGIqsVM9+8rm+zvXBYA7zN8DWatpiU33WJrpG1uXqVar5YybtU+tvZBbK09yoXMlvmn88hNV6rpbJlnroxX2Qp2T5QpXVaUO2sZ1WgCMHzATB1tltwKgdFKy9vTXF6artQ8fKSMkdMt07ZcDESMGi81zx8pU+RI/rubnXPbIXeRsHUBJUgCsPhcwHzjCTBtRq+JCHWlZv2j0oBSC8cR2/+NQabWPWDxpnJvdSMoTb+nFWDrdQDGNU/T9BvxBNDaVL13sMtWrWJObb61wTCl5dWW3bKepelbtsWewTtb05X+vkxTK1vLgKDaIJ3Wmsu1rTLlbO1LtTK37I+18vWip3L3VFaAp8zzPG7AvMrdJ5ivntD29Em9axu9/bN4e/lKeip3T2UFeMo8z99rIj9DuLzHG9f7jWXKMVobgDcQMBtEDCh58/LeonW9S03iT5bpDXooIwDfoIkcoFEvNdkAT5rnefwbrQMAcC8BEwCAUAImAAChBEwAAEIJmAAAhHKbImA4V94P9Op7jRqlDoxAwASG1GNQc6N8YBSayAEACCVgAgAQSsAEACCUgAl8xjzPf/6dmWaZrmV5W8sBGJFBPsAnpM8Rzz1XvGWa5fWW5bWWBWA0ajCBT2gJdK2h78y8hEvgCwRMgIwrguAyT83jwOgETIDE1Tdq//1+f4ImwIgETOBztmonrwyAmseBLxAwgU/RBxLgegIm8BnrcKl5GuA6blMEfMISKHPBcj34Zq10y6L1vPZMky5DTSowqnmapp+DHDCSXpvBey03wNo8z5rIAQCIJWACABBKH0xgSAbxADxHwASGc1U/Rn0kAdpoIgcAIJSACQBAKAETAIBQAiYAAKEETAAAQgmYAACEEjABAAglYAIAEErABAAglIAJAEAoARMAgFACJgAAoQRMAABCCZgAAIQSMAEACCVgAgAQSsAEACCUgAkAQCgBEwCAUAImAACh/nq6AABvNc9z9bXf73dncQC6IWA+bJ7nPyep3Ikrd4Jb/r5+79Yy0vlG/r22zD0n4PV7jrwfAHgHTeQPSsPl7/f78y8NWOu/LdbTbS0jfe9aa4jbmu5szU66bvC02n5oHwUoEzBfYs/Jau+JbSuEruebTttaSwoAsBAwH3I0uKUBcKsWM60RjTLP87/mufy81Wdted96+nRetfeXlp3OLzcdAHAPAbMTZ8NSa8hcT1cKwetm91xTfm7a0nSl95XeX1t2ug5XhWu+JbdvqtUHqDPI54VywW5r0M/d9jS7b81nbz+33LLTQU+CJQA8R8B8mSOBa/3eyOlqztTg7BkBf3TZudH5o99epudA/fbPw50NAPYRMF8kN6q8ZdpF6/RbJ8i9t0B66oSb21618nwhGPS4jj0HYwDy5mmafj2elEZQugfmotbM2xJEz9Rott6fcz3f3H0s09/T6XPvT6XvT+dV+ltuQNTIeh3x31O5eyorwFPmeRYwnxRxsur5hNdz2d+o1+3Za7kByJvnWRP5k872Rez5xPzGspdqkfe8923rRIwz+wbAFwmYD9q6HVBu+q2n3eSaj+84EbYErFyz+Z4Ad+V6lJrwW7sg9KClX+9ib7eLkQdQHdk3AL5OwHxIrv9h68m/Jtf/8Q5btwVq7W/5hK37ab657K22ytyyP5am2bsv92TvvtE6v9w8I/5eW+aRct4xev6p/aX3i2J4Ozdaf8iXDjx7R7yX3n9lsGsZeb4Eih613DmAvKi7Eqxv/n92nlvTnb3I3GopifLk96llG64/r16/+/AUNZgdaAlYW6O6t36v1dKVRpNHnsRGaWId4ST0RM3LCNutReu2rdUMf2VbPal0Udy67VtumwajEzBfruUAVbulUK6f5/rKfN3Mt9Xkmf4t6gDa2sT69AE7t41L0zwhIng8FV7eehKO3B5X9YsuXThudXM4csFYuhAtXbS2zGvPhbOLYuiHJvIXKJ1wjpyItvoTRY6GvTPsXd08XZp3aXuNekKpNQeuL0hyJ+6euxDU7Nk3WrTWhJUuENMypJ/Z+gIwN21putL7Su+vLXu9DrV51dTmXyvLmXVs1dp8rsaZL1OD+bCtA216cEp/33OgjAhFLbWIrVf2e2tn97xvj7Qmd72c5e+l96XTjq5UC7dVO9drbc/RfeNOrfveke/a1vtrFyJnwmVt/qWytM7vzoti+DIB80G5Zuu1q4LV1QfZUt+llmbwp6yDRPp66/u/4kiNe8/b5+y+URMRvM+U42y3k5b3bTVd536Pqmlc5jHaRTH0QMB8yLppJ/f63prJ2gG71DSWa37L9YtqDYzpvGplTGu/aiehXL+xKw7YW7VwPSttt1I/uNo0uZNn7vXc8noVuQ7rbbI13z0B8MltXTqGLE3Ia0fCl4ti6I9HRb5QDweyHsp4VK/rptzvtaeGLJ0ud4GV/j2d7/q1XH/Z3PQtXT7S95cuWmsXJLl1rjWn5+ZfK0tpmbV13Fp+bpqtmtnaazC6efYs8tfp4WTbQxnP6HX9lJujvvAZfGEd4S3m2bPIX+fNB8A3DWwAYnwheH1hHeFtBEyaOUC/n5GrtPrCBeMX1hHeSsCEQTiJsscX9pcvrCO8lRutAwAQSsAEACCUgAkAQCgBEwCAUAImAAChBEwAAEIJmAAAhBIwAQAIJWACABBKwAQAIJSACQBAKAETAIBQAiYAAKEETAAAQgmYAACEEjABAAglYAIAEOqvpwsAR83z3OW8p2mafr/fpfMHgCcJmHStx6B2dXgFgKdpIgcAIJSACQBAKAETAIBQAibDKvV1nOf5z78j79+aZj1//S0B+CKDfBhSLVyuBwalv2+9f2ua3PwB4GvUYPIpraPOW6bLTdPjqHYAiCZgMpxSreRXywEAdxMwGYpQBwDPEzAZxt5wKYwCwDUM8mEo6aCa2iAe4RIAriFgMow0MLaEy6uCpgALwJdpIucTlprN9f+52s7S9HumAYCvm6dp+qlpoUe91hL2Wm4AaDHPsxpMAABiCZgAAIQyyIeu6f8IAO8jYNKtq/ox6iMJAOdoIgcAIJSACQBAKAETAIBQAiYAAKEETAAAQgmYAACEEjABAAglYAIAEErABAAglIAJAEAoARMAgFACJgAAoQRMAABCCZgAAIQSMAEACCVgAgAQSsAEACCUgAkAQCgBEwCAUH89XQB42jzP1dd+v9+dxQGA7qnBBAAglIDJ59VqKNVeAsB+AiYAAKEETAAAQgmYMOWbwjWPA8AxRpEDXGzrrgRn/15b5p4Lpa33uLsC0ErAhL/9fr9DJ+W3yN1uqRc9bu9W8zxvrt9639uarnVZrfNsLUe6Hi3rBXyXgAkD6fGE33MwbtUaxpaAlwtyT2+nHvct4DkCJqy84UTOWJZgFl3jl9a2L7/nlrN+LW3mPtr8Xps2N891eXM/71k+8H4G+UDCSY4r7GkGr4XF9eu5bh2lcFmarvS+kq11WJet1u1kXVubTgv0Tw3m1NZxvXZFXntfbV5PBJm7agvODjB4YhvlTm7C5njO7JtrT+8brWFsT7/NPfM7UiOb6wIAjOnzAbO143ruwHj0YPnUlfrVB/bIAQZ3b6Nc6JjneYiTYcs6RExTu3h5YzNoa5mu2DcitseZ7dhy7Nq7fc6W6ep5Avf6fMD82sFrhMAUbasJr+dt1hLSI6apXaj1sP1K+0DkvpFegNXsuXi9avu2znNvTXDLur19fwG2fT5grp09UG91ni/VhKz/Xur0vlWz19JZvuWEnytP7j13DjBoXfaZpvXS9L33C2spf8Q00c2wT8ntP2f2jb21gLU+l+u/1/b19DhS+h7ngt7W93itdbvkvvu5ctbmCfRnnqbp50vd1i+rdDKpNbHnrti3AtJWTdBW8Dtb61EKbFvLrwXB1jKXtlPrso8EmT1NhW9XCid3NJFvTbcVnt6mtRm55+Nn7+UH3mmeZzWYi9bmvK2r+vRvpZrE1tqA3Ptaa/rO2KrBaQ0FZ0NL67KPhstWPZyE3xDUtmo5a9+Ju5ypiR2JcAlcScAsONpsc3XQaV3e3qa5relyyz3q7DZqrUXbO31PtWtv1Xqh9jZHaimP7Btb87pjmx1Z1t4Wnr3f8d72F2CbgFnwxoPdnmbg1hPm2fV88sRQayI/clGw1deTsexpNYjYN1pqd+9wZH/eKl9p+wDf9fmA2dpUXeown762zKP0WmnZuc776/KUOsiXlldbz5bpWvo65uYVNcAgt56lZde2Tat1kEhfJ8ZbaqnsG7Fyn+uewHym/zTwXgb5XOTug2WPB+cey/xme7pK5C6UzkxTCl8tFzY97QdHy9oSokrTlC6o0outrelKNYylz6q1ybtlm9T2AwETxmOQz0WEy209lrlHpW2c1q6fnaZlHl91pC9iLnTVWjlq09XmmZt+T8vIkfUvzVPIhLEImIkzB7gzffaOdqJvXd5bDtz6NfIle793pRrC3HSt/R7PHM/u+p7qswnjETBXzh7kzhyMj3ai7y2o9VZeOKvW93qatr8Trd+ZiO9WdH/ulqbzUpM50DcBswM60dNKTdC7RIan0oC3uwNa6VjU0gwOfIeA+bfSYIV0mmm6rhP9XlvL41t87v2q3XWh9a4Jpelq81xPv/69doeHWv/J3DxLfyuVr7YcoB9GkU/lW+m0TJMLmbWr+T1/y02zVf6jywC2feX785X1BK5hFPm0f4Rnjk70wCiESyDC5wPmNLV3wteJHhhVrwMHgXf6fMA8Er50ogdG43gCRNIHM1ELbrXO9mkn+61ayJZBQaXl56ZpGVTUuhwgz4UdwLZ5ngXMpzhRQX98bwG2zfM8/d/ThfgiJykAYGSf74N5J53oAYAvEDBvJFgCAF+giRwAgFACJgAAoQRMAABCCZgAAIQyyAcYTvq4117mPU0GAwJjEDCBIfUY1K4OrwB30UQOAEAoARMAgFACJgAAoQRM4DPmef7z78w0y3Qty9taDsCIDPIBPmGe538N/El/b51meb1lea1lARiNGkzgE1oCXWvoOzMv4RL4AgETIOOKILjMU/M4MDoBEyBx9Y3af7/fn6AJMCIBE/icrdrJKwOg5nHgCwRM4FP0gQS4noAJfMY6XGqeBriO2xQBn7AEylywXA++WSvdsmg9rz3TpMtQkwqMap6m6ecgB4yk12bwXssNsDbPsyZyAABiCZgAAITSBxMYkkE8AM8RMIHhXNWPUR9JgDaayAEACCVgAgAQSsAEACCUgAkAQCgBEwCAUAImAAChBEwAAEIJmAAAhBIwAQAIJWACABBKwAQAIJSACQBAKAETAIBQAiYAAKEETAAAQgmYAACEEjABAAglYAIAEErABAAglIAJAECov54uAMBbzfNcfe33+91ZHIBuqMEEACCUgAlQUKuhVHsJUCZgAgAQSsAEACCUgAlQkWsK1zwOUCdgAgAQSsAE2LCusVR7CbBNwAQAIJSACdBAzSVAOwEToJGQCdDGoyIBNuQeGSlsApQJmAAVS7hcB8p5nqd5nqshs+WZ5VvTHHnuea68V7znbi1lTLfX1meUvvfN6w+90UQOUFAKNcvvuZrN5fXf7/fnX2m61kCzNd2RIHqkHC1K63pWyzZo2ebAPQRMgIpSsIl8TnkuEKlRa5fbVntrcIVSiKWJHOBC0UExrVVdfs8tZ/1arvl4/XtuGem062bn3PtzZalNlzZj7ylji7Rbw5l5AfuowQS4yJ4asXWgKoXSdTNwGjRL4bI03db7cjeXX88z1xydznNruqNl3GtPlwW1mBBDDSZARS3sbUmDVFR5WrT2Wdwzj+iav4gyRhEsIZaACVCw1GilQefoqOuIZtozgWvvyOontJSxdTu2rOtW1wLgGAEToGIdMtPXj8yrZVkt874jBL01aOVqVnMXAW8sO3zFPE3Tz5cQYNue8Le25z6YewbIpPPJDYwpTV8bAFMaSLT1Wq58Le89UsacPQOX9q4X0G6eZwEToNUotWI9rEcPZQTy5nk2ihzgS3oIbj2UEajTBxPgA0Z5HCTQBwET4AN6CG09lBFoo4kcAIBQAiYAAKEETIBGmnAB2giYAACEEjABAAglYAI0Sp/QA0CegAkAQCgBEwCAUAImAAChBEwAAEIJmAAAhBIwAQAIJWACABBKwAQAIJSACQBAKAETAIBQAiZAo9/v93QRALogYAIAEErABAAglIAJ0Gie56eLANAFARMAgFACJgAAoQRMAABCCZgAAIQSMAEACCVgAgAQSsAEACDUX08XAOCtcve9XL/m0ZEAeQImQEUpRLrpOkCZJnKAgt/vV6zFVHsJUCZgAgAQSsAEqCjVYgJQJmAC7KB5HGCbgAkAQCijyAE2rJvJ1V4CbFODCQBAKAEToIGaS4B2msiBMF8Ybf2FdRSmgbMETOAUj04cj88UOEvABA5zy54xrT9TnzFwhIAJ7GZE9XcYQQ8cYZAPcIiw8R0+a2AvARPYRZPpN3lkJrCHgAk0Ey6/TcgEWgmYAACEEjCBcPM8//mX+700/fr36LJEzu8J0esBcCUBE2iyp3l8ma70f2n60u9nRDfpP9VFQNcEoCcCJgAAoQRM4HatzeXpz63z2LPs0vLWv5fKc7RsW2WIWM+rGOgDtBAwgUusg8i6eX35uRRU1k3B6XvS+e0NO7n35ZaXThtZtloZotYT4Gme5APc6khYyvU/PBq4jryv1v9xb9lq67+1HCET6IWACdwqrc086uiglzsGy9SWEbX+AG+miRy4zFLrdmWou6Mm887aUoARzNM0/dz+AthyNCjm3ne0mXrdZzHXf3H9e25Zpb6XuTLVlrG3bKnWJvSWfqpP8EQnoGaeZwETaNNDqOihjCOwnYGaeZ41kQNjEHoA3kPABC4RcY/KPSJHmufccT/KI8vQzxN4IwETuMSR2sQ3P9bx6dHni1xfUYC3ETABAAjlPphAuNro69prrfPZGuFdG9Wd9tVsHfFdGnWem1dqvdza+7aWkT7hZ892vuOWUQALNZhAuK1HLq5fO/JIxZZlXPVYx9LraRnWP6+XW3vf1jLW865tg5bHUAJcSQ0mcLlcAGx9316Rj3VM35sGwL1l2gp4LffAPErNJXAnARO41NaN0Fvee6WoR0623mC99TGRHikJ9EwTOXCpI8GyNI/oaSPfd7SWtjf6cQItPMkHaNYaLmqDXXLTtAzUqc3/7sc6bg3WSaeplav2OMit9dy7vJb13SJgAls8KhLYRbgoy41OH3FbjbpeQByPigQAIJxBPkAz91IsKzVRj8RnD7QSMIFdhMyykbeJzxzYQxM5cIhb53yHcAnsJWACu9WefsNYhEvgCE3kwGG1W+zQp9ytkQD2EjCBU848fpH3ESiBCAImEE5IAfg2fTABAAglYAIAEErABAAglIAJAEAoARMAgFACJgAAoQRMAABChdwHc31T5fX976JeX/62dW+93DQt8zxbnlLZau8HABjV6YCZhqt1aIt4ffm5pRytZTtT/pbl1qYHABjd7U3kR0JXy3v2zncJgEfKsw6Ptfd7XB4A8EWv6YO5bqoeofZvCa9CJgDwNa8JmNM0ZZumeydkAgBf82jArPV/fEN5AADY77GAWRtE80TIFC4BAGI8EjD3jhC/cvl7y7M3iAquAMDXzNM0/c4GoD33kcwFuNzfWu9HebQMR8uTC6et6wEAMLp5nmMCJgAATNP/AuarRpEDANC/sIBZ67u49bflX+21s2WrPXHn7HxbnzT0ttsVva08AMAYQgLm1kCW2qjw0hNxjj5lp7aMvX9rne8VTxra42hQ1DUCALjC65rIjboGAOjbX2dnkAuEuVHULU/pqf19mWc6Ujs333Ta0jJK8ywtZ6/Se3Ovby07vQl9Ok1pZHxpXi3raTQ8AHBEeA3mEnT2BpKtcJk+2zu9bVAatHLN8qWQVip3bV6t65O+N/f6+rWtdSxNk067Na+t9Tz6OQIAnK7BrNkTTmo1nC19ONf2TJu+bx2qzjxRqPTeI4Et8glHLfcRXb8mZAIAe10aMPcqhcy9T/45E+JKTe9HazCPvPfOeS5yg6zWyxEyAYBWlw7yORKCIp9Dvmc+kUGq59v/rJvIp0mwBAD2C3tU5NYgm1Lzd+ujFmuhLe1ruDV4ZysAlga6bP1tq8ylATa5Mra8ls6z9X25crTMAwBgS9ijIltuLeT2QwAA4wt7VORWraBwCQDwHWF9MGsBUrgEAPiO1z3JBwCAvgmYAACEmqdp0n4NAECY/wcO2Ud+BEcBpQAAAABJRU5ErkJggg==')
