# Supplementary material for: Identification and functional analysis of non-coding regulatory small RNA FenSr3 in Bacillus amyloliquefaciens LPB-18
Source: PeerJ. 2023 May 15;11:e15236. doi: 10.7717/peerj.15236 (PMC10194069; doi:10.7717/peerj.15236)
Supplement: Supplemental Information 4 [file peerj-11-15236-s004.zip › KO/CK-vs-T1_map/map00290.js]

getPicJson('data:image/png;base64,iVBORw0KGgoAAAANSUhEUgAAAxIAAAMaCAYAAAASl3CmAAAACXBIWXMAAAsTAAALEwEAmpwYAAAgAElEQVR4nO3da7KlKrooUL1RDauenTg9q57N+2Mfd5FsQPAJOEZERq41pyIqS/nk4bosy28BAABo8K9lWZbfTywBAADUWdd1+X9vZwIAABiPQAIAAGgmkAAAAJoJJAAAgGYCCQAAoJlAAgAAaCaQAAAAmgkkAACAZgIJAACgmUACAABoJpAAAACaCSQAAIBmAgkAAKCZQAIAAGgmkAAAAJoJJAAAgGYCCQAAoJlAAgAAaCaQAAAAmgkkAACAZgIJAACgmUACAABoJpAAAACaCSQAAIBmAgkAAKCZQAIAAGgmkAAAAJoJJAAAgGYCCQAAoJlAAgAAaCaQAAAAmgkkAACAZgIJAACgmUACAABoJpAAAACaCSQAAIBmAgkAAKCZQAIAAGgmkAAAAJoJJAAAgGYCCQAAoJlAAgAAaCaQAAAAmv3r7QzsWdf17SwA8JLf7/d2FgDI0CIBAAA0675FYuOpFMB3aI0G6J8WCQAAoJlAAgAAaCaQAAAAmgkkAACAZgIJAACgmUACAABoJpAAAACaDfMeiT3hnOPhOydSn6/r+o/3UuTWLy2z/Z5avnYO9CPvx9jLa2nbYb7j9Ws/D49fT8ckd06P5uXKc1M6hrk81Zyb3LpxOjOc81RaLX/HpeObW7+037V5yqWbU3u+So6ey5p1AGCzLsvy6/kGUaqkpJbN3cTjm2TNcjXbKK0T37BTFZujx35v3b3tHT1WqfPRwzE5ck6fysuRY1iTzt52489mOOc12z362RXn6chxqPm5ZXul74+cy5Zr8JXe2i4AddZ1/V7Xpu0meeVbU4+m9fQNsnV7qUpKS4XviDMV99w2z+Tljrfr1lakr9j+rOe8xdHje/ThxZnWriuORSmNI+mryAOQM1UgkaoYPNEk31rhu6Ny+uT2ao5nT8fkTIX8qWDial8/51dJBVV7+b6rzOy5shvZFesAML9pxkjUCIOKq/v91qQ3egDR6oljUntO3+znHVYsRwsgWj11zu/Qep5K+3lVeavZ19rxFrV5ebK8AjC2TwUSd9urPIT9lp/Kz5Pby+Whl2PydjCxLPf3+/7COb9qLEsp7dJ5qi1HV5S33BiJ1DK543mk7D1VXgEY21Rdm5blz6dpuf7L27+7t19a5klvVwLuPiYt5/Stbifh9p/Iw+zn/G5Xnacny1tNYNOan6fKKwBjmi6QyNmCivjf2a4DKW/eeJ/Y7pFt3HFMjp7Tlrw81T2l5/SPbmO0CuibDxfucmS7I50zAN41ZSBxZReWo+ncPdNNLq297YZdFfYGpl89eP2NY5Jztg98q9p+7K3bd87r8lB7fO8MJp4U7odgAoC7TPUeiXi9VN/hMJ3WWU7idHLpxnmomWKydZBnKb2a7aXSym27tMydx6Sk9ZweycuRv4tUvlLbaen7nvouXu5r5zy3bm2+c9+3nqfabYfpn0nryDWrtE9nyuvdjM8A6Nu6rvMGEiN6ayAwQG++dO0HGNG6fvCFdL0SRAAAMBKBRCcEEQAAjEQgAQAANBNIAAAAzYZ5s7XpCAEAoB9aJAAAgGbdt0gYhAwAAP3RIgEAADQTSAAAAM0EEgAAQDOBBAAA0EwgAQAANBNIAAAAzQQSAABAM4EEAADQTCABAAA0E0gAAADNBBIAAEAzgQQAANBMIAEAADQTSAAAAM0EEgAAQDOBBAAA0EwgAQAANBNIAAAAzQQSAABAM4EEAADQTCABAAA0E0gAAADNBBIAAEAzgQQAANBMIAEAADQTSAAAAM0EEgAAQDOBBAAA0EwgAQAANBNIAAAAzQQSAABAM4EEAADQTCABAAA0E0gAAADNBBIAAEAzgQQAANBMIAEAADQTSAAAAM0EEgAAQDOBBAAA0EwgAQAANBNIAAAAzQQSAABAM4EEAADQTCABAAA0E0gAAADNBBIAAEAzgQQAANBMIAEAADQTSAAAAM3+9XYGWqzr+nYWyPj9fm9nAQCAB3UfSITBg8pqv5wnAIBv6TqQWNdVpXQQ4Xly3gAA5tdlILE93VYZHdPv93MOAQAm1+1gaxXQsTl/AABz6y6Q0C1mHmHLBAAAc+kqkBBEzEcwAQAwp64CCQAAYAzDBhLruv79b/s9/u5M2j14Kx9njx8AAPPrJpBo6da0Lbv9iyu9Z7tH9dK96q189LL/AAD0q5tAolYq4FDxBQCAZ3X5HokjcsFE/Mbl2t9TP8cvXSttt5SH1Pqp7V6Rj73tHN2nFqltAQAwtuFaJFLi8RKhrfKa+j/sIhUvH/68LReOx8h1q0rlLd5Gav14W1fko2Y7R/YJAACmaJFoeeKdW660buq7lsp2Lpio3dbRfJSCgr3tCCYAACiZIpDYc0fXmtq0cl2ZrspLKZ1wnwUGAABcabiuTXc9LT+aZk3XpmWpG8NxhkABAIAnrcuy/HoYBNvaYlCa8jU1uDm3jdxg5FhpIHYqnZq85La71yWplI9Ybden3DavKhsGWwMAzGNd13EDiR63obKc59gAAMxjXdfxujYdJYgAAIDrDB9I5KZ9jb+/sotOyttBxN5xqFnHOAsAAGoNGUjkxh2kxNOunvVmwLA33qGVN4QDAHDUkIEEAADwruECifBNzLnvtp/jZVPdf1JvxU6tm/o8l5dSN6NS2qU09vKzt/3S279z26vZX92hAAC+abhAIvdCt20cRGpa1fCFdOEy4Wd768bbzC2T2k4q/+F6NWnE+53bTst+pvIVL9+SbwAAvmOaN1vn+vfn3i9xJs29ZWq2k6qkt6Tx1HsfSuMojKkAAPiuaQKJGk9VfK/Yzl4a4UxUV7cI7L1kDwAAhuvadIWnuuJcsZ03ug1dHUB4xwYAwHy6ebP1stRXOMOKbjwV7N64hPD38LPUcqU04/RTedrrslRar5TXXEtE6njU7mdp31rynSKQAACYy7quYwYSjMV5BQCYy7qu3+zaBAAAnNNVIGEq0flojQAAmFNXgcSyCCZmIogAAJhXt9O/qoSOzfnjKbkJBlqWqUkjt05LOTelMgAz6TKQiN+izFiuOG+5Vqkny4NKX//ispYre7UtnS3vbznSeqrFFYCZdBlIbO5+e/NbZguQUtPQnrWd+zitu4/d2Yoiz2otC6lytf3uXANAm64DiWXZ74Ywqhn2YfNkUJQLMOBqufe27AW4pffQKLcAzKT7QCJl9JuxivB9cpW/1BPn3FPo2opiGNSoLI4jPm+5hxVxF8u9VrLccoJfAGbV3axNcFRckVuWf463CSt38f/xZ3G6uTTDtHWRec/VlfV1XS8fVwEAMxmyRQJyWgdp11Tyct+rHPYjNe5hc/Q8nTm/Na0QWrEAGJ1AgmGlKmI1FbKnupqoKD4j1w2ppKUM3FVWlAkARqdrE0OJ+57nKo09dC8q5Y9rhAOgS+c8XK7m+y3QyI2JyKWZGmidainpoXwCwFnrsiw/FZ1n6TO97+h7JHKDrVPrliqJqQHUpamItT6Q4m8dgFmt6yqQeIPKRR+cB+6kfAEws3VdjZHgm1Tyvu3Ot5Z7IzoAXyGQoFs13YX2lsl1T6qZTaelInhF5VEF9DlHp+k9M8sXAMzGYOsXqGjsq303Q+2xTL0vIt5ea5pH8nE2DYN0AYBeCCToUmvFPBVs6L40v3C2ptzsSfFye+nkPsttR3AHwFcJJOje3W8sLk3Jmao0xlOOliqgV1ZuVWT/KfWW8fhN5Kk3nodS35fekp56Z8WXzwEA3yWQeIFKR72WY5WqCKbS26sgxsvmlsutd1flVkU2LzwHqfPRGrTVrJNaDwC+xGBruhZXmq9QW/GreWdFaZmaym1p3Zp8qsTuC89T7VibmnVS6wHAlwgkGMoVL347U/lLva34iL2KqorsO46e21nG44wcmM5w/AFGI5BgKDVTb9ZW6map/C1L+S3dI6o9L6mubKmfc2NVSt3XUsuFP9dOJzyaEfdl5LIOMDJvtn7BTBXYu8QVg5b3SOSe5sefhWmGn6X6yqeWT60fi9fPbae0XikvpYrsqOVs1HzPYNRjP2q+AUa2rqtA4g1ueuMb4RyOkMeUUfM9g1GP/aj5BhjZuq66NkErlRbgDqmueJtSi2gurdS6LcscGZN2pLvfFV0EZ+xmCCMQSEClvW5JT984Occ5bFeaVnlTOh57FeBSOldMtPC0ljIWHpvUWK+973NppX4P81IzvqRlBrsj01FfMYV1TRoeAsH1BBJQaW+MRUslqRdfrRjOdA6fktv32kprayUvN4B+FEfL2BVa0y8FLl8u88A+L6SDBrmn0HtTufZ4M96rGMYzE9WuX5NO/N2TZjqHPag9fzUzrpWMdPxby9iR4OKtSn78txDOnJZaNl4vXD71dxUvk0orlY8j+fR3DecJJKBR7oafeuI+4k3qCxXD2c/h1Z5uEYi3txfU9qi2jJWEle0nWjHCynZpJrjUDHKpv53Scrn14laocP/j/OXKRE0+99IA6uja9ILRmuhn0ePN4q08Pd1tIVUxTH0eLj+KkfJ6xBtBRE5pbMCM56HUSlbr6vNXm5eWcRV766eCjZpysmfGMgNPE0gwtav74bfceGoqAXdW0Gr7tN/tSMXwjeOS8vY5fNrZLjdXlK2j4yJ6Og9PV1Bz17nUuIfUci3OHOe9QeK14vEzrd+H+QHO0bWJad3VD791zMAb4wBy3qoY9tZ9YORz+LRU3/bccl89RilHxxal1DyBj8toqjK9dz1sqej39Pd81kz7Ak8TSLzARet+d1VqSoMlw+9z6/ZQIf16xXCGc/iUcH9zfdqXpf4J8FmjlMnWMhYHCqm/zXC8wPZd7ljEA5pzaq4Bcb5zYzbiZVP7E6aRainJXZfin1PHIj4ue2mV9gWoty7ebP04F657PXF8Uzfe3s5pzXEo9Tev6WLScqxzlY+az+4wwjl82t6xT5WL0nHMBRipJ+dxOnvrteT7LS1l7I3WwreMnHfgv9bVm62ZzFM3qBlvgnGFrrbvcerp4tmK4RNmPId3Sw2APTpgtjadkc9T6xiPlm5Fox6XkfMO/JNAAj5MxRD6Ufu3MeLfUE3XQWA8AgkAuIkK9F++vv8wK4EE09BkDueZDAKAWgIJmJhKIS0E4tdKzTYEMBOBBExKpQUAuJP3SADAxXKzngHMRCABAAA0E0gAAADNBBIv0HcdYF6lLky6NwEzEUgAAADNzNoEABeKW51N/QrMSiDxgi/fVO5u1r8z/a+eMwCAFIEEjxuxQq5fMwDAn4yRAAAAmgkkAACAZgIJAACgmUCCLtSMQbhimXVd//7X8h0AAH8y2JrXPRlEhAO9w9+/PJMWAMARWiR4XU0F/qplSrREAADUE0jwGb/f7+9gIW6B+P1+f3wPAECZQIJP2YKFXOuFYAIAoI4xEnzKFkQYEwHE7nyIcPcDCtcz4A0CiRe44L8jDB4EE0DKiNcErajAW3RtgoDgAgCgjkCC14UDoFOfX7XM1gqx/Qunfo0/AwCgTNemF6iw/qk08PmJZZwLAIB2AgkAyAhbOOOHDqXvwmVqv8ulV7MdgDcIJAAgIVXRD7tE5r4LPyulXbOtmu0AvEUgwePMMAKMoFRhr6nMl95LU/vOGkED0DOBBI+686boSR3whiuuPWHrg2sZMAqzNgHAQVe2sAoigNEIJABgR66C//v9qrsp1W4jl5YgA+iNQAIACp6owIfbSAUTggigRwIJAMiIZ2r6ah4AUgy2BoCErdKeah2I5aZuDX8vfRe3QsSBgwAC6JFAAgAScl2J9roYhV2UjnzXsi2ANwkkXuDGcI3UEzpvgAUAeIZA4gF7TdIqvAAAjEYg8ZBcsKDf63F7b40FaOWaDFBPIPEALxkC6N9d12jXf2BWpn99kZsLAACjEkg85Ko3n/Ins5wAALxDIPESrREAAIzMGIlBjNyacXfAFLb2CM4AAJ4hkHjQ2QrviJXkkQMgAADydG1iCiMGWQAAIxNIPEyF9z6OLdArrbPAjAQSL1DhBQBgdMZIPCj1ROqqoCI3C1S4zdK2amaRSi1Tm36No+NHWo9rS57jtI/so4HgwKwvJr3zvgb0TyDxkFRlcl3XS24suSbzOO2aYKNlG7XptzpS0a89ri15zgVOrft49B0iT1U6ZqzcAPe74r725PWn5qFOfP/pdV+gF7o2PSB38dp+v6vvbO0FrWa5ty6O200p992ytB3XszcELxYEjtquHzNcQ966r5Xysqe21X37N8N5grsJJB6Su4Bd0RpRk8boT0pyN9+7jmuNME+pn3OtOOHnpTTC/2vWTW0n93n4+952gOuEldTR/87OXn+3+1IPxyF1j2y5j/S0L/AkXZs6cWfXl7cvbFduv6eAKL5ppJrBw99TP8fvFol/rlk3vIGV8lBKo7Qd4HpvPLkfTaqba9wSEj4MyV2T4zRaxNfSM2nBjAQSnWgd9NtSyburYlj79KXl6dTZNFpccTxa+tCe2VbpWLeUg6PjYYB7jFohvfI6UfMQJvVZ6mHI3u9H1Y6vm3VQPeQIJB5SGvx7Js2abdzp7qfXtX1aU5+3rNf7k6bUTfWuNHrcf6A/V9zXWh9GtV7/nrwvegjDFxkj8YBc5S03WK02zfDf0XSucMeFOtyv0jLb9uP8hN/HUhXq1LHMjXHIdRuazYz7BFzj7H0tbFFoGdwcX6tzy9Q8TKoZp1LbintkX2AGWiQekhtcd2eXndK29pqNa5Y5EwilHA2oWo5rbnByKe1curkWoVTrRqmvbvzd3liKeNup5WvyUDNmAyDnqfta6mHV2QdY8bp73auAtHVZlp8/lP6NekF7ull5xGMEzM216U+lQdSpz1IPcPY+2z5v7cJaWqY136XtwAzWddUiAQA8JzdI+crParfbsszV+YEZGCMBAExFKxA8Q4vEQAzeAoA8Y7zgWQKJQbgoAkCZeyU8a9pAYm+e/KefWmhmBQBgJlOPkYjfCxBPufl0XgAAYBbTBhK5irsKPQAAnDdtINEifklX/NKy1At3Um/FTK2b+jz3UrSat2wCAEAPPh9IxG8CTr0hOH7jb/jZ3rrh56Vlcm8wBgCAHk072LpWTReo1or90ZfeCCAAABjF5wOJGk+NqzB+AwCAUXy+a1OLp1oMtEwAANC7dVmW38xPwsNKea67Um5cQjieYW/92jTj9MO0vZHzHO/qAHrk2gTMaF3X+QMJvsPNGuiRaxMwo3VddW0CAADaCSQAAIBmAgkAAKCZ6V8B4AbhhBs1k2mUJv0A6JFAgs8wrS5wp9TMfvFnpYHX2+x98TpvBRMGiQN7BBJMLTf9L8Bdcq0PW6Cggg7MQiDBtNysgbfstTq0qn330dF3JMXBz/Z7eB31riMgZrA1UxJEAKPaWi3C61jp/7CiH/5eWi/8PlwvDhZSaesmCmy0SDAdQQQwsprrV+o6t7deGDTEQUpNcCCAAGJaJJiKIALoQa7SfaYyfldrQKolI7f9muWA7xBIAMCF4jEFmx7GGKRmhmqlZQLYrMuy/DxdYAY93KSZj0oTteJrT+t7IWpnmUtNEZtaL95+PN6hlNfSAGzXWGBZ/m881yKQYBK6NXEllSZ65VoH9GBdV4OtAUICCHomiAB6IpAA+D8qadzhinIlwAV6JJAAWAQR3OOqMTbKJtAjszYBwI28xA2YlUAC+DytEdxBuQJmJ5AAAACaCSSAT/PUmDvE5Ur3JmBGAgkAAKCZQAIAHqBVApiN6V8B4EJbsCBoAGYnkACAC8VjbozDAWYlkOBRdz+huzN9FYH3KDcA0B+BBI8bsWKli8L7lBtGNWLZBahhsDUAANBMIAEAADQTSADAjXRxA2ZljATdCW+6ub7FNctsy9X0T97S05d5XMoNADxLIEFX4gpcqkJXs8z2+ZFtMh7lBgCep2sTXampmNVW3mqfKKsMjk+5AYDnCST4rK0yuK6rPsxUU24A4C8CCT5tqxRuFUOoodwAgECCjtV0HznbxUT3lPkoNwDwDIEEXXqiMsh8lBsAeI5Agu6EFb1ct5GaZfgW5QYAniWQoCtb5S41kDX8bm+Z1PLx5+GAWU+px6bcAMDz1mVZfm6EPGXUiteo+Z7FqMd/1HxzLeUAmNG6rlokAOBOgghgVgIJAACg2b/ezgDfY5ArRyg3ANAXgQSPurOJXz/keSk3jEwZA2alaxMAANBMIAEAADQTSAAAAM0EEgAAQDOBBAAA0EwgAQAANDP9K8NKvVcg/Mx0iwAA9xFIAJ8iAAWAa+jadFBY8VjX9Y9/8felNMJ1WrYJAABvEkgcEL6ldPt5+7f5/X7Fin+83lNBwkzBSOnJsafKAAD3EkhcrLYC21rR3QKPmQIBeIMAlKcpV8CsBBKNwtaIZSm3PDzd0hB3k0r9Hv6fW28kqRu0mzYAwP0EEhfYAoYnKuOp4CTsJpX6bFt++z7XLWvUYAJaCUAB4DyBxEXOVMbjVo7Scnvpx8HEF4KDuIUIoCdfuA4D32T614fkppeMg4jUcqlAoyb4OFqpNhUmX5BqrQMA6gkkTqptTUgtk5v96er81OaxlFcAAAity7L8VBzbxAFAqNTaEKcRywUb8felz1KtG6XPtD7wZVokeELrwxyAEazrKpA4omVMg2ML8G3uBcCM1nXVtemIrW916cbgxvGc2tYdCCk3AHCOWZsOSL2PobTc0W3cOdPHLDM6hV1TwjEmo+9b7l0ftWUvXq91m3fqoezNWm4A4EkCiUa17144+2Tz7iejV8zodKfaivKy/HNfRq8U5gbh174IMbVeT+ftzrL35XIDAE8TSDTS9aEvufMx63mq3a/W/d8Cj69Uor9WbgDgDsZIPCA3y1NcccvNax9+lqrwpWZuyvX/Tn2em8kpzk/YrSY3W1Qqr/F2SvsX/l7azqziY1Yaj1MzVufKfIXbDT+rOW/hcrm0S2Wlpex9sdwAwBu0SNwsrvhvFZrU/2F3lNKL6XLdVlJdNUrbC9PMpZP6uWbdeL9zeS6lUdrOl2z7/cS+p45x6h0nreetFMSWykSYr1zayg0AvEOLxAk1T4P3vt972tySVrhe6elvLlBoVaqgtXTBOdP3Pbevs1Uc48pxi9p1Wsc3XHGM985/qQuScsMotIgBsxJIHFTbbSflyS4pd24v14XljjRKwVbuXHzp5l3qNrZXTlNl44ogucbRMqTcAMD7dG06INcHO+6O8YbZB83mWmm2iuFslcHa85gqf3eU09IYmztclfbXyg0APMGbrRvlBjGXlsuNP8g9CS5JPYVNVRaPbG8vL7mxEKW8pvKUylftdr5QVktP2/fOZ/hdrKac7n229wS/VD5yn9Wc/720c+t9qdzQrydboAGesq6rQOJNT99c3MzG0DKmwfmE/vlbBWa0rquuTW8RRFzrqVmNnlDTNW328/mUmcoNADzNYOuHPd3VQteOMT0x0BkA4AwtEg97ekB2DwPA7xY+UfZ0mVrKDQCcI5AAAACaCSQY2tPTkTIH5QYAzhNIAAAAzQQSAABAM4EEwyp1RdFNhRzlBgCuIZAAAACaebM10/CSNo5QbgCgnTdbAwAAhwgkAACAZgIJALiRQfzArAQSAABAM4EEAADQTCABAAA0E0gAAADNBBIAAEAzgQQAANBMIAEAADT719sZoB8jz3X++/3+/nmW/RjFLMd7lv0AgKcIJPjDiBWSVAVwlv0YxSzHe5b9AIAn6NoEAAA0E0gAwI1GbOkCqCGQAAAAmhkjQZV1XXefql2xTNjfO7Xc9v3RJ3x76cfLlvIQp1GTdsv2Z6Dc7Keh3AAwKoEEu2oGc16xTFwB2/u9Vcv6ubzm8lST16v3p3fKzX4elZtvcM6AWenaxK6aG+BVy+RcdSN+c4abr1UklJtrfK3cADAOgQTd2J7QLsufFcDw6e2ZCt3v9/tjGzlPPD30hPI6yg0AvEMgQVdS3T2W5b8VqJoKXe02Up6qDHIt5QYAnmeMBF3J9R1/4ilsTWUwV5lsqajGT8w5T7kBgOdpkaAbYQXpiifIR/MQdoXJVf7CfO59zr2UGwB4hxYJPif3RHdvtpya7zwtnpdyAwB/EkiwKzWQNf79imXip8m5p8xHKlyl9VveY5B7H0HpPQXxurl8zEa5UW4AmNu6LMvPjYllGfepaNw/fvT9GM3o+VZuuJtzBMxoXVdjJAAAgHYCCQAAoJkxEvxhlrnqZ9mPUcxyvGfZD/qiWxMwK4EEf5vlZjfLfoxiluM9y34AwFN0bQIAAJoJJADgRrrMAbMSSAAAAM0EEgAAQDMvpGNYe90FlGtSlBuW5TvdjZRn4C7rupq1CYBvCIOHr1Swv7jPwHMEEgBMb13XT1akw33+6jEA7mOMBMMq3RDdLMlRbr5lXVcV6P/z+/3+Ph4AVxBIADA1QcR/ORbAlQQSDC11U3SjZI9y8w1aItK2lgmAswQSAExHEFEmmACuIJBgeGFlQcWBWsoNAJwz3axN21Oo1JOW1tkraqbNSy1zdLq9bb2nKzVPTg94ZB/fOi7AN+zdLwBIm6pFIgwOwv+3f3GFudSsu6WVWjcUby/3WY03bly1+3l2G5sj+zjaDX2bFWWvfMXL1KxXSutpR/N7Zlt3r8McWrs17d0vnqbcAqOYKpC40miV16Nm2c/t5v82Aei129jcFYD2Um4AYETTdG06MrBuqwDVdHE6U9kotYSEv8ddr+I8lrpRlbpz1VbISvuZyk9qnXhftt9TacfpHMlzb0bK6xlf2U+oacmubfEuXbdL18y7unfW3gMBcqYJJHLOVkhrn7SWlosv1nFwUKpMp5bbls112Qq/T23/yH6m8rO3L2H+ckFEbrmWG1yv/ZsFoH0HoL2WG96TKj9716bwuhimkbs2hunXXDNLfzcAb5u+a9PZrgu1XTfCbh5HWzhqP0sts1eZ20unZT9Leavtl35VK1B40w6P/dt9jFsC0NxYg7DiEv9fG0jmuiClKjWl7R3dz1R+4gAntS+5bacC2dY8h/nurfL49k0AACAASURBVNzwrppreC4o2Es3FRyHfxMltddVgKdN3yJRq+Xpa81ysZYn7FcotQSEy+Sc2c+jjrac5J70vfn0rvYJYun8xEoBaC4I2cvjFQFozbI1AWiNKwLQUjD1drmhT3ddv3Ota6ntA/ToM4HE3o2g9kLd4wW91Hwee2o/76qMhWnunc+enuAJQPe3e9SRAHSUcsM8rvhbFuQCvZkmkIgv0qVm5NTysdqKR2o7uf7dqW2mKi7h7zVdWOJ1U11gcs7uZ6rrSiqdXHeWmjyX+suPosd8fzkAhVDNNab22hRfq1seeJTGTGzLA/RkXZblN8vFqbUS8kbF9Oltjlj5bhkf0dqX+W6tgVm4TOlp/l4rQUop3Tigjrd5dQCa2lZNHuLvW/KcO549lhuuddc5nLFszLhPwDPWdZ0rkFiW6yqhdxBE7GvJc+kp3WxP8JSdfS1/+8vyjXLzVXePZ5jJrPsF3G9d17lmbQqbmfc8XSl78mI94oDRI3kude8Kvx+dIGJfS56/Um64xpnr6bbumXV0xQN6Nk2LRKpbwwj79VQ+RzkeR6RutG/u69EBx7l0nnpyPmJF+kyeeys3XOfpBzdXd5XrKf8AOeu6zjXYmm/q6dxfGdCW1ksN0j+Sv9rtXbmdK53ZRk/lBgBGNFXXplpb03HcfBx2jYp/rlk29X1q+fDz1Gc16+bylktjbztcQ+UUxrN3jU4tF35fc20tXatz1+Lc/SB3r8rlG+Aunwsktiele9PqhVP95ZYNvw8v5nvLx5/XTPcXr5vLWymN0nZGN2JgdDagTa2zl0b4f826e/nNpbG3nV70mi+elbrOlq65rdfWvXtF7lqcat0MP6vJN8CdpunaFNoupK3C4KF2+dz2W5aPt39k3Zo0Qm4y74rLWa4CkiqT4e+pn+OKTvxzzbphZaSUh1Iape1Aj1KV9NDedbMmIDgjFUzE6fv7Ap40XSCRqvBsnrrAHt1OXOG6M42ZbjapJ389eCKgPTtG4MuBa6/lhn7tlZErruF72861ogO8YaquTamLeNh0XLt+7Q1gb7keK0+xEfI4olRA21s3mtzTzTvSaPk7hN698Xd8RwAhgAbOmqZFItevO5bqOpJaLxVU5MZRhN/lxjeEaeZ+TvWrjfOzl7dc39zcdka/ieTGDLy5X7lj3rr+2/txh172qcdyw3Va/35qr9G56+be2Iiaa3XqfpHKX25ZXQmBN6zLJO+ReJoLdB/Ods25Wkv/6FIlIjfOIU6vFOjGeSkFuSlH8rC3nV7+ZnorN1zPNXqfYwScsa6rQOIoF+A+qBByhHIzP9fofY4RcMa6rnONkXhKbTcq7lU6/s4NOcrNN7SMd/siQQRwhWnGSDzJxRegf7OONTrLMQGuIpBgWLkBj1Ci3HyPc/xfjgVwJV2bAJhWajalrxJEAFfTIgHA9O5+63TJWxX41IxqAFcSSADwCamK9FMtFW+0iAgcgLsJJAD4rJlbJADuZowEAADQTCABAAA0E0gAAADNBBIAAEAzgQQAANBMIAEAADQTSAAAAM0EEgAAQLN1WZafF+XwlDfe7noVfyfvUW4AoC/runqzNc8bsWI1ckV2FsoNAPRF1yYAAKCZQAIAbqRlCpiVQAIAAGgmkKALNU/srlhmXde//5W+ZwzKDQC8x2BrXvdkZTAcsLv3O31TbgDgXVokeF1NJeyqZXJUBsej3ADAuwQSfMbv9/v76XNYAdx+1j2FFOUGANIEEnzKVvGLnyJvn4WVRtgoNwDwTwIJPiV8ihzSPYUS5QYA/kkgwWeET5Q9QaaWcgMAaQIJAACgmUCC14UDWVOfX7VMODA29ZQ5/py+KTcA8K51WZafGyBPGbXCNWq+ZzHq8R813wCwZ11XLRIAAEA7gQQAANDsX29ngO8x6w1HKDeMShc3YFYCCR51583UzXpeyg0A9EfXJgAAoJlAAgAAaCaQAAAAmgkkAACAZgIJAACgmUACAABoJpAAAACaCSQAAIBmAgkAAKDZuizLz1tdGdG6rsXvlWtSlBsAOG9dVy0SAABAO4EEAADQTCDBsEpdUHRPIUe54Wl73ekARiWQAAAAmv3r7QyMbl3X5ff7JZ84hU83t+X20kqte2aZXH7CPG3LH30ae3b9M1LH3lNl9ig3AHCeQOKEMDjYKia54CH1fS6t1O+1y5S2FX8W5+2os+t/kQD03QAUADhP16ZO1FSmzla4Zq3wp4KjnsUB5vb/9i+u9JfO2ZZWat2WZXJ5KT25v6I8vmm0cgMAvdEicVDNk+LYXqvE3duP19/ylEu3VKHNPZEOP0s9dY/TLj2Vr3mK/nVPBqDOAQAQEkhc7InK7xWtCqkKfFjxD59Gp7pn7QUcqeXCbZQCjNruYCMSgApAAWAWujZdbKskn7FX2dvronJUTV/83JiM1rS2ZVrGjeylNXKlcQu+7gycrgpAU+mmAoTU/7WBZK47Vrz98Lzn/t/bn5HLDQC8SSDxkrDiGH/eWrHJpXWFp8dVlPr537WPPRCA1qW1LXNVAAoAHKdr0032KjulJ7vxzzXbqtFbBSvX/Sml9P3ezEczyXXbORqAptK6wtPd0nLbK+3jl8oNANxBIHFQbpxAqo9/avlYuH7q89ST5Na0Un3Sw2VygUwq77kxFnFae33dU9tuqYTm+tv3FjTVEoDuuyIAna3cAMAb1mVZfm6cx7RWOo5WUnqo3Dydh5rt5frN7333ttLA5HCZ7bOaADSUCmDj72vTyuVrb5vh8jUtAant1Q62bm2ZGbXcAEBP1nXVInFG65NzQcT12ys9uR9hPEVLy0Pr+q2V4trxCWfWP7tc3Cp21OjlBgB6YLD1CbkuRClHKz3hk9jWCs7ZwclPd/X4SteSlsqqALTf7QHA1wkkDspNT3n1NjZHKkhnK1XbvpXydaV4e7M+GR4lAD0aiApA4U+zXssABBIHqbT0IXeD7vXGPVIAekfXoSuFXbfOzFhV8zkA8E8CiQvsDYbNzZCUWy78PlWxiZeLt5F6kpxaZm/7pXznli2tW5u/2u2UZoAKv+9Jj3n6mhHLDQD0SCBxUssMNNsT6PDn8LvUANnUjDel5XLrxfmo3f7e9lrWzT2Nr9n/1DLx92GgMUJlcIQAtLSdVGDaU6BZMnK5AYBeCCROqu2isjfbTG0lqGZqyyMz6+S2v7e9MDhqXbcmjdo8hoHHCJXBUQLQve3kfu4l0CwZsdwAQE9M/3qx1NPyGmf7o+8FEHdtP9xubQXuaBozVfTiCvDecvHPm9Yn8DmlfFxRNs+kWxscHC1/AMAxAomLna3sng0IzqZ/9/avMEIeW40agO4RaALAvHRtOijsW73X1z38P/Vz3HWltH4unVSlMLVOalupz2ryHa8bHpe9/cxtv2Y7M1YYwy49R3ga/1+OBQA8Y12W5TdjxeyLZmhtOGOE/YsruXsB6LZMHFClfo7XTQ1Mzy2fWj+Xxt7+pMZC5OT2J7dPNdtpLQMjlBvGpowBM1rXVSAxi5ob1ew3s9n37y5fP25f33/up4wBM1rXVdem0dV290l1GwIVHADgKIOtB9cy8w1sjnYDAtr5OwNmJZCAD1KxAQDO0rUJAABoJpAAgBsZmwbMSiABAAA0E0gAAADNBBIAAEAzgQQAANBMIAEAADQTSAAAAM28kI5H3T0N4p3pe4nbe5QbAOiPQILHjVixMg/8+5QbAOiLrk0AAEAzgQQAANBMIAEANxqxWx5ADYEEXcv1MV/X9e9/R9ZvTYexKDcAcD+DrelWqTIYPuGLf99bvzUdxqLcAMAztEgwnNpKm8odIeWGt2i5AmYlkKBLnvJyhHIDAM8RSNAdlUGOUG4A4FnGSNCV1srgmcrj7/fT5WASyg0APE8gQXfiSlppUOzZJ9Db+p5mj0+5AYBnCSToSlwpq6kMnq3MqQyOT7kBgOcJJBjGVnHbnjynupfEFcX4s1Q6KoNzU24A+pe6Di/Lkvws/i6XXmq5OJ3tuu6afsy6LMvPweMpo/6xjprvWYx6/EfNN9dSDqCs1Fpc+10uvfD3lrTZt66rWZsAAOjDFZV57w16jkACAIBX3N0SEKZfmnXPjHzHGCPB4/yhcoRyA0Bu7MPesuE6xrpdRyDBo5566sBclBtGpnzBManrc2nwdSw3/sG4iOsIJAAA6MqblfyWVo+vM0YCAIBu5KaCDR0Z01C7/O/3+/sfZVokAOBGuk9AXjwta+6dP6l3/KSCidxncTqpz/2dthNIAABdqelaMmr3kysG+s48WDi3TzWf7x2XGY/X23RtAgC6sT0Z3v6VuraE/4/iyfckxHqd/e6KqVfPtChojThOIAEAdEOF7nty3ZniZbZ/KWfKzd0zA14RJPUaBAokAIAppCqbpc/in1PfnUmjtH5uW/HPqfRz+136LLedtyuoWqCuSeOt8yiQAACGF1ZIU5+lXkQWfp/77kwauf83qW2FP+fSz+13aZ04D3vpPmW0wIA/GWwNABfKVfY2Kk71Wvuup4KJktJyV6QR56smjVSwsVfRr5m5qGa9tx0535vUdLHxZ7lAMPwuPnYtacTfh8vktpXa771B47ntp2a/uvt6I5BgWG7WHKHc8ISamYYoy1WuliV9fJ+uQO2JK4tHpSqHqW21rpNa702tfxupfUyVmbDVJVV5T7UEHU0jnpY2FxTGAUscxOQCjNR+p7a/l8aVBBIALMsydiW3pwpRrhJx9w19JrnKUs06LV11rq7ov+1oXnrYhyMV3y+2QPXW2iSQAOBvb1cmjhg5AOKfUoOC95bLtUaUupnE3+eebh9JI/4u1bISprn3NDleNl5vb79LT7FT+e6BFqh8C3pPrU0CCYZVisrfvqDQL+WGJ1xVqfiio0+Gc+vtpVeTTmsaR5fNPak+sv2az3oun1qgrqFrEwAMbrTKB9dw3velBoqXltMC1Vdr0/rXNhRyxlV7EYKQcvNPo1Z6es33kwMeaXPFBAulNHrpbsN/PdUa8aW/9XVdtUgAkFdT4bpqmW25XKVsb93e9N4H/cuuOB9XDNxlLl8KIjYCiZeVBs3U9rG94iZ+5EZ95AZ5x03VzZojlJt9qSb6VCX/imW2z4/kgTYjD0537p2/I1Ldoq5M48v3EoHEi0rN3mGhLBX82pts7WCklia7lgFOrfkA3ldzU7xqmW252bqc9XrNG/G49ngc3+L8tdECdZ//93YGSDs6a0XN8vEfsyd8wBXu7j/81rVqXddTlSDXV2BWWiReEt8QSy0PLV2crrxh7c1skNt23E3qif7NbtQcodxcp6aifaYy3sPT6FHHagDcRSDRkTN9tltusmFgUuqrnJtOLBdE5JarDYSOSu27mzx7lJs2e3/DNbMTnZnBqLfZj2qu1WfL2Jf7Xd/hyvur8/ieM+MzQ87HNQQSnTl6s7zjJlsbnLw5FVrqgrJ1Q5jlItHyFPTK/uV3H8M3b65fKDdXclzycuX4aBnrpeXlzKQcLfuYGhu4l/5ZR66pI53H2c9f6/Zc7+8lkBhM6x/O3nIlZ/7AalohzuYxdwPftj3DRaJlxpqa2XJa3H3srhqE2rqPteWmhwpdD0qTQvTk7fOV6t7Zcm16O/+bXD5qr0V7+5FLp+Vad6XSA40Rz+PXzl+4vWWpf5/HTPWEtwkkOlFbmGsL/N5yLd2N7vpDuyLNUheKty/oV6g9RrlzdHe3slHVlJvWJ1wziP9mtt9Tf0u5gCtXydhbJt5e/Flq3ZrPr1C6lrTmJz4eo1ynWu49Vx6vp5QqnCmjncfZz98mdR5nrye8TSDxklwEH34ffl56Ch2nW1pu7ynE9n2pQhVXDnJPLEv7qHL7vPB8pn7efo+XDX8vfbaXzl7lO7fNsBzllql5GnzWF284pWMY/p1fsUxuuV6vE288bX1iO09Wrkr3o9p73lN5uirtOzl/dXngWgKJTtzd/WTvBl17Ay+tc2WLCtdLVfZzzdGlQDH+LPw9dfGOP9/rghXnIZV2vEwq7atuJF8MIEi7s2X2yFPgo0otTE8pdcEpOZPHO4/xk+fxq+evZhvqGM/zHokX1Tw5GDmqfiLvRy9mI7rieB7t6lT7lD8XgIRBQWkbqe9b0iilEy+z93lNOnzDFrS2aL02HdnGVVqvCVddi1L3wNznd9k77iOcxy+fv3i7KV+qJ7xBi8SLarr5jBhE3NW1JBY/sX56+0+q7QZ3hyu6DKVaNXLbOZNGTTo15ab2BjPKjai1ksE5Z65Nub/zu8XbOtJtZSS1LeijnMevnb/NFdd7zhFIvCTXNaR3Nfm8qumy9UJ/dR56kevSE8q1NLR0Qdrbfm0F+2irRy7PR+0F6KVyU1sJGKWctbQocY0rrk1PnY+960bq81HuWaEj+R3hPH7l/G1a8/2FesKbBBIvUYCvM8OFMSdstdqTa2aO0wp/j9eJn/jH/8fdjFLbqclb/HP4fSoPqUAmF2C1Vpr3yk1NK0jvrmhVot0Mxzn++0z9HaRaC0sPMUK5v6+ejl1PeWnl/P2lt/zMZF2W5ecAv69UmSlV9OKKU8uycfq55VMXilzFJLdubv1SGqXtpMwYSHC/1nLzZLeyu/hb+bZRz/+o+b7aqMdh1HyTt66rwda9C5+0lp62hhX33LKpp7alJ7m5J8U1T4FTT0FSeSulUdoOvCUsxwCMIdW9ifN0berA0Sg99dR/b/nc9luWj7d/ZN2aNEL++OE6rdcOAEgRSLystvvPnY5uJ9ft6Y40VHgAruPhzNicvza58XWcJ5B4UW6waOv6tX8Ue8uN8Mc1Qh5hBFolvss5H5vzR08EEi+pnY1nbwB1mN7eTDq5cQh7s+Xkfk7NohPnZy9vqTRqxmAAAOzZm6mKc8za9BFf+KP5wj5yvS+Xmy/ve429Weviz7fvHFfox9mxnOSt66pFAgBiuRbZ8PfcGDfBBPAVpn/9gNpuVAD809mZ8YB3lOo96kTXEEh8gHnvAerVtibsTYGtogLMTtcmADjIZBDQr/hvUpfD62mRAIBKqYpIahY7gC/QIgEAFY4+zXzjRaMAT9AiAQA7UlPB1rZAGKcGzEqLBAAE4ulbS4FD6f0SAgdgdgIJACjIBQQCBeDrdG0CgMiZwdNaI4CvEEgAQKRmHMS6rn//C/UeRKTy/EYawPgEEgAQ2FoU9qZ13QKG3gOH2BX5rUlDoAHzE0gAQGC0wADgLQZbA8BFUrM4lT5LvRk7/i5uFWlJI/4+XCa3re3z3HKl/U7NdJXKLzAHgQR/G7kZOnXDG9GIN9hZjvdX96On/R6x/IdyU8ampoXdKu6pynv83Zk0wu5Xubdyx9uKly8FGKn9Tm1/Lw0I3Xlduvua97WyLZDgDyP+AaQuCrPsxyhmOd724z29lv/WSm9Yka5RWu6KNOJ81aSRCzZK69acv17PMX1yHRuDQAIAEnLde5YlXcnprQtPrhWiVaqlpeX7MD/AXAy2BoBIrm9/qbXhSABxxRPM0Z6CjpZfIE+LBAAEat4hES+Xa40oDXSOv8+NrziSRvxdqmUlTHNvPEO8bLzeXlqlPALjEkiwa685P7Vs6Yld7U0k11x+xU3oaD5a07k63yNRbvoqN2+cj1w6vVcoj45NyK23l15NOq1pHF02N1biyPZrjw+0qLn+XLFM6Zr55Xt7TCBBUW62kJplU9+3bPdIHlrTPrNszdPKK/M9EuWmr3LzxvnIpfOlv4MeON7M5KpB/Weuw/6m/mSMBEVXPH1tTeuq9e5Oz4UkT7m5P507tnnV+RBE7KvtPnU0jXVdHW+mU1Oer1qmxDif/xJIcFrYR/aqgYM93Px6yceslJu+XHU+culcfb5Htzdw+2waZ9OGLwvH9MTX9NS4pS8TSHCJ3KDAo+m8rZd8zE656cvV5yM3CNdNGOjddp0qjX1yHTNGggZ7f1B3pt+yzBP5qOEi8xflps3d5ebu81FKZ+QgC/iWsBXVtStPIEGVp/6Q4grUWwOcSvlo8fXBWcpNX+Xmq+UQoEV4rRRMlAkk2PVUpSw1vVpqu3f/QZfyccRXL0DKTV/lxqwjANdxHf2LMRIUhYONUk9bl+W/0XpqlpC4f3T8Wer3ljwccTQf8TJ76Xx51hTlJr1uTTp3lJsnz0cunVL6ADVqrsNXLJO7XrmG/dO6LMvPwWBZxo2u436Mo+/HaEbP92zlZpb9AL5r1OvBqPk+al1XLRIAAEA7gQQAANDMYGv+cEVf8h7Msh+jmOV42w+APriOjUEgwd9m6dc3y36MYpbj/cX9+Fp/XmAMd12XXPOup2sTAADQTCABAAA0E0gAAADNBBIAAEAzgQQAANBMIAEAADQTSAAAAM0EEgAAQDMvpGNYqbdehp956QwAfJd6wv20SAAAAM20SACf4gkVAFxDiwTDKlX4VAYB4NvUE+6nRQL4lN/vl2yV2L4DeMO6rn9fg3KtpPG1a7ue7V27alpdR22Z3fI9Up5nokWCoaUuHC4mAIwkDiJ+v9/f/7aKcvz5pvRwpJRebEtztHvoXn7VE+4lkAAA6ERtJffq5eAIgQTDi5/MwB5PqIBe1HRNWpb9bpmlVomj1nX9+1/NZ/HPqe/OpFFav0Q94T4CCYAPqq28AP3YAoY7goZY2CUq9VkYvKS6ZeW+O5NG7n/eI5AAPskTKqB3qYB/b6xDa3p7y2/brHHFLEk1y3kQ0g+zNjEFFxSeNOrsJhs3Yejf0b/T0oxPuRmgSt09e5kVqWaGqtI+vZ3/WWmRAD6r9cbyVJcC4NtSU8G2jAfIdUkK00ktF+dhW64l32edSWNvn7jeuizLzwFnZKmLjjLNnpZyU7qxjVTWenmyCPwp9w6JTaorU6m1IU47lV5puXh7NS0Z4RiI8LvU8q1pxPlsaVmJl9lblnrrugokGFvqYqOyxJ6acnNkNpBe+ZuAvp3tbthDd8Ur8lD7cr2z4zxcE68hkJhAS1/tM/26r/6ju+qCsyzlJyvK9j3OlLu9dXMzeFylpdzM0o3J3wH078yYiB7+xp8IJK4cLK6ecJ5AYhItf1hn/tB7uVhtrr7g0OZMuXvz3B3Z9ixdm4A+zTCBw+ZMHSOXxtFKv3rCvdZ1NWsTwJ7ZWiiAfrQ+aOnRFQ8or5g6lucJJD6uZRBUar3ULBB7A61yy+YGULmAzK226bmHspIb4AdwlHscIzP964eFb49MfZaaJSJeJlWBy6WX+j7uBx9Oc1fKQ5h+y+e8I3Vuw59z5/nKshK6otzE5RrgrJquONu/+LPcz/F1Lf489/Pe9vbWz203/D1eLpXfs9QT7iWQ+Lgz/Q5b/whbmy33thG3eMT/q+T1b6v8t1bgYy1p5LopKTfAm/auYbkHffE1K2y1jZetfbiXW/bKh4Nxl6YjD4X2uN7fT9emie11UUp1S6r1xB9fzTbiiqiLw/taBt3FrRNHtZ7vXACj3ABviSvUrevWrpcKBmrztvdZ7rva4OCOVgLX+3sJJCZVc0G5IvpvueAdHUC2t96Ziy/XKp2DlhvdHdtP5ad1HYCntDyUqXXmAeIZtQ+N7sqP6/19BBKDy/VFLA1cTf1Bh02MqYtXvG5ubETc1zG1bK5fZK5J1B99f1rKXUmqzNT8rKwAs2u5noXXwr0xFkceIKbSvbNSrsI/Du+RYBouPByh3ABvankgU3rQFz9UKS2b2k4qH6mHNLmHg7FSfnLp3/1QyPX+WuvqhXRMxAWCI5QbgG9wvb/Wuq5mbQIAANoJJAAAgGYCCQAAoJlAAgAAaCaQAAAAmgkkmIaZGAAAniOQAD5NAAoAxwgkAACAZgIJppF7uyYAgBbo6wkkgE8TgALMyfX9fgIJAACg2b/ezgAAAN8Vthz8fr9//J5aNvw8tfz22bqu//gstVzttkp5CNOsSX8GAgkAAF4RVrpDuUp56ufU8ltAklvm6LZKeajdt5kIJAAAeEXYAnF3pbt1zMTZMRZP7ttbBBIAALym9gn/GbnuRjX5OuOJfXuTQAIAgFfkxhCknuQfecJ/JICItxVuL5eHePl4ezMGEcuyLOuyLL9Zd45vmTXa517KDcB7/vOf/yz/+c9//vjsf//3f5f/+Z//eSdDN/r3v/+9/Pvf/347G5dZ11UgwTxUCDlCuQHoi+vyGNZ19R4JAAD6IYgYh0CCabjwAAA8RyABfJoAFOAbzk7nyj8JJAAAgGYCCabhSQMAwHMEEsCnCUAB4BiBBAAA0EwgAQAANBNIAAAAzf71dgYAAOBqqTFw4Wem/z5PiwQAANBMIAEAwHRKLQ5aI64hkAAAAJoJJAAAgGYCCQAAppTqwqRb03XM2sQ0XBgAmNW6rsn73N4sREdmKdrWabmvHlmH8WmRAD7NTQ/oXWoa003tNWxvubPTovZ8LQ3z1nM+RySQAAAY3O/3+0fAkWvFgKsIJJhG6YkNAIzojmBgXdc/7pnbz3svcNvWC5eP0+qVgOoeAgng00a4AQLf1BpEhK0SpTEVv9/vj2W35eLlt2Vzy+XW69Uo+RyJwdYAAJ25s1tS7QOUmnEVI1TOU/s7Qr5HIJAAAOhQasxD6Ghl+EwlemuhKKVxduD2lVKzSW3dsd7O2wwEEgAAncl1M6pZr3bZuyrTvVTQc1PSbsdIMHGeMRIAAIMqDZROfV+qRMfLpgZkh2nET/lL+XhLLlAQQFxDiwQAQOdaKsR7701oXae2JYTv0SIBAEA1XYLYaJEAAOhQT4OWlyU/5qBnpWlwOU+LBABAZ8L3PaTeWv2GLS8lT+WzZjtbXnOzX40UEPVKiwQAQGdUcq8RDi6PP+c8gQTTcFEA4ItSXaDiWZrin2uWjdPPLR9/nvpsb93cfpTSKG0npH5wH12bgE9zgwFGlusClXt3QmnZ8Pu4sl5aPv68lF5u3VzeSmmUtpM6Tj10D5uNFgkAgI4dnSWp5eV02/K57bcsH2//yLo1aYQECe8QSDAN09EBMJva7j93OrqdVNeju9Io5TF+Z1Ho6gAACqJJREFUsZ66wnV0bQI+zVMsoFe5MQA1syeF69de5/aWG+F6OUIeZ7Iuy/ITmTEDTxk4QrkBepSqENd0PToy2HpbvnWwdSn92laE2ryV1kvlMbduKn2OWddVIME8VAg5QrkBmPdaKJC4z7quujYBAADtBBIAAB8WTrU6k9L+zLavbzFrEwDAh+nmw1ECCQAAppMaeC1oupauTQAAQDOBBAAA0EwgAQAANBNIMA39HgEAniOQAD5NAAoAxwgkAACAZgIJpuHlMgAAzxFIAJ8mAAWAYwQSAABAM4EEAADQ7F9vZwAAADZ3djm9uzvr12YCFEgAANCVESvkXxxzp2sTAADQTCABAAA0E0gAAADNBBIAAAxjXde//9UuW/q+ZZv8yWBrAACGsK7rHwOx499Ly6a+P7JN/kuLBNPwRw4Ac6u919dU/mvSEkSUCSSAT3ODAJjLVvk/2x3pqnRmJpAAAGAqWxCwBQJvpzMrgQTT8AcOAN9R6nZ0VWuzVusygQTwaQJQgPEYu9AHgQQAAMMIgwgPg95l+lcAAIawBQ6pACI3niE3XWyYVmqZUjr8RSABAMAQSpX58LuasRNnluEvujYBAADNBBIAAEAzXZsAAOiKQdRjEEgAANCNu8YlmDL2egIJAAB2jdxKEM/KNKreAiGBBAAAVXqryNZIBQ6z7MfbDLZmGiNeFAAARiWQAD5NAAoAxwgkAACAZgIJptFj30EAmN26rn//q1229H3Ldo/koTXtM8vupXN1vp9msDXwaaYDBDguvoaWrql719szQURtHlrTPrNsTRBxZb7foEUCAIBDaiu+NZXko5XoqyvfV6U3WlBwhEACAIDbbEHEVV14enly30s+3iSQAADgVlulewsozqbztl7y8TZjJAAAOK1Uub6i0l1TeX+ign/VNs4GVT0QSAAAcMpTT+jjine43SdbCUr5aPFG3q8kkAAA4LCnKvNxurnt3l0pL+XjiFGDiGUxRgIAgIO2J/OpgdTb7+FA69SUp6m0UukcycMRR/MRL7OXTup4jEaLBAAAh5QqweF3NWMnWsdXbJ8/Nf1r6z48ne83aJEAAACaCSSYxgyRPQDAKHRtAj5NAApQb/TpSjez7MfbBBIAAOya5cHLLPvRA4EE0xh95gOesfcUShkCgDoCCeBzcsGCpm4AqGewNfAp23zmMS1aANBGIAEAADQTSACfk2uVAADqCSSAz9OtCQDaCSQAAIBmZm0CPins3qQ1AgDaaZEAAACaCSSAz9ISAQDH6doENJttxqPZ9qdE8ATAVQQSTEMF6V5hZduxHpfzCHxF7uWjG9fA8wQSwC7To84jPI/OKwBnCCSALLMazc3MVQCcYbA10/hSP/cnqWDOzfkFZlW6vrn2XUMgASTp9vIdYcsEANQSSAD/IIj4HsEEMKPUvcz97ToCCQAAoJlAAmi2ruvf/1K/55YPf786L1em94ar9wOAv4QtEFojriWQAP5Q061p+z73f2753O9nXH1TeOsm4+YGwGgEEgAAQDOBBNMwWLQftd2c4p9r02jZdm574e+5/BzN214ertjPO/gbAmb1+/20/N5AIAEcElY6w+5Q28+5Smmqr+q2Tpxea8U2tV6ub2y47JV5K+Xhqv0EgB54szVT2Spknjr86cm3Fx+pFKfydbRifWS91pcWlbZR2v+97YwSTPgbA0ay91Brb50rlz2i52uuQILpCCbSck/prxa3Thx1NI9PBUs5V+1/b2baF+A7Uve9rUtpzcOdmnvK3fWOnuszujYxpZ7/6N4UdqO5om/+E0HbEy0TT7Z+jCa84epjDIwk9/Bsxoc9b9EiAR8UP5mJPzubdu6dEaWfc+MI4gt+nM94vEFubERqe7lttOatZf9zaaWWedOT3eEA7lKalvypQKJ0P8t9l/o+/vnOe3mt9a9tulEwt5aLReoPc4b1cn/nqYtWr9eEnvM2i5q+vjVjQHr8G7Ce9az37fVie/eUlntObtnUA6Tcz7XLbvu1t97d1nXVIsE3PN3fvrf1crMLndnm0wQRz8k9GUsts5fG0W1bz3rWs97Z9XrpuvT2JCB3EkjAh1w5s8SRiv2Z4GXvSc9ZrzULH9juU0FVD83mAGeUWgrOpLmpuSY+fb1+ksHW8BFXD5i9Khh4Og9PpHX1duMb3ht53cpNL0/4APakWlfD349cS1vupbnt1m7niKev0Vok4AM8ReYqyhIwku0BSOsDmdTkG7n19pZ9exKQOwkkgGZ7s0zkPqtNp3QxTX1/ZiaLvdmgSgP8SvmMB8Ll0trbbngTqTkuuTwAfNXdLehHx4ylPm8ZjxYHJm/QtQloFleI4ybeuOk3N9g7/j53UUxtI/VzXNlObWMvD7nP4zyElfRcBT+3TMt2w+2VjsteHgDgalokgNNSFf3a9VrdNZNFqlLfuk4qL3sV+VzryhW0RABwJ4EEcEqpD2jtunc6uo1U83Luif/2c0rNMkeWBYC36doEnHLFAK+eZ7LIdW2akfEUALTwZmvgH/YqlHvdeeJlagZMl9LfG2RcWrZ2sPXe9mr2KZXO3v7sfV7q+pT6PZXP2mBPIAFArXVdBRLAP6lQ/lNqNqjZjtGM+wTAPdZ11bUJAABoZ7A18A/eP/BPuW5Es3C+AWglkACSBBP/NOuxcJ4BOELXJqDINKRzE0QAcJRAAsgqvRWa8QkiADhD1yZgV2m6UsaRmloWAI4SSABVUpVOLRVjETgAcCWBBHCYiikAfJcxEgAAQDOBBAAA0EwgAQAANBNIAAAAzQQSAABAM4EEAADQTCABAAA0u+Q9EuFLqcJ55e/+vCYP23epN/PG29h+D39OpV/KBwAAfMHpQCKudIeV9js/r8nD3jK5/anZRwAA+LLHuzbd8SS/lOYWBNQsk0tL6wMAAPxpujESqdaII8vcsS4AAMxiqkBClyMAAHjGJYOtj4q7FJ0NBEqDpQEAgOu81iKRquyHYxkEAgAA0K9XAol4qtXcd1duJ/dZy/a0dAAAwF9Od22KuyTluirFgUMqgAiX20s/tW5pmVph/gQNAACQti7L8lNhBgAAaq3rOtesTQAAwDMuCyRKMy7tfbf9K312Nm8tb7JuTbcmjSv35yq95QcAgHFcEkjsjScoTe2am6Vp723ULfbydjbdmjTu7D52NCDQpQ0AgKO669pkkDMAAPTv9KxNuSlWN/EsTqUgofR9PKtT+HtqStdw2dw2cmnmttMqt27q871tb/nO5Tk3pW4urZr93JstCwCA77q8RWKr0LZWPPeCiC3NVEU6/Dy1bJxOrtIc57uUVu3+xOumPg8/29vH3DLxsntp7e3n0fMIAMA3nG6RKGmphJZaLGrGWIRalo3Xi9+ufWb8QWrdIxXzK/Kzt/1UuoIJAABybg0kWuWCidKbsHPpHNl2mH6cl6MtEkfWfTLNTWqwe7gdwQQAAKFbB1sfqexe8dT9yPavrDCPPK1q/OZxAQQAACmXvNm6ZrBzrttSaeBv7rNYPBZgbxD1XkU/N+B477u9POcGOqfyWPNZnGbteql81KQBAADL8n/vSFtuCCSOLgMAAPRvXddrujbtPeUXRAAAwFwuGyNRChQEEQAAMJfu3mwNAAD0TyABAAA0W5dl0e8IAABo8v8BA8c5dDIKiIYAAAAASUVORK5CYII=')
