# Supplementary material for: Identification and functional analysis of non-coding regulatory small RNA FenSr3 in Bacillus amyloliquefaciens LPB-18
Source: PeerJ. 2023 May 15;11:e15236. doi: 10.7717/peerj.15236 (PMC10194069; doi:10.7717/peerj.15236)
Supplement: Supplemental Information 4 [file peerj-11-15236-s004.zip › KO/CK-vs-T1_map/map00300.js]

getPicJson('data:image/png;base64,iVBORw0KGgoAAAANSUhEUgAABMoAAAJZCAYAAABY0dnuAAAACXBIWXMAAAsTAAALEwEAmpwYAAAgAElEQVR4nOzd65KkKNsoUOx47/+Sv9o/ZjtjUxw9gq4V0dGVpiKiqfgIuIQQfgIAAAAAfNz/Qgjh50esDAAAAIDvWpYl/Hk6EwAAAAAwAoEyAAAAAAgCZQAAAAAQQhAoAwAAAIAQgkAZAAAAAIQQBMoAAAAAIIQgUAYAAAAAIQSBMgAAAAAIIQiUAQAAAEAIQaAMAAAAAEIIAmUAAAAAEEIQKAMAAACAEIJAGQAAAACEEATKAAAAACCEIFAGAAAAACEEgTIAAAAACCEIlAEAAABACEGgDAAAAABCCAJlAAAAABBCECgDAAAAgBCCQBkAAAAAhBAEygAAAAAghCBQBgAAAAAhBIEyAAAAAAghCJQBAAAAQAhBoAwAAAAAQggCZQAAAAAQQhAoAwAAAIAQgkAZAAAAAIQQBMoAAAAAIIQgUAYAAAAAIQSBMgAAAAAIIQiUAQAAAEAIQaAMAAAAAEIIAmUAAAAAEEIQKAMAAACAEIJAGQAAAACEEATKAAAAACCEIFAGAAAAACEEgTIAAAAACCEIlAEAAABACEGgDAAAAABCCAJlAAAAABBCCOF/T2egZlmWp7MA3X5+fp7OAgAAANBJizIAAAAACBO0KFtpocMMtIAEAACAeWlRBgAAAABBoAwAAAAAQggCZQAAAAAQQhAoAwAAAIAQgkAZAAAAAIQQBMoAAAAAIIQgUAYAAAAAIYQQ/vd0Bo5aluXfv39+fpq+b5m2LEvxu5b1laSWbUkrXq60/fHyLeVT2u7WPOXSzYm/36a3pzx7t6m2DAAAAPAN0wfKakGN1Pep4EkpOBPPXwr81NJOpd+zbbVtyc2X286e7c5tX2veU2WyDTqm8txbnnu2qbYMAAAA8A2f7HpZay3U2pJob0Dl6pZKue1radm1J+2WcigFMo86Y18eXQYAAACY3ycCZbUAUW6Zs9OdoaVSrkVXbZkntu3Mbq5nLAMAAADMbfqul71K3fvWv3u0jGd1NIh0VRCqd7t7u7ju0bKtreOdteblyP4HAAAA3uMzgbKWscxCCLsCJr1p92oZf2yvlu1uDYKdESxreUFCy/ho2+9bWwf2LgMAAAC8yye6Xvb4+fnZ3VWzpYviqPZudyqdu7phtgTuevNzVjkAAAAA83l1oKw12HFWUGS2AMsdXTrvtme9M+0zAAAA4DqvDZT1dgE8M1h25/pyeUilv/eNlXvzcKftdgiWAQAAAHtMP0bZGuCoBTq285XG4dp+zi1bS6slb62D56eWL+Uttz25dZa2u7aO1nI4klaqDGrl2bMvW5YBAAAAvmEJIfyMHBQwuDozcbwCAADAnJZleW/XSwAAAADoIVAGAAAAAEGgDAAAAABCCAJlAAAAABBCmOitl7W3WgIAAADAEVqUAQAAAECYoEXZz8/P01kAAAAA4AO0KAMAAACAIFAGAAAAACEEgTIAAAAACCEIlAEAAABACEGgDAAAAABCCAJlAAAAABBCECgDAAAAgBCCQBkAAAAAhBAEygAAAAAghCBQBgAAAAAhBIEyAAAAAAghCJQBAAAAQAhBoAwAAAAAQggCZQAAAAAQQhAoAwAAAIAQgkAZAAAAAIQQBMoAAAAAIIQgUAYAAAAAIYQQ/vd0BgAAIIQQlmUJIYTw8/Pza1o8Pbd8bZ6zpPIaf5f7/uj8ve4sFwCYnRZlAAAMIRXMWafdHQCrKeWnJ89rEGv917r+HoJkANBOoAwAgKHsCRatAacrAk1XEsQCgLEIlAEAMJQrAl7Lsvz7L562/Rz/v50nlcadSvlPbUdqntT82+9mCzQCwNkEygAAGM7eYFlquW33xtS0eLyx1v/vVMrvtjVd3LJum9fU/HHaM7bKA4AzGcwfAIBXaAnw5F4U0Jr+lUGyUvqlAFYqGFaiuycA5AmUATTqffNaPO/VbzU7aqa3omntMI9ZjinGlGsdtv1+nRYfay3ntNagUi2to9eHdXrpbZ/b7+86B45+3QKAKwiUATRquVkqzduz/BNGzdfKDduc7DeOioNlR4+jvUG1ktZlc+uJg2BxN9GnjJAHALjbEkL4cREEaNNzM3XFzdhXKbd3sB+paW1tVVumNC3Vaqs2LZWHUvCupYtkad6WbU0ts817rdVZaX6/UwC+alkWgTKAHmcHymo3c6lWBqVlW9JMrWM7f279qXSudvf6uJ59yqwEegHg/ZZl8dZLgCutbyBb/8Xfpd4y1vIWs9yyvW92S83f8la0O8cIc2P6LvYnMxIkA4DvMEYZwIVau+PUlu25QcsFy1ryV/vuzgCZG9P3Gn28PsbwdOvDo10Rn84/ALCPQBnACUYZ2yXX1fKsPN3Z5dLN5bsJllEywrFxdP0trW9H2E4A4G+6XgIcFHeDfDovIewbCHrPegDOJngEADzJYP4Ajfa+xazlLWylaamB93NvKKsN8F9bR2rbcuu/0p4b5dQ2ld52d3V+rvBUPq7a76OUK+OIx0YsHR8tL0OJ/26Zt5ZO7QUrubd11s7DuTQAgPt46yUAw9kbJOu5YaXfFeVnnxDLvXAkNV8pILUNatXmza0vN18qcFZaruX70t8AwH2WZTFGGQBzS91Q3v1mTuA8Z40N1prOnvl6X3bSek5y3gKA5wmUAfBKLeO0pbpk9XR9rbViy2npclXqNnYkH7X17N2mPQzoT6tRXphSUusmmupy2ZMGAHAPg/kDTGBZll//ZnRXvkvlFL8JdPv/9sUM8fzbv+NxlLbLtb7lLtUVLDdWUi5PvfloWc+ebYKrrcdiayC657g9+/g+Iz2/OQB4jhZlAIPLjbc1W0ucnkG6j+ppqZSbr7Rsb7er3DpTrbeuzEcpeFBbjxt37pAbeL91vvg4TQXNSl2143S2y7WMQ5ZLI85Davm7zo88J3c9X9X2+53X/dKxWMpzb+vP3u1vTRfgCIEygIHlKoXrDdVswbIQxni72xVd/nrHOYq3/6y8nNH9i7HMvK/2HNdHxhartQZtTas1QF1aR0uaPevt8bVjZhaphw53d0FvXVftwUrpIdPeB1Wl5Was7wDzEigDGFxri4rZpAI2e2+qr6hA702ztlxr98ij3FS8y4z7cubz0xs4Zsa15/y8bZk4475Nad2ON20zMAeBMoAX6Lm5aOnud9Vyue9T3Zx65J7Sr+IuUNtl4hYhe7tglQbJj6Vak7V22+rNR6mcWtNKzQOzS50X4A5XBLxKXZFbugO3dnu+253DNgCsBMoAXmBvxfHu5WK18VrOylNPfs/ogrV+Tm1LqYXgFfloXf+etGBmjm+etDdYllou1a2+NA5e7oHRqC3WcuMDAlxFoAxgcLlK4cxdVEZ4Mnx1ZVtlHoAztVz3jzx4evK6VVq3aylwN4EygIGtT3dTT4/X72dyR75r6zg7D6UBjZ+0ZztT3XSe3g7yWrpJtXalahlbL5XOiF21So78LrZm2NaaM982+KZzxZ3HSK6Le5xGqnxbyrwnD3t+/71K55E9Y7adkSeAFIEygMFtg2Xx9Jnc1Xor1+XxqnyM2iquVg4ty8x2jH1Jy9viWt8oVztOcun0vLFuND0BxHie1MOL2fTsu54gypvcdYycfd7dG1QraV12z3G0t1vlzL8/YHwCZQATUCEEtlpvwFvTemuwo0WuBVFueq6l70zOCHxs03r78XPWMbLnBRK5Mce207b7IPXQqBY4ywW+c3ndfpfa7tx3pW1LTY+3LZcOwNkEygAmMWt3y6vVKvPxjcX2hqD2MoHSsqnpqXni+XL5T6VdSqN089RyM1e78citr7a9MwcP3uzIfol/M2/dv6nfyZktNmdTOk9+1dFjpDRvTuq7s6edkafe9EvzCo4BTxMoA2BquZv3+MY+fsKfCu7kuiPllk0FjOJ5akGk1HLxdqXSKKVd+7ul21XcMiAXHCzleyZvDnqcsW179+uM5bqntc9bPREEn6FMZzzHlYy2PaPlB/gegTKACWxvHFQg27Q8ue+9IWsp91LrrNbl9qSRa+Fy1rGyDdDl0p/tuJylxUJt39fOCWcEOlJB1pZWVaOVaym/e/I62vates5tpePiie17ukzPPkZq6zkzENmbRmtrwaN5622V+PQxACBQBsBn3VUZP2M9PTcyZ7fIqHXtnNFbAs53bEcqOLb9fFc+rlLKd267Zmj11OKu42flGPk7zbPLpjeNuwJXLUH1mc8hwPv8eToDAJSlKpdvuUkbxV3lecZ6ntj3VwXInroxessN2ZXB0b35mEmqhWT8fQjlgcZndtfxs5bzjOX19WME4KuWEMKPkzjAuHI3MG8+dx/pPpIbdH6r1EIq9YS/Jc04/VSeaq0OSsuV8pq7WSu1WKhtZ2nbevJd8kSAZcagTirPteM6dZzmxqUrHSOleWr7ecayTrmyS/NVamXfcvzE8x05fs7K96h6jpHUeI65c3nqc27cuNK1o/XcX8tLSz5S+S/ltSVPAHdalkWgDGB0AmW81d37edbjSr7pNWvZz5rvVrVg0dFAWGn+XNCslp/efJSWa/m+9DfAHZZlMUYZwMhKLXxUHgFgDL0toEotnlsekLWsp7eO0JP30jKluktLq+xaGgBXEygDYDipJ9+8i/0L8NsoYw8eUev227J9rg/AkwTKAAaWGpfoK5VHwbL3MjZZv1lvmHmOY+Y+27Ke+Vxzdt7PSG/m8gTmZYwygIl8rcJoMN/3eeoY/tpvB7hP6cUZtXljta6JuZen7Jk/NV5Z7SUxtXRraeReNFJ7oQHAXQzmDzCZr97sf3W73+bJ/egYAq7wlhfuOEcC/MNg/gBMoTToMePqaWUBAAAjECgDYAq9b9bieQJjAONbr6ValQH8Q6AMgGmp0APwlNLDmpmCTrPkE+Auf57OAAAAAACMQIsyAACATnFLrJlakQGQp0UZAAAAAASBMgAAAAAIIQiUAQAAAEAIQaAMAAAAAEIIAmUAAAAAEEIQKAMAAACAEEII/3s6AwBvtCzLlGmH8Pt19wAAAF8hUAZwkRkDTlcH4QAAAEam6yUAAAAABC3KAHirCVv0vZaWigAATEKgDIBXW/78CT//93///r1ap8XT4+960lyX3X7fm8d4epyn3Da0rKN3GQAA+BpdLwEe0jIe2BnzLMvy77+viQNaP//3f//+WwNH8fSWNOP042W36fekF1vTjNOOp7UQIAMAgDotygAecGeQbPtSgfjzl7QGio4ElASjAABgblqUATygJVh1xjxfDYqFkO/OGOtt/dXacqwl3d4umrk01n+lz6ll1r9Ty6Xmi//llgMAgFmp1QJ8xJdbk9WsQa1SsCcX1GpZtie93Ly5gFTcFXP7/7ZraG68s3i+7bxx/rZdTHP/AwDAzHS9BPiAL45PVpIKUsXBo9r8rcu2rr8klZ/etFMt3Hpa3OXmPaNVHAAAjEKgDOAD1pZkWpXtD+ykui/2tAhb5d6WuSeItZ33zoBVbn1738gJAACjECgD4DNSb8FsCTDlWpj1jIPWkt6IjpQTAADMRqAMgFeKgzvx4PVbpRZfteBPrhXVWQP1x2mlpq3rbnnZQDxYf20Ms3jZ1BhoAADwFgJlAA9YxwyLu0JuP58xTzw22Ze7XeYCOqXppTdalpa9Mm+962ydv7YuATEAAL5AoAzgAbmA1Xb6GfN8OTAWwrFWT0daSz3R0urudWpNBgDAGwmUwcS2rYV6AyItg7qPOvD7ut0j5o2x5LoppuYJoa0FVWtadzljna3dTHvnBdJS17GWa/pVrYSPXO9L1+TSNvXWYXrmV08A4Ij7a/TAafa2Goor2qNozZeKLy2242/lulG2zBPP37q+PWn0zLOqra81jTvXB1+Xuo7VrulrMGv9d3V+zli2tE09dZh420v1he28ALCHFmVA0naMK5XNfUYNSH7FnrdRHqU7ItDjyDX2S9fm1m1VZwHgDAJl8DG5Qd73pLPaphf/Hc8fD0If5yWVv9Tn0V2VRzcB16kFudbvawP8t3TNTL3FMvdWy+33qWml7Yi7leY+x2/rzK0vt05gn54HUrl5S9ff1LWz9fqdenFMPN823afF9YdR8gXAfHS9hA/ZE2RJBdVS3Rq2lem4a0RqWmr+7fTa/3Cmli6XPW+PbH1b5ra7Zhy0ys2bWibOZy2tUjql9bV0TwX69Dy8WufNBapSbz+uTStdy+Nr9ujX5FR9AwB6aVEGH7EnSLZnDJDcOCS5tHSn4A61QFepNdjV3SlbA09xkKs0T2ldqXlSaWo5BmOKg1k9y9SmtXzXu+6zldatngDAGQTK4KVq3S1Sn0uV7+20VPfJWl5yeSgxRhpnOCPQlWu51bNcbv7evOW6VuZsW4WdSXdMOE+u9fb2+6e1XJPPynMunaMP/UYoRwDGJ1AGL5SqSJYCX3vTL3XLhBHEQaU9AZ3eFmbb73vWN9uLAGbKK8ygNvbXGdfts9LLOaOVeO67+KHbkdZ0AFCyhBB+XEBgTke6M5YqonE6rYP4lgbSLbUkq7VQi/P65afDApHtUsdcanD8+PsQfg+w/1e6mUH24zSy+coM3l8aUD+Xv5TSIP2poF9J7qUA3QYYK8hvh5HsaTGVawVe+r7n5Tqx0vKt1+SWtFPfxZLn88aXF9zJeQZgfsuyCJQB57mqgqji+R9l0aHUPaih9dZZ84zi0bwKlMFrjPZbGik/I+UFgH2WZfHWS2BsKp2cTZAMYJ/Rrsmj5QeAdxAo+5j1leK9r8z2iu357NnPR9Jf/z5rnWv6KsCcYfnzp9jlMtbaxbG2rloaV1vzIkgG48pdT4+meaaz6hRn103UEQC4gkDZx8RvLRxVSyVK8K7s6n2celnA+i+ld3+V0oJecaCoNXB0xuD/e4NUZwTYfv7v/wTJYHC1l++ckeYZ6Z1xXW4dQxUAniRQRlU8QDsAAADAGwmUcVjcnTP3dzx/6nP8d2mZ2jxfUCvr7Xyp5WrTj6Yff//1/cX94m6Q8bTc36XPtWmt6yrlMzVfaT3AfHrrSPHnXHfNlnrV9ruWZVvTrW1PrQzUFwAYgRo3zVKtytbWZtum9NtXdK/fbSs+8bTU/LV0Wub5gpbtj1sEbufNTT8rffvruO2NTHyDouzK1rG54jHJtl0Rt2ORxfNu59t+n5qWG/estK5tMCy37lL+gHnlroPba3BLnWm9FqTmyc0fp12rk7Wm21IfqJWB+gIAI/jf0xlgDrWngalxK1LjUJQqOrlxK1orR1+uQJXG/OgZT6RnX+a+s78YUS3A1DOO19Exv1JjmLUEvwTI4J1y183WOlPLdb53bLHW+Wv5KF3r1RcAGJVAGf9KPdFcAyfxfKknftvPpXXEy7Tkq2UZA78f07svc+wv6LN9K+VZwTxgfnvqTKMpXevVFwAYlcfThBB+N8HvWS6E/qeIV5q1MnnEGdv81L784v7qcVZrQcp6Wms93bLr6fUD73f2tfnMegoAXG0JIfy42fqOnm6PuRZm22m1cTVSwZeWp4apsTLi+XLzfO14zpV1bl/l9lvvvmxNP/X9dvmv7a89ersr8//9/FSDSmu3x9T4YPG4Zrmxy7bzxNNq643/Lq0vtf5pDHCDm2ohDU+qBX5qXRNr196e+Xuv+y3p9tQdcmltl5nh9+s8AzC/ZVkEyriGisJ9ri5r+3IMqZsJKhrLaNv1kYsIlME0/Fb2U3YA81uWxRhlfMPMzfXfXuGyb8Y1/b7pyf+E2zr9/nkx+2Zc9g0hzD2khOMA4HoCZZwufi34KEbKS6taZevqsr5rX75x35wt15X5jvXOpmffjHq+ajVjnmcOVPSwb8Zl39TXM+s5sceM2/eV3yjA0wTKON2MFY9ZXV3W9iVv5xgH+I9zIgB46yUAAAAAhBC0KAOYhif9AAAA1xIo43ap8RVGCADkXpOemyc3X0s68fxnb//esaxG2ze1smkt65Yyzs1z9v55y75JKZXhquW3deT3d8Rb9s3e4721fM/6XfY6Y/88Mc5fLi+l8t9T9rl9unc/99hTrkd+N2fvx55jtrbuq39/ve7eN2/QU7eozddTh9jO603XAM8SKONWqQrbsiyPDxobr7/lhiNVkWxJJ57/Skcr/0/um5YXGbSUdUsZ5+a5661Ys+2blFIZ7vlt7fn9nWXmfbP3eG8t37N+l0fMun9KZdP6Gyil3Trtyt9Rb4ChZ79c9ZvvOWbPuKY/sV/iNM/eN2/SU7doPf+0rreUBwDuZYwybpN7qpl7enanlsrfWfM8Za3o5r4LYax9UyvL1rI+st/u2p+z7Zses/+2Zts3e8vyzN/TnWbaP6WyO/obaN2nd+6/3L7p3S+lfXyGPa19jqT19H4J4bx980ZHW97tTeuM5QA4j0AZt3o6IHGWM56sPtnipKdbxWz7Zmaz7pvWY3lvl6S96zvTrPtmjyPl+/Pz82853bmf3rR/7iq3O9cT75uW/XJ1gKzHWlZ35Onp382Mv5mrlPbFz8/PX+e7q9bzlZZ8AKPR9ZKhjFIpvlpPxeeu7iZP5WNm9k1fkOyMeVqNsm+uzMuo1pvHJ7qdz/TbSRkhP6Psm9Y071LqKntnHq5KVzDmb61l3XK+q61H2QOMR6CMoVxVWegdJ+KMfBwZ12JrT15K2ztaV4Crn8Ze6ev7pqfcW24wz7wJHWXfHF22ZISgSsq29c2ZrVO+8Nt5OhCzzUOPK/fN2WmX0jv7mD3bKPvmC+74LQqSAYxLoIxblYJHI7g6SLb9/or1luztzjbKvsl5Q0Vz5n3zxLF8p5n3zRO25XG0pUWLGffP234jObVrYOt+uWt8rK/slxDO2zcc9/ZrKMCsjFHGbUoD9W6/f0rcraJlvj3prONarP/WaVfZrqc0Twjj7puc1n02qtn3zd3Hcgj33UTMvm/2muUmbdb9M8o568r9XNs3e/dLfK450xf2SwjX7ZsvO7LPatfQWc7HAG+kRRm3WlsYtA4ee5c1P6kKcktFZdvV6Eg6Z9mzntH2zbYsUxXH1rKupVObJzX9iDfsmxbxflqV9mVpnju8Yd8cOd5Labb+nuL9eWY5zL5/cuesUiuq9fv4nBd3C8t9F0+7Sm/6R/fLmdvTci0pHddnXW+ucve+mV3vNSsul97jAYAxLSGEHydrnnBnRWHWSsms+e4x6zbOmu8es27jrPnuNet2zprvHrNu46z57jHrNj6R71nLqsWs2zZrvgFmsiyLrpc8Y8ZucgDMKdVCpjQdAIDvEijjMakuVwAAAABPMUYZt3uq2big3Ljsm3HZN2Ozf+q2ZZQbtP2K65J9My77hhAcBwDkCZTxCcZzGJd9My77Zmz2z7jsm3HZN4Rw3XFgDDGAd9D1klvFFQjdLwG4Ss+4ZK5FAACEIFAGAAAAACEEgTIGoFUZAAAAMAJjlHGbNRgmKAbA1fZca4wvBACAQBm3iW8+3JAwq+0NeM8x7JhnJL3Hccv8e9I8K62vW8trW1a9+6w035787E0rtS3xd7nvj87fy3kdAN5HoAyg09pdePSbo5Y8zrAdXKPnOI7nSy3XMk88f+v69mh9OPOW30BqGIPaPk7tszPzc2TZXF7OPm6PesOxAwD8zRhlPEblki9Zb9B0PWZGLefrs8/pfiv7HCm3t12X37Y9AMA9BMoABrAsy7//tp/jv+P5U5/jv0vL1OaBPVpak5W+//n5EVjeqafccvOWzj/xuSo1red8FM/31D6vnVO303Pz5MZifXrbAIA+AmUAN0rdmK5Bg23gYP17+932Jiyelpq/lk7LPNCrduz0dH9zLO6zJ1iWG8sr1XWxNq10Lsudf+L/79RyTl3LKDVPbv44bcczAMzBGGU85i3jwkCrljGZ4t9E6jdSG78nN73lBs1NHDUtrcFy8znvj6m0z2rL1Ka1fNe77j1K6beeU5/oggwA3E+gDOBEqVYZtYDBdr7t59I64mVa8tWyjJs8Qsi/KfCMYEauReXePJGWa726/f5pLQPz9+S59biN59tzTj3qzH1xZZ6vLo8RjkMAiAmUAZxkbxCh1OXxqRY4Wv58V27fx8GEPcdHbwuzVECZdvE55cwWfne1GGxNr+e4HeFY8vZNLZgBGNcSQviZ8eLK/NyIM6uebo+5FmbbabVWEKmWZi2twlJj7cTz5ebx23y/vcfxdr7t8ZI6vrbLloIYuXTOPA5bAikz29MKMLfPSt+Xzke1Vlml5Ustvkp5ys2Xm7e1LEr5rgV47jqmV7Mew7Pmu+SN2wTwNcuyCJTxHJUJKPMbYQYtx+lZ8xzx9kDZzOyDY2Ytv1nzXfLGbQL4mmVZvPUSANhnliAZ47LvAYDRGKMM4KArbvTWrjqt40LlurfVulIe7Wqpq+a8znipQ8/g6nvScXzt83S5tQZHQyh3mbTfj2nt8tky396A92gvkACAFlqUARxw1WDE64DT2xuL0k1G7rvajcnRGxc3PnPbHmMtg5z3Hu+Or/uNMGB9y7pLeWxZ3kDwZdvjoDSuWjxfbp6W9e3NAwCMRqAMAD7oSJCCMenGyKrnOGh5OcGZ6wOA0QmUAezU2hVl/RdPS32Op7csU1pv6/Tc+rb5Sn3uSZ+5pI65+P/StFR6cdo9x1dpfY65v98gWiuP2nmptG9K89bS2c6Tyk8tv/HyPefELytdq65s7bVNVxAXgJkIlAHs0DNey3a+7bR4HJ74Rjc1Ty6N3HrjG8nccrn1pf7fkz5zKR2n8f/bY+fK46u0PsfcP1p+g7lyi89npTKO90UunZZz257zWe4YdBz81loeVwfLBMkAmInB/HmMShOz6qn054JlKT3jke29+WlZd0pum1vTZz49x9j6/9XHV0taX3bGmHA957c986WWKR1rrec75560OJh4tziwDQAzECgD2CHVYmZrGxzLtYI4su447VY9695zc+NG6D1692XvcXnVzXOqFdqXzVAepXy1HlejbtuXbfedYBkAM9H1EqDTtivS9iYgnpbr0rR6sgXE1evWuuM9ZtuX8e/w6/RSRS8AACAASURBVHrKI+4W2TL/mc5Ib7bjdRSCWADwnyWE8OPCyBNUyniL3LGca8mRGudnO9/2+9RNX+1GtmW5lnWXtq81fcbXepzG03Ljh+UcPb7itEp5Tyn9Tt9yvLaWR2nflc5Bqf1WOqds5dLtOS/l0orz/zUtv6HSvou/j9OsHQO1eVrW8RZv3CaAr1mWRaCM56hMwBz8VrnSXcfXFwJld1Ju45h1X8ya75I3bhPA1yzLouslAHkq/VzJ8QUAwGgM5v8ys43NMVt+r+aGkVF8uRvTF6W6sfWMabVnXev6BMvms+5D+w4AeCOBsheY4Y1WtLEvGYXj71tq4xWVltu7rqNvgRWkeY5yH48HjwBwHoGyyblReJfaANcAAFtX1RXUQwD4KoGySekW9X7eIAhcrfXNli1vGay9BbP0ZtjUulreFJt6657zJQAARxjMf2JuBt7PPgausgaZSt0u4zHLcgH87fepafE6WtYVB8NS6y7lDwAA9hAom5Cm8N/ixg+4Wu2a0nPNOXp9ipdfz4G182DLPAAAUKPr5WQEyb7Jm+GAr0p1r0xxfgQA4AxalAEART0ttZ5u1fX0+gEAmJsWZR+Sa5F0ZABkrZyOMfg08JRUt+7t5+35vTSYfzymWGqZ3HK19cZp57738hMAAM4iUDaRq4JSR8bAmvWGpKUs7wgCGn8MeNKRscdqn3um1dbXks6s1yMAAMai6+VHpJ7KAwAAAPAfgTJ+id8ctv1cmp6aJ5Vez7q303Lrqq2vJZ+pZWrz1PJ+VpmsBDqBu+XOYQAA8FYCZR9TC7aUxnvJjUNTmieVXs+6t9Ny66qtLzV/LZ2WefaWW0+ZADxpPVfp1ggAwFcYo+xDWoIypeBNy41S6WUBe9edCpbl1rUn/60Bq9I8e8tNsAwAAADGIVD2AalB6UtvwIzfTHZUa0uE1Lpzn3vS2LPelNK6ryg3AIC75B5WrrQsBeArdL3kNnsCSKUA2VMBKYEwAAAAeKclhPDjCdEccq3AasusUi2e4q5/ta6ALV0F43G6elqHtbboKo2X1pJGLk+5bajlu2W9qTJJ5a1kzzEAQFtLavi6I8Nv4HwC8AbLsgiUzeRNF9+j2/Kmsujx1e0GOEqgDOoEyo5xPgGY37Isul5yP5UIAAAAYEQCZR+0LMuj42wdDZKteT+6DXvKIV7GeGUAwFvk3igOAF/irZcf1DLOWAjXtvw6knbPcqX1tJZDaRmVRwDeaOYHQa7NAMARAmUAAPwyY8Bp5gDfKHIvSwKAr9D18gPW7oKprobbafHf2//j73Pzx3/nlqulXcrjFesplU1LvlLzt+YbAAAAGINA2cutXQ/XJ4Lxk8Ht59Tf6//bdOKnjOt3a2BoO09puVLaqTxetZ7U9O20Wr5S5dyabwCe5ZwMv2lJBsCX6XpJk9KNRC7YVltuq2We0npa0mgJeB2RCpbF6at4AgAzUGfp463uAO8hUPZyZ40zsb349zx5b13ujIpFLY2929CzbmN6AMxnvVY6d5f1vMymdj2slXduXV6o02dPveTIQ0X1IADeQKDs5War+J+R3ye2udZ99Mx1AMDd4mtQ6ZrUEwTrWVdPHvhba4AxFejaDh1RS/urHIsA77KEEH6c2Oex50IcV45SlaW4kpMbiywnnj/1d0vatS6VLetJPXlu2c7csq1lUJq3Ja81KmEA+7WcQ7WG+U9LsCt3zW4pv55AW8+6XCv/1tOav6Uulqsn1dJ+M8ccwLssyyJQNpvei7Gnr+9h3wHs13MOFTDbFyiLX1izJ9CWSqsnIOda+bfeB3yt+6Q1zTdzngB4p2VZdL0EANi6ajzLL4jHA90bRKgFyWp5oN0VwcUv7AMBMoD3EiibTO+Aw6WuhczDE3KA+335vFsKdJSuSWe/STq1rlog7sv7LXZF98i7XtIEAE/583QG6Nc7YPw6yLxKy5wEyQAYxR3XpO06rnxJzleV6oS5ss69CVP9BIA3EiibmIrj+wmSATCKuFsl82h5aJrbt7WxuDyQBeBtdL2c1BnjfzA2+xaAUazBklSAbL1e1d4kHQdici8c6nlDN2W9ZbSW/d6ytk8AeANvvXyBXHN45uIGAOA6Hj70mbW8Zs03ADAGb718iT1vhGI8KvYAwAhq3S0B4M0Eyl5KxQYAAACgj0AZAAC/aJ3+Tdv9risrAF8kUAYAwF8ERyjJvbSh9l1vWrl5e4YdSeXv6PF9VQDxaLq6zAKcw2D+AMDraRkDda3BpnXe3G+q9feWe/Pp3jRT83ztt1/b3q+VB0CvZVnCn6czAQAAfE9rwOZIcOfn50c3YgC6CJQBAABDWoNky7IcDnjFaZQ+x9Nz86Tm337Xsmxrurl19GxvaXsA+IdAGQAAfFwt4PKkNVh2tHVYqpvnNs31+zg4l5onN3+cdin9nnRL60iVSWkdpXwAYDB/AADgYaXulVeMqVUKDqWCVrW0etfdO1/PCwzW+VuCXwJkAL8JlAEAwMfdMQh+7g2Xe9bV+3bN1PLbllUzah20vxZQA+Bvul4CAACH1bpvbrsjxtNry8dSaZXWO5KzA3NnpDdrsBDgCksI4We0iwcAwJlGvFmGkZV+M6Uuiy3dGUvp5Mb0KqVTy1NqnlrXxDgftUBSaf5UYLC0jS3ptpRTnGZpGedHgH8syyJQBgC8n0AZ9Hn6N/P0+q/y1u0CeItlWYxRBgAAjEMwCepSrRZbW03mWlqmvk+ts9RS8ylvaB35hm14C2OUAQAAw3jrTeJ6E2w8MM6w/k5Sb0dN/b/9lwpu5b5PrbOWjzO1/l7ecN54wza8hUAZAADAxVpfQABXaxl3r0Swl7cTKAMAAACa9AbalmX5Nf86bTs99Tn+fztPKo04nVR6qXlyf+fyVUu/to21beBZAmUAAADwYduATUurx9Zg2Zredv7ttNJ8pa6kqf+3edumud2u1Dhgqb+38+fyVUp/u1zPNjEGg/kDAADAh10VqKkF1GovFiipBfVywbAW2wBWy5hte8vPy0vGJFAGAAAA/KX2RstUECn15s3UWzlTelqy3RVc6sl/q5ZtGOVtol8lUAYAAAAf0dO9smWeI0GdVF60shIce9oSQvixEwCAN1Pphj5+MzCHuJVTS1fG3Dy133xu3p7WUeuyqbHCWqel1lna1m0aqXHGclrnyaVfK9vSNjj/PmdZFoEyAOD93PRDH78ZYGRvOEe9YRveaFkWXS8BAGBWZ42Zc3faIWgxAezzhgDTG7bhzQTKAABgYjPebF0dhIO3O9pNL9el8Yw85boZpvSsf6Tzxt7yu6LcOd+fpzMAAAAAtFsDLXsDLlcEakppbvO7/dcT/FqXaTFqi9iebeA5AmUAAADA7XqDZXAHXS8BAADgxWpd/nJvg1wDWak3QLa82fGsfKfWUXvbZCrfLdv31LYyDi3KAADgxZZl+fdfaZ6WdFrXo4UIjGMN/uRab6W+jwNH8fTc/1flO7WO7efU3/E21LbvyW1lLFqUAQDAS7W8We2sIFmqpQfwvFr3xtL3LeeP0QNHrdv3hm3lHFqUAQDAi9WCVi03frV53DzCOOKWnXHLrNT8PYPMt4wrtqd1abxM3NJrr97t27pqWxmbFmUAAPBSqXF3rqbVBTxnlN9fz9spc10aR9mWmhnySJ8lhPBjxwIAbzZLZRt69RzbpXlbu2i2rOvMtIC03q6Se7text/HXaxzXa5TQa+e/ObSTK0jNeB/bvD+XB5yLwbY5qN1W5nbsixalAEAAMBMeoMzR7tPH+2ivSeYlApOpdJpmdazfWd0R2duxigDAAAAmn2pVeiXtpV/aFEGAAAvd9eNnhtKeLfewflDaO9eGY+pmOtq2bruo+eili6YZ6R55/K00aIMAABeaPsmttJ4Qds34x2ZB3i3bQCrNq5Zz5smS90kt+vrcUYgKbXeo+k+vTxttCgDAIAXah0vKDdf7zy1dQJzO+PFITADLcoAAABgImtr0fXv7fTcfPG0eLnUvHvytbY2q6VVylvL59x2x/OUWsTW0u9Nt6X8W/MQr0sL3vsIlAEAAMBE4vG8tt2stwGWuJtkqktkT5fKFrkxxlrmyeUrN45ZartTrWFLZVNKvyfdlvLPlUFqPbn/uZ6ulwAAMDGtDOC7al2kawGavUrdK/eMJ5bKZynQ1tI1/GieeudrLf9eurLeT6AMAAAmddXNkxszeIfcOIItb0+stfTqseftldv1zPpAYO95dA0S7tk/HKfrJQAAALxYPJ5WayusXDfNbVot9r698ilnB+auCPTNVqYzWUIIPwoWAHgzrWOgj98MjC1uTbQNgOX+Ti2XS6+2zty6W9PKpZdLu/Z9y9hqpflTwcDSdrWk21I2tbKKz8VakV1vWRaBMgDg/dz0Qx+/GaDHm84ZI23LSHn5imVZjFH2pFn7We/lBw4AAPAugjnXUK7PESi72ZebSn552wEAAM7S8jbInnSO3J/Fy5bSHCHfpQDUdiy3p+5Zz9gnHCNQdqOvR4SPvikFAACA/FsRe++zWsb22pu30ndP5ru0nhHuUUfIw9cJlN1ARPi31MCGAAAA7JcLRI1u1ny3+tqwS71G2+8CZTcZbceP4IqnFwAAAKTVGivk3tIYB7J63944Wr5Tb6dMvV3yyLYYeqjdaGX15+kMvN2bo+JnECwDAAC43npvmrsHS32/DTClpuf+Hz3fpXlq6+vNs3hA3basRogPaFF2IUGyNm9vZgvA/XIV6ZVrDvzNbwberxaEqI0tVnLl/dyV+c7NcyRA1rpe0kYYpkmgDAAAAF4m1T0y1XVyO3/p+1hLg4c9Afer893izLeA0u/plmUCZQDA6xx9ugxf4zcD77ANGo3w2+0Jjo2U71VPSzm9pM71ZM+z5Z/125ln692htaj5TPtoTzPJ2bYRgPG56Yc+fjMwjyNdJHN6ujjGA9+nBsJP5efpfLfMs6frn/vZ69xdtsuyaFE2gtKJJYTySWhP+ld7upkkAADAm+29v6std/T72jyz5FvQ69sEyh6WCmJ9MdBkQH+AfXrH/tgz/9FXoz91bk9dT11n2sxcD7GP93vrb8bxTI5j4zj3cH1Sx9yZ5ZfaH3sHxn96QP0nCZQNKh6MMPW62vi73Otwt8vEaaakuoH2fM6l98UfGMDVeh40pFowX31udu6f14z7buabXq7leCbHsXEsDzOW39l66lOpetuR+li8bCqdvQ1xvtiAZ/Xn6QxQljro4/+3QbKfn59kwCyeN3fQb7+vrTdeZ0ptfQDcZ2/X/ZnP37pRQB+/GaBF6R4QZqdF2QvEgaua1hueWvCrZ34A3iXVqnmdXmoVnXuSulLpBgC+KtdDrKX3WGnZ1Dri72pjpW+nt/Qyq23LkVZ4V9OibFB7gku11l2rdZ6eA+1Ii4I96wNgHKVxi7aVs1xFLTf/9vOVrY9df6CP3wzAtdZ6U+phYy7oVes9lurOGdetcvWuOJYQXwd6e5m1bMvIDWq0KHvY2X2Ue9TW05uPs9MD4Do945qV9HbTuvs6EFcOW/Ng7JW0nmt5ad6WdGrLh2D/1Owpp72/mVmVtrGltWtri9jSANu1Ze909JhZjbI9Rzk+6t5+zFx1D9vbG+tIHq4IStV6mZXWOeq+3hIoG0CuqWII+cH4c9HfVLQ4N0/uwM59nwrq7WkCmiKIBnC+0rWl1vUxV2m/61x9xg1C6voTP73NrZPfesqnNO/RYSLUGfr13KzH85R+M7PrCea2nBN7zi1PPShv5ZhxfPR64zHTcz97lqfKoGU7U/GAnDgWMRuBsov0HETr/C3Ta0/uW6bV8tT746ylP9oJD+ALShXy1EOU0RzNU+2hz+wVuCec9US6JZ3cPCPeSM0m99vo+c28QW17zmwhmzqeZyrLLx4zTx8fs3vbMRPXF+7I493B0rPSH3Uf9hIoo9lbDnqAN9m24t0qPbWuVchzrZm300otnuN11Fo7X9W9pPZE9G03JqNI7dcr0lUnOSZVjrXfzFv0Hkuz3KBe7SvHzGjHx8zedsyk6ji9+z5Vf9qmVQsmpr7L1c3i8izVu1LTU3lNNQhK5S1Or1YXHI1AGVUqpADj6jk3H2nl3NN6uPdJ+8jXl9Er7aO5M6DQ042JvJ599qaybb1Ru3qbWx9cjOQLx8wox0fJTGV71TETt7i6ernt8q0PH0vr7v2+Vj9r7dlV63GQ+lzTUnfs/f5JAmUXSkVbZ3R1/t9QRgDMp6Xr5VevT3tuHO64np/Z3ekLzj62Zy3bVDn0PjioHd97j/9a+neX+deOmdz2jnJ8tKz7aaMcM1cslxsCIF5upqDlUV+5d//zdAbeboYmpE/6yg8N4A5Pdyc8uu6z859LK9VN1bXoHOs+3PukneuVjvfW3wx/e3t91jFzzNuPj5Q3HjPrte1InaFWzykF5q4sn+06ttsZzzNq68orCJTd5G0Hzhm+eNEAuMrRytsZjq67ZfnW62mutVhpOIG1/Fyb9tmW33aMEp7Xcmzv+c2QH5vxDRwzx735+Eh54zFzRoBstacr4lV1k9w4Zbl1te7bt9D18gajD1T3BGUBcB7n1LS1VXeqBVnLsvwtNwBxy/GXulkspVMaQHhlH9X1ltGR38xMSsfSesyVyiCeJ9cKpHQ8j1rGjpkxjo+ZzndvPmZGzBP3WEIIPw6A+xwZI2FmM5wIAWYUV8hbx9qIK+hxGj3z1tLJPTDKjfORSrMl/5xn1uDrrPke0ZvKctZtmTXfM5m1jGfN91v17I9cva2lzpOaXvocT6/Vp+L5Uvkq5aGW9yPuPOaXZdGi7G6pnfuVZrgAXKMUjErNs/2cq2SV5k2tLxUgS1UGUxWx3FgYuXWklnPTAADMoFaPytXDcg8TU60Rt/PFy6fqeqn1pPJZykNq22YlUDaAOyOjbiIA3ufouT1XYTq6vu18vQ+Kck9Fe9IAABjNkXrbNthV+n7P+lrraq15mDn2IFAGAC80w9gmtW6iLU8kR922NxCE5E0cz+Q4NphFrptm7wPPPeus5aH1+1kIlAHAC/VUTHLjUtTmP8sZ6Wk1fS5lyZs4nslxbDCT3LAZd667locr8vhEHc9g/h/iJgLgnVpbjx0dzH+dvzZw61Yu3ZbBX+M0Wwa/Bc4xUr2xp4WscwLwhN4B/VctdaDWQfJzA/HHadbqfD11tXja1lnn4buvR8uyCJR9yUgVHgDm5FoC3zDKbz03qHXLvAB3GeH8M0IervBEoEzXSwAAYEg9LTTeeINY0tsqZSvX6iT1fWqdpVYrT3lDa8I3bAPP+OI58Ep/ns4AADCH7au/ge9ZliV5HojPCdv54mnxcql59+RrDQp96fy0Hcg7N237//ZfKriV+z61zlo+ztS6T98QJHjDNnzVE+OGhfDfefStx85T2yZQBgA02d5EAd+zbbW0DUxtbxBTAzlvp6220864wXxykOsZHS0nZQy/PXH+eXO97MkAoEDZh7z1BwQAwH1SLZi2ci3KcvO3Kt00qefeqzcg0NvKcPs5/j9u2VhKe7ts6u84ndyypXy2tK4staQ8q2Ul47Avj3u6lZxAGQAAcJq49em2pVftBrIU+Oi9aRKA6LMtr5aybg2W7WllGAdWW//f5m2bZqr1Yy7gm1o2l6/W1pU928TctGw97ukgWQjBYP4AAMD5SoGGnFwLtTgw0eLpG63ZXFVetf1ee7FASe14qLV+LNkGsFrGbNtbfiMEBThf7rixr3+Ly2mEMhIo+xAnYQAA9opbyuT+TrXYSbWmSQ0oX1pnanppcHqOq5VrKhgQLxMfIyU9Ldnu2s89+W/Vsg2O6fnlAv/8bcTjW6AMAACoynVvK/2d+lyb3rqsQMJ+Pd0rW+Y5si9SefGA3zH9VvbrHJYQwo+d9Q1vvOCkLspPVpruKOOZn0I8ffyNdrwAwKhGrzeOnr87lbottXQZ7KkL5ebtaR21LtvS8jA3LbXO0rZu00iNM5bTOk8u/VrZlrbB8Q3PWJZFoOxL3lqhGPUp1N5BZ1sqKE9v2x6j5HvU4wUARpK7XqZccV296tp8NN1c0Ib7vaH+9oZtgLdZlsVbLwEAgLrt+GKpt/nF852xrrMdTbdl+Zlb/8/iDQGmN2wDvJUxyviEUpe71CCjLU2gUwOVxn+nBrXNDXSbGyA3Xi/Xu+J4AYC3untwdf5xtM5xRT3zaJq1Vout6Y9Sh+7pSgqMQ4syXmFZlr/+xd+lnnrGgY512VSgK152O32V+jv+f5t+Lj/xvKkntRxz9/ECAF8RX1tLn+PpuXlS82+/a1m2Nd3cOnq2t7Q9Z4rrjnuXP9NZLfZyrRbj+vfRfFxdV0vlo3UbgOcIlL1YKhiQCw7MLr6Y9i6b+nvP8q3zbgMtJWftq1warceD4+XvZVN/AwDpAd57HzylrrWtD6dKDxxr6ZbWkaoLefB5H+UH3EnXy5fL3ci70Dwr1b0y5YxATClIlqrMti5PO90xAfiiUnCj98HTkQdbrfP11oNagzej1KVqXf5Swcb1c67uGpdBqdxzwcwzxGWc6+qY+ju1bS1lcLQ8gHFpUfZinrzc444yvrK5/lnzkbe39RoAzCw1VMVsStfw1u0boR5wpHVcrsVf7v+clge0e8T7IU43Fwxtaf3X0wKytzyAcQmUfdCZF6anlcaWiJ8AbS9stWXXv3PLxhfK1ryk8pRbJrWOPeXzln19hqeOFwB4sxGveWc/ZLxyKIw71Ib9KH1f27cj7v89WsvgK+UBX6br5cvFzYTfJrVde6fVnjb1LN+SRm+eer15v+/15PECALNLPTQKId3NLW51Ey/X0o2tNn+pi1uuVVBPPmpppLavpXXSHVLdAVNlvJ2/9H2s5R6jpQvinm6K8TJnlXFvGWydVR7AGATKPuaq4MnMXTzfeKHq3c+CagBATUtdofehX+/Dpp75e/LS+gCsJc0zH3zuMUq9Llc2cS+NFqVlRtnemhnyCPxDoIzTzHjynznAVxNvW64ScbRy8YanY6NUsEbJBwAwvpYWfttpLcNHlL6P/061oopb3F25Tblt235OtezLbdPeFpBXlgfwDIGyD3iqyTfPaX3SlrvQH1nXjEbZhrhiZQwMAOjzpcBE7/b1tsDbs76jdZe9wbWWOtQZrf+OtIAE5mEwf/iY+EldatDS0mD3qXkAAEawtgwSoLjeF4KRPZQHvIcWZR8RNyXmW1JPv/aM05GbZya5pvmpwVtrA8+mmtbX0toumxo0NtVdILXOlnkAAM7Wc0+xp26SqvP0dr1MpXn1OM1Hupqqu8FYBMo+INU66I6T8Vlvumm9ALW8aaZ3u49c3LdalnehvL689wSmamnkAl65bgDr/PGycdCuNhZGyzwAAGdq7eaY+661u2JvAOqMbqN7HE23pTGDeh3cb8pAWc+Js2cgyL35GPnElWv5cvUJt+UietY86/Rafo7oCdbF85TKWyu/tKvKe6tWqSu1pCvtt9bfVc/vr7VFqOMJALhSa/1FcAeY2XSBsqNPMc48affcvJ6xzt50coG8uEXLFc4a3LIn6HBXkCBXrj3lfWbg7u3OKO9WpdZm289n7cdWretUIQWA72hpiR7PF0/bTj/ajXCbdmp4i5blcvmsDUVRa2m/nSc1/3a+Uvot3/Xui1IZlHo9qPfBdaYLlB19ipE6Kb7Z3lYxd2vZJ3v3W3yxPkvqIlUr7zPy8JVjN7anvGvp5QLpeyp3pXTvNkIeAIBrpYZz2E7PBW16hozYq3dIiNxDwe12lYaiKJVBanpcFrntzz3wbkk3zketTErryAUA1ffgGtMFys5Uegqwyj1lyH2XS6v0FCB3Ik3Nc/bThBGCZa2t8vam3XJhPuLsi9QI+2RkR8q79tva/t8ahMv9ZnPnktJvOTU9roi1zKPSBADfUXuImKpbbusPe5XqZEfSzT3wLD0IbXmQeiR/rfPv2Rfb+a+8LwLafTpQlrqRzT1NqEXvcwGylqcAuScbqXnOfpqwp7VMatnSCbuWv5bt2LOtrfOW5qldzHqlAiNnpPsWd5RL6rd7NI0j01ormEfSAgC+K1dfaHnAVqr7n3Uf0bN8S116ZLWydq8AY5g6UHZGS55UcOxKLU9CznyakNu2PReXvRfEJ0/m8XaedcyU1tdS3kcu8rNWDEI4Lyi1OvP4BgB4s/ihfMs9R66etech9swBnit6kBxN7+n7LHizaQNlqZZfqytOGGd1a2p5UnDW04S4pdo2/Zblc3nas8wTJ/J4fUfzcEV5t7bK683LiHqDV3ce3wAAs8kN5xD/naobtQ4ZUVpnanoqANfawyOXZmpbct+n/m6dv5TnVDmmyqJ3X8T70FAbMIYpA2W5k8ZWrqVYS9fK2jpHU+uyuAYT4ulnpF9aZvt/Kr1Snnrmidd35n7qTetIeY96fN3pzvIGAJhZaQiG3N+pz7XprcsebbhwRn25tN1H528tx1K6tTRqD9Zb8gkct4QQfmb6saUCL7UAV27ebTQ+9Xdu/tJ8qfXlnhyk7Ennyv3XGngaOZBYMmO+Z8xzCPPmGwC+yHWbHm8+Xt68bcBvy7LMFyh7Sq4l2tsJlI2XtrJOpx2CJ2wAfM/M43K6bjO6q4f3AcazLMucXS9hdE9WWnNdjlelMSf2dD8uLTdrUA8AZjLjtXbmAB/fMeNvCzhOoKzRGf3uZ9Mb5FDh+VvL2HdnK40Jl/ucW67l+9Jydx0PuUFPAQAAoJdAWQc34HnK5j+jBWv2vmmo5fvacgAAADCTP09nADjHSAG6u/KSa0EHAAAAe2hRBieKA0R3db/8YpAMAGhzdDzRlnFMV6U3xvNtX3qY6XiHuQmUweR6AlNXB7EEyQBgLEfHE20ZxzQ1FupX3xjP374aLP3qdsNbCJTBxe5oVRZXYnMD9j/RHfKq9dYq/iolAFDWMtZoyzimkPLl+pggMcxNoAxOslYi725W3hIQ20678mL9VHAOAPht27oL7rIeb+qAIec5ZQAAIABJREFU/9j+BpUJzEGgDE4yYpBoWzHODXy/vXiXuk/kvk9Nv8OI5Q0Ao3Bd5EmOvb8JWMNcBMrgZeKXCbTMm5uv9fuWvAAA93gqSCY4h2Mg766XfAHH/Xk6A/BWLoIAwFOWZfn33/r56vWp+3ybY6BOyzKYgxZlAADwIncPT3DXWKgAcAeBMn5JjWulwjMWT6IAgD3ioFY8rXeeXIu1uOWMuiSrM48LgVngCksI4cfJhVUqMNYaLLvzQjVDAM+F+17KG4AvmvX6N2u+Sevdn1/e/1/edpjBsizGKOM/ueBT/ETxjjzUuLgAAAAAZxMo4y97324YN78HAABolXoBRcvn1N+pdEfhngnGZ4wybpEaiyBuwRaPgREvY5wLAIDf3HTzBmt9f63nbz+nxs3b3h+sf8fze9EEsIdAGaeKL0gh1AeEXf8uXRxzaQMAfNlV9SJ1Lp4eEzh3T1HKT+o7gWSgl0AZf8lVilouMC3zpF4ScDRvAADA+eJWW3etrzZmck9e3D8AvYxRxr9yg/bXLkjbpzvblmEt62t5KlRLKx6vAAAAOMe2fn9lnbuU7hnBOvcKQCstyvjL9iIYTz9D6gnR0ZZinhIBAMC1Uj1D9tTDc4Pu14ZbKY1vvJ0nHt7l6S6kwHwEyvil5yKSG3NsOy11gSpdtOILY27cs9S87DfzU7YjXXpH4lgGgPdI1XV76ikzLLenLr6nvpNapnWsMvUroJdAGVktF77Wi9aRaa3r5bgZyzVVkXvLdgAAc6m9pX1vHeWJ5VJ1kztaZ3kQDjxNoIykkW7aXSwBABjdW+usteDfGWlf2UVyT7pv3ZdAG4P5k9U6KH8IvwfU7wm05eZd05v1IjVrvgEA6DNznbUkfmnX2eIuklevI+eq8ZmBOWlRxi+9F/rc+GFHuUABADC6twbJ3rhNAC20KOOQVMVgT5BtpK6epOXGqai9Jry2b0stCvemWVNrxbg3z63pXPlqdQDgPm8Nkl0tVxdKTd/Wq3K9WErL1dZRSytVr9vbkwaYgxZl/KXljZMtci3MvlSReFPFKVfJiPdz7jXePenWlrsySFbbnpb119J503EBANBrWxeKg0/b6fF9SPx3aZ6edcTzbx/i5+px6zyp9QHz06KMS8XjGuSCDFqVzaelMrDnramtaZ/trDeulr5XiQIA+E/qIWvrPUEc2CrdZ2z/PrNlv3odvJNAGVVXB7F0QxvbSMGdo3m5e1tyTzgd7wDwDqPUkd4ifnFA3HIrZftgvqZnXuC7dL3kX2f2s28JSOS66rlwjWOk/TFjkKyUh5HKFgBgJG/u0vjGbYK3ESjjX3uCVqkLmJP/O/Tsx6v3+d1BsjO2JxUQ87sAAN6oJ6iV6q2yDYyt86TmTY0fFs8Tp1Wanmv9n5s/HvfMQ1B4J4EyDstdQErf5S4u8TSelatg1KY9lZczlnf8AQAt1Bn2ax2ntvWBfOu0lnnj71vSdhzAuwiUkdVzwi/Ne/RixjNaAmJ3PUU7GpxrXf7tTwV73kDb2n26Ja0etTR7tmEGo3YpjvfDXesBAICnGcwf6LYdkD41OH083t3R76+UyksuP6W8xcvHA89uB6N9IggXv4H2DFdsQ8tbQ1PdLL7qruD0XesBYF5XXJufrj+d7Q3bAF+gRRnQpNQkPTdvrcl7T5P4nu9rUtvS2ipy7zbVvrtDa+Vs1AF0R8rLGUYtZwDY64rr2luuka73MA8tysjSWgPe48xWWKlWd6npccvDeHqqFd7sctt8Vjql8i21dsy1lOyd1tKaNHccvHF/A5DmHP83QTKYi0AZwIf0BMtKb4zKvTUq9caqbcup7fTc/7PKlU1Nav5U2eXKMTd/nKfc9NK02npa1vXW/Q1AmiES/iZIBvPR9RIuMuMF8S0Vmrdsx5NayjAVLMvNV1tX7+9lhkpnazfX1jRa0mstk9oNTMv3e82w7wA4Lnctefs1IPfwC5iHQBkQQnjPRfwt23GHVKuhVBCjNbDR+ybSWrq5Vk3xcrn5RnF2OZ+Vp21ernZkfwMwr9T5/O0PNF3DYH4CZQAfEr+J8+p1HJGrXKe6/43qra2nrtiuN5YTAL853wOjW0IIP05WpLz1Bu8uyu9eyjuvtaVOruVTadr2u9TYZKXv13laW4fN0H1ju42p7d3Os/0uV1aptFq6a+bmz5V1b9ql/Zla1/b7mVoDwpe5rtYpI4D3WZZFoIw8F/9jlN+9lPec7Lf5HNln9jfMw++1ThkBvM+yLN56CcAz3GB8i/0NvI1zGsA7GaMMgKwrghup7n1vCaLc9aarXLfOq63r7dlfT+WVfXq7w559zD9xvLzl/AMAnEOgDICsK24eS+Of7THKTW5p/K2ztYwndtV671iG57S8oXR1xTH/xLHtGAUAtnS9BIALuPnmaxzzfM0TDywAuJ4WZWSp8MJ75N5IGbceif/ezpOafzvfNv3UOlum1d4amduOXL7v1NsSZ10mnrZNq/S5Ne3Svs5tQ+5zPD113OS2j/cpHfOtb0Wtvem25fefehtrab6W7xzTcD6BRc7gPMwdvPUSLjJKd7CvUN55RwJhpflzN5O5NErBrJbvSvmq/X2n2g11S9mUAlCl7du770rrqaXVky5z6N1vtd9z6zlhz/FaC261nnP2/lbe7EvbupcyqjtrmAVYOaa42rIsWpQBvF1pzJ9tBaOlstFaISmts/X73mVWTz+xrt1Q79n2Unqp+VrSbb3xT31fO26e3gfcKz6W9v6+a59bj+2e9bbO55iGfgKJXKH0YA/OIlBGlhMPI0vdtHjClFbrbjfLOlvTHG3fp7oytpZNqpVMzRnbv2e9Z+eB8bSeY5/8/V/lC8e06ypn0VWZu8St2+EsBvMHYDhn3AjffTNdau2y/juSzln5iee5MvigFc57bFuLHT1magGZq8x4XhnNsiz//jtz3pa0mIugBXdxrHEFY5SRpUUZozvaDedLWrtBtnRvLM0fN4fPLVdLO/eEsJRmbiyiu6Ty1jNvKd+psZdy68mVR7yelNKYZ6W0Sn8zl57zaumYbz3GW4/X1mO3dD4qnS9S6X3xmG7Z/z31w7fXJd++fXsoE57i2OMsy7IIlJHnZMPoBMreybnnt6fKxL7gLRzLbQTK+rx9+3opD57mGOQMBvMHgMEJkgFvUmrlWvqc+rvUOhEA9hIog4vMdJOZ6qoywwC+qa44o+aVNuv+bHkT46x6xyp7qgvpkwOnn2XW84EyP1ftvKK8/07v6utqHOSKu9ynutHHf8fzx8uNeBzyW89QALM58zhMpZW6Vj/1UG2bD3gLgTIg+WT26FvvYI+e423GY7Pnhvyp7Uut9+1lPSJlfp6WslTez0m1DKu9AOVtAc832FtnTAV63rAvzzyn5K7LIzzUbhl/FmYkUAZM7UuDLAPA1fZeV3tu2nMP4468lOWJOoB6xzG58lOuwNMEyiZ1V+T+7icELoxjK3XRrHV9GOGpFwBwvrMG+N+2JttbB9Ua/j1SdcyWuuj2u/j7XLq5eVvz1pKfPXkrbWstL73bdkU53U2PGM4iUDaRLwQavrCNIytVSktdI+LxQkLIjzmSSusozb4B4Dy56+p2vLd4/t55cze0uZv1bTqpB3Oj3rizX25MulWuLrr9LjXtjLHuSussjavXm7f1uzhP8T3T0XH8jpQTvJFA2SS+Ehm/MphCXa6y2rvsnfstrjjfvX7SUsfOXfuldu5oDcgfSedI0P9ol6e96+01eznHadxR3kfOUS3XxJbyaE3nirLepjN6eafSuqP8WwJQPY6Wd7x8Tzp78p5aphasOLK+vb5URx1hW1vXnzt+cvXZUoD3jryV1ldLt/aQuHfbesupNR8wK4GywX35xt/Twfc7euOVa34+QqXuy57cL7XKWmvrxiPpnLWdPYGmeJ6ry/tN5ZzKy5nlfcYNREsavYGcnnla92ePkct7T5pnlH+qnM8y4vnEtXp82xZEIcxZH+9t/XT3Nt65vtaHVgJfEMKfpzNA3YwXpbN8edu/YG3WfVaQbPvZRf4ZT++XliewZ6RTc/Z2rjequfXcXd5vLedtukfLO5fGHq3lVFtfSzpPXHdHK+/YXeV/Z6vbJ88nMz/QmjnvR6x1tSt/Z2e4Krh8x3x3luvI+xBGoUXZwL54IU5ZL8zK4jrrBTP1NGmdFjetzs2X+/to67GUXDqagT/r6/vlqhZPa5rbdcR/x/l4c3lfWc6rPeX9VJnfUR5Xm6m8Y1e0KL2rBe7d55MZj8+ZW1SdKRU0PbMFda5VZa0uuv0c76t4mfjvXH013taW30apblzLW27Z3Ofc9vRsW247etJKzQNvIFA2KCebvwmWXSt3wdwzLVfhtu9YjXJje7XceeuM7e85H769vEvXhzNbwJx5Drtynzx9vbz7+G5N7y53l//I55NUwGPE5bbL9rT6mWX7zlgu9V0uuLVHKQjVk68zlikF31rXeWR7ej/X9NTFj5QTvI1AGQC3OvPp89E09ublSOuK2jpL6e7J79HyPlrWT5XzunzNVeV9JN2Zg5tPHd/KO22U84nl5l5u62ut6zyoh28yRhlcZLaL6hPjOly1nplvet5ghv1y1hPwbfeJK23XFRu5vGcr59Q6Y63lXUqDvynve816PuFZa1fnEX9r29Zt8fRcd8JWtd/Kdh2p7uCtectJzZNbTym9p37DZ3SRd/7hCVqUDWjPjUXcFDzuS75OPzOPR9L0dGY8Z+6PuJn/nuO5pfn3ttK2XTbOA/eZYb+kxto4I62e71rN/DuYqZxXV5T3ke5ge8x0fX1DecfOKP8r9mFLei3l7Yb1t1l+b3uNcD2pKXV1zHWXPXOdpd9Ia95a1lNatpbenftvew4547wx8rHHewmUvUCuQrO6omJzR3cYqNlW6uPpPOfJ/ZIbM2X9nHuyGy/Tmk68TWdUyHuXe6K831DOe5c/Ut5HHi6t/5fKKbWOnvLOzXPmzeYM5R27s/zPdnZ5u77+NkMgaa83bhNAC4GyyaUqV2994he3lBvdbHkNIT3WS2laanrqqVrqpjd3I5y6kWhtPcA4ntovpSe3pe/j7/amM9p2372+t5fzU+u/q7xb57nbqPv7ivKvpXeHp9c/m21dRdn1SdUZc/XO1L1NLlCdqjfm1tXbIrs1MJrbnlq6pWXOWndvnT71OZ5eeyCQmlbaT/E6a3mHswmUvVTrSbj2ObXM0TSd8MaTCmqtf8fTtp9zwaxcBWT7pDq1/M/PT3Z6Kh/b/KzpMw77BWBOLa05j3jjdWG2B7ojiOuFIeTrg6n6Ya3OWnuYG9dHa3XOljppvH0ty+Xq2bX6eUqpLEvrKtXpW/ZBbr/l1pPKZ+2+orUM4AwCZS9UCjyVTng9AZIjaTrhjW97sWu1Z97c06lUfgCAZ50VBHrrgxTBsn1ayit3D1JLt1SHrDUA6E1vm8Y27dblWpXSO3Ls1er/e/ZBab7UNrTmwW+MqwmUvVDPRTo33xkn2fizE94cUoHNq7QGSkt52C6ncjqOO/aLAOp9lPX9lPm9lPd/7jh/31nXuJtg2XmeKMtanbO13lrqHTGi3G/yyn2QC7rlzgtvPm8wHoGyD7rihJdL0wlvPqlm2j3LXUnFk5Xj4D7K+n7K/F7K+zk93dh4rxH3/9E8zRYw3Vv/P3PdtTy05HGmMmdsSwjhx8E0lt4feE9f9/hz6WlH6gRf6mPfmmbLvGeVzZNmy2tKvH9L01NPyrYXsviilnuyFi+TWkdPvrmf/QIwpyfP3zPVm1q8bXta7Nnm7T1BCPkueqU6aelzTa6uWuoJcyTd2rzbdbdsV6lu3JJObp5Y6z6o1f1LZd1yn1DKYyqfsMeyLAJlI9p7kdlqDXDkTq615VvTPOOEV8rvyGbL74wEZMZkvwDMSaDsPG/bnhZHAmVnp8u5ZtkHs+STsS3LouvliPY01S3NezSd1mlH0gMA4Ltm66rGPRwTz7MP+KI/T2eAZ1xxwnMS5U6lJuyjDpT6BfYLwJycvzlqz/i22//j79xbPGu2fTBTXhmfFmUfc8Wg+QbiB+BstfFSzpj/yHXrqgp5aswW11e+Qquy+fXsw7N6xHCNmfaB8wZnEygb1FUVhStOIMat4Am1F1jwDPuFs/RcB2svsLnCVennBlrew++PHs7fnMnxw10ca1xB18uB9TZffqtZT34z5hlgRkffsgbAeX5+fpxjucWs94mMT4uyCXz5BPDlbQfgfvGr61NdIHOvt29583O8fOu03N+55bdj/6TyDXC1XLDMOYi94uPJscRVBMoG9+UxSr64zQDcJxXcWqfFrc6286amb+fPBc1ywbdUMGubdmo9tTRrgT7XV7j+JQVXpj/LbziVTy3N2GuW4575CZRN4gtPZN72hMCNCMD9esY1K4mDZzWt5/tad6SW73uXWbk5hd9mrKvN/luescyBbxEom8jbn8i4aALQotSlsdb1MRVIu/PBRq712B1pus4CANQJlE1OpReAL8kFtXLdD9/mjKCeFs8AAHkCZQDAcLaD0W+VWlfXWmiVBriPxySrDeSf+js1dlic73h67g2cubRTg/nn0tz+nXsJAAAAfxMo41VG64p6R37c8ABv1HNu6xkfrDat9Ll3rLLc/C35aF1HzzTXCzhm73jBqbfW9qYBwH0Eyphebqyar/j69gMA3KH0RtuW5Y6kAcB9BMqYmopFeSBrgDe4s8tg6Tyay0ctf0fzn+tWCQDA+QTKmJJxVtKMQQO8zd2BodK6St2mam+bPNIVP9UCBRhL3MJfi3+AeQmUMS2VjrSjN2QAoxAcAkZUelFH7nMpDQDGIlDGdNw41e1pfTBzhS3ufjqrJ4/rK8vt6n3ifPBO8dsgS/s5ddMaL5cbHyj1Rsvc59x6e7pi5t6gmWqBsrerJ3Ct1gH8ay1Ue+YH4D4CZUxFJaLdnmDZjGX7lrdHjRDgU26MJhfQKs2TW249J6YCcPE8LevOBbxKy23XvV1fqgXKnvSBZ+kmDfAOAmW82luCKABf1Hq+3gaettNqae4Zj6xl3pZ1p+RusFvTBwDgOIEyXm20V3B7yghwTNw9MddN8ui5Nteiq0VvS94vtP7lGlcHTa9Mf8bjONXiNJare27/j/9elwNgDAJlTEOQCYBcF8hcC7A3PxxxXSSEOQMss7aK3FvWM+4jgC8TKOOzSoMo56aX5tummRqEOTfuzXaeUbXcjJ0xT+5V6mc8dW1Z997vW/I982Dce/fbmem0roP3SJ1/c1KtyVrPwaVxwHKtP1Lfp6a3rjvVAqUnfWAcAtgA8xMo4xNSN1ulQZTXZXJBrdRgy9v0SwNJ527QrqhUnTGobMtT3zPmqQ163bOuPeve+31PvmccgHvvfjsznZnKi3O17PdS96fWz61pXLHuM9IHnieADfAeAmV8QkulJRf0qqWbCoy0DgI9Q9eDlm05a57cckfV1n3k+978zRb0aSmbM9Kpma3coIfjG55zdl1shrodAGUCZXzaGS2uUloHgXZj9J9aS70Q5rqZTG2PblP7aFnGWzkXcJezuq+n0pm5a/yV+XXNApjXn6czALO7q3vjF1wVuHxKqQvm0RZWX6TMeJv1XABX27Z4vyIdxzIAbyJQxqttB1DOKY2DlRrIvyfN1LzxWGdvCgwdlRsgexal8cpWb97XR47l7e9h1v0P8DXqMAC8ka6XvNqRm/aj01umqVz+p/YGuNGVBqOfOfjX6oz9pYslwL1SDwRLn+NlnasBeCMtyvg8Fb05jLyfWseke6szt7+0n0c+BgBmFHelTD2wmn3MUADoJVDGZx3p9rine1i8zCwBlVxX09S2HJkn7np3ZgW8tu4j32+/y3XVjcclm6nLbU/ZHNn/uTKZrbwAZpYbiiLVIn6WegwA9NL1ks+q3XSXbsz3VBBnHauqpbvp1fPUvquprfvo9z3rnWW/r/aWTfzdVWUMwDG54Q7ilsK5YJnzNABvo0UZAAB8UOmhXy5AtqVlGQBvpEUZrxZ368sNFh5XBrfdwWpPVFPTay3Hcuvb5rUl3wAANbnu77WX6LTUj1LzfVEqYDhjTwIABMp4ue2YULkAVCoQVQpQ1f4uvf0wzlcqjdZ8X+EtT4Xfsh13U24A77Sn3rD3jd4AMDuBMj6hNlZSLUCQ61pwVuUw92ap1vG7zvCWiu5btuNuVwZf7ROAsTlXH1fqhqpsAeYiUAahb2D/s1vd1Lp2AgBcQd0DAH4TKIONJ56oxt09AQBanVF3UP94Tss4Zq1j35bSyC3TU+8VWAW+QqCMV8uNA5YaVyyE9ED9qSBWvNx22dz01EC68bTaywR6B/XXlQIA3uvKa7w6RL/UQ89SGbaMa5tLN7f+km36ex7QeqgLfIVAGdPYM5B965hfLYPT9gxge3Sw2yfHKgMA4Hq9dbrSS6MEsADO8+fpDAAAALzB3oebZ7fgW9+evv28/T+eN15uO3+cFsDbaVEG0GnmyqIWiQAwlp56xbZVWS64lhquIzd/nFY8354eHQCzEyhjKi7W7ZTTtWYs25kDfAAwi96ukL1j0LZoXX/PuGYAXyFQxnQEy+qUDwDAc47Uw/a8xfLM9bfUtc/II/9509tPR3876uj5YwzGKGNaWsekCZIBADxjO6bX3rG91i6QpZdG9bwB/Qq1PNJu2+211BqxtaxbWgn2ptmTfm+Q7m6OWVoIlDGl2oXkqwTJAACesW2psg0i5eqrcUCt1kKnlE68/lya8bypAf+3acRv2Czlg332vv10yz0AnEvXS6aWC5Z95UIRb/tXtjuE+lubniqLnjy0NF3f0+1hhHIAgC/JXdNLQasjLYRqb9fsXaYlL+oU17vi7achhF9B29KLHbbzrcuW6pal+5E4eBv/nVpn6nPqBRUt6bfkH1IEypherY/+mznRjyX15PWMIFjPunryAACcp9ZVcibqD/eb8e2nuQBWnM/c37ng1zYP27zFy7amb4xregmU8UpOgu93xhgOZ+sZk6FlfIdShckxDgCUgiQh5B8ozzoQ+5uVAk57zfL209Z6/d48CJLRS6AM4Eapp2JnpQkAfEuuFfneB4rqE+M4o7vgkf3Z0grrrDptrtvnES351yWTHIEygJvVmqn3pgUAPK/Wugt6tPY+aKlHXvVQdfaHtTPnnWsJlAHTSj0tHeWCV6o4nJnH3HgObzfzNo5yjLZS1vdT5vdS3pwhHk9p1fLinm0a8TKlN1HWBkffrqNl8POefHOe1rpsaR+nvi+19op7OOQe4paOjTiN7fy5fOTWlZqnNH9r+i35hxSBMoCTPX3hvWKMixHNuG2z3pAr6/sp83spb86wDZbF01NyL+BJBd3iQc1zA5mXAiK5ZeJ5zmz5Tl1r+abmq43f1btMS15y3X1Tn3vy1tKCbu+ye+flu/48nQGAI84Y4PNMV4yxcDQfAMA91mBU/PfetEqf96TROk8q4Mf3zF6fnD3/PEeLMoCTbJtyp75LNQ/PPYXLNQtPNXPfpqOrBABwlHrE/e4eWH7P20/j6ak66ZHgVG89NjV/qRxL6R+tQwvKvYtAGTC9UcblKl0cW1q+9czTkgYAwBFu/u/xRDnX6q2punXpYe3qSJ28t06fy09trL4z1p1anvcQKAOmlhr4s+VCpeVVuz1ltXe/XOGsJ7SlAZePpp1az97yPjs/vc4sk1yF9cxtU975dBzfeVcd52dv1+zn77fLtTLPDZaeG94hNaZYyzIty9v39xGU3K9WdsqWXgJlwLRyza1zF8MRWp3NrPVmrne/XC33ZPGMdM5KO+Xr5b1Nb3XlNn29vB3ffc4smyvLeTV7eb9ZqlxrY5PtaZneO1aZ/X2vOFCZUwqspj7nXsxQWqa03t6ujLkHL7nPPelvlc6je4K/rflN5T9X/j3bw/MEyoAp5S4060Upd3E+e/1f1VuhSe2XGZUqnVf6cnmv7tyWL5e34/v9lDeMqyXgs/6dmvbz8/utqanATanVYerc0NqSMf4uXt86z/bznvSPll1vWrX8pso5nv+J6yv7CZQB0yo9UV0vUHeu94tSN1a1/TKK3qeFqe/uPha+WN5P+nJ5P1GJn7m8VzMd528ob/iabeBpOy2l5be9ftf6+47nbVl3Su4a05p+r6Pn21wgsFauqXSYg0AZ/6+9O1qSFMUCAIoT8/+/nPvQ665NAIKigp4T0dFVpiJerEy9Agmf5gOrj5ab6lFifuTpZrztET2O/2vxPpq06XXsX4v3GV89v1d3x/3ueAP3iRPrqV5M2//P7Ofoe1PLvks9vmrL33vY0HJ9VltW/FquHWp4r52HRBnwWjUf+j6w9vWOX4+YX3Fz3PK08Mz+a56yHt221zZbVyUiauN95ia+ZrvR4h3Cs+f3kRuZePu9ehzdttc2sSuTbUd6IbS4O97AteJEe+q1XDLoyaT31ftuee+sTZYdre9eO7SUwbgkyoBpleYh2BrxCf5T7rg5q22XERx5WvjEHBNfjXdq3Tti/tV4P+Ut8V6NHve3xRtm1zIkO9WbLPXZuf6f+jyNhzbGCZ+911PLa/eden9sKT8Xj9K1QVx+S1m59/PSccfH0HI8jEOiDJjS+mGTelq/vp7aJl7vzP5n0+NGZ++4j7TLU0oXVbmnhbmLu6uO6+vxvpt43+tN8V61xn2EZPt2ndniDW9Q+7dVSgTV/l5bxhX77lF+r3od2VdpvdK2NfFnPEsI4afBgFmlbvKufk+btbv0nfW+ul1ajiWXCMj1Eou3ST2BLS3rVe8WV8a7tc5XxLtUVqkeV53vbzy/a16rqcts5/da/pFjTTl6nh85nlnjXbP/GT9jY285Duhptr+L2epLH8uy6FEGzM2H15hGapcjdal9WjjKcY5SjxCujfcoRqpbr3ifKe9qb6nTLOf5iHUC5jZbz9TZ6kt/EmUAfJqnhfcS73uJ9zPEHeD/Zns/nK2+9CdRBtDBmYlYU6/XlrEtJx6wFDz1AAAOXklEQVQu40O+zNPCe4n3vcT7GeLOVWb+QoW3/D1oA/gOiTKAk1Lz0BxNgtVchOW+fSc3F85b9TrGL8TqrJ4xEu86zu979Y6TuB+3fqnA7Df2VxzHjDF529+CNoBvkCgDOKll0u3ab3lrLWvGC7czvna8TxLr+4n5vcQbANj65+kKAPdav/q9NhnTsv7ZOm1/f5s1sdUjlr/fr5hQe8OTeAC+q/ah0ejechwAX6NHGXzI2SGCVyVg4gvJM/sYOUm0rVuPer5leAoAwOrIXH+phKTro2tonz/E4d0kyuBDzg4RlJjZV4qPuAFAnbdcczx5HEdvylMJgPiB5h3HVPsQNVffJ8+fHrHP9UYc5W9i5vbp6eo43J1cO/ulNG9pV0MvgUO2QwhTP8dv6keW5X7Obb9dt7SPq7zlgwEARtBryoKnPXUc6zXJOmVD7VDQ3IiCljJ6y8Uvd1Of+0bwu/SIfaqMUYfzztY+V7kiDkfPpaN6jHh5A4ky4JDUG33uQmq7vLQsLjcepri3/faDpLSPK8TDKu9w5/BYAHjC9nN85pvqWY8jdV3x5HVGKn5f68k/arIsBO2zEof5GXoJH3XnHFl7H+g1r7dus7rjQiLVk2372l5CMJVky80n12sutxqt+zqy/hvno+vVRqlhLqXfn6jjCMT7WeI/lhna46i39UB5+jjOtmlLu19xrC3XAE/HOvbE39PdMZi5fXq6+lq1dC7llm/v3/bOvdbPgm3nhfjn+L4mt89RSJTBB+XerEK45g3rit5WtWXe8QZc2keqh9yZdWqSkr3UJkJDaPuiiF5G/XBtiVtLOXu/P1HHEYj3s8R/LDO0x1lfaMeUM9dPqeu8O9v0THL7bFlHt0k50gZPxz7edw+jts/d7r7/OHIurT3bUr/XXLuXyk/di6USZPH68Xajtr9EGXxM6s1p700xte329zuelpwtf+Q34jc4chH8pZtXAHjKkQdeoynVLVf3EXoqvSH2NWZtn96ujMPRc2nv9xa5e8HaTgPb7UYnUQYfsr4p1bw5bZ8IbJfFZW1/j7eJnz6U1o3LTD29qClz+3NqO8aX66pd++Qqd54+fQ60dl+vKa908dHzaV0pxqMS72eJ/1hmbg+uc+YcH6XneNxrZTX69d9b3l/26j9r+7R6Mg5Xn0u58lPX5C1ljk6iDD6k9U2p9ulA7ue9ss6+odYsu+qNeIYnITNIffimumrH66aWl7p2h/D8DVtcp1xdUzewpePK7Wctq0fSIFW30Yn3s8R/LLO2B8974vP0yPXqeh1wppxZPP23pX3++HocUtfkR8sYkUQZQKNR39BHUfuht/ehWpOAza0/g9yNx+jHMXr9csT7WeI/llnbgzY1SctcImy7XXwjPOJ5MlqdesQ+XrbdbjYz1vkKR+LQ6++49u86tb/cg5JUL+Lt/3E5qYfgo5IoA4blqfS4chfMuQ/p7Xq5D9q72vjJi/3chUZ8gbEXn1IPkJSWY65dd/SbphDE+2niP5YZ2oO+jsY7tZ22a9Mz9nxbr3Op9u+6dn+t27Y+AH+aRBkwrBneRL8ol9RKPTEasQ2fqlMpGVjqvp564rd34xnfENcec0tvwBHbdku8nyX+Y5mhPXjGG87vWYk9vVx9Ln3xXJUoAyAp1X06hPRNT27d0nq5Lt65dVI9GGq7dufqfYW9uNV2X3+yjvGybd322vhu4v0s8R/LDO3BGLT5c8SeXq4+l758ri4hhN8XDxwAnuLJ373E+1niPxbtMafZkrZbbzkftAF8w7IsepQBwJ3cRN5LvJ8l/mPRHvPSbs/TBvAd/zxdAQDmtCx/f8X1zE9a77DGq3ShfVUMv9hWb4p3XN4M3hT/mazHHh9zqj3OnldfiisA32LoJQCH9eqdoJfD9bTVvXrHSdzbfPl8b6nzjMcHAFdalkWPMgAAAAAIwdBLAApKQ3hyy3I/57ZPfUvbjEPNtlLHmDvO3Dq5b6/bG1rVsuwtbfWGeMf7ye13RG+If+44SvV+k73zL/d76udUuQAwE4kyAJLWITm/3++vm6B4WQh/T3C7/ly7/bp+abuZlI5xfW29eUytk1s/Lnsvrl9pq7fEO45t/P+o3hL/Wc73q5TOv+1xx+tvfy6139vi9SY1Sfm9dY4k9o8kUXsnXveOp2Wb2v35W4A5+NZLAJL2bm5qXm/dZjXzhWTpGHM3mqWyzu6z9vXWbVZPt9Vb4h1bkwyje0v8Zznf7xKff6lkWSz12lfiNatcO8dq/z72/oa35R9JoPZOuuaOvfZ97cj+/E3AHCTKAEjaXjT2urCrLXOGBEHOFXF7Yp+ztNVb4h3C3713Svverv+0t8R/lvP9jL1zJ3f+xXFpicHM8fqC1vZJnSNxT0KANzD0EoBL9LhoduF9D211rzOx2g5F5Jgvnu/xMNbWbUM4l/SaLV5f1LsXazzMcDskN7VuvN12/dyQxdRrpW1L67XULbd9a/2BcS0hhJ+LLQBS4gu7mqfG2yfOqRusUplnei6MpHZYWEs8U+vXxnWv7Nnb6i3x3pad29eIfxNvif8s53tJy3CxUmz3zr/SflLtN2q8+KOmneJel3Hvstaf4/3urVfad2qd7fHU7OdI3c7UHxjXsiyGXgKQlxue03v73FCfWe3Vf/t6zbHWrP/ltnpLvHus+4S3xH+W873kivOqNdat7c3zrkji1Pag2tvf0Tr1+Nttfb9KkRiDOUmUAQAMwk0VT3L+EUKfXqxnzqNUj7GZ1NR/9J7C8HUSZQB0tZ2Xw8Xf2N7WVkeHeV09PCzuWZGK9xuGqN15DKVzNlePvfP9bP1nbsOZ605/Nb1Eaz833vL50puYwNjMUQYATO/szdjVN3Mt5c94YzlanUvJsNp5mHruF0aUmpdvb73SXF3x63GZpfkHc+unts+VUbNOakhovP+abUrb19YfGJM5ygCA6UlOPEv8YU695qk7MuffkTnEarbZW6dm3sMedTu6DjCGf56uAADAUdtvQCs99d++Xlo3NUwytX68/Gz58evxstqJse9WG/913dTx5n5PxWVvm9J+a5fn9he37157j9xuMLrZE/Cz1x++TqIMAJjaekNSGiITDxdKrbtN+sTr5pb3Kj8etlNT3ihq6piKWen44wTc3tCm3L5zr7e0U9wm2/+PlA+jqHkIsLd+zWu1ddmWM2uSafb6A38YegkATK3lhqS0bks5qcRPa/m1SZTREy2tc6/l5uzJlbkX09r4pJJZe/tOyd0E15YPo0j9/eQm6t9L/pxNCseJ6FnNXn/gD4kyAOB1tjdsvW9cSpNVt9jeeJZuMGe88Yrjn4vZ2WOrjWFKa4K1tZfIjO3GN+2d23pIAV9j6CUA8DrbIZNbPXr5lBJkV/YimqmHUhz/vaTik8d29b5naje+qWbYdMvQytp5/VLz/OXmKYxfA7jSEkL4eUIAAMyqtvdYbu6pePvt66myc/s7W37q9e32o16v1cS/FLPtspZYlZbvvd7aTtv61iRfc9vDaOJemXHvydz8gbVlxa/l1sntc287gN6WZTH0EgCYW+sN0968YnvzY+3tr3f5o98Q1tQvt87ZWNXsv8e+e5QPs+o5RHr7e+uckXqTAXeRKAMAgB16sfB2LRPy7/Ukzc3rd6anrL8/4C7mKAMAXi83580s5fOcdV4kN+l8QUtPyr1eYSk9hiR7nwWuZo4yAACAj9mbb3FvvV5l5RJfuXkK3bsCV1qWRaIMAACA/vTGBGazLIuhlwAAAPQlSQbMymT+AAAAdGGIJDA7iTIAAAC6kCADZmfoJQAAAAAEiTIAAAAACCFIlAEAAABACEGiDAAAAABCCBJlAAAAABBCkCgDAAAAgBCCRBkAAAAAhBAkygAAAAAghCBRBgAAAAAhBIkyAAAAAAghSJQBAAAAQAhBogwAAAAAQggSZQAAAAAQQpAoAwAAAIAQgkQZAAAAAIQQJMoAAAAAIIQgUQYAAAAAIYQQ/u1RyLIs//v59/vdtrxUl3j73+93qPx12/jn1LY19QMAAABgTKcTZXHyaJuUunJ5TV3O1DO1fU2ZAAAAAMzp9qGXV/W4KiW4fr9fdr+l+mzLTK2n9xgAAADAezw6R1mpB9iRcpZlOdWr60x9eh0LAAAAAM94LFHWe5jitufYkbINmwQAAAD4tscSZWeSWrnyaqV6f/WuDwAAAABzeXTo5RMMkQQAAAAg5dWJstI3Wu71HGtJqEm+AQAAAMzv37MFxMMVt98SmVoeJ6j21s8tr6nD1vp6vP9cfUrbS4oBAAAAvM8SQvhJ/AAAAADwZcuyvHvoJQAAAADU6pYoK835tffa+q+07GzdcmWd2UdLPXseTy+j1QcAAADgSV0SZXvzdsVziMWvbf/fLu81JHSvbmfLrSnjyuGtRxNehtwCAAAA/N9wQy9Nlg8AAADAE05/62UqsVX69spSEqz0+lpm/O2ZqXLjdXP7yJWZ20+r3Lap5Xv7Xuudq3PquEpl1Rzn3jeJAgAAALxJ9x5la8KmNbGylyRby0wlirbLU+vG5eSSQnG9S2XVHk+8bWr5dtneMebWidfdK2vvOI+2IwAAAMCsTvcoK2lJspR6nNXMcbbVsm683TY5dCRBtt1Xatsjiace9dnbf6pcyTIAAADgSy5NlLXKJctywwpL5RzZ97b8uC5He5Qd2fbOMlepL1PY7keyDAAAAHi7SyfzP5LM6dFr6sj+eyaEeiex7rQdehmCBBkAAADwHUsI4Xc2GVIzmX5uWGVpYvncslg8F9feJP17iazchPZ7r+3VOTeRfqqONcviMmu3S9WjpgwAAACAt1qW5ZpE2dF1AAAAAOAJy7L0GXq510tLkgwAAACA0XWbo6yUCJMkAwAAAGB0l07mDwAAAACzkCgDAAAAgPDfb718uhIAAAAA8LT/AJSadt3xhfAEAAAAAElFTkSuQmCC')
