# Supplementary material for: Identification and functional analysis of non-coding regulatory small RNA FenSr3 in Bacillus amyloliquefaciens LPB-18
Source: PeerJ. 2023 May 15;11:e15236. doi: 10.7717/peerj.15236 (PMC10194069; doi:10.7717/peerj.15236)
Supplement: Supplemental Information 4 [file peerj-11-15236-s004.zip › KO/CK-vs-T1_map/map00310.js]

getPicJson('data:image/png;base64,iVBORw0KGgoAAAANSUhEUgAABVgAAANeCAYAAADnc2X2AAAACXBIWXMAAAsTAAALEwEAmpwYAAAgAElEQVR4nOzd6bKkqLoA0MyKfv9X3vfHuXZTbGYn0LUiKmqniYBj6ifC9/P5/HwAAAAAAOj2z+fz+fz8iLECAAAAAPT4fr+fP3dXAgAAAABgVQKsAAAAAACDBFgBAAAAAAYJsAIAAAAADBJgBQAAAAAYJMAKAAAAADBIgBUAAAAAYJAAKwAAAADAIAFWAAAAAIBBAqwAAAAAAIMEWAEAAAAABgmwAgAAAAAMEmAFAAAAABgkwAoAAAAAMEiAFQAAAABgkAArAAAAAMAgAVYAAAAAgEECrAAAAAAAgwRYAQAAAAAGCbACAAAAAAwSYAUAAAAAGCTACgAAAAAwSIAVAAAAAGCQACsAAAAAwCABVgAAAACAQQKsAAAAAACDBFgBAAAAAAYJsAIAAAAADBJgBQAAAAAYJMAKAAAAADBIgBUAAAAAYJAAKwAAAADAIAFWAAAAAIBBAqwAAAAAAIMEWAEAAAAABgmwAgAAAAAMEmAFAAAAABgkwAoAAAAAMEiAFQAAAABgkAArAAAAAMAgAVYAAAAAgEECrAAAAAAAgwRYAQAAAAAG/XN3BWq+3+/dVYAmPz8/d1cBAAAAgItpwQoAAAAAMGj6FqwbrQOZlVbWAAAAAO+lBSsAAAAAwCABVgAAAACAQQKsAAAAAACDBFgBAAAAAAYJsAIAAAAADBJgBQAAAAAYJMAKAAAAADDon7srcJTv9/vv3z8/P03ft0z7fr/F71rKK0nN25pXPG+pzFLa0nK21jWcv7fetbxalqu0/eP5U3m37jMAAAAAEHpMgDUOErZ8nwoslgJ7cfowyForrycA2bpsteXJldO7nLn5jqp3a17xvKUgcams0W0IAAAAALFXdxFQC561BtZaA6Wj+Zfmbyk7DqbG5e6tx5Znb8C4Na9S0LylXi3lj25DAAAAAN7tVQHWniBgOM/R+R4ZzKsFK3vyudLItjjTbPUBAAAAYA2P6SKgV64lZ6lPzpKW18mvCuAdVU6p79IwTfy6/Wiw9si8RugSAAAAAIBer2rB+vm09dW6pRlp7VobkOmK4F1vOduypgKqYcDzDbRkBQAAAKDH6wKsrcJAa+98tXmuCla2llMLotaWKRegHXFkXqMEWQEAAABo9YouAlpf+z7q9fArA3R3vtKeK7ulTnGaPXmdQZAVAAAAgBaPb8HaG6A7KqjWWuae8nqWLexbdqTMIwOOVwVNc3VuLf8t3SIAAAAAMO77+Xx+Zg4ktQ46Vev7NJUuznMLvOXSxNNLeeXyK9UtJzd/qv6t5ZQGsKqto1LeLUHYUp6j67unzq3Lun3fuu/NfBwBAAAAcLzv9/ucACvcxT4KAAAA8E7f7/f5XQQAAAAAAJxFgBUAAAAAYJAAKwDAoO/3+++/s9LvcdQAlal8w7zPKgcAAFYgwAoAMGjrf7t10Mqfn59//10RlDyrf/A43z3lCM4CALC6f+6uQCsX3wDAynqDkFtAdvsfAACYkxasAACLCV/Rz72qH6dJpQ+/y03vmZb7Ozd/bhk8WAcAYCXTt2DVYgMAeLNUK9ZtWtjKNU6bmh63io3zTU3PTYvrkiqnlmduevw3AADMbPoAKwDA07QGD2stOeOga01rwLLWR2zL973zbLReBQBgNQKsAAAniFt5htPjz3G6VAD2yhadudaqV+Sp1SoAAKsRYAUAOFguGJp7Tf5pjggG6yIAAIBVfD+fz4+LV+AOK78G6rzJqhx3x8qtz1xwtTddrc/T+HPLa/il9LmWtb15x2W05Bkv64zbGwAAYt/vV4AVuM+qrZNWrfcZUsGSI/K7cv2+bXuuuryr1vuNbCsAAN7k+/3qIgCAMaV+JEe1DoJzJIEgYDW5VsdHpt9zbjwryJ5q7fzmc/jKbySwjjcfYwA9BFgBOIQLcN7uyhbYpcBSrh61+u2tfxjseXvg62xhVww1qYdhZ2+bs/IvdWnRa9V99Kjlh1b2OYA2f+6uAABrKrU2/X6/v77bpsVBmFTa7btSnuHn8P9aupbvamVD7OoBq0rl5L6r1W1v3bf5nzpw16p6t0Xchy7zCM8zjjGuEu5zzgsAeQKswPRaLuZKgbrWfMI8XEC22S62Uy3XwgvxVPCpFJCKb/BTecaviMY3nrl0ucF3Uvnl5nuDO467Va3aEg565R5E7Xlw1fJAqzat9CAtNS23DLOeh7a6Oc9wt9R1HwD/o4sAYGqtQZ7aTUdLkOfo/kTfohTALKUvTUt9zuXZesO5J93b9oc7j7vVAghxQL5U/9RrlqkHAdvncH3Ef5fyyJXb02VAqrywXqnPvV0SMLdUNwRhcCXe9rmHWHH6VL6p6blpcV1S5dTyrB1fM+6zM9aJd3rbA2eAVlqwAlNrvaGoXeid/Wos/ym1TJ0pzx5veyXzquPuKVoeLtRacZdaZpeCuLWyc9+X5suVl/p/JH/u0xo8rLVQS7X+L+l5wFUqe+S3vLXF3ayt8mYN+PJuzu0Av2nBCizv6FYnbmbajK6n1HxXrPMjyrBv/Gf21l5X6glIp4KstTxL+ffc5KaCoLWyU3LbvDV/zpVqKb1Nz+17peP5ymM811r1ijxnPI85vzKzVGt0gDcTYAUew4Xe9VI36LmWbKnWcLlXnXOveabKzbWUi/eDWnlxfqW68x/HXVq8L8b7XNwadE85owGpnrJHtrN94nq5bZR7Tf5pPEgDAO4iwArAkFqrupFppc9HvIZaK29P2fR78iuGuVaAtVf573B22QJWx0s9HPp8yn1It7wiv/2fe+hVeggWl9H64Cqsd+0BXS3v2sO8XF2e8iAttY1Hl6d23KYeQOa6OrnamduyJ++79ynnXoBrfT+fz48TL3CHnr7gel/BPbM8F6zrsc3+47g7XqnldC1NrlX1Ni0VvAjVgtQt87WUHdY3FTxuyR/ONPM5YsRR3fBc3QXPLNvhzHoc9fv4BE9fPoBW3+9XC1bgObwaSEqqxRXHcdzta119RCvu3pbbI2Ufkf8ZVm4BvfI+DwDA3wRYganlgmOlVwzjNC358Fy2b7+rjjstHNcy6/lyxjrVrBwYnpEHaW1yrda383Fqevg5TBt+XysrV04q79E6p9KW6pXLs1T3VF495dfeZEiVmXuToLQMtfx61n9NKk+AtxJgBaZWaxlVuqAbafnlAhGuO+4cb2sQCGd29s2/5QJw8d9bcCx86BVOT8235Vl7SJAK7MXlpPKOl6O1zrW8csvSUkacLvycK7/08DE1f2r9pvLM5ZObZ8/6B6CPACsAtxkJ3OT6ezyrPJjRlceO44XP5/rz9RNd9RvU0oKyJf1oup75wwBhKv1InVsDwGEdRsroLTMntw5GW5T2fFda/wD0EWAF4Hatr6jlXpUrvZ6mVQZPduaxAyn2uX1aX7E/q+yZ5F7R31zVwvKI9TJa19o6ONOdZQM8kQArcCvBL2KlG63U9NRrcWF6frNunumoY+dJasvWEywczefp6/fzsc/1SgXirlwfo+v/6O2W6pLgKj2v8V9Rj9Q6OLv8O9c/wBN9P5/Pz5svcAC4T8sFfalPsziv1psEv3us7oxjZ0UtrddL37cEU/bk09IybxX2uf169teRdVQL2KbKCNPnunQozderVE5Kqay4bi355lpWp6bVlr2l/FTaUn618nPztGzL0nd7jse3Hs8Aoe/3K8DKfzy5BGa13RAcFWCFt2g9dlZ2VCCvFvwazSfXUu6peva50bcOVp6vJZDYsg45193r/+7ye6xUV4CzfL9fXQSg3x3gPrXWHiNaWtg437G6o/fvVY+J2QKVPYGG1db52fvc3nP+CvOl1qHrcAB4BgHWF3NBx91muzHu4bg5z0hrtNLrbivvZ2dYeX047sqOOnYY88Z1aZ8bc0bfq71dWVzliPuNq+u+1fnudaZlKMBaBFhfyg82s1hxP3RzeLyW/SA3OErt5m301c4nc9w9S217jh47b3LEddGevjNXcub5+g3O2j9a+gC9SriMR3Tdc/X+cvf+eXf5AIwRYH2hp1/4A+voPReFN+0j+Tj38RRXHztP5rqojX1uvzcvOwA8nQArAEtxgwpjHDu/hcFVgdbjWZ/3iFsK5z6H01LTW0amjwfkKr3e3tKiOVdmre4AcLc/d1eAa7l5AIDnS7UcLE1/ojDQU5qeWifh55Z8wn+pYNFb1nnKm/a5GWz7YCo4GX8fpgmnb8LX/OP/4wcTcVm54GqqvJY65L4HgFlowQpMr+XBQEuLhlo+WkXwZlcdZ7k0jj+OVuuXubSf5QI8e/KBKxwxmFTP+X1PFz25h0AtdXBsATAbAdYX0XqVFbW0eukNDLXk4XjhTa46znJpHH/Hiltfpl6ttY65gn1uHbnuBOIuAM4os1aH1u8B4E66CACm1nrxXAvsuAiHvCuPM8ciwHzuDFrGXWmUWq+Wvud6HpwA/EcLVmB5RwxQErbQcLEIvxkIaA25FsK5tE/Ylvr3nFNLa3XyRq5HUgNTfT6/B56qDXKVajla6l849fuQ63M19V2pDqk+k1N1BIC7CbACj7E3OCq4CnWOE2ZiP4S/pY6Jln5Te4+lUp6lPoxbvxutFwDcRRcBAP8v1bIDAODNPFQDgDoBVoDP3zcPgqzAikbOW851nKG0X9nn2t19PfL9fgVXybJvAPxNgBV4DBd6cD7HGcB17gyy/vz8ON+T5FoA4Dd9sAJTSw2OEH7ODdQQz1PLp5YXPNlVx1kujePvGKVt0zIdjtK6L9LOOmQW9kWANAFWYGq5C7gwMNMyby2fWl7wZDMcZ44/gLTwAZVzJXeyDwLkCbACAABMLtddgIAXZ4n3N/saQJ4AKwAAwAJy3X7AGQRUAdoJsAK3clMA13PcATyHIBgA3E+AFbiNGwK4nuMOAADgWH/urgAAAAAAwKoEWAEAAAAABgmwAgAAAAAMEmAFAAAAABhkkCsACHy/33//Tg0IFX4fp9u+O2sgqbPzP0ttnabSji7j9/tdbv0AAABr04IVAP7fFpzb/qVs08N0VwU+Vw0chuusNe3esgAAAK4iwAoAgVQLVQAAAMjRRQAA/L/wVf+9LSHjPHKvycfTw9awpZaxLfnHeY3UJ5VPLJ5+VCvS3LqpfU79nVpGrV0BAIAjaMEKAJFcIDH0/X7//RcH6rZpWx5x1wOp6WHZ8XdxXVrzj/PqqU8pwBvWOff/EUpllNZd67JrrQwAABxBC1aAk/UMmhS3GMzNUytLy7zzldZx7zZL9fl6VP4j6XN5lFr2XjG4VKolaqm/3M+nfaAyAACAUQKsACdqCTqlAle1YFYtL45zxqvvcX6rBsZz+2nPOqulzZWxZ92ttp4BAIC56SIA4GQCnusJA3rhK/NnlLOVkftuFvGr9iWt6yzukqC3PltZo2ZbxwAAwJq0YAU40VGDJvUM7hPPE7YAnGkAo9m0LmPcl2ftu9K6D+dJtdBM9aXak39v+lo+YZ1T/aHmhPWIl7GUtlZGaf2k6hov+1P3ZQAA4Frfz+fz4wbjHa7oHw/Iq/VfmZLqbzL+HAeQwvlqI6mnAk+5oLBzyHVWW9d39L9KXW6dWZdczT4HADzZ9/vVghVgFqV+LGO5m9VUK9SWm9oZBjBiTYKrAADA2wmwAlxs9HX70YGvRh0xgBH9Sl0QzOSK1+y9yg8AAKxAgBXgAnF/krNJdRGQM2P9n2SV9XtFPVdZFwAAwLsJsAKcZM+gSblWjKkgaKpbgNQgP2cNYHSVlUd8n2H9rcp2BwAAZifACnCS1uBKri/VO8qaPSA0e/1SVg4QzsJ2BwAAZvbn7goA0O7q1qSztF4F+jh2AQDgOlqwApykZzCo2mA+Ld8fGUwxuBAAAAC0EWAFOElP/6WpflTj72vzH2mrT1wnAde5jQTGU/ud7bw2rVcBAOBaAqwA/JIK1G0B1xkDNy2thVuDxbVlLJU1y/rpHWBtle2cE9e3tvwt3/fkl5rnLrPUAwAA3kSAFWAycTCn9XPq71SQaLS7grBV60wBnNRy1gKfudbCtYGJSmXNOqhRbnuutp1z4vVe2x9aPvfkl5rnLqtsMwAAeBqDXAFMZguQpP7fAihhECX195ZuC/yE87UEg3JBmhmDN61dMByV1xnzXqGny4fZl6Vkb3caqYDz7FYKiAMAwBNpwQowuVwLulIwpfZa9BF1WtWeQFQY5O7JZ6b1tWq9U+IHCaPz70lfqsNV609gFQAA7iXACnCDWp+OuQBe/Dp6T2DlyCDMHQGdWYJ9vcHVbZ4r7Bko7ah5jlbqzmFP/Xr3p1wAtfdBBwAA8Dy6CAC4WNgCtTcAMxJYzeUxkmaWIGfOFa9J7201ebXSfvb07VxK19NlRiq9V/IBAICNFqwAJwkDMaHS6/th0CbXUjIOsqbKiQdfigfAKskNcnREcPdMVwZXP5+xlqxXae2XdsXtvBkZjOrqOgAAAO8gwApwkjNeIc91J9CSvrc+PYMi3S0VUK6le6LeZVttO29y/aCmPp+1zWt1AAAA3kOAFWBSdwdsVgkW5VoKb9NqyxEH41Lzhd065PrPXfXV8ZXqWhO34i59v8m19M51BfGk9QUAABxDgBVgMqu8oj2LnkGGai2AS/119qThWmG3DS3pevLY07ocAAB4BwFWgMkI1AAAAMA6/txdAQAAAACAVWnBCsAyUn1o8ny2O5zv7OPszPy9+QEA3E2AFYAluIF+J9sdrrPi8eYBDAAwA10EAAAAAAAMEmAFAAAAABgkwAoAAAAAMEgfrAAAQFLYx2mtj9YtbS7d9/st5pErq6cOAAB3EGAFAAB+iQOipQBpT/C0p6yeOgAA3EUXAQAAwC+tgcyWoOfe7wEAZibACgAADAlbmtZaqfbmCQCwCgFWAABg2BYQ3QKte/MCAFiNPlgBAICiUqvSI1ubbnkdGbQFADibACsAwIOlglNGZafH3a/sx0FXAIDZCLACt1m5RYobPADeIAxq3hngFFwFAGYmwArcasWbpZUDw6xt5X1vxWP9KUqvWNsulGz7Ta4VdOoV/nCfioOz8bTwc1xGPJ99FQCYmQArACxkxSDDyoFheLPS+Sb8rqVv1lqaK/p3BQA4y5+7KwAAwPxKgfJaEP37/f761zN/j1xry5Y6AgDACAFWAICHS7UCPKplYEtgMmylWHutfK/RZdVSEgCAUboIAKbXcxOeGwSjJQ+jaq9hpD++VACoZX59/z3HlfvNE4X9ZMbroNTHK2uxHQEAxgiwAlPrGTU4d2OYG1CjNw1zaQ2IpwJr2+vCtWD8SnqPldKDhpEHGas8oDhrv1lBGAidaRnCOuX+TqXNzZv7PldmrQ6l8p/kzGVa+bgBAGihiwBgensDXl4Nfb5c/4q5YEgcVCnlsYKeeu/pRzOXJhxNfKXWjEfsN2+zd/uGfbCmBjcK13G8P6WmpdKHZaX2yVI+qTxL5QMAwOcjwApMrvVmtrV1zGjrPNaQCpjVRqZeObC6OWp/HX0YsfrxMrLfrGqk/keeE8NAfC1dri4jXTekWrDWjvtcC/fVzxcAABxPFwG8ipuideX6/vt8+oKrR6TpScc9jg6SP2V7xy3yri57dm95uLJ3GUvn482VA1hdmc+qXWMAAHAuAVZe4cl9pq3siIBLT0Akfu1zNE2YjuuV9puR7dLy2vcs23vvq9l3Lsfd63CF7Xu2kZafo/vN3nXaEsA9YruN5pPqkgAAgPcSYOXRBFbfIQ4a3B1I4nojgZjcK+ErtLTsdeUxsdLxd8R+s4o9g3a1dNGy/V96tT+XJvVdqn/UXN+r4by5z2FZtXzitKX5AADg8xFg5cFWusmnLrc9Uzfqtvs7tPYXmgoilYIkqXRPcMWDiFWOv5b+Onv3m5mVBu2qBVlH++XtSdNTdm7gsdbPveni71bb9gAAXEOAlUda5SafslLfdj2DVZUGr2lJw1x6t00YROrN5yn7wRUPIlKt/WZy5X4zo1Kg8UkPEgAA4A4CrMC09rZ4Cl8rreWzatCENk/fvrnXr3seRLTmk0qTer36CZ6+3/QqteA9arCn0j64N+/Wsm13AAB6CbDyODO2nAI4U+/r3blXnnvT1+bjOVoG/jvi9/fOlrYtZbjGAAAg5c/dFQAA4Fy5wGFL0FJQEQAAyrRg5VHcBK7naa8UA8xmz6BdcT/VR/3GproUiMsIP4fpU3Wp5Zf6rYmnp/oqTuWX6h7DtQcAwLsJsAK3cUMK/TyUYMSeQbuOHsCspU/fn5+fX4HhOEgcTk/1GZwLoIbpc10blOqTyscDXgCAdxNgBXiR1oFoaulyQb4zRqsfzeOJLcuetCwlvQMm7d3P3hIcG13GM9dNHOisld9bl1rfsLnvWvt89cADAIDPR4AV4DVaR5hvCTa1tPra0u21Jyg0a/DjLQG9Ea376ZHetC2OevDQEwRvSZtq1XqWlgG5Wuvzpn0HAIA8g1wBvERPIGA0wDFzUJM19Aas4j5Cucb2ynxLcLWU9uztdtX+Yf8DAHg3LVgB+MtRfQqWBqyJP5f6NQzTpNKH6cL847qUBvcpldNS51IdDJRznyv3sRXEA0W1LEdtIKg475Y+XlPHVm4gq7CuubqU+lqN61jqezU+NnPrK1WfVfcJAACO8f18Pj8uCt/hDa+kvmEZ4Sgtx8tI34W1QWh6g1ul9LkgSWv6Ul2PqEPLgDgGyinrfZU71W3F53PePraSluDnm6y6HVdkXQMAT/b9frVgBXijq292S6/o9vbZ2lvv1teS40Baa51rZbe8Ouz14rTW/bS2/s7ex1aQWkdvDnq9edkBADieACvAy4wEFva+Hn3lADYtWoN2e+tsoJxxLa/o51qsXrU+n9BtwNt4pR8AgDMIsAK8SM/r6HFrzt78V1DrzuDO+rxZrr/L2cxYJ8psMwAAzqAP1hd5w437G5bxSWZoyThqxf2s9Fp8/Pf2uSeveJ44r1oLzlw9etOnWozm0rf0BbunDnE9Wsp/u9x+WkpX2+bx56P2sVX0dKEAZ3B9BgA82ff7FWB9kzdc3L5hGZ9k1e21ar1LnrhMwP8IsHI3vzEAwJMZ5AoAN77wcHf2UwsAAG8gwArwcgItzOiKV/J1zQAAABzhz90VAAAIhQNbnRn8nDmwunIf1QAA8DZasL5cy0A1pXn23pwe9ZpiWCctktbWs3/VtnVt/yqV5RVauJdjEAAAWIUA68ttIyP3BJdy84yWv1cqyPb9ft2cLyjeZqVt2BM87S1LyzG4V3gs9j4kCX8TUn+HaeO84nNCT765dKk84zrk8kidl/yuAQDAfHQRQFJ8Mzqr3A2nQNmaWgMHLcHzPd8LYMAcSr9FcTcCpd+DXNo4rziw2ZNvKkiay7O1rDivVX6bAQDgbbRg5TBxy5zWz6m/Sy17YrWWtjxLHLQQDAVivW9a5Fq01vIt/c70lN3yW+X3DAAA5iXAymFyN57x9FJgNU4fzzcSTHNT+jxH7BdH1IFrCKLz+Rzb/3eLljKO6FqkNQ/HAQAAzEuAldPk+rjsfTV7byDLTem8Stu21g/w0fXozdN+dR2tld8rfmjXO98RD2BSD3Tu7ONb/+IAADAfAVaqeloN5W489wzSUUubu9nUwnBdVwYQBCvmZ5Cfd2n9zckNXFXrXzWVNhdE7c03/juXZ5hvKo9S36v2fwAAmI8AK0kjrYZaRnzf0y9qLnAbdi0Qpu2pO/O48vX/GboaoJ1t9Q57H8CF03J/56aV0vfk25rnaN0AAIC5CLC+XNh6J1S6kavNk2vFmmsN1NripzaYVc8yMKfcvrVNSwXpU91QxHml0tTKSs0LAAAAEPt+Pp8fAYR38No1s1l1P1m13k9iG8A4xw9Xs88BAE/2/X4/f+6uBM9z56ju+l0FAAAA4EoCrBwm1RcqwBn29OcMAAAAR9IHK4e5M7Ca68eV+QmSAQAAACsTYAVuIxAOAAAArE6AleWVRpwHgKOt3PI+/G18ynIAAMDdBFgBADqtGOBLBVSfshwAAHAng1wBAAAAAAwSYGVppVYsWrgAAAAAcDYBVgAAAACAQfpgZWlx33EGtwJgBi2/R+GbFqm0te/jNKV0vc6sf+9y+V0HAGB2AqwAAAdq6aKmFsCMv0+lT6U5wpn1H10uQVYAAGamiwAAgAO1BgNLgcyWPM4KOh5R/yvKZ17f7/evf/E0AICnEWAFALjYz8/Pvy06a1pf178yMNlT/z20XgUAYAUCrAAAN6kFKWdv7XdmkHX2ZQcAgI0+WAEAJrW13lytJWcu8NoTkF112SlvZ9sSAHgiLVgBADjc1o3A9ndtOgAArEqAFQDgJke0zryzhWet7Nz3WqU+X2r72uYAwFPpIgAA4EDhqOlhQGn7HL46HQecUmnidGcHJ4+sf+r71PRc/rm0AAAwEwFWAIAD5QKCLa/F96SplTfqzPrvXXbWUgq2AwA8iS4CAHis7/fbNKDO3tHKjXYOAADwXlqwAvBIV/bxqGUWAADAewmwAvA4PcHVsN9HgVJaPaXV8lOWg3k5rwIAbyDACsCj1AbZ6c1ryyMMwMZ/h2lS6cN0e+vE/Z6y/Z6yHMwrFcC33wEATyTAyl9WbsmSC2Ssxo0H7JcLhpakgqLbtFTQdpuWmh63is2Nxg7wVKmHXOH5MZc+nqeUd2v6UfEyOHcDADkCrPyy4oXjU1pIrBwYhpn0Hv+1Yy8Ouh5dPsCT5N4giB9ChelbH0Klvjsr8Bk+QNs+jxKcBYBnE2AF4BVSN8lX3qi31gngCXLntDhoWUoby52f9aMNANxNgBWAV5jxxnvGOgGsrNQv9ibVrVTPtNzfufm3z7n+uwGA9f25uwIAcKTwFdTaa6bh/6lppTTb32GaXPrWOgGwT65bgq3P7DAomupLOzUtzjd+C6I2/5a+NB8AsDYtWBnS8lprSxChNU2trFFXLYfXgOFao/2kpm7Mc597y3Ds91s58GB783Ytg1n1zNejtcuAWoCz5fveeTYrn98AgN8EWNwd+F0AACAASURBVOnWGxTdm+bMkWGvWA6jhwOMW/F8KXDC25UGs9q+T8mlL82zR+qV/avyXPHcBgDk6SKAIT0jbu9J01LWHlcuB3Cd8HX8K8oB4G9hkDE8V7YEV8O027/tc+qcm3uYfcVvwAx5AAD304KVbqXRt1cq68rlAK5zZavxmfvPc24D7tZ6rZXqv7qUZ5wu1+o1LDvVGjaengvMptLE89fyDP/ODY4FAKxLgJVhrf1bzV7WlcsBjMu1WtrEg4gAsIbe83Ypfa7v69w8Lf1x99ZlpI9vAGBtAqxwsplbuMHbpQK0Yaui1N9h2jivUl+DtXxz6Vr6I8zlkXvl9gmOGiRxzyCFHs4BAACfjz5Y4RJx/2FAv9YWS63CVzVLr2uGgc44bZxXHNjsyTcVJM3l2VpW6bXUlfUMkhief3vzKW33J6xHYExPlwYAwDtowcqwK1vunFnWVcuhpRNcb/S46+06JNeitZZvKeDZU3ZrwPEpepa5FpgfHeX7KcFqoJ/rOQAgJsBKl9ZXJVOvp/amaXm1c6XlcDEO12p9vf4sLWWkziW9WvN42zkobr0LAABwFgFWuowMKjCa5swb4qcsB7xNqtVgrT/U8DXvVuEDkr3HcKoudwb93hZwvHt9AwAAzyfACsCjtPaNl2spX+tfNZU2F0TtzTf+O5dnmG8qj1LfqwKNYwRpAQCAHAFW4DYr918o0HKfWrCwZ9vU5q+1Vk8NXNX7Xa2+va3qW8qnj+AqAABQIsDKLysHvUJPWY6nWzFoYd+CdewNjqZaBAMAAIQEWPnLU24cn7IcQJoR3N9tzyCJI4MUpva13LwAAMD7CLACsCRBrffaM7jgUYMU2v8AAICNACsAtxkZeCnVmrB1/icP9HT1uuRee7f3k48FAAC4mgArMJ2eV25zaUuvCPeU5fXfa/RsrzjN9/stbqe3dSVw5rpkPmdt79Z847Spea7YpwSMAQC4kwArMJWeYFguba4/xd6y3haYm0UuUJKbvvWVmdrub3fUuryT7djuyO29fdeyH6TShp+v2Jda+mWeab8GAOBZBFiBqRwxeFHrDbSBkuaWCgqV+swsDUj0dqPr8m6CYWNW3d4AALAqAVb4CMisKDVaeCnd0fnbZ65zRquzt26/lnUpUP0cM7TYDIO9ub9TaeNp4fSW7gvivML9Op529zoCAGB9Aqy8mpure40GcFqDBmfmb585Rmkbja7jVBDmqLxndtTy9rwazn1m3L9Tgc9UYDUOcsb7XG5a+F1YZqpLhDivXBm5PAAAoIcAK68ksLqunhvhkZtnN9r3Gxl0rDTIzptbYh61Lu8yU1163XEeuXt7956be+oy8pCgZuX9CwCAuQiw8joCaOuLb4qP3qZn589vPQPp5AazKvUxGad9upYW2CPr8g4z1aXVlfvZmcdOTssr+iOOyivV8vXM8gAAQICVVxEoW1/pVdAV8udvves2DBSN5PPkbXn1uuRed23vI86JtTxqr/0fzXkeAIC9BFiBqfT0s5eaN/VqaC6fXFnMzbY6jnX5Lj3bOzfYWambgVxgNP4uNcjVyLRwelxOmKbUJ2tumQAAoMf38/n8uLB8hzcEkUrL+IblX82q22TVej+JwMg7rHqsrVrvK1g372S7AwBP9v1+P3/urgQAwKjWwYxSr8eP5AMAABATYOUVtJyA54hf/eW9WoOi2yvhI6PX96ShLNftAAAArE4frMCt3GgDo1J9LqfUHrK15NNaFnkedAIA8FQCrMBt3GzTKxXgWqGF+p7+oVPL3DsAXKvSIEW9o77PIh7cCAAA4Gi6CACAm7S0iAxHT49HPw+/P0Iqr5b8VwhcaoEKAACcRYAVAE60tZystUQFAABgTQKsACxh7wjwT/T9fv8aOCj1dyptLn3u+958tr9L8wEAADyFACsAXGDvK+phEDTsNiDMf0sXdyWQmpZKH5aV6o6glE8qz1L5V9MHKwAAcBaDXAGwhNTgS7MHzI6sY2s+pcG0RvJNBVlH6nBGYDUO4IbTa33VhvPU8imlAQAAEGAFgItsQb9SgO7KAayuzCcV4Dw6z3h6Kd9Uy9uRNAAAALoIAIATjLZ03F6lHw3o1VqKHtWSdDSfsGuBPcsJAAAwCy1YAeAkrcHOUjC2lCb1Xap/1Fzfq+G8uc9hWbV84rSl+QAAAJ5CgBUATtASSNybpuXV9ty03s+96eLvzmqRCwAAcDcBVgBgSlq7AgAAK9AHKwCc5Pv9/vvvjHzjaeH/Z5QBAADAbwKsAHCCre/R7d+RwcpcFwBHDhrVko8ALAAAgAArAJzC6+0AAADvoA9WALhZ2BJ0C8xu01Kfw/Rxupb8Ui1P4+lxgDhXn62lbq4uAAAATyfACgA3SgUo42lhNwPb5/DvMF04LTX/Jp5vmxbPX6tPKp9UHsDczu7y48z8nW8AgLsJsAJwGjfs/9MacIwDnbV69dYxF0Ct1bO1D1l9ssLaVgxUOu8AADMQYAXgVG+/YU+1KN20BDrPDh7Ugq499VlxWwMAAOxlkCsAOEmuf9LtXyr9FfVZuWUxAADAbLRgBYAThP2ploQBz1wXAfHfpT5VS32txvUr9b0a9webqkOuPlqyAgAAbyLACgAn6Aky5vo9HS2jlt9I3i11FFiFZ2vpTmTTcj7I5debDwDA3QRYAbhc681zb3+lpXziNHGLzjffxLcOwgW8V601fqoVfOv5fU8+AAAzEGAFppN6zbinNcuVN2Neie7XevPcGjhtKa+lDm9k/wVa1fpvPuo84nwEAKzIIFfAdEqvIl8dOK1xI9ivZ5219F86Up7t9j+5wbYAzqRVKgDwNAKswLRGWhVeNUo6xyjdZKcGcrq6DgAcyzkXAHgiAVZgWmcE177f77//4mnh5/j/ME0qD/r1tBK2rgHWsafrlz3pAQDuIsAKTG00uJaab7tRS/X/GaaPuyOo/c+Yq1qoAnCdlsGt4oeWI/kAAMzEIFfA47QE7PYMcOSmDwB+C38fU7+V8eeWlq5+cwGAFQiwAtPLtUYNv9+mtd68xfm31qHWKqcnT9qceXPtxh2gTdjiNPUmSKlFasu5tiUfAIBZCbACS4iDrHuDYqPB2BKBujbxTXPpRj3+PkwT5pW74S+lAaBdaUDC0vct87bmAwAwKwFWPp9PX8u7s4NcrN1q44jtORIQS80TT8v1sxpPC/OMb/5Sgbzeur5dy0146416z017b10AAACghQArn8+n7fXnkbQteZG24ro5KjDcEjRr+e7oab11AgAAAJ7v1ADryq3w9hJ0gefRShWAJ3vztTsAwB6HB1gN8vI/b1wP8TK3fk79nXoF+y3rkf3b/OhAqH1wHzfsAPM78zfOA0oA4OkODbC6ePpPbrCVJ4uDo+HnVL+YqcBqnD6eL9VHZuyNwe2niQPyI/MfyX40zg07AAAAT3dIgFXrrrLSIDpPlhvVu7cfTa3f/qclcNwaXK4FpnL5CF4DAAAA/O2wFqyCLWV7W+TdqSeolhsAK9V6tVUtIJtbr0/aJ3PB6t402/SRslrzP5quJwAAAICZ/dmbgVc0260YZA1bnda2c2nZjghmrbbujtSy3o4a9T73/V3HedjlRPx/qlV06u8wSBx+XvGYBAAAAOayqwWr4Gq/XAvPu8sOA0/xPL1pc+XEQdZUPqk+V7U07HfUPjbjMa7rCQAAAGAmhw5yxbqOemW/Z57WgFhrtwSteT/dUYHDmQKQV3c9AQAAANBqdxcBNdvI8EcEa2YK+KzqileiZ2z1+CS19XvUq++lfGbZxrqeAAAAAO423IK1NcBy5CvxMwR0nuCsbgrufJX/LV0JzBDYvKIOcV+pn88zu55YObh79344qnW7z3CsbVr2ewAAAO6ji4CXOiPI6kb/XKkg4VPrsGfArqO6nrjKLPXosWpg+Orj5syHiwZoAwAAmMdtAdbwxjC+USx9Tv0dD3izfTerOwe6StVj+3t1Tw445AYW26bV+qGNA6PxtJZ8SnW4wgzHDOvq2X/CY8E+BwAAQM1tAdb45jX8nAoGpQKrcfoZWvitJl7Pqwr3o9L3q2pplbm35eas6/BJDwG4x9HdQsQPAMNppQcZuTSl36/SPLU6AQAAcI1pugjItaZrDRqF89Fvlhvy0QBIarvPskzsUzrOe7bxnn1EkPc8e7flSJ+qe/oQr7UGD3+7SkHTME0qABynyZWdWh4PGAEAAK51a4A19wpmraVOLU/W1tvSLJU2DFrwXK2t9kb2kTu7Qti0BA1L6VqPgdz6aa3HEc7clrU8a/VpybOWvtSFyUjfwE/uEgUAAGA1t/bBWgsK7LmBFFxbW6qVVk9Lxrhl2IoET/rUXp1u3UfuXO89LRFr+3brcqTyufu4OWpbtpYT5jm6Pnpb0F5BtwEAAADXOD3AmhsYJ9X3amq+1KuYYZr4ptirvM+SCnzlWjyn5l01SGn/HZfaT1r2kRn2lZ4uC1oCfrVl2hPAvcLotmx1RF+sswWnQ7PUAwAA4OlOD7CO3OCl5ml99XOlG8pSMGC0Rd3elnhXlzsy355WarxHz37Ss+/d7aiHSaV8WvoqvXJd7A1axsHX2jKV+llNrbPS9si9kVF7WJhLE6/31PSVfgcBAACe4PZBrmZq7XO1nr729uY/cvN9RLm986WCNnsDSW/dv56s9eFEq9ZA/9H70hFdoOw5h9byyb1hsH13hKvWd0tercs5Oq2nm4FSS92e6QAAAJzv1ABrKTB256v8R5S9UmB4pbpuegf6Ke1jK1q57nfta7X+SFv3kav7ycwpHbdHreNZzwtHbUsAAAC4wqkB1lKfeFff2Ic35Uf0zTlrYCJlpbp+Pn0B4dzgNk/oi3fFul8d5GptlTiyj9wZaF3xocheZ27LME1rWaOecO4BAACgz+1dBEBo9PXuLeiyNy/W0Ltt9+wjdz4MujvQekX5V2zLVED2rOU64gHeWe7enwAAAJ7qsgBr3Kon9zmclppe+hxPzw1SEter1hIqV2at7lxnZNCr3L7IM80StCwJz1Wp71KDJeUCh7nzXi2fFc5nI0FZAAAAOMslAdZUi6zw5j4XAEgFC+LpqXTx/LmBWuJ0qXqW6pBatlnMHEQ6WmkE7hWCarAp7aO9AyCNplnlODnrwUgp6Bw/YKsFo2sP8Gr51n7/cvUtlZX7TQMAAGDcnysK2XPzVrsBzI18PVqv1KunLXXoKZf7hNs23tYzBchbbPUv1bslzZYO3i58KJcKdG7iB3iptynCh3Rx3q35poKkuTxbyyo97AQAAGDM1H2w5lrZ5FqkHllmrQ6t399Ba83na+lTsrXfScEVVhM/GOntImTk/Nj7u9N6rOXeymjNs1TXGsc+AADAMaYOsN7ZwibXzcARdRQAvUdrwGGFbdNSx6ODMZzDur9O6+v1Z2kp44huZ1rzWOFcBwAAsILhAGtra55cP3Xxq4yt/ciVys/1MVd7vTL1XWtfdqU6wixWCRy/jW3Sr/SgqzZf6vX4nnKPenui1t/31ZwfAAAA9rmkBWvLQCpHDLZSyjP3d893o/WCO2khydvFD8Nyag8Ew/xaHx6m0vfkm+sOoVSHVB6lvlf9pgEAAOwzdRcBJVrccJbV9q1afVOtueFNevb72kO10gO51LSRh3stb4bU0o4+2AQAAKDfnz0z39U36sqBopXrznyu2J+2Y05LWO5W2gftnwAAANxldwvWq/uOWzk4Kbh6r7hf3dLnFeT6Gj7aausFAAAA4EqHdRGwYoDqStYPRyr1KZnqm/HzyQeYU31Gpj7D3eL90T4KAADADA4JsOrjscx64Wgtfa62pCmls88CAAAA1B06yFWuT9a3BWpKLQev8Lb1DQAAAAB3OTTA+vmkg3tvG3xEgBMAAAAA3uHwAGuKgCP0e9uDCQAAAIAVXRJg5Vr6fF2f7QcAAACwhj93VwAAAAAAYFUCrAAAAAAAgwRYAQAAAAAGCbACAAAAAAwyyBUAAHCY7/dbnGYwTwDgabRgBQAAAAAYJMAKAAAAADBIgBUAADhMqQsA3QMAAE8kwAoAAAAAMEiAFQAAOFSqparWqwDAU/1zdwU4novX9aVG312F/Y/Q2fvymfnblwEAAGghwAqTWjG4s3JgmPPYlwHe6efn59/zae23ID7vltKHabcytvSt5R3pjjIBgLnoIgAAALjNFiDd/vWk7QnMxvkcRWAVABBgfSAtr/qlLtB5nrCFCwAwp9xvdep33O86ADADXQQAAACnaAmAxq/5H1VG+Op+6u9S1wKp9HF9a+UDAO+hBSv8v9lbsX6/33//7U3XspypNGHeM6+rFK1X53bEft2THwDni68bSufm7Tqs9/xdyjv83U/9HQZT4y4HUt+l5nVtAQB8PlqwwhLi4GAuWNgSRNwTXI3rAEdoCa627P+t+QFwvtTAT1sgNHcOj4OaLfa2fg3zKNUp5sEtABDSghUCo60nztZzAV+re+urenvqMJPazRz3q20b2w5gLangavi5522EK67L4laqOS1vO636pg8AsI8WrBDJ9cU1i6Nbfhxdh1nMuv0417ZvurEFuFfpWiU+R+euK1IB2tmvQWauGwBwHgFWyOhtZXGF1rrceQMyy/pyg/M+s990A5DXOmhUbtCpOJ9Uv6rh9FqaVPqw/FKZAMD7CLBCxUxByqtaqO4xa714hj39DwMwp97zdy0AOzJtbx+uAMC7CbACsITewa1KA7O5GQY4V+mB2Mo80AMAUgxyBQ905sW/GwvuEL/SGdte8QwHKUm1TmoZxASAfXLn65b+0eMBosLX7/cEZ0fmD+e5c9DMVL0NpAUAc9GC9WR3XfjcecEleHG8Wl9jcd9h8TZIBadSrftqaeAMtX0y/D41b20ftR8DXG87f5euYUrzxen3DmA4Mn84z52/I7kuDgRYAWAeAqwnePtrqG9f/jO09DXW2h9ZaVTfnvLgKLV9cmR/bN2fATiP8y8A8BYCrAfTUirduhIAgPdpbQGaSpebN9dtTKr1ay3fljeBUvO05F9bnlQ9csuX+5zLGwC4lj5YD3Jnv0wzy70eBgAAn89/AcXWQGcqsJn6v5ZvmFfYT3eur+/c/HF3Nqm8UmlT9cgtX2k95aYDANfRgvVAgqtpLvbGWGc8hX0Z4J1SQcCa2nXjaL/bqXz3Xrv3zF9arpFubVJBVgDgPgKsB9BytS5+9Yky64mnOHNfdk4B4PNZ4zoz163BUWZedgB4A10E7DT7xdxMtGQFAHiH1DXf064DZ1yeGesEAG+gBSsAAHCb1EP43OvvucGgUq1YW/Kt9dFaKj/XF2wqr9Ir/bUBrsLpqeXJ9dkKAFxHgPVitU7ztzS9F0da0gIAsKre69ievkpH07X2Gds6Xy2/lr5YR/MGAM6li4AdRoKa4VPs3GifLXke3Uk/AAAcofSa+lmvsGtsAADcSYAVAABY0vf7vTy4muo6AAB4N10ETCbuP6nWH1Tc51L892xP8metFwAAxzii+6vRsq7gOhYAiGnBepPtaXvpVf+w4/1cJ/rxPHEH+Z6sAwAAAMB5tGC9ydlP9j1ZBwAAAIDzacEKAAAAADBIgBUAAAAAYJAuAi6WG3W0NoBVmCbMK0wTpg27HDCoFAAAAACcQ4D1YrVAZ/x9Ln1qYKuR8gAAAACAcQKsAJGtNXj4gCLVmrzUwjyVZ9wqPdTyMKS1NXpcr975Zn0wk1p3PdsAAAAAziDA+hAjgZF4Hl0JzCMXhFvBE/ahVCA0DlTGx0vp+Am/ywU8a8df6z6RqlerUgAYAAAASBNgXUgpADMSGKn18cq9VtweTwvO1Y65I9VamrYc46n5nxQ03dsCGAAAAM4gwMor9bw2zXsdsZ/MsJ+lWrTG3RzEwcvebhJywU8PcgAAAHi6P3dX4G2+3++/wYZUMCOVLvw+npbrkzCXX671V6q8uK4t9YaneVIL0C3YGy5TqsuDVLpwWmr+zfZ9+F38PwAAADyJAOvF4gDGFrjMBTLiIEYpAJKbnguMpOoVp++p92pWrvvblR4W1OapPWwYrc8KwcPw2E19l/q7J9+WPmj3SuWzwroHAADguQRYb1ILZtQCQLlAyVGBhlLrtKPLutNqQdaWurYEEFvzqZVxt9Zgabg/hw8PWpehtJ+kBpXau356lqtn+VMPT86SW2dnBLhb9ZQ9w/69aX1TAQAAgHvog3VStQBI/DrvGWXngqxPs0p/rK1BoZZ9Z09Zs66r3P5aelgQtsSuSQUMc6/Vj9a/91X63DKlWqSfKWzNXivriLqUuiio1fFKR5WZa7UrwAoAADAHLVgnd1crr8/nnMDqrMG50qvTs+gJJO3N54pXvc/S07K7tJzh/7U0La3Nc/O1Bnlb6hSWl8o33s/jv0vz56angs5xebPsM63H9+rdnwAAAHAtLVh3GAkexK/q5v4utcYr9b0aBzfCesbTUwGbVLClp94rO6tF8JXO3B61fTNMN4M966AlIHt03kfOV0q7J8Be6//0ynNAbwD0yGOjdD6tnTNz85TOraVySnUCAADgGgKsF2vt07RlIJeewV72Dgzz9L5YQzMsz94g5VktB1uC6lesv1qL0dnM1pLzKmcv80jePdui1uVC6cFTLWgapkk9vEg9TMu1HL6jWwgAAAD+I8AKNJs5aFOqWy7gtCeQ3duVRi6AVsu/pYy93XocHZA7s5uRMP/QGQ8TauKgZi1tLs3IAytdGAAAAMxDH6w7ucltp1UVR9ta+LW8Ep/rK3Ski4/e+VLz1M4dYRcfPfmOOPq4rG2TPcLtFpYzch4O+5QNp4V5t57ja/timO9VUssHAADA8bRgPcBbX//tYf1c6+nru3fZwlex9+TDvXJB8fhV+1oePcHr1rxK0+4ySz0AAACeToD1QDPdWM/EejlGqh/G8HOpdWWt38iWNLUyZtdb35ZBi8K0qZaUtXV2xsOZWvm5z7UuDM5+7b9VqZ/pXEvN1v221Ndpqk/U1LGR2zfi+uX6UK31s5pqib36sQkAALA6AdaDpG6OsT6OVAoslb6Pv6vl05rmyVoGLYrT5tJd3cK9VH5udPr47zh9y+BmM+vp1/TMabV67DkGV9smAAAATyLAerBcK6q33Px6BZunaO23sueV9DvkWiq3BuTD+QAAAIDfBFhP8ObghIAqT7FnXx5ptdrzinctba78VOvVVrMc27n1+pZzLAAAAPMRYL3ILMEJ1iFgNIerWqC2lrGnPrn+QEfyuENuMKsr+4e9avnvbvkMAABAOwFWmJDAyr1aBi3KDYhU6ns1nqcURAvTxnUrpa31/VoavCtextTy3r1vhkHWeDoAAADcQYAVIKE2aFHvAEatac5M2zo4U+q7mQKYvXXJDeiV+j6VPhWMznW3kJs3/K61/FI5AAAAzOPP3RUAeKLaK95nvwL+9FfMU61Yc+LWuKkWyKnga671bim/3Lxh2tbyS+UAAAAwDy1YAQ7U2tLwrOCnlo55te4YWtOH34/O25JHSGAVAABgXgKsAAe6O7B5d/lXyPUXO2rvoGFxnc7I4w3bFQAAYFW6CADgFWpB0BVaia5QRwAAgLfRghWAZaQCjK2tWHP9nLYOMlXrEzXXsjbujzVXfks5WrICZzn7Ac6Z+Ts3AgB3E2AF4DVSN+HxtNLnWtpS3rm0I3UCOMOK5xot+wGAGegiAAAAAABgkAArAEsotVJq+U4rJwAAAM6giwAAHm3FV14BAABYhwArAEuIA6Wtg1sBMC41QN9Imi1dy3k7NbCfcz4AMDMBVgAA4Jc4qJkKcrak2aaPlNkzLwDAXfTBCgAA/NLSYrS1VWlry9VUOi1XAYDZCbACAAC77XmNf5v3+/1qsQoALEeAFQAA2OWIoOgWZN0CrQAAqxBgBQAAimqtU48IjOoKAABYlQArAACQtefVfwCANxBgBQAAksLgqtf2AQDS/rm7AgAAwHy2gGoqsBoOShUKW7qmgrNxa9hcv6txmtS8AACzEGAFAAB+qfW52pqmlK43DQDAjHQRAAAAAAAwSIAVAAAAAGCQLgIAAACDWAEADBJgBQCAlzuzn1ODUwEAT6eLAAAAAACAQQKsAAAAAACDdBEAwGnO7s/vzPy9zgoAAEALAVYATrVioNJALwAAALTSRQAAAAAAwCABVgAAAACAQQKsAAAAAACD9MEKwOXCPk5LfbS2pPt+v039vG55bWlb6wAAAAAlAqwAXCoOiOYCpC2B09bBqGpltgZpAQAAIKaLAAAu1RPIrAVQW1uuxukEUwEAADiKACsAtym1HP35+fn8/Pw0t1It5f/9frP5aL0KAADAHgKsANyiNXB6VJA1lc+efAEAAODzEWAF4CZHtFBtLefuOgAAAPBcAqwAAAAAAIMEWAGYmj5SAQAAmNk/d1cAgHeJX8cPg6fhoFSp78M0YV5xEDbX72o8X64MAAAAaCXACsClan2itqYppaulEVAFAADgKLoIAAAAAAAYJMAK3Ob7/f77ryXt3rIAAAAAjqaLAOAWVw9c5JXw+whuAwCzSfXpvtn6cK9dP5b6jC+laZmvlJfrWoD5CLACt2kNsoYDH7mgXMuZ28v+cK/45jB1o2r7ADCj+DcrHijz86kHWXMDbMZS+Yxe18aDdwIwD10EALdIjfA+IuxiIMwr/jtMk0offufCFcq2m8Lccdx6w3jUseaYBeAorb9hHiICEBJgBW7VE2QtBXLCVq7h32GaXPrw81GBX3iqVIsbN5kArCLXmjSl9Zpw71s18UP+3OfUPNvfqflS6eJ/ufkA6CPACiyhdtGXCqKWCAjBsUqvUJZakOduAkvpU63VS/kAQEn4kL5X6zypwGZYfu7/sBFArj/XOF2uocH2uVQeAGP0wQpMo3TRGKe76gJwdBACeJPScRLf5OX6tkv9nWqVnktTygcAakZ/O1rnS13P5tT6cy3lmyu7pz9ZAPoJsAK3Ci/oZrywm7FOMJsjBqGrvaJZSxPSxxwhiwAAIABJREFUehWAo7U+dB99OH/1gK658jQuABgjwApcrvcCNW6RFk7LpYnTp/7O9cdaqxdwvNxx25vm83H8AtCuNai58uBXqTdBcmasf+xpLW5z3Tmk0mzpetbB09YXzEqAFbjcngvU2uA6e/pideEBdVe3sNljlXoCz7AnAHKXNwZ2UsuQe8hee60+zreUrtRgoFS31NsbqUYDpT5a43lTfby+zRXL3RO87+kywps6MCcBVgCgS60PuPjGMU5f6ks1zmNPPm+8YQTucVQA5Opgl8DO+G/FkQ0GrirrCb+LPa1xnyC1nK1dJoXzv2V9wZ0EWAE6lfqrcuHCW/QM5NE6bfQVzZF8AI6yNwAyqycHdlrqdUe9ry5zxm2zV6kVb6kFcakVc25aTxmpluCp8lq1tMAGrvXn7goA7HHHzcsRLREAgGcLAy1hsCWclmq5H09LpUulraUvlT2yXEfkdbWwrjP1RbrVawu81dZnapv2lrV6cDXXdcL2NktqWrztU2/BhOlS846WUft/VK7usSc89IHZacEKANympX+73hbje1uUa5EOHCkMmuX6/wyDI3HQJ5cuzq8136NalebKyy3/DOfU0SDT2fWPX+M/u9uGGbbFHi3LfETXFrVtsaeMK48JgVW4hhaswOVSrShy36fSh9NT03pbebSWU5unlDeQ1tvVQG2elu/31Alg1NHnlj0Pka4M7LgeOk5q2/Vsy9Tr6iuJW2u2LkuYfrS8I8poqW9rq/CW5R5dX8AYAVbgcqnXcUqv4sTpW17vqc3bmjZXZi6P0nT2CS844wC99QwwD+fr/5lpWQV2fqs9aI8fuu99oJ9Kf9TxsXK3DWfJNYCYvYw4UFvqCgGYiy4CgNvUXu9tTR9+3zpva9rWi5dUkBWeKty/wwcTuc/hjUD8dymPXLk9XQakygvrlfrc2yUB8G6l1/NXkrtWWn25UlK/S/HvQOvvmG4brhE3kkhNyzXEKP2+px4A5IKbpcYetTLCvFPbKZU2nieuX+m7lvUFHEuAFZjO6A9+LpCyN+0IFy08Ve1CvXSz+fn8fWORalUe/10qtzZffINbuqEdyR9gUwqAlIJAcdqWdKXzZilfgZ3/7KlDzwP9Vleul1UbAeT2z6Om5db/0eW2ltGT5uj6sI5Vj+ejzLZPC7ACt6ldTM5yEb7HE5ZhFmfc0DAmvPkPp6XEN+M5pe1bSzu6X7QGFN5+8Qq93nq+3hugSU3vDQz1rl+BnX5HPaRvaUVaCpjn6tSTxnXq9axz9mo9L7zBbOtCgBW4TesrNrUWbrmWHrVWaD1pc2niC+vcq0PwFPHxEB67e+y5Ye0pu+WGdk/+ALMS2FlPaytk23V+7g04guP9b7OdCwVYgVuNvLJTaqlRO6n2tPJoSds7nX1SQW3r+lq5Bxrx93c4u+wZLtxgFc7X8xDY+VtPtwdHP9BvDZjGeY3Wv9ZYoVQOx7KO2cN5vG6GRk7f/5VtI7GuWqvG+G/mYJswyg37vWp9DKZaocYXPKnAbK2LgJb5WsoO65t6VbIlf6CN8zXUuSYGapwn2t21rr7frwAr63tigHXl/v5a1vNsfaWwnlUCXk8/lld2xO+C7fsstuc5zjhf21Y8xZ2BgFU99RiyTchZLZYxgzvW2ff71UUAzGrFk2jPADW4kHqLFdfVyvtmiyMvumzfZ7E912Fb3WvlZZlh35nhQfEM66HXyvtdC9uEmODqmJExF44gwMor3HWAQc2K+6QLKVY1ww0twFOseC6d5RpmxXUHQJkAKwDLcWPCCPsNXM9xBwC8gQArr6EV63OMtELLDV7Dva7ellow3sN2fgfn5mezfe9hvc/Lb9taHEtzett26VnekdhFaqDX1celWanOAqywoNLJMf6uNqBUT/rZBqdqrU9uBPHVfmSe7MxtOcvrgKGeY6l2cdGzH8cXWa11OMqbtnNtu/Ssi5F87jxfP/3cXDomj9quLWXdZYXte8Txd+R5+ggrrPe3etpvW8u+ckSau+45Vj6Wjjx3HXWdcpSVt0uvLfC5/X2U0n19XNZo8PbKdRyup1UIsPIqZ53MrlQ6ycTfpU6ypZNuKX0tr7vltmtu+rYvzLocn0/bxUUp3YqBmbD8vdty1h/knmOpZxu2lDtSh7M8eTvX6tS6/kfzmWH7hmV/Puufmze9DzhHtmtLWbOYcfsecfwdeZ4+w4zrPaXlGNj7ICK3/UJXL3OqzFV+21rKPSJNzz3HmVY5lrY6HXXuOuo65SwrbZdR4f4eTxuRWvYVA5RHSl0Tn+3PZSXBJH5+fv46Ca+mdIJInVR78urJe1ap7Zqr+2zLtP0AhPtoS7pcmpGyWutwhdFtOfux3brftVwQzLYPj3jidj5quz1p+698bt7UjsmjtmtLWbOZafteedzcvZ1mWu+x1muYUrqRMlquka6w6m9byzo7Ik1L4PxKMx9LPeUe+Ts0gxW2y17x+fDofT8M5Ib3e/H/pWmpeVJpYtv3cZ6tn3P5zUwLVl4r9dToya66CZhlffYs7yx17tk+LTf6peXauy9cuc7O2Hdn2eY52zLnntQfkV84baR1w9HeuJ3vdGfrqNXOzZ/P8cfk0WXNsq5W2765+raeI0f2iTOWe6X13hMAqtU1lWa248VvW128jmotWc9c/pWOpZorHwCdvS7O2C7xg41WR8xXc8a2y90HhJ9Tv3vhQ6vU9Fx94+9L5abyLq2Tux9ulgiw8nozHpxH/0hdeQFwdxB3pPy79oHaE7/aE9qjflxG8jlqnZ0RBG55eLLCBedRFxItAYSUo1t55ay8nWe/uSo5Y92sfm6ubc8rL+57y3rbb+8Rx15r8K5Uz5F9one5Z1rvoZZrmLvPkaXfv6Pyz5n9t+3ubbOpLWdqG+65HiqV1WvmwPnV2/es8/lV22Xv8brXFQ9vW8SBz5qRYHY8f885epbzVokAK7zAyA1hKe2MT41ab4Di6TPq+bHauy1mXAdHbcuWm5S7nR3gbDmO7zqe37SdS+58UHKFJ52br2x9MuO2TFl5+7a0krvyQVSPmdf7rOeiq/ht63N3i7SZj6WS2vrau17vfkCy6nbpEdb3qge2I/OcEQDfs1/OToAV+GWV4GprS5HwlYfNLE8KU6682Lz7wjauRy3NyLZMpZ3BVes8XuZ4fV0ZZH3jdi55anD1qefmVrNtj6O9YfuG9b7zQVRohfXeu55mWK9H8Nu2lhWOpZKrr9mecI04mzPWaeq36sp7jZGg+FX5XUmAFfhL6XW3kVfhztBbbvhjvCcfjnf1tpxlm191LMX53vXa5lu3c8lR+8As5+XPx7n585lrexzN9r3HGev9zH0z9VAv19ps9X3Bb9u5jt5HnnAOu/o35srGHj3pZ9suPc6sZ3yNnwpCp/ah+Ls4n9Q8YZrUMpW+TwWDU+njevUG0u/4nRFghcX0nBxzPzy19LkWb6nvVrHKj26PJ9ycjFh9mXPH2TYtdWFTetART0t9jpXyn8WMdWpV2y4t+8CefFbYvpuZ6xZqOSaP2q4rbb+aO+reetxserfBCttplgfgLcHVs65lZr1GmrFOoZbriiPSlO5R4ml3mqEOm5bfmNYHK63bZ6blD81ar6OlApEt87RMj4ObLfmU8uipS2v63vJm8P18Pj8rVBRychdps15YtVi17qvW+y6pi5pQ7YK0dCPTGgjIpcmVkar3HWa/8NvMsK5GrFrvq626nlat99lWXS+r1nuPVZf5ynqXfiePqEdLHqXGAKHcdXz8fWuaUv1W3XeOtup6uKPeV11z2iakPHH9XrVMV6+77/erBSvALGotDlvTlNL15gMAMCJ1XXLUdUxPXgDcb5UGMnv8ubsCANDjCV1WAMBZ/E7CMRxL3C3X8n9FW/c6V7ir5a8WrDCpp5xI4e0cy89m+z6L7bkO2wr2cQzNxzYhZaQv1je7c10JsMKEnDzfw4VUn9rgMbOZtV4c443bN+7zMNUf4qrrZdV6v5FtlXfl76RrmHU5huquvua0TaiZ+Z5nFnevIwFWgJv4gQRW0jIwX0vA5aiL37svouHNHHsA13nCQN5nm2HdCLAC8GilUYZTaff8MM/www5nSO3bT+oXDAA415XXyS1v1ZTeymnJ/45r/ty11xvvP1IP+u8mwArAEkqBnNxFztUXPzP8sMOVcvt8eGOT+rvUtUCcPs4jTPOkLgpGzNZlw1NvaFcx8jsJ/OZYmlfr+q89BK69lTOz3D3P28x4HAqwAvBorRdiYSBnxh9smE2pdXgusJoKAsZ/b2lSx2ScppTP083WZUNLmSvf0AIwbqbr7L1v5cy0LJtZ6vF2AqwALCG+cGi5qDkq4NIaHArTpNKH6VLLBCs54uaidEOz5dsTKHyLFbtseOIN7WxGfieB3xxL10tdH9feXkm9ERHn0cP1Onv9ubsCAHC2npv4VNo4oBq3rgvT5NKHn8MWePBm4TGxJ83n8/nr2HqrUpcN4Xko/Dv8P/4+N29u2t46780LgLmlrn9Tv/PxGyvbvD3/j2q9XnctT0yAFQD+X+3GPhVELXlzoIdnWekmYpV6Hq0UnMydu+Kb0dINbXwD7IYWgB4tD9BSD9168r/q2tvDQFJ0EQDAq+ReQbrzdTCvIbGCUuvuz+f3q3tx+lJfqnEee/J56zF0VZcNsbvOlQCsYfQ6u7UxQy2v1uvsljrdfc/A3ARYAXi88MJnxgugGesEKaV9NfVdy7TR1uAj+VCW6lc6xQ0tAGc443yf6/871SUB7CHACsAj9dzcb//XOtFPtZyLy6q1tNNaFdjriNaqZ3NDC0DLdXaun9Xcmynxb0fu9yWVNp4n/Fz7rmVZeLfv5/P5sSOwslLAw74Nz+UYB96upcuGcHoqfaqv1ZzaTW7LA6RSmlqdS9P4Lfc76fcT+jhm5mcbcbfv96sFKwAArOiuLhtG6tOSZrTOALyX4CqzEGAFAAC6uKEF4E5vH9yS+fy5uwIAMLurRq42QjYwu+/3K7gKwO22/lthFlqwAgAATdzMAgD8pgUrAI+0tbKK/059n0ofTk9Na5k3/K6l/Fo5AAAAzEeAFYBHCkeb3l4hCoOY8bQ4fTy9lF9u3jBta/mlcgAAAJiPLgIAeLTc66y5oGXt9ddSwLP11dnWoKnAKgAAwPwEWAF4pdF+BMPBXUYDoK156OsQAABgfroIAODRakHQFVqJrlBHAACAt9KCFYBHy/Vzmuo/dfs/7gc1/Dt+vT/+O9cfa678lnK0ZAUAAJiXACsAj5cKUMbTSp9raUt559KO1AkAAID56CIAAAAAAGCQACsAjxS+8g8AAABn0UUAAI/k9XoAAACuoAUrAAAAAMAgAVYAAAAAgEECrAAAAAAAgwRYAQAAAAAGCbACAAAAAAwSYAUAAAAAGCTACgAAAAAwSIAVmM73+/333/a5Z74z6wUAAAAQ+ufuCgCEvt/v5+fn56/PrX5+fk4Ngob1AgBgPqlrwRmv4bZ6luoWLst2ndu6LD1pAdhPC1ZgGqkLQReGAAC02q4df35+/v3X8zbUVWrXuNt1ce8yAHAPAVZgenGL1vgCM9c1QNzNQJwu9X3LvKXuC87upgAAgGfb2+hgm981KcB1BFiBZYRP8sMAZ+rJfjw9bM0QCr8P89jShd+F84Tf1eoCAMAcag/Ncw/cc+nj71LpSw/8e6QaHbjmBJiDACuwjC1wmbuQjIOgcdpUMHSTy7fUWiD1nQtdAID75QKQqYfm4d+ph+y5B/Cph+yp9Ln/9yxbS/cBHvoDXMcgV8D/tXdHy46iWgBA49T9/1/OfZhyhmYAAVHBrFXV1ScJIooa3dni9MKT2PDEtmaamrKfz7ixXo0ZCwDwvPicrPWhT0eByx53PnhKYBXgXjJYgWmkTmRHn4gePYF11Mmok1oAgHWlhonqUZNFWnu7f835ZZzdKosV4B4yWGFCK58EjT4JTd32v8sN4J96vxRUzd36laorV2dcTiYrAAA1Ss8I2N2Z/QpAu+3z+XwdqFlZKsgV/72aVdu+artZk+0NAPJy35Nv//6sva0/NTZr7gf3XH1h+VyCQDi/OGBaKn9UJvVZ7Xu0efs+A5y3bZsMVt7r6FZwAADgXWrP/VPlUpmktXW0XnPUlG992GrtewCMZwxWAAAAuIikD4D3k8HKq8lifaeecU5Tt3jZLp53ti9rpj86BhxtGyOPIam6RiwDADAfY/MD/A4BVl7vjUHW0vLULGtvmdnGcKptT+rkdn9S6wzLwXV9WfPAuKMHSYzcRnK37h2103YKAOtZ4fv7lx+uCzCSACs/4U1B1tJJUM0JUm+Z2Z9kmssQyL2/bxOzLQdj+7ImeAkA8MtWPBd2fgfMxhis/IwwCPNWZwfLbykzq1Qf55Zn5eX8BTP0ZdiG3N+psrnyuc9b69n/Lk0HAADAPWSw8lP2IMyqQYg9Q++J9odZwEdDFMygJTN1ljaTdleWcWqYgnB/S2XKpvaJ/e9c+XiZ4mBqrp5UG0rzB4CUN93ZBVezrwC1BFj5SbN/Sdbcov+EmhPyuwNhI+b/9Hr9ZaP78oza+bX+uHBUb/yjSe24sbXzBwAA4FoCrLCAGYKrYTtmaU+o5wnsAlJzurovr3pY26i6euuZbZ8EYF6zns+tJDc2fM00oRX6oObc6c4yd7GPAC0EWGERqfEW7/zCj5+qPsMJR+14sqkHIPWcFHOdO/vybJ8fbfuj9o3eembYNwGY3yznc6urDQimzldWeOBqzYNu7yxzl9n7BZiPACss4Ojk49e0LnvuAWe/vA5ncXVfpsY8bSmT+iweEzX3Xjxt7nU4r6N64rKl6QDgiCDrWLnv4tz7uR+PZ/L0HTpPmLk/gHkJsMLijh6gM6pMHBBa7aRjtfaS19KXtZmxrZ+l3k9dNLW8bi0Xf2YbB6CHH+nGS63P0vf+6sNWhYH6muDkrAFM+wFwhgArLCh3slYTsBlVBgCAd4h/ZGeMlkDi6uu+Jbg6yuh15loHOEOAFQAq1Aw3AAAr8/1WrxTc61mPI8aI76mn9UGhpSGXaoKs8RBH8Wct7bG9AjMRYAWACk7iAYCSnodgns3CvOu29prg6t6OMz9GlwKwADMTYIVJrX6bEAAAvF3teO+ph1mdDY7eFYRMPVzzrvkBrEKAFSbkhAIAAObVer4eBlnP1LO7M7ga/p9qQ+lhuOHQAaFSGddCwIoEWAEAAOBiKwYOa8ZTLZULhw44qmfF9QOwE2AFgBdLZYOkskxymSelOveyo28dLGWw1C5PTV13maENALyHW+gB5vPX0w0AAK6TugCLM0XCW/yOnuB7VDYX+Dzb5tJnucyXsK1XqF0+F8EAAPBuMlgB4AeUsl1qA4CpOo4Cslc5yt6R3QPAG13x/ebhugDnCbACwA+Ib+UfXffn8+et8OFDMeIHV6SyXluGKAinyQ0jUPuwjNYhFOLXqYd39CwPADzBdxTAGIYIAIAfcXW2aephF6XhCErlaueXW57ck42PyqSGFUiVO2q/B3YAAMDvkMEKAPzj6lvrc3WPnm9LFmxNHa2BaUMUAADA7xBgBYAfUpPRGb4Op8vpDSbWDFtw1IaWrNzUbfzxLf+lth4ZsTwAAMB6BFgB4MekgpJxsDG+TT6cLnX7/JVtrSlTE2RtbWdq2c4ur6AqELr64UJ3DQsDAL9OgBUAXiweW/SozJHSA5xS84ofAhW3Ixe0zbW5ZnlqHzIVl8s9HKv0wKyzywOw4nHBU+cB4E8CrADwYqXg4lGZM3WemUepbM+8W+d15r3aeQAAAO/x19MNAAB+19uyOt+2PAAAwDEZrADwYqlb20u3z+duhT/6rLUtZ+uqmUfv9D3TXrU8AADA/GSwAsCLlW5tz40nWnsb/pm2lOYzah53Tn/V8gC/KzfO6bZt//zrmb6ljLFWAaCODFbgMldkzoWf1zzEprZdoz2VRQc5R9uUbQ5gHqXganxedXTe1DqPljoAgL/JYAUuc0XmXOqhOaMe0DPSU1l0kBPelh/b97+ajKhwmvDvcNrc63j68PPUdKly8b/cdC3tSrUz1b5UmwDuNPLhes41AGAcAVbgcjUZEk7y4Xo1QdZSmbhsnKmd+j9Xb5iJHpcrjdEa/hCT+z+ex1G74vK59rWuJ4AetedFV54/OTcDgDaGCAAuFwYzYrlATY84eJN7nRqyIGxjaTiCXFAlN11Lu1LtTLUv1XY4q2U7Oiqb299T+09tllXpYr83GHGUOZ9rn8AqcJWW49nTbQAA/iWDFbjFyMy53O3AsujgWMs2k9vXztY7Qu38Sj+KtA6LEE8rAAGM1BLYvOocQHAVAPoIsAKPa82cqw1ulLLoetpwZRbdURtyWXSCq/RovYB/+mI7lV0+os7PZ1zWPMAIqbGhf7ENALAaQwQAt2nNnAuna53HXQGh2vnlyqWGIGiZNxyJs55TSkNcHNUV/p3azlP7ffi6Jrs8nrY0v1Qbc/tfvN+lggmpZTU8B3CF1DHq7uPMDG0AgBUJsAK3armtdzbxMAIj6zyTnefih5JSULWm3NlpzpbLDZ9x9bzOtgNgpFwmf2pc6f3v+L3aMgBAu+3z+Xx9obKyXCYVzys99CmVcRaXO6qrNF0pWy2nVG/uwVOty1RTLtfOeN6y6JjN3cfg3mE5AGax6vFp1Xa/gXUPMJ9t22SwAte5MnOudrqe8rLooM3dwf7a+fkRAgAAuIMAK/A6sui4wsoP+bh6u3t6jMCz5QAAAM4QYIUJCeT0WS2LTj+vZ8XlXnk7u8LK62PF7Q84tvJxCQD4mwArTGrFC+mnLxBWzKLTz3A/+x0wiyuPR+6cAYD7/PV0A2CkM09iBwAAAIBWAqwAAAAAAJ0MEcDr7Fmsbol6r56xVlOZzbaR572lL0vLEbY3184zZWqmHe0t/fZr7uq30d/BV42v7VwBAIBRBFh5pbcFWUvL0vpZ/N5RcCb+/IlgTk5tW1IX59u2Tb2NlJatps9qt4lUXU8G7I7mOWNftq7vmn2ytkzNtFdaud9SfiVQvlq/jRr+J273TNseAABrE2Dltd4SZC1dVLZ+Fr93FJxpff2kXGAk9/6+fcy0DLvSeq7pk1K9R/P5fP4bTLl7/azUl0fzrGnPqDJPW6nfUn41UD6633LLBAAAb2YMVl4tvBBc1cgn0KculI+stu5S/Z1bzlkv/s/0+R3BvrvM3pdhIKlmPxkVcArrCTP7Zglozd5vKQLl9/VbPJ/wdfh/br9KvV96L1V3ar7x5wAA0EIGK6+Xuu357cLAT+s0oVzW5FE9M1ixza2evi3+znnN2pel7OK43Kj5xWqyBZ/Yxmfut3je4fHyqM1XBMpbprnaqOU7yszd/44zYmsz+FPlc++l2hP3eakNAABwRICVn7HSxdKZi+grLtpbgrV3rOdSW3rmv2KQ8umg8Kh1tlJf5oKbNWp/rKjNpDwKKvW2s9ZK/RbLZUU+HSivcXY9je63nvnkPuvNAD76fmpZrpXOEwAAmIsAK7xIb9ZNbfCnNSv2Tj1Bq1mXJZRre0928ah5X+2tfXmk98eROCPvqSDRyv32dKD8yWPryH5LlY/fuyLY/4t3qgAAMBdjsMLL5MadG2UPBux/P2lvS20gI1R7O/CTnh4C4O55v7kvj6waJHr7PtjjzA9ddx1bZ+i3u7bzlfYnAADWJYMVXuQoc6hXaUy8J7TOOxxf70w9d6q9ZXn1ea/cl3HWYWofKbUzLlO6dT1XT6kNV1q53650dt9ZeX8Lt+M4OJvK1K0pE5arfT/eZ3Lfi6n97snjLgAAa9s+n8/XCSQre+NFUC6bLTXmYvxZqp5c+dxF89H7pfEJ39YXV2q5/TZ3C3HNNnH0We08jtr9dqsu96rtvkruNvbd2UB5qtxRPTVZofoRaOW48U76FWA+27YJsLK+N55krLpMq7b7Kauur1Xbfdaqy71qu6+y6vpYtd3Acxw33km/Asxn2zZjsAIAAAAA9DIGKwBU8sAcAAAAYgKsMCmBnN+gn9fhdrz3sN8BAAAjCbDChARyfoN+hvvZ7wAAgNGMwQoAAAAA0EmAFYBLbdv2n1uy9/dSt2rn3k+Vu0ttmwAAAPg9AqwAXCp1S/b+XvzZtm2f7/d7223ctUFTt5UDAACQI8AKwC2Ogpl7cLW2ru/3K6sUAACAx3nIFQC32AOiqSBqHDA9mzEaBl73uuK699epYG3qNQAAAKTIYAXgNqWs03B4gJZb91Pju8bDDKTqjocpOPofAAAAUmSwAjCF1kBmTRA2DrK21i+4CgAAwBEBVgBu1ZKhmrvVP/dwrKP51ratVNbQAQAAAIQEWAG4XW2QdcRYrD3B2CvbBAAAwLsYgxWAS4UPk8rZA677v1wQM1VX/F5YVziOaq7uuF2pLNaaZQAAAOA3yWAF4FK5YGn8fu0t/Fe/VztfAAAA+HxksALAHzzcCgAAgBYyWAG4VHjrfvxe/H6ufM1nvW0ZVfeoegR4AQAA1iKDFYBLlW7Nzz2AqnZYgRFtCT8bEdi8so0AAADMR4AVgFscPSBK5iYAAAArMkQAALf4fr/ZIOr+fsvt9WFd8ZADudepYQrCdqWGLojL5ZYrnq6lXal2ptqXajsAAADPksEKwG1yQcrP58/hAWqzXeNAY+r/XL1hADUuVwr2hkMJ5P6P53HUrrh8rn2t6wkAAIDrCbACMIWWbMyjsrlM2dr3UmVKQxjUDm/Qk4may/gVXAUAAJiDIQIAuFVL5mXu1vtSvXfdNl87v1y51BAELfMGAABgDjJYAbhdbYAwvGX/SakxWkfU+fmcC5bKYgUAAHje9vl8vk9fuMIZnjwOcys9AKr0QKiaunIPr4qnPwpE5h6WFb5XO78zy5trZ+kBWACQ4hz5nfQrwHy2bTNEAADXyl0E5G6Zb6mrJRO2t1zuIVRXz+tsOwAAALiHIQIAeI27szp6H24FAADAe8hgBWB5d98yXzs/t/JYOMOWAAAgAElEQVQDAAC8nwArAMu7O4A5emgCAAAA1mWIAAAAAACATgKsAAAAAACdBFgBAAAAADoJsAIAAAAAdBJgBQAAAADoJMAKAAAAANBJgBUAAAAAoJMAKwAAAABAJwFWAAAAAIBOAqwAAAAAAJ0EWAEAAAAAOgmwAgAA/Kht2/75d1X5M85ODwB3EGAFAAD4Ud/v94//S7Zt+3y/33/+3RH8rGkXADxNgBUAAIBDrcHOPSArCxWAt/vf0w0A/mvlk1BZBnn6lbNsQ3DMfgL32IOnZ6b/fD7/BGD3uuK/wzKp8mG5/XMAuJsAK0xqxZPDlS9q76JfOcs2BMfsJ3Ct1u01FRTd34uzXMOyqffD8rlg64rHAADWZogAlue2IwAAuE/LGKxHD8SKg6418waA2chgBQAA4D9qb71PlUtlkt6ZXWrYAADuJMDKK6RuD+K9wlvFWqcJ2V7WdHf/98yP+ThuACs6e+w68x3Wcm4947FxxjYB8F4CrLzGLwZZW36Zz62bmjpmzQBozaqIx+eadXv59X6tdWX/rzjsSMv2fLTsZ7a72beltx43OHbU97XHzTPH1NwT1W1THLnjO69mu6zddsM64wdWxfvB0QOuUn/H5Vc/pwFgfQKsvMovBVlbgyk1ddTcyjXr+s1laOTejx+UMAv92mdU/68YWP182tpdKls7lt7ZNsziLccNjh0d82qPm731h9O/5bjDc0Yfu1qOZ2cyWlPtyr1uHYvVMRmAp3nIFa8TnkS+3dllfOODBFJ9n1uGWZdNv/br7f/Vjxmj+vPMtrPyNvWG4wZlR/129rh5RYAKjjh2AcA8ZLDySqlbi96m9ACBUO52xFy5s2ZZ5yMyQZ/wRL/WllnJFRmGq62DlNrt5qp5z27V4wZjXXX8SO17slkZ4cw2m8t6fUJNW+KhAEYNjwMAZwmw8mqrnkS1XGCVTi5rTyRHXtDdsc5L7e2Z/13byYz9Wtummfal0f0fTndF3SOd2VefvrB8ev2tetyg3dn9ZLSWfc92Nacng5BXfy/1/uh2xXfKUVv8IAHAzAwRAC/VekF3Z5brFfZlSHnbmJEj+7W272c3qv9L9axs5n33Sb9y3OBPpf1hxDExrN++9w6zfVf+4rErtS+17FtP3sEBwG+QwQovdnQrYmtds10k1o6ZV3qY0WzLVGNkv66uZlzFnv5/Y4aM7eZfV203zO/q7b7m4Vi/vO+trvWW9Cvmf/T5mWNXXC58nfo7FbTMBTFT76embZX7vraPAXA3AVZYXO5EP3WBNyK4OsOFYev8wwuOM/Xc6Y5+XdXd/f+G9Wu7+Y3jBmVXf5el6i/te7+4H77B3UHWu45due23FGTdyx+9joO+pbK9UkHl3HmUfQ+AKwiwwoJKv9DXnDTmbpNKnZiGWQorW+FE+ol+zc3vbd6+fHE2Ufh+60X1UT2lMrXzXMVbloNP8bssl20Xfp7K2ktNv/p3JXVmD9KdzQQ9q+V2/jvXo/0TgCsJsMKCSieiNbc8h1kDR/XMevHwRvqVXjXbR+793N815WvmBTPoOb7Gn4/Y9mv2JVhRS9C5pmzt7f6tPyS2TAcALTzkCgAAoEFurFHG2IcoiIcSCAmSAjATGawAAAA/qvSwqfiz0jjCqczU3NAaLWV72lka1uaNQ9oA8DwBVpiUrIh30q+cZRuCY/YTaNM6jEZtYLJ3CI2eMrXtFFQF4AoCrDAhJ37vpF8565e2odrx9/ayZ9aNLKZ30ZfwjJZjqeMuAG8jwApMpyWwUlu+tc6j+bkogOvcvY/ZnwH67edYLedsjrsAvI2HXAHTaXnS/R6I2f/lbgttqbO2fcB1am/x3o8BbgkHeEb4MKqRZQFgJTJYAWhWmxF8VO4oIB6WeyrzWLbN/XIPUGkV9l3uwSxxmVT5sFzYPgAAgM9HBivwEtu2dQVj9unCJ8rWvE79nar3jWqzhuNyKWFmcanOJzOPZw6mvXUb27Vkppa2mzDLNc54jZ9CHZcPXx9t8wAAwG8SYAVeoTfwEQ8dEP4fBlXi8uHfpWDMGwMxLQHH3uV/67rjGkc/aOT24ZryAAAARwRYAQK524JLAZfcre+/ECAsZQ2PCjLH67L0On4/V+Yo87iUlVvbttzfvW1I1VFazrdJrZc4s/TuwPzR9gIAAPwGAVZgKbUBjZbARy4oEwZsejJj3/4ghzO3breIA95xIO2u28BrMpXj/o4zoUttLrWhVEdc15uyf8MA/oz71IxtAgAA7uchV8AyStmSsdpypTpHBKxa2ryaUQ8iap1nri+uvg289iFd8QOSatt8NO+abfANgdVwGUrrJw4+p97LlYnLp/7OBcGP2gUAAPweAVZgOrlbp0uB0NoyuTrjoFg8XSqAE5bJBWMEYv50NkiVC449pWYZRrS5to43bG9nfkRJZRDnXrcG4d+wbgEAgGsIsALTGZFZeLbO3DS1Y7EKxvwrzuZsnWYFuSD7U8uw2voDAABY2fb5fL4uwoBVjQokCUjVy2UBh1m7rbd5x1IPGkvVnZou147W8qmM0Vz50jo40+bceqiZ/8ruuh3/LesLeIZzB55guwOYz7ZtAqzA2s6eZAqwjOWkn7PibejqbWrWbXbWdgH/sp/yBNsdwHy2bTNEALC2syeYTlDHccLPCLYhAABgNQKsAAwhMMZoR0H70pAOtUMv5ObVOvxDrlxpuIujeaUebmY/g+ekhnu5a0gTAGBufz3dAACA2NH4uXvwcf+XC0CGgc64bFxXHNhsqTcVJM3VWTuvuK6acYUBAID7yWAFAKYTBxdbp22ZLpfRelRvKeDZMu+aoKnAKjxvxD4PALyTACsAML27b8OtmUfqFv5WtXUI3gAAwLwMEQAATC+8vf5IfHv+GWEdI+sd0R4AAGAO2+fz+cqKAABmEAcQr3zIVfxey8OrUvXGah+0lVrm0vyBZ7Ucp2C0nqFzALjWtm0CrAAAALUEWHmSACvAfLZtM0QAAABArTC4JdAFAHw+xmAFAAAAAOgmwAoAANBA5ioAEBJgBQAAaCTIyt2Mvwowr/893QAAAIBVxA+5+nwEWwHg18lgBQAAmqSCjL9gX+7v9/vPv/B9uIrsVYC5CbACAAC3uyMoWTOP2naEwdWQICtXE1wFmJ8AKwAAUG0P9vxiQDEX5BL84grbtgmuAizCGKwAAMAwYeA1zu6MX4fBo9R0qWlHzKOlTItfDDpzHYFVgHUIsAIAAM32LNY48HkUvNzHLk29H9eTKjNiHi1lWtcJAPB7BFgBAIAmNZmauYzTFkdDEbTMo3ZYg1KZXNBV5ioA/DYBVgAAoEoqwFiT6dmb2ZkbQqBnHrV1lcZZTY2JeWZIAQDgHTzkCgAAGC4VxByd6XnlPFL1hAHa/V/4PgDwm7bP5/N1QgAAAJSUHiyVeq/2QVW1D7kKPxsxj1xdgqYAQItt2wRYAQAAAAB6bNtmiAAAAAAAgF4CrAAAAAAAnQRYAQAAAAA6CbACAAAAAHQSYAUAAAAA6CTACgAAAADQSYAVAAAAAKCTACsAAAAAQCcBVgAAAACATgKsAAAAAACd/vd0AwAAAGizbdvn+/0m389JlS/VdaZtpfmNmgYAZiGDFQBeYNu2//y7cl6t5eNp7mgnwFsdHTu/3+8/gcrw71L5kW3qqU9gFYCVCbACwAvEF9Lf77creFkzTetFcKp82F7gT7n9MPVDytEPFaN/xOj5YcSPKffKHVcdbwHgOgKsAMAtBFjW1ZqFXAqopabrzWh+Y+BOZiJHzt7OH+438b4X/x1Ok6sj/Dx3PIiny80fAFYlwAoAL5e6YM4FucL/42lTdZUuqmO9WbU8ryULeQ/+HGXRhZ/3ZjT/WuBOZiIjxkrdp0/tq/Fn+3E+PH6H08XjpuaOB7ly7mYA4C085AousHIAoedhBL3Tt2i5oEg9JKGUfdPyUIVf6dtf8rY+TW3rqYvkeP8IL5bjC+xUmZp6c20e/TAV7nPUd/r2nDgY1TP95/PfHzNS+21qP4/rCF+n+jauJzW/sC7OGb1/lepKBV3jtpydx16P7QOANxBghYuseLLYekFXCtS0znfkLY6pi9NcUKenvb/Qt7/mTX1ae8F8dj5n62VNpQB5LlOtx1GwrvRDWtjGVJAvF4Qsze8OozITwx899npTn+XWV+5HlVJmYqqcH1OukbpVP3TX+j4zn5ptQ4AegNUIsAKvJdMKzjsblM3dWl4KEtgv51YTZI3/TikF70vBuqOsydpM7XC6uL13BwdlJlJjxI/Eo13VhqeXCwBaGYMVuERqbMb9vXg8x/D/eNpUXalpUkq3WYYX4LI74VjLfrIHsVqyaWumYX6tdxvU9nsuiFP7XqpMKTD0ROAq/o4MX9/5PXVmX6wZ3uCJZfpVufOl1PnZ/n/uvCz8O5UpfVR3/HfuR5BUewFgBTJYgdNSmUCtmUSpDKJUttFRvbFRmVYwu/DCtHTBW8rgC8un9r24rrh87fxZX00gbdebnXx3FmnpVviwzFXzjuf59L4iM3F+R+sy93nqB66aOo6yn0uf1/7wAQCrEmCFG9VepNVc1LRc+JRupxyhJUutRs1F+4i2jzyRf2vf/rLV+rR1P+y98O7Z31vfZw21QdYZ+7n2R7rPZ9727//nMgDD/qn5QSSeJhf0Tc37aHgFP7IQsy0A8DYCrHCTXAZnqlxNXS3zbW3D00a36epMK337PvoU/lQTIDvKjC7Vlas/FaxLHdNT+06uPalpS8HBJ8hMZAWlfaUUqE+9DwCrE2CFm9SeSNYEA1sChj1tmMXIi9wrM6307fu8tU9HB456LpTj4T5ap4/rsu3fY0RAr1SmtR9b9tHSe7af8eyXv+MogJ/67ht5x8cZtlMARvOQK3ixo8yCsyeWqVsPc5/tJ9rh+Kmp8mG5VGZT7nbH2nbtjtozu6v7lvuN6NOaYO9ZZ4eiGBncsp2/393HM8fPv5WOJeF3cer9u4JjPT9cAQBcRQYrvFTNbVtnzTrm48hMqxnd0bfcS5/yBiODa73bfW+GdKrsLwdbZ89MzLVh5eNly7BEYfl4mw/fbykTlqutP1UutSxHbY7/rplPajiPXBtydZTmAwCtBFjhAVdftB3Vnzux5jx9+z6r9Gl8wZi6aI1f115sly5KU8uRm19YV679R23OLUNqeVLLQL/abXXEPFLbUo3Stn80Xc17zG/FfqvdTlPH6/jOn9TxsKZM6tiZmzZ8P25Xrp2pOsM2xO1pWd5S+0t1lOYDAK0MEQA3u/v2ufDk9+p5tH5emuZMm57ypr7lbyv16d7O+P84YJX6LHXhnbsQDv8P218ql5uupv3xBX1cPrc8uWWAWcXff7ljQmuZsFzttKnXqX3oqM64/pr5lNr/68Ljdeqz1N+tZUrz7nHmO7R2eXvrCNnGADhLgBVuFP9CfpU9oBAGJK4IErWc3I6u86rpe72tb3lPn9ZmHKbK1V5wHrW3J1CdykY6mteZZaAsFSiL/y4F1uK/43KpeaTmX5pfqZ+PpjlahqsDf6UfNEo/hLT+WHI0bfh+adqjNuf+PspkTLXHDyX/Sv3Y9GYjlre2jvh7GABaCbDCTVIXavFncbkzZXJtCP+NOolMXfSMrH92b+7bX6VP/3bmgrMnGJKbJgyu9NTpovk8GdLXBv5kJubr7d33oYftDIBexmCFm5zJIuspk3p/hgBDKsvlqOxevvZ16u/WTLgW+vZ99Omfng7ajwhkPb0Mb3VmX6nty6N+6+nb1PfCUSD+zDK0tOcXAjwty3vFujnaZuLzi6vrqZXKIk61JbfOSmVS51Xh9Ed1pqbNvZ9bltQPNy3LW9OGo/n4ngCglwArMEQYyMxdcORO7GvqLM2jFFiNy7e2AVaTy7JLZdLWXmwfZRTm6in9wJFrR+4YEreldnlcNM9rRAZkSx25aVLfJS11spaWgG7q9eh6WtWcOx2VzZVJlc/tL7Xtav3RonZ+qc9b2tA6HwA4IsAK3OpM9slsGUcwm9KFZk+m4dFFac8Fas9FbM3Fce4zF83ze/rHrhkypGUm1mcm5srWOurn2vpG1QMAvIMAK1xEEC8tl5WW+mx/b7aMI337Pvr0Gj3Bj6eDbZTJkL4uQ1pmYr786scExzUAeD8BVrjAr55Et9yyWZN9Wjv9nRlHv9q3b6ZPx+sJOrmVf34ypP/7me2VI37AA4DfIMAKF1j5ZLonIHI0PlkqGJqbT6rOmTKOfqVvf4k+He/M0Bwz9ses6/nXyZDmaiO2l1T2NQDwPgKsFKUudK86OXzbieeKy9Ia2GjNPsq91/J5b90jM45+oW9/jT69h/U8xoxtqjViG7gyQ/rX1y3/ett56d3sSwD8GgFWinLjm12RMeJkhhwXOQB/WvGYOCrgMmoYgJH1P23lYNaMcuP+0mbF9WZfAqDXX083ACBn2zYXNgDAMKnhhFLv7+cgqTK19YT/nMsAwLvJYKVbeLtdPLbl/n5YLs4GSJWJx8d0Qvrb9D0AMFLu3CIc971m2jP1AADvI8BKlVTgdA+AhsHV1FAC8Wepv1OB1Vy9R+2L2zmT1HrMlatZ5pb1Egezj9pwlTNj54Vm6199+76+fXOfztxXrcv89A9xM6/L1ViXz7De30NfPsv6B/htAqxUqf01v1bN+Ea19aZOZma8Hat2LNuadVNbJq5/xHi6o7QEr+Iys/Wvvv3TG/r2V/p0tr5qXeaZxsqbZV2W6mn9rPa9/f3d2eWYZV3W6F3f++e7p495n89a652yFfryqWPV0WcjXL3+4/qf/v4A4G8CrDzibFA2N9RA+PlsJ/u17Qizec+U+XzWORnK9eMq/atv81bt21/s0xn6aoVtusZT67K0nbV+Vvve/v5VPwbMsF0eta31s/3zWX4US5l5vR+Z6YeXGczYl08dq44+u8Lo9Z86doxSOiY9vV8DrECAlUe1nLzlypXe/+WT7DAIvcpJUepkU//+l759n5n6dJa+qsngmX1buXtdluporT9V/sn1Pct2WeuoDU/v57VWXO+kzdSXTx6rntpOR6z/1PfiDPsdAH8TYKVo/8LO3XoTfhZ/wedu1QnLxZmo4fThPM8EHX79pKP11qEZ1tdq7X2Kvn2fmfr0yXa0Zv9d7ezyzdKnufmdvUAPt9uawPgZs6zLGQP8bz0eMNaqfXnnPjfLvlQrldEaX2OlrtPia624XLzOU3+X5g3wawRYKSp9QaY+q80yPXpd+1mNJ77kZwsO7GpOTJ+8pbJn3nevR32bt2rf/mKfPtFXrRlJ+zS5H+vu1BswnGFdHtUzal3W/jgw27psaUNYZsYAQipQUmOG9c4YM/XlyCDl3fvcLN+tPfOPvz/3Y3P8WfyjWCl4mvosnn5UYgzAygRYWV7uS3ymX91DT590zHjyc3TBvUr/Pr1O9e14T6/LO/t0pb6K55vLovl88uPepT4bZYV1OXqbqs1gbTXburxiX7xqnZ2pd7b1XmuGNvT65eNRydPfw2fduf5LP8y2JLfUzis203YD8AQBVorO3upx9UlR6lfZfb775zN54tfdWTLAYjXzX6l/9e2/3tK3v9CnK/ZVzfq58q6IM/XOti6PAtUt9cSZTmeWZfZ1OWq9HU179seA1r6Yfb3XmqENrUYHpt7Sl7uR+9wd7l7/uSzSu83cJwB3EGClqPRLaO30VwtPUO6ed4u9fan1mTohSp1w1ZbJXZTNcNLcOu8V+lfffrrmPXPfvr1PZ+2rUv01F9RHwapfWpc17QjNELBYYV2OXG9HP+KMWI6aIOsK6506b+zLGY9VOVev/9T+POP6mLFNAHfYPp/P1wGQkpW+JGdp6yztaLVqu++06jpatd13WHXdrNbu1dq7m7HduTalgvVHgfy4zlL5M/WX2j2T1jbmgqSlH05yP16Xgq1n273Cuh9h1eVctd0lrdnZsxyrVuiL0jKUEmNSy587FoU/8ubqzJWbff0BXGHbNhms1Ct9IZdep/6eLfMOAFaX+h7d3zv6jo3Llerqqf+twuXO/Z0qPzKjFFbjWHXOmeNHbaZ8zfGspRzAL/jr6QawjtwJTRg0PbrQiH89Dqc7MxQBAABpv36edbTs+23aNeV65hnW/8v9AABvJoOVbrkxgFp/VX3rieZbl4v39W3pVtUr5lVbdyq7vea2uNryqWm5lvUM3K0maFozpuWZ4GruewkAeA8BVpqkbvHf3/98+m73f+PtJG9cJv72xr4d9dCEmmlajw2pBz/k5tNavqdN9LOexxKkuY51+y5H2bu1x6beLOBfPvbZlwD4JQKsDDHiVv8VBpWvtfIJ5Vv64Cr69n5nHjpTW35Vq/Yp5+j361i3nFV6kNmbznWP/MpyAsBOgJWieKzUzyefERZnr4bThmVy47G+7URsxeVZOdB0p1/q29QD6kpP7E09RTv1uvTgu1hNmTPlwzauxP4KMJdfCqACAH8SYKWoJaDRMq0nTsJ8UoHTPVgZBldzYy+nfkBJlampN3ZHkBWA33bme8N3DgD8NgFWmjmBhHcaPU5pTYalYwkAMxhxfht/7zlnBoDfIcBKtbfeyg9cY/SxonWM51T5VJYupPQ8FGd0MKXne9d3NbTL3YHRIjV01tmHRwIA6/jr6Qawjv0WX/rtt0QfBYlqgki1gaZ4frVtoI2+zRvZntZjUFx+P47V1KNPCbeVmu1mxHfk2R8BfE/Dn1LPBEi9nzrWxsfjUj0AwG+TwQo3qc1kGB2sKc1TNsUYq/dt6gFVuc9yD7mK55t6gF3tg+9q2hWXCec36jbPlfuU83LrWh/AWo725bPPDKh937EDAN5NgBVu0vpwnrNlBGPus3rfto692nsxecV8UoHc2npKVu9TrpcK7sevSw9/i+sIX+d+7IjL5eYPAADcyxAB8ELhk9nduvYu+vZPbwhM6tM1xUHTVKZb3LepTOvUjwS54GquXE0mHr8nHGIkvg3esQYAYCwZrPBSpawp1ja6b4+y32qz42rKHWWbHomX9y3btf11XWduL64Nch1tD7YZ+JfgMQDwBAFWeMAdF8Mutp+xYt/W3MJ+NN/a8UJr59XThqus2Kes4Uy/x8MPpBg64LeVjrdv3R7eulwAwPwMEQA3k2n0Xqv3bepivHaZVl7uktX7lDVclXG3D0FgGwYAgGsJsMKNcg8pYX2/1rcjxvA7Ghsw9zr19+i27fX8Up+SVtrOcv+npon/jsdmrak7/juVxZprLwAAcJ3t8/l8ZTbwFrNkm5UumEOpMRdzt3SOLJN6P9du/vTWvk2NAZobF7RmvNDS/ErTt857X9aj6Ure2qf8BtsBR+Ljme0FAGCsbduMwQp3OfMglKvKMMYv9m0pO6434JMLttau35q21frFPmU9gqsAADAHAVYAmtVkp+6vS9PkHtSTylI92zZo0bPtxdNftS2ebRu/JRxf2zYDAHANY7AC8Ieap5PvUuNKhu/3PmRnRDDAGJSccTYQdWUgy4OrAABgLjJY4SKCO+/1tr4NH4pTuuU+vGU/DoDWPlgnNa9cQLdmHrmxY8PparytTwFC4bERAIDxPOSKVzEeHazJvsuM4qD95/PfQFXpderv1BAatn0AAFjXtm2GCADgWYKrzC7Mto7/Tz2MLfV3HKxNZYTDFbZt+88/AADGMkQAAI+QvceqUpmoR+OilobfgKukjrN7kNWxFwBgHAFWAB7h4p6V5MYKTj3YraVOuEpum9y3ZUFWAIBxDBEAANBpRCa2TFauktsuBVYBAMaSwQoAEInHSv188lmscZA1nDYskxuPVbALAADWJsAKABCpDXqmytWOxSqwCgAA72CIAACACsasZDW54ScMSwEAMJYAKwBAgQcCsaJ4yIqdoSkAAMYzRAAAQIFAFKvax/qNg6y2aQCAsQRYAQDgpQRTAQCuZ4gAAAAAAIBOAqwAAAAAAJ0EWAEAAAAAOgmwAgAAAAB0EmAFAAAAAOgkwAoAABPbtu2ff/vr+LMzdQMAcM7/nm4AAACQtm3b5/v9/vE69P1+TwVJw7oBAOgjgxUAACYUB1c/HwFRAIAZyWAFAICF5IKsYSZrnNlaep36O5U1K7gLAJAmgxUAABYRj8ca2gOgqf/3oGkYJE39vZcLx3vdpzNeKwBAmgArAAAsIg6elqSGGDiaNvXZ2QdpAQC8nSECABqsfIHp1k6A90vd4j+iTgAA8gRY4QKCcO+24jpaeZsE+FVXBEs/n3xm61XTAQC8nQArXGTFCxBBOACYS2rs09QDqMLgZyowGz/IKp42rC83HuuK5zYAAHcQYOVVrsr0AAB4SuuYqbVla+t1XgUAUOYhVwAA8CJ+bAYAuJcMVl5HFuu8em4xTA1bMGPfhu0882Tno89K82ttw2g981+lfwFW4FZ+AIBnCLDySjMHWXsDa6nPat9rmc8dagNxqQvFbdseb38sbs9R+0pj3daMg1vT70+vo5qL/Nb+vTMY27P+RgW4ZwqQXNGWs3U+vW3DzOwbAADPMEQAr5V6KMTTegNrqc9q3+spc6c9oJZ6//PJjxc303KMvKA9k/k5o5H9Gz68Zf/Xsx5qpukJrobtOuNM4HG0K4I1T60fAACAqwiw8mp7AGaWYNSoh1Tkyq8ceEj1U255Vl/OEQGmGX9AKNn7tybLc9X+Xak/AAAAGMcQAbzejBmPLfaA3Ij219T19HpqCUA+3dZWo29tbh0KY7X11SLMiE1t5/FxIFxvcTZtXFdcb0o4bcvwEPE8jpYtVU9YR2q5aqfNvc61v7S+cst4ti21fTPTMAsAAMD7CbDyM+680B4VyBoZkKut68r1VFovPfN9+kFOuc9z44c+Hey5ev6j+7dmPuGwAeH4rbkxaePPUn+ngne5elPLWbMNpOo7Gls3N01qvrnlr5k2twxH6zTuk5o6S/MutTX8Oy5/tE4BAABGE2CFST0RXH3CUbZfLlA1o9bsxZn7ZZQr+nfkUBs18+utt8ZRRkzPZiUAAAeUSURBVHnN563CwGjp8xZHwefaOktB3NK8U/UAAADcRYAVJjYyIDdTcK82kzbMTtvNeuvvUdbcUTbg2XnOZLX+vWpecVZnajiA3C39YR2lz1ulMkL3/58awqKU3Zpqa+28AQAA7iLACpMaGZC7Irg3oh015fcg3Jl6rhaOf5n67Ki9qSBa6RbvXfh56bO7rN6/o4Ped+x3rXXmbusf1Y4rMu/PtHXWHyEAAIB32T6fz9fFB4xVc+tzalzF+LNUnaXyR+Mg1rTP8aBs1XW0artDpX2kdn8I389lSOaCeakM1KN21SxD6xABR+04Oh6U2prLKE615Wh81No6W8rV9s2sme4AAMD7bNsmwApXWDWYtWq777TqOlq13W+Sy0qeyZNZtjOuDwAAgCPbtn3+eroRAMDzBFcBAAD6GIMVoJEnlNNjhnFyU664nb62TrfyAwAAb2CIALjAygE4xwMAAACAOtu2yWCFKwhSAgAAAPwGY7ACAAAAAHSSwQocSg15cFWWrofdAAAAACuRwQoc2gOe3+/3n38948zWTCO4CgAAAKxEgBUAAAAAoJMAK3DKtm3/ZKaG/4fvx5+lpk3VlZoGAAAAYCbb5/P5uiUXOBIHOcPjxv7ZPnRA/Nn+uufvXL0AAAAAT9u2zUOugHqlAGdP8NOYrAAAAMDqBFiBxwieAgAAAKszBivwOGOsAgAAAKsyBitwKAyAxseL1Ge58uGYqqXXsX0M1tT8AQAAAJ6ybZsAKwAAAABAj23bDBEAAAAAANBLgBW43bZtl4y7utebq/vsfK9q98h5GM8WAAAA7iXACtyiNI7rqPq/3+8//1LOzveO4VRWaCMAAADwLwFW4DVkbwIAAAB3+9/TDQDWsAcv9wzJ8HUc2Ey9t08TZ1iG78V1xvWUsjPDOmqyOFPzTbU9fB3WW9vW0nrKzS+ex1G7Uu1MtS/VdgAAAOAcGazAofD2+1SgNbwtP/V//F5cb67O+Lb/mgzVmnK5+ab+Ty17S1vjZT5aV3HZmnbF5XPtC1/Xrk8AAACgTIAVqJJ7+FIuC7Imk/SqsVKPHNWfa3vte6kypfXRk3W7vz5qQ+qzOx7WBQAAAL/CEAFAlRGBxFFqhw1oebDWXW1vnV+uXGoIgpZ5AwAAAGPIYAWazJD5GN6KHwuDkaVyd0qN0Tqizs/nXLB0hr4EAACA1W2fz+f7dPABmF/uIVfhe2HZ1Ht72dLDmuI6a7JQezNacw+vyrU9p9TW3IOncvMrPfDqqFyunaUHYAEAAAD9tm0TYAXGu/NW+9Hubnvv+KsAAADA87ZtM0QAMNbKgUDBVQAAAKCVh1wBQ6x82/ndba+d38rrFAAAAH6FIQIAAAAAADoYIgAAAAAA4AQBVgAAAACATgKsAAAAAACdBFgBAAAAADoJsAIAAAAAdBJgBQAAAADoJMAKAAAAANBJgBUAAAAAoJMAKwAAAABAJwFWAAAAAIBOAqwAAAAAAJ0EWAEAAAAAOgmwAgAAAAB0EmAFAAAAAOgkwAoAAAAA0EmAFQAAAACgkwArAAAAAEAnAVYAAAAAgE4CrAAAAAAAnQRYAQAAAAA6CbACAAAAAHQSYAUAAAAA6CTACgAAAADQSYAVAAAAAKCTACsAAAAAQCcBVgAAAACATgKsAAAAAACd/jeikm3b/vn7+/12v79/lnovVz5VJjW//XVr/S3TltoHAAAAALzP6QBrHHTcX7e+v/9dW/9RmVxbe+pvmRYAAAAA+B23DxFQyvDszf4sTRcGQVvrP5pWtioAAAAA/LZHx2DNZYvOVufM8wUAAAAAnvNYgNXt9AAAAADA6oY85KpH6cFRd7dDsBcAAAAA6PHoEAGz+H6/3eO0AgAAAAC/61UB1jgbtiU7duS0AAAAAMBvOD1EQHyLfZgJmno/vh0/Dmru/x/V0yNV//7eUb2paQEAAACA37Z9Pp+vgCEAAAAAQJtt2941RAAAAAAAwJ2GBVjjW/9bPtv/ld4727ZcXWfm0dLOkcszymztAQAAAIDVDAmwHo1LGo+jGn8W/h++P2rogqO2na23po4rh2HoDZQaGgIAAAAAzpluiAAPkQIAAAAAVvG/sxWkAqJhRmWY5XkUPC19vte5fx6+jqeLy+bmkaszN59WuWlT7x/Ne293rs2p5SrVVbOcqXIAAAAAwL+GZ7Dugb7WgNxRcHWvMxVgDN9PlY3ryQUT43aX6qpdnnja1Pvhe0fLmCsTlz2q62g5e/sRAAAAAH7J6QzWkpbgXCnDtWYM11BL2Xi6MKjYE1gN55WatidgOaI9R/NP1SvICgAAAABllwZYW+WCrLnb30v19Mw7rD9uS28Ga8+0d9a5Sz1kLJyPICsAAAAA/NelD7nqCQKOyNLsmf/IQOLo4OedwiECPh+BVQAAAAAo2T6fz/dsEK3mIVO52/9LD1zKvReLxxo9enjVUQA096Cno8+O2px7wFSqjTXvxXXWTpdqR00dAAAAAMC/tm27JsDaWwYAAAAAYBXbto0ZIuAoK1RwFQAAAAB4o2FjsJYCqIKrAAAAAMAbXfqQKwAAAACANxNgBQAAAADotH0+H/fvAwAAAAB0+D/JzLasyTvSBAAAAABJRU5ErkJggg==')
