# Supplementary material for: Identification and functional analysis of non-coding regulatory small RNA FenSr3 in Bacillus amyloliquefaciens LPB-18
Source: PeerJ. 2023 May 15;11:e15236. doi: 10.7717/peerj.15236 (PMC10194069; doi:10.7717/peerj.15236)
Supplement: Supplemental Information 4 [file peerj-11-15236-s004.zip › KO/CK-vs-T1_map/map00311.js]

getPicJson('data:image/png;base64,iVBORw0KGgoAAAANSUhEUgAABDwAAAGACAYAAABBWnJKAAAACXBIWXMAAAsTAAALEwEAmpwYAAAgAElEQVR4nO3d2xKkphYAUE3l/3+5z0PKHIdwVVTEtaqmZqZbAfHSsgVcl2X5LQAAAAAT+XtZluX3E/MAAAAA5rCu6/LX04UAAAAA6E3AAwAAAJiOgAcAAAAwHQEPAAAAYDoCHgAAAMB0BDwAAACA6Qh4AAAAANMR8AAAAACmI+ABAAAATEfAAwAAAJiOgAcAAAAwHQEPAAAAYDoCHgAAAMB0BDwAAACA6Qh4AAAAANMR8AAAAACmI+ABAAAATEfAAwAAAJiOgAcAAAAwHQEPAAAAYDoCHgAAAMB0BDwAAACA6Qh4AAAAANMR8AAAAACmI+ABAAAATEfAAwAAAJiOgAcAAAAwHQEPAAAAYDoCHgAAAMB0BDwAAACA6Qh4AAAAANMR8AAAAACmI+ABAAAATEfAAwAAAJiOgAcAAAAwHQEPAAAAYDoCHgAAAMB0BDwAAACA6Qh4AAAAANMR8AAAAACmI+ABAAAATEfAAwAAAJiOgAcAAAAwnb+fLkDJuq5PFwGABr/f7+kiAACAHh4AAADAfIbv4bHxxBBgbHrkAQAwEj08AAAAgOkIeAAAAADTEfAAAAAApiPgAQAAAExHwAMAAACYjoAHAAAAMB0BDwAAAGA6fz9dgLPWdY1+/vv9st9vy2zfb8un0t4vG1s+tmysDKV0YsvHpNI8ml7KfjvC9Ep5pbSWIZX+vp5r93OqLKk6Ku3z0nGQE5ap9his2Z7afGrTuep4i+XfUqdn6jCVdk2ZUumm5M77mnMmt07NNpXWAQCAGa3LsvxGvunNNaz2y+Qao0e+T6VdSitV5pp0Stt0pGwt6bWsV5tXTX0dLUtYz1cdB70+Ly1T2p+t29tzmdr1ar4rLXu0PDVp1Zyb4WdHjvWaf7fkl/v+yPWm5rp6xFXpAgBAq3VdvzukpfSkuFascfLkzf7R7UillXtyfTSv0tPwXFnCdGryukJNz5LSuqGaXgJ35NOaxxOurMNSz53WtHscg7k0jqQvIAEAwBd8LuCR68Lfs/H2VIOi93ZclVevcuaevM9otIbqncdbL7HAWWkbntrOI8Ndao12LAEAQG+vn8OjVu0T2hnGtffYjv36ufRGq7OzjdKa9Wvr5qx9I/vq+q2ZCyOl1/F2hdY6zG1Hr31de4ylHDku7jyWAABgFNMEPEoNtv3495zRGvBH3bkdI9VZaT/XHie5de4Ubk9pqMXRfVAzX0Vp/TPHQM38HEeV6nD7rCbPHsd6zTFWOo5rtqnHOgAA8GbTBDxannTWLDNKA/6Ms9vR0tAfrc6unE9hWe4PgqQCEr3r+8x+HO0YCJ0N6uzTuTOYWPN9S3l61QMAAIzuc3N41Do7Zv/MJKg90z0zQWj4p+c8B70aW3cHHo7WzbZua15vM9qcHncMlbnb0YlyAQDgaz4d8KhpwJfEGj5HG/Ol9c48eb/L2XkScukerecRGnuxeT9yy+w/O6oln5r1WvK92l11WCrDnfbbIegBAABl67Isv5G7NZfGm+9v4lvnXwgbTan1Y+Ppc42q0nctZYp9X0qztB05qXRKcwnE8mpZp1Zr+bblWo6T1u0++iaN0vwbsXqsORZDuXxqjttYGa443s6UMfd9r/1fu52tabUeP6VtSh0vNfVwlvlBAAAYxbqu7w94ADAG12sAAEaxruu3h7QAAAAAcxLwAAAAAKYj4AEAAABMR8ADAAAAmM7fTxegllcqAgAAALX08AAAAACmM3wPD683BAAAAFrp4QEAAABMR8ADAAAAmI6ABwAAADAdAQ8AAABgOgIeAAAAwHQEPAAAAIDpCHgAAAAA0xHwAAAAAKYj4AEAAABMR8ADAAAAmI6ABwAAADAdAQ8AAABgOgIeAAAAwHQEPAAAAIDpCHgAAAAA0xHwAAAAAKYj4AEAAABMR8ADAAAAmI6ABwAAADAdAQ8AAABgOgIeAAAAwHQEPAAAAIDpCHgAAAAA0xHwAAAAAKYj4AEAAABMR8ADAAAAmI6ABwAAADAdAQ8AAABgOgIeAAAAwHQEPAAAAIDpCHgAAAAA0xHwAAAAAKYj4AEAAABMR8ADAAAAmI6ABwAAADCdv58uQMy6rk8X4dN+v9/TRQAAAIBThgl47IMcGtzPsi8AAAB4uyECHuu6algPZL8v7BsAAADe6NGAx9aTQIN6XL/fz34CAADgdR6ftFQjenz2EQAAAG/zWMDDUIl32ff0AAAAgNE9EvAQ7HgnQQ8AAADe4vEhLQAAAAC9CXgAAAAA07k94NE6nGVd13//9Mi7l15l6p2HIScAAADwgh4eW3Ckx5wfPecNuWMOkpo8wgCHuVEAAADgBQEPxmLiUgAAAN7g76cLcNS+0R02wnP/j/173yti/10u3/D72OepwMA+39x6pTy2/6fSCusgTMPbcgAAAJjVa3t4hENd9n9vDfl9Yz727zBQsF8vFqxIfR/7PCzD/t/7fHPrlfJI1UG4fCoYorcGAAAAs3ptD49QrKdGGPQIxb6rDQDEAhK1wuBMTR69gxN6dgAAADCzVwc8UsMyYsM3WtI8WpZY2XJp7steCma0LAsAAABf99ohLblG/5FAR0v6NevV9DABAAAArrEuy/K7s1HeOlFmbuLPVJq5yTpj6aQmNK0tT2ny0XCZXLlSQ1din+eGvNTkV7O9IROdAgAAMLp1Xe8PeGwZ98xzxEZ4ak6Rt5tlOwAAAJjXuq7vHdKy0QAHAAAAQq+dtLTHPB1XSg0pAQAAAK73yJCWZdEz443sMwAAAN7g0SEtqck5GZNgBwAAAG/y+Bwegh7jE+wAAADgbR4NePx+Pz09BifYAQAAwBsNMWlpKuihoX2/cD/YBwAAALzREAGPZYk3rPX8uJ8ABwAAADMYJuAR87bGt+EfAAAAMIbHJy0FAAAA6E3AAwAAAJiOgAcAAAAwHQEPAAAAYDoCHgAAAMB0BDwAAACA6Qh4AAAAANMR8Ojo9/s9XQQAAABgEfAAAAAAJiTgAQAAAExHwKOjdV2fLgIAAACwLMvfTxcAAADgKuu6/jvXXviA8vf7RR9a7ufm26+fyyO1fq484bql9cJy18whuK1nvkG+SMADAACYUhjsiAUaYsGD/f9LwYVcAKNm2dqgRW0eoVRQB77AkBYAAGB6V/VwOJtuKRgRC4rorQF19PAAAACm09Iro6R2CElrnqneJ7Vl2qcdprcvd2q5/Wc16++Xqx2KA0/Sw+Mj1nX998/Rda7uCqerHQAAT9nf+97dgD8z7GQr7z6NWCAlttz+s9j6+/Lth/jE/oYR6eHxES0TGy3LuXGCNemlyggAAE9ITWw6ulywZH9/faQHSc9eMvAEAQ/+I9Xd7m0XfwAA6O3oW1WuSD8MSlx9v54KghjewqgEPKgWu5DGxu+l/h+7GOfGCaZmzN6vBwAALUo9E0o9G2p7PLQGOVJDREpvkblKLKCS4t6cUa3LsvwcoH2M3q3r6GuvapZJRZjP/HtZ/rzA514rBgAAoVRvhNKknfvPe0xYGlumtVdEbvlcz45SfrWTlt4dcIGz1nXVw4PzUsGP2i5+KbH1DasBAOCM2le8nnlryt3L16TVsp1n5v6AkQh4dPTWi0HrOMFtudKrtXLpHa2rt9YxAAD3a524P6Znb4Ye5Xna28vfW24OldQ8iK29ZWLp1pbpiJn2sYDHx+UmKD3SbS32uqvW/I+Wu5eWC8p+uE3N8rE8eg0zunL9XLrLcu4d8qn0ZrrQwpVqZubnPqPvD3Nh8VVnjv3e58tI51/LvZfrx3/lhtyX5iUsPUiOLbtP90oz7WMBj4/YTxy6l+uBUWqUp07O1MUwFgwJo6H7PGMXkLsutKko7V7LhSq1Xuz/V7gq/SPBntr0BD2gTu5afOX54/yMG31/1D6QgFm88Vp1Z5lb7r3eVo93u/J+u0XLZLNfIODR0cgH1V3R7NoLZO3YyfC7u+v3ivxctIA7uG6Mxf6A5zj3uEJLr4yS2t+Iq3pT514ekSpfz4eeVxLw4LBZfzxqepKMsu13XLRSM3PnPsvN7B3mk7tYaiBAP63n8v7zXK+81Lkdrpcaw/yWG6bertwfLddZmF1quEGo9hqWOqdy9z7h97Hla66vpXVL25Erf/i9a0V/d1+LY/ty+yzWez7VGz9cPnXcjXrM/PV0AXif/UE/o9IN+lNi5Ql/xFMXsNzy+/+HF7nYhS/2WSmfWHlSfwP91Z7L+89y64bnbeoaEruRdg24fn+oY/iv3H1dyzWstGzt+Z26J8tdX0vrlsrmmvCs8Hp+pa1NkCtL7N81y7+NHh40e/MBX3J3IKc2v1Lg5aqLVinoU/N9yczBMxhJLGBae/6eCf6WnhZ+9Rpw5/74ah1DD609HnLXupblw/yPrJvimjC22p4gqd484Tp37u8RexQKeNBVqsvy2505eVPr1nZBfPqitS9LL603D2H+MxxTcLfctaQlqNqrLKnr21V5jubq/VFznf1SfcPeE8d+j+DElcHnVN779alTqufSvqh9QDDiPhmxTAIedBPr/jfL8JfeEfTwx+vOLm536rnvZ6wfuFLN9ad1/SPndGq8b8zM5/ko+2Nv5vqG0P58aW30twQLagKNbzn33lLOp9QeF+GQo/26LemUxPIJP0stEwuqhf9ODaXatmFU67Isv5EL+CZvuoD1lhrrWPpuRC3dyEoR91x9tCwXyyd2oQkvnDm55XNdp1vSDvOIbWOul8uXzymoVXv9SQWlw3Vyy+U+y12zcunOdo6Psj/2n5d6E8KsWo73lmtYqffukWtm7npZGu5WU7awjKntnvG6fKVe9aXer7Guq4BHT18+UGeKZteacZt6qo14f+24Af7POX69r9Vxr8Zby8Oapx/sHO15tdHI7ecN9ejeq7+zdabOr7OuqyEtcJQbhHP84MK3Ocev97U6zj25blXTm/HIslc4Osxs/3++wb3XNc4GO1qXtY/aeC0t7Kzr+u+fGnddcM7cjOS2Z7+9rdteyjOW9z6PO8fy99y2s+Wo+X5f1lgdtuQXLv9kXfQ81r5el721bEePfXfmpvpI3uG+Gn2fnd0fZ+u4xSj7I7a9GgX/pZ7qtR6XvY/nntfkK++9Rr+ejq6lzt9+rj51rBjS0tGXo6K5iOPbopF378c78svlEfuuZ5lGOS9GKUetfXnPNg6v3L9ny3P38T9TXfbWsi1v2u7U0+zRy29/nEs3tcw+r/3/Y+XY0qwpc3id2ZTmSijlH6YTWyeVXs38DTFvbsC+5TyoMes1YPPGMl9l9n29eaLs62pIS1dvPfh62H5c33pjyZ8M15mLfdmPunyX1NPsNzfo3uzJ/RELfMbuXVJB2VjwoyYImlpvWeL3TrkgS67MsfTOXK/eeJ1zXvOEUmAy/H/pIXFLO+rO4Gps3VyQNbVs6tp1JQEPutn/0Iafzyp1QWn9f+7kT12kck+TUhfAs2qfNpV6+rRcIK+S25bYZ6UfidLFP7VcLu1UmWuf5IXpj34uqsvjvnLDlUuvZZ88eX2xP/7rrvMp1SAunfPh/482rPdBi9r8a8t1Nr2Ztfy2tNx77Zfbp5/6/MvXgJEavz3Fyh87pvZtpNjxtv9/+Hds2Zr192XK5Z9KJ1ynZrtqlk2db1fud3N40NX+hzz2oz6T2I3LftvDv2uWDy8K++9iy4XLpP7uJZVuuH2xm8Ga7Sil0UtsX+w/i9VtrGy5/ZXaR6n8a/ZVTR3m1r2yTltsP465H8RlUZe1SsdzzbEcrld7TqbOm9x+KZ1LpTKn0htln9gf4+2PzX6bzqR3JI19XY5SN3sjlqmH2t+W3O9MzT1L6Xz78jUgt+01dfAW4f4u3QuXvjtzvYgdx6X8S+XKledo2e+6HurhcULNTTHfkNrXYcSy5kap5sQvHVtXRkq3i9j+7/3nrWmF7vqha71pze3jluWPLnfV+k9Ql9cJrzelZUrfnbn5TJ1jZ264Wr97mv1xn/A3aVnSv4W1y/VU06i9Q0s9zSB3zsQa66W0juS/+eo1oLbMbw10xPQ4n/bnZUvdhOv0OrdbylO77F3XHQGPk1pv3Hmv8ClRSuxmYr9O6QJ09ORP5btXuw1H1jl6YQ7dcfHr+WPwppvE0Z+cqMu+Zrzh6uWJBp79kdZrf4TnZdigzT31jD3BDssW670S/jtXhpb8U+mE5dr/PyxH+O+aeqrVss9ygadSGXqW8+lr9levAaM1fq8SO86/HFxtcXW5BDxOqGlgMoeaQELpOGjtrnfFsXXk5iS2zh3H/pXpH+k62eMY6LneUW9oqKvL49xw/enpp9n2x5/u2B8tT55z3+X+Xypv6nezxzqlcvb4rqTlupdatuY4mKEnyijbNco1oMZo5ckpBStnCq7WlCdX9vD7XD31tv6TxzsOqhHVXMi+6K11kPphLj15SD25iF18wuVTF75SNDx1oajNt5R2SerYbxVuxxUXv7AOSvsi9nmuvvef5fKKfX7kSU1NejXbc7fSkzp1eVzNsbl9Vqqz1DkZU7pRqs0/tU7NMRArc6h07PVmf4y1P3KePoefzj+mpky15a79Te+RZ+r72nOmdH6Vlq8532OffeEaEC6X2+bRzodenj7Xn87/Keu6Cnj0EGtgfr1O1cGzjcqv131v6pRZPH0sP53/aJ6uj6fzf9rTgZen80/pFfDYN6aPBCquWGY0T5f56fy/5Om6fjr/p6zrakhLb189mPiTYAcAjO3p38un879Saw+Qs8vAyLZj+Oketl9tJ3gtLXS0rusjF5On8v2C/Y8EvNnTx/LT+Y/m6fp4On/m1XI/8vuV59OqWeaNnj4Hn87/S7Zj+Kn79Kfzf5oeHh2UxqpynVEv0jXl6nmsPN0V921a6mvUc/or9T8idT9W3vbHe/K2r74j3NceyvzX0/XxdP5HuY7QSsCD13vjxePNF+s9df8s9f8cdT8W++M97Kv5hftYsIPe3ng8uY48x5CWTt544l1pxq6HAABflxoK0TIfxzYUNzYkt2YZgFp6eHTkQgwAwMxS97s1n2//zt0z1ywDUEvAo4NYRNtF+v+9PNRFP0fminF89mUfPEfdP0v9P0v9z8O+fAf76U/q41nq/zgBj5NiB5+ud//3ZNAjd2HYXwBSZeuxzFWT2daULZX/HcdnKf1c+c+s25LOWSPvg9pjt5T/0WXCH9gvHP81x23r96nt7LV/jxqx/sN8j9ZLaj+0XKdK17fY5y1Gr/8jauos9t1+mdrvcten2rrtZcZ9OSP76U+j1kdruXLLHb0XveMaMmr9j0zA44TUjcvWyP/iARXzRNCj9eandDN7ZJm7tjl1HD51fJbG8Obq6cy6LWXobaR9UBukqEnnyDKlxkVvI9R9zXHb+n3qWK+9Nt1lhPqP5dv6Xer72s/23+Wub1cF/0ap/yNa6qz1eA+/y12fnq6T0fbl3b+jbzHafnraKPXRcn949h7pzO9zb6PU/+gEPE5KHSzbAcU/9vVxx8mfy6Mm/7PLPHEhidXvE8dnKe3Svjm6bks6VxllH9ScA6W8jy7z1A/ok3Vfc9y25nemHp84/kc59nNpH90PsWM8l0fM1b8Jo9T/ET1+r2v3eU1D5+lGwAj78uk6eIMR9tNInq6PlmO2xz3S2TL09nT9j07A42JfO6BqXFkn+yjrsjxzc1Nbhqcau3eU4Q5n9t0dvQ6e2gdXPk1ulXvCcneeqWWfFl4v7sjv6vTfVP+bK/dD7jehd35vrf8aVz8RLl07nwgizrovZ2I//WmE+siV4a57pKeuIyPc+41IwONiDro/9e7lEbtw5LrDltbtpaYMR+qgR++Hs+vUlOVqZ/O+arvv3Ae1vS9GvAZdsc0j1X1LOnfvnxmO/dDZ/XFXt+PYb0LrU8mUJ+u/xdF9defvTera2TvYksu/1YjX+RnYT38apT5y5ai9Vlx5j9S7nq5O9wsEPE4a5UnA6O4aztKSR22Ut+aCmHpSdIcjZR/l+Dz6YzNSL4Zlefc+eLu31n3rU7ARjvOYt9b/5sq63ffsuCqPt9d/qPSAYORz4ayR9uXIx0jJ1cfHSPtpBKPVxx3XilJvwDuvV6PV/6gEPE7YDvjwgLqzcf8Gb75BORLsuEspz9GPzzcfF5u374M3m6Huw5uO2Dkx6nkyQ/1vavbDkTSv3MaZ6n8z6rF+tVH35Rv3xR0N6dz3bzvnzvh6fTwdhP16/bcS8Dhpf0CFn/PuG5iaYSm1w2d6aU1/1OPz7nrr6S374Ol6vSL/t9R9jZrAxmjnyUz1v7kiwBTut15mrP/N3cd6Lg+/5Wzspz/NVB9vCGyHZqr/uwl4dPDFA2dUYTezMKoZ64aWWyZ2s1paJleGJ9yd/75ejtRtzbqb2DK5dJ5y14187rirqZ9ey4zkjnK1HPO1PcZary+j7pcRrj+99kOufnP77cnfhJECZimpYz32G1F7frXu85F+s1NGLRd/sp/+dFd9tNzbx8rVcv+T6iUxYmBhhDKMYF2W5acyuMLTT2lG9tZy7711G54sd8+81f9z3roNby13yVu3685yx27cl+WZgJR9NX7+T2/vUW8tN23eup/fWu63W9dVDw8AACCvpSdMKajW0usmlY4GJFBDwINL+BECgPHsG5J+q6mVG95YWjb2fWterWkAbAQ8eD0/es9R989S/89R92OxP97Dvnqn2sBYTRAtNifXkbz4LtcRWgh48Gp+FJ+j7p+l/p+j7sdif9TLTcR9B/tqbqVJHc+kmcuHb3EdodVfTxcAAAB4vy0YcVVAwjAsoJWABwAAUCUXdLj61euCHUCr6QMe67r+++eq5c/QHQ8AuFrufsO9CLWeDjqE9+mOXaBk+jk8ti51NRfnlhmoexGpBgBgdPv74jvukcM8UnN5kFfzit/YsmEbqufcLLV65elY+bbpAx4tWk+E/aRJTiIAYFQai5yR61GRmrcj9RBxn9bdDxq/puYVv7XL1s7L0nM/9poLxnH1bQIeF9lHJFMR8XCZ2PL75bbvAQDgLrn7z1wvjKPLlPKs+Z5zrxP2JhxmMf0cHneIXRDCAMc23jD1uq7Y8vv/XznjdU/huMrRywsAALM70vMitXzqfj/WEyhsD8TWTX2WyzeVdy7/3PwvrfM48h4CHgkt837kToyaiHZq+bfZB3K2P/vPAQCA8eUCAKn2zfbv8EFu7IHv/rvYuqlheLm0vvKAmTafHtJSM84wtVwsIHLn2MPRhrmkJhUKLz4AAIxNg48e8xTmgge53iOx72rTmv0BM+0+G/BInUyx+TZGPCneVCaRUgCAdxjxHpO+7npwGpu7MKYmuFKbVk+jPWDmmOkDHqlxWqlgR2zZ3HKpGadTy8RO1PDfqe5WqXID/Vz9I3pl+q4PAEAoDCakemS7j/iT+pjDuizLz87krJaoLIzsrcfqW8sNXO/pYbicY19xVsvchHs1Q/zD5WPza6SUrkthnjW9RGqWLS3vfJvHuq7z9/DgPrlhQgAAwP1qG/C1rx9u+ezsHCAtaZ2Zy0OQY16ff0tL7PVGtEtFcVOTmQIAACyLnkxc5/MBj55RyK8HS/ZBj30gycULAADeJ/Vq2rPLhutoL3AVQ1roysWKWeXGdtaM+8z9mJeGg5XeKAUAcIWWty0eeTPjSPcy7q3m9ImAR6zRUPos9e/U+rk3tzhx4N1ik2jF3r4U+//2WS7tmjxr0wMAAP4x/ZCWrdEQe1VsbkbesDFTWn9bPrce8E6tk3idXd8TBgCgh3Co+f6z2P9zw1Jic/WVHurElgk/L+Vf2obUurFlcnUQLndkiA7jmT7gsQUcUgdry2y/tWlunCTwLT0CFVsaqeuHYAgAUGP/ADb2WazHeuqB7f7+pLRs+H1qvU3tg+ZcmWu2y8Prb5p+SEtsiMldaWqUwHf0/DFMDZkR7AAAjogNzc8tU/ruTCAgFvQo5V8qV648R8su0DGH6QMeZ/V8Ygu8X+p87hmUMMwFALhKj/uJow+Vr5rrsKU8Hl5/y+eGtITdxVNjx2LrhxHE1Fiv1HrAuz19PseuWwAAJalhJ6VlripH7u10oxm1XNT5RA+P3NPYnuv36JYFjOnpoSWxN7+4xgBv8uZGg+stb5SaoyIVdEjNf7H9nZoTY79c6vvc2y5ry5srV015cmXPzd3h/H+3TwQ8+K/UBahm2dK6qYmC4K1SPSpiN++xicFqbhZSP9jOHWAmb7ymvTlQA60PfksPcGOTjfbKu2Wds2l7eP0dAh4JsQbKTPazGbcuW1pXg43Z5I71mvVyP6pHe6A5r4AzWu4DeI59BHDO9HN4HLU9afUjAwAAzOrpucGezp+56eHBaTWTD4Xj4MInFsbIAcC99PIYm33DXZ4+zp7On7kJeFBlf1OUmrwx9sMcC3SE6Tw9GSSEPGEAuE/tMNiae4SW+4jYwxf3IABzEfDglHC+jtp1QhqYjOLKm10308Bonn4TQW3QoeY+oeVe4onXcdbS6xWgHwEP/qP1DS7h66GO8KMOAM8If8fv/E2uzavmAcuRhzA91u1FoAOgPwEP/lDz9hVPwAFgPj0eYJxx1z1A+Frw2nWu5v4HoD8Bj49KzYbc+mMb3jDU/jucs8NTDQAYw1W/xbmgwV1BlqNBFfcnAO8k4PFRR3+4Y+v1SMuNBAB81x2Tl+tFCvA9Ah4AAHxCbLJSQRCAeQl4AAAwvTCwIdgBML+/ni4AAADftK7rH3/CV9SG/869TrZmmVw5apcF4D308AAA4BG5HhY1c321LtO6LgDvpocHAAAAMB09PAAA4CaGzfSnhw6QIuABAMAtvtrY32+3xnl/6hdIEfAAABjAlcGAqwMNNY3MrzZEvQ3meuFkt+ob2Ah4AAAM4o0Nta/22ijZ6uWN+/TNfr+fugf+ZdJSAAC4gAb3M9Q7sBHwAACAjgyreN6+pwfwXYa0AFwkdqNlYjWAuQl2jGMLetgf8F0CHgAAL1AbMC018GrSCQO2GowAvJGAB9XoeYIAABL1SURBVADA4MIgRiqoUerCX5NObBmuFQahjvZKaJms8+mJPfW8AO5gDg+Ai+Ru5NzkAS1qrxml5bw+9lpHGvHbOtufMwGmlryf3s9P5w98g4AHAMAH1TTOPYW/Vqx+1TdAP4a0AFwo9rTOzSzwNMNUxhYbUrR9tv9/blhKamhSzbwtqSFNYZ6xNGPpxNZJpVdKq5WJS+HbBDyAS735ptrNETCiHo23fUPUtW5c+/2zH/qyrmv0u3C98O/YsjXrb58ty5LNP5VOap1Yerm8AVoJeACXe+PNdM+bq9JTOIBaAhTfk/o9apkn6szcIPugRW3+teUqfZfKG6CWgAcAwAuUntJfmR/32td9j31wtLdErDfGXZ7MG5iHSUsBAAa3Nfq2rv+x78LlcuuHwwti63C9WM+L2lcO37G/SnOEPJU3QK11WZafCwlwlbc+IXxruYH3eut1563lvsLRushNzpmaGDQ2XLJmgtGY2GSiuXKl8k+tkypXqRyxvI9wjMI3retqSAvM7syNwx1PV2pnYC8t1zKT+91Pja64eQNgHq1zW6S+y/2/9LsT+77XOi3zf/h9BHoS8OAVejYYS1H+2FOL2gbyFU8QUrOp15YnXC7WjTm2zh1Ss7mXljuaTk1avfXaB08e756MAQDwRoa08Botjdor8hyt0VfTkF2WfG+I2rHbZ7a7pd5K45Z7pHM2jRat+yCX/9ePd/iCN8+h4Xrxj7uu1Zsn6v3p/I/wmwbfZEgLTC71475/ij/KDXbuZqRHIzw33vhKNfsAYFmuuy5p7M3lrocQufzvPKYcv8AZAh5MITVpV/ij3DK5V01+qTxTy+TKXFOep2Ysv2sm9pKzN1mtPRhGDUjcebynhrq4AQUAYHQCHrxKKtAQ/ntrkO2f6u8/j623pVlq5KaGGpTSTqURljFVnlKaR9WkefZpUksZegwjKfUUqdVrSEuP9Z863mOBjtgxC0C73PxJ4fex5UsPR2LX/prAeC792u0JP9v0KnNtmYBv++vpAkCLrREX/sBtjbDY8rXpXiWW9r7heKQ8LfNQ1H4eq9e3GbEB3rIPQqMe76PVMcBbpQLYqc9SD0tKy+w/z+VZk35KaRu29HuVGaCGHh5M4W0/fFf11tgLn8bv896+T60XLjuKXECjdbjKHY7ug5p0AZhH7uFIafmjD09q1q0JdOzXqV32bJkFPYBaAh5M5WhD98oG8pG0e5Un1ZNkhJ4vyxLv5rr/Lrx5ivV0CJ8kxfKIPZ2660bp7D7IGfF4B6CP2ocjZ67npXVbHtCUhk7u8zob8D/74AD4DgEPXiE2hnOTGwua+qEujXsNl02tl8sz92McplFTntiTk5qG68g3A7myhd1Yzy5TWu5KrT1PRjreU/8erTcNwJv1uJaeSeOqa3kp3dZ8W4bYACzLsqzLsvzcrAJXeWuD+Ipyv7UugHdz7bnPmV6dsQclNT07UsHs7bNcb4vSurVlSJW39JCotcxHemo6/uG71nUV8ACu9dYbDQEPYBauPfc62mthRrE5rO7e1pnrF8hb19WQFuB6up0CAAB3E/AALuWpCgDE5eZsmsFTE4YDbAQ8AACgk62RX9O4/0IA4MltnDWQBNT76+kCAADATLxF5HmCHcCyCHgAAMAlBD2eIdgBbAQ8AACgs9/vp6fHAwQ7gD1zeAAAwEVSQQ+N8j7CulWvwJ6AB8ALzfzE0M0qMJvYdW3m6/id/GYAOQIeAC/xlVf7fWU7gW9zfQO4noAHwAt8aUzyfju/tN0AAPQl4AEwsK23w1cb/fux71+tAwAAjhHwAC715jHKozSwRynHU7zlAACAIwQ8gMu9scE+QgPbcI7/24Ie6gPKYtcvc+MA8EV/PV0AAP5L4/6/9PQAAKCFgAfADQQwAADgXgIeAAATyQVXBV4B+BIBjw9b17Wqe/jZLuQjdEEvlWH7fl8ntfVzJL9eadaUcVtm/6clz6v2X215apY7cxzfcXy29u44svzRfRxLq+b73LkywjkPAAACHh+1NajueNIzwtOkUhm27/fLnSn3FdscS7OUz/51nvv9XQoeXBno2PLYlykXjAjLHlumJr+j677B/vgt1WltWjV5pdYZ4ZyHrzvymwEAsxHw+KCWp8fbsrM0DL9kH+zYSwU9rg5yxMpQo1SmmrRSy1x987/VqUZGP65HAADU8lrajwkDGGcaYvs09o268N/7ZWLL75fblym1biz/Unliy+XSLm3vmfxK6daUsbbMuYb+fjjCk3IBgdgx9QY9zq+e7jxXzpzzQF+9fu/p7+nf3jMcS8CbCHh8UCo4kRNrsGyfxYIo+6EI4ef75VMNof26sfLGPkulHzbucwGVljo7ml8p3VIZS2le4ap8atONHSd3uGpYyFVSgcM7z5XWc/7NN/0AZ7wxcOCaDbyNgMcHtf7AtgwpODO8oHX5VLlq028pR66hdya/UgOypgfH2ZuPmoZnj55ApbxHvPEbsUw5I5wrtevvgywAAHAFAQ+WZSk/Gd4vN0oD5c5yXPVE+uon3an9FcvLE/d5jXLOblqHZgHHOb8A+DIBD5ZlGfuGqBRkORqEuTt4cyS/M2WMDQna0ty+T60XLvu0kQJtbzbKuRIbQsM4wn1Ss+9j8720rPf0+X10LqentJZ37+myX+nI/vlaHb2J/Qn0sC7L8nMh+JaayQJTPT72n+UmNDwyzj9Wptj8IGEZa8qXyjdcr6a8Ld+nyr4Xa1wc3baa9HPLXiHVUyhVnnCfh9+HaZaOndIyNXncrTXv0jl957mS0nrcpgh+XetIz77WoGpNnk9oCdJcVd6WtGv2y7Lkfzdn03qNebKOzl7nzx6HNfeCqfXuOn7etD+BMa3rKuDB2Ea5Eea4t+7Dp8v9dP6jUi/XydVtbnhcy+et+d5ppoBHrpE3cwOwZS6qp+vozL7uVb67e562etP+BMa0ruvy19OFAADmEjbO9g2X/f9Tnx9ZN7ZebN39+rE8Y1LL1ZS5VJ5wG1LlaynvstQNW/ySWN29oY5iAYaRyveUt+5P4H7m8GBY+5s8P1YA7xMOLdvP3bIfvhZbrnbdZfmzi3/safh+3e272mEBYTly21bzWaleUuXrMYwh3K4vau1ZMarwmEodf5ujQ1hiRqoX94hAiYAHw/IDNo+Rbo7eonfjZgbq431Sc7ds38X+3WPdGkeOp7BMsSfMtd3wW6+LvY//Gc+lliEQNa4e0tJDaxCwR74jDmkBSBHwAC7lpuQ4QY//Uw9jqH1K3KOh1buRtix151TLk/DYPAK1Za45ns+UN7Xe1wLQNcdp7PO3qQ0Cvv06+pX9CfRjDg+AwX39Zk2w4x6p3gnhsIrtT2qdt++vcBtr1J6jqfo9I1beVNBl//R/dqV9+PY6+trvwuz7E7iOt7QAvMDbG5FHfXW7n1Q7EWBqnVivh5RYI6V22Ees+37471T5W+c3iJUjzDO1bGm50mdHylsqN//3VB21ziWS672TmrsjN7dMaxmOlPsJjnlgb129lhbgNb5wI3eksQ2tRm+0hd5WXspa92lNULAmCFgKMvYuN8CTBDwAXm62bs1+j7ja2xpsbysvdd66X99abuCb1nU1aSnAm7nxZCQt4+XvHlsfe8J9pDv/5upJhc09AADnCXgAAF2UXst6dNkewsDB2bkLri67QAcAnCfgAQCQEevJcXfAhvk4fgCuJ+ABACzLEp/IMDXZYertI/u0at5Akss79nkp/9I2lNJr6VmhFwZHOXYA7vHX0wUAAJ63NfZjr7tMveUh/C5cb/s8t2z4fWq9TS7/VDqxdVLpeeoOAPPQwwMA+EPNXBW5J9Q9h3/EghSl/GvLdTY98o6+ZjrXS6clnf169u8Yek38O8J+HX3iY+AfAh4AQFKPm/H9TX1L4CM1rGYUGitpZyZ5jTUEjzYO9doZR8+Jf0fYr6NPfAz8w5AWAOAPqWEnpWWuKkdqjpC75IbtEKdu2EtN/PsVX99+eJIeHgBAdM6L3MSkqTkytr9zc2OE/45NJhouW5N/Kp2wXPv/h+UI/x3LL1Ye0lonsK1Nc1OajDaWb+64S01ym8uPY3LHRa8JklMTE6d6nuWOp1h5THwMY1uXZfk52QCAWk/3bng6f9rkGpmp/Vgzd0ysoRtr1O7XyzVOU4G6VHkdh/VKdVUKRJS+K+2vmgBF7fFUW5aW7Qeusa6rHh4AANyjZe6FWKMxJdWgjOVX0/AsPa3XgO3v6gmSwzlhSmVJHU+1ZQHGYA4PAKBabDjIl/LnnK0hGT5J3/60uHviylR+R8vPf4eShMfGkfSOpvHERKiOGbieHh4AQLWnn2I+nT9tanpCjLhPY8MZUkYs/2hKQ4j2Rh46dLQsLdsP9GUODwAALpGaz2Av931qUsnWPEK5dEuTZWqoHlfaj+Hn4eSypUlGS700chOOhnnmypYbNlOaYHW/LHCtdV0FPAAAeK+7AxACHvd5oq7tX5jHuq7m8AAA4J0EO+jJ/oX5mMMDAIBLHHlDSmu6dzRSc8MUar6n3X6C4qf3L/BehrQAANBdai6E3vedozyVH6UcAPzDkBYAALpLNf6fePUnAN9lSAsAAEMovTUl/H84tGW/XM26+89j68XWjeWtZwfAmPTwAADgcVvQIfaK0NSrScN/75erWXdd1/+8+nS/Xmzd1N8AjEcPDwAAhrIPJqSGwOwDDa3DZ0rr1jBnB8D4BDwAALhdzZCQsBdHa/pH100Jh8Kk8t0vD8BzBDwAAOgqFRjYf1YKGrw1WPDWcgPMyGtpAQC4RNizonTPmZt4NCY1oWjturEJUGsmJK2Z5BSAZ63rKuABAAAt3twDBeAr1nX1lhYAAKgl2AHwHgIeAABcZnv169POlmP/CtvW9J6ugyN5b2Xev64X4G0EPAAAuMzVvSFqG+Jny/H7/Q6/zvbpHiGt+W+Bne2PYAfwVgIeAADAsizxITtPB2wAjvJaWgAAuou9cSX1eentLOHbWML/b430cJ3c21Na0g/f4hLb1tL2lPKOfV7Kv7QNpfTe1EsF4Ag9PAAA6Go/JGLf6I59Xvost+72fe3fsbRq0k9tz/673Pak8i5tcy7/VDqxdVLpGaoCzE4PDwAALhMLeuS+j62fWrekphdDTfq5NGLDP44GEmJBilL+teU6mx7AGwl4AABwm1Rvi+3fLeumljn66tgegYCW7YnlXRoO8xSv4wXeyJAWAABu1/JK16Pr9kr/jqEfpTlC7pIbtgPwNuuyLD8XMAAAeoo10msm36xZrmaC0NREokfST82RkUqvNEQnN9lobf6pdXITt6bKUQqyaCsAb7Suq4AHAADz6dUr4eneDU/nD/BW67oa0gIAwFwECQBYFnN4AAAwiXVduwY79q+AfcLT+QO8nSEtAAAAwFQMaQEAAACmJOABAAAATEfAAwAAAJiOgAcAAAAwHQEPAAAAYDoCHgAAAMB0BDwAAACA6Qh4AAAAANMR8AAAAACmI+ABAAAATEfAAwAAAJiOgAcAAAAwHQEPAAAAYDoCHgAAAMB0BDwAAACA6Qh4AAAAANMR8AAAAACm0yXgsa7rv3/OfL59l8qjphxHP0+VpaacpbLVlB0AAADo5++zCazruvx+v//8v/Xz7d+pPGrK0XPdXDlb0hfsAAAAgPvdPqQlFjQofZdb5+i6+wBGTfq91gUAAACu9+gcHqleEyPYeqMsy/Fyjrx9AAAAMLPHAh5vGOoRG4JTS7ADAAAAnvNYwOP3+/3Ri2JE+3lHjqwHAAAAPMNraRPCeTqOBD32b3gZObADAAAAszn9lpY3OtMDo2bd8Hs9PgAAAOBe67Isv7ON8X3vhfBVruHnYU+H0vK5z8+U4Wi+teuGZRPwAAAAgHus69on4AEAAAAwinVdzeEBAAAAzKdbwCM3KWfpu/3knqnPzpYtldaZPFrK2XN7ehmtPAAAANBLl4BHaY6K3FtO9m9CCT/vNdSmVLaz6dakceWwoaOBC0OZAAAAmNVwQ1pM8AkAAACcdfq1tLEARezNJVsvj1wwI/f9lmb4tpdYuuGyqTxSaabyaZVaN/Z5Ke+t3Kkyx7Yrl1bNdta8gQYAAABG1L2Hx9bwbm0gl4IdW5qxBv/+89iyYTqpxn1Y7lxatdsTrhv7fP9ZaRtTy4TLltIqbefR/QgAAAAjON3DI6elsZzrAVIzB8hey7LhevtG/pFAxz6v2LpHAgg9ylPKP5auoAcAAABvdWnAo1Uq6JEarpFL50je+/TDshzt4XFk3TvT3MQmjd3nI+gBAADAm1w6aemRRnmPXgxH8u/ZsH/z6173Q1qWRaADAACAd1qXZfmdbdTWTBqaGq6Sm0Az9VkonKuiNBlpKSCRmriz9F2pzKkJQ2NlrPksTLN2vVg5atIAAACAN1jX9ZqAx9FlAAAAAM5a17XPkJZSrwnBDgAAAOBO3ebwyAU0BDsAAACAO106aSkAAADAEwQ8AAAAgOmsy7IYbwIAAABM5X8qlC+4352vLgAAAABJRU5ErkJggg==')
