# Supplementary material for: Identification and functional analysis of non-coding regulatory small RNA FenSr3 in Bacillus amyloliquefaciens LPB-18
Source: PeerJ. 2023 May 15;11:e15236. doi: 10.7717/peerj.15236 (PMC10194069; doi:10.7717/peerj.15236)
Supplement: Supplemental Information 4 [file peerj-11-15236-s004.zip › KO/CK-vs-T1_map/map00330.js]

getPicJson('data:image/png;base64,iVBORw0KGgoAAAANSUhEUgAABeMAAAQVCAYAAAAxXdEZAAAACXBIWXMAAAsTAAALEwEAmpwYAAAgAElEQVR4nOzdaZKkOJcoUI+yXljvrO3trHcW70e1f0UpNYIEkjjHLC09cCHE4AwXcfn5fD6/HwAAAAAAYJj/+nw+n99f8XgAAAAAABjh5+fn89fTjQAAAAAAgN0JxgMAAAAAwGCC8QAAAAAAMJhgPAAAAAAADCYYDwAAAAAAgwnGAwAAAADAYILxAAAAAAAwmGA8AAAAAAAMJhgPAAAAAACDCcYDAAAAAMBggvEAAAAAADCYYDwAAAAAAAwmGA8AAAAAAIMJxgMAAAAAwGCC8QAAAAAAMJhgPAAAAAAADCYYDwAAAAAAgwnGAwAAAADAYILxAAAAAAAwmGA8AAAAAAAMJhgPAAAAAACDCcYDAAAAAMBggvEAAAAAADCYYDwAAAAAAAwmGA8AAAAAAIMJxgMAAAAAwGCC8QAAAAAAMJhgPAAAAAAADCYYDwAAAAAAgwnGAwAAAADAYILxAAAAAAAwmGA8AAAAAAAMJhgPAAAAAACDCcYDAAAAAMBggvEAAAAAADCYYDwAAAAAAAwmGA8AAAAAAIMJxgMAAAAAwGCC8QAAAAAAMJhgPAAAAAAADCYYDwAAAAAAgwnGAwAAAADAYILxAAAAAAAw2H893YCSn5+fp5sA8Iff39+nmwAAAADAQvSMBwAAAACAwabvGf+lFyowA0/rAAAAAHCGnvEAAAAAADCYYDwAAAAAAAwmGA8AAAAAAIMJxgMAAAAAwGCC8QAAAAAAMJhgPAAAAAAADCYYDwAAAAAAg/3X0w0Y7efn5/P7+/vHsJiwXKz87+/vH3XGvk/VlyrbOm5Oaj5ycsvpbFta21FaL1fWW1guXO6l8e9cN61tq5lernxsvdf8Zu5a7qnh33ZeqRMAAAAA7rJ9MD4mFlD/fNJByFRAMFVfGCCsKXtm3JYbDWf0aEtL4LO0Xq6st3BYqq5ce+5aN7npxMrWTi9WtrVN4W/hjuUeqzd3U6s0HwAAAADwhK3T1MR6zp4Z/6glmHclMH523Cu94lPTvNKWnjcHaqWCvb3ac9e6SbW39ibHsUyqfCpwfmYeRy/3sM7a6bTeFAIAAACAEbYOxo9SG9i7EoRsHXdk0PvO+VjBTOtmhuk9RYAdAAAAgJVsm6amJjVGLrd1LzVpOa6MezXwWptC5Mp89HbHeiu5Y93UTqfX9M78Zu5SytkflpthOwUAAACAo22D8TVy+bZTzrwIcmRAvjX39xV3BTpLwfYz622EJ9bN09vC1fcC9Jh2TVD+6+ltBAAAAAC+tg7GX3k5ZY+yPcarHfdKwLEleHtHQP6Omxy9jF43Z9y1LTxllpsxAAAAANBiy2B8Kkj3dPButtzrZ5dTS1ueXuZntLZ5dF78O246zPCbyU2rpR0z3KQBAAAAgJAXuP6fWEB1RJD1SoDwTCqdUWZJEdKy3mrac+XphRpX1s2Ztt3Z0330cm+dFwF5AAAAAGby8/l8fmcOWLXkhz6WD8dJBfJSL6jMjZt7qWUYkCz1Nj47bi4w2fqyzzPLqaYtVwLHqemlvm9dbzXLb8Z105oXvrStlqbXWn9svKvL/TsstQ5al9fV/V3rPgkAAAAAfn5+9gvGA4xknwQAAABAq5+fH2lqAAAAAABgNMF4AAAAAAAYTDAeAAAAAAAGE4wHAAAAAIDB/uvpBtT6vjQRAAAAAABWo2c8AAAAAAAMNn3P+N/f36ebAAAAAAAAl+gZDwAAAAAAgwnGAwAAAADAYILxAAAAAAAwmGA8AAAAAAAMJhgPAAAAAACDCcYDAAAAAMBggvEAAAAAADCYYDwAAAAAAAwmGA8AAAAAAIMJxgMAAAAAwGCC8QAAAAAAMJhgPAAAAAAADCYYDwAAAAAAgwnGAwAAAADAYP/1dAOAdj8/P5/P5/P5/f39Y9hxeGxYrr6asq3tPFtXbB4BAAAAYFWC8bCg39/faAD9GPwOA+GpwHisXM92Xhm3Z1uAd3CzEgAAgFkJxsPCcsGcs0EawZ39vD04WTtfZ+pmPm5WAgAAMCs542FhPQIyqTp+fn7+M/z4+fh3bljuc2kcQaa+YkG/77AwOPn9l1oHYbnR7ewxbjivPes+Grnd+k20yy0zNysBAAB4gmA8LK5nQD7VgzjWg7Q0LPb5Wy7saZz6n74EJ3kTNysBAACYjWA8vEBN+o9Sj+jUODXDar77fK6lKaFMcLLOsd6w7lI7Y+1NjXscnppGbd3EuVkJAADATATjYQM1aUWOf88UyKsJls3W5pUJTuaFbQvrLrU5lvYnbP9xvsJ5zI2Xq5vz3KwEAADgLl7gCpuIBYqOwZtYADQs0yo27oiAkQDUvWqDk7Vlw3FKw2q+a5323XKB21RAvzTekSB8vdablcfxnvZte64ts7UZAACANMF4WFDYi7ZUpra+z+fPQGGYGiPVYzfW+zesO3Zz4Dh+LCg2c8B1VYKT6bKxbfmMcFvvPd4M62IlblYCAAAwA8F4WFAq+JLrcdtaV+77mmFXejzXluE8wcn72jPSau29g5uVAAAAzOrn8/n8upADniSgNFYqmFjqhR1bJ2G5WDA7/D7W0zwVnIy1ITV+bQ/+mnQxqfJhwDXV3lzANTXtY/nY55q6/W7ewT4SAABgfT8/P4LxsKK7U4ekAkG5gGBN8EhAkbNGBSdjQX7bJ0+yDQIAAOzh5+dHmhpYUU3e7N7T+4qlTyiNU1Mv1BKcpNWKN/5WbDNlsSdvPPHCW3j5+H7srwCgnWA8wEvM8kTFsS2plDI1KXLOtilV/3f4bC+t5brcjcOjkTd6Wuu27e0nl17r81lzO4USx9S9Wb8A0E4wHl4gl/M6FnxM9dTLvTSwNE7uJYRO3sd7IsBSeolvKk996WmLK0H5mmCX7RHoLbYPrg2+w6rc3Nmf1H4A0O6vpxsAjPU9Mf7+i70I8vvd8e9YoPyYniY2jdw4YZnjdAUj7mE58xY/Pz//+hf7Lvb5+H/4fap8+Dk1Xqlu3in39JDtlFV9txuB2Xf5ntPbZwBAnmA8vFysp97VOmrLOGG/T+2Nj1gA80ygp1RHarq1w1PTC4NXsWBWbf2sKbzBmNvH5W42xm4Yxm4u1txorKmb90ndMPp8bKesTyD+nax3ACiTpgY2c7xgnv2EePb27Sj38t9YqqFw2DEwE3siIha8idVRmm5pvOO0j9M7BpPCMi31Q03KpPBzabwjwU1y++PWOlLfxT6XxjuyndLK8ZQe+zYA2JlgPGxk1RPfVdu9o7BX8XdYTC7QE5arDeiEZWumHZPapmrrZ12plFmtUjdxeo1nn0cPtlNm4nyOLwF5AEgTjIcFxVKEfD7xi+Yw+Jjq+ZzqxXycZin/e2ycmvGdqD8j3C7CdZhK83FmOmeCRa3TPnPhZ9vbz2oX/6u1l3NWD0yt3HYAAJiJYDwsqPWCOBWkb/k7Nrx2nNrxGS9M5RL7LtWT/clgzOhpzxJoWrmn/gzL7/OJ34DM5ck+Di+VyZU/fm6pe5blFmN77Cu2b409hWQ75Y1yKfQ+n3Pb4CzH9lX5/QPAGD+fz+fXARZgX7XvEUiVCy/GUoHOVBC/lKamZryaaR/bG7vRUFP/01YNHMzU7tT7BWi36rJbtd2wsqu/u9z4b/tN18zvXcvkynTett4AoMbPz4+e8cA7vLmHZ+34NU9DlP6urWPEtHvUDwDc6/i0huMyALA7wXjgNVa8wFv5JsITXMiTek8GAOtLPTEXBvNjT+3FAv4tT8ilnsb7Sj0tWPO0YSl1VGycXJlS23stkxw3WAAg7q+nGwAAV/38/Ljg4z+++a5tD1Dmpi8p32PrXUpp7XLvMwjfhRB7ai8sU3pXTmnax2GpaZWmFytfqqemzNnl1rJMAIBz9IwHklJ5tuGKMz2uStviG7bL0s2GlncD1NYT1vWGGx6t2+cb95NX30MRlrlSx2zvfbhixL6xZTyIuev9KjXbZC5AXNO23D7k7LRjAfnUtM60vzYofubdPLnptkwbAGgjGA9EpR6tfUMwjnu0BvTevC3W9thL/X2lntpxd1MbSA6/333bbNnWSsvg6na963IeuW8spdmAmDC1yXHYVbHttWa/0mu7bbnxWkobU7PPa21/7Ti1N+H93gHgedLUAH9IXVTseCL/DVzU9joqPT59dlo7LdMzSsvlDdtiTukCvzaYcKWeHYOetWLb51u3zau9ts/WFav7Ddtkr33jMUj/huXGGMcUYLXnTqs4My+5IPxTy2andQIAu9IzHoi6+rjsClp6Wbam9miZ1i7Ls4fYhe0btsUZvSXY2SKVrzf0lm0zt42E+YhHTHenFDUlV/aNNcvpao95471zvG/5s7/B77Ri50Th7zz8O2xr6rwqVya2H8nd6IrVW1P+eMyoadvx79g44TyU9octyy12/HI+AAB9CcYDp+wQaDrzaHKurrPLpDTuDsu6VcuF3xuXz4zetB5a0gvsqnbevvu3UQH58HNr+1ZzZlnWpBhJBfDOMN4+47U8lXF1WqlhNdtqy/dhmVLQvbXuUvnW9tXWc3W51NzoAwD6EIwHTlntRP1sYKZXD8xjQKo1mLLasi45m/O05ziz6hFAfKoH2y7roXb7rFlXqy+TmmUxcnu7EhRbcdn33jfWTGvF5cT9cjdydqMXOAAwmpzxQFQqKLBrb8Oc1KPCrUb1EN3Bd/nG2Bbr2b7GSG2fts3xjsv+jdt2j31jLre3bZWS4znQHb/Bp3PRX53HMH3NlXrOpAxKpaMBAOahZzzwh2/QOJa/8vv9bmpyH/eahoDp32of1X7btnhWKW3H2breqjY1lW0zr8e29Lbt8cy+8epTXIJ2bd6yPT71lFXN9jhyv3Cl7pbxSueerb/LcJy3bKcAsBrBeCDqeKEfDt/NHYGe4zTeHpA/k3P1LdtiSvgCu+Pw48V3Kr9vmDM6Vc+ZNuymNYXU27bN3LzGXv4XLouW7TEVWN414HR135hbXsfve0z77dx0AwDgLMF4IOkNF5k9exMzztvXS+mpjdzyqXkp25mXxfG3ty2Xmm2t1/ZYW8+blY5feryPEd7gsD2eV7rB9x0W+xy7uRf7O3eulxovV3es/SOnExteuiGZmt6xrTXtBgD6E4wHsna+0KzpTZzrgdnSw7NUT2xcALjDiKD9G45nApjXlILAqSB8LoAcnnfFnrSJpQ0Mx8vVHWvjqOnEPtc83VZz06LUbgBgDMF44LV69ibuVQYAekn1pM2V62Xnm/khAcxnhR0ewu9in0vjHdWUKZ3vlepItaXXNnW8CZCq3/YLAPcQjAeSjhcFLjLhHtJKMBPb4z5i6Srump7zB2LCHtlnxXp+9xyvx/ZbquPsPLRM+003yABgZoLxADAJF8jMxPa4p9re8j2n94aA/Fvms6fVlleP9j4xz6mUiXdNFwD4t5/P5/PrIAmEah73XcnKvTtXXeYA3GOFoNcKbbzqDfOYc2b+Uy8W/f4dlgnL1fZsL70MtqbuUvqZmunEbobVzGdq3NplkCtb09Yz3v57AICYn58fwXggbrdgPADsapWg1yrtvOIN85jSOu81LyJlXdYnAPzp5+fn89fTjQAAAAAAgN0JxgN/yD3munK6FwDgOXfnrOZerev3W/77Ty/qfVifAJDmBa4AAABc1voiWwHb/QjEA0CeYDzwh/AE2kk1AAC1nDu+k/UOAGXS1AAAANDF7++vlEQvJBAPAHX0jAd42PFitfXx7pZpxJ54+E4zVQYA4IxUQN65xh7CdWu9AkAdwXiADs5ebIYB8FG9yGJtCS+SXUQBAD3Fzi30mN+D80YAOEcwHuCisIf5d1ipp3nse491AwA7E8QFAN5MzniAC2KB+OPfZwLrsaB++Ln0d2250nRS5dwwAAAAAGgjGA9wUaqH15meX2Gw+1hHGKQPX5AW5n5P9diPvVgtNp2wnuO4evADAAAAtBGMB5jINxBeCuR/g+FXXoxWMw0AAAAA+pAzHmBBx3zzT/dQ9xJYAAAAgDI94wEuSgXDS0HyXVK9HFPXAAAAABD38/l8fgVQgJxjL2z+lMrNHg4rjf8VGydWJhfIT33fegMgzD2vFzzAfFY6Tq/U1jN2nz8AAM77+fmRpgbgqlT+9l6521NlzuZ8bw0SpF4iCwAAAEA9wXiADgSpAQAAAMgRjAfopCU1zaxSqW0AAAAAuMYLXAEWVZP7vfUFsd/A+/GlrDu8ZBYAAADgaYLxAB0cA9aC1wAAAACEBOMBHhR78et3WBjgjwX8r5YBAAAA4B6C8QAXxYLbtSlkwlQwx2G5csd0MlfK5Nr2/SdnPAAAAMB1XuAK8JBSUDwMyF+pq7ae2LQBAAAAuE4wHuAhx17nNcH2HnWF9RzLCsADAAAAjCMYD3BBLvB9NcVLbPxeaWNi6XCgt5XfT+C3AQAAQG+C8QAPCVPLfAPksZzv4bBwnFRdqTKpQGOYux6uWnE7WvkmAgAAAPMSjAe44GrP9VjZs8POlmn5HgAAAIBzBONhIyN7c47uKSoIDAAAAMDOBONhMysGtaWEAAAAAGB3gvEAwK2ON+ByNxBL5VrqiaWUqhkXAAAAehGMBwBuEwbGU+9ZKL1/oaWes+NCL3c8ATZqGn4bAADQj2A8AHCblsBeLkheW8/v769UWExhxaC23w4AAPQlGA8vcWdaiFQZaSEYTeBoLTXB9qd6rduW5uBYAQAA7EQwHl7gzrQQqTIzpYUYHWQbWb/AVNx3mVs+c8n9Fmp/J7H9xx1sS3Pw2wYAAHYiGA8vcGdaiKspJe4yW3tq6Kn7J4G6dfXs+S7n+76O28nxbwAAgBUJxsPL9EoLcSX4JXBGD7YjPh/bwVs8nbZopNb0b6lyLenozjwdBwAAXPfX0w0A7tOaFuJqPb3HhS9Bo/fIrevjd/Yt77DbC3m/2/D3X2zewjJn6/mWaxkOAAD0pWc8vEivnoW19cS+37l3I1CW6+F7fMdE7PtYmVzw8vj9cVhpGnCXK+nfWst8y8V+M7vd5AAAgFkJxgNDrB5snyVtAH+yrNaWW3fHYHmPMrlytqF1PfVS3xm8db4BAGAXgvHAH65e7Ie9UlcLHIRtjs1DrMyZelLjAgAAALAXwXh4gd5pIWrqCcvW9CKfxSxpA/jTijd3gP527B3fa352Wy4AALATwXh4gTvTQrwxJURN4ENwhLdyownKBOIBAOAdBOMBBhOM5K0EBaGsNrVby0vTBeUBAGBOfz3dAICZ9Qho/P7+SkUDwB+Oqd1K6d1K49fUU0ol5zgFAABj6RkPm3Eh3Y+ehQCMVJP+LVe2JY1crpxjHQAA3EMwHjYy6mL6jUHpXmkDAAAAAODzkaYG4A890wYc/x2D9jVpAwAAAADYh57xAIFZ0gYAsA83XAEAAMF4AAAYaPRNVynTAABgDdLUAAAAAADAYHrGA68kXQAAAAAAdxKMB15n5KP8UgU873ij5ff3d8g6sZ4BAACAVoLxAGwjDJL3egIirFcgHgAAAGglZzwAW4j1Vhc0BwAAAGYhGA/A1r4B+Z+fn//0lD/+H/aeD4flxonVmarnLb7znVouvabRo47wHwAAAIwkTQ3ABbEAXpiznPN6Lt9v/vhvD/pjT/rcsHD49+9cnbF63mClNEGx9wm8aV2tyP4WAABYnWA8AK+SCxYfA+1n60zVvbtUmqC3LQcAAABIkaYGgGnlerrW9oLNBYO/Pd9jveGvCut+K2mC6KXH/gAAAOBJgvEAFwgOzSPWC7s27cjIoK2A8N9SKYGO6y027Jge6Ph/qs5UPSnHnPF+swAAAIwkTQ0A2wiDr7GUNKWAb9grOxfwrSknwPtvs6UJsn4AAAC4i2A8wEWxAKIAXz+tyzf1XWz4mWG107YN/C3X4zwcHt7UuCJWd+o71mF/CwAArEyaGgDgstnTBMnhDwAAwNN+Pp/PrwtTIOdqLuWwR+qI3MyxOsM0IaNzQvdKS7JyjvEVlu9d3roeS2mCjsNj6zSXuiaXxiZVLjUvesqvbbX9wWgrvfNgpbaesfv8AQBw3s/PjzQ1wFjhRemoAGUqtciqAbeV2vq1cvB5lDeux1XSBK24bgAAAFibNDXAMLHeYQJgnGXbAb7sDwAAgBXpGc/rldIkxF4mmAsCjHqx3JXHnmd7nD+2rGNpJXJ/x170WJP6IpbKorTuz8wXY1jGwJf9wTijn3QaWf/T76kYXb/tHgBgbYLxvF4sB3Es2BsGbGMXQyNTsly5+MrlWb5bGOxO5XmOLf/v99+/w+Gx8Y7TCqcT1lO7nkvzdZwmfzpzc8jy3Y/tgM/HdjCzFZdpy7nO7vMHAMCcBOPh/+QCr2cv2Fa80But9gWupRc1tkwr930PqZ74I1/i1vKkRqkNpTKj8u63Pm1y5/K9S80yqHnaprWemZab7eBPO85Tie0AAAB4Aznj4f/06D2equMbKAg/H//ODct9Lo2zai+qY6/3p+WWZapXZ6x3fs/2fJdNbrutmXapTO20rppp+d6lZtmGZXrVM+tye+N2wJ9sBwAAwK4E4+GgZ0A+1csvlgalNCz2+Zha5Tg89f8TZg76tSgFQ3s/UVHTnl7lap5QuFMsCHf38r1Lj/XTs8xMVtkOWm6CxoanbsYe/8+Va5lWrg2pz0/f0F1lOwAAAKglTQ00qk2xUls2HKc0rOa71mnn6gg/t9YZC8jHejWG04oNC79PDW8JNqVubsTaedYONyRq9ZrXlu33Lcu3Zpn0StUxyzKdaTsI25FqW2z/n/ocKx9L5ZXq+d0yrVwbQrXL/a7tpNd2zXU1287XlW0sVc+IY3SPdvWqZ/T8AQDwPMF4CJTSfsx80RQL4oRaLiTDMt9eimcC8mfKnO21faV9I9Zja52zBELPuBrAO7P8Z/jtxdy9HntO745luvp2EHsyaZTWddvrCa/v51y5q3pvB7n6a46RZ6dx142yJ5W2q9g5Umyez9ZTW/9Zu88fAABzkKYGIlIXV2HvxDB9yZUASCqlQG+llCvH6cZ6sI9q18pyN2/umPZdF+sjp5XbJp9cvnfpsWyPvapHT2uU1baD2mV+xbHHfGu7rqznO+atNO2Ylu3guOx6zktt6pzWMrM7e4P8bLm77T5/AADMQc94Xu97UZ0LUB3L1Nb3+fzZ4zqXUuVbNjYsNv1UyoFU76rSPIZyvc53CoJe9V0eqWU+8qJ8h0B8TfDjqeV7lx3W4xW1gczZtoNSmonU/r+2rbEbwDXCfXTu2BIrH07vrmV7ZjtIHUc/n/i27vi1hnDdxs5vZtyX1dp9/gAAyPv5fD6/TvZgL1cv4mpS3dyx31jp0f9YgOdsu1rnu3Qj6eoy7Dmts3ou37vcvR5LZWdYj1fNtB387//+7+d///d//zXs//2///f5n//5n0faM9J///d/f/77v//76Wb8R812ULNf+45XCuofh4U3KsJ6wjpj04qViU2rxYiULaX9yJU2XTk29dh/7T5/AADM6efnRzAedtPjQk0w/lm1QaSjWJA113O3tkxL8POOdbHS+u61HlN1pdbRCutxV5bdvXoEQz+fePA8NSxWdy7wnts3p3pCn9mOZgvGXz2PSPUQL/UcvysYP/v8AQAwp5+fH2lq4IpUIHPEdFqCCiOn2fqIf66n4XF4qvdhKoBRW+ZOd007V//xu1S5ljIu+sepXY+psjXryHq8l+W8ntSx6ftd6zEvrLOlzJlpzehqwPg4fuqGRS5gPdru8wcAwFhe4AoX3BXoqr2w79WOWK/p49+tj3AfAxrHYbly4bI9WwYAvnLHhu/xI3ZMuUM4/RWlnrzaxe7zBwDAeHrGA1HfgHYuBUZtHbnvv0oXtbUB9qcujo/T1ZsN4Fm5FCAlT+/Dn55+SuxptOPfx+9j4+aeajv+HR7vw97i4fBedp8/AADmIBgPN0qlWQkfU44Je4Tn8s/GysSmX3L1QrClB1lNGp6auna5eNXjbg/WIzwnF9yMPa0Ve+oqdaM1F6BNHa9q65r1OHYlrVnvFGoj7D5/AADMQTAebhK78D72Po8F2FPB9rB8LAgflknVXdPub729xdrRq0fgnT0LS73kWrkY34P1CM9rCXqeGVYboK0pY58BAAD7E4yHm5R6vbfWdabM3b10U70Kc70PU8H5mh6KK/QsBAAAAOCdBONhkPDR+Jo0K6ODya119siD3qv34ZUyAECb3dNs7T5/AADMSTAeBjgbuL4rtcqsL4dbUe5i3nIGYEUjj10zHBt3nz8AAOYlGA8XxF7c9vmke3CXXuQWe9ncUy+H650HHQAAAADeTDAeLuid6z0MdpeC314O97xRL6AFAAAAYC+C8QDwQvIlz8VNPFqknl77sj0BAMCcBONhIrE0NU+QBx3ewW95Dm6MAAAAvINgPExGcAwAAAAA9iMYD/xBHnQAmFf4JF34HQAAMKe/nm4AAAAAAADsTjAeAAAWE+sBr1c8AADMTTAeAAAAAAAGE4wHAIAFHXvC6xUPAADzE4wHAJJ+fn7+8+/794hpPOk4fwAAADCKYDwAEPXz8/P5/f39z79eAeuwnid69B7boEcxALxL6Zzm2Bnh6Rv2YRuebg8A1/zX0w0AYC+jLxBG1i8o+49vIP6oZ0Ced7A/GG+VdsJuYvufnr/H2HH4O02/+2tqAvGxZf/Ucg/Pv6x/gLUJxgPQ3YoXCYLMdb7r9hgQ+F6gxoIE4bBjuptwnFidqXqOUnXUtiGsKzWPx2WQm2aqbKr9u1txnlfZH4wOBgJpqWPV2d9gOG6sHjfFx0utw9j6BoAzpKkBAJodA8/HC9RjoCA27Dte+H+qzlQ9uba0tuErd1Mh1d6WeXQBT0/H7e377zgcgD/1CKiH79IJP4cpZWJlY9+l6qiddqocAHMRjAcATgt7BMZ6hbdeDKZ6v5fqyfVkq2lD7cX58UK+pn496egt9aSIgDzMozUoG/6fGjc3DfJ6HY9Tafxi79nJdRjIdWwodUBIjZ+aFgDzkKYGAKiWuxePk2AAACAASURBVJCtSflyVo/H/q+0IddDLZeeRhCeUXK/w5mDL34T7CaWiiw8NhwDo7nvwhu9sbqO041Nj7jey6j1OJ8rd7VduRR+AMxHMB6A29Tmzi6Vq6nn7Xm6r7qSC3dkUCBX94jphstBwKOfXvuDsGzrPuMN6/TM/jB3cynVM/9uuXaUepRCLzXnITXla6cV61FPnVgql6Od9hE7zQvAbgTjAbhFbWC3FBirqedsEJl/Cy/6w2X6/T+XM73Uiy+W6zRXrtSz7GobWoPuufr1jk/rtT8Iy7ZO6y2BrNZtMbbMYvW11tNbrh1XbihCD3dsa7bnerU3YlP7y9T+ZIaOCjNOF4A0wXgAbtFyIdCSCuXqtMhrWQ9nhtU+tn3lMfDWNuT+rq2fvF77g6vTmj2lS07NUwC96l15OcHT7rgpJODaV2yfl7tBGd7cD8uHdYY3hFM53mPlYm0424kBgGcIxgNwu5pge82FZa8yMIJtr06P/UEsELKz77ymerCP2O5KqTjC4E8u33Xs79STKbF0OaU2wR1i2/hXLhia+y71xFYp+Ou30K60zM50Fmit80rHhpZ2ATAXwXiqnMl5GDs5HHUBFbu4G1F/qPaRxNZxehAEYla1wbLSo7+1KRLYXy4g8gTBkXo99gezrPe7HQPy4fDeWnp71gbYj71AY4HFsMx33Ja0EKW2wxW9grmxYTVB25o2AADzEYynSurCp9SbLZVjtPeJ4+ieUmfmP/X9XT15nZwzq143zWrqGXWDjrnMtm5na8/Mrv5GW8fbbV9w1z6ux/lb7smFlt6cre3YaX0D65mtwwAAz/vr6QawtppHwnfumZqb/9JLgQCA6749q2M5dcNyAiF/CpffyOl8e7q3qj3fvGM+4KzSPoo9ffd7jj8AfOkZz3AtqSZSOUSP34Xfp+rLPSpdquNOqVyouXypx2GxZbTaMoCY1QJnud/pcRjQLneDu6ZcKl3K2+VyXa+2jFZrL+9jGwUAPh/BeG5Sm+YllUP0+F3pgjoWgA7HneWiPBZwL7WvZhmttAx4j1xe4zBfcPh9qkxNPbG6Rojt52YPaumdx1N67Q9K0whvcqfaMfPvtIfUMmhNNRirLzzvOA4vlcmVDz/nOhWkzjFT3wEAwFME45larzQvuR70szh7oVg73grLgL3lttVjsGV0Gf5mGfGkXr/13PAr9ezmbGqYlu9qhpXaEVt/teVbvgMAgKcIxtNNKR3DmSB6ajqxFBCtel+krZiOYpV2wi5iT8C0puICWNnZnup6uLOr2PWMbX1t1ikAOV7gyiXh48PffymtJyF39Ny+Mo3c/KduPuTy2Z5tw1V6yMM9Umm3wlQasZQOAG8UpuSDnRxvvh+vIxz/12WdAlCiZzxVWnONhuPU5iQt5X+PjVP7ORYEK81DbF7C9uWUcq7m2pEKyNUso1h7ry4DaOGCIy/WC/74neXHTmzPXOEchV2lzsO/5wFuQq3HOgWghmA8VXrmGr2SP/RKe8LxWuq4ctLUY/5a66h9OsHJICOM3K52vIhJ3Yj7foaV2R8ApNV2WGId1ikAJdLUAMAEXKABAADA3vSMZ0o1KW7ezjKC+ZRSU+XywudScfmNAwAAwPoE45mSwFOZZXTO7C8FzrHO19D6EuueqbgAgHWkbrh7Wm5d1ikAJYLxwOusGOh0Ag8AsI/USz1TLwFlftYpADUE45laLAC52knMDvMAM5G2BQDYwTF4Gw5nTdYpACWC8Uwr1oMg1tNgZjvMAwAAMMb3msD1wT6sUwBy/nq6ARCTepTveGIzux3mAWYUe0nqk2K9n2rHOf4DAAAA9jZNz3iBiHXcdXc/NZ3ZAnE5O8zD2xzXS25bb+npkiurx8w+WradsIwnZgAAAGB/jwbjawMXzMV6Y1exly3FtvGWGym5sm7InHe8oTXjfijVttwTM6sH5FM3Gb5qblB8y9Uuh1m2gVnaAQAAwNweS1PzvdD+/mMdx/UmmMhOavdFvfZZ9n3XHPdDs+6LWl7gtfr2EGv/d1jNUyZnjiuzLLNZ2gEAAMDcbu8Zr/fYXkb2Tu3RK/lpO8wD533Xv/U91grvYVi5x3urqymc/GYAAADY1SNpat4SkHiLEYGTVMqGlW7m7DAPnPem4Ossnlreuf3fG7eBljQzuTq+wn3m8e/jss+lyUmNexxeSq8TS6UTay8AAACk3JqmRnBqX6MC8p/PP2keVgxi7zAPb3Vlf2VfRy4FW2pfuVNv8F7HhGMKm1hgPfx8LFcz7vGGaWy82Lip/wEAAKDktp7xglP769EbMlbn6naYh7fpsR2HgUj7wP3VrF9PzLTJBfWPyyqVr/7suDX8pgEAAGj1SJoaaLFDkGqHeXiLXOqKWuE4gnZ7a123qZfO7raNxILhtaldjr3Vz74T4Mq4KTU3naWvAQAAIEUwHjYyMs3F6BQaMwStjmkqYt+Fgb1Y7+bSfNTUw/7esr5LudVjwe3Vfw8rt52xRh9HR9ZvuwYAgD5uCcafvbC+ekHeGhg7U//nk75AeSqg0KMX9izBkPDlfDO0qdXd87D6MnpSbtnVpLWoGd4jPQbM6OzNpVzAPvWS1uN0UuPXjJv6fOYGwpl5531W3D5mOUYDAMAOtu4ZX5u/90r9uQuUOy+4jgGAHi/OW/FiEYDntN6kqi1zZfzSuL1ulDlmAgAAUOOvpxuQEuudxvx6rrNUqpCV7DAPAPxD73cAAADOWrJn/DENSylof/wu9TK4XJmwXE2bcn+H9YTDc3+Hw2vyTtfMS2qapbbDqtwQgb3cESD3Im4AvPthT967BcCdpg/Gx4Lj32HHQHwq92uufCwIH5ZJ1X0UK3OsO/Vyulxbw5Qzx3Kp+UgF4nPzUro5Efue9eRuqNTcbMkFulI3fML6Zrmpc0fAzklxP6WnSyxrPp97tgPb2vN23h+Ujh2189lyDNrt5clwlxV/J67jyqxXAO4ydTC+dHAZkdM1FWzv2Y6w7m9APff9menVzkttG+7OgZ/7boWTpVnmIXexXXMhXpqPmmm54AeAuNJ5Zu0xtCUoEzt+AwAA400ZjK9Jt3IUS63S06igYSqlTaqne89pltpQ+z3zy62z2htUNWmgAGK9d3Np3GKp5s6md+uRcg6eUDqWtnTCOHtMdjwHAIB7TPsC1xZ39dzufZHyZGDgmIYm14an2vhdn8f1Gv49u9XmQW91ZnT1ZhL3iR2LU2nhjt+VxoulTjuWjX0Og/yxdrAe+4M+HO8BAOA50wXjwyBxbFgskPzNpR4rk6qzpsyx7tiFSzjtsEdfWEesp14qFU2qV19s2eSWT2lecm3PtTHGBd6aBKeAHlJPesX2Maljaus0YlIpPOzreDvnaTBGeC1aU771u5q6W9tBWk0Ksd7fl9af9Qqwh1vS1LSkXam5OC+lsClNq7UdpfJn2lzbjto6c+2t/e5su1hH7qZS7vur9Eblitj2Yz81n1wamuPw3tNoHZe1vX1/cOU4LRAPY7Rei44MxPuN9/FUID63HbmWAtjHdD3j+ZuTKXp7epsK0/UAe+mR1qz24nXkNGBWPY7jqSdJgfN6ntem6qqdht90H2c64/X8HoC9TfkC11ZhL6mVD25P5Whnb2Hv1Ke2r6dvCLCuWM7x2a18QXyl5+1x/PD4HEufFlu3ueN6WDaXmu34+ent543bwygzrM+79TiOl54sBa6r6RU/6onRGc71GWPkdgPA/W4Lxrekqjlb/w5Wng8nfnNK9X4r5XAOT/pywa1YUO1Y39uCJvC14jZ/9kLvSm++2pRpranVWlLO3WGGNrRy4T9e7Dh7/DvXiz31zp+WlBm5cXmflX/zT2+7NU933dHG0dfd3Mu6BNjPrT3jnRjsy3qd19kAWS6lTM13LdOivydzKtsfANQrHaev3nCqGW6fzdGK28MMNxFyPdOdG3GG7QZgT4+kqXFQ2Yv1CXN5+oVPnoACRrM/AFYTe0rVvowS2w3Afm4PxstltxfrEea3w2+0lFapZtwdlsPb2Q74fK5tBwBPuLOnvOuzfXjCAmBPj73ANfUCEgeXuT2Z+oI6Mzymy7NyKcFSL788jpPL+38cFhse1pdqT0tgNFb25+cne0Ey6++g9mXjNeVa8kAf61n1hec7bQdfvbaHlnqufD+DM9vBTGbfJoF2ueuj2mN1zbsfUsNT526c1/Iuj17fW48A7/FYMP7zKV9QMh8nBXPTw4avMBj++cRfwvstd7w4qH0ZYKxsLAgflo+1IyUVtA/rDsvPqPaliq1B9trptbRhNjttB1+9toeWekrtmV3rdjCbkW2bfd5ZV67zVG3HqlKwOiZ34z817Cm173VIDa95f0Np+NPLYDdnl3ev71vbBcBaHg3Gx+xygHFRBDwtFXjPlS0NCx3rLrUjHK9W7oLleMNgdi3HhNIxJLcuW+pZyS7bwVev7aG2ntptZnY12wHQT+rptuN5Re6GYOnGcKyOmjKp8QAAZjddMB6AMWI92a+I9YpvHfdOMwXqaoKrV4MMV+qZaVn1NuO83bE91Ew/tWxmXGbA/FL7rZpAumA7ALArwXiAzfS6eK1Nj3GlR2qvttbcZLj7gv5qYLNXIOJMPbMFP1qWWan8U/M2y/YQm/4qj8W7KQDMwL5oT9YrAHcRjAfYUCyXahg0Dz+HgfXUeLE8rmEQNFb38XNLb/qWHNg9e/6PckdP59y0Z142ObttB189t4fWOlbsdXo2Jz5wTS5H+13522f4nXv3w55GP3kGAEeC8XRxx8nxqGnceVF/x3JywseZF4mVylwZFvuuNc916gWdNXm0Z7h4n8mTNwPOsh2UnV2f4XKZebs4ux0A19Uc30fvZ3M3AQAAViEYTzcrXgTPmMrgChcl7OgYgAuH146/opHphmYOuKa8dTv4yq2z2NMnNVbcLq5uBwAAAE8SjAdgejsE2nLBw9gLNHOB0mM6oJZ6Vu9BvGq7Y3ptD7HUUGGZ4/crBNxLVm8/7Cp8t0XqXRc1+6Ed9lUAADGC8QBwg5pH/K+m+SnVI7Axj17bQ8/UULYPIJS7kRf7LnwvTOxdJbGbxLVldrzBCKyjtM/JvctoVHuO07BPhDUIxgMAAPCHM++hCYff9S4bgJFqUsLGnggaGSAvPUkJzOmvpxuwKzvBv9UcsL65X3Nla+s5U3eLp+endlwAAACgDzEeoBc94xmmNuBckzPyzLR635F+en5qxwXm4TfL0Zu3h9j7Cko9ua5+X9uOEeMAAByF5y2plDaxcjU94I/nK+Hnnd4hBTsQjGeY1AEmVApg19RTO60rZpifO+YT6MMJLkdv3x5SeaNzx8zaY17LiyDPHEcde3kb2zvANbHAeekl19+n62N/13Q0jAXhw/HD+t9+fgpPEYwfxI6tzm4Hgt3mBwB6OnN8zF2EChpCX85fAa6r2ZemAuqt9bS2w7kTPE8wnimUesetZrf5AYAeRh8fw0evv3/Hphn2DgvbePybfizPPwmM7M02z5NW3r+s8NtpPV+YIU4QOx9KfQeMIRjPtvSYA4D5nLkQTT1ifRR79DpVPqyr9Oj4Lq7k2f+OE7uJsdtyuovl9w7WM09bcdtb5Tp+xWX7dTwHAu4lGM/WpI0BgPeovXhvyTO/k9abDKmXvoX1tdbT04rraubg7CoBsJgZl+fn43oEdpF72q6lTO6lqmEavrDTwLGOcLywrrAdYd32R/AcwXimsNtFmpNtAEiLBXF7PCZ95dhbE6h+06PcpZfDcc4K54izty9mhe1y1ydu4C1q09D0qDtWT+2wUv32QfC8v55uAPuK3aUNh4dvDA/L1NSTKpOq+6yn5yc3HABWE7vwzD0u3RLIGnWcLLXxDXK9AcNzou/n4//h96ny4efUeKW6ZyIQixtagGMBoGc8w+QupnPfh9+V6kmV6X2Ae3p+StMAgFnVPLbdOk7uEe5cjviwzlKu+DNt31XuyYBw+YefY8s7XHexR+jD/P6x8XJ1w2z0kGcmNdtizVNhb3iyrHY5pL6vSQ8jhQy8g2A8AABDnbnJXLrRfuYR7prHwFva+DY9goi5nsGldVWbn35Ggq/AbHq986NUT+wm92r7w9p5qD3GpXh6Bt5BMB4AAD5rBgh6uavXYth7vfd4b11/d+rZkzZXZoeetCl6xzODlpucpZvnu++Xd5gHYB6C8XSz2x3c3eYHAJ5y9bHr0Y9tv/2x8NzLWlddJjO1faa2XNWzJ20pVcPqPWnhjNmuQZ9M/TVyWVyZl5b318RuIoc3L1Jp9lIp28J5iKWIO0qNBzxHMJ4uRu/Q7z74j5iWiwgA3urqY9dXxq85/r7l+Jx6EXwujVCubC5v/3F4qUyu/PFzS91vWad369WTtlTG+uNtRu27egW0n7hBO/oprTPTqF2e4ftOwuWXeyfKV+x9KrGblLkgfWx6wPME4wexkwMAYCZnzk+v5PVPDWu5OdL6ngDn4M+r6Un7ZG9bmMnbbiDO8puP9SpvHa/1+HjUknO+Jdd8Li3YDMsd+NtfTzcAAID3CHs3f//l/o7VEasnVn9pmrHxUz3IgXo1vei9rJA3O/ZsfoMZA8KxnuUtYucUuWndub9LTa+lzcAYgvEAANwiTDdyfHw6/L+U+iRWT6n+47iplCa51Ci7uPtCPDed2hsurd/XtGnHdbujGQN4cNVq2/XV9qZSsczi7PH+eE7xpJZzllnaDG8mGD/IjAcYAIAnXXls+/g5FUjteWG560VqeEPiDmce5R+d53/X9bub1QKWsJLUU2Cxp9XC32HpKbTY8JVvgh6XRSkdzPH/8HMsnczxvCb3lF5YLnVzozQ94HlyxgMA8JjWC8XZe9etwIU5d6jZzmpzHNtm2cks23PpZmjtjdQr9cwkdz7SmlP+6ngt5WrWBTAXwXgAAHiJ2uBm2LPuOCz2dypwmhsnN91UL8zYeKkbNOEj+6nURDXt4m/HnprHZRVLkRBbxq1l3HADdnL3jZhZbvwA/yYYDwDAULEA3vFz7rHtsJ5YDvnw+9TnVCAw9Vj5zr1ycz0AY8Ht3PKM5eqPLfPSMk0F1XPjHad9nF5s2zpTP//Woyft1TKwMvuYuZWe1svdTMwp3VBura91em44w1wE4wEAGKr3Y9st+cRrpn0mp/nujsHt47CY2kfkYzdYasvWTDsml3Kgpn6A1dm/9XHlRkqvY+PZ6dVMw40iuI9gPNDF1YP31byiAKzL/v1ZYU+/VE+6q+voSr7/lmmXejZerR9gFfZtfTlfAXoQjIebnLkwfJOa5WLZAU8JA4dn90e5tCCpenc+dnhs+jlhKpfYd6medE9uk6OnvfPvrZZetAB/qk1nduadK+G4qafSSuMfy5XezxGrL/fOlx2cTTPUc9o7LU/OE4wHLovlYgXYRSm3dYtYruvv8LNpOFa287zNqOUiNNYrvvbiPZeXvZTvv/SegNppx85LWup/q7fPP0BJ7rr3yjtXYuVS70lJBdtLx8FSe1LH8l2ODXfHLGrP9XkfwXi40dMB6ycuNGMvc8sFnGLlY/XEyoTlAK4q5Zu2r2EltdtrqlwsB23q79o6Rky7R/1XpJ4mGDEtAObU2uGi9dhQOhetfWdKisAxjCMYDy806oIw1wstdnc/F2wPy8eC8GGZXe/gA3NLPSpcc1OxpsdSOI4bkawc7L3r+Ow8ALhbad8cG2Y/tbaadZl6YmyEms4ite2xbdanF0oN+47Tcq6feuqBvfz1dAOgxk6P9BwDyTPo1ZZSPWfu9J8pM9OyBd4h9qjv8e9YoPzYW+qoZpywTOqRZXij8FH/J+Sm7aKao+/2etyfO5eFuYWpR47nfmG5O9pxx3TeKNUpMPzuODzcLo7DwnpTdR7rdm6/Lz3jB3GiTU7sLujTzraldKc3lAoy9TLDsgTe6WzajNZxnrjgYy61j7y/0dvnH3hOa+DM/modtT2VY9e64XYRfo4FXVPjpnq0x3KTx56gjAXwY0+Xj75mX0XruVZNZ4BcnIT3EIxnGTWPXK3mrsfVWoxexh5PB+jP/o4VODZDHb8TmEvLbzJW9mxni5r6ztRd08a37YdSN0NK7opTSV2zF8F4mMBdO9PeOeFiOY9Td91zd/2PZY51x25WlO7iP3kHX5AB9pM6wZ719z5ru+BtYj1k/TYBGM25YLuWPPtPeXr69PXz+Xx+rdQxZvjB7sjjUuedDcb33JZjj8ztsi53mhfg33JBtdQNxtjfseG149SMbx/0LleCvXdvM285RuZejPeG+adeKt+z7WR9NS92tJ7nterxyrlg2Zm0M8fvc73TU513vmVrrw9K02F9Pz8/esaPtGNalRnMmG99B72X59vWj9867K2UH7Tl79jwM48Gtz6iDDOlxXuDFW+UrbyNrLKMZ2cb2Iv1uY5e6+qJdb7Kumpt59XUPWfP9VdZnpwnGD+YgPw4M+ZbX0Gpx+WV7bVmXcTuCq/Ob/yalX/D1jv8ze/4GbXB3ifXz2rBaNZcVyvvg2ZkG7gmtm9+8uac9bkO62pN4gG0Eoy/gYD8WJZrvZbHrM7UW2undea33ceKy9CJJ/yb3/F8BOGfV5N2indb8QkKgB2kruVjcZLcsJoOEfbvHAnG38RJFjOK5Tw+k2/2jfyeAZjB1WDvqGO54+M/LAtibBd7S+WJf/P1E8yk9D69MFCfGlbid0+MYPyNcmlVUi+Cq63TeMbrpXdP710PPC6gAJhF6b0EZ1/gDtxDsGZPsf2rfS4AgvEPKB2Azx6gjWe8kthJfq6H97F8rJyLfODtej1VVDu+p3L2NXJb8p6dc87+3mK9YUdO7241HTdqUiGW6lnxHUNXf8ezbgM16+rM97Hhubqe2CbuPs7frefvOVfm7nW3y2+x137ybD2rrbevmm2655OFsffixeblOCzWhlj6m9T8rXiM5B+C8fBCLSdU4cEjdiB3kc9oLSeauXK9Tlgh1LqN1uxbY3WvpOUioXTxVRssiAV1atswi5HbEuf4ff+jpr2twb2aOlbbrnf6HdesqzPf5zoJpco/uU3stE6/ev6eW86r71wWK6+3XvvJs/Xsut5a5qPU6fBYVxhgj8VIvt+VlnEuSB+bHusRjB9otZNr3iHcLmO9t1JBkfDgEUrdRYcrWk40e1wI2Ha5KrUPbd23rrwttlzAtfTWainzdOCmB9vSfN6+Tmp7EpZ+b6V6Vvut5vTaZp5Ss67ObM+x8XJ1zbAsvlZfp1+9fs+lMrPM82rrrdd+8moP8Kf1XG+t6zLXySPWzlSMJLavq5l2r5sKzEcwvrPaO3gwu9zJVM3B3PZPLy3bUo8LgdVPWJlH7CKhZt+6w/bX0uOoVLbmN3n2QmcVb96WZmWdpMV68HF+m1nZsffnjt6wTmt+zy2/+Rn2C29Yby1SPbpTw5/Sa73VdE6sdfeySU1PHHI9gvEdzbCDgrvsflLCnGa7EPA7oMaI84Mdtr0wSDPyHKrUs2gVLdtS7XytNP8z8vtOuztIscpyG/E7ntET18ZPLa83rNOa33NNT94Wo5fVG9ZbrdS6q92P37l8ruxbrvaUv1PLjZBZ54E0wfhOZv4R72b3A+HTWnoPQw+9A0a9LwRK0+LdRqRZON5Y6l33KGd/V8ff6qhzqZpe9TPovb6P46y0Lc3kjb/vGc+za/cNM2zLI3/Hd+mxDYy+Ns6lgxgxrZQV1ulMv+nW4/2VZbXieruyrq7+5lKB39qAcK/lM8ux8fg0W3jcDpdFbPnEeuYf//6WD8ulzhFSTyywLsH4DvwQ7nFHzzn+kdquZzqh4116Bew8Ps9oue2qZd9aE7RbQc0TLSOt/Ju3Lc3HOrnXir/bUK9tZjW5YNLVep/eJt66Tle363rrFYj/fOpS1txt5HprOT9tnfcrnRzDwD77EYy/aIaTgd0Jwt/ve7CN3RmPfb4yHYBd1DxCmtu37rhPdJ50zqhtSQD4nNoenFfWybHsLnoGiFbbl4zcZlYwKhXE09vEm4/ztalKZpzHndfb07+JUVbah9693Hdaz28mGM/Udt/RzHbRFXu0Kmxjz/WxwgkO69l9v8FczvSSqd23znaMaLXrBeIoI7elq9N6qzvXyZnpPSH1mP6xJ+VXLiBbW89q+8G7t5k7tKyrlmBtSxqI3h2CWuy4Tr96/J5by8TKjbDDeruyn2zZ36bWY2n9jvDEejsbk3gi6H/n9Bjr5/P5/FqZ57m4HGfXZXv3Aa2H0eti13VNndL6z51c9boQiJ2wxupqaTeUXHm0drZtLxc4+YoF5lO/tx5lam94zLYsz9hlPnjeqtvSrO1eMXgy67IsWbXdo626XFZt9xWrzvMs7b7Sjqef/JhlGXKPn58fPeOv8IOhlW0m7hsotWyIyW0Xx54bPcqUysEsrvYMHL2dX/299SjjtwzMKBagXzFoT551uibrbX7WETsQjGdKOwZmd5ynngTkAf6W6tkdK3OW/S0AAG9Telr6Oyz2OfZUZuzvXKrG1Hi5utmPYDzcQNCjjoA8wD9qgvJX6ra/BWJWy9M+qzDPeZgyLzfsabaBa2Zbp9ZnnRnWm3WVd3Ud5YLkn086CJ8LsIe598N9+3Hc3Hi5utmPYDzT2W2Hs9v8wAhOPCGtlIv9Sr09j1F+x8ym9Z0kn8/YXmix3nCznSPO1h7uZxvYi/W5DutqHbH3kR2/i30ujXfknHp/gvHAVPTWfB/rGur1/r302uf6HTOb2hchxx4fH7U9hxfhfjf7im1/LcNsG+uyTtdkvc2vxzoKe6xfacuZJ1hrx7Pd7U8wHgAA2Ept7zOYVY8nN1Z4GoO/pdZN7Abe2Zt68lDzdqvtA1drL/X+eroBsDM7TwCA9Xzzvh5frBb+S5WLDU/VH/ucKscaeq2v7zXEN6fwmRtMsRQJzKemh2ws9UXr+rT+ebtjXvfYcTsscxxeKpMr//3cWrff7L70jAcAgMFGB1RH1r/7xWCsl2mYwib2grXU3zWpb2IveXKdbAAAIABJREFUdwvH9xK397K+15TbD1un87Le5tdrHdWmpqsZVppmKnd8j7pZn2A8AADcYMWLqzf0yq5ZL6mAems9re14w/KnXXgjp+Z9BOE44fixcowXW39n6viKbQuxdVq7DcW2myPvwgBoJxgPAABsrzVgNMNL5cNpC3rNL7bOzg77Dg/rTj1NkavL0xjj1a7T2u/Dsrnppp7kCddpOE5pG8oF6VNPDq2mdb1xv17ryM0jZiEYDwAAbG/li+5jYIx3ya1zT2OsqzWYmLsxV1t3rHd7jxuTgtesxLbKDATjAQCArRxfjpYLIJXK5NJ4hKkdanqSHv+PfQ57nUoZwt1sa/cJA+NnAuXHsncGxVPT0+sYoEwwHgAAblab3zn1/bdMKQVCWEcu2LNT78ba3p496j778rea+ndZH6xnp/3BjFZKjZJKZRMz6zwAzEQwHgAAblTK71yT/7mUSqLmpYypHtr8Y+YAGXvLPbnhaYz3iG0HqW0jFjCPpaaJbQOlbSgsn5oeAGWC8QAAcKMePQtjAZZSHaXc07sF5K+kS0gFJO8IVAqG8vm054r3NMbacqmyasu21t06LdsGQB9/Pd0AAAAgblSvw917Mx57e56Zz9R4dyyzmmnsduMEuO7u/fruxxGAUfSMBwCACQm4XiNQBOzsqWOEp3cArhGMBwCAh+QCxmEu5xHT2FXtssvlSI79Hcu9ncrDXxr/WC6XUifVnlgO6betZ3izp3K2288AXCNNDQAAPOCOIMobA/FHuVz4x1Q2sWGxIHj4+VguTI2TCpAfp5n6v6Y9ubYAADAnwXgAALhZrFfzXdN4e4A+5hjg/vn5SfZgj32urT+33FPf5doTji8QD+s4/mbD32/43XFY7uZirL6wvH0FwPME4wEA4EapAMxx2PFfLA1KLtBSmkapTbsqBbO+Zc6+9LVVTU/22vZceVktcL/cky3hd6mnbmL1pcZPTQuA+8kZDwAAN8oFTGuCrrlype9T3+0axD3ezCjljh+5DMKg2ujpAGu4cjw4U7cgPMDzBOMBAIBt5F6GepTKwx57Sev3c6xXaWrcVBqi8AZB7umHWHtqetQCxNhHADxPMB4AANhGS7Dp7FMCpScTUsPO1F3TRgE2WNNTT7N4igbgOYLxAABwA+kBCAmIwbulcsV//889jRN710fpSRpP0QA8TzAeAAAGkyecIwEx4OvM0zCpYaX67XMAnicYD5wyunffyPqdhAK17OuAEfw+AQDeSTAeOG3FC0kpAoBW9nUAQE9hKhoA3kMwfkMrX4AfT0R2mQ8AAAD4cr0I8F6C8Zta8eAeC77vMh8AAAAAwLv99XQDAAAAAABgd4LxwDC5pwRqniA4W+bn5+c//wBGmmE/Z18HAACwBmlqgCGeDFCF7x5YMd3RG3zXX+pdEbn1FparXc+xaT5hlnZwzUz7Od4ltV182bcAAMCc9Ix/ibMBg9LF3vfvVM+82Hdne/KNnIfW7/RIvKYmSNCrDPOKrb/vsFIg/vf39z//Wn6Ds2wzs7SDcUbu52w/AAAAa9Iz/gVGB+JTvZBTPffO9FqeLRCvR2LedxlZNtRoeXohVta2xhNm2c95+uedctue7QEAAOYlGP8CpQu21l6ltY9B97wYHDkPZ9pCmsAQrVrSzOTq+Apv/B3/Dp/SaR23dLMxNm5s2n4ja7Ofg3k8fUOMdvafAMCbCcYTdabHXy448UQPwtZp5sqnvhOQ+bcZlscMPVVp1yMg//nEn8751n38HcfK1Y4btjf1hFD4Xa955FnWITzPzc21WX8AwJsJxvOHM4GGqy+x6611HmpuJFBnhhsWqd7L7K82dUMqD/fZcWvYHvcxw34OYvusN2yHfm/rO5OyEgBgF4Lx/MvZE+Jc8DPW+3QkgfjnhMvqyeVn3a0n9fTJ8fuUVO/2FlfGTanpDa+H4Frs5/6Z9ucTT/MUDk+Nf1fbY21t+Z45WE97Cp86AwDY3V9PN4D5fFMyHF9Y2tM3fcP38wit85ArP3p5vEUsV3cu8Hq2TJiChLXEbuaF+4zdeiWH88i67trPzSD1dEnquxFql0mpPbXtHbkOztbd46mdlbxhHt/IegUA3kTPeP7lrh5/I4NnrfOQK5/7bvUA4B1SQYLUcutRxjpZxzHI2LLeci9DDb8LPx9zuYfj14yb+pzrEZzKK39m3pnPE/u5mu/ucja1nXco0MK2sj/7BADgLQTjXyAW9AkDSDVpFGLlU7lKYz28rjyGOnIeSuWBMWoCka3jXh2/pQftlR6p9i3sYkQALXZzKzx/yJ2PlG6Q5fKsH6cT+xxLZxX7O3fzvjQvsTI5sfOxnTgfew8BeQDgDQTjX+DKo+RhuViPz9pp1kyv1I5c20rjni2faocLBaCGwAK7OxtASz01UgpSH59wCZ9sSf2dqj/1JEvqc+4JmW+Z8AbBcdyaeTnzFJ59DAAArEEwHjht5554vFPPwPnZJ4GYj31dfzXLNNabvKX+kb+9XG/03I372l7stfObehJxZvaNAAC8mWA8cMrIi2g9icm5850Ts9TFc+zr6sSCzKl0M7ne6rn6a9tQSmPVIxgc68Hfc7yatsXm49gzf2a16+HKOwnOqhn/yjRK8/3U+uv9uwBYRex4nEt3B3CVYPymdunFt8t8AMDuSrnaW50N3LfWObNUe1OB0zBVzsxiNyVmaPPotEClpyPuXAax1E5XzLD+AABmt30wfnQwd2T9PfOrr2iX+QDiUnmZc9+lXtoY5mQ+1nWsLzaN3HRSOa3D+uFtal+GXhonHBb7Ded6UYfTz/1mSy97jbUh1t5UmVz51PRLdZd6+aeGr9SZoef+NZabn7VYf9ztjfEC/q029RxAL9sH4z+fNXegK11EAZwR68GZCkalguNhHanAVyrwdxwWm05Yx5kXK8KOcoHglnF6DytNNxaoPzu9ltQ6qc9n665Rey6ZunE5arwaI/avuZu3odxxp+eN29yN6OPfYT2pG0qxv8PhuePhsf7SvORuaOfaDjNacRsVLwBY1yuC8QDMq8cFUCkodAzyt0w/9p2LH5iXm2T/OLMc7ngqM5ebt9e6iwXHa27ehm2Jle9147Z0Izp14yjX1vBG9bFcaj5SgfjWm9yptjtmAgD8m2A8AFtJ9TDtFewR6IP+ckH0XIqa7/Bcz91YQPb4d65NpTJPygV5VzCq53Rp/lunVVP+zHq4Ms+5G8zH789Mr3Zeatsw6+8H4Cj2VJH9FzCKYDwAjxrVkzXXm7HH9PXAhX5KT6jk0m6kxs+NV9umWQPbYY/sr9lvIHyNSkNTSrdyVNp+rhq1DlI3mFM93XtOs9SG2u8BAN5MMP5T1zOn5i5paz1OTAHSAZEwEJZ6VP74d20P2Vx+29pp2ocDTzoG5MPhM5ulfXfdUO09ndIN5pFab3LPfEMLatVe45d+56Uy4gTPe/o8f+X9pW0W2rw+GJ/Kx1gq06seOy14DydY7fWnervWft9Sd6lnbk25p9i2eEIscJC6yZXKPV0aJzfdXNqa2DixHNaxtDVn6n/KTG15Ui5Xec3N28/nz5znx7pj286VG7exaefaHNaT65Geum7J/f5iy6c0L6Ub2md/L66PmEltkL2mnpbp+B2814rrfeXrEHjK64PxNTu7O8sAe1txP+AEaw22Le6UC3oeP4fpVGLB+VIgsDTd0nip3rzhkzKxGwY19TNOLLicKlcadrWTTOu5/og217ajts5ce2u/O9suWEXNvqF0PuMpkXVYV/NzHsYO/nq6Aavp8QhabRmAncV6IALrSPWWjf2ma4OUx+B9SSy4Wpp2TOqcrLZ+mIXrC+gr9hTNqOnEbkrzDMsfGO31PeN76/GYGsAbONGFdaVSylz9Xad6pre0qbZsa8DDPmsvuTQwq5kxhRLs5MwxY8ZpkHfmhj738hthF3rGH/T4YdfcPb/rDjvAm5zptfod5/gPKKvN6/6E0dO2n7jXyHPm7zn56hf2O8zD5yPIwrvF3hXBfY7nNcd96tPro+Z9AzXXMGfrcY0EY+gZ/3+c/AFPqO2VVyrXUk8s9ULNuKtoXaaxFBs7LIfPp9/29S3T8hKz2EXMLsuVv8V6xede6hjLuR7Lyx4Oy30fG1477VgvxJb6uY8eo/uzfnmz0rGJsVLH92PqvCfWR00AvebdJ2fraX23ykjOwdiNYPyn/qVcDopATy0nUC0B9pYTsZlOskZInbjNetLdU6/t61umdXotbWA9qfVYetFjTe740jbSY9o96ud+9iF7sl6ZnW10f7lj/1O9wmsyLvSoZ2aC8Ozq9cH4Y6+p2Hc1AYrYzi11ZzFVBnifln1Abn905UTsLfuh2IncjCfdPfXavr51nQnIv2X7Yk2CK2up6TjDeqxPZpV7si/2hFeuA0KpTHie5Tcxnx2uDVKOveBTT2nUdA4b1TbY0euD8aXgQ6nscUdVqseOBMZa+SSpJtjecoNwRPt20LJ8dpnnz6ff9pVTqufso7Orcsyfl15Wa0vdHLQ+1/DWTgGspzZOUNNZ5koZ5nDH+nnynDgVcK9Nm2T7hTavD8YDa1upF0nqBKv2xKt0MjTyBG72Zfv55Of/TPtXmOev3Lz32r5qpXJM5srvSMB3XtbJ+t50Y283fn/AjFbvNHL1HL6UJ95TTNCXYDywrF1OCu7qmVyyy/I8Kj1OufJJd60ZUjvM0Ia7hY+mv2W+4Sl+YwCc8Q02pzqTzH586RWI/3zqUtYA170iGL9bYAV4V1DvDjstz5r5WP2km3W88UYEAKxEvIDjtUE4fGbhuwlmby/wt+2D8SN3RnZ28Iy3/vZG5oPf4SSutd2rnnSP0mvdr7wNwVutHIiyvwGuEC/ga7Z1VXrx7/H72LhXXyDsxcIwzvbBeGAvO53U5oLA4UlW+H2qTKqe4/RSw95ol20pptf2dayrdDEQm06qDW/j8V5mt+K2+dZjFwD7K7349+6XDAP9CMYDPKTmBKpXmVQ5J1j7Gr3t1NRj+wIAAIB//PV0AwAA3iD2JAsAAADvoWc8j0vlOPvSs5IvKR4AAADYkU4b8A6C8QA3coLFKLYtzpLPnpLU9lHbeaJm+4qV0TmD1dm3ArXsK+A9BON5XO6xfQckdmJ7ZhTbFlcJyJOSOkdLvdC5dvxSmdr6AQBgJXLGAwAgpz1NagPjNeW8YJzd/Pz8uIHEq+Vu5H7/5YbVTuOJ85anpgvsQ8/4m3132mFPn68zJ2yx8c/WGWsfAPAOAvIcfYOJpW3iyaCj7ZUZuZbizXL75diTeGefznvqnKV2uiOPjW72wdoE428W23FffTR81wOagwsA3M/x931q0sS0jHsn2ysAACsRjH+IO5kAAMyo5Tz1+FSmHoAA71b7RFWpjq+wruPfsWwDx06JuQwCqTbmphfWlarv+Pl4/ArbHWtzOE5uvFzdwNzkjH9I6QAVfne111GYhy31d2yc4/RzOd7C73PTiwl79gMA8IzYudxT7XBeCDC/lv11LGbw9a0j9v93Grlge1guFcD//l07vdT4uc9hu2JtObY5vJGQGy9XNzA3PeMflEolE7srWpN2piU3W3jHOJVrPjwghHdoaw6EuXkFAGAuuXPTO+V6CgIwj9Z9dOw401r32VS3pdjEiONNLlCe65TYkp8eWIdg/EZ2OKC5mwsAMK9UCoJYh43v53BYTZmne+S/1crL280aeFbp6f7WYP2dN2FT08v1qm+R6gDZazz7P1iLYPzDzgSfY73QW6b19AGt1H4HEgCAeeQeva8t31rG+eBzVlz2K99EgB3M8kRVjdST/7myq1itvfBWgvETaA3Iz7hzbTmg5XrP15YFAAAA1lF6Eiq8UZsaFqvzWEculW44bi61bqyeXD732LylyuTKHz+31C1+AmsQjL9Z6kBzFO5MSzvW1Q5ouXkIH192ZxcAAADWUfNUVKlsa92t06qpJ5dirWVaNdNLta1H3cBcBONvVntQajlIrHZAC6VuNnwD+QLyAABjSfMBwEzujgOIOwB3EYx/mVkPaDVPCQAA0J/gAy1annr9fPJP9+6Wrxm4rjYzQOrddD3HE48ARhCMX8iVE9a7c4jJWQYAAHupCUq1BuuvlAH2U5MZIPW+udx+IzdebXvsl4Ae/nq6AdS72sP8zsD43dMDAADGqj2/LwWsrlzXAACsTDCeKaRO2N15BgCAdXw75TiPh3f5vu/t+NvP/R0OrxknN93a4anpHdsV+7ulfoAcaWoeEKZwOf79fawztVM/fncsH6snViY2/aelXtQ6WzsBAIA6sesQ5MFnT7G4RDjseKMujHsc9xfH4bE6StMtjXec9nF63zJhXKa1fvJG3sAYfXPEeqYXwfib1R6QYjv28ECVOojkysx60Di2NxwOAACwupmuv6C3Y1ziOCzmWCb3m2h5yiYsWzPtmNTvtLZ+ylbcD1rf9CQYf7NSr/fWus6UmXUnMuNNAgAAgCs88cvuYh0Ij/+fleqZ3tKm2rKtcQi/Z+AsOeNvFrtbHEqlbenlO30HDwAAYAQdbD7/uqZ7+7Jgb6UbTk92CBw97Vk7OwLz0jN+QneduDpBBgCA56wWxInlcT7+fZyfmtzOqXpyZUptm4lrLd4k1is+9b68Umre4/Dci15jmQdi+ehrph3rHd9SP0Atwfib1RxMYieyxwNHWD42PFXGQQMAAJ416/l4KaCdam9NSoqaHNG1eaRb2gaMV/ObLv1dW8eIafeonz5yN3VTZXNPZJx9RwCMJBj/gNadQWnn0Jo73o4GAACe4cIfYD72zc9riYWV1lfN01IzPlHFO8gZDwAAcAPBHoC5jHxfH21q10HN+mrttAp30jN+QqV8iwAAwFpWCfboKQi8yQr7Zf4h/TI7EIyflB0KAADsYZVA/AptBODdUi/hhVVIUwMAADCIQAEAtMkdOx1TWZ1gPAAAAADwODex2Z00NQAAACydL17gBmB9UtDwBoLxwONiF35eYgwArG7FQMJq7f181r6JAMDfvvvyVHzg9/f3Xy9v/Xz+fcwKA/nhsNoyMJpgPAAAt2m52RpejPW+UBp54/eOC7tv+11AAgCry53PHL+rySV/pQyMJhgPPC68ux1+B8Aecr2TSmVL5a+2pbc7jl+542eLXssi1pbaet1YAADgDQTjAQC4RUtgNlb2G3xeJSD/JrFg+s/PT/GGC6xk9DY7sn77uvGk3gSghmA8AADLOQZ/Y5+/f6fUvhwsDDKH04rVk2tbGKw+tifW9lRdZ9uaKpNqf41U+e/0cvPNOmpuXtX8/lpugsW2y1zdd1gxoOo3B8zEPom3E4wHphB71H7Fix0A7hELXrekwcmNFxs/fHFYLLgde7lYrHyurbG25AL/rW1NlUndVKg9Fudys+ZeyMYaatZda7C+ZZpnftsAzGfUvttxgZUIxgMAcLseF02909ak6k99F/ucq6tlmuG81eSHL7W1Nsf8k0HzFQL2b7zYb9l2Sk+krLCO4QzvwWJlK++bd3n6zn7iPQTjgWnUPIIPwPpK6VpGTK+m/lxP+6cv7mraUtMruWZ+Rt7ceGraPTlXiTvzREVK+OQJAOOteFy78vL4mTjevYtgPACPWvnEY8UTPXhaKlXKUarHe0tql7C+mvbM8pu+2uO/19MCZ3N7h8NDs9zgOOtsbv23mGX7fUqvvPk9fn/cT+pNAEoE4ze06oXN5+PxIjy+/FYr/mZsp9CuJXd4KaARfhfrSZsLhJXKxNqQymGd6nFeKt/yREBNW8Lg8HF5h7nsU20685RamJs+bGMun3xsflbRsyc4f0sty1XOD3vlzT+bWx8AmJ9g/KZWvCDweBFfK653AMpa9++1vd1H5W+vKXtl2q29+Vva0lJHzXglx4D8mbpWPvaPfnfB26RutK1y86NH3vxVbj4QNyL15oinTWI3hM+mjfOkEEA9wXhgGqUbMk7uAGBejtN8PteChrWpqWZ19w0DufXf40ogPldnuK2evbloO9xXyw2a0k2Z0raVm9bV/eoM8zH6HUmsQzAemELsgBd75B0AYDa7944PUx4dh5dSLsXSOLUG2VfrdXvH9rDz9gbMoWVf3RKgbp3W1Rs9M8zHajeXGUswHnhc6gIrlYOW96jtPVAq11JPanzbIABvVcr7fyalVK/638h5yfx69uBNvQ+kNJ0eT06k2pJq23GcYwAylxIn1cbSjT7Gq13mNfuk0rZ4Nb1Xado1Rs6H7Zejv55uAPfI7Sxav4vlcYzlCE19lyufM3IeWr87zoPH8fpw0CJ0zBGbO+kJy12pp2U4ABxJ08CdwmsR2948wmvFlnVzPG/9ivWmrUmz0RKATLU1vCF2/P/YllSwPSyXy6d/nK/U/8znuJ5X3g/dOR9uqKJn/AuMDsTnHiVK3SFPjd+rnbnvegTiU3m/GMdyfp+WE5TcvqS2ntpeOeF04ctJNQCfz/hAS+9cyvSTuuY9s45KaTT+P3v3tjQpqi4KNLvf/517X9R2TZrmqKiAY0RUVP6ZiHhC/QQ8O8xGbT61e+JU3qnr5ZYy1IZ0sm+voRQHWskTy+H+kd9PMP4TSoGk3hY8PV3FRlZcdy7DmbLwPOt9Xy3HY0uwveWCafRFlf2SUK6lF8BKBArOKd0jxQGe+LszaZhPqcX32YB8rDbES2oom9TfvcH6J/e93Pxa4xDcY0TjpxHzujPvJ5Zjh4cWXCcYT1LYRad3mlH5XdU7z1L63G8q0HFy69INIa37QEvLGriTi2tgdequ81obKbUEgXoDRbbbPErbqPdaNBeQbhnupZbPLOKhbEpmXYYveHIfeisQv/K8WI8x4/mPM5XG2aFf7tK7DLrGvavWgsP6/7b4huPtfKDGfgYAnJFqRR/2lDj+H3GPGueb+y4sV/zQ6ChLXLYwjzhdS+v9p1vjk1faZivNa5flYA9axvMvZ094pdaA8W9PVnxX07sAeE54kRZ/D7AaN5EAwBm1lu5X8yt93zuv1vS1eblemlPu4czxXaqx09nht2rzSk270nKIcxASjOc/7h6K5Ylu/L3LUEpvaJpnxSc0aOXYZDYC8gD7cX1Kya5Dbz59PeP6aQ5PDr/VOq8zZlgO+zMhwXj+5anx5e48ufYuQyl96TcXCO96a/3b7s8ptR5I9bTJHa8t+YTzS7VySH0PAHzLndcBrjPWlxpi5vfrG3ozF7S/e9+IyxhfRz85zvaT8wN4g2B8h1J3md9v3hNGKpCU6kJTazmeSp8LcqXW1ZWT+Z3LUEvPt6XGRuQZLQ/RRqUppbPNuULreAD4jqtDb+auG+6+lsg1cnn6+sX1EvAFgvEfUBqfrXayi9O1jl83Oqh15zL05CsoO4fwwYrtAAAAzOKOntTufXjC6sMpHXZZDvYlGN8h1RI8/A2YQ+k4LQ01lOqeGaYLf48/n+2KCgAwi5UDGK67+KrcPUrqt9owj6X83PPsbZftuMtysDfBeGBZuYvCVLA9HL8xd1EaTxd/n5o2nt57Bc5Z+eYfAHay4rWL6wi+LDVWfXw/k+tZnLpfcc8DcC/B+E3tckG6y3Iw3pl9ozTMUKnnS2ueV8r2ZS7eAQDgmtb3JI3K2z0PwDmC8Z1KLy2dxWzlOWuX5WCs2guNzr4oOG7dcYV9FwCAL2sZCmXENfMXW2XX1u1TvrbeAUYRjAe2MtMF+UxlAQBgHqnGH7MEWUeovXD07PLFea6+nlrFjY9qaZ7kngegj2D8CWdb3gLXxC9UTX2XeilRbrr4czhd6ffWdOoHAGA3PYG3XNqWoPNOgWlolbrf+P3ajoHSC1xL90q5+brnAbiHYDywjNSFXmnImtTf8TS1ljWtLW++2EIHAPiWnqH8cmlbrtVa0rCu+OWg4ed4ux+/hX+ngsE9+cxs9NjuLfdPPfN1zwNw3d9vF2BVTjwAAMCXjLgHam3hu7s7X7Y5u1RAN9UTNW7JHQ/TcjYfAHiTlvEX7H6RBCvKdb0EAOAZqSEAS+mupmF9qRbdZ4LntWGRdpQakhOAeQnGn5A6mTvpwTwcjwAA72gNCLYESHcPoqYCzq5j/0i9I+qs3dfp7ssHsBvD1HQKu8gd/8LvAQAAvqinZW7L0CGGF9nPm9vSfgTADLSM75B78ctxgahbGAAAs1k5AOXaej3x/uYeqSw1JvoOwqFTQvF47mH63Ljvtd9b0+20fgFYl2B8p9wJXIsNAABmtWIQyrX1euL9TCD+u86+oDb1Utae33vTAcDTBOMBAACoyr0osudFrKUx0lvSAACsTDAeAABggNRwljsp9RKufX98bmnNvNt6q/na8gLAlwnGd8q1+tCNFgBgf6lrPoG0PZ0ZZ/rK/mFc62/6Up3y9DEFADMSjO+Qe1GrC2cAgP2lrvlS14araWlsUlq+2vLnhhxZZSiSnvUQp6ntHxr0fNuudUrNnccUAMxOML5TGJCPvwcAYE+5xhe5xhqryAWDW8cErwWTc41Yct/PLrcf9O4fMy/vzGXbya51Sq9RxxQArEIw/gQnfQCA7ymNi71bALP1ere27L1jjK8iFShs2T9m309W3y6r+VKdUnP2mAKA1QjGAwDAAKsFh46WpU+Vu9S6ftVhXO5onTv7MvOcL+4LWrwDsDvBeAAAGGDWAFIqoLdKwOvNMp5p8V+TGy9/RN6spSXQvtu+YL8HAMF4AABocnbc9Nn0BuJXCdw/4cyLbFP7R0tQ/g2zlafHivvoLnXKFaOOKQBYhWA8AABU1F7EuVogMA5mnRlC5italv/s/jHjS11X3N6zrLseu9UpPe48pgBgdtsE48MLsCdb+rRMP+ImptSiBmBWcd28YlCn5abvynKuuE7gq8LgUPz9SuLytgTi77pmnrkO7C3X1f1j1vXAfXapU1o9fUwBwIy2Cca/FeRpfao/Yj6pVgE7XIjkxjE97LCM8EW5lkyrqb3ccJflBNrsfl0Sv9S1Nt58mG7H69ReX1xmrhn1wGtX1gkAu9mj8+JgAAAgAElEQVQmGH9GeLPhJA8wTqperQW1V3R1OZ2HgBmE9c/xuVQnpdKX0vSk24FhNAAAyPl0ML4kvIiOWwjFwt/ioEr8fSpNnO5rausWmEOuPuuRa0HeUmeGn3OtyOJy1ery1Av0cmlGLicArKL2wLh0nsv91nJuLPU8cz4FAFb199sFmEEqGBwHeo7/w9ZCqVZBcbCnJU2Yd6015TFmnlaUwNPiOuxKS/cwj1qdmZp3WA+W6tJSXZ5Kl/v/rNz8Yjv2GgD4orAu36Feb7k3Cc9zpd9S5+vc+S/+rvV8CgAwu8+3jK9dyF1p9dmTpvWCUgAeeNub9VBpaISRvWyefOApoAA8QV3DGa2NhUafM0f0UgMAmNEngvG5IQlyrTdSrgzL0KK1S+euSr0TgPm11ll3BrlTQ4T1aBm7feRy9p6HAM5Srzyj9rLbHZXure6y6zrdcZkAgP/aPhg/6mLtqYu+eDgcgNnkXloa/50a63X1uu0rywkAPVoeaI/wZg+PM73vUtOc6a0XTuc6AwDWtk0wPhyDMFQaEibVirJ1PPc4TZh3qmVmKU1Lq/tUmXdzd+8DYIzWY7XUxbznt1r9GX6uTVfr9p4Lrsfzu7qcLechYKzWF0bGac72VnRNw9flhri5Mub7mwHp3AOHlt7VVx7af3nInpWH10pdS67oS/sbwFO2Ccb3XtDUvqtdZNUuonrHjq+ldxIEZtJaJ52tJ3vqxJ66tDVNb/reZWn9Dnb25rAWtYdrqYdqZ+qOlQMw9Clt6y8/ZM0Fz3dq5f1Ur4CvWnG9jugRMQPnMIB7/P12ASC04kUKsA8307AnxzXcq3T+zP329XPuX3/99Z+e1sd3uSBoPE2ud3gpDwDgXdu0jL/bl7sHPs26hTntPIyK4STgWbnhAcMWpqlxkuM0cX5h+tK8rxzruWEL479T5UstX5g2Theb/Xq0tm6fbi365FjbPUOXrCR37q8NDVraT3Pn3JYhRHN5zi61Po7lCpex1oMnVV/G0+eG9AMA5iAY38GFzL126c4Hu9r5eNx52WBGccCoFJSK3/lQCzyVtLYULaXLlb1UltagWylIn5rfTFrW7Yjxs3vM/vBiBbl1dmWIzZY8a0OIrubq8Ka9eWsVDwDzEoxnCrlWZDPebALz8lAP1hYHnEtpQmEwuyX/3nf/nBkP/Gxr3lqwfdZrI2Pkw/kXPo82Yx1xl546sTRk0qFU99bSnNFS/tq8c7/Psj/W9PZuC921XLV95ex89cYFfj/BeCaQOyHFrcgASjzUg330tHavDfHSOmxKTz3xdOv03PxWCbS0KA3/k/u+NuxPKv/UMB+p4NXq65PnxD1XZrL7NVDPA8Bc2pbeOnf16Gkpf8vwX6myPdkL6YqecrZsm1Flyrn64NmDa+D3E4xnEqXuqk5WQI2HevBdqSFeWo/3GeuFXCAlZcbytyiNn537O67LjbV9H9feacd66WmZG06Te5jWMkxVPN/4c7zffuWh0oh7xdYeS3doLf/O9dHVXg1PPxxnHqljZ6dGCuxNMB6ALXioB+uJA0e5oFQp8BT+3zK8QEu63DzC6VIBgFR9kyp7LeiWWtadAg4ty5ALqPfm01uOr58vdti/7nJm3ZSmyQUWz843rov4n1QPmlK6q2lG8oCwXakH1KF1+/Y+JCn17so9IEv10ipdG/T0GgPmJhgPfNbXb7i/xvZemxuL/dQCRyNbhV9pKd+7742a1w77fG9wYIYHDrnWy6nfYKS39/1dta7X1uDrW2aoH2eXC4JfGQYnJ+5RVerdVQva13p5lYL0Oz6why8QjGcKuROH4Bl3+ErX3S9pqSts77W5wWA2T++TKx4Dq5U3FAZBgDX11JstLdBnbKXe2lr6SbnytEw3osfTmXx6pznbgyK1XUY8rJ5pn3xKaR//2rpgPYLxvC5+InwQMOUOX7xQ+QoP9famxQ+x+Drhqf3j6euTVa6HSmNj96TJtQ4MpzPWNtCqNPzXLnLnwdr58Y6eP7nhWGrrPVfvjyxbqpxh/qVh5lrK8fS1am5+enTB/ATjmUIYkI+/h1F2vPjmDw/1vkFAntBbY6Q+vf+tsr+3tuwbkXfrcEJnhgxaZX0Ddakg5arHeG8wu2W60esid92du05PlTHXK6kUeE4N7VJbX7Xzymz7Suty/X7fOo+d7WkAbxOMZxoqTeAKD/W+QUAe9ub4Blrletu01CNxb5hDLrCbS3NFrfylB8613jylBil31rO1Xk+psoT/1/Kuba8479EP7lPbrDZ2e6rcqV5atV5ecfrc/KjLHdu/X7oO6M039X2c/9n9UmOzPQjGA5/gIuUbbGNYQ3gjkRpuJvyt5UY6l5/eMs+5Guw4E1AaxX4Ba+pt8Z3qBdPSevqNwHVtvrU0Pa3C39RbltblutrjqXW9numB1ZtO762y0kOplNrDjLMPO0oPlEoPac4cAy0Pr5jb328XgDWkWpse3+XG4WzJ8w65J+4qLACYQ6o7eiooH96opFqNxfnlps/NizFatlFNaliC4/u7Xb3JBoDfz8vdgTZaxtMk1yUs9XTv0DtO2yi5Gzk3UQAwlzuvE2rdhBlHIACA369tmI7cdIfR55QnAtZP97DSo+ucKy3RS9OVhr3pKVs8z9TfuR6fpd6kqR6kodHDOVEnGE8XT14BgFW5hnlf7SYx/jvVAzN1I9oyfZiuNhZzKr94jODUtMBYuzxE3WU5So66tXeIuLtjDE/1sBqxjVvXhXPPv11dH1cC0T37b89QNnGAPb7+CNOk0oVlKwXpzwzJw3WC8XQpHaCpG5/46VztSV34XSrv1DS5VvtxmlxZAYB3vHXR72bjHambyfi78KYxvI5MpbvjprNUnlQ+9iW4zy7H1i7L0SKss+PvS9SlnFUbvrBFKi7VOu+eeeXiUj15l+JftXmXyusYfJZgPN1yB3Eq6B7f8LTchMXO3GiV8nUDBQBzSHW7jc/jLef7Q+1872H8/Xpb9ZVaE4b5jO5W3nOTm5segP+6EggtTVvrRZV7YBqmSaUP08VpS/MrLWtLWfXCui7XY+6uOE+tYWnq795g/ZMxqlLDhDAN4wnG86jagTz6RitOd3ADBQBzSD3cr6XJfVfL3w3FvWrBjdo0d1+ftVw3tpbHvgSQdyaIXKqjW3tRxfmkvo97V+Ua/5UaIJYeILSWVS+sa3L7WKohaKvadULtmnXm7VTar2OzLsNOBOM5pbXV0KxULgAA4+QCCy3p7yzPU/MB4D4je1H1PMxPnUtaYiG1suqFNUYpaJ4bvqY2WkOtF8UZpV4Pcf6peaaWJ9UbtNarI04/chnpIxjPaXcE5Hsrgas3WiodAHhe7gaENaWGDEpJdcsv9V6s3VyOuumM98dUGXLlsf8C/FuuDj2bRy6A+paWstSWWS+sObS2gL8jvzOt9s+m00t0PoLxNGm5ac497QtvWGp/5yqO3rG5UjdTrfMDAO7l/LuX3mEIzkx/9gb3TN4tZbQPA4wVPzidwdVWw6MaHWi8ME7PNn1jvT89T/vWOwTjadJyA1S6SandwJwZs6rlRmv0k04AANblphPgPqlW3i0N+n6/8j16Sy+q1OfW9K3laC1L3PgvboyoF9YYuX2r1Nugp3fm6PVe2p5Pb2v71rsE4wEAgK256dzf20NXXJEaNmlFji96Xe1Zlfu9t1dU7UHAlbL05KEXVrvjYUVu6LlcwDtO++Q6To3eEP52eKJHhX3rXYLxAAVuiFiJ/RUgTR3zDStu59xLBlez8jUIsKYwIB9/n0sPMxCMB6hY8aTthui77K8AADytNjTIiteozC81RNEIpfcWxkMI5YY5Kj0kqOWVGnIpV46WoZFS+fCev98uAEBOqRsXAAAAwEjhuP2lsfvDYHicNvw+N23pc8s7BMJAfC5NKR/eo2U8AAAAAKfFwUat4ZnZ2f0zDH4/oWWc+dYAuyD8PATjmdrKlYUXMY2bvwu5+5zpqrbL2KZPurLOdCcErnIdwpf1XEeW0rbkk0qTG76gV23+pfk8uQ4AZpd76evvN+66o9SivkdqmJkzaa6Wg7EE45neihXGLsHKlW/eY6OD+i0n7NaTemu5et4M36unrHGa1Fvs+Z8z6+zpY6/3Bj8emzDlrv3BvgbnrHjc7HQdwjt69qHaeNdnpk8FfM4ci7X5l+bz5DoAmF1cP4ZDyfRM33L/NOu118xl+wpjxgPTy70l/Ww+V+XGhetNc6TrnefZPFrl1nVprLw7yrGD3nU2Yj8frbYvx2MhurADvs5N7jxGtnA8k+ap+Zd+f3IdAMwsHM+91qjoSFN6uBkG5uO08ffx/OM0cf6lNFfzUZ+/T8t4YAnxCfDsCWREC/mzN2Sl8pS8dcJMretcObwIJq9lnb257kqtO1LftXS5vGN/NVwPAHdp6fG1O+sA2F3PfUTtAWvtHrm1Z1TLd6MeCLuPmodgPLCUUa2wn7zRuBJMj2+McsHSUkv2qzw9n8NMN8d3BttHpXuC4+KbdhmKjns4Z67HNrMOAOBJgvEsp3Vs6zDt2ZcQtY4L3nvx2jNNLm1r2XJpetbjjJ4q8wxB/9S4dvHnlJ5x6M9OzxgtD5mubs+WMrx5M77i/qa1/vektvlOXX5TrbgOLa2+evIL89xl/bGeJ/e9p+bVOx/HH8B4cYM59SwhwXiW0trVp/bb8fvVeZ0JfPVMUxpnvKVsuTQuusdpDYhfWednAiBX9ARWwu9J61lno3p+9LL9zlGnfkvu4csuY3DmxkEt/X01v5Z8VuHh3Lpq++qoecwYiA+nG5EPAP+jHiXHC1xZytXW5GfyGm3EfEeMWb7Lze+b3r5ROYI/IwIa//zzvxd0ltKk5iMAkXd2nbVsjxGOfTj817IfqT/+zRi73/HkexLedvU6qnWc0tXXXfggZvVl+aL4HHh8N1LcIOYuZ+fzxDoAAP5Hy3i2Uxtju1U4ZEOp5fldF9Wt+Z8JCGvNed3bPQ1qPSHO5tOSPnwAcDafL7m6zt5ct6n6T72R9vYwP8xh1Ycyd1/T5ObXmnZmjvm5hQ0Wes9lqeB2redp6bs7l6M0n7vXAQDQRzCeLY0KlNYC8Xdpzf/qhb3g0Tm1G55UQKPnxi38O85rhm01QxlWM+M6qwUNwtZxtX3QDfof6lRm3fal64XZ99mZy8b8entkhN/nPrekr03Xqzb/lp6NZ75vWQcAQB/BeJZVunkcdbGYahk/SyD+92tv4T77jfZqWm54Wm+Kzt7c9ZQJUnqCBleHq4Bd7PbejJ6H/45zAAC4zpjxLOmJm8JSy9CRY3Xn5j0qfzfQAM95cqgPnpUbi3n192bUrjlcRwAAwDhaxrOcXcbqfiL/2rpygw0A7XZ7b0btuuCOay7XHtxpl4ehuywHAPBfgvEspWWs7tL4xjOM1T3iJUot45GXWrilpiPPDRErsb/Cvb5w7ox7A8a/xdcZteuQ2lB6LemgZpf9Z5flAADSBONZyhPjcN89VveIlyhdGbPcBX4f64uV2F+BK0ZeZ7Reh6i3AAD4EmPGAwAAAADAzQTjAeAld78M+gmp8bMBAACA/zJMDdPbJcizy3KwlvgdASuOyXssw2rlrkmNs7yi1HssgPk4TgHulXuv2WG3a1kAzhGMZ2q7XLDsshysRbB3XqmHIjsuJzAH1yEAADAHw9QAbCgX7OU+8XAzZwLr8cOTOJ/cPHJD3cRlqOVXm28pDQDAl7W8/BoABOMBFiHYO7dj3R4PQq60dA/zCPMJt1/q8zHdse7CaVPlSk1Xmm/uf5hFS93RUgf1zg8AAKCFYDzAIgR71/BmmXPb7/g7FzjsLfOK7x5gf7n6JZaqX87WOY4DAPgv14oAeYLxAIsR7F1Pa6vbO1vYhoHKM1oe/qzYo4F97FRnALCm1LnI+QmAkBe4AmwgDH6WLvjvDHKHeZ8dQqdWvtblfFPLeP2pZd3hAcTq5edZ8fHc+3ct7yv7Y2tZUi/JDo/vVJnjdLHeZQWAmcxwTTuicdCZ+b293LO7u8HOnfnbtowkGA+wGMHeueUCdaV0cdqe3+LP8dBA4efadLUgYG6/iucHNamHd/H+FQe1Wx/2td6IldKdKUtqCK9UHVwK0qfmB8BaWq8FdzTLuevpe6Erw4d+zQz7Ry/bltEE4wEWI9g7v9Zy1rbf2fxzwwm1lMuY2Twttw+Vgtkt+dXqjPi30o1WLq/UzXfrcVYq30r1HQD8fs5dAK0E4wEWJNjLG9xkcbdckLo2xEtpvzw75MvTrdNz8zNkDcB6vtRSerVeAKWh6HLf14agy81jlXUCPEswHoBprBzsfbMF/93zdEPBnVr231TvmhEPJd+SG8omZcbyA1CXqr93DNDPfJ5KBc5LQ9Ed0+T+bhn6JteTGOAgGA+wiDeCvU/Na4dgb2sw8Y15z54/31MKqtdaiNdaoYX5lNKlxn6P55sqS6oVXc+wXKlpjRUP35MKyuoJs4dcS+vw/y87c91fWqclLWlKPfJ68onzpN+VIfx6ekzq0cDbBOMBFvFUULx32JkRXPDA9/QOGTMqv9zY7z1GzUvdB7CXVDAvbmnNH73DzY1cp3c//DbkXL/au3tq09Z6LLTMw7bhKYLxADBAaizrXKvbOG2ulXCtVW0qrzjfVPlgZjPdDD1dlpmW/Qu0XHyP/Zwd1Xp8qePzcutu9XXa+vJ5ymrvYOhpJJHrlWQb8STBeICF1AK2odT4h6XgbC1gnMozV6YvSt0UxMNVxENRpMafzH0X/hZ+l9o+cR7GrmQFvXVJqg4btW8/Xa+pR5+jdeIcbIdycKl1aI3W9FfrR9cO7XLrqRZM5I/U+fDMOm0Z3rN0XxPfD7UOQVdqZENevN5G5HV23rYZTxCMB1hES8A2/Fxrhd0aMA4/C/LWnR16o9RKo3dYjd5umTCDM0PF3BXQe7ouU3c+w3lqHi3DCZD39DqzfcZxPdbm6j5+ZfiaWj4t3zlm2t3RmOJKGZyTeIJgPMAielsLlFqUnG15IMh7n9xF/KhWGi4qga/S2m1uX26RmLoe6+kd1NqCPtUCmHfYBuV7hyfXj2PifaO3wdmAuv2Ap/39dgEAaJNqJZ0aGuVsXmcd+biI+ePqw4mwm+vvl784vNLyA9521Fvx59Rv4Xel7uip/OL0pTzYm3PU3GyfPqnhMs7I1ZelOrlWv369jq0Nm0Ja6V7i7DrN7ZNn7p1S09/pS8dSvJ2+stx8m2A8wMJGBtVHlIXyA5JUgLE0TfxdKl3tBjlsEacFELPIDZOV+i1Mkws+pXoCxUN1pebF/tR76/jqsdkyNnZp2tZ1VmqFn7pWSDUKaKlfv7odf7//9mo8fLXnR01Lg56z67S0T169d3piO7b2ellduI3C+x3YnWFqABYRX0jGN0JxmtzYd6npSr+3pnPh9D+1sSSvjDXZMybllRt8eELr/jsq7x1uXGknEL8ew6nco1b39V4v2D554UON+Hv+OPvQqWedWt/ryzU+ihsu1Yb7quWTup+GuwnGAywk1dI6d7GRmqYnICzIC+xGfQXsKhVMyvXSe6ou/GqAq7T+OefO9Zg7dnJ/p4Z0iu/HSvnleviVjpdceVKB5pX3uZ771vD7q/etK68z1mSYGgAYwDiH0O+t48VxCszk7LAZcevOq8NvjDZjmSCUGvKzZQi9XLrc8DipxlJxIDkXWC6Vp1QWYF5axgMsTLe6f6uNJX2nr697OCN3o3v8n7qxTKU7GFaLQ0+L1JHn0ZEtYZ/YX8/MQ2vfsXqvXVr311LL2dyY77n0qc+5+rVWrq+rHT9PX8uWgs27aF2m3LAlqTTx5xa1Ybhyv7UG2AXhYR2C8QCL2+2C+axcN9EdbypgJ6WhtXq/q+WvLiClFiDpzWuUJ1o4tswjXjdvHke7jcN95trlTN2X+670d0/wsqdcX9ZyPKfqozuvZXd/kJJal4eWoPhTdXDtAU1LeVbZdh4agGA8ABsodQEVkAeAdeSCkcdv8Xercu3yPYYQeVZuSJmW9HeW56n5zOiryw0xwXgYKHVxtXNLA5hJqQWZGx+YS2poBJhNfA3X+nfqcy2wnJpvatzg+PvSUAql4Zla55Eb1iTVSjP+bkTQafehpVy70KNUB+W+T9UFx/e5/K/WYTNIDWWXkqrX4nWVGqIptz5z38flCNdpaR2ntl3uIcMK2wX4QzAe+Cw3Od9ie6/NjcVebE9WEAdI4qBWLvgcfo7T58bmPpTG646nK43zXUrTM4/cOkiVP57maivQlsBS65ANPdcAT0739gPJp+b/9nKuqBTozf0d96goHYepbTKiDptFT7lSaVumLz1MK313Ju+WMs66LYD/EoyHgUqtWJwc56HVwH5abnpt77XNfMMHfEMp+JxTan1aU2qd2TJtKo/SPEa3xr5aZ5da3/fO42xZ7pzOeY2Ss/vQ6ADtlTqMNuoC+B7BeOBTXOzsK7dt3TDsYcRwBwC9cnVPqlV8T55ny5IqWynPXCv4q2mftNrwGD3OXLvkemKkfk+lj7/P9fIoTRuXsWX+pfl8WW3omNgM10OpHj2538hzHMB3/f12AQCe8vaFK/fJBQ9c5O5ldKtNgJLWgOgd+bdM19IyfzfhMDirO3vtkhtKKPddapii8PtSfrlpw7St8y/N58vC9biacBuvugxvss7gu7SMh8FSF5ZOsnC/cGzL+Hv2MUOLMGAvYSAxFA/1kmsNmmoBHKapBUPjeaaCs7ngZtwitRQUTeVV+r5U9lT6Wkvo1nq7Je0u54Ar1y6l3hA96eOynJm2JY/QV4PwqWPjTJpST4XSg5Pa8RrnFZejpQ4DoE4wHvgEwbtvsI0B+P36HtydOXfkAukt6c8GmlMPA+JgXGu5WucRfxf/3pK3c3PZ6PVzNr8RwxS15vHVfeKu+ig13dW6oJTuq9uP+bnnZxWGqYEbuFgBANiDm3tm1PIOgNmtUMYZqZMA1qZlPAAAQGT2oRhyw07wDbWhi1qHDSoNaRR+zg1Vkpt/y3y+vM/mAuqlddOy3t5at3fVRU8sj/1xH4azPCf1YNQ6vJdgPNzES4kAAN5z9aZ8hRvRFcrYQxClz5lhgnqHHWqd9kqZvqY2hM+VsfvfuAdtHTLrjCeWp2Ue6ibecOZB0ZnAeu49FG/t81843gxTAzfavQIBAJiZxhHr+MLNN+zIcctMdjzvHy/6bh2e7OiFdPU9INxHy3iqerqcxQf5Gyfmlgv5uy/2dfOB/En/6rFwtStpTxffI11PnSGYADAfdfPcbJ92qWFnWEdqmJ9a2uPzITVMUOr6NvyuNLxQnC42ckis2vxL5Skt48jlaR3qKTUtc9h5OKzccuW+P9bF2XNGqe7JfV9KF5f1q8eblvEUhWP71S4a4rRvPZFs7b53F08j4Y9w/NDwWBiV713T99R7AMxPfT43QeU+o6+reM6Zxh2p9wLE/+fG/Q/vQ+N0pWBluH/l/j8jnH/qu1RQLv4cprtjeUrlKZWF+YTbaMftlFqu3PHZU+/EgfvS/6ljIp5n7ljL1V1fOd60jKeo92IhNf2XLrDvehoJu5h9/08doz0n/vhmB4B51Fpq8YwZetLC03qvDVsbj6SmO3OM1a5fW8vfmi5+mFBKE39ucXZ5Wq/7dwoK7m73xpEj7zvPHuO16cLjMQ70f/V4E4znMbmuKLkuYrXuarUTdyp9rRyl+bcqPY3csRKBVrVjrFQvlI7HUvfUXH69UuU+mxcA76mdR7ifcydfFdc1vUHzpxt85OZXun/vvWZO3affpWX9tZZHPbaeFbfZLPvgXXXPl483wXgekwuwpU7gpS5ppTTH5zD/VLe8Wppc3kC/1Im15RgPp809zMrVIbmn7leP5dz8YlrHA6xDXQ3cLRXQnqnu6endmXuombq2r83vLk/1Vp1tO7K/M8fVDI0ORhyPOx1vgvE0G7Hj95zgW7qrtc7zTJoZKizYQe5p96hjvMWTJ251BwAAZxzXkbnGYan76dS9c/h3qlHaMV2ctmV+pTKXpHq7xmXqKfeo5YnXeaoMufLsEhhkbq0xrbhh2+/XNuJDqt7J5V86dsJ0YZpanqm0ux9vgvE0OdPlbNT8SgG7Ow/Ks3nO/DSSfitvt9lOVnF57i5fz81DrTwtwfxcN94nt4P9FfqtfNwwF/UY0KoUnGpJ15pfS7o4sN+rZ5ra/HvnMWJ5Wtb50/cx8Pudf1fCmSGwzug5LnPff/V4E4ynqqXLWS7o1TIMzYhy3alnPleeRjKvFbfbSsGlN7ubtdRlq3WHW6msh5X2V/Zwd6MCvsl+BdztjYYeO9Vnuy0PxFI9akZw7IwlGE9Ra5ez3y/dPS7Xmv74u7XLWWt3tVR5c63sa91hzgbQzz6NhN2UuruljrHWbm7h51wdEs+n1p0uV7Y4z1p32FR948IF5uKY5C4rP8hdkQe5+3Ls/NfTjbt2a0y22/LAUxw79xCMp+hMILrlt5auY71DQtRuenq7qF2pbO56Grm7Ub0mmENvd7izdcHIeqolzdnudcC73EzwpCsNO8jT++AbbOf/eno97Lbed1seeIpj5x6C8QBsy8MdIKQ+4EmpXqOc55z+HXqZALAzwXiWVRuegjWt0jq+Zd8b+XLQML9U2rPr7EyrvVRgYbbtNVtrxCvr7Ill6X3RbWqIoNgs6x5+P8Ec3rPKdc3MZjun8yy9TADYjWA8S3NBRquRN8MtQyS1DqPU2mKuVPYRre56HhzEaVIvLX7bTGU5s85makmZG3P/kBqW687yz7avMT/7DG8TkL/Ouvs2vUwA2IlgPDCdu1rAjLoZvjrmeKpMJU/fwOfWfe778KXFbpb/rXedvXGjGbZyrz1U+v3ajk/7AQAjuLbgcNdDrbuvve7M37EBsCbBeGBKcQvbURebb7ROuzK/eDiQXLD0jgv91DxLwVctltJa1tlq6+6Nmz9d1HnCzkMvjTz35R7e/X7vv8ReXbEPgXhid13Hr8vmVvwAACAASURBVLifrXbtCMD/CMYDU7tr2IunLmBHDSGTGwqkdZzvUfNnvJ6hiu709jAKs6yHGsfCWs7s008PvfSU0T3NUt/N8C4fD4cBYH+pc/0M1yHQQjAeWMKsAcJaoGdEC8GzL2zteSns2em5rnWYmqvb847pRlplf9Pqdm+GXoL15F4yfuf8duz1Ucp/RC9PAOCPv98uAMCq3r65OMYcHz3UyT///NP9YtEZgrmz6llnpXV/h2MfDv+1bMsvb+9wPX15PXxVqs6N6+JUunhfqaUvpW0tW0t5zpSt9HvL/HqW7Y719BYt9vu0XmPF57Gr67hl+jd7fYzW2or0yrwF4gGep+6dm2A8wAlvD18QB1CP70bkV0rz+6UDIFfnv6uz66xlezwhFdh4+yHULEYFflhL3NspFwiM08XviKilL6VtLVvufSNXyxb35kmVrzS/1mW7az2xj9T5yPmJEVIPHq+kO9L25NGTN3zRXQ8Q4QmGqQHoVGqJHgcIDqngRZxXb4BjhDNjKaduDFzw5F1dZ3d3R6/tjy37YG4/hl1dOX5LAePS8fVE2UrzaxkarVTW3mXrXU+t5WB/qQfhqXNZ7u/UeTH1d/w5vo4Lp4vV8j2bV1z2Uj6lc3fLOmgp/6j1FUpNP1LumryWrpZnz7xaywDAmgTjATq1PIVvfVJfahndMr+eNKO4Geg34zrLBQlb0/b8vrO7gwKkrbzOe3tWPb2cs5xP3u6Bxvri+jn8uxQwTgWzcz01joftpbxrge4w31pepeWMG4TUypQ7f8XT5B5UtJR/xPp6Ws/8r5b37HUX8EfqAbzj548Z6lPyDFMDAMAywgDO7EHakeVrzWtUuifX7ezbkT2caY3dUs/kWk23BM9b8mr5Lf69t0w987k67ZWyPa0UzIofNpzJA4Bv0jIeAOACrePfURoy4apSK9Dw+zgQE88/bhUafxeXP9VCtDScRUppmlQr4VzZctPm/s4tT8+y5ZajJ69UGr4l1xo+1HM8nTFjr4+Zj4cZy9a6bUrXAOohuF/tegJmJBgPUDFjSx3Isb/yNb0tXXvzrH1/ZhinKy1cW1pi5gKPZ8rW+3dNrfVuT949ebGfVBC0NfiZe6BWS99rxmDsjGU6zFS2q0Pn9E4noA/wHYLxAAUuflmJ/XVvPQ9aUgHqnaar2Tl4sfOyQa9a75QwTfxb7uFdbrzzcJqZen2ker70lCnX6yVXttT6bpn27PpaWWuPHYF4gG8RjAeAhNJYryPyPZvPrjes1N0xXMKK06WOzdmOi9owN1daXObSx0HCXICrtWw5rUHNWn5vBZlG7CsCZHM5sy1ae4v09AR5q9dHqYy1fGq9cFrm1zNt67xXkqsPcg89StO3fAb+y/HBagTjATYnqHxOrvv7qHzfmh52Mms9Ugpi1VrxjphnKiDfW7aW+ZSmreX35DZLjSF+xWz7G2UCmfQo1Zml3gFxmto84t4IqTK43oO61HGizmd2gvEAmxNUHseFHU8SQMqbNQgPzONsPXFmuhG9XphDS++H1h4Sue9r+dh3uCp+YJQaQuqp/ezO+eV65qmDmZ1gPMAHuTjp1zLcxPF36gI4TBvnG6ZNfXdXS1rm5SYi7871UhripXRc5r4v3fjm5tU7fEzP8DK1MqXSl6YZNe9cHVerC0vbIM47N7xObV3X6nP187xK26NUx55pLOBcDcyi1gjr6QZRLfM7c92buwY55udampn9/XYBAHhWqits+F349/E5/juXby6vXH4rSJX3uLjLBWaO3w6lYNeRNpVX7n/25ubhPanjuOW4LB3/qbzC6VPzjQPIuRvZ2u89y5fLN/dAsXXepXVZmlepLm3ZBrntFs+3tK5r9XnqdwB4S+oacudzlN4lrErLeICPKAVcws+p1gS5Vt+pfFJ5hcGQ1QKNqdaPqb/j9COtts44z7aeQ8s2OHPDWwtcp6avpW8JwsdlHd0qrpTflf25Fuy+EnRoXdetZXDcPi/Xo6TW4yHVWyLXwrKlt0SpXKn0reXmOSs1EoEzSuewME3t73Ca3Lm/1Pggnj78u6VOhl0IxgN8hKDyNU+3Mml5cKFLPDzrjQeKtTogV7fHeeSCfrMGoXI35Hdug1w9X+oKX/qde8WNB1JB7lKjg9zxUPqca3yQKlcqj9Zy85w717ftyQxK9wulhlO1xlZxni0NsK7UyfSx3uZmmBqAj0ldhN3Zqq+lBeZxUzprUKjkzTLfve14lhuOecxYF10t0+jW8Hd7M8AdBlJLZegpo+P7PnGvj1jt+iIMjufyvaL2MGfkvABiYYC8pvVcVXt4mPstV9+mpm/t+dfzPcxCy3gAfr/fu4GCGW9CU63aDnFLtlz6OPgVf65148y1SsmVC/i3sy1NU8d4Kc/4uMz9HadPfU61xE2VIy7n2XxzaUtd00vLFQcYe/NJrdezdWNpuVvXdamuL5WRedS2zZ09RfSeAGY3qldOSz6t9W3PA4Hc9YD6lpkJxgNsTlD5nFqZSi3cruRztVzAGD3HWq0+uHKcj6xDruZ7ZrnO5nO1bswta0/r5BHlYh5vXG/khnXgvFmvG2EGowLrNbmhbO6aT87dPZtWpq6cm2A8wOYEldflIgrm47h8n22wv9YWlsf/Lb0h4rxygfJSI4OW3h6p8uXSlsoNcEbq4V+tQVSqzq3Vd2F+pXxKveFSdV+tV2BqeeO8YHaC8QDczsVRH90rYZyellulHjuOy/etug2cA+9xtjdEbdrSd71pW6bv6bEC0KLWmvxKPr111pn6Vl3YL9X7qtRznXcJxgMwXMtYx6u7M7iy4/qCN7UG5EfdvHKPFbeBQDwAsxt1rnLOe1du3RsmbT5/v10AANaX6wp5dDUE6hwr93MzwpMEJa4xzjoxxxSMlXoB6pv5cJ5z5lq0jOfz7q6w7sw/NRbbXZ5aDphF2Kq/Nt5rnDbXK6A27mIqrzjfVPmAOmOK8iT72RhPvYyQ+dkPYLxRx5Rjc17qzjkJxsNvzZNHKji+y3IwXi0wHIpvfGtB4FpgOpVnrkwzOcpcerFQ/LKicB2kXiBXe3lbmFcpXy96+54Z6/xV971cy6EVl4V5lF6Wx3Wr1jeMYfsD1HmAvQ7BeIDNtQSGw8+11t6tgenw88rB5LMvOcq9RCc3dE/vWNUeZO2ndCzkHmjV9k/vNkhzTDHaysfD7Fa5XuAetjvAOerPeQnGA2yud/y48ISderP9mYDVFwNfqXX3+43rEeDCam7x/h3+nfvMuxxTMDe9Wr5BLxMAdicYD7C5lqFQruR11io3V1dbFMS9AXLBhLPz0eKB0hBHx+/ebQDs4IsP97/G+QLgvLP3+TxLMB4alIJdI4YJKLUASQVFerTMO/69ZZ65gEvPNLxnpm0xU1lSShc0cUAzFXAvBSZT6cK84vmk5jnzumO8VF3bGhz3bgNgR7vXLepPANiLYDxUlFrbtLTEqaUpBbVHtMjt/b1lTOLU8Au90/CcuCV2HMyN05TGk8/llfp9p2BybYz3ljHgS2OBt6RrmSfrah0CasR2z51zwu+Oh0o989diFWA853uAOnXl/5wdWpbnCMbDBS2VXC3N1Vb1V+d9ZlzGVCD3alm4V65Fd+7veJqewLNgMqwjd9x7twEAAKzJNfjcBOOhINUS+In5Hd7u3q9bLF+W6ikArXrOHTPsX95tAAAAY32xQaJr/jrBeMiYKXCQeine3b540viSM70bvsY6YSa1h0O9Q0h5twHAGma6J6Es9xD7YDvCfWaqK79+3H99+VsIxkPCTBX5W862yrfu1mE7wb1qL1Y9PrfmdSaNdxsAAMAzxEP+28jn6+sjRTAeMmovKeW/rCMAAOCLSkPUuUeCvekNmqanbNrfbxcAZnR03z/+Hd/dqRTIXiHIHQ9PAIBW4gAA8AWu9dOsl/8SjIdO8fi48Xdn0uTmc/w7W3nV5p0b8zc179Iyhf/3zAvgC1IB+fBhbyodAAAwvxUaT76t1HPoi/76/X7/2Gn4slUrzrjcuywHwIp66rLUhaieRQDj7XCN6Vp5PfG53PaD+71VV6qj+1hff9aBMeMBJiUoB2tpuflOjZkY9kQqTVPLG4B/M04tADAbwXiAybhxhD3lju2j22aqxxMA54W9jlxX8RQvLASgRDAefvsEPHZZjq9y0Q77yx3f4Y27uhxgrKOOdY0FwCit55Xw2j4+H612bhKzGEMwns+7sxJ5smLdZTm+yjoGegjYA3fa8ZpEQJ4neVkh8Pul3/UXuvoewKfPa+q2MQTjAV7mxnAOLioY7exx3fIyV3UGcKe4Fd8uBOR5kv0Mvi11vvl6MNt5+A/BeAA+TVc7zjrzYtXcxWcpry9fsAPvuNpSj3Gs+/V48To8b6VjLL7Gj4erjN87kfounD4e9iZME0sNmdPzdy6/ldb/DP5+uwAAX+YG9z3hCzNtA0Y59quUXHC9dhF77KP2U+ANu7Xi2215mEt4Tg/P3aV97rh2qO2XtXTh76W09n+YQ3htf3yO/w8D8UedEt87xGlz57nUvW9uvvE8U2rzI0/LeAA+x0MQ7pYLsB8Xq7nxIlsvZF3wwnnq/366lUNdy7k//i01nnSu9Wnt+Msdp/F3sx7HT9Ux6jJWEgfHa1rvEWoB9p709BOMB3iJC8F3WO97mf0CMDdWZO034D66VJ8jIP8O63wtpV5uV4evObsvOHb5gpX28asvah39XqkrdcQq63w2gvEAwHJmCKZ5wSqsqXVcVYBZlB7k98iNOZ36LjVudWva2vzi4F/L2Ne5aXPLUcqjZ4xtOCu3r87QA6S3HKPz+zpjxgPwGS4S1jf7WP+zlgv4L+Oc9rO+4F1Xj8FUUDA3DnU8z1La1NjRpTGucy+kLOWXmzZXthFjbMNV4TBVuYdI4b4Xfxc/hCpNUxoSq/Z76sFBKn18fJXml+J+/A8t4wGAJcx68TZjmQCA55XGfD877Rt6h63oHU+6dfz7M9O25BEShOes1uOkNHxV7u/Wcdt7h7zsrWNq+c9SZ61GMB6AT5jpBod+M26/2coDnGM8ZWCEXCvRlmFQzo4hHc57RmfL1To+9og8Zl138CTXQc8yTA0AAADARWHwNxxSojUQXws8h2nDoVlap2kVDwXTkv7K7zNYoYwwWu8wM4yhZTwAMDUXiMDdtI4HRonHIy9Jjf8c/h0HxGtB/VReuTGqc3mnylIrR25c9tYXqNbGcI8/58aPz82/ZT7qf85Y/frhyXKvvJ5GE4wHAAAAeFhpLOneIHFLupbxnnPjVp8Zi7pnvOkrY1+3jsl9Zj5Qs3pA/gnWz78ZpgYAmJYLN1YSD0vQMx0AHFz/wHpcz6Wpz/5LMB4AAAYIu8bPrOVm0Q0lwHtmP48cckPjwNekhldCID7HMDUAAPCScLxbNysArMR5C/4tF5D/yrFSemcF/yMYDwAAk4pfSpd6qV/q5Xzxy/JqL7JLTVNKAzzDMQdQN1NdmSrLV1rMz7QdZiYYD1Bx54nz7pPyyJPhyhcQqUDVilzcwL5SreNzwfBjXPrwt3j643Mpfe5zLq/4MwAAda6dCAnGAzRY8eR5R9B5l/Wwy3IAeygd32GAPJSqx0pjlebqvdbxTdVBAABwnWA8AADcLB5u5vguDpKH3/UOEZNqSd9SrpZpUuXM/QacVzt2HW8A/6XnHisRjAcAgBudvUGMh40ZkedVuZb6wDi540sPFQBYn2A8AAAMEL74NFR6kVeqZXrLi1NTL3BNvaQ1/Jwaj772Ytc4jSA83Cv1/gjWZBsCkCIYDzDIXWOTz3xD1jJMQetQBi3LmRvmIXS29WlrGWvpWrdXHNgy5AOsr+fYzY353pNfSx4t040oC3Cv0vVF77VQzzXXW8f+2/MHgLsIxgMMkmrJNHMg/aqWZW1dH60vD2zJv1dPGXseFlyZ5877DffbdRgDxwTwFT2t40dcC5XK8Ja35w8AdxGMB5jYcYM1Y3D2TOvLUrozAfkR66Qnj9p2aFmOVB6zbVvW84WeFSsu4x11d24om1qL2dwLWHun6y3nKtsKZtZTl7S2ip/x2nI31vH/eLCyJvvvNfb7ub25fwvGAzwgDEq0fN7R1RuSWtBpxA1PKY+WoFdr/rtva571lZv91XqP3HUD1js0Te4hYe3h4dVWqVq1wjNGB9ZbH+DF17C51vml72t/szbbc322YT/rbB1vbqu/H50bwAf89ddf//cvfKneoeVzbPWgxsiy37UuWvO8Ov/cSxOhV1zPfMlx/DiGgF2F9VzL+yN668TUdUjtxc6pBgVxQ4Mwbe77sAyl/1lXvB+wptSxTJ79fi1v7t9axgMMdteQBDNrGb6lJd2bnipja/dxaPHlfWXmG8M4OJVLc0i1NI3/zg1LU5qmNN+eYWtS8wvLlfq7d1gc4Jqe65iWujMVkC/Nt0UqIJ/6nXWp6/eld2+e9bK+p/dvwXiASaVuSGa8SZmxTKuyLmllX/ljxnGPWwNhcXA7FWyPW8amgvOplqe5cuSC6qXp4vGl43Ue/n0mfyDvykPH3AO/s9eWV4/b3APDlnrcsA9rsY32NXNDiLfZ79f35P5tmBoATssFXp6aZ+m7J+c/Ol8XuZQIZv7bTDeGPdsm1fomN8xEaliHlJ6hKlL1aG3eKbllbs0fKDvbyv2uoRKuPhw4Ux7DPqzB9ck3zHTdNQP7/V6e2r+1jAcYJNUyMZTq7psao6zUmrCU/9PC8qR+S53IUq0t47xyLTJTeYzQUsbS/HuWI5dXaV0Ca4mP41QdU2ohenXeZx/q9cz7TI+EGc5bsJKeh2Mt10m5HjThd6lrt1TPnFJ+peumXEA+VafMdt1Lme30LTP2THyDdbCnJ/ZvwXiAQa508X2ie/BotdaZrWlK6VoDVFfWzZPLkUsz27ZlfXEgJBV8ObvfufHIa+21Uwp8laZ7wt3ztv9AXannTCqQ3aL1+qP1WrX094hrHfUEALsSjAcAWETveOTH36Gr3S8FSMbIjZscflcbCz7Vk6rW02pEq9ewvHEArjV/IK3WenzHB1o7LhN5T2zvWc85PeXKpZ112cj7QiOZt8qx6vEgGA8AsIlcq0lDIL2jtzfU1Zanpe9HzntE/kBe6TgqDYX11HFWCn70BGRSDwHVFeuZcbudufZ5Yjl6ypVLO+q6bsbttpLW9feVRjJvlWPV+xzBeBgo19X8MEtFSb8VK/g77LIedlkOaJU7/6Ra6rT8nfqcutF46rxn7NLnWd8wh6fqv1TPmFx5Wp196LcSdeW/hb2lrBdGm22/0kiGHMF4gIq7TuizXSzUrFTWkl2WA1qVHgrHN8Th37kutPHnOH1uWBP2sGp3YICnCbr1S12z9H6XG7Kt1GggNzRbPF2qrLn59zZS6J1fTzlGLG/MQ5XzZm4kUzu24r9rZeopx+hj6oq79++/b8kVAIAphIH2mtxFZ2na3DAFAhDXnVmPxzThv5H++ecfN95ws9xxe/V4DuuEVLAylS78vdYLODVd7rvStLk0qXnMTkA+LTfkUnyOqX2XCzTHn8N0qe/ia6VUmlxZc/Mvza8lv5bfW8txdXlXsUL5S9dn8XZJNZYJj4XU5zP7X1i20vGW28dGlGP0MTU7wXgYqDdYAQBvu+NCNrxJ5ppj+7Rso/DmJVz/q96owBfljtsRrQBTgY2WIEfuoW6u1W2cT0twZXRQaSYrngvvfOhRyru0n7eux1ywMvyuZflKaUp5nIkJ9Jzr4+VrCexeXd6veGIdzN5IJlefj9jXnzymZmeYGgCATYQtZ0Y6m+cdZfmiVHAuFRRLfR8H3ID55YISo47hWrCyNWgz4sFAb5qVgoWr17u5hyVnpdZH+F18rrtr3cUt53NK82/NY3SZzkw3YnlXcnU5Ru/3Z+c/ct69D7JqD2LvKMfoY2p2gvEwWKqlxi4nNgDmVzsPxS0Mw2lSra3C6cNpw/xaWjpyXWo71oJqx/dfuLGBncT16hmlB3gt857RzGVrsVqAvuVh8Citw1g8bbVtdtXXljdl1H6/WiOZp45B+5hgPADAdkZ150y1sm5J+9YFdstDiBarTHekb13fAvJ/fP0GkG8YEeyYOWAyc9lKVn1gXXsYXJNqCFD6Lm4skPsu/L42nFFu+lSjgtp2SuVRyi8+/5YaQOTyy+VRm27E8q7synJd3e+P9LM1kiktS8sxGJd5RGOd0cfU7P76/X7/rFRgWMVOJ7PVKrZVWK/Psr7XtPN2O7Nsd62PHdbzG8vwZFf62jxbWztxfh3yxw7raaVlaDm2U0pBluP38FjIfY6nTQU4U2WoBUxL0+byWS1geHbbHd5+MJwre2obrrA9GG+mbX/1eDvMst+vnv8O7rzv0jIeGK7nRHjXiawlgOEEBHxda1DjSiu4nevclhZGI6QCWrl0tQAcz203eELP/hunjVtdlvIs/Z4rQy2f0rSt817ZlW1393Qp6kxW1rLfpq6X3tjvBeL3JxgPDFW74Y8r/rsCBC1dn5yAgK9rbQXX0nqxNs3Ode6dDxxa8zzWd+48u/P6P2vnB0UAI8x+HtdYgDvctd/X9tfR12y5ffvt/d1x+/v9/XYB2ENLAPb415J+VBnCed4135x//vln6crhDqkK0zoCgLTea4nwBiW8BnKuBaDXce/29n1t6R7+TLncj+5pdAB71H7fE9gffaw5buelZTyXaQn9X7lxE1eTepDR0j3+TOvJ1HxSTz9zf8cv9ShNV5pPaX+9ug1L3d5G5M+/Wd98UaleLLWWDh+W14bwKNWpqfSl+YVlbSn37O4aeq23DL/feuvuTWeuXQB25vzBF9nveYqW8dzqiy2hw4BC+GRztZu83uU4e9Nfar2XGj4hF6RPfZ+bLjefOJ/4qfiM2zBef2emiR+6zLCcs5QDVpOqz0p1W1xvxtPHdV/q+5a6Mlcv95QbAFhT6d4jly78veV+JfV97V4pNb+4rC3lhpTSyBC5fTq178XpatOmvs+VpfX4cNyOJRjPJWcDsPFNea7COVPRpP4uzaf3wC9JBYPDv2c6+Et6l+PsfhDm2dJlK7ddWufdMo87lfK/e/0dakGznnzuNGJb3LG+YRW5B5uH2nkuV+eO7AKcyq9W7hV4gLCmVfc3gBVoLMDdZtweuXv1eB9K7Wet+3NLA8WWxoel48NxO55hajjtbAA23PlTB218EIafUwdS7uBNzSueT5xPvExnljGXfqYDv0XvcqQC9C35tcpt1zfE+9UqUvvzavslMEat7rqzzo3zXakeBQDOa2ksUJv+SuOsmlRgL87fdQtXlWIth97r75b98swxF0/nuB1DMJ5TrraEbpm+FCRsnXct0DjbAbmq3JPeVLor+84snip/7mn3aLk8Uw/Jag++Un+nHqyFaeJ8S2UCxnqjTq61wrmS5yxmKgsA73Au6KexAPzx1P43Yj6O236C8ZymJTRnpIIvtdbaqS5Fqd9z35f21VI+dwSIW5Y/lfauQFNp+XJB+FqAPdeLJZ42zueOhzU96zt1Au/Z/k8GA1e72GCc2nFS6l0Wfs7tQ7VupKljIvd9WJZU+XJpS+UGAPa3S2OBnbk2e8ZT63nEfHY6bu9eFsF4TtESOi+3vKud0K8sR0uvhzN5nM23d/+buTvTaCOO0dZeLDMFs1Nygfung+ytx8dqdQrPSD1Uq31umbb0XW/alum/VA8DwMparpc1FmA3PfeJ8X5aa0yYOhZa9udcnnH+qTKVYj+O2/EE47ldS8vUloNzhZbQx/Txwb1qK9ZdlmM2tZNeSW9L7da0V+SOxxY9F+9H+l696/vMyTmsPxwfgLoAAOeC/9FYgK8q7TOlfah13+3Js6VMrXk7bq8RjGeI2g7dWyFczfdMEP3stKm8joD8lTLNohZcXSlAn7ognr38cYC3tZypZV01WPx0ee9YT6Wn+7kn+PE0Tz1cYX6rHst3mWFdpM6VjlkAACD299sFgB0dXXHiz6s4+3S0xxtDbFx9wjrSqPmGAdzwX+lBVSltqqtX+HAp1csklaaUPv6cCiympr/ibC+XM/NJ9cyJ64FaF8SW//m2s/vobmYIxB+OYzr+BwC7c13yLTNdf73Jfr+nJ/ZvLePpNkNL4hnKAFeNGDLl7LAtPb+N6A7X2/vkjmP77vqi5UIs9cChJ391HrEv7xczLXuut8JMZQTgXl/vJaXn3jfYxv9mv9/LU9tSMJ5uZ5/+jdypPYG8X2od17ZfbtiNuPVv7oUapWlTQcxa2tb8S8twh9S+++WT990nvLPrO9fKPc7jbACupwyltF+6yePfSvvg7r64zADML3du+tK9q3P0vmzbPOtmfU9uQ8PUAEOUht3IfY4DSalp4/GzW9PG09WGCCl9P1JYnnAIg1Uu0EeWszakzqh5/H7n13eqB8CVoSdqLabOMBwGYb0X/ttJ61Bcb9JQAODbcueBWc9bd7j7Xor3fGk/7mW/X9/T+7eW8VzyVktonpELZufSjphPLd/WtK3lSQXk75Jbl/EDhPi3M/O561gZme9Tw8a0ru9UPdU6j1TdVhsXvtQ7I96XR5SVvaX2g51uCFbczx2fAHxV7p7NeXEdvb3k3zZD+ez363h7/xaM57TUcCC5IHxt+JBw2rBFc2k69pEKZI5Ie8bd+1cuf0/S79Gzvktpe/If/V1vmeBgPwGAZ6UaUXzV7g0FdmcfPsd+v4a392/BeE6boSU03GWGi+jcg63Sb3GL6dQDsdzQPYfUw47WB21x2bhuhn0RaNPTowyA/bmO+zfrgi+y3xMzZjyvCFvDj0zLeC3rPR6vODXERhgkPsQB3TBNLn1P2vBzKkhd+n6G/a3W8yROF36O/497mqQC93FAPf4u9TkO8Kfy55yZ9kUAAIBZufdkJVrGA0NcHcqjFnDMBYXPpj0zJMkIueBq6eJhRJlyreDjcvUOnTJ7N7wz63vUPK4ShIc1eRgJ8G16SQFQIhjPKfGNZqol9KE2N2JrEgAAIABJREFUtvzxfSl9S1qYXa7l/dMX67kHIaPKMcsxOcv6Br5H/QIAAKQIxnPaTC2hYRXxMDvh9zl3PXQqDV0zYv4zPCzrWd/G6AeuStWhjk2A79FLCoAcY8YDPCwcDqblfQi5Ft4t4/HH/5dai4ffpdL1juk/SwCqdX0box+4IqwvwuPZsQnwTbNcCwMwFy3jARbQM8Z9rVdJay+Vnt4sO/VkMUY/0CvXQ2XGB5TAeHefi+/M/626yfXLnpzrAOoE4wHgRl8Zox++rvRgU9AJ9rfi+fjpuin3zjH2YRsD1AnGA0wqHoqEZ+w2Rv/KQcBaD4NVOH75/e7bh+1fwApcz35DahhGAP5NMB5gUi5e31EaKz41Rn74uTSWe+mlq6WXxrbOs3d4m9nt8iLMlR8iMNZd+6+XOAMzU0d9V+t1KsDXCMYDQMQY/UCvt3qnxA/oAGajbvouQ7UB/NffbxcAAABWFvdoOTzZIlDAA+ZWOj5bjt3WNMe/0ndP8ZCQ38/5CSCmZTwA/IzRD1xzBBvigMOT9Un4XgpgHk8F4uNjP/7uyfpBXUTI+YnRcu/eOtjXmJlgPAD8vnfB1nND1DL8RimvXICgZdpauVrzqLVQrq2P3Lxc9BOaYR/QAhHW0nLMth7Xgp3Al5Su62FmgvEA8DE9F6i5tK2t7XKtVq621OvJoyfQ3jOvN1scArCG+IXrd/H+COBL9LZgZcaMB4CPGXHR2prHXRfIV1v19+TlIp/V2GdhDm8EimboHdOy3OFY9m+NaX+XnuXZbdnhbQL0rEAwHgBIar2YnfWiN2yN6EZ3Di29EGrbKxXAqY0beld5AXJmPTfO4lg3//zzz//9O1vnzlZX92z3VfaR2dYx/H5zPHyEMwxTAwD8R08gfmbhcgiMvOvscECxXLfk+Lsne4AApMT1nvMQX2ZYEe5m/2IVgvEAwL/0XMjOEOguzXt0mcJ5aY3Tp7a+rm4rN/nATGoPDO+ySz0Yv3g9/Dt+0H78H38XTp/7vuUF7y3laMkrLkOufOH5MrdMubSp8tWWu7YcpXW8w74G8DTBeICKO4NtT73MaxV3r487819tXdes0prvyXKl5jXDw4gdXV2fpeBJ/Heu90QtuBHPK8wfoKQWTO5Nk6uHSr/NIhcojj+Hw86FdXGpHg//bgnglx6g1MqRexhQyy+UC6y3npvCz6lynVmO2jp2/cPbUg+vYHaC8QANVjyxr9pi17p+31ut+Xo9eTPYcqPPGCOOp1IQIxeECKcL04Tfl4IW8bwAQnGQPPW5JX0qTanemb1OqrVIb03fIqzfa/M55nWmHKXprmpd/rPpWsu+27UvwJME4wHgY1pa4ZWmTd2o9bTmG9FSL8w3V8bSfM60OEz1FjhbfvJGP2BpDaa0zMu2BnjG6Po211OqNJ+W1u69ZZj92qF1mWctP9905wMwuINgPAB8TEsrvNz3va3weufVauT8z7Y4dCP6jBEPbkYGU1rnebCfAJw36sFs7kH96Pm0lOHtPEaarTx8l/2QlQjGAwAwrdabq5kCArOUA3iOVpl9cr3Sfr/yC0xrY5fXesWF39Vaqsd5xZ/jead60MUP/+OyxcuVmmeunC3ly62P0vqsLecKLfz5Q730PY7JNQjGAwySutg5ezIcmdduegJuubS9rVZnCvLBqnI3/r9funtxbRzh2lBJ4bx6gimpNKX0V1rB332TfGf+b9WJ1lndE8GXt8fDns2d5d71GqS2TKkAfe7vWtrS/HrLUfq9dai/3N+lfK700mvJr7YcLeuYOeid9222/xoE4wEGOYIyLRfZT+a1k56b/1za3vW6Q4uSHZbh99tnOb6q1uqwtX47E3gYGUw5k741r1W8fSxaZ3XWEcD3uF9E/GANgvEALCM3zmdvHl+yy/Lushz8m5sEgO/60jlgRG8qyDFsECmGlJrX328XAOAL/vrrr38Nm1D7zDWtN3ctreJduMB9HF8A39V6rbaDcJz64x+MZJ8ixX4xJ8F4gMGOoHoYyM0NaVAb6iDMizY9gfgR+QAAALzBPQs1I3qXM5ZhagAGG3kxFOflYqusZ/2kXtp4Jh+A0VrqoJahDs6+8HrVYRSst7IR66d1GXPn1tCM64jnpF7gHb8zqfbi71Q+uaFgSt+1Tpsa8qElj9w0tXzidRWmh9/PPQvtUnUL7xGMB2Ar8c3+2YuOUfkA1wMZtTzi33P55tLOpKXlUm9QtWeeq7483HorG7F+WpcxNa9ScJFvSgXhw3PAMZRLHIiPP+emPdLE07VMm9q3c2VpmX+4rFfK4rgB2INhagDYRjgOZ2qIoKfzAf7IBS9Sv4VpSulSwY1avrm0M+lpkT0in1HTvc16KxuxflrzSKWbff0wh5b95AhYt0x7dp+tBc9r87/ywLf0gMtxxFnHfhvu1/FvT5flbbOUg2/SMh5gkNxF+yEO/OQCQrnPRx5fVmtVVJs2FXybuSUj7KZ0fF0N9OVuqFpb7q4k1Ur0rFzdOCr/mVhvZT3r58oyrrp+mMPb+05t/qlW8SPmt0NA3rE/Vuv6rPVMerpxQsv8nthXZm2UwTcIxgMM0nLBkEvjwrRN7/oLv29p4W77wJp6u/HvckznhlNoVZp25xtU662stn52WEbudfUYa3H3Q6OW4yD3sHdk76vZe3Mxt9KQS8B7BOMBAHjEyBbJs5RnVbVlH9mKfCfW2zeWkfvlhstI7V+1ochqaeLgY27a+HOsZf7hd7k0PWVJ5QdXtTxsTe2rpX03F+TPTRfPs+eYypU7V6ZRw0it7okHpbQRjAcA4BG9gZQwXSmP2nBfcZDlyzdiofim2Q1aG+sNrmvtqZg6B9TyOfvdmbxHTNOaBkZoucaKr69yQe3SdVsun7gsuYdupQdzrXnEZe/tSQl3EYwHaOBk/RzrGvZ2NpAycppdghxXh2AYlddqrLeyO5dpx/VFmhaYhOwL8+g5NlvT1fLM/dY6ZE4pTSmP2kM/9528RTAeoMIN6XPuXB/WN7CCVPfs8O9aV+9SN+/U37n55+YxK+utbMT6KS1jyzrkewTk+f3UBasZddy25NPaUn1EHjATwXgAAG41Ijj3lQBfbtnCrt4t09byOZP/zKy3shHr5+o6rP3Gvnavt8mz7d/11AOx3FA2d80HVicYDwDArUbcOLn5AlhPaaxn9mabz6GlZ9Pxf2mM99LY8KFaPvH8au/5CdO0DHXT+t6gVBp4imA8AAAAcJvc+MyCYPuYfbiuLxvVY6n2zp7W8eV78mzJ94vvDWJtgvEAAPAS45v2s87qrCNmlAqC2Vf3Ici5j1GtxbU6hzTBeAAAeIFxVftZZ3VPjQ0MI9iX4BnxUC+purw0HExPutZ8rsxjFmfK2bIt2NvfbxcAAAAAALhH6/AwZ4aaOZvPlXn8fs/1rCnN58xy9g7Dw34E4wEAAAAA4GaGqQEAAACAzaSGUUkNk3KIv0v9HaYv5d8yfZguNV2tzOEQL6UhY+L554aIuTKf1nXRslxhWVvKzVq0jAcAAIAJ/PXXX//6F38H0OoI2JYC3WGa0nSpIHAqXfhdavqwDMd3uf9bylMqSzy/MN1Rp+bK3jufnnWRKlduW7SUm/VoGQ+wgdQT9JYWAk+apRzQ4+6L3Dvzd6wBAPD75Vukx2lqaVOB4t4ylF78mhvLvuWauSVNrfwt66gWVL8iFZCP83eNvz7BeIDF5brWHXouXu48sXt6z6pWvOB1rAGsqTUIBnCXVMOuu9QC9D3lGVFH1vK4c93M1piO+ximBmBhqQsXJ20AAAB6PNEj9IkGWiPyf6Nhy91BeOPMz0PLeICHpE7ovS+paT15lrr+Hb+nPpeGt2l5eUzuhTOlMt2ld30DrEyd1886A2BVLS3KU4Hv1DjnqfHRUy9pDafJ3evlvk+VI54m1ds7FcCvjVtfGn6mdB9byqM2VvyZdZFax7l78Fq5WYtgPMCkckHymlIgIReErwXYwwuP1IVKnKZ0YQUAQF4qgOZaCjijpe7IjdN+Nu9afmfybilj7cFES3nOzufsuqgxdvyeDFMD8JCei4MR87mSZxh4z+XfMo83A/FPrW++qafrai7tcYyV8sqlaZmWb1Hn9bPOAOB9Gm/xNVrGAyzkqe7zV15M0/oSnjA9rGRUID7uipvrDhv/3TLtrlJDYbUsuxdhMZL9kCfUhlwAWL0XsjruOSvvJzsSjAeYWGrYl9Lvq1itvBBKDR9wJo+zab56/OTGEm0xYpvB72c/ZG69Q9u0XEO+HSx7e/4wu1XvB38/x/VTVt0/dmaYGoAHXR0zLpdnOGRF6eU3cfrw+1qaUvr4c671bpzubnesb2jV01rWflmWWkfW2X+p8/r1rDP7IU/r2b/C9/fcMfzhW96eP6zCw15S3GfMSct4gIm1njx7x729+gKc+PerZYTd9A5bwTmpB37xEFtxa+RUK8vU0Fm56cN0htzi97Mfcq+z27S1VbxADawvPGc4njnYH+alZTzAw77wBvSZTvyt6/vMSzJbAqlPBlu90HMOPfv/0YKxtt1yec50rL0pbBGaCobGn8N0cWvS3JAIYWvT3P8z+MI5ZrRR68x+yEhxr8faeWL0MEi5ecbf53pPhr/Vvq/9DbRJ9Zh2HH1Hqbc8c9EyHuCj7jhBrzyuZ+omttRi7Okge2vvAxfcc0gFHs4eFwLxdaV9/0qgtdZq1DYgZD9klFzPidq2Lj3IqU0TzyvunZH6Pnx4FLe0z+WZyjv+Xot9OO/t+xbeo85ch2A8wAtag6Z3nlDvyHvWC4CeIPXImz9dwL8p3tajAvEtn7+mFNy5S+6YnmmoEA/m+l1ZZ/ZDRir1imgNyB/5tAxVUxMfGy0PnGrCQH7pd2AMxxPMRTAe4CUuip51pYVYLAy8XJEKmqSGNsjNM/U394u3Sfh9S+Aj1wsjlybVyj71/c5qLTfv0vNAbbbjb7byrKBlG9sPeUJuO5659shda5x9cHx1H8td77Ref40qBwC8RTAe4GGpm6hSd8JaC6dc8DbVSi+XJpU+LuuqNz2t6zv+feTQIK1dwEvdv3M3q1reP68UJKl9H263Wv6989ld6eFTqeVmfCzF0+e+Lw01NPNxd6bO+7qedWY//IYVH3bm9oW79o+z+17uWGhhXwdgB4LxAA9KdT3OdTmOW8bWAsPxzU3cuja8aU99H7e8e6P132g967s1v97pWruA96S/WiZYVctDjDPT1wJYqxxjo+u8LzizzuyH+8oNEfNGGa5Om1uGXAOA8LtUoDx1XVnKr/TgKreeSw1D1GMA7EIwHuAhtRuPKy2uc7+lPpfy2snV9Z1bt7khQ8Lpju/j/EcNMdDSGnKHXg0wqxmDQnecY3a3+jqbvXyrmWl91npDprSWvbX1fOtDo9LfI1rqz7JNAGAUwXiAB7V2e8+JA6ypVk13WynIe3V9l1p1/X7jbtzPBu5LZt82K1lxuALucabVbO74DvMZVZdcrfO+aJV1ljvfp1oj02+mdZd7GDRDq/27zbQdAOAugvEAE4sD7jPcoMxQhjuM7Abd2wU83L65m+24XLpyP+PO9Wg7refM9sq1DF3pwSbvy7U2th9dN2NdHAbk4++fcGWdXBnSrzbdjNsKAHoJxgMsLA7otLSW60n/pZv8kWMDX+kCfqVL9+7bKDZTq9VeuWDaar62zwF7mTm4+2SPh9QD/7NGPbQclTcAzEYwHuBBvWOAjhhj/MrY8avf9JwZc3UVMwcQnrTiOkjtf7ssx93zKvUIOX7PpU8N85X6nJpnKs84r9LDz9zfuXxLy1naV3au8+5y5rx82HU/+grnUQDgDX+/XQCAr0i1TA//dkM41pPr+0ygK9X9vGe6UWPVC9KxglyvnXDYp1QwNEx/pMnlmcs3l2dqHnH54iBonGecpmU5c8esc0y/3nX2hf2IdYXn9FwvyDhd+Hv4f/x77rvUvFL5tJShVvazeQPAbATjAR4U3iCHNwupG/63byRyZaiV7WrZRy576/oeNZ+7pxkx7R35wFN699mWFsG5PHN1UWn6UUMt5Fpq1+rGp+q8nfSusy/sR1+x23HR8mCn9IAo/j9OX3vgGU/b81Co96GUB04ArMwwNQAPS3VBT6Up/Z5zZpqc3I1M7Qbn6g3Q6BuolvUN7C1uAd1SF8xWX/QGaNV57VrX2Zf2I9ZVe7BzxzVWT5qWHj5n8/79DMsFwPy0jAeA/++JbtMtvQ1qeebStpZhd6V1nUtb+v3MvHrK0JpnLl3p99r0rd9fWZ4ZlIKnZ9fTW2Yrz5fYj9hB2NL9DWHr9Tu8vXwAUKNlPMDkUl14j79Tn+Muu/HvobAF/tmu+bXgRGpM3lL5evIfKS5r2M05tY5y3azj9KleDql5peYb5hnPt6fMpel2U1rXtbSp38/Mq6cMZ8s/ouyt319ZnlHi+i38HNclpfRhmnCa+Lfc8Amp+ZaOybD8qXo4ThOnT02767G7CvsRu9j5WuD323/5AFiXYDzAxK4Eamt/pwK28Txz5SiVL/4tLneqPGfyH+3ubtMj0qambSlzLe1Ozga9c3mdWWdXt2nNiLLXHtD1luluqf0591stfUv+LXn0lqmlHKX0M2yHr7MfMbOWBzulBzK5B0S9DzxTn0sPUVuu+zxwAmAngvEAExt5I5EK4KVa77WUKXdTlMq7pzw9+Y+Wu+mbWU+ZV1y+u4y6Yc89ULrT28EGLQ0B5tT6YKf20KjlYWbvA8+WMpxNeyY9ALzJmPEAG2sNsoet18/Mo3XaMy2Ne/KHVqmeJmc8GYg/jCr7mfnuJGzZCWfZjwAA6KFlPABD3B2QfHqYmru6TR/zSs0zbtlVy7O3zC1pd1JarlHLW2sZf2XdlnqPvCF1DKxsh2XgffYjAAB6CMYDTOpqoDZOG34Xj/XZEqiNW/3lhsuojVmaKk9P/nd6o9t0KZ8RXcO/2nX7iYBxbb++IxAPAADAugTjASZ2NVA7ctrWYPKZcUR78oeaJ1/8e0cZZig/AAAA4wnGA2xutmDebOVhL6Xxm3M9QXKt2VO9PFryuTKGdEv5R5S99Hsur9Q8AQAAaCcYD7CpJ4d3aTFbedhTa2+Slp4YZ9Nc2cdbyj+i7D09URyz97n7pZ935v/WfmGdAQCwMsF4gE3NdtM/W3kAZrBi3Xh3QLzGOgMAYFV/v10AAAAAAADYnZbxAMCydmltustyAAAAkCcYD1BxZ5Ds7gDcal35jQVMj13W+S7LAQAAQJlgPECDFYNlq7a0ta4B/vjrr7+ydWLpt9Y0Yd2VSrfqi7etNwAAZiUYDwAAkyk95Gt5AFhLEweca3+vwnoDAGBmXuAKAAALaQn2XgkI7xpQtt4AAHibYDwAAEzkzaDuMe+//vpruSG4rDcAAGZnmBqAQVI331eDAvG4tFrdXR/Ld3Q+ACPNUM+HZZihPC1mKOeK6w0AgGcJxgMMkgqWX7kZT+X1dVfH8h2dD8BIT9Y1xzkr99tKrDcAAFZhmBqACaUCC27y6+ugdR2NygdgtGOYkyPge+eD2H/++ef/6rvV6z3rDQCAFWgZD/CAIygQtqgrfc5x0/88reKBp8R1zRP1zw51nPUGAMAqBOP5vLuH/ri7ZdZT87p7Pe10Q5saa7w1CG8omrnYHsAs4vHI4+960+QeAMfnotXPz9YbAAAzEYyH35o3TDuNV7pbwHPFbbCjEa0WvYgPeFNY7+Q+t6RPpdm5F5b1BgDArIwZD7CQ3R5c3EXwHAAAAJiNYDzAhFJD1ggwt0kNNwAAAADwNsPUAAySG2f2EAfYj3St3wvEt4/lmwrCnxkT+GDdA3fx0LCfdfYNO73XCQDgIBgPCbUWyK0B0paWzLW8RreG7il7LV1P2b7Qqrtl+VrGq+3N80tGjeV7JR+AUe6sa3Y971pn37Li9vCwCAAoEYyHSO0COteStjef0rQ9efToKXvPQ4SW+QIAAADAlxkzHiK1IHRrC52eFuNP6WldVCvXii2VAAAAAOAtWsbDi8Lxq+Pgdm7s6lFKrd9L5To7n9Vbx69e/pVY1wAAAMCOBONhAkewemQQvKQ12BmX68x8dmhBf9cy7LJ+RjIWMACQ8/S7j0ppjnm4tgAAegjGwwV3BPeeCBg+EfQX+AQAYJSn331USuM6FwA4y5jxcNLdgezj3/H3inZZDgAA3vX0u4+utKgHAMjRMh5OGD2kTJhHbuz4N1yZ90zLAQDAN9zZAzR+F5JrWwCgl5bxEMm14o6/D1t8x2la8zn+PXUhH84z1dW3Vq6e5QMAgLeEQfORjmvku/IHAPamZTxEcoHxXMv13LRX8mkpzxktZR+1fD3zBgCuSQUFW192Cat5s8elYwkAuELLeAD45Xu7pL4Pf2/J9y6lsgHAjgx9CACsTDAeAH7plm6lHiMzBMEFI4BDa882WFn83qbWtAAAszBMDfzmCKqNstOy0C4eiiB1s/r2Deks5agZefMevuht9uUGgJnl3ld0fBeP4Z5691F8bZR6h1IpTW0eAAA1gvF83p0X0U8H4O6al0Di3HIv4z20vmDs7u28yovOWoLnqZv+M1I39PFDi9SDlngaANjd0+8+8h4kAOAOhqkBWFgqaOwm8bpSoP3MQ4tUfkc+qRZ5Yfo4wND7EmjgO0rDbQEAAO8TjAeYVPxyzp5W2LngS5hn/DmeR2r+uXRxmngeK7SIb3EmEN+y/HFAvpReTxUAAABYk2FqACYVto7uCcCWhjGJW1zHn8OhUeLPR5p4iJZw2jiflcdLz7WOT7Vwj6c7vi+NV1uab64staFzSnkA35DqWQOr2uVhPgDAQTAe4CG1wO6ooMmIAHhpmJaW8VQPbwbiR6zvnpfBXXE2cB8SdANgJzu91wkA4GCYGoCFPDXsS2o881YtLzadcfia1BA8I/OKv4t7GuS+O6QesowsM8wkVT/MWG/U5B4Knh2CrJUgIwAAzEnLeICHtLY2T02Te2nnqsPAPFHe3vVd2galeVzJ/+rLFlfb7tAqdfyuWN+Vhp0qpblr3gAAwLsE4wEWlwtaHeJx5+P0pfHh4zxy6ePPtVbcgkT9rDe+yH7fL/UQ0joEAIA5CMYDTKw1ENXbervlu54XjV4t4+ruDBh6ESNfVmsNn2phnnq5dJwu9yLrON9cnrnyxZ9zeaTmk3uhdm7a0vqIp/VQAwAA5mDMeIAHXR2WZBWzBH6eWt93LuvZsfvZS8u44lfHHp91LPbckFNhT55UUD0MxMfHUak3UOq7VPp4HnHgPw6Ip3odlcpU69WUWh9xnnG+AADAuwTjAT7qjsCMFpgw3lNB1N2O25aW5aUW9y3DvfT2EGpJl/q99cW1Z959AQAAPMcwNQAPy7WczKW9sxwr5HlVz/quDU1RG4qiZZiJlnJAr7gV+G5qrcJr0/5+fUM+zbYOZysPAABwjpbxAPBrG5qiNhRFyzATV4KKfM+I4HrYqrr0YuYwTSp9+Nsb+/DZ9VAKwteWY7ZjdbbyAAAAfQTjAV7QElSKA165IEwq3Q6Bt5FaW8K2DE2xYqta1nQmEJ962LPiQ6VcnRQKlyXVWyVV56WGmYl/S30X59lbx8ZlTaXJ5ZkqT229tX4PAAA8yzA1AC9pGaImDubEUkOnlIJtudbfcfrcMCsrB5lbglhPv+jQ0DXknDneavvtSg+VWsc+T6VrHRf+Sh5nxo4/82ClZ9pc0L5neB4AAOBegvEAD6u1vO5Rap26UuDtTiPX92izlIM5pXqqhFLvMAjTPrV/eag0j1wPH9sFAADmIBgP8KBUC8XW4QfC6Y88tOYu61nf8YON1FARqc+t6Vdab7zvzeB6r1nLVVLrdbSyq2Prr2i3bQh3c7wDwHsE4wEekhsqoDQecBxwn+EGZIYytDi7vkuu9DZYZb2xllRQOTVWeSrNlx8qrVz2O624XlYOKsKbHO8A8A7BeIAHlcYSPnODoTV32ej1DW/pGYd8xPjmV9IDwIzeHMJrx55YM/nKdb19CPYgGA8wsZYLd625r/OCQwCAfeVebv0U15jjrd5o6IwvLjPsSDAegM8721L+qVZOWlPtIbWPpW6qZng4NEMZAEZprX/5Dtt8bV+9No4fKH1xHcAO/n67AABfkgv4xt8fY5pzTev6hpnM8AJON3eEWvat47xVqndbzm1Xf+d+hnrbV89xWkvXWm/U5jFKbr8N55OaZ/xdKn34d5iuNg/X//1y7336ovA9WMBaBOMBHpIasz38OzU8TO+F5uiLsZUv7nrWd/x7zw1ULm0uffxby01fbT4Ad2kNqP3zzz//96/2+9kHpeo9zipdTwnq/dFznJaO9yNNy/xayjJSKngZvy8p9eLz8LtU+vDvMFhcusaP06TmRZpj9n+sC1iTYDzAg8IL8PBmwIXUPXrXd+mmK/e5dBPXcsPVetNXmg9rOBMMevrhEMRaz0+l/ac1D+fCdTgH7afn+Ktt+953FMV531kX5K6hWs/DufRX3tFUmxd/aBGfpj6G9RgzHuBhcVC1JhXYPf5OfY4Dv/HvcVlyrXfi/FJlWUHP+r6yXKUL4Z5A1NXWZOwjPvZSD2riz6n9PZ42POZL00Grnv3n7D6WOrcBz7vzfFFqUf6WJ8sww/LOyvVJWXw9B8xNy3iAiV1pqV36P9ViW4vsa0Z0qW7NI2xVz1pS2yy3HUc8HGptzac1HiPUzg9n97GnAgzOb31WW1899S91d23/u643rw6D9eS+vtJxBUA/LeMBJjbyJjEVzAgD7lpkr0cLGHJSPVpGpIUrzrSoVc/NbbZWzIzx5nF353zjXqPxfFMNUmo9R3M9SVPn1fhzqnFMqmy0KW3fXPrccEGtebTmCRASjAfYWGuXxdZg3M4Xl6mhfXK/1YYPOb4vpU/Nq3c+O2+PndmG0Cf1joO7jh1d/fut8DCvFFzl33bd/1uWqaX3RM/fvfPccb2PcGYItCv78ZVeGbYh0EIwHoBuX7xRO3NresFYAAAgAElEQVSDVkrfMzRJ73xY35sPh3JpoeaO/SXOzz45r6e3S8swXPTpeYeIY5GVpd6bA/AUwXiASV0NxsVp49YiYVotspnVl2+UZng4BKkhGMK/S8MC5F66mmu9mJvX05zv1tWy3a60en3DU+fB8PhL/dZ6vMd59RzvtXncYZZ6hzHuqLtzQxXFx2b8fSrNXWXMzQuYk2A8wMSuBuOuTqtFNtzDscQqar14Ws5Treeys8NI3CEVXGEdte1me/7XE8fy2R6Cd7Iv7KW1Z0eYvpS21EApbl2fCsLHaXp6nwD7EowH2JwLPVY3c0ufM4G6K0MrCAzCs+KgPGvJtUgNrVCfznweXMnT52zK3t6nW+r1Uk+asw+QnU8AwXiATQnawXNau9Wnjsuw5VQtb+AdzqXz6X3h/Jn6lz3dec6mTTz00V3rM7WtU9svt01Tw9BcZd8BBOMBNuVCj52sNIZzrpy57+OuzHF6eIp9jtXVHmq21r8zGn0edLz/MeqczTl3Dwk28zayD8F3CcYDAEtYbQznVDlLY+SWXp4Hd5v9eIKcK+/LOb5fpd4ddR50vP/X2XM2Y6Ran/fupy3Tpl7YG3+X+zueR67VfCnNSo1LgPsIxgMAS1ltDOeelk+ty7TKsgPcbVR9uGK9umKZZ3fHOftsr7fdp8vllQqY95ajJ02q90NPvr3zFYQHBOMBgCXNcDPTO2ZxTesN7QzLDrCK1hc1src7z9l3TnN1ujMtse8uZ2pbaDEOfIVgPADAQLWXwZVeLJjKR8tHnrDyfiZwQ4ue+nd3Ky/zk2OK77LPlF5cOoOZg/BnyhZPM+t65/+1d2fLbuJaAEAhdf//l8996KajKJqYJbFWVSrHWAiBMcO22IL3CMYDAJzU+ohyOOhba+5QQXmeMmKwwPeCFrWBskfc988acZ2v/L63pB6ZbZ8Jrz16cOW2PFNHaZscGR8gnqeX7Q30QzAeAOCgvTdY4c39suy7EXUzB3BcfPwNp/MNZ8/ZR+vpSS8B+beXD/AmwXgAgAd5bBngHY657DXjObuXgPyVws4N4brVnmxIDRab6yiRml7rAZ9bXtjWlnYDc/n1dgMAAADgCamezsDY4iB2nBYwfC+VIjCeP041k5oeTsuls4kD91vZPe0G5qNnPAAA8JeWnnmtvQLj9/fk0x05R3Pv3ky/kdq/DHz4rtbvZUu52md3xbGB42bsHb8sSzLQHaoFuFuC6mekAvJx/bN9JsDfBOMBKu7slXB3j4cRL+Zsb4D3tRwvW4JtqV6BuelHlsFxufQNT0l9rncPfJjq6co/Wr+Xe3+k27OsPccGOKJl302llLly2X5gBgTjARqMeLE08qONtjfAu1ofkb8zWCYQ9yzb+tv2fP6172bt+JGb1z7IU944v+RS4FxdP9A/OeMBAIDdnggqyO99n9xnF27z1PaPp6XKh6/Dci111NpRa09Obl3Z587vPc8aJXDbsr+1HHPinOyp+ePzTjxfOG9ueum4VSqbazcwHz3jAQCAw+7KPRwHLEYJHI0kN5BhKmAUf85xL8/4vXCesN7cIIjb37m2xXXm2sMzZs05zphac7Dn0mOVXuem7S3bMr/c8fANgvEAAMDlSgPhtfT2E4h4Ri6YXcrjX6on9br1szyS3kTP0es9GWQ/k5seAEYkGA9wkVzA4aq6ztQ3utbB3FrKtd7cxT0F7xxQDmBWtUCvgNt4evu89pzTc+/1tk5vEoj/jpG2sycxymwbGIuc8QAXCR/vPptPM1XXV/Nzho+0l7ZBXC5XZu8y97QB4ItqQQABtz615mA++v7TemvPiHIpg2plr1zWnjbwLa7B05xLYTx6xgMM5Iu9Qvasa23btA4A1ZI7EmBmqXze4evS00KpXOGpuksB+toyuEZpG5fyyYfTUgMdhq9Tf4fLT52ba4Mwpuatnf/j+u1Tf0oNJBm+1/q9j+sqHT9yn7uAKyW+v7/ZFjAmwXiAB8QDkNX+Jq10wXlFyoOWG3sXvcAX1I61LYHPPQPepd5zrL1Xy/ZtGZxwz+sj+0StvP3kGme+0/F7R48fPktqpDj7zTaAcQnGA1ws1WuoNQivJ1Be67Y5+/RAriffnjYAAAD3yN03zRycjtd35nWF2QnGA1zMhdE9nuoJ09LrS08UAGaVSzEC0JPcE6yzcjyGeQjGAwBk3H1Td2f9btrYa+YgBu0cO77B950ZOX4BIxCMBxiIXmp1thFXG3F/EmRhrxH3c+AY33cAeI9gPMBFao91x7kNt3Kp6am/tzq+prQN4gFX4/fDMmFdqVzwqc8ini+3DAAAAIAawXiAi7QEaHNlBHfzWnK4t5QplauV8fkAAAAAZwnGAwAAPEw6qd/86A0AfIVgPADAQbUxCkoplO6oBxiL77MfJeAtjj8A7xCMB2jgRvFZtjcjqO2nubEJ7qoHAACAvgnGA1TcFfQSUEuzvRlFPOBv6v0n6wHgO0buuOC8BsCXCcYDAAzCj0oAbEY8H4z8I8JsXFMAvOPX2w0AAKBOAAMAAGBsgvEAADe7ovfZz89PNaUNAAAA/RKMBwC4kcfAAQAAWBY54wEAbhMG4gXlgT1ST8HUjiHbPHceaxzL+tby+YT7Vqps7f2WZT2xL7JP6pjS+lkDcB3BeACAA7Yb2DgYsb0O30/NGwbpW+rZuFmGb9i+/6njQm2eu9tFn1o++9o+1LrPlZblB5t+1X48AeB+gvEAAAfkbmi36bWA2RX1AMCm9ceYUrC89ZyTW5ZAfL9SP/AB8Dw54wEAAAazrut//1rez72Oy29/h9NzZXJPAJXaxbv2DAa+N3AbPtHl8x+HAD3AswTjAQAAOhUG0eMxKEqB1fjpmvD/cP44t3ccUE2VyZWP2yYg26/a53P0s/P5983nAvA+aWoAAArctAJvuqrHahjMLwXkWtJo1drnuDm+o4OP62E9Fr3iAZ4nGA8AkHHnDaobYOBuuRzRqUGkr14uAAB/E4wHAIY0cs/LMFA1y3oAxHr90dFAlv1+Ntwvl3oKgGcIxgMAwxrxJrKU23kkI/+IACOIc7CH4jQzcS/3VEqaOP1MaZDWVIqSPeUF+t6R22fiz2VZ/v5sUmXicqn9oZT+aJbP3w8XAFxJMB4AAKAzteBf6v0rc3ufyR0/QuByxt7xuXWJB/E9W6ZlWfTNQK4A7/n1dgMAAAC4x2wBZ3jSzN+fWdcLoHd6xgMAAHTmbEorqWLqZuwdz5i+3Evd9w/4GsF4AGA6teBKa07bliBNqsxdOXOfXC/gXalAccsxIJe/m7SRc9z7fO/zxD4xY379I2wH4GsE4wGAqdSCE63BrZYgR6rM3uBZqyfXC+BL4kFJRwgIjtDGET21D/hR/Lc7rpkAeiYYDwBMpdYbtPUmr6VX6ZM9T59cL6B/cdBwe517WicVcI57pKbei+fLzTuD1LryLU8E4Z9YzqhGflIFoJVgPAAAQKdSQe84uP7z85PNf75Ni8tt9cXzxNNy9c+cb33GdaIf9q8ynQaA2QnGAwAAdCoVuNsTrGoN/O3NNz9rIH4UIwcrv7rf+M60m/nHPgDBeADgs+640euhR5cbWJhbKu3M0Xr21C9A1pcRP4e3z49v8b3Zz/EGmJVgPADwSXfe4KVSSTzl7DJnzAMN/CmXigYAgHv9ersBAABPu6pXaesynnLFem25oQXm4F3hgKyxLZieKhNPS71XU6pfb1W43/b9y32P77h2KdX71ScaAO6gZzwAMJXwxjUMFoWDGIbl4nnjYHaunlyZcGDEUdcLeF/t+5jLJZ97v/S6Vhdw3N7za+r8HGpNh9ey3NaxIhwPAK4jGA8ATCV3wxjebLbMW6snV+bu1De56VeuF0COH+761hqA3aTKtqYrSy0rFTimXWqb9jAWDQDXEYwHAACg6K6nfrjOFb2lW5+aqj2F1doe2uQ+s/B7mfq79ORe7km51vlS01JprM4cO6TFAmYkZzwAAABFxpLoX+vnUwqSt9YhtdFz4vzxodyTb/FTc1tAOw7ax/OFZVNB9LCeVJlU6ry4LMDX6RkPAAxrlhu7WdYDgL7FQdOSMz2S9Wa+zhW9w/cEw88uJ+YaB+BPgvEAwJBmucmfZT0AGEctwCuAOpdU2pmnuM4B+JNgPAAAtxo5qCOIwJ1G/m4wtz096LnOzDnSZ10vgL0E4wEAuN2IN+ACpdxpxO8EcL9USpnUgKi5fOxxL/jWMqVBX1Plwnbl5s3lngf4MsF4AAAA+JA7eynrAX1eafu1Dp4bT6uVaSl/ZFn2BYA//Xq7AQAAAMA5Ye/k3PTtXxwgTZWJy8W9pFPLAgDK9IwHAACAwdV6Mrf0tm7tkb235zbvOpIqJp7HEw8A19AzHgCA1229MEvvlXpgtpTZyu2ZDgAjKJ3HjgTRW9PWALCPnvGTc2N5LxckMDfH0Hs5hrIp9bZLpUlIpVeoldmm55YBAABwN8H4DxDsuIcbd/gGx9B7OIayqT323vIdbP2e/vz8JPe93HSAnjluzSdMDROeH3P5+8P343K51DSp6eG+VPoxO647bGtLuwEQjAcA4CXbTXprLls39QD/cCyc03ZOTJ0fw2lxsLsUBK/93fJ0WdiWXMC/1m4A/iEYDwAMo+WG7uxNX683jbP2gGztQffW+o+43XvcfwFoVxsst3ZuKj0JdoXwR4Bc/c5FAGmC8QDAEJ4KivZ289jaa7xnVwwq1/rI+9U/poy43WfYZwDI29Mx4errp1oaHADKfr3dAACAq8SPR48sfNzbjW6bXp9qeFqYsmCG7wIAaW8c458MwjuvAzMSjAcAunfFzVgYmAxvXuO/wzKp8uF7d90EC8Lvd2cvwFGFQXkA3rHnONxynRLnZ0/NH/8gG88XzpubXroeKpXNtRuAf0hTAwB07UggPjVgWMvgYqnp8QBnLQOdnfGlXmBxgCK1XeMb+FKZ1M1+LlgQ15OaDgBPas3BnjpXleYtTdtbtmV+ueMB8gTj+U/uBjT3K3bqJjacnru5voL8dEDPzhxPU2VTAeArjHAsPbLeLYOapf5uKc/1aoGB0vbfU6ZlWbO66xgCAADsIxhPVe4GLvVoW6oH4tUjtod1A4yk5Xiae32VEY+lqRQxodLAnk8GIK/4EVrAFADm40fR/WwvYFZyxrMsy7EB70YJ4gA86ezxNHXj8eUbkS11TJg/PTWtBz22CTau2wDe5TjcTiAemJme8bwizse7/Z16P3xd6/WYqje1nFz9uXkB3lZKZeNYml631KBlqTKp9qcGS0vVtSzXrdvsN54CEAAw//n+LNsHmJ1gPH84+/hc6412PCjeNm+8/HhAvVzwqDTwXil1Tq5+jxECZz1xHPnisXRPzu/aEwYtucTPlOc32wsAyqn1sF2AbxCM5z9X9FhLBXj2lN+m7Qnqt9ibI9lFAHDG0z2AHUsBAMaRu4762nVTbhwggJkJxvP6gHel9pwJaOXmzdWvNzxw1p3H0731zHAsTaXeAQCYQSkF4Ve4xgO+SDCew64IttwR/M6lTwDoVS21S+04NuuxdE/v/tBTbXV+AQCu5LoCYH6/3m4A7woHs8tNC/8P/6UGCSzVk5LKdxxOa21bbTm5Zcbz6R0PHHXV8XRZ/jxOtRyTHEsBAACgf3rGf9yRAe+O1nN23tLAeXsH5RMgAq521fH0SNnW5cfTRjqWxilr4gFm479TaXRy86Z+XA7Ll+ooLQcAAABCgvEQ0JMT4Lyrj6WpdDm5IHwpvU487/Y6/j9ebqmO0nL4beQcuD5LAADgKoLxvCLVo/BNejMCI/rKsfRMfaW883ue4GoJJo8ccH5CD/voXj5TAADgSoLxvKK3G/Le2gPQordjV2/tWZZ0Gpm76uhx/QEAAOiHAVwBAC6kNzUAAAApesYDf0kFknKDGgLcKU4REw8qG75Xyy2/TS+VTy1r73Jyx8jasTV+7VjLWc7nAADQF8H4D9BDD+DvgT1bOYa+r/SZpd6Lp9U+8zjAf9dy+NOeoHDuu5ua3lJvarDe1rYAAAAcJRg/OTeUHHHFgIcwA/s7b5l930sFw/c8UZCb3lJv6mmE1raMxvkcAAD6Imc8AJ9RCkzBEeu6Nu9Tgp+/XbEtWp5WuGvZAAAARwjGAwCctAXl/dizX61X/NHgeeu84Y90M/WKBwAA+iMYDyQd7XFIO72037Ftd9ueu5T2Lz23/1T6Hp4NxO9xdEyJETifAwBAPwTjAficn58fQXluZ/+qC7+LobOB8Vy9OdvyfF4AAMCdDOAKZIWBiad70Y0cENmzrWbujTmCbbuPvL/Rv/g7njq2vnWs7dnVAfrScrZ6Zz0mv3k+BwAAfhOMB7o1YsBAUHdMI+5r9KH0nbdfHRdvuxkD5AAAwPdIUwM3muGRd8GP+0mXAnztWBsOeBsH2mvHwnCw1bh8rt64TPh/eAyeOeg/63oBAMBI1mVZflycw31mvrG/06jb7Wy7pRGAsbT+iPb17/RXj+kAAACbdV2lqYG79ZB/9miANxVkaq1DUPkYOcxhfmeOrXDk/GqfAwCAPgjGw4eEN+O1m/DUzX7tEf4nA8it61Ir11JPvF5PBDAESWAMe3PGHzm2Qsre8+DR83nr9UJYds/8o/KdBQDgCMF4eECYO76XG7dSe3LvhXl19+T3vVpq+bn1qAUoavW8va7APPYeW2fj+Hmf3L51dJ/b81RfqmwPTwXebeZ1AwDgPoLx8JC4t1gvN3G53mu59oU/LLwVWNn7aH5pXa5cFkAodbxvObbOyLH0GfY5AADom2A8PGyWnOCt7b97PVuC7S29864qs5UD2OzpIez4wRV67JVeSmcT96QvPZVWmx7/IBEvIyx/dDmpOkv19fZZAADwHsF4eMmTN2Z7cxq3aE3dcrT+loBUa9Cq9rj81cEvN93wHVcf/xw/qLnjnHuFUrtyaeHidDmpwHZu3jh4Hy8nt4ztvbiePctJtbVUX48/jgAA8A7BePioo73AUzfbb/X2v+om180ycKU9Y1WE02c28vqNcF7oYZ/L5avfO++ZH7FKqXdSefNbhYH9Whvi+QAAICQYDx/SeuNZG6i1JS0MwJfsGejyq6ksRly/ns9nb+1zuVQuPUj1Yj/rzJg/vW0fAADeJxgPH3C0l9l2A7+3rt5uPq/o8a7XPJCy97hw5tgKy/LuPtfrufDOdsXpbs7UAQAA67IsPy4Ogd7syfGey/Gaej9XJldPS3ta2w3wVaMeG0dt91mtqV7isqle6XumlXKyp9qQ6q1ey6nfssw97c7VH/8NAADrugrGA2Vv3UiOGgAZtd0Adxr12DhquwEAgP6s67r8ersRAABfEfao7Tkf+RO21Ckt2yFXJjW9Vm/q/T1tAQAAOErOeEio9YRLPeJ8dc+5VJ1xL/W7e+zFgQq9AwG4wp5UYHsD8XtSjuXSnDjfAQAAdxCMh0itV1zuRv5qqUBALRf6bPRQBJjTFeev2tgfdy0XAADgKMF42CHVWy4VDJhBS4/DOwmYAHxDrVf80fOsHu4AAEBvBOMhcPSmP/fIeyqtTO51GDSozVdaTqnnvqAEAD0pnW/PBNNn/JH8CNthPq7lAADGJhgP/zp60x8Hu1PB8bj+7e/t/fBHgLiOVJA+rjtXz56cvADwtNwYKGfPVy1jq5zpdd8zP8LPzecLADA2wXhYzt30tw7gWrrhb112LWhw1U3ZXT0VAaBVfC668vwz67ls1vXiN50sAADGJhgP/0rd9IfO3uzkeri/Qa8qAHoWn5vuCsS/fT6+SiqdHfNLpUQEAKBvgvGwtN/0t/aC711LL/7QDOsMQD9KP3jXzjlxeplScD1OVxPOE5aZ4UfqUdvNOTOmWgIAmNm6LMuPi3f4U0sgIJQqmypTSzGTen/vTVYuZ32unS0E4wGukRo/5AtGXdcR2j1CG7mf/QAAoH/ruuoZDyl7e463ljla796bq7C8GzMAmJMALJtZnt4EAJjdr7cbAADwRYJmAAAA36JnPJ9n4CsAuJ+81n3J9aI+c12kZ/Y5rkkBAOYnGM/nHR346qkbTje2jGjkoJvvG1zP9+p6d10fnBkQdNTPuWVbPnE9ZjBWAID5CcYDcIsRgzKCIDzJj628Zdv37IMAAPAsOeMhsK7rH8G48HX8d/h/y7yp5eSmh69rywFgXI7n9K71+qZ2zZSrb8+yw2m5ZbVcW9XaecX12JHrwrP0rAcA6J9gPPxr6x0W3siEvcVSf2//l+YNe5/FZXPT4zpKy3mCmzuA8/RCpje18/ue65vUdVLpGqh2XZEqG07LLav12iquq+WarvV67Oh1oWstAID5SVMD/zoTICndQLXW23oT5kYNYB5ShfCWluuJs9c3pQFijy47FZDPLetI+6+4Hju63QTkAQDmJxgPFwgDKUdvolrreCtgI2DElcJ9vLRP7dnnSmXtu7zNPkiLVC/zO5YR15/bP6+4vokdOaanepe31HWk/Vdcj92x3QAAmIM0NTCoN27u9NjiCrlUTalye+o88h70wLGV0LY/zL5PHFm/UhD+re01++cEAMC11mVZfvTUgnJP3fhGK5cDNCcun1vWnuW8+b3Vw5Oap3u0174Xe+qxb3OlWvAwdQ6wD35Xbp9YlvS1yd59JVVfPK30OtbyQ1LuGqjluqa1Z3opf31LHbVruiPXY0evC+O27eU8BgDQr3VdBeOBYwSNKHkyGB8GYQTj6UXLMbKUGqQ2L3OqHceW5e+BQGdwdl1m2hZn2RYAAP1a11XOeOAYuVDpwR1BB/s0Vzg7KPiylHtJ71m++cabr2S2YOts6wMAACWC8cApbqBJOTJQ3pFl3LH/2afpRbwvHt03zTfOfKlj591PSrz9JMbZ5W7tv6J3/d72zPy0AgAA9zCAKwCvuCJosQ1yGAZjAEYXHtu2wa7vsiel2F3O1B0OCH5mOUe28VU/mAEA8B16xgPwuDAQfzQof8VghvAm+yspjmUAADAvPeMBeFTYiz3upRi+zvV2b+lB2VIPQG/u7gW/LH/2uk8dX1PH6NRxNJ4/95RSaRmtdZfaeMdyStumpV2p8q3tBgBgbuuyLD963wBwpVF7do7abuB7jhyvck8lXfn3svzzo0L8d/j/kbrj9bhjObkc8KnBlGv1HNk+V3AeAwDo17qu0tQAALxB0IxRhcHk1Hupv2vzhVrKlJbTUkeuLVcHxUt55X3/AQC+RzAeAAA+INX7+4hUb+8r57siSF2r4+g67Fn2FdsaAIC5CMYDcAt5cAH6MtrTGFe09411DnvFP3kuHO3zBQD4IjnjAQBeIHDGWUfzxm/iYHGup3gun3pOKid6anm1umvpZ1qWE+d6b13P3Lyt26BUtqWtRzimAAD0bV1XwXgAgDcInHHW3n2oNBAp4/N5AgD0bV3X5dfbjQAAAAAAgNnpGQ8A8IBaSgvXYxxxpHf8xj43D73iAQD6t66rAVwBAJ6SC5YZ8JijtpzjrYFYAdv5CMQDAIxDmhoAgAekBq9cFoE0ruEHnW9y/AAAGItgPAAADOzn5yf7Yw/zEogHABiPNDUAAA/Zm1IE9sgF5O1vc4g/W58rAMB4BOMBAF4iMM/VUvuTHvNzcKwAABifYDwAAExMEBcAAPogGA8A8KAwlYggKQAAwHcYwBUAAAAAAG4mGA8A8DA94gEAAL5HMB4A4AUC8gAAAN8iZzwAMIQtzzp98yMDAABAmmA8ANCtMAAvyDsGnxkAAECaYDwA0KV1XQVzBxR+Zj5DAACA3wTjAYCubD2rBXHH9/Pz4/MEAAD4lwFcAYDuCNzOw2cJAADwD8F4AKAb0prMKewhDwAA8FWC8QBAFwTi5yYgDwAAfJ1gPAAAAAAA3EwwHgAAAAAAbva/txsAAFBLUZNKbyKlzd+27bRn28TzSBcEAABwDz3jAYDubcHhn5+f//615h9/Kk95D8s5EkSP5xGIBwAAuIdgPAAAjzCIKwAA8GWC8QDA8NZ1/S/IG/8d/h+/nysfv5ebHr6uLafU3rieK5ZTandLu1LlW9sNAADA3wTjAYBh5ILJYWqV1N9xPvSwh3b8XhhsTqXFKdVRWk6qveEyS8vfu5zU9Nz65LZjWH5PuwEAAEgzgCsAMIw4n/newUZLQePWeloDzy1lcj8itNbRElQ/IxWQj+uXYx4AAKCNYDwA8Blh8P5oT+7WOq4IUtfquGJ9asuOe+UDAABwjDQ1AAA3uiJI/kYKGEF4AACAa63Lsvy4yQIA3lRLN9OaWiaVSz6VGz4nLh+WjfOpty6nln4mt8xUnal6S20ptXtPj/pU2Za2xvamFQIAAJjFuq6C8QBAHwRq5+czBgAAvmpdV2lqAAAAAADgboLxAAAAAABwM8F4AKALca5z5iJFDQAA8HWC8QBANwTk5yQQDwAAIBgPAHRIQH4eAvEAAAD/EIwHALry8/Ojh/wkBOIBAAB++9/bDQAASMkF5AV3+xV/Xj4rAACA3wTjAYBupYK5esz3S/AdAAAgTzAeABiKgC8AAAAjkjMeAAAAAABuJhgPAAAAAAA3E4wHAAAAAICbCcYDAAAAAMDNBOMBAAAAAOBmgvEAAAAAAHAzwXgAAAAAALjZ/66oZF3X//7++fl5bHquDan5t9fh3y31n5kXAAAAAACW5YJgfByg3l7fPb3WhlxbW9t/5bwAAAAAAHzb42lqcsHqM0Hs0rxhgHzvMs7MCwAAAAAAm1dzxpd6oR8Nfu+dd+t9//S8AAAAAAB8x2vB+D2pZO6WSofzxLwAAAAAAHzDa8H4n5+fP3qW16bfKcxP/+S8AAAAAAB8w6tpanoQ54XfE1Q/My8AAAAAAN8xVTA+ThfzZO55AAAAAADI+d/ZCuIe4bme4tv0VFqa0vRcPUekBlttrf/MvAAAAAAAfNu6LMuPIDIAAAAAANxjXde50tQAAAAAAECPLgvGlwYvrb23/StNO9u2XF1nlrGnnVeuz1V6aw8AAAAAwNnJEwYAAAGzSURBVKwuCcbXBjuNc6vH74X/h9OvSp9Ta9vZelvquDMV0NGguvREAAAAAADP6C5NTS2wDwAAAAAAo/nf2QpSwfOwp3bYe7wWaC+9v9W5vR++jueLy+aWkaszt5y9cvOmpteWvbU71+bUepXqalnPVDkAAAAAAPa7vGf8FhTeG7ytBeK3OlPB6HB6qmxcTy7wHLe7VFfr+sTzpqaH02rrmCsTl63VVVvPo58jAAAAAAB/O90zvmRPILfUc74l53xoT9l4vjAAfSQIHy4rNe+R4PYV7aktP1WvgDwAAAAAwDVuDcbvlQvI51KwlOo5suyw/rgtR3vGH5n3yTo3qQF0w+UIyAMAAAAAHHfrAK5HAsZX9P4+svwrg85XB8qfFKapWRZBeAAAAACAK6zLsvycDbi2DKCaS0FTGkw0Ny0W50avDcxaC5bnBjGtvVdrc27w1FQbW6bFdbbOl2pHSx0AAAAAAOy3rus9wfijZQAAAAAAYDbrul6TpqbW21wgHgAAAACAL7ssZ3wp2C4QDwAAAADAl906gCsAAAAAACAYDwAAAAAAt1uXZZFDBgAAAAAAbvR/Hh+AcP0B1tMAAAAASUVORK5CYII=')
