# Supplementary material for: Identification and functional analysis of non-coding regulatory small RNA FenSr3 in Bacillus amyloliquefaciens LPB-18
Source: PeerJ. 2023 May 15;11:e15236. doi: 10.7717/peerj.15236 (PMC10194069; doi:10.7717/peerj.15236)
Supplement: Supplemental Information 4 [file peerj-11-15236-s004.zip › KO/CK-vs-T1_map/map00331.js]

getPicJson('data:image/png;base64,iVBORw0KGgoAAAANSUhEUgAAAncAAAFvCAYAAAAop+0JAAAACXBIWXMAAAsTAAALEwEAmpwYAAAdxUlEQVR4nO3d69arJqMG0LhH7/+Ws3+0rlI+jh6BzDnGGu1rFFGT+ARQt8/n8/0AALCEvz6fz+f7le8AAGa3bdvn/96uBAAA1xHuAAAWItwBACxEuAMAWIhwBwCwEOEOAGAhwh0AwEKEOwCAhQh3AAALEe4AABYi3AEALES4AwBYiHAHALAQ4Q4AYCHCHQDAQoQ7AICFCHcAAAsR7gAAFiLcAQAsRLgDAFiIcAcAsBDhDgBgIcIdAMBChDsAgIUIdwAACxHuAAAWItwBACxEuAMAWIhwBwCwEOEOAGAhwh0AwEKEOwCAhQh3AAALEe4AABYi3AEALES4AwBYiHAHALAQ4Q4AYCHCHQDAQoQ7AICFCHcAAAsR7gAAFiLcAQAs5K+3K1CzbdvbVQAG8/1+364CwLC03AEALGT4lrudX+qAlnyAOi13AAALEe4AABYi3AEALES4AwBYiHAHALAQ4Q4AYCHCHQDAQqa5z12P8F5Y3+/3s23bn/+G01vK2efLLZu771bvPC11iMtLLZ/a9tz6cvupV2250npK9Q311itVTm37S8u37uvS+6WlTrlyc0rHuPWecLllWraptgwAz1su3MUnlqtOPLllUyfAI/McqUtLPXP1Lu2nK9XWc7S+Naly4r971lUrq7ZdqWmtx3CfFq83DPlH33dhHY5s01PvIwDaLdUtmzvBnSnrzZNVrQ5H6/bUfrpyPU8di1yIbGlBO1J2yzblyr6idaxUxtEfQQC8a6lwl3PVCSd1gn+zC+rqwPPUdowe8I7KtZzVlnljm4502bYS8ADetVy37BVauglHqcObY5xG2E81dwWnMJQdbbWLyzq771q2tXX8XmtdjiwDwL2EuwWMGqxGcHbsXkvZpXDTemyuOIa1izPCeWoXrvQEtiPLAHAf4S6jZbD73YGqp9XpzRbGX3f1hTJPHMOWsPn59G3TVfsBgHN+Ity1nGxqge2JE9bZOpwdv9WzjWf209F9OVJouKsub44rPLJNIx0TAP621AUVRy94uOI2G0/XoVS3lnmeuDDkyvU82aLVeuXvneP5nhTfDuXM8gC8b/t8Pt+Rf3kfGccTnmxa78EVn9Rzy7V2Pd1Zh3iZ1LpTY6tK4eTq/dsyPfVaz3a21jFXTmu9cq+XjldtHS3LtR6vI++1UPyePvI5OPpe6mVcH0DZtm1rhjtgTb4PAMq2bVurWxYA4NcJdwAACxHuAAAWItwBACxkmvvcud0CAECdljsAgIUM33LnlgcAAO203AEALES4AwBYiHAHALAQ4Q4AYCHCHQDAQoQ7AICFCHcAAAsR7gAAFiLcAQAsRLgDAFiIcAcAsBDhDgBgIcIdAMBChDsAgIUIdwAACxHuAAAWItwBACxEuAMAWIhwBwCwEOEOAGAhwh0AwEKEOwCAhQh3AAALEe4AABYi3AEALES4AwBYiHAHALAQ4Q4AYCHCHQDAQoQ7AICFCHcAAAsR7gAAFiLcAQAsRLgDAFiIcAcAsBDhDgBgIcIdAMBChDsAgIUIdwAACxHuAAAWItwxtW3b/vzrXe7seu9eBwAcIdwxte/3+5//Pr3es/MAwNWEO37Otm2f7/erZQ2AJf31dgVgJHvg28NfKQSGr4Xzp8pJzRPPBwBXmCbcaWUZ16zBJBW29mlhsAsDWy68xfOnQl08T65sADhj6HAXBjonvnHNeJxqPxZ6t+PoGDw/WgC42rDhTkvGPOJuxlGOWyp0pupXqnPcAne1UfYVAOsYLtwZgzS3u8NQq6tC5lNhdaRQDMDcts/n8x3ppOIkt4YnQ1FKrQs0Hju3T+udJ15nS3dv7mILADhr27axwp1gt5YVjmfq6tbZtwmAdW3bNs597pw01+NecgDwvOHG3MFIcl21ADAq4Q4qBDoAZjJEt2xrl+zoD3uvPcD+rS7KWr1ay5hVb933/RX+A4BZDBHunnL3w95ryz7ZAnR1V+KsrVfh0yB6wv3+lInUFbMAMLJpumVTj2xifKMcs9Rjw2K51+LHh42kJ8Sntq/l1i+1Mo8uF87b23r/9nE4Uo/SM4Z7y4i9vT+ukLvB+OdTvgk58L+mCXclIz7sPfWllPo7Lqd237XUduW2o+VpDC0n/Na6z6C2DS1PqhhJT1BIbUPtGbelsq9Ybv+71ZvHIaz3kXrUvld6yuh5ysosUvV3QRMcM124S325xS0ruZNO/MUaz5/68o3nKZ3Qdql5wrJzJ8JSXeOTSjhfbjtyJ4DSttTCbq6lpqY075kT/ZHl9mVLIXhlpe09uh9al0ute9TgPJNRWsiBMUwV7mongCO/go/Mc3U94rLDsV6514+sr3VbWuvQs51n6nhmudz2nVnX7K4IAlcHiVJrcupHRmq+cFrL8uF8ra3VtVazWst7ar13vA+f2DeleWs9FqUfkrX611pAtfTBJBdUhGEibgVLiVvdrhbW445y97qH0+9q2Yi3JVeHWh1nEL4nesJgafqsRm0ty7Wih6/l5ou/J3IhPn6/x/8t1aHUGp4rL7XcnZ7aN/H8cXktxzIX4lLf86n1xOXkthN+zRThrteRlqWj67mjvDd+bYZfjqU6zNjq1RLqPp/0eLzw75m2+QpHfxyd+VFV+2GR+v+eckvv6zhgtHy+a/V4q6u058dX775p1Xosa2WceR1+1fDdsqWxXqVfbbmWr7hbJ3VCL81T+tUbryucJ1fnuJzSL+pc90OqjqX9U9uWUpdUqY4pb53cdkdDQHxCmvEkUuueKrVsHO3qOrtc7jN5h1KoOXO8a2Ep5equxLNl5Lah9v0XevJY1uiq5dcMEe56v2RTXzih1AmmpcWmVsfW+Y/UubUerWWW6tv62tF6zS4VlGfTWvdUwMt1f/asM7dc7kfKE63sR0PXE++Bs+vI1bOl/j37ZtbPxIx1hjO2z+fzHeGNf+WXxhsnj7vNug2z1vvzmaPuuRaR3Ik+9XqthaWlu663663UklJq5Umtr9ZSGLY0lcZ4peqQa9HO9QyUyk0t0/v+aj3epfqH08/sm1L5cZm5OufeNz0tfXHdtdLx67ZtWzPc7eXtRti+o3q6QEc0Q0DKmbnuT1hl/9y1HbVyZ9h/tR/KM2wD/Jpt28bolv18jv+SLZW3gpm3wxf/2q7+zL5BsMuboY5A2lBXy/Y2xzMuJ4bxtXzWavPMeoz3i2aurn9ruaPtt/AiotI27N/RV+y/K95/V603dREVzGyYbtnd7N2QrBPsVtkOaPHr7/df337WsW3bWC13n8+/N8X0K2pOviAB4F3DjLmLla6kYhwr3A9udnFrd3zlYOnHUupKw9qVlLmrQB37+5Wubq0d99qVs7X1lNZVq8c+vee9lSu3pc657SzVFVYyXLdsjRa9scz03uk1Qytk68kzN8+ZE3JpXu6TCii14xjOV3s/1Ka1lhXWI1Wnnvdf7X3Ws0zu9XCfwsyGulq2lQ8f/KvWKtdb1pF5/OB6XulY9Rz30kUTqWlxKGp9/x19b52pc0/ZhgKxmunCHfCvVOtDLNUddSU/uNbS8p46Mu+dRqkHjGK4CyqAa+0nvrtDmJPqc67a1z3lpLpn33Bk2703+TXTjbmDp4xwImvR0h2VG1iemr92IkyNowrXxb3iiyVKFxzULqhofX/Uxrvl5N4rLfOXyknJdSXH9W9ZF8xs2wZ6/BiMZpZwV5MbDM+cHD+gZNsGvM8dAADHCXewuL37af+n1WdeezeiMWSUhJ/3/e871pFbb2kenuFqWXjIKF90R+oxeyAcZd8f0XtLkdmscmxGkRqGcYeWW9KMuH9+hXAHD5rxy27mk2/Ivh+XY3ONVMu8e/j9Jt2ykOFLEVhB3JIXdtfG3ai5v1vnq60nN5/v2msJdwCwqDg85br5w/thpm4hk7sdTWq53HricsJl/Zi+lm5ZKBjlxq0zOnL/O/cdu5/j8q6n93/rd9gVjzI8+xg4rqPlDiru/kXZ2i3RMl9rPXPl3NE90rN9n8/nP7/kw+lPKdW19Rj07Me3WitGPS5H39+lY9Yzb66L8Wqj7f+wFe1tumrP03IHDe5qwWu9wXDLunvCxNF1nJVrtchND2/j8sRJp7SelmPVejzD10cwynF5O9iljt0Tx+iq/b9KT8Ps9R+BcAeN7njUVm/XTGn+lhPRm8EuXt/n03abjydPsLX9WzP7Sent41LrGuxdX+5Raj3dnE+OBbti/+e2uTRPKsimXs9NL7V0lspx65T7CHfQ4a2uwvgL8Yj4y7RlsHS47B16tufurvGe8N7aklprtWsN5E8b5bi0rv+twfgjfC5Sjv4QaRmXd3R9ufkFunsId9DpaOvdFSeCs90uqV/Opf8P13tkXTlHyjtzEmjZ97V90FtW67pq7hgKcOW6ztbvzOfi7S7IET4XkOKCCmgUjnG540v4iRPVVb+8z6y/NzQ91SLTE7ZargrMzfN2IEkZ+bjk3Lkfnz5Go+//Ny5uuOJH1FXrnfHiDuEOGtwZ6sLyV7Tvt5bxbLmxO6vtm/1ksW/fWyeO2Y/LHfvxyc/iLPv/jeP81hjXI93VI9ItCxV3f9m3dgc+UZcrHRmHk/qFPMv2toq3541Wot75Rzwud+zHns/iUavsf8Ym3MGLSi0OLVeTpa5ii09KYatjqqyRrlh7a92lfZAbsH90nhk9Ve/Uezjetz0/gHLl5abF/5+b/2k9P/72+VMXToWv1d7zqeml9ZTWVatHvG255XPz9NY5t52lus5m+3w+3xkrDk+48gt91pP7rPUOzboNs9a7x6zb+Ea9W9aZCii1YBXOVwpcudePlBXWI1WnlnrX1pPab0e3M9yno9u2TcsdAKykZRzf0XJyLdSpUJSaN1X2lePrWuvcU3Zt+RG5oAIyZm1RALhLOMzjynnvNEo9nqTlDh4026+/ldj343JsrnXVD9OeclLds284UocR6n01Y+4gY8UPPDCv1jF3pYsDatPC6bn5chcO5ca75aTG3JXk5kltbyzXlRzXv2Vdo9u2TbiDHOEOGElPuON3bdtmzB0AwEqEOwBYQHhPPn6bCyoAYAG6Y9lpuQMAWIhwBwCwEN2yAHChO8e83T2eTtfuGoQ7ALjYjCHJhRjr0C0LALAQ4Q4AYCHCHQDAQoy5A4AH5J7l2jtfSzm158bW6sDchDsAuFn8zNfcM2Brz4ZtKSc3T2sdmJ9uWYhs2/afx/i4ggw4qydElb5zWsrJzSPI/Q7hDgL7l+r3+/3zL5wOcFapxWz/3mn5ztHyRo5wB/8Ig11IwAOu0vo9Ugt4vo8oEe4goDsDuFNPy9wV5Rwd28fchDsAWJBg97uEOwAYzNkAFi4ftu7lprMWt0KBQOmXLsBR8XdI7lYlqddz89TKiefNTWc92+fz+Wqehb+lLqrIXWgBkDJrt+es9ea/tm3Tcgeh/Vdv6dcxAIxMuIOIIAfAzIQ7ALiYcW28SbgDgAvd1fpvTByt3AoFAGAhwh0AwEJ0yzKE3PiUli6I+N5QqZt0PtmVkVtnrS5n69q7fOmeWnesb7TyAVal5Y4h7Cfw/XmJvc9NzM3/RjA4+nzas3XtWb62365e3xG95RvADvA34Y6hlYJHanCxVp429hPAunTLspxat+c+T+3vcJnU3/Gjfnq7W0vL5Z7/WKp3bzdwal2lurfWN1Xn3PSz5cf76O0ueYARaLljKfvTJVKtfWHXb/zfsJsyLCvutgyDQ7xcap2510vL5UJjrd6t5cfrKom3t6W+uS7f1D4+W35uH7VuP8CKtNyxlPiCipLcfLmWptQ8PeEhFcBKZeeU6t1SfmpdtX129LVYKuD1lt+6z4U64FcJd0zj7NWd+3I9NwLtCVq9YaJnG3rr3Vv+7op9nHNVd2nrPtcdC/wq3bIMLTyRh119+993tM7kulfvcncLU0/58T4+UkatHrkxdXfRggf8mu3z+Xz9wuVtV93nLl6mNLC/5QKE3MD93LRU/XPj/2pl5+rTErxaLlCI58/JjQFsuTiiNP9V5ee21wUVrKa39Z7ftG2bcMdvmvVL8o16373OWY8FPM1nhRbbthlzx++Z9Qty1noDx9SGiPg+IMeYO37GfouU2b4Q36x3ePuRGcsH+EVa7vgZs4W63Zv1vnvdsx4TgJFpuQOAAV11f0l+j3AHALAQ4Q4ABlV7ig6kCHcAAAsR7gBgYGFLnVY7Wgh3AAALEe4AABbiPncAMDjdsfQQ7gBgYKknuAh7lOiWBYBB7cHu+/3++RdOhxThDgAGFAa7UC7g7c+hDv9dVY+nw2TL+u6oU6rMN7b/LOEOAAaV634t3dw4bOW7IpS80QXcss476rXKTaOFOwCAhbigAgAWF3bxbtv2P616YetUbnqurHje1Ou518LpteVz8/TWObedpbrORssdAAwq161a6m4Nx9yFXbX7a2FQirtvw+m5ssNl4vJ38TpSwWmfHofN1BM5SvP01jm3TK7M2cbbfT5a7gBgSHH42dValEotTT2tULnxZ3HYiVsDw8CXC0a9j1RrrXdrnXvKnjHgCXcAMKgw4MXT35DqGr1i3juNUo8n6ZYFgIGF3Yel7ser9QShuNXuLUfC24qBb/t8Pt+3DwYAUFYLT6WLCkoXPsTz1y5WyLUipupX6w7NXZxRm79UTkquKzmuf8u6Rrdtm3AHADMYoWWM8W3bplsWAGAlwh0AwEKEOwCAhQh3AAALEe4AABYi3AEALES4AwBYiHAHALAQz5YFgAvd+Tirux+V5SbJaxDuAOBiM4akFZ+x+qt0ywIALES4AwBYiHAHALAQ4Q4AblYaz3bktdT00rz7v9b1MjcXVADAjd4OduHFHfvfgt3atNwBwI1KV84euao2tUyunN7prEG4A4DBxC1u0EO4A4CBCHacJdwBwCDuDHZC4+9wQQUADCR1VevZUCbY/RbhDgAGEQewq4OdkPcbdMsCwI32lriwRS6eVrs1SWnZ0rRwem1+1rF9Pp+vFA/cITxx7PfWCu+xddV3z9XlwRmzto7NWm/+a9s2LXfAPfYTxf4vDnpXuro8rRnAzIQ74HKpFgAtAgDPcEEF8JhcwAu7VVMtfHFLWq1rN34tLj9+HFNq3ngQeqn+ENP6y5uEO+BVqSv5Si1/uSBYKm+fNy6/NG/q6kJjkmjhPnW8TbgDXpUKabkAdrS88LXWeUNaYYCZCHfAY1JBLdX9edU6Wm4v0TJvqs651wDe5oIK4HKpFrGjLXAjhaewS3j/BzAa97kDbpNr4Urd/y5UG+NWa2Vrfb3UJRzXI94GeNpoP3YY07Ztwh0AzEC4o4WbGAMALMYFFcAtjl50kOsCrXWNnu061fUKrELLHXC50qPHanLhqha6zoYyoQ5YhXAHALAQ3bLAq452t9YeP5a6f13q8WZHu4EBRiXcAa+pPdorF9JKy8VPtojvl1d6/FhrveAJucfr7bwvyRHugMu1jrPrGY8Xz9v6iLFYLqy1lg8wOuEOuEWq5SvVJXr00WN3P+1CqwgwKxdUALeJA9Udj+26u4VNCx5vKX1O/PigxBMqgMv1XIxw5FFipUeE5V7f58ldOFErH95wdPgBv8vjx4Cf4uIIZpR79jKkePwY8DMEO+BXuKACBjTzOK/RApTu1bn5LBgmQD/hDgY145f4iCfiGfcj/zXjMXzjs9A6Pi+8z2Pq9d71nT0+bwTXlpb8mVv7dcsCwALCG3WXnu0cznfF+s56I0C1rHPWYPf5CHcAMLwztxDquVk4a9AtC5HcrTF6lp35F9+b7PsxOS7vOrP/c2W1Puqv9XnM4bS42zc3b2474rLieVOv514r3Uw9Xj43T0udR6PlDgLhBzr8pVz61btt259/o4nrNmIdd6vt+1WMeFxq6+59rfYM13h6atvu3tae/V+SC1OpoJT6b/zM5rjc1LOdw3nD6bntDZfJdSHn6pKqR2mMYWr+eJ5anUck3ME/cr9oc1+mo4eK3JfriFbb96sY8bi8HexygeUOvfv/qKMXFrRO61lvGMjiaXFdUvOmyr5yfN0sAU+4g0Dugxv/ihs9WKS+jEf/Ulpl369mtONSeh8feY/3BJTe6Vd4Y517+W9d8dvaSjZji9pTjLmDG4waQHJjZOK/z9wC4O1tf3v9pL15XFJjwJ5a7wjOfJ7v1FOvs99LVxmhDi2EO+jU0iVy9sP/RNdWPNYkHp9y1JFlW7f3iX3Pv0Y4Lmc/C2+ejJ/+Hsh1E6d+1IXz5C48SAWqVEhOlZUbk5cbHxcum6tbLDVvbZta54+n57rIRyXcQSD3RVIa0zHKr/MepVaMt768fmXfz2bm43JnsHsqNB7Z/yVXdGufna82ZKSnK7pWl6vG3s0S6nbG3ME/SoPEw9dTy80y7qP1irWn/cK+n9EKx2Vvjb7y4oengt3R/X+VWbog+V9a7iCQu/pqtiupUt0po39Rr7LvVzPzcYnXfcVnINfdd5ez+z8nVfer18F7ts/n83UAYSxXnTRSY15Sr8XOjI/yfcKVUj9SdnHIKr3f4/lSrWKt00K59c76WZi13vxr2zYtd7CyK8bXwEhK465ax1/VxmH1ju3yWWI0wh0ALCI1Hi9uWSzdBok1uKACABaQug1J6uKp1Fjc0hX0zEfLHQzKFy38zWehTS2gtXRb29drEO5gQLpH4G8+C+1yF4rwe3TLAsAPEPh+h1uhAMAiUveqy11AEb8eL8ectm0T7gAAVrFtm25ZAICVCHcMLfdcyNTjeK5Yz9Flr5Yq8+ptZlxPve9b63LFPFes12cA2gh3DCu8/1LLo4XOOFPeHcMaeu+QzzqefN+3aFmnzwCMRbhjSKnnG/piZ3Xe98AV3OeOqeROdOHVYC0P/U5dQZYrL1V+7rE9LQ8uj1/zaCBqzr7va++r+D1dW95nAMam5Y7pxY/PyT1EvPQInlJ54bz7a7kTVLyOWrkeDcRRPe/71vd06f3tMwDz0HLH9FJf+uEJLdXV1Vte+FprGT3ltpTt5Eao533f+p6+cnydzwC8R8sdU8ldQVdqLTiyjivLu7tc1nf2fT/Ke2+UesDqhDuGlPqFfrQF7o0TyZHWBS0SzP6+D/kMwHs8oYKh5QZn1x6fkxocnis31tJ1lHtcT23gd8uFHbVtK5XPGu5437e+p1u6Pn0GYFzb5vFjAADL2DaPHwMAWIpwBwCwEOEOAGAhwh0AwEKEOwCAhQh3AAALEe4AABYi3AEALES4AwBYiHAHALAQ4Q4AYCHCHQDAQoQ7AICFCHcAAAsR7gAAFiLcAQAsRLgDAFiIcAcAsBDhDgBgIcIdAMBChDsAgIUIdwAACxHuAAAWItwBACxEuAMAWIhwBwCwEOEOAGAhwh0AwEKEOwCAhQh3AAALEe4AABYi3AEALES4AwBYiHAHALCQv64oZNu2P////X4vn76/Fk/L1SFV7v53Szm9y5bqDQDwpNPhLheGrpq+/39vHXLz1crpfa0WFgEAnvR4t2wuCJUCUi08tbbE9Yaw1mVroREA4CmvjrkrdXMebQ07uuzR5b7f75+WRwCAt70W7o52nd7hiq5VAQ8AGMFr4S7X4vV0S5gxcwDASi65WnZ2cZAU+ACAWS0V7kpX3ObkbrnSG/AEQgBgBKfDXdyFGl5dmpqeux9d7T51+3/PBKgz5aSWdX87AGA02+fz+QomAADz27bN48cAAFZyWbg78nSH/bX9X2na2brdceuVnnpeuT1XGa0+AMB5l4S72hi20q1Nck+A2G+JcoUzT79oKbeljDu7vo+GNN3xALCe4bplXXUKAHDc6atlU2GsdPVs63NgU6+F5YV/p26BEs6bW0euzNx6euWWTU2vrTu8RUtqntpVvHFZLdvpamAAmM/lLXd7yDhyq5FSsIufXBGGknB6at64nFyQietdKqt1e+JlU9PDabVtzM0Tz1srq7adR48jAPCuW29i3BMMSi17LWP2Qj3zxsuFgebMY9Byyx4JS1fUp7b+VLkCHgDMZ6gnVOQCXq7LsVTOkXWH5cd1Odpyd2TZJ8vcpS5oCdcj4AHAHG69oOJIALmiderI+q8MMTPfYiTslv18hDoAmM0lT6houaAh1+Vae0RZS0tVPLasdqFELXzlLiqovVarc+5ihlQdW6bFZbYul6pHSxkAwNi2bbsn3B2dBwCA4y57/FitNUywAwB4xmVj7krhTbADAHjGcE+oAADgOOEOAGAh2+fz0WcKALCI/wfSOlVDUoV5+gAAAABJRU5ErkJggg==')
