# Supplementary material for: Identification and functional analysis of non-coding regulatory small RNA FenSr3 in Bacillus amyloliquefaciens LPB-18
Source: PeerJ. 2023 May 15;11:e15236. doi: 10.7717/peerj.15236 (PMC10194069; doi:10.7717/peerj.15236)
Supplement: Supplemental Information 4 [file peerj-11-15236-s004.zip › KO/CK-vs-T1_map/map00332.js]

getPicJson('data:image/png;base64,iVBORw0KGgoAAAANSUhEUgAABQAAAALHCAYAAADRru91AAAACXBIWXMAAAsTAAALEwEAmpwYAAAgAElEQVR4nOzd65KkqKIGUDnR7//Knh87nGFoQDS9AK4V0dFVmYqkpFnlV1zCsizrAgAAAABM6c+yLMu6ygABAAAAYDYhhOX/3q4EAAAAAHAfASAAAAAATEwACAAAAAATEwACAAAAwMQEgAAAAAAwMQEgAAAAAExMAAgAAAAAExMAAgAAAMDEBIAAAAAAMDEBIAAAAABMTAAIAAAAABMTAAIAAADAxASAAAAAADAxASAAAAAATEwACAAAAAATEwACAAAAwMQEgAAAAAAwMQEgAAAAAExMAAgAAAAAExMAAgAAAMDEBIAAAAAAMDEBIAAAAABMTAAIAAAAABMTAAIAAADAxASAAAAAADAxASAAAAAATEwACAAAAAATEwACAAAAwMQEgAAAAAAwMQEgAAAAAExMAAgAAAAAExMAAgAAAMDEBIAAAAAAMDEBIAAAAABMTAAIAAAAABMTAAIAAADAxASAAAAAADAxASAAAAAATEwACAAAAAATEwACAAAAwMQEgAAAAAAwMQEgAAAAAExMAAgAAAAAE/vzdgX2hBDergJ81rqub1cBAAAA+JEegAAAAAAwse57AG70RILn6HkLAAAA89ADEAAAAAAmJgAEAAAAgIkJAAEAAABgYgJAAAAAAJiYABAAAAAAJiYABAAAAICJCQABAAAAYGJ/3q7AHUII/3y9rusSQljWdc1ulz4e7xuLt8ttkyv/l+OUnt+22Z4vva4WcTmlstLyaq+zdOzaa987L3uvL23fXNmt7ZUrt6R27o6c/9qxa69pbx8AAACAzXQBYBqCtIYxm1KQEj+W2+Zo+LJ3nNrz8f4tZZ8tJ1fumdeVft9yjkuP7bVvruxaoNayb3rc9NyldT5y/s++pl/f5wAAAMB3TDUEuBTG1La9Ozi5+jitPQmPllOq41O9ykrHaemJd6bslvNWKvuK81Er40z5ev4BAAAAJVMFgCUzhCN7vdZ+LWdkrWHm0W3ucGVvyyv2AQAAAOY33RDgFnvDebdtYmfm2ms5Tktd97SUfVU5re4K1/bmP8zVo9aT74rX2/Jaf5nT8ap9AAAAgG/6ZADYojZ/W7rN5oqArzSEubVH215dj/YWPBsuXXFu9squBWCt4d4VIWBLONwy/2D8fOt8i0f3AQAAAL7nswHg0ZVyz4YrLcFdaz1attmr60whUUtI21rOU3MdtgSSy3LsNV11HgAAAIA5fSIA3FuRtfb4Fce88zipX+e2ezIMO+Ouur01J+CynO852msbAQAAAH2ZahGQXIhzRVDyZjiUc1Wvwlo5TwdMR1YhvnN+wSfFr+PMa+rpPQkAAAD0KyzLsvbck+jM/GZxMBLv1/J47GjwlJvn7cxx9o6VhmW1noZny0l7TdaO1VLvlnbI7V+aS7Dl9R89dlz+L2UdXel37zXlHm89D2eZVxAAAADmEEKYMwAEfuO6AwAAgDmEEOYaAgwAAAAA/JcAEAAAAAAmJgAEAAAAgIkJAAEAAABgYn/erkCr1pVVAQAAAIB/6QEIAAAAABPrvgfguq5vVwEAAAAAhqUHIAAAAABMTAAIAAAAABMTAAIAAADAxASAAAAAADAxASAAAAAATEwACAAAAAATEwACAAAAwMQEgAAAAAAwMQEgAAAAAExMAAgAAAAAExMAAgAAAMDEBIAAAAAAMDEBIAAAAABMTAAIAAAAABMTAAIAAADAxASAAAAAADAxASAAAAAATEwACAAAAAATEwACAAAAwMQEgAAAAAAwMQEgAAAAAExMAAgAAAAAExMAAgAAAMDE/rxdgV+FEN6uAh+3ruvbVQAAAAAoGjIAjEM/4Qtv834EAAAAejZcABhCELLQlfj96P0JAAAA9GaYAHDrZSVcoWfrunqvAgAAAF0ZahEQgQoj8D4FAAAAejJEAGhYJaOJewICAAAAvKn7AFD4x6iEgAAAAEAPug8AAQAAAIDzBIAAAAAAMLGuA8Cjw39/HW7Zsv9bQzpDCLcdOy2712GrZ87BKK+NOW3vv9L7bu/5eJu76tayzbbdkXq41gAAAPrRdQD4tJaw8a35CO88blr2m3Mu1kKDM/Xq6bXxPa3vt9p2d71n98rd/gCz/RPoAQAAjGuaAHC7WXWTSk+8J1mW/Pug5wWOcnU72hvbex8AAKAf0wSANbkhbPHQttwwt9yQt5Zt0uf26nNlWS3ltg5J/KVetfNXK2PvnO8d/8hry23fWm+4U+s13/IZUnqPn31PxyHgr2UBAADwnOkCwFyvk+2mNe6Vsg1r256Pb2xz28eP17aJyy4FV+nzZ8vK7btX7t6QviteY26/ljLi9qgdJ/f40deWvgda6w1n5d6vqSOfHy2fIek1lf5/Vsv1th3HtQMAAPC+P29X4Ep7N5pHb3rPzglYq0dLmHd0v5Z9f3H0Neb2O1NGS5D3i1wImJbf6xBN5vRrYNY6r98TBH8AAAD9mCIAzN3U1m50S736rlIrM67XyDfIV5y3I2HF1ecqLVfQRw/ueM/HvX9rx423b6nfkW2eDB4BAAD423RDgFuUen7dcZynvBUmXnHcN+ou+OMNLWHcG+LhvNv3uTk2e6s3AAAAbcKyLGuvN3WtvU02uZ4z6Y1syzaxliF5aY/CvXCpdYhw6xDY0rxfLa97rz579dob2lvbL1dG7TWk+5X2PfPajtT7CKHJt5Xek2evx6OfZ7l5L2t1a6n/3mtreQwAAIDnhBD6DgCX5Z4AJXcj3PM52DN6/WembeiF9yIAAMA3hRC+OQQY4EuEfwAAAN82xSIgR9WGkY5mex1u8IGUuS4BAABYls7nANwItxiR9y0AAADwtmGGALcsxAE9Ef4BAAAAvRgiANwIARmB8A8AAADoyTAB4LquegLSPeEfAAAA0JvhFgEphYBCl+OEVb9L34vOJz3wGQkAAEBsiEVAWugZyBtmuHaYS27lX6sBAwAAfFcIYZ4AkOP0AIS51II+ISAAAMA3DbMKMABtSgGf4A8AAOC7BIAAAAAAMDEBIAAAAABMTAAIMJHSgkgWSgIAAPguASDAJLZ5/tKwzwIgAAAA3/bn7QoAcJ11Xf+3xHsSAgr/AAAAvksACDAZYR8AAAAxQ4ABJmXePwAAAJZFAPhpegkBAAAAzE8ACAAAAAATEwACAAAAwMQEgB9mfjAAAACA+QkAAQAAAGBif96uAADwXSGEfxalinumxwtVpT3WS4tY5fbP7RsfEwAAvkAACAC8Ig3/0tAvF9aVpq/IhXqlfYWAAAB8jSHAAMDrWsO42nZ7c9sK/AAA+CoBIADwuFoPvPi5rbfennVd/9q2tm9ruQAAMAMBIADQjVwot4V1rUFgLgQU9gEA8GUCQACgG7mefLXHfykTAAC+wiIgAMCnlVYfBgCAWegBCAB062ivvXRl4RZbD0HhHwAAs9IDEAB43DYktxTWxWFcrofe9lhuzr9Y6bnaIiQAADAbAeCHufEBoBeln0m1x+MQ8Mi+AADwNYYAAwCv+GVhjl968On9BwDA1+gBCAzrzMT9ezf+uTDizqAg7cE0YzBRGuZZGuKZPpeWlW6T23fG8zizdDjvVddzyQzvjfRaOHMurigDAIAxCAA/zC/6jO5MWHCmzDuvlb35y0aXhn+585p7fK+s0mNHgiSfge9rbfucX3oPju6X83ZlGQAAjMMQYOAzhD3vaj3/R3tonjkG78sFsNpv3xXnzbkHAPgeASBAoxDCP//S70uPb9/nHi+Vn/u6tF3PWnvYtfbkWtc122OytG/tuVLblB4rbZM+N0K79C7tldbSBrlzv7fv0e3PbPvk++HMeauVAQDAXASAABlxoLPdFNf+T4e5pt/Hj5eCqfjmO7d/Wv5MYdP2eo4M0z6zb7xP7v9ce8XDitNt4u+FJ9dqaYPSdi37Ht3+6Lbpfk9pPW8AAHyLOQABMlpukluG0f16s53bf4bgr3buzoQUVwUccSBY61mYEgJer7UNcuf8aPstS/m6yr1Pz9brCWdeOwAA8xMAAlNKe4j9ul28zdu9aHILYZSe69Eb5+/oOUp7mNWk282+sMvd0l6Y22Nnyjiyb2s7na3X3e+Jq88bAABzEQAC0zlyEzvyze6Ivc5yQzePhg65MvbceY5qQy4py7X9EwHU3jHuqsNVZV5x3t469wAAvCcsy7L6he+b/LLP6H4Z4vfLNtt26c1zvF+unL3HStJgqTVk6uEa3+uNlBuueKRHXWnf9NilutXK31ssYW8eR9rUrrmWBSuOvDfSefly25fKLb1fcvU6c70e9et52ysDAIB5hBAEgF/WQzgAoxrh+umhjr/W4Zf9e3j99MV7AgCALwohWAUY4CghQrtfVkEV/gEAAFzDHIDwgCPDrK4YVpgbyjZzGHLHMLaWIYJ3HGNW6ZDIMwsuHPHWIiNH5zI8us+R8ka47u8aglq7fq86L1+6fgEAGJ8hwPCQX0KPMzesI9z8X+HO1zn6ggQ9vAdKcyXeHQA+ocfrtOfzlbp7EYrRrt+zPWV7MMp7DgDgq0IIegAC4xsp9PiSXLv8MiSYubhm/zbiOXE9AwCMQQAIA8kNo9wbQldajfLXnlm9aB3uWFvldW/V2dpwwpb94+1aVu5My8utpDtaO8VaVl59qg3Sx0vvp5a2ibfdW0m2dh72zsmM173rFwAA7mURkA/zV/u+hRD++bfdLKbhxPb/9m9v/sDc/vH3I/fOqtU9fn25x2pzp+W2K533XG+3tO3S/1vqU6vLyHpog9w10XJ97LVjabvSfrXXOvt1v3ds1y8AAPxOD0DoVK2HyK+9R2o9hmYX35SXXnMuPDlSfq03U+m51lBgpnbqqQ32jtd63vfqutfT7YvXfS6429u2p/fOXn3S/QEA4A0CQHjZ3lC+p7x57Ku1nNPSMM077IUKR+ozQzulPdm2x+7U0gZ7+7917Dv1WCfXb7nsq56vDYEu1bOXn1UAAJxjCDC8KB2K1oNRe6ikQ6VL5/Tu15ebo+2u4/Qudx6eCMLubINZ27Wn95Prt327M8/nhkDvDStvGXYOAEDfwrIsay/BA8/qtUfKjFqGquW2Pdtro+XmLJ2rqjQPVs+O9EjJvb6WnjqlY9TOe+l8ptdcWkZan9L8Zmm5Jb1c463v6dSbbdByfeSe//XYtTY/8lhJT9d97v2+t+3M12/pev2lB2BL+7a81toxe/mcAQCgLIQgAPwyv7TDs56+5lzjf3vznPw6lJN33d0+VweAuaH2pf2XpT0AzAWh3rcAAH0LIRgCDPAEN8nv6zn8o2+jtd9d9TX0FwBgXBYBAbjRiEOrZ9PDMNfWIeqjBU2zG/H6PfIeOjrn4UzDfo8O6d4eL+1fO05a7pH9Rj/PAEA/BIDAT0buEfLEjdUIN2+zt+GbbdB67F/rOHsbvqXnutW0LL4zQ4h3Vssw5lxYF3/fOry6dd7KlMVWAICrCQA/7ss3AFxnxPeQG6v/0obj04YsS36hndpj2uB/rv59qBYqAgC8wRyAAJNyswlji4eG1x5vuc5z+6QrH2//0l5r6b8Rw+ZNKZg783l5dp+4LvH+8felx1v3Pbr9mW39fAGAsegB+GEzzeUDALMp/WyOh6G2lrG3z9HHZ1Qa9hs/f5W0F2YcQsZzM+a2a9n36PZHty2dLwCgXwJAeNHZSb73JifnOb23oRu0fb23Ifu04fh6bcO7hkrXeg/G9c+9ltZ9Y0e2P1svAKBvAkAEBC9L/5q+J7ftKMOyWup4V2+Lux2p99NteOYa33s9La+3dszS/rVyzwYErXpuw6vUzmFrm+5t03Ksu3yhDWc3ahu21rvU0+7osY7ue+R8nDl3o/7sBoAvEQB+WPwLpF/W3pX7Rb52g16aWLznG9fWOap6rf8RLSHL0214JATMDYE78v322NHya+U+/d7osQ1/tRfItrTp3jYtzz1lxDY0p9p/Pd2GtX32PkNL9Wi9Zq6yd4wjdTiy7dvXOwCwTwBIVg83b1+U6wmVu6ko7dvzzWNr/WZ67/XWhq29TffOf0v7nBmi1mOY1FsbnrV3Dlvb9IpjPW2UNuzpnPXmyjas9b7L/QxO/1ga16XluiqVnz6Xfr2ufy9MkqvHXh1Lj+VeX/zHmNZt068BgH4JAMk6cgOU+4XZfuf3S53txTCip28mnjpPPbbhVeXf3ValG9L4+Sf02Iat9s5hafsz2xw91rbPE0ZuQ/7njs+bo3+QOHr8u4L3o+XuhadpOHl2WwCgXwJAis78Unf2F8Gv7pe7uTxy43z0eHe44wa5pWfFVcf5Ve31z96GbwQ36ftCG/7PXlu09tZp7aV7xbE22pBlua8NS+X9+jNGrzcAYDQCQOhAaYhQadtSzxv6MFMbtsx59cuNcEtPsjdusmdqw2VpD1Ba2nRvm15CkdHasNf3Tou72vyuNswNab2iblf8AW/PXm9owSQAUCIAhJcdnWQ7N7n5EzcdPagFpUdC1Lu0DucapQ2fGt779HFLXIfjG70NR3zvXB1c3t2Gue2vOu9Hpk+5+hh3vSYAYB4CQHjR2WHW203Pr2X16kzPopFu2Edow7sneG+ZTP6pHlGztuGXaMPxPdWG2hcA+CoBIAxoxBuY0vCkdNGAZcn37mvtzTGKnusct1XpuVitPUu9c3Jl5Y679954U091qamdw9z198s2PbdXTu/1Y9+d8/jl3stpD8P4+9znW+nzb2//eLuW3u9pebk/pni/A8C3CQCBR+zNJ3a2x4Ybmuv9cr732vNM2dr4d1dcf61tp70YwdHFbHKPxaF3HJTntiv98asU8MXb5/bfq89eD2sA4HsEgAAv0SsDOKoWXMVh0tHPldGHQh8Nt46EYmkQV9sm/bq1Lmd6urfOOTjyAjMAwHUEgAAAA6nNmXlmIYq93mVf0DJ0/ck5SvdCwSP1+VI7AgBlAsAP8wshV9G74Lh0rqi3r0dtOD5t+A1XD5Xf61329mfTU1qDtjuUhgnfdRwA4JsEgMBP3EyMTxuOTxuSU+sh+NX3TOtQ59xw6tJCH9vXtTn9anP9pfWrzf2XzkdY+mNSrj5fbXMA4H8EgAAPK62u6+YMuEraqyy3WMUXP3POzBN4dP8jvTSPzh2YbtNSxy+2MwDwt/97uwK8x3AxAJiTVbXH99WQFgC4hx6AAADQCUN2AYA7CACB26XzHh3p1VDqqZqbE6m2TS9qPW9H6e1xdXuO8Jpn9Es7puVow3GV2l67vsd5BwDuIAAEblWawLxVy81pbaJ0rnVHewoanud6GV+6GETt8SMLRWxckwAAcxEAArfJBTu5G80z9nos9XrzOnIvmzvbk+dc2Y5fX1DiTa2ffUe305YAAHOyCAjwuLS3Sto7Je7BcoZA6ll3tyfP0I4sy79hcPoeAABgbHoAAq+pDUU70wvFzeq7jrSnturXmetSL8C5jNiOI9YZAOBJAkDgNbVhh2du5nLzXfGcI+058lDo2R29Ll1v13EuAQC4iwAQeFxu3rArb3wFSc+6uz15xtF2tHLstZw3AADuZA5A4Da5nkRXBQQt5QihrnVne/Ic7ciMfN4DANSFZVlWv/R/kxs+nhLfmOV6DJW0DkW8chjx00a8Du9uT55xVTvmegtqT5424mcpAMBTQggCQIA3uWkF+J3PUgCAshCCIcAAAAAAMDMBIAAAAABMTAD4YSbMBgAAAJifABAAAAAAJvbn7QoAMIbWlWFbJ+K3IvCz7my/3D5WBQYAgH7oAQhAs3Vd/wlz4q+374+WFZcjJLrfHe131XYAAMB9BIAANCkFOVcGPMKi+9zVfnHvwU0IQVsCAEBHBIAAXC4OhEII/3xfG4ZqYaJ+nGk/AACgXwJAAC619f5K55RLH4+3Fyz142j7bdvEIaHefzzNew4AoE4ACMCljg41Nf9fX54Y6g0AADxLAAhAFwRMAAAA9xAAAtAVw4HHtA0DFuTyBp8bAAB1AkAADiktCJF7vLSARPp4/E+AdK872u/IcQAAgOeFZVlWN1sA7xB4AfzOZykAQFkIQQ9AAAAAAJiZABAAAAAAJiYA/DDzMgEAAADMTwAIAAAAABP783YFYGRxL8rWycfTfeKJy7fn3p7IvFaPXM/Rt+sL0Kr2GXzX8X4t3+cuAAC/0gMQfrDdgB0J/9Z1/edfelN3JkS8Q60e8WsuvQ6AHu19Bp8pb89V4V9c79ZjAwDARgAID8n1AtGDA+AZI34Gl3pjCwEBADjKEGB4WekGNL7xy31dGzqcbh8/nrtxTHvC9H5TDHCV1s/E0vdHPovjr+PP2dq0C6XP41wPxiOBYO74I+zn5xMAwDkCQHhRLXQrBX97oV48tG37PrdvWs7RubAEhsBMap+JpZCv9bM43j4ts1TG2dcw+357vSIBAMgTAMKLrpiAvjaPVVzu3jGO1sPNFjCzXC+9eA6+0j57WhdXIq+3RbMAAEYhAPyQ3A2GXlz3eerclob1tmgJIL1HruU6hL609IRuDZ3u6BFX+oz+emh4Va9JAICvsAjIx8SrCKYrCnKddKXJZan31OuZ9wkwg9KceS2fbUd7m539rC+tDF+a68/n8r9G/PkKAPCksCzL6hfI76j1JPA+OK5l6O3ePqWJ0Us3frk5kGo3PrW5BOPj7tWj5TnanHnfANdo+Qxr/UysLfqR7hdr+Vwu1Xmv7l8kEAUAqAshCAC/Jhf0Cf/wHniWABD65jNxLAJAAIC6EIIhwF8z6jBU7uNGF+BfPX8m+vmd12t7AQD0xCIgH9fzjQ730mPiPbkg/sg8ZK3b5/bJLRrjPQCuBwAA5qYHIHyUhT3GEy8o0yJdjOZM6LiVcxc9muiFz0QAAGamB+AHtUw4/rSRQ4BezuEbtNtvx7/zOsz17jUFAAAAwDcJAOnG24HMGcIU7TaavVVGS6uT1oYOp9vHj7esmGpYMgAAwL0MAf4oN9fwvqevwxDCP/9qdcl9nYZ6uR6M23PbMXIBYm6/WtkAAAD8Tg/ADxMCvk9vJ55s+7SH3i9llJ7Lfb23X0zwBwAAcL3PBIBWz/zXXu8fnnf0/akN+3H2s+DqNjzzGXf2OOnn4JX7eR8DAABc7zNDgK2e+d994td2tqy71YYr5rYpbddSzrbdkcfv0vKal6XvNmw517+0Scu2b7XbkV5uV7Vh+nm1ld3Te+KokesOAADQm8/0ADxi1tUzSz2V0jm7epBbPCCtW2mBgaPllPatPf6EXHuN0IYtod4vbdJyzLev1VqvwF/aMJ5PL903Z++PF7X5+eLH97apbR9/faTst9/HwFh8ZgAA1AkAD5hh9cyWoODt8GRZ2n6Rv2qbbbvSkMwre6mdkb4XjoQ9b9irx69tcve+V6qFfTlXnbvWfXLPtTy2V4+9BUV+KRsAAIDjBICNavNrlYK/WqiX9nhJe8jE+9b2q5V91hs34L+GNW/2fLtq3ranyp1NrndZ635P6aFnJjA+nyNlPmcBAOoEgI3SwO2XMkrP5b7e2y/2pdBnZlfcwDx1E/T2e+6Xa/Kqc3RXiNt6zCfaumVYcm6Ifu7x1udb6vTL/gAAAF8iAFy+tXrmFfOtPe2qv+r33DvgSL1GbMOSX9pk5Pb8pQ3feN17w4jPDJ//dZh2L8O8AQAARvCZVYBLvrR6ZilE7LknzezhX/y+a91+WcZqw5Ir2mQbPt/L/JUt7XlFG779OoF3uPYBADjrMz0ArZ7539fVeh7e1Dqv4V6QdOX8iD0YqQ1LrmiT3JDTN87B2bqfbcPW85br2XxmEaLaPrXjHhkSXOrlnH721T7nRgzBAQAAnhKWZVndMPG2NMwoDSksbVsKg1rLKQ0D3xsePkOg+IvSud/k2umKNjkaIrXUe0St56I14NsLBFv+UHE2XKyFwmfLh9l4f5c5NwAAZSGE7/QAZCx7vRj3to2Hc7eUU+sJyjF75/KuNmnZ90vi3sHxYzmt564U4LZs23LsnNJNfWv5AAAAfGgIMMxIjweW5e8ej6Xhur++V0q9LFscOXbaq+/q8gEAAL7m84uAAIwoDsi20O/oPH1vuPvYegICAAD8TQ9AuuHGfUza7Tl7cxvmto1DwtKCHntz9MWP7y1klL4f0sdbj53rBXikfAAAAP5lERAYmCHAzMz7G/7LNVHm3AAAlIUQDAEGoD9u5oEjfF4AANQZAgxANwzlBQAAuJ4AEIBuCP4AAACuZwgwAMAABORlFqQCAKjTAxAAgKHkAr8jK6UDAHyNHoAAAAAAMDEBIADAAAxzBQDgLAEgDMwQJwC+qPbzz89GAIC/CQABAAAAYGICQAAAhpPr6af3HwBAngAQBmY+KAAAAGCPABAAgCHFPf70/gMAKBMAAgAAAMDEBIAAAAAAMLE/b1cAAADOMvQXAGCfHoAAAAAAMDE9AAEAGFII4a/H9Ajk63LXxbKcuza2ss5eV7/uD8B19AAEABiAG+j/ioOF7V/8OHzVdi3E18a6rqeujV8/d3xuAfRDAAgAwFBKvYqEgFB2NgQEYA6GAAMAMJxSzyIhB7TJBenxtZNeYyGEbMieXnPx97myt+dz++W2S5X2A6BOD0AAgAEItYCrbAFcHKbFj5W2T4O93P+5suNt4rJyQ5RzPXtrxwOgjQAQBuaXHgAAzggh/PWHhb3h9bWyctu0PpbbplRm7XgAlBkCDADAcEoBgJ6S0GZvDs29gG0vpLta6XiGAwO00QMQAIChlBb7aA0u4Iv2QvOerp/cHIEl6UrgAOSFZVlWH5YwJsMfAL7DZ/7fSgsEwJeVQrNSz7nSwh65x0qLe9R65dXq0roIyN7xAKgLIRgCDADAmIQA8LfW66Jlnr+jcwFesV38mGsc4DqGAAMAMDTz/sE7nu6Np/cfwHkCQAAAgEnlVvuNn/ulzLvDuHh+QuEfwG8EgAAAABNpXRn3bKD21KIb2zEs8gHwOwEgAAAAAExMAAgAADCJeNhs6bnt69bv07Jat81tkw7r3ft+ry4AtBEAAgAMwBm1m9AAACAASURBVPA3oEU8bDa2zaG3BWjx89tzuefT/Vq3LR0v939cZvo6anUBoN2ftysAAADAvfb+iFAK1dL9agFcKcArHS+3zR1zFgIgAAQAAPi81nAtDu6O9sSLe/sB8CxDgAEABmDIG/CEtz9r3j4+wKzCsiyrv8AAAPRNr5ky5wb+K553Lw7USsN3S/P5lZ6vhXSlbXNzDpbqnB5/r64A1IUQBIAAACMQcpU5NzAW1yzAs0IIhgADAADwDOEfwDsEgDAwc6QAADCCEILwD+BFVgEGAADgVoI/gHfpAQgAAAAAE9MDEAAA4OPOrqxbWlUYgL4IAAEAAFiW5b+B3l6QlwsNzfUH0CdDgAEAAPjLFuaVnluWv0PC7XuL1QH0RQ9AAAAAivbCvtS6rv/scyQITHsS2u/6/fTMhO8Ky7KsPgRgTIZXADCSkXsE+Xn7vtGClpn2y5Wx93uo31P7JAiEbwoh6AEIAMBzRrzpHDm4nMnZ94792varvc9HvG7JS4doa1v4DnMAAgAAXanNPcdz1nXd7eV35HH6sbWttoLvEAACAAzATRpfsQ0d1TPpPS3nv7TYh55lYxECwncYAgwD84sVADAT88a958x538KjNEDShgD9EQACANCVvbnIjvYwissTTMC1XFPj2z5XtSXMzRBgAAC6Ew9BTIcjHr1JjcuhXwIIALiPABAGZr4OAGZUCoGEQwD38PkK8xMAAgAwrPiPYfFcZP5INha9/wDgXgJAAACGtIVG6ZyA6eMAAF8nAAQAYEiGCgNcxx9NYG4CQAAAAACYmAAQAIBP0tulH3ptAsC9/rxdAQAAyIkX9IgDotzj6WIgpcdjQicA4CsEgAAAA/hiWNU6x5+5AAEA6gwBBgAAXmU4NgDcSwAIAAAAABMzBBgAYADpPHij0tMLAOB5AkAY2Aw3ggB8x10/t2YJRwEA7mIIMAAAAABMTAAIAAAAABMTAMLAzKMEAABcwVQKMDcBIAAAAABMTAAIAAAAABMTAAIAAMDHmV4I5iYABAAAAICJCQABAIBXWXwAAO4lAAQAAACAiQkAAQAGoIcUAABnCQABAIBXWXwAAO4lAAQAAACAiQkAAQAGoIcUAABn/Xm7AsB55oMC4ItyYWj8mJ+PAPt8lsK36AEIAAAAABMTAAIAMJRarxQ9VgDa+CyFbxEAwsDMBwUAAADsEQACAAAAwMQEgAAADCc3PM2QNYBjfJbCd1gFGAAAfjTytBxu9pmF63B82hDuIwAEAGBI67r+c7PYw41XD3U4auSbbchxHR7ns/R3b7chtDAEGABgAPENGsxmxBt+ABiJABAG5mYQgK8THAH8zmcpzE8ACAAwCDdoec4LwO98lsLczAEIg9t6AfqBDXzV2XmLcj2ofZa+42ttWOu9f2Yurh7Ow9facEZfa8Orr8NcuU//nv5GG741d+ATn6NH9r/K165DniUAhAkIAQH+vulq2TbeLoTgs/RlX2rDrY5xfePXdGSKj9zvAW+dhy+14ay+1IZXXodpOXFZT7u7DXuZguiJz9G3PNWGpdfbcswegu2953r+HHqjfoYAwyTMBwjwr+0X39Jzy/L3L4vpzUPvaq9xBjO3YekX/p5vVM6YuQ2/YuY2vPo6zN3M93BNX9mGPf3ceeJztIf2W5Z7rsPca9seezrY25PWpzWo7KX9St6onwAQJtL7hxzA00q/NM8QwKzr+s8ff3q5IbvDzG3YIn7t8bkYqc2/3oYz+Hob/nId9nIufmnD0X/OnGm/Hl/vHdfhmde5hd09niPqDAGGiR3t9m4/+9nPfjPsl3NmmEXPr7E2DObu483ahj2Kb7LSwHdvuNqRc/XUefpiG87mi2149DpM9920DuO8213DDntt518+R88c6wlXtuHee/iM3Ps+7akYh7BpmJj7Pi07V+f4sdLxSkPFc8fY2zZ3vFL9S9/nvr7zjwYCQJjY2Q8P+9nPfvYbab/aL9y//BLV02ucfb/e2vCMO278jvbqeLpNYzO04dfN0IY9XIfpNq039CNch3eVH7u6Dc9+jp6pR89tWHM2eCqFZ6WQL/463Xfv+726loLeveOn+7Vum9alVv9SMJl+3fJHhV8JAAGA6bT0tMht02sPhi/ShuPThuPThuO7sg1/CcdG09MfH3q8Du8cdbBtf6QNWs5Ry35pb73StmfbpLbfE+85cwACAFPY/gK79wtU6QYmHfLBO7Th+LTh+LThcbXg4A13tmHrz1t+8+R1mHv/br3S4sfjHm9pT7uW17IXgN11DbW+Z+PXd+YYPX0G5OgBCAAM7Zdf0tJf1NzMvOOrbViay6g0bCl+fu/xp321DWfy1Ta86joshSFPnos32vDttp7pc3RZ3r0O0/fvr+ehNlT3LZ8//rIs69sXLQDAW97+ZYw5jPo+GrXekDPq+3nUet9h1HMxWr1LQV/tdeT2qT2WC2T3HsvVIT1Gbh693PelfY6UuVdW6XXlXlPp+Ht1vUoIQQ9AAADGNtqNFwC8qTa8+8g+Vz/WctzaXHytr+tImbWyrngNe9teyRyAAADAa3JD1wD4ntH/oNd7/fUABACACwix4H2uw/Fpw+8ZffGgUeovAAQAgB/1/kt/r3qafJ/xef+MTxt+0+jtPkr9DQEGAAAAgIkJAAEAgMflhvkZ+gcA9xAAAgAAAMDEzAEIAAAwkbgnZWluqqPbxNLtt/kbf50If5SJ9J9Q6w27d657n0+z9/rBrPQABAAAHlULNwwD/s0Wrmz/SkOt97ZZln/DpXjb3Pbxdr8QCv3Xdr7Tr7fva/v1rPf6wawEgAAAAJNoCVeuCOoEtfcqtZHwDDjLEGAA4NPcTMHzSkNIed6v5740FDUuNx1uXPo+LiN+LB1inDvel+XOdcv3adu3bnumbdPvc19rU7iXHoAAAAzNTSOcc0UvvtocdGmglPs/Ho6cC/jislqGLX9Nbf7F3LnNndcj255t203u61zAC1xPD0AAAIAJ7fWqyvXousJeWaXj1eYXJK/lXLfs1zIXZOvxSm1boo3hGQJAAODTDDsCZnTms+3OIbZ3DfM0LLiu9ZyUhvW2HsPPUuifABDgAiMPWfDL2r+0I4zJjSf8V2m+tj1nwqK39VKP3r3dZm8fH1iWsCzL6kIE+M2ov9SMWu+7jHo+Rq13L5y/8WnD8WnD6+T+mFVafCF+vrWsdPvaNrV56VqOkx7vi739Sq+5tthG7vG9RTv25uCrLeAR16nUtnu9C0tlAtcIIegBCAAAMItSeHImYGnZ7oq53a7ebia19rxiuyPz+x3Z9mg9j5QJnGMVYAAAgMn10MuyhzpwD20L/dMDEAAAYFK1Xn9PhTZnh3YKlfpn2C6MQwAIDK0030nPjsyvcra8N87BL7/cp3puwzvb7+05jr7ShgCzi4Oz2txuT31Wnz2OnyX900YwDkOAgWHFYcX2L368Z3F946+374+WFZezN4nz3UII//xr2XZZxmvDu9qv9tiTvtCGQF+ECABwLwEgcJk0NDgSABwNC0o9lUYIH1onaZ5BLUQatQ2/1H7LMmcbAsys9ntY/Fj6+V77Pi2rddvcNvF2Ld/v1QWANoYAA5dI52h54pezllXuRhef1zhsGW1OnL2gKDVLG87SfsvyWxseacuznyN7+412vgHOKv2c2R7b/k8/p+OfV/Hz6X6t26Z1SfetlRk/H3+d2x6ANgJA4Ge5X8KOBDh3/jI3cohU+kW9dL7Ozhv35Dk608ajtuEv7Xf2eE8404ZPz/1Umuj+lzKBewl07rd3flvnCWydU7DleLltavt5jwCcJwAEbnNFOHVlHe50R/hydKjp2WGXV52j2nF/OcYbi2Bc4Wz7na3LFefprjbsQa5nSfocwJe1fhbmeusdOYawF+Ad5gAEbhf3gNr7q/EV8waO2mNsRukCGSlt2L/Z2nDvc4gxCRPgOm9/Pr59fIBZCQCBLtQWGsgp/eXZML/3589LV4Otbbcs2rBHX2jDt68TgLul87DWFu1Ip6mo7RdvmysrPX76da4X4N7x98oHYF9YlmXt+Rd0oH+loRy1uc7SyaNbyisdO/XGZ9qvc9vVhkuXXuPea28JYXoYhtNLGy7L+ffe1e13dMj82+3YUxue8fb5A1yHX6O9AZ4VQjAHIPC7vZDv7mOPqnUuuKNzybU+34tR6pm6s/1GOyej1Zf5CBNgHK5XgHcIAIFLpD2acsM60ufSoSelxwAAGNsI00MAzEwACFzmaI+m1scAABib3/EA3iUABLiIyajnoB0BAIDZCAABLuCv2nPQjgAAwIz+7+0KAAAAAAD3EQACAACv0gMbAO5lCDAATbaVmUsrNOfmzktXd77rBs/Kgn+rtcdTx249nlW/AQDgXnoAArCrZWGMLcBZ1/Wff08Fc8Kjv9Xa46iW/eJtjraH9gMAgHsJAAEAgFdZgR0A7iUABKAqHZ75a2+t9CYvhPDPv9rjpa/Plv916TlJz2/8eO6xvW3S51qPWyrrzjbUAxEAgNkJAAEoOjM3Wxy4pfvG8wjG36dDVOPHN/F8gqUhra3lf0muPXLnMH0ufbxl3yPtnRseXqpDrc1hWYS4AAB7LAICQNbZhRlq+xwpLxcCXln+V+TOSS1IazmHrSFc62IxV+0HAADkCQABKCr1sEufuzp4u3v14DvrPoJSO7b65Zyd3ffOdrIKMQAAszMEGICseOhsbohn+tyVasHfFT3B7qz7l/zSFneuSMz3eF8AANTpAQjAJdL52vaeS+d5W5b/Bn6lELA0b93R8mdXa4/0vKRfp+cw/ro0f1+8TUt75NquVoe7eoMCAMAXhGVZVr9MAzACQzW5g/fV+LTh+LQhANwnhGAIMAAAAADMTAAIQHdCCNkFSOL/c88BAADwNwEgALdrCej25uqrLdxh2BgAAECZABAAAHiVP+QAwL0EgABkxcNwS0Ny05VbSyu65h7b2yZ9rvW4pbJyrwEAAOALBIAAZG29MbaVGdd1/U+4lj6Wbp8+Xisv3WaTllXbt1aH3H4AAABf8eftCgDQt9Kce6UgrWUYV2sIlyurZd+z+wFj2OstbDjpeLY/1AAA9xAAAnBYfKN2Jlj75Sbv7L5uLCnx3gAAYHaGAANQdWfPuV/KPruvnoAwvlpoK9AFAPibHoAAVJXm6sst4rF9nc7FF39dmr8v3iaduy/3XNoDca8OpWMCAADMLizLsroZAiDHnEx8gff5mH6Zh5T+uA4B4D4hBEOAAQAYT2mBIgAA/iYABCArN7QWAACA8ZgDEIAsPWmA3pnfEwCgjR6AAAAAADAxPQABgE/JDWuPH9OTbCzpquQAAPxND0AAAIYmtAUAqNMDEAD4lFqPMUHSWHLtqA3fcXYuxrgNzecIAPcRAAIAMJxcWBRCWEIIAqQXHRlOrw0B4DmGAAMAMJRST7Hte3MC9mEL80rPLYs2BICnCAABgM/J9S7S42gspfbSjv0pBYHaEACeYwgwAABTOtKLLB2Gar/f9ssxtBcA3iMABAA+KV4MRCgxp7Ptar/j+9XCQdcXALzPEGAAAIazN7cc71vX9VRoqA0B4HoCQADgs/RMGlNpoQg9OvuwF/xt2yyLNgSAp4RlWVY/YAEAGM2RhSXokzYEgPuFEMwBCABflt58l268z0zen+vJkysnrkNpwYG9Y/9Sv5jgYSzaa3zaEACeIQAEgI8qhXFX3JDvBX2l7bbvS49fpRROWqV0TNoNAKDOHIAA8EGlwCReGTfdtnVi/lrZLY8ddaZ+uWOX5iQDAIDRCQABgMvEYVzPQVopeNSLDACAGQkAAYAmrb3sthDwSK+8Kzx9PAAAGIU5AAGAXUeCtbO96OKhw0fDPMEfAACUCQABgKK9hUKOrNR79DjxMY6sTtyyIERpG0EiAAAzMgQYAD6o1MPu6Gqq21Dfq8K/0gIkV6odK34eAABmEZZlWf2iCwDflIZg8e8Eud59LT3+StvslRc/1xLGna1fbv/WfejTHUExAMAsQggCQAAAxiYABAAoCyEYAgwAfJt5/wAAmJ0AEAAAAAAmJgAEAGBohv8CANQJAAEAAABgYgJAAAAAAJiYABAAgKFZyAUAoE4ACAAAAAATEwACAAAAwMQEgAAAAAAwMQEgAAAAAExMAAgAAAAAExMAAgAAAMDEBIAAAAAAMDEBIAAAAABMTAAIAAAAABMTAAIAAADAxASAAAAMbV3Xt6sAANA1ASAAAAAATEwACAAAAAATEwACADC0EMLbVQAA6JoAEAAAAAAm9uftCgAAtLizl9fdPcgsUgEAwJsEgADAMEYM0gxPBQDgbYYAAwAAAMDEBIAAAAAAMDEBIAAAAABMzByAAMA04vn21nVdQgi3zBuYzus34tyEAAB8hwAQAJhCGvbdtfhGLlS8K2gEAIArGAIMAAwvF8Dd1fMvV+7W2xAAAHokAAQAprWFdSGEfwK6OKhLv97bBgAARiQABACmFweBW2+9+OvWbeiT4dcAAHUCQADgM+KgqBQatWwDAAAjEQACANPScw8AAASAAMAEcsN071iZtzQc2CrA7xL0AgDU/Xm7AgAAV0jDuTiQixf3SOf6i5/f22Zd12wIKPwDAKBnAkAAYBot8/ql35+ZCzAXEAIAQK8EgAAAJ9V6HQIAQC8EgAAAPxD6AQDQOwEgADAMiz0AAMBxAkAAYAh39bQzjx8AALP7v7crAAAAAADcRwAIAAAAABMzBBgAgKHk5oK0GjMAQJkegAAAAAAwMQEgAABDqfXw0/sPAOBvAkAAAAAAmJgAEAAAAAAmJgAEAGA4uaG+hv8CAOQJAAEAAABgYgJAAACGFPf40/sPAKBMAAgAAAAAE/vzdgUAAJ4UQqg+pifZWNZ1zbYpAAD/0gMQAIChCW0BAOr0AAQAPqXWY0yQNJZcO2pDAIC/6QEIAMBwtvBvXdd//sWPAwDwLwEgAABDicO/mBAQACBPAAgAfE5umKiho2MptZd2BAD4mwAQAAAAACYmAAQAPinuKabXGAAAMxMAAgAwnNI8f+b/AwD4mwAQAPgsPf/GVFrso7Q4CADA14VlWVa/JAEAMJpcbz+/1wIA/FcIYfnzdiUAAN4gPBqf9gIAaCMABIAPSUOvUoASQjgcruSGX+bKieuQblurV0tgt1fGXl3PvG4AAOidABAAPqIUxl0ReO0FfaXttu9Lj8f2tmspI65XqXwhIAAAs7EICAB8QCnU2kKv3Latq6nWym557CpHyi5tK/gDAGBGAkAA4LQ4LGwNDAEAgGcZAgwAZOWG3ObUhuHeQdAIAADHCAABgL8cCdnOBn5xWHhkyHHLPIZ7QeTe/IDUlRZR2fwSApfmaNye63mYdu/1AwC+yxBgAOAfW4AR/4uDnW2o769BWWmRjzgQvLLs9Djbdul+vx77K2rzO545f63hYe9t03v9AIDvEgACwAeUetgd7bEUB4NnpUOGf6nPkbJj8TZxoCnAOUaPSQCAMYRlWVa/7ALAN6SBzd4QzpaeWaVt9sqLn2sJ4Eph017Z3CNeAKY0B2TtPZALpdNycoFuy/eleuxtWwqQ07rWvs997X0IALwphCAABAC+TUBzTi442wsDa+FdKbA7cpzcfq3b1o6XvoZamS2BJADAk0IIFgEBAOB5e4FYy+rTLfvVFpiJtz2y2nVrPYV+AEAvBIAAAPzkyCrOVx6zReu8kKVj6L0HAMzAIiAAAPzsrZDs7YVI3j4+AEALcwACAJ+mh9dxtYVfziwsU1oYpNSzMLdwTMuiHDm1BTxKryutc3r8vboCADzJIiAAwOcJANnjPQIAjCyEYAgwAACUCP8AgBlYBAQAABKG7QIAMxEAAgBAQvAHAMzEEGAAAAAAmJgAEAAAAAAmJgAEAAAAgIkJAAEAAABgYgJAAAAAAJiYABAAAAAAJiYABAAAAICJCQABAAAAYGICQAAAAACYmAAQAAAAACYmAAQAAACAiQkAAQAAAGBif96uAABAixDCkGUvy7Ks63pr+QAAUCMABACGMWKQdne4CAAAewwBBgAAAICJCQABAAAAYGICQAAAAACYmDkAAYDhxfPsreu6hBBumS8wV246x9+I8xQCADA3ASAAMLQ0lLtr0Y1cuU8dGwAAfmEIMAAwrFyPvLt64OXK1dsPAIARCAABgOlswVwI4Z9eeXHvvPTrvW1a3DXsGAAAfiUABACmFQeB29yA8det2wAAwMgEgADA9OKeeaVeei3bAADAiASAAMB09NwDAIB/CQABgGHlhum+MRef+f8AAOiZABAAGFo8b18axF2xAEj6vN6FAACMJizLsvqLNQDQu1F72Y1abwAA5hBC0AMQAAAAAGYmAAQAAACAif15uwIAAK3MvwcAAMcJAAGAIdw1j545+gAAmJ0hwAAAAAAwMQEgAAAAAExMAAgAAAAAExMAAgAAAMDEBIAAAAAAMDEBIAAAAABMTAAIAAAAABMTAAIAAADAxASAAAAAADAxASAAAAAATEwACAAAAAAT+/N2BQAAnhRCqD62ruuT1QEAgNvpAQgAAAAAExMAAgCfUuvhp/cfAAAzEgACAAAAwMQEgAAAAAAwMQEgAPA5uaG+hv8CADArASAAAAAATEwACAB8UtzjT+8/AABmJgAEAAAAgIkJAAGAz9LzDwCALxAAAgCfJgQEAGB2f96uAADAG0IIfz0mDAQAYEYCQAD4kDT0KgVeIYTDYdhWdrxfrpy4Dum2tXq1BnYtdS/V9czrBgCA3gkAAeAjSmHcFYHXXtBX2m77vvR4rGW73DFzddjKy5UvBAQAYDbmAASADyiFWlvoldu2JUzbK7vlsSu1ll/aTvAHAMCMBIAAwGlxWNgaGAIAAM8yBBgAyMoNuc2Jt3li+KygEQAAjhEAAgB/ORKynQ384rDwyJDjK+YxLO0jXAQAYEYCQADgH3sLheyt1PvLcZ7qRVha7KO0OAgAAIxOAAgAH1Aazns0bLt6xeCW1X/vUJq3UPgHAMCMwrIsq192AeAbaoFXrndfS4+/0jZ75cXPtfS+Kw3P3TsmAAB8WQhBAAgAfNtTvQ4BAOANIYTl/96uBAAAAABwHwEgAAAAAExMAAgAAAAAExMAAgAAAMDEBIAAAAAAMDEBIAAAAABMTAAIAAAAABMTAAIAAADAxASAAAAAADAxASAAAAAATEwACAAAAAATEwACAAAAwMQEgAAAAAAwMQEgAAAAAExMAAgAAAAAExMAAgAAAMDEBIAAAAAAMDEBIAAAAABMTAAIAAAAABMTAAIAAADAxP68XQEAgBYhhCHLXpZlWdf11vIBAKBGAAgADGPEIO3ucBEAAPYYAgwAAAAAExMAAgAAAMDEBIAAAAAAMDFzAAIAw4vn2VvXdQkhXD5fYDqX34jzEQIA8E0CQABgaGnYd8eiG08cAwAA7mIIMAAwrFxPvyd65un9BwDASASAAMB0toAuhPBPb72411769d4227DiVLqvnoEAAPRIAAgATCsOArcQL/66dZttuzTki3sC6hUIAECvBIAAwPRagrrWbUq9AQEAoFcCQABgOgI6AAD4lwAQABhWrjdebmGQXwkUAQAY2Z+3KwAA8IvcXH2beIGOdK6/+PmWbWpz/5XKAQCAHoRlWVa/pAIAvRs1WBu13gAAzCGEYAgwAAAAAMxMAAgAAAAAEzMHIAAwDItxAADAcQJAAGAId82jZ44+AABmZwgwAAAAAExMAAgAAAAAExMAAgAAAMDEBIAAAAAAMDEBIAAAAABMTAAIAAAAABMTAAIAAADAxASAAAAAADAxASAAAAAATEwACAAAAAATEwACAAAAwMT+vF0BAIAnhRCqj63r+mR1AADgdnoAAgAAAMDEBIAAwKfUevjp/QcAwIwEgAAAAAAwMQEgAAAAAExMAAgAfE5uqK/hvwAAzMoqwAAAL8utTDwKwen/aMPxacPxaUOAMgEgAPBJ67r+c7PYw41XD3U4auSb7Ttow/Fpw/FpQ4A8Q4Dh/9u7291MWS0AoJCc+7/l5/yY+IZhQPBbcK2kaUcR0N1OdRcQAAAAYGISgADAZ404UgQAALaSAAQAPk0SEACA2VkDEAD4pNKaS29PBqZ9XtYwPLPPa+tQXXlt9q7FOFoMn4rfHdfkCzG8On53t1Nrd+YYhjB3HL8SQ2AfCUAA+LD8pr92w7/nwaX0IFKqJ39Iam2vtbOU6+lrrW93PWjvkfftqkXjlzbS9u5aoL435mnZUWJ4R/xK3/93v1xg1hjedV2fjl/e5kwxDOE7cbwjhq02Sr+bt5Rv9bnnfqG0fUs7MBtTgAHgo5Yb6PTjrIeUtO50W6sPS5na9t7jW30L4d8b/7uTXVuUHsSueHCp1fnEQ9LyAFrbF8I4MbwrfiVPPuDOEsO74vfk90nNLDEM4btxvCqGvee0lNtavibvU34fsLZ9zz0DzEQCEAA+qPaX/dIN8VK290Z5re6ebb2OPGS9KdF1RPpQkyZPF/nXrTJvVHt4nSGGV8fvLbGdNYZ3/fy94XrMGsMQvhPHq2K4dt9wRvkerQQn8IcpwADAafJk4RMPPGe1OdKDw3LNS9c/HfHQKrPHXddpTx9HieHZ8dt63mJ4zJU/f73TFcXwuKfj+OYYvkXpD5L56L7WdvgyCUAAoEtvoigtM/KN9539PuvBr/Tws6fM3jb3OmOa2dnHbnVGDM+K39YpmGL4x9EYXvHz1/v/rhj+8aafw7x8K45vjmFLen69369byofQvp+o1XX0j1wwE1OAAYCm2tShkiMjyZZj01EWV4yKmGW60Gj93WIZbVMzQwyv7uvTD7yzx3CUfh4xewxDGKuve8wQQwk8OIcEIABQlU57Sqc/pfvPSNLV/mqfJgS31LWmNjrqyWnLLVesmfRG6fdZq1wI48TwK/FbzBbDu+JXaucps8UwhO/FcbYY5vcbb7jGMBpTgAHgg2pTYrY+DJ01Zak2ZXitP6Vz6O1/lAJHiAAAB15JREFUOsIw3/5WtXWPQgh/PRCVrmWetK2VycvflaTa08ZoMbwjfqUyd5k9hnf9/JWSR3ddj9ljGML8cXwyhlun2m4p33OvUqtr5j+2wFYxhPDzAwEA37R2w196SKo9ONXq3FJfum/L6IOePr3dqA8oo/b7CqNei1H7fYVRr8Wo/b7CqNdixH7XfqfX7he2lm+13ZPMLdU1wz0D7BFjNAIQAL5s7ea3tG/PX+r31Hf3KEQAoF/rd3q+f2v5nrb33EO4Z+DLrAEIAAAAABMzAhAA4AUsaD4+MRyfGI5PDAHKrAEIAAAAAJOKMZoCDAAAAAAzkwAEAAAAgIlZAxAAgFPU1t56y3IzS//e0h8AgLsYAQgAwCmWxNrv9/vr4+pF+Xvrl/gDAL7KCEAAAC61JAEl4J51ZIRmLX5royrfHvMt/XvD6Fbx+9to8QN4mhGAAADcKsb4zwP52rZ0e+nf+ee0TKmOryqN0Nx6bAh/J1PW6nh7cmXP+e+5dmcRv7+NFj+Ap0kAAgBwm2XUTjo1uLVt7dj0wb7nM39zXfZ7w7V7Qx9G5doBXyMBCADArfIReUtCr2ea3tbRfG+fxvik2sjKtVGX+eee+nrr3Fq2VKZ3JOja1z3eMKJU/MaOH8DdJAABALhVPg2vNNqv99hamdYD/penBpfOuxSL0vpwtRGVy3GlY9bqzI/rLVtrr/S59P1V+jqvs/fa3U38xo4fwFO8BAQAgEvVRuH1js4rlTs6su/LowLThElt3946a2pJl/y4tQROLQFUa69U5uiad2vX7i7iVzZK/ACeIgEIAMApatPw8gf/0qiffDpgq1wrIZiOHCr178sJwMWd16C3rTQ2W5M0pZhf5Q3fP+K33xviB3A3CUAAAE7R+1DdO7LnyLbedvk3aXPldXo6+fp0+1cQv/fUB/BmMYTw858eAAAz8WD/r9bUzNrIy/S4fH9tX17/3jpbda2tWVc699botLU60zJPEL9z4peXB/iCGKMEIAAAz1lbHzCE8gP6WnJv7bi7bEk+vikxMUvSdJbz2GqW857lPADeJMboLcAAADxnzyir1r6nkwdb2k/XN3xD30cneTQ28QO4jgQgAAC8yFOj/9LPo4kxfjp5JH4AtHgJCAAAp6mt1bW2jli6r7b+V+mYnvZKIwxbZWtvMm2tmba2vllvcuOpJMjoiZfR+3/U6Oc/ev8BRmAEIAAAp1iSV7VkX21f+nUt+bf2soC19vLEYqtsrb3S57TO/DzW+lK7dqOO3gIA3s8IQAAATnP2Sy1ax/W2t5aAqyXwau2VyuxdszAvIwkIAFxBAhAAgNPcPZVvy9t29ybZtkzhPcpUSADgCqYAAwBwujzJdvXItqdHzj3dPgDAmhhC+PlLIwAAZ1hbq6/2Eo5lW+kFGqV/147ZUmerrrXzWDvftWnGtTrTMgAAZ4sxSgACAHCtp95se7ZZzgMA+JYYoynAAADQIvkHAIxMAhAAgMssU1xHXSMvxij5BwAMz1uAAQC4zOiJs9H7DwAQghGAAAAAADA1CUAAAAAAmJgEIAAAAABMTAIQAAAAACYmAQgAAAAAE5MABAAAAICJSQACAAAAwMROSQDGGP/7uHN7qR+9fcvL1+ruKdO7HwAAAADu9r+jFcQYw+/3++ffV28v9aO3bz3Hbi0j+QcAAADAG90+BbiUgNuzfW+5RZoMrB3bUwYAAAAA3uzRNQDXRuSNlHAbrb8AAAAAfMdjCcCeNfdGIPkHAAAAwJs9lgD8/X7/rfHXsz2E9yXb3tYfAAAAAMgdfgnIXd6abCu9sfiN/QQAAADgm4ZIAKZJtTMSbD119JTJ90v+AQAAAPA2hxOA+XTd9K25pe2lKb8921trA6blWn3oOXZPGQAAAAB4mxhC+EloAQAAAMB8YozPvQQEAAAAALjeaQnAtSm6rX3Lx9q2o32r1XWkjS39PPN8zvK2/gAAAABwvlMSgK118fK1+PJ96ed0+1lTk1t9O1pvTx1XTrPem8gz9RsAAABgfq+bAuwlGwAAAABwnsNvAS4l7NbeCryW3Ot5C2/+duBSvXnZWhu1OmvtbFU7trS91fbS71qfS+e1VlfPefa8QRkAAACAdzt9BOCSiNqaMGol/5Y6SwmwdHupbF5PLdmV93utrt7zyY8tbU+3tc6xViYv26qrdZ574wgAAADAuxweAbhmS/JobYRgzxqCqS1l8+PSpNeexF/aVunYPQm1M/rTar9UryQgAAAAwPguTQBuVUsC1qa3rtWzp+20/rwve0cA7jn2zjoXpZewpO1IAgIAAACM6dKXgOxJUp0xym1P+2cmus5Ozt0pnQIcgsQfAAAAwOhiCOF3NMnT8xKO2vTetRdS1Lbl8rXuWi/3aCXoai/CaO1r9bn2Ao5SH3u25XX2HlfqR08dAAAAAIwlxnhNAnBvGQAAAADgPDHGc6YAt0bVSf4BAAAAwDNOWwNwLcEn+QcAAAAAz7j0JSAAAAAAwLMkAAEAAABgYjGEYH4uAAAAAEzq/5hJtlWUnb1qAAAAAElFTkSuQmCC')
