# Supplementary material for: Identification and functional analysis of non-coding regulatory small RNA FenSr3 in Bacillus amyloliquefaciens LPB-18
Source: PeerJ. 2023 May 15;11:e15236. doi: 10.7717/peerj.15236 (PMC10194069; doi:10.7717/peerj.15236)
Supplement: Supplemental Information 4 [file peerj-11-15236-s004.zip › KO/CK-vs-T1_map/map00333.js]

getPicJson('data:image/png;base64,iVBORw0KGgoAAAANSUhEUgAABH0AAAG2CAYAAADiAfpkAAAACXBIWXMAAAsTAAALEwEAmpwYAAAgAElEQVR4nO3d7ZKmJrcAUH0r93/Lz/mRY+IQQFBUwLWqpqbbVkTdfm1B12VZfgsAAAAAU/lrWZbl95P3AQAAAJjFuq7L/96uBAAAAADtSfoAAAAATEjSBwAAAGBCkj4AAAAAE5L0AQAAAJiQpA8AAADAhCR9AAAAACYk6QMAAAAwIUkfAAAAgAlJ+gAAAABMSNIHAAAAYEKSPgAAAAATkvQBAAAAmJCkDwAAAMCEJH0AAAAAJiTpAwAAADAhSR8AAACACUn6AAAAAExI0gcAAABgQpI+AAAAABOS9AEAAACYkKQPAAAAwIQkfQAAAAAmJOkDAAAAMCFJHwAAAIAJSfoAAAAATEjSBwAAAGBCkj4AAAAAE5L0AQAAAJiQpA8AAADAhCR9AAAAACYk6QMAAAAwIUkfAAAAgAlJ+gAAAABMSNIHAAAAYEKSPgAAAAATkvQBAAAAmJCkDwAAAMCEJH0AAAAAJiTpAwAAADAhSR8AAACACUn6AAAAAExI0gcAAABgQn+9XYEj67q+XQX4nN/v93YVAAAAuEhLHwAAAIAJdd/SZ6PlAdxPyzoAAIB5aOkDAAAAMCFJHwAAAIAJSfoAAAAATEjSBwAAAGBCkj4AAAAAE5L0AQAAAJiQpA8AAADAhP56uwJ3Wdc1Ovz3+xX9/ai8/Xg1Ze3HDf8e/m1d1+R8ctOWzntffuxvZ5YhN25J3e9ertI6pcpNCf9eEh+5OtQu09E0AAAAfM+0SZ/UTe827OjvNcNqyiodN5WYOFvno/LDsnNJjpqEQip5tf/9yeWKDatZzv004fSp5YjNL5fcOrNMJfEDAADAt+jedSCV3Dhq+VE6TmoepS00ztavpvw33LlcR0mX2rJbtKbJlXGmfC18AAAAkPS5WWniJzXtnWpa6owk1dLmaJo3lvNM169SEj8AAADfNm33rlIl74yZwdF7ekqmvbJu7kqo1C5XbjlavQentHVXypltdWX7AgAAMKfpkz5HSZ3ce1beVPOy5FKxd9DUTHtlHZW8r+eskuUqrX+LxM/RS6H345S+cLy0VVbtNAAAAMxr+u5d20ubt3+58XrqxrR/ofIdZZ9Z3t7WUejscsXKeWo5S5JQtfVptR4AAAAY2/RJn7f10oKoVQKgt2TCE93GnnZmvj1tEwAAAPog6bMTu9FP3fyXJHNqP2t+Rk39WiZ+7vbGcsXq8KTws+1XpgcAAIB1WZZfDy1RUs6+n+TonTi5v8fmmXs30NF7WWrnW/L3M9OGiZTUMuTGC8s7UrJu7lyuo3mcWc7asmq/0FW7rUqmKeV9QAAAAHNY13XepA9Qz/4GAAAwh3Vdde8CAAAAmJGkDwAAAMCEJH0AAAAAJiTpAwAAADChv96uQCmfowYAAAAop6UPAAAAwIS6b+nj09EAAAAA9bT0AQAAAJiQpA8AAADAhCR9AAAAACYk6QMAAAAwIUkfAAAAgAlJ+gAAAABMSNIHAAAAYEKSPgAAAAATkvQBAAAAmJCkDwAAAMCEJH0AAAAAJiTpAwAAADAhSR8AAACACUn6AAAAAExI0gcAAABgQpI+AAAAABOS9AEAAACYkKQPAAAAwIQkfQAAAAAmJOkDAAAAMCFJHwAAAIAJSfoAAAAATOivtysAAABPW9f1n59/v9+pcUrKSE1TOn7JNGfq8aQzy9w78fOcGeMHnqSlDwAAn7Ku6/L7/f75t7/p3Su9yTwa7+pNdW6a0mV502w36+LnWbPFDzxN0gcAgE+pvYmM3QxvN8tv66EOXyN+gJFI+gAAQCPruv5xg7/9HGtBEY63nzb8vXTeuS48ubocLUNs2tb1R/yIH2hP0gcAAA7sW2ukbo73XWXC95CE42/jpsZLTZdydHO8lRPOt2YZ9tO2rv/sxI/4gbd4kTMAAJ/VuptNacuEkve41NQrvLE+O9/Sd9S0rv+oxM9//y5+oC+SPgAAfFJ4Y9niK0ZXblS3G+ajF++WzOvsePv513ataVn/EYgf8QMjkPQBAOBzwpvTrUtKTslNaaz8llp9Eap2vFZmuVEXP3XjtTJL/MCT1mVZfnYeAAC+ItYCIfWOlfDvqZYM4bBYC5Cw60vsnSbhPFLzSS1L7kW8R/NNlRmWH1ues/UfkfgRPzCKdV0lfQCA5x3dNB19RSbG9QyzGP19JqPXf3Sjr//R6w89kfQBAF4Te5pb86WZ2BNr1zSMbvQ4Hr3+oxt9/Y9ef+jNuq7e6QMAzKHmfRklarsUPHmzkuta8aRe6nFF7rPS++FXy209fgst5zlDLPSqZN2Ovv5Hrz/07H9vVwAAYG9d1z8SLtvv4fC767C9mDX3CeI75lviyo1Ry2WZ4QYtXIbt96vLVjt9yYuAW2s5vzfq/xUl63X09T96/aFnkj4AwGv2yZzYzXb4VZynbgpq5xO2DgEA/vvg5up5MvZg6Gj8s/OZhe5dAMBrRniy26LbVslXerbfYwmk2O9H5ceGh/PI1SPWXW6mLhhHX0kKx019can0a0r7v6e2Z+6rRrn5HtXnKH6Olp8/2U5QLnUuORu/pftJ6d9bT9cjLX0AgG5tF3dvvdyz9klf7CYvbK0UDgtv4Er/j5UVS+zsxw/LyNUjvAmNjTuq1LLEYiz1jp/Y/0fl7suKbbOS7RL7PzZdyfxK1gn/ZTsBI9HSBwDoVk2y547EUHhTdjT/0vJKxw/Lb/3EMnfjGE4z603m0XKVbPfYOLFyS7dfyXix+R79XlIm5WwnuKa0FWQ4bmrY0fmstlVs7OcRWwBJ+gAAj4t1M0r9LddFae+JC7Fc641wvBZNzu++yEx1W7o67uzeuvi/e74j3sz0yHaC/4qdP8PWvKluYCVdbMNxwvFryo4le1J1HIGkDwDwuNwFU+yiLPX7067O+2yC6Kq31xt13t5eb89/FG+vp7fnDzVKz/sl5bR+8BDrDh2b76gkfQAAAqWtiFJPGPfDUu/7SL2MNbyRSz393I+be4Kam0c4bfhz7J0jR+OOIHbTULMe9mXEtlWu3Nh6z3WlS/2tJB6O5peabqRt+SbbCfpxdt+ItfKZjaQPANCto5vjO+d7drzWw0rmm5quZB413dBmuhiuXZYrMXFmvDM3LblpW8QC/2U7QR/OPnxIJV1nsi7L8nPgAADo02itaL7iru1yVK546IPtBGVyD25yLdvC8Y8SMrGHREe/l9QhNY9R9u91XSV9AIA2Rn5C1uO10GgXlpvZ4+DO7VJyczRKPMwcBzNtp9HNHGfU6e0dgL1Y11X3LgCgnREvsHq9aRhxXW5GrHtpHNy5bLO9RHTEOpfEwWzbaXQjrvNezzvMSdIHAAAAGNZb7wAcgaQPAAAAMDSJnrj/vV0BAAAAANrT0geAadQ06w370z/9dKjmZZ+xvv8jPc0q2S6l267kxYyxcXps8l37wtfR4yDmaJly2zv3dZWRiIN/tY6HkdaLOHjOlTiLlbF1K7L+rznzEnT7QRlJHwBu8+RFUM1XG1JJgTPJhLPCvue5eW7j74eNcoFZsl1Kt13N+jpT/ltqkmKjxkFK7GZp//vRC3Nj047qy3GwuSMeRlsv4uB+V+IsHHf7nXZqHgKF49gP4nTvAmAKNU9HY+OWJmGelHrqtf3eW31jSrZL6bY7W9ZIF3/bBWs4bFnGjoOnjLStc8QByyIOehS7hpjluNOj2D6wDV8W+0EpSR8AbrGdcPf/54alxgn/9tSJPJxfrF5n6l8rdTHpInNuYbx8MQ5S+9fRTcBMxMG/auNhJuLgOWfjzLq/V2z92w/K6d4FwC3C5tPb79uw/d+2n1PjhOPeLTa/VJ3P1L/lBcnsNztP6XU9HtUrlWQcTeyGdt/6LrcPtVz2Xtdjab16rX+tt+Oh1/X4tTi425k4+8Lxpme6bp0j6QPAo2IXVqlx9vaJlSMtLwpK+pMfTXNn17GeLn5KEhRPvjeppvw31mPpU+Oj8Xq7CG7Zoq1m2hb72KhxEBv/bVe2R4t42Nejtjxx8F+p7jRveyvOWnh7/r3Rkuo+kj4AvKKm9U6q1U3497DcsOzWFw1n3iNUe4GaumEZ7QlhzwmfnuRe3DpDHJy13+e/0KRfHOSVxMMMeoiDL6znlJo4G+H8MqKjB2+Oh2W80weA7sUuurZWP6mEz36a/XipVjdXLh7ubsUTlj/aRXhJ0uvuLnxPdxGsEYvl8O/LMn4cXFHb0m9E4qBcTTyMpqc4mHk9l4gtf+waQsKnraN9YBtnWRwPS63LsvysFADucNQyp6TbSmx4bl4l48bGj3UJCIeHw1K/h/U/6t5V8gSxdpo3xC58c3XPvSMhHCcs6yjZF5aRKj9V7x6NHAe5cTe52IkdQ2q6h5bWpcf1GZoxDvbTbN6KB3Hwb/mjrIcn46ykjNI6jLB+ezfK8fBN67pK+gAAbYx6ETtqvXt1x/qMddu8ex5cc+f6vDMexMHfRlkP4gzy1nXVvQsAAIC/SUjAXLzIGQCAruW6WfA94oEniDNmIekDADQz6kt0aevuOBBnY3hqO4mHdkZs5SPOIE/SBwBoYrQbBe4hDlgWccAzxBkc804fAAAAgAlJ+gAAAABMSNIHAAAAYEKSPgAAAAAT8iJnAAAAphb7+lbNi6C36VOfcvd5d3qlpQ8AAABT2xIxv9/vn381n2HfJ3L2ZeWGQQ8kfQAAAAAmJOkDAADA563r+p/WP7FhMBLv9AEAAOATUu/eWdf1j/fzbN2/Yu/siZUFvZL0AQAA4BPOJnFi7wAK398jCUSPJH0AAAD4PC9hZkbe6QMAAMCn5L7epcUOM1mXZfnJaAIAAHzb/h02s8m9y2cbtv85Nl1MrLvYrOuQ8azrKukDAADA3Ekf+KJ1XXXvAgAAAJiRpA8AAADAhCR9AAAAACYk6QMAAAAwIUkfAAAAgAlJ+gAAAABMSNIHAAAAYEKSPgAAAAATkvQBAAAAmJCkDwAAAMCEJH0AAAAAJiTpAwAAADAhSR8AAACACUn6AAAAAExI0gcAAABgQpI+AAAAABOS9AEAAACYkKQPAAAAwIQkfQAAAAAmJOkDAAAAMCFJHwAAAIAJSfoAAAAATEjSBwAAAGBCf71dgbut6/p2FT7p9/u9XQUAAAD4tCmTPvtEj+TDO2wDAAAAeNd0SZ91XSUZOrDfBrYJAAAAPG+apM/WskRyoT+/38/2AQAAgIdN9SJnCYV+2TYAAADwrCmSProPjWHf4gcAAAC41/BJHwmfsUj8AAAAwDOGT/rUuJpsKJn+rYTGuq6SKQAAAMA/PpX0uaqkRdFbrY60dgIAAAD2hk761HTt2sbVGgYAAAD4gqGTPq3su0bt/4/9S40fGx4bJ/zbUX2ulgUAAAB80+eSPrHWPltroX1roN/v98/w/c+p8ffDc+Psy44la2J/P1tWr0arLwAAAIzor7cr8KSjREPte3HOvuMnV49cQiQ3P4kUAAAAYO8TSZ/Yu39y7wNKtd5pJVfmvl6SOAAAAMBZn+veVSLs3nXnfAAAAADusC7L8hv1c98lX+/aJ1ZiLWjCblEl4+yVdKsKWw4dtSIq7f6VmvcI27Pmy2sAAMD9XKPDXNZ1nT/p06JcB7/2rFMAAOiLa3SYy7quuncBAAAAzEjSJ2LrNrX9W5Y/u1z1+i6efX3PTtPrsgEAAAB1JH0Sthc5x17o/GaTx6P3/dTqadkAAACAdiR9AAAAACY0fdIn7KIVdmUKu2+F3bpKywvHryljPzxXRmqa2Hxiw2uWLTb+aN3dAAAA4MumT/rsP8G+ddUKP5m+/W0/Tsnn0GPTp+aVq9OWTDkqY5sut0yp4bXLth+/pt4AAABAH/56uwJPyb2r5up7bGLTlyRBYgmVmjJKkjdXxBI/YfneAQQAAAB9+kzS52ktkiFHZWxJme3nlsJyJXcAAABgLNN379q81f2oxXzfqLtkDwAAAIxtXZblN+qN/b6lS8l4sXf5bEqHpYTl55Im4TxS08XKyC1DOF1q2jPLVlPvI6XbDQAAeI7rdJjLuq5jJ32WpezA5ODVF9sDAAD64zod5rKu63e6dwEAAAB8yfRJn/0nywEAAAC+Yvivd23vk0k1Q9Q8sS+ajAIAAMAzpmjpE768mD5J+AAAAMBzpkj6bCR++iXhAwAAAM+aJunz+/20+OmUhA8AAAA8b/h3+oRSiR9Jh+eE69+6BwAAgOdNl/RZlniSQQug50jyAPBVqdat++uQ7e+xYaXzqJ0GAPimKZM+MSNdGOkOBQDjyT1gin1t9OgLpEdlAQAcmeadPgAAAAD86zMtfQAA7rK12LnSAifs7pX6fd8yaD8sVoewK1nu3Ydnu5sBAP3S0gcA4IKaLlrruv7xb28rI/b/No9cUiccL5Uo2n7PzQ8AmIOWPgAAJ9W+kyccN9cyKFV2rLVOSR2O3iHknYIAMB9JHwCAC8IEzJmEzH7cJ5Mvqfnp6gUAc5D0AQA4KZYs6TVJEnYBy+l1GQCAOpI+AAA321rO7BMusWHLkv+8e6zMfRlHL3IOx0/NDwCYg6QPAEAjqcRJ6t08LcqunZfkDgB8h693AQB05OlWN1r5AMC8tPQBPiv21Zw7b3xSn06uHe+uF6yW1q/3edQSB3XzHWUeTyrZFrnPrMfGyc2r1Xqr2Q6jbbPUejrq+lazfG+tk1bxth+vty+6jRZvAD3T0qdDTnDwjP37LGLvwrhrflfG27+3o3V9nzj29Hh8Ewfl8x1pHk8p2Ral22v7e07LdVcyvzvme7fc/rDf33PDSryVDGkVb8tyvAxvbfeR4g2gd5I+AANxIcyyiIOelGwL24tWxBsAtXTvAogIm8anugDFxkt9Pae0/NZdN/Zlhk3m97+HXwIK63JUXuk6Gok4EAd3qu3iF1vP4c/78cK/h/M+G7exuvUitgxnytik1tP2czjN0Xp8c18RbwDfpKVPh+7sVgD817qu//wLm/nH/g/fjxD+XtK0/mg+LZYp7LoR+6RzWPfUeKllCuu7n+ddy3YXcSAOepLbTvufc+PdFbexefag5v0z+/09XIbc+kste+l67HVfEW8A89LSB/i8kgvr2M3E0e81am5WaqcJb1hy44Q/l9hfuF+p59vEgTi4qmQZa7dXi/HuiNvebr5r4yscN7c8qbJj+1Lptm2xr4g3AEpI+gAkHF2YP1F+qtl7OF1p8/j9U9Y7XVm23oiD82aKgyNXbsDvWAdPxO1eD9sxjOczCZn9uE8mKlPzK933Y8QbAMsi6QPQtdQFe6rJfMzdNy5hM/1SLtTLiYO+xbZFzThPtw5rqST2nhBLCrxdp5SafaU2lkrGEW8A37Iuy/Jz4OzL2ydU+IrSJ4VHrSlS73UoGVZSfqrOR3WPvZch17KjpJ6pcffr4WpLlKeJg3g5X4uDs1LbIrZOwnFKy01tk33yIFXmXXGbm2cPalq5HO1rJfvfXsl6LN1XcvXfly3eaMV9CMxlXVdJnx7NeLA9ugDJLfNMNwdfdyUOwnKejIWnWkjMaKZlEwfnzbxsOT3EzFfXfSsjnW/EGy3YhjCXdV19vYtnbCePrUlu6mnP0bSM7UocvKWHi+hRzbRs4uC8mZctp4fl7qEOI5PwGa8OAPyXd/oAQzn73pBceXuxJvjheK3nO9uF8ojN8N+Ig94TnleNGAdXhNvzruUOYzXX/ai2DjNssxb7VWq/Ly0vNf7R8O3nM/W+uwvUVnbLeAPgGZI+vC53U7Uffue8S+Zzpo98qozSeZV0eSsdr9V6vOtG9Y04qH3PSMs6pOY7g9Eu/N+Kg1Ssz2K0OLjiyZZgJUnvs3VJvQ9mFK22Q1hG7XrJvVenpJvzWXduvzviDYBn6N7Fo9Z1/edfrNvWNvypLl018znqmlQzvyvj7ddRab1bJytatHC4Ggd3XNy6cGVZxAHnjJwsmYntAAB/0tKHR7mZam/EddqyW8zVepx5Mlzy9ZVwHrnxedeV7oK2P8vyZ6uto5aXYbylWpqFLcFS3WpKpo3F+IzdC0u2w/b32DSp38PuV/vxUsNi86vpFhXGyL6+uWNMafkAfIeWPh368sl5u3gZ7R0nW523n/fDUgmK8O9H42/OtnCJzaukPqnx75SKg7CVU4vWPvt51UwT1ie8MdvXOzc+fTgTB7Y/ody2DeNgf4yLxU94w55K+JRMmxt3xnjMLVNsHy1Zd6nxjvbr1N9z04XbK4yB/f9nygfgW7T06UDJTf5XjJDsiT0hjF3Axy4o98LxalobnGkxEEukxOobPt3MPZG+y9NxcHb5jsaNbXP6VRsHRzdTtj8xsYTgXukNeuqcUjIufwvPv7lxwp/3w2q2WazVUG6eMaljVGn5AHyLpE8njpoEjy58Ipb7W6rZci8JoVwdrtTvbMJhpERF6zi4KzZiiT2+5ygOYrEIm7PHkbPHHPEYV7Idrqy7K9PWxkXr8z0A3yDp04HUibyXJEcLpYmSkhYyT3nixr/kIq60HiMkKlrHwdXlvFpuybbrJZ5Jeyq+bP/5ha03W5VFndLt0Ms6vrsevSwnAO+Q9IGIni6QSpOBEhXnXEmWpd65kOp6d6ZbHs84Ewepd2jY/t9Sm5hPdZk9ip/w77lpw3odjXt368knlG6Ho+N2WFbq3Tg104YtgFLb+ihGYg+KasoH4JvWZVl+TgZ9+NrNdsqTLVZq+tPn6pW7eD4atg0Pfy+ZV6quuXJTF4KpYbnx734yuelhP7i6f+bG/+q+PqKz28r2B1pwvOBuYgzmsq6rlj69+vIB98nlbtU3vrTlTU0LgjN/K1Vbtzdiscf4b/3U1Hs3xtQqDmx/oMaXrw0BOE/Sh1NGvlnp7YLpqRYzdyUqvhILsVZRpdsuNX5vsXjFF+Og1Be2/+YrcUCeOGhr1G5a4uB7UtdFR623z7TufmO/KKlnqqV/quV+b62ARz3ekCfp05HR+l+PUMdQTxcgT2zrpxIVX4uFM+/++YIRl/OJY8KI6+WKEZe3p3PDLMRBOyOuy82Ide81DnqXW2+xd0+lxjuaR+p9Wncr6eZf8yqAo/q/te88vV55hqQPvOTpg7lEBQAAb4m9jDz1wvPelFwXu3amV5I+nRnhoAcAALAs9yRuSr5uF84/nDY2faqeqS/0tVDSgmk/XqyusR4hYX1Llyv3FcejujGm/71dAf7LTgUAAPSu9t0z+2RD7h1Av98vmuhIJXzCMlPT7+sRlpmax51yy7r/uWSd7P+PTbf/PbWejurGmIZv6VOTkU1lP8/ML/dirrNa1K8HuYxw6fYqWa81n0TvQW2mfOR4ONp+Z1+Ed3Zeva23mlgYOQ6OHC1bizjq1ZeOBylXtv9ox/+UL8dB6+1f8/fefDkOQq3iIjX9l5xpobFPnGzeusYqTTKcSTjlYqj02qzm/UNHdSpxtl5Hv5eUyfiGT/oc7bxH417JTm+/txA7MK/r2uUNa07NgTSX3T8zn6vb9ilnm1KOEg9H26/li/BK5tWz0huXEeOgxNEx+WgZa47/vZr9eJBzZfvHph05Hr4YBy22f8k8RvLFOAi1Pi70fh3whJoETjhOSWyF6zj8/WxcPhXPqXNHar1dSfjccQ9597mvdL3QN927OpDKxMeeXvbs6IDTMpO9ze/MdD3ZTqbhsGUZNx5KbtSfmtdIwlgYPQ6oN+PxgHrioFws+TNL8kMctDFDLLQUi6tt+LLUx9bv9/vjX2pYbLqaVjWtbPMsTRqHy7Cvc6qM3DhH6+Wo7m/ax8jZZeA9w7f0aWUfyLEDwtFT+Nj0sfFSjg6KvQvX2d0Hgv3BNLVtRjoYhett9HgoldpO4X549uQ44voqeYIy4nLVCveJGZK8pb56PNj78vbffDkObP9/fTkOQrVxMdq14JNi1+t3xtY2/VELmO3vuXuK8PouTLKk7uFyCeKS6839/GLDwzqVOKprrI778cJyYvefqfVVOu+n7u241yeTPrEA34I6daMZOxDEkj3h9LED0dU696rVstbIHeRSel6XpXXreRlKHS1Di4TP1Tr0qvaione5Y/L29zuPLb2ux9JjWa/1L3Vl+7d+Atyj2c8LV/f/Fg8JUvXpyexxEHr7uDDLejzS+pyaSxzlhh39vWSamvLOLHNJUqxVuTXrsbTcM+u4dp7065NJnzMtbq6U3eLE0dsOF1ummjremRQ6ujl8a13m4qD2YqWneDgb30fb6exFfM34PcfC0Ti9PcG8cpx7eznemH+L48EscXCl/rEnwK3KeoLzQl/1XhZx0NJb+2PJefTO+feiNK64/mD+7fXZQx3o29RJn9hTgjeUtji4K2HUGwemf6XWw5fiIaa2yW1s+lR5vcolvmLDv+QrzYsdD+K+sv034uBPX9v+G3GQVxIXX4qXUrl1ciW27rjnqt3vU+Pnymm139x5nRlr3Rb+TaxzZNqkT483ebmWJ/uuYfvxt7/PonU3jR6385Gj+n4pHu4QOyH2us6OWh2Kg7+lLnRmWAeOB8dm2dY54iCtZPv32OrtDHFQbobt/ZSS9XQltu7aFvvE3pXxc+W0ahV2Z9L1zh4qfMe6LMtv5IA52olT4+aahMcOADUHhfDpQ+nJ+GqXqSflss3L8t/myLkDcVheTTm5Zs81LSd6NEo85PrSl8RBbJyScnLj5Op3NLw3o8ZB6TSbo+NJ6vevJI5njIMW238/7ZUnzeKgrZL1ecf2vxoL4qCtt84LsWlr69Dj+nzCmdi6M+l4pqX3mWu+q9v8yzFD/9Z1HT/pwztGPbiNWu+ejbpOR613r+5u2pxK/LUum2vuWJ93bv87y/yyO/fRJ481XOO8MKazy1+SWNmECdrY70cP0FPDUmWl5rmfLpc8zj18Oiof3rSu6/K/tysBAADAuHLdnLakSCzREkvqhEmUcLzYsNT89n/PTRe2SN/mH/v/TPnwpmnf6QPAHFo222c8tv+32f7EiItxhcmT3Djhz/thpUmVWGLmaJ4xqZZMpeXDmyR9OM1BjY1YYFIrzlQAABIESURBVFmeiwPx1re7t4/tP4a7tpPtPxbnhW+qfedi7fa7Mm1NgjDsutW6fHiKpA+nOKCxEQssizjgb+KAZREH/E0cfMs+OXLnS5NbubsevSwnLMsEX+8CAADgulZfYUyNG3sZc8zR1/iOpk19iSz18ujU37dxcl+TO5oe3uTrXQAAACzLooVKjHXCyHy9CwAAACIkfJiBd/oAAADA/9NNi5lI+nCLVD/X2ulLPsnpk539uzMejn6nP3cfH8RA3+7Y/qn3PNj+/XryvMA4nrx+hBwxw0x07+IW+7f3b/9qPqm4P9CWHnQdnPt1RzyU/k9/7oyH1DD6cff5wfYfw5PnBcZx9/kB4IskfRhG7MSvny0QHhscF76n5qYQAOBLJH14zbqu0SSOi/dvahUPbvjnUBsPW+LH9p/D2e3PXFwnECMuAOp4pw+3SvWn3t+YbT+Hw2L247m5G0+reIjFgXgYz13HB8Zw5/mBcdx5XmBcrY8PAF+mpQ+32vpjxxw9tWU+4oG91vHgYn8sjgcsizggTlwAtKOlD69xYmbvTDyET3M93Z1H7XaMPf1lXGe3n9Zec7EfEyMuAOpo6cMjchfitRfomm6Pr0U8hNtfPIzrajyExwM3/mNpeX7YymM8rc4Lrg/m0vr4APBF67IsPydHWsv1xd6G7X+OTRcTe5Kfmhf9aBkPuZY9LvbH8MTxIVY+fbh7+2/j2vZ9e+q8wFieOD6QZx+CuazrKukDAACApA/MZl1X3bsAAAAAZiTpAwAAADAhSR8AAACACUn6AAAAAExI0gcAAABgQpI+AAAAABOS9AEAAACYkKQPAAAAwIQkfQAAAAAmJOkDAAAAMCFJHwAAAIAJSfoAAAAATEjSBwAAAGBCkj4AAAAAE5L0AQAAAJiQpA8AAADAhCR9AAAAACYk6QMAAAAwIUkfAAAAgAlJ+gAAAABMSNIHAAAAYEKSPgAAAAATkvQBAAAAmJCkDwAAAMCEJH0AAAAAJiTpAwAAADAhSR8AAACACUn6AAAAAExI0gcAAABgQpI+AAAAABOS9AEAAACYkKQPAAAAwIQkfQAAAAAmJOkDAAAAMCFJHwAAAIAJSfoAAAAATEjSBwAAAGBCkj4AAAAAE5L0AQAAAJiQpA8AAADAhCR9AAAAACYk6QMAAAAwIUkfAAAAgAlJ+gAAAABMSNIHAAAAYEKSPgAAAAATkvQBAAAAmJCkDwAAAMCEJH0AAAAAJiTpAwAAADAhSR8AAACACUn6AAAAAExI0gcAAABgQpI+AAAAABOS9AEAAACYkKQPAAAAwIQkfQAAAAAmJOkDAAAAMCFJHwAAAIAJSfoAAAAATEjSBwAAAGBCkj4AAAAAE5L0AQAAAJiQpA8AAADAhCR9AAAAACYk6QMAAAAwIUkfAAAAgAlJ+gAAAABM6K+3KwAAAD1b13X5/X7R4Zvt77FhAPAWLX0AACBhn8QJbUmdMLnz+/0OEz65cgGgFUkfAABoINUiCADeIukDAAARNUmc3Ljruv7Rsmf7ORwWjgcAV0n6AABAoGXCZ+vutSV0wm5h+3H24wHAVZI+AACwU9tN6yhRowUPAG/x9S4AAAiESZrw99jLm1PJorPv+fElMACukvQBAICdMMFS2vInl/ipKSdVDwCoJekDAAAn7F/IvE/Q7N/dE3uXz3682Ht8JHsAaGVdluXnxAIAAPBtta3RgL6t66qlD8DR09WSp6+pp7it6nY0322cVl+bmVnqZaq16+KubX5Fbby0mFeLsno0Q5zcsY/HyuxxX2B+Nefm/Thnjl2tY/zt48Jb86ZvX9xfwrKPzptnz6tvX3P7ehfweaUH4dx4dx3IS048PvFbZ/+p5Cvrr8cL5tJ3jrSoe6tyejVDnNwx75YvKe7d9sWtu46trct+8wth4bzvrkfp+W+/H+eGHWkd47MdF5jDF/eX2Av576jL2/udpA/A/4tdOL6dmU+J1aumntv0EkX/sj4oIU6+4Ymk+kg3RrXzvrsuPZ6XAXqlexfACWe60eyn2SdtYl20wmlLxV4keqYc0usv90LW1Lj74bGmxNvvqZfBxsbfTxOrZ4mSOof1OzOfmfUeJ6VN9GtjIbeMM5hxmYgr2bfO7Melx+rcMTZXxtG8Ss8PM+/HtDfC/lKyD+TqFNv/9o7Oq6XXUU8+WNbSB2Bnf0BOHYz3T4BjJ4TUE+L9SSI2PPX/GTVN37Va+K/U+ktt+9jw/bDceKm4OIqjq/FSWuewfmLmXyPESWoeqeUoiYXcMn7Nuq5/rLPUz6lpjoZvw8JyU78f1euojKN55eZZsk5K1sPTSvatM/tx6bE6d4zNlRGbLlyOo+sA+zG1RthfjvaBVF1z583cebrm3Jlaf3eT9AGotB2kzx6oj27OtxPB3Xq54B5VuI1y63N/0ZAa7+w2PxsvR3GcutCiTi9xkpu+NhZa12lktRf2Pd0Y3ZVIuLIezmh1zsyVcWY/Dh3Vs2QZYmVcPVa7FuCMnveXmn3gjvNXeKx9ar45uncBVNqfiFpdKO0vpq8oKSM2zlOJppnVXrBfiZ2SeEk9vWpdF+o8GSelxELelePj0UV/mPipLafXREJJPVrEWlj3o+NeK6Vltzi3t7o+yJUPd3pyf2klligvnW5Z+us2qaUPQKCnk05K7Olo73XuXav1l2pC/7T90/gzYvHF+HFyZh5f3vaxpMJdLSNK99kWrWOe7FaQq8PVY1TsButKmWfqUDLsbFlPenv+zG+k/SXW0rJ0umXpJ9mzWZdl+fVWKYAnxZ4Mpp58lzwNDy+mU+XETgy1Ty1zfy+pQ8k8ZlPaxDjXzzs2bWp7lkyfKqemtU6uziXjHy1HaczOYvQ4KTnepJYjNU2qzHC6WYTngZLWNkc/x/bBcHhuWG662DyXJX5eKy3jaD3ULHvpspWojb1YfMf+ltu3UuOE5Zw5VueOsTVlhMt35tgw6zGdcqPuLzXXuEdJo9g+1WKfS83jzn1uXVdJH4CeuNiiRm28nI2v0htemMXVpEI4XU83RrVl7H+PjRMOS0mthy8cP46OkyXH0aeOtY7pvK3F/tK6DiPvF+u6eqcPXFVyocN7RjpAj3xC4XlXEjjLcn3fcOxjZrX7x9H4+7+nxo0Nr6lHTbmlZZTWqXQeJethNi3O7a4P+Aqxfg9JHzjhqAsF/RhhW33paSfXXYmXK0mi8EJMvMJ7JBL6V3qsTh1ja8qA0bXYX1pKtXQcle5dUMlF0rhsOwBGVntjFBtXIoEc10owF927oIKLpPF97R0CTxq5q49YaEccsCzi4E5nulGdLeMqccATxBkck/SBCg7O40u9RJPrRtw/xEJ74oBlEQf8TRzwBHEGef97uwIwAk1d5yLxAwAAfIGkDxyQ8JmTxA8AwJ9cH8F8JH0AAAAAJuSdPgAPqn2RdOxp2ygtz67Wfb+uSspKPZnscX19KQ5SWsZHWN4o6+bLcXDX8WHE9SEO/tQyDkaKjZ7iYFufva+zWuKtb2c+tjLT8fBOWvpARukJb13X//z7ujPrIZxm1vW4XSwcLd/+5Lf92w/v3Vbfff1r6r7f90rLujrPp5UcM0aPg5SW8RGWN5ovxsFdx4eRiYN74mC/nkbQSxz0fv484+54m+VY9LbS+6nZjod3kvSBBnq70Xxq3rn5nDnhpW7iZrSPk9iJLfW0wwktboYnkuKAZREH/E0cXOe8cN3b17OQSv44HtaR9AE+q4eLmTBRWNI0ePSL2L3UBe3b2+VNX4yDlC/Hhzj49vbfiINzcTBDwmfvzTgobZ08C8edPsW2wRePh2d5pw/cLDxJp7qklI63L3M/Xvi3/QVPro9sWNZ+mv34V+YTG3508ZKaX2y5c/UudbZ575XuKGfrsl/3I0ht69h2i8VTSVlnx0vNpwel9eq1/qVaxkerevRk9jjoZfvH6tMTcVB3nrh609frenw7DnpdL7Xuui65Ug/KzJbQfYqkDzQUO4mEJ4zYCSSVOImdcPblx05OuSRIrpz9vHLzr53P0Qn0qF6xMkrrXePsCaTFiecoKRabZ28nvaP6psYpWc5YWUdqbgzfWI8l6+tovNj4bztzAdsyPq4QB+2cSYa/vf3D+jxJHLQ/T1w9R4qDcbx93kk96KypB38r3QeoJ+kDDZUckFIJjqNyYwmT0ove2guEXMubozrmyr1in2xKlT/SCaGkJUrqonWmJ0MjbbO7fTkOUr4YH+LgX1/c/htx8K8zcdDjw5EzxMHzRo+Z2Ry16rYflPFOH3jAXU8kU4mQ2PxLxrtSRmldrsx7a9kzuv26Sq2v1FOoWKugUeT2g6vNo3PrseeY+WIcpFyJj563cQlxcM/xYbS4EAdt46D343+KOHjOXdclXFNy32I/qKOlDwyixVOrFk+93nhyFnYpG1nNukslukY5kcW65+23YfhzOCwsJyzr7Dx78KU4SGkdHyM+1f9yHNx1fNgbZd2Ig3vPE70d/1O+HAdPuTveRj4f9aB2ndkPyq3LsvysGIgrPWiXdNWJlZeaLnXwitUnNm54wspd8IR1SJ34YmWk5hMrL7eMqeljYuOW1DXGSbmdUdflqPXu1ajrc9R692rU9TlqvXs16voctd5fNer2GrXejGddVy19IKe0dc3Zg/ZR092S4SXDSppHxn5P/Vwzn6vLklJabwAAgK/yTh94iIw+AAAAT9LSB242Sl9yuGr09y3RhjhgWcQBfxMHPEGcQZ53+kABrXTmY5sCAAAzW9dV9y4oMcNXo/iXhA8AAPAFkj5QQeJnfBI+AADAV0j6QKHf76fFz+AkfAAAgC/xImeolEr8SCb0J9xOthEAAPAlkj5wQix5oAVQfyR5AADYO3p4W9IyfF/G9kDYdSe9kvSBRhzoAQCgb7Ekzf73koRPOC30zDt9AAAA4ECsRY8Hv/ROSx8AAAA+b2u1syVySlvxSPzQMy19AAAA+JR1Xf/5F+vatQ0v7fYFvdLSBwAAgE+RxOErtPQBAACAne2Fz7Vf84LeSPoAAADATti9a1n+TQTFxoNercuy/AQpAAAAs9snbcL74PBvqXFzZUBP1nWV9AEAAIC9sAWPFj2MaF1X3bsAAAAAZuTrXQAAALCT694FI5H0AQAAgIBEDzPQvQsAAABgQpI+AAAAABOS9AEAAACYkKQPAAAAwIQkfQAAAAAmJOkDAAAAMCFJHwAAAIAJSfoAAAAATEjSBwAAAGBCkj4AAAAAE5L0AQAAAJjQXy0KWdf1n59/v99jw3N1Caf//X5F5aemDX8+UzcAAACAp1xO+oSJkH2C5c7hJXU5W8/U9KVlAgAAALzt8e5dqaRI7fBQKuGyDT9T/r5MyRwAAABgJK++0+coUVM7fF3XZEudK/VJ2XcZ08oHAAAA6MlrSZ+ablS54fu/by16riR+asW6iAEAAAC87bWkTypBUzt8//dSLZM0sZdEAwAAALztc59svyPhsyyLxA8AAADQlamTPrmva4UJGl/iAgAAAGZy+ZPtYQuXVMuXVLLl7PCSOuztX7h8RuyFzSXzBQAAAHjDuizLT7ICAAAAYB7rus7dvQsAAADgq5olfXLdpo7+tv3LDbtat7Ofgi8pt6SMlsvTSm/1AQAAANppkvQ5eulxyafWw+m3T7S3cFS3q+WWlHFnF7qzyRvd+gAAAGBe3XXv8tUsAAAAgOsuf70rlqTJfc0rl9DJ/X0rM/yqV6zccNzUPFJlpuZTKzVtbPjRvLd6p+qc+hx9qqyS5fRlMgAAABhX85Y+W/KhNklwlPDZyowlPfbDY+OG5aQSHGG9c2WVLk84bWz4ftjRMqbGCcc9KutoOc9uRwAAAKAPl1v65NQkDHItgUreCbRXM2443T7RcSbZs59XbNozSZQW9Tmaf6xciR8AAAAY161Jn1qpxE+q61KunDPz3pcf1uVsS58z0z5Z5ib2Iu39fCR+AAAAYCy3vsj5TGKiRWuWM/NvmdwY+VPo++5dyyLZAwAAAKNal2X5Xb2xL3mRcqrrVu6lwqlhofDdNUcvaD5KyqReZnz0t6M6p16iHKtjybCwzNLpYvUoKQMAAAAYw7qu9yR9zo4DAAAAwHXrurbp3nXUekbCBwAAAOBZzd7pk0vqSPgAAAAAPOvWFzkDAAAA8A5JHwAAAIAJrcuy6HsFAAAAMJn/Az3EyEI+uPLcAAAAAElFTkSuQmCC')
