# Supplementary material for: Identification and functional analysis of non-coding regulatory small RNA FenSr3 in Bacillus amyloliquefaciens LPB-18
Source: PeerJ. 2023 May 15;11:e15236. doi: 10.7717/peerj.15236 (PMC10194069; doi:10.7717/peerj.15236)
Supplement: Supplemental Information 4 [file peerj-11-15236-s004.zip › KO/CK-vs-T1_map/map00340.js]

getPicJson('data:image/png;base64,iVBORw0KGgoAAAANSUhEUgAABOoAAALJCAYAAAAK6sx9AAAACXBIWXMAAAsTAAALEwEAmpwYAAAgAElEQVR4nOzd27KsKtYwWnPF9/6vPPbFv61iURwVFbS1iBlzZCYiIp66iL9t2/42AAAAAOBR/7dt2/b3J1YHAAAAAE/5/X7bP08XAgAAAADYBOoAAAAAYAYCdQAAAAAwAYE6AAAAAJiAQB0AAAAATECgDgAAAAAmIFAHAAAAABMQqAMAAACACQjUAQAAAMAEBOoAAAAAYAICdQAAAAAwAYE6AAAAAJiAQB0AAAAATECgDgAAAAAmIFAHAAAAABMQqAMAAACACQjUAQAAAMAEBOoAAAAAYAICdQAAAAAwAYE6AAAAAJiAQB0AAAAATECgDgAAAAAmIFAHAAAAABMQqAMAAACACQjUAQAAAMAEBOoAAAAAYAICdQAAAAAwAYE6AAAAAJiAQB0AAAAATECgDgAAAAAmIFAHAAAAABMQqAMAAACACQjUAQAAAMAEBOoAAAAAYAICdQAAAAAwAYE6AAAAAJiAQB0AAAAATECgDgAAAAAmIFAHAAAAABMQqAMAAACACQjUAQAAAMAEBOoAAAAAYAICdQAAAAAwgf97ugA1v9/v6SLAUH9/f08XAQAAAJiQHnUAAAAAMIHpe9Tt9EJidXqHAgAAACV61AEAAADABATqAAAAAGACAnUAAAAAMAGBOgAAAACYgEAdAAAAAExAoA4AAAAAJiBQBwAAAAAT+L+nC3DW7/f7z99/f3/Z73vS7b+Hv8VSaeL5pNKXyr5/rqUtSU1bm28tTcv8WuoqzDv1XW26XNrS+qxN39IWzuQJAAAA0Gr5HnV7UCQOjsTfp9LtgZj9Xy5YFE7bM5+WvEvLkEubm0er3rSt86vVVUuZanUWr7NcIK21LnP5Hg28CdIBAAAARy0fqBspF4SrpWvNu7WXWmu61Dx605eCYT3za62rVC+1VrlyHc2vpGc+rfUFAAAAUCJQF7ky4NIaUOoNPI0OUs02v6cIvgEAAAB3Wn6Mut2R4FFtXLgnxePlpYwImLXMZ9T8wvnk5vtUELC1LfTUFwAAAECP1wTqjr6AIX4ZwkwBmFpQqOVFDr3unl9uHi3luWrePW1B0A4AAAAY5TWBurPCIM1MgZeWHlx3l/fM/FZ4bHbWtgAAAAC826fHqHtibLerX0RxxNX5b1v6ba13zDcuw5HfYneXGwAAAPiGTwfqtu2+YN3Z3lmt055ZniNlvDNgdeatq61peuhxBwAAAIz027btb+ZgQ228sDC4EqaJv0+l2wMtuTxq86jNJ9SSb0s5ar25el8KEddZ7zh0tfqoza83/9R0rXmWylNqC731VWurM29vAAAAwDN+v9/6gTpYhbYMAAAA5Px+P4++AgAAAMAMBOoAAAAAYAICdQAAAAAwAYE6AAAAAJjA/z1dgFatbyEFAAAAgBXpUQcAAAAAE5i+R93f39/TRQAAAACAy+lRBwAAAAATEKgDAAAAgAkI1AEAAADABATqAAAAAGACAnUAAAAAMAGBOgAAAACYgEAdAAAAAExAoA4AAAAAJiBQBwAAAAATEKgDAAAAgAkI1AEAAADABATqAAAAAGACAnUAAAAAMAGBOgAAAACYgEAdAAAAAExAoA4AAAAAJiBQBwAAAAATEKgDAAAAgAkI1AEAAADABATqAAAAAGACAnUAAAAAMAGBOgAAAACYwP89XQAA1vb7/f7nu7+/v3/9tn++at5n8g/L35PPFct2dX0BAABz06MOgFP2oNLf399//t0VcBqR/17mJ+Z9R54AAMA6BOoAAAAAYAIefQXgFr/f7189xnKPnMbfh73zSj31WvJP5ZWbf2ma3Px7lqdWDgAA4Hv0qANgiN/v959/ccBp/24PSu2f40dlw+93YcAsTt+bfyqvVD65oFwukHZkeXL/AwAA3yVQB8AQYaAq9VurXK+1Uh69Qa5c+iuCZbXx+lKBTQAA4Js8+grANO56W+xdcsuz97orLZ9HYgEA4Hv0qANgGq1jwK3iTMCx1EMRAAB4p9+2bX8uAgA4qtTzq+XFEOF0pRcy5MaaO5N/z4sdSoHC3uWJlys1D8dmAAD4lt/vJ1AHwPzeOo7bW5cLAADo9/v9PPoKAE8QpAMAAGJeJgHAEFc9trnn2xrYuiIAlsuz9Khu+H04fW2svdTvrS+daEkPAADMS6AOgNN6AlG9eoNOdwapUm9vLY07F5YvV08teZ5JDwAAzMujrwAM9bYAUfwii5a0odJLJFZ8ky1r+P1+//nXO10ur1FG5wcA8CYCdQCcEj6aGn4XX4yHn+Pf43Slac6mz5XvSm8LXjK/vc2N6JE6uv3aHgAA8gTqADglDgjsvcX2f3swLPV7+HkPnKWmSU1/JH2pfC3LecVjvbk8w2Bi69h8PekBAID5GKMOgFuVHg1tCTCdSX/UFT3vann2jvknOEdJGMyOx5SM21rucyqv8HMo9VuujebmAwDwRQJ1ALClAwqp3mlHeqzlAiNH8rzq7bq8W6kXatjLNPWW5fjx8lRbzgX+ai85qW0bAABfI1AHANuYoNcVb2CN8xTI4IzeHql7ujiwl8rzaFv3YgkAgP8SqIOJtDw+dNVF+oj87+rp01rW3EVjrZzx76X1wvY/PXDiOovbcG7MuNTf8TxGpe95HC81j9IylPIfkWfuMUS9kbhDbps7I9emU78BALydQB1MpNQb54qB7FPzPpvHtl3fO+JsWVunj4MkI3tJvUnrWyJLY9PFn68eq+7o2Ha1ZTjy/RV5wt1GPMIav2gGAOCLBOqAVwp7J5UCHLkAnEexgJWd7cGa2g+mvs/9vW353qW5sgnQAQAI1MGSUsGlXen71BhDuUc/a/nnxitKTXemrLV5APC/RvRgHdGL80wvUgCALxKou0nL2GOp385Oy5pKQam4p1ipR1guqNbyVr5a/rm84nS5MrWWtfT4aYueXnW1/AULOWvlnpraPAAAXE+g7iYtAY/c+FdnpmVNpfXXs25z4/2Myr+Uvjef2thER9r16KCI7YoRVmxHKwcYuU6tZ3ZsxbYPAHA3gTp4qVQPtVnlynq0l1tqGgFsgHYt+8zSeJ5uJAIAHPPP0wUArtHb0+FJZ4KJey+8Mxd/Rx+rBQAAgJH0qLtZbeyx3G9np2UNqbfylX5LvYGv9jKH/XP8W2/+tTcKpqY5U9ZU2p56KpU11pseYEatL/RpPR7E0wEAMN5v27Y/J1z3KF3klwb375kWalZsLyuWGVJ623IpqBJ/VzpGpBwZ75J11F7oU/qu9Hftt7gMIW0IAKDs9/vpUQfMTYCAL0v1KM1915PHbI+/M15p/Lj9992V7cH+GwCgj0DdhIyXxVVWeoRzhZdgwKpsV++Xe2w1ZUR78GgsAMAYAnU36R1TK3UnvHVayFmpjaxU1tWt3LtKO8mPLxZ+F6dXb4x+O7Y2BQAwhkDdTWqPJfVO05Mm5IL8Our2Our2equUM7Ryu+hVe4SxNvh/LQ/+a+V6Sj0ivYtfjpO6MZgL3LW+VCieNvdb+PuKZt9fqlsAWJtA3QeteBK0ykmnur2OuuXLSm/6joXBlVQe2mXdW/Y3qeU4+l3rdC2/9aSZzSrbj7oFgHUJ1AHAS8TBuN7gCgAA8Kx/ni4AMC93t2EtXsICAABr06NuUq2PsJSm/cKF2tFlPVO/X3PkTX7qt83s7bflpQQt828ZoL6U5mw9zVq/LUpjz8VjjsX/t4wjNpM3rK+ZPVG/zkfapwt9ob563VW/Pec8pXEb4+96yl0a8/Fonrl8AJiTQN2EUgfR3+/XdCF7dp7xfEvpR1+4x8vQe1LTOt2R+j3jbNni34+eYI5YvpYTvDvrt6e9taTb0/bU/5FA5tnyxemuqN+WthaX4eiA8S3jrZ0xY/22Ojp2WM/vs1lhfV1xDGxJs8L+ZmRP7FmOnz1mbr+j2ufZfM7U9dX1u9/8aB1jMU6b+65Wzlr68KZMS561MgMwN4++TiZ3opkbBHw/4Tg7z7+/v//8q+WX+701n9T38bRnlOqkt37P6qnbMG3u96PzumK5cutx2+6p35721tq2auvnaBl6zNZ+c1q309aLndz8rwjuzlK/1M24vq44BrakmX1/M+J8JM5vhuPnGTO131Ht82w+bz3fA4CRBOomVLrLtxt5QjzqQvjMhftVd45TddRTvz3/annWynq2V0zp95YAVesy5aarzWv0Ou7Jb8S2cnevpDPtd4SeC9arAmr7/K+4oHq6fumzwvq6I3h9lRHHy9HuPH5ebYb2O6p9jsjnrpuHM+wf4rLF502p/1Ppc3mm8srNC4B1ePT1xa66uL2623zupPvoPI8EEY6cxLXehc59n7v7e0TvMh/thXC0rFf1FEgJ757XLhyuaNtn8zvSfkcuw14nR9vIGeF8R+8XUvPomebsPFc0Q7mf3h7uOAae8cT20JrvFa44frbO9+h0T7bfM+UYlc+V+/Sr2m/LfHPC9hkf08Lf9+9r6eM04Q2tMK+4Lp6qGwCOEahbVEvX/becAO16l2emE5KeIN7Zer7jAvJs3Y68UGld3lLA6cq2fbRXwZny3HkhOKrdlvI+mmaW+g09vR89qiVYO+IxtpwZtocV1t2T28Od5yNxPlfuh1LuPB8ZfeNwZL2fkTsmH7kp9PR2Gc+/Vv97j/XeecxcBwCMJVA3oZ67jC0nyKPm3fuo4VMnDS2PeV550ZBSu4gYWVdPB07urt+zy3umnq7oWTNj+30T9TteqofI6Lxz7lpfMxwDZ9/fjD4faSlHON8zruolOUv7DY06R7g7OFoqQ84VT2i0zjvlyn0lAO9ijLrJ5E50awf1/e7clT099q71YZf8I/lcpWX5j9bvl/W0rVXrt7Vtp4R1cybgN2v7XaEXUYtZ6/dN9joeEWSYcX3NcAwcsb+J8yml2bZnzkfi+d3VS25E3cZ5ldJsm/3NEU/Ub9gT7ui6sW4BaKVH3YT2C5345KL1wH62V1HLowgtPe+OnFz3TnP0juaZ+v2SN9Vva2/GO9ptbt6t01xdv6VeA/uyluYf7wfi71rSxPN4U/2+3V6HvXU28/q66xjYYqX9zdnlv/ux1rM9rI9M89X9zazne7lAfKlnXul4FueXC9al0qeOteHn+O94W0kdQ3PHZADmIlA3qTsPnqXeAS0H8tzJSC6fGU4S7ppvSzCjFJDoCXjU5pWa9ip3zKOlblsCTrV5lOr/qbvjV8+vlH9Lj5Pwt1Kvm540d5rl4qV0kRV/lytzax4re3oZRh0Dv7q/yWmpz9HHzyeWdabzkTDd0XONljYcT3elK28YtNz8a8mvdDw8U/6W8gEwp9+2bX922vMaHVhZ9Q7aCuVeoYwpK5R7hTKmrFLuVcoZW7HcvWVOpZ8ljyummYFy32O18u5WKPcKZUxZtdwAMNLv9zNG3cxSd5EBAIB2zqkBWIlHXye3P2bgDiNwJRcxa4of2ZvpsVbHLwAA6CdQN6krL25ckF9H3V5H3V5HIGVupbafGnw8NY3tp4/6uod6vo66BYB1CdR9jAvy66jb66hbviw1vlxOOMj+0Ty+zv7mHur5OuoWANZmjLoJxb3pUm/ZAoBQ+BZMxwwAAFiTQB0AvEA8Xh0AALAej74uYtZBuVO9NuIxkq4ea+9M/ncNvN5a1tQ6bh2fKv4eWFtp7Ln9u/Bz+H8ufe47AABgDgJ1k4kvtmaXCiCGYyRduRwj8s8NvD7a2bKG5UwFQnPrgDYCzn3z0bbukarn2thzR/K429H2WrqRMWqZtPHv6mmXqbS570a38aPH91LbdsMPAObi0dfJ7AGucDDw+DPvFPeQ2eXWu/YwTmpbu+uCfUT+d+0ftDlGCLe3I9PVvjtDG/+unnaZSlv6LqfleN8bnM8pTVc6BgIA99OjjlukenztSt/Hvcbi9D35p/LKzf9MWWvzAAAAAEgRqJvcKgGeUlAq7ClWekyz9Fhn/Ftp+tqjuKn5xPmeKWt4Z/rIIypHpxMYvJ6As3Y1gp4q/5bbh+b2s6nPqbzCz6HSo4qlskGPUlsM961xb/pSG88dS1qPTQDAGgTqGKLlkYoWYVDtivxL6Y8ExkqPHJ4NtvVyMn6egPO4gDNp6vF/xW061RZTgY39711u+8oF/lLbRKiUHrat/WVPPfvaXPo4TWq7Ke3ve5dHeweA5wjUMY1aT4mZ5MraEtTI9ZIqXSRyDwHn/O9wtbCdtba5XI/VOJ+j7VjvR0pyPTpTavva0jxqAcFR7OsBYA4CdZP70kVyqudE/NssSmWtmWk5GO/LAWd4Uq4X0hmlQIx2/x1n1/tsxwXtGADmJlDHKanHNEq/xY82bVt9bK39c278ltb8c+PBlKY5U9ZU2p56avmuljf3E3CGuYx4hPVobyjWN2K/fWZfewXtGADm9tu27c8Be16zXdg/YcU6WLHMX1bqXVAbHyierhTYLQWcj+Zf+1xaxlqvilxQOJceYqWbE9tWbsO5oEbv96l0qXKUyqa9v1+u7eT2jfHvpXady6+0v+8J6J05NtV+ewvnZQCs4vf7CdTNzonFenWwWnm5x4rtYsUyMxdtCJiBfREAq/j9fh59ZW4rPdap5wVvssI2B8C7XPlo8NWPHTtmAjCKQB1TW+mkZ6WyknbV4z+9AecrgmS5PEuPW8WPUqUel6rlGeZdKltPet7nqRsdtfnWHiGMfwPOW3F7mmHsQQDeQ6AOYLvmjZG73ouOOy9S4iBc6WUoR/Pc88gtV2963uepQfZL8821Se0VAIAr/fN0AQBm87YL7tSbjWtpQ6UXTehFwFu9bT8AAMAa9KgDPi/1aGrpkbfcG/rCdKVpzqbPle9KghaMFAd4S2275c3Gubcph9vOmW1GjzkAAO6iRx3weeFjn9v270fc4oBZ/Hv4+ff7/U9QILy4H5G+VL6W5bzisd7So4PhMtb0pmdN8faT68GZ+j+eNs4vt60e3Wb2PHLfa69wn9Ze4WfThNt2y/cAMJoedQCdSo+Gtlywn0l/1BUXFrU8e8f8E+wgJRcIaxlHcUSbSvV8HZU30ObOIF3qRoBxKQG4k0Dd5JwEAK1yjwS2vq21lveoPO9+bJe55HqQptK0to/RwWztEubS0hN2RJrSPgkA7iJQB/ASo3oPje45EOfpgufbRvVEGRWE3mmXQAu96QC42m/btj8HG+DLSoPTl77Lfe69q382fW4ffmQZStOOyjMVXKktC2vKXdD2tJlceym1raPbdK6MrdMA55SCYC0BslFpcmlLxzH7AwBG+P1+AnWzc+AHYFUtvd7OXpgD7zFToK6nLPZVAIzy+/289RUAmI8LX+Ap9j8APMkYdQDAbWqPbtdeNAFwpdrLkwDgagJ1AMCtShe+LoqB2B7ALz1yOiJN+Htq/jv7KQCuJFAHAABMKxcYC78fkaYlDwC4mjHqAAAAAGACAnUAAAAAMAGPvgIAAFOIx4MDgK8RqAMAhkhdYJfe8AoQumof4e2tAKzEo68AAAAAMAGBOgBgiFKPFb1ZAACgTqBuci5sAAAAAL5BoA4AAAAAJiBQBwAMk+oJrnc4AAC0EaibnFfUAwAAAHyDQB0AMFTYg05vOgAAaCdQBwAAAAATEKgDAIbTkw4AAPoJ1AEAlxCsAwCAPv/3dAEAgHdJvQhJ0A4AAOoE6gBgUb/fLxkACwNl4e/x96npW/JM5R2ni+ebyxcAAPgvgbrJpC6EchdcAJCSCsKlPl+VZ3ys2qcVrAMAgDKBugnlLmJ6L6oAeK896NUS/Eql2ac9mmdObrrU/IB71Lbp2k3hIzeNc4H70dMAwNt4mcRkchcyeiEAMJrjCrxfS4C8dV/QclOgN88j5QCAN9OjDgAWdrYHXG+ehmOAtfT0Zi094r5Sj1hDyQCwMj3qJrTayRAAz9jHfbszz7+/v+ZH6Fq+B9YU7yv2v2tBsn26MP0V+zIAWJVA3QI89gpAaD8uhP+OXOTGF89n89yPVamx78LfgXmF236pZ228n9jT5d4knUuXm+7sMhz5DQBmIFAHAC9XenHEyDz37/f8w14yLo7hXVp7wR152Q0AfJkx6iaVuvMIAKmeLvF3qTRxYC0eg+psnmF+YR6OYTCfEeO1jQj0n3kTLQC8lUAdACwkdcEaf5e7qO35/myewLxq223PS2quCsifzTPV69f+CoAVePR1Yk4mAAA4o/SSh9Y08e97ECwVpIvTpl44EeaR690LAF/127btT0AIABjNo69AyR37CEPJALCS3++nRx0AAHAvgXwASFtyjDrd4WnlBBAAaLXyOWbqnKfnhQylnme9QbXSI7F3y72hGgBmtUygzpufOEK7AQB6rHi+kAtE9bwUohTQagnypd78fLQso624TgH4riUCdbrGc1Q8QLF2BADwDanAY+lc8EgPxDBt7rtRvRGP5pnKA4B5TT1GXe5tUnBE+IYyAADS4je1pj7n3u6aSx/nn0pfSnd0Gf7+/v7zLzWP0J6mtQdinLb0Xa2cpfTxd0eujVxPAaxj6kDdtjmoMJb2BACQt98kT/XA2n8rBady6XO91eJeYmHQLjVt6zLE84nnBQCzmjZQpycdVzGoMMA9HMd5i7gXWUv6nt9a8+8txxFnXjpxJt/cSyyOLmtufnful1btjQjAs6Yco06Qjqs9OaAxALCO+Hyhdv5wJEjXkv/o85YjL9yKe6RdfR61wnla7VHauIdgOE18PlpLH6cJh3UJ84qnXaEeAfivaXvUAQDA00YGOVrGHysZ1UMqfKz0yPzvDvzM3DMsrMdZeiMalxlgbVP2qAMA1qcnB2/T0pvuzBAbpfyP9JDKPRaZ67EX5x8/hhn+n3ozaapHWOqRzNzfufHqjuxHSj0TjzjSAzF0Z2/E3DoEYA3TBepaTz5SB52VLgauPkg/dcezxcxlAwBIaRk/7sy5TWtApWf4jp7ynHmzaOktp2d6jx2tz/iR0N3Rc9ARNx3OvBwDgG9Z9tHXcCyHswe9Jw6Ws43pcXUdnL0LCQDwpNL55ohAzl1BnK88Ehn2KAuXuWV8wXCaWs+8Uq/D3MsiUr0R4//DYGPu5RG5MsSPvpZeOgHAfKbrUQd38UIJAGCU1COeM59jfOEm6uix4Gppj/QmnK03IgDPe22gLr5rlnu7UsubleI8c/mWylBLV5tP6vuz+bfUwZHlask/VbZUvi3LmkubKz8AwEil85vRrsj77cOSzB40BYDQso++7lLd0lNjQNQGp01NmxoQNw5IlR5TKJUnziM1n9r8z+bfUge9y9WSf65sqWWLv2vJPzc/AIBepccgWx4jLD0a2Zp/7THMUb7yWCwAzGz5HnW5k5XcScaZk5tcsK6mNM+e8qTm35t/69gnR5erZ2yV1mUPT0pb8nfXFAC+4+rA0pHzuNwjiC2PS6Z+azmvGVkPzqUA4DnLB+pyRp9c5B4JveskpuWR1Ba5R3xz87sq/5Z8evKPH2kGANLuPF6enVepZ3/u8xkr9ybruQF6JI+WdVGb1nkaANQt/+hrzagTrtoJRmk+I8rQMmbcFa5erljq8VYndQCwphFBunBIkPB7xkk9sRE6si7Cx3UBgHbL9qgrvaCg9MKB1Fh24d+llxGketO13CHsLU/r/Efk3zq2X+tyteRfWxclpfwF9gCgLDwWz3y8rJ3zXFn+rwSWzvaGy62Lr9QfAFzlt23b30wnarOfOPa6Y9DfJ+pr1vXUU65ZlwHgLexn51MK1IUBmVLwJTccRzx9mL4l7/i7Wg8vbeserevi7LjNV9JeAFjF7/ebr0fdCnd5mZN2AzAX++R5pc634h5SqaBeqVd8qodVHKCr5T26zfSOjbZyb7AVtrdR9bvCsgLAUdMF6t6k9HjuCvnPNt8cAxQDQLtasCQ3Hm48jlkun9qwGb3l6XU2vxXPJ2YIMLaMWzeqbp37AfBmAnUXuvrk4amTk9lOimYrD8BXHQkAcZ/c46619ZJ71HXU+szlkytbrp3NEKx6q551ccdLP3JtEgDeYMq3vraOcwFHzdIbEOBtwrdChv9YVy0YMuqcrTQOXqks3ix6rZ51EU939fYfvwQNAN5gupdJhARTuIJ2BXCdUs8b+97n1IJgpRdAhEovgWiZPv4t9Qb5XLlTZcilOWPFdnpFoKqlnmeqq9I+xv4HgFX8fr/5A3XbNtdJAGtzogZwraOPV8JZI8ZGa3nDaS6/VDD0SJpSOQTC8wTqAHiDKd/6GrryLWB8j3YEcD1vb+cpV4+N1hMIaglYG4NvLPseAN5i6kDdruXxC4jFbUZ7AbifC2fO6n3CouXNtEfK0Ps22yNp9nS5817BOgB4vyUCddvWPm4J7FwYAsC3jTgX2IN0rQFDwenn6FUHwBssE6hLcRAGgPn0BDWgJLwp+2QAJpx37RFYAIAzlg7UAQDA1Xofu215KcVKQezVApCtL+0AgBkJ1AEAwxlPi7NS7We1AFfKqsuwYpntgwBYkUAdAEzqDReZb1iGbVszSMF8Wh+hBQC+S6AOACbika05WS/fFfcOjd8qm+o9WkpT6ykYpku9wVaADwDeTaAOACbhAnxeqcAL1yn1xHyi/nPz278vlacnTcu8AIB3++fpAgDA1/1+P8Gfhey9o97yWC+MtG8bte2jZfuxjQHwRXrUAcAEBOnW4mUZ14q3B4HsNaQe102tN0E6AMgTqAOABwlArGsP1ll/7yJAdFzrttAS6BYMB+CrBOoA4CGCPOsTrHsX6xEAeJpAHQAAQ1zZA+rq3lWCdADADATqAGAhqWDFkQDDrL3A9uXrKVs8zazL9hUr1r1HLMezHQLAMd76CgAPOHoRu0/z9/f3n39HggxPXkCXynumTs7kAYxzR5Cu9e2yALAaPeoAAIAhwiDdlQE7AXkA3kqPOgB4ibB3Se3v3G+5/GrzCr8v5ZGbJjWf1Pe1XjSp+bUs75leOd5OCf9PajuLf4vTnUkDAG+kRx0ALCi8WA0fhw3Ha4v/jnu6pH6L/9/Tph4vjacLv8/lUcq79ndcjjfuuzQAACAASURBVFK5Unm0lpvxUu01l662DmppcvNqLQPHleo1/C2XrjcNALyRQB0ALGjEWG6131p6rtQurGt55HqjjboYDwOEufxd+F+rJcC6f9+S15F5tZYBAOBpAnUAQNKIQEZP76jRj7SletNxv9Z6b3mEuJZGLywAYHUCdQBA0YjeR0/0YIoftwWOsw0BwD0E6gBgIanx10JxUCr+Ox7DLf4tla70mGLLuHKpPHJBtHi6cNrc96WXQ8Tzby13D49R8nYrtW/bIwCr+23b9udgBgD3c0H5Dtbjf7W86OHql0nU0qW+tw7fw/oFYGW/32/75+lCAADwfncGS3qCdAAAMxGoAwDgUle+NKR1XneWAQDgKIE6AHiIlxysTw+tunBcwLi9l8YVPJImN69SGQAAZuJlEgDwoD1YJ9izHuutTamOwt9y6XrStOQBADAzPeoAYAJ6+axFkA4AgCsI1AHAw/7+/jwGuxBBOgAAruLRVwCYRC5YJyj0rHidWB9lAs4AAMcJ1AHARFJBIIGPZwnMtbuqrt7Ui3Hl7fkt6wAAZiZQBwCTc3EM77LiNr1ygBEAVmKMOgAAAACYgEAdAAAAAExAoA4A4GV+v99//u2fnyjDiDzCZTiS59HpAACeYIw6AIAXiV+88FSQ6uw4bHu542VpebHEyoG51HLHv+V+b02zp8vNY8Ux9ADgLQTqAABeIhVk+fv7Wy5wlQtW7ctSCjKtrBQkSwVg47Qtafbvc/N4i3hZVlo2gVKAbxOoAwB4uVQPu/278HPcG6vUO6/0fSrPUn6pwEQuWJEKPK4UhMmp9WRrCd60BnhywdsVg7olKwa83lT/ABwjUAcA8BFhMGj/O9VLLfwc/x/nFU+3bekAXSm/Ox63nDkAEtbJttUDTE89njpTHa4YhAOAFgJ1AAAfUeoxlXrMtFUY9CvNOzXdCHGgsHX+Tyg9dtoSuHwyWDZLHW5buTcmAKxMoA4A4OVKvd/OSvWm65025cg4dKOX7U49j61uW71X3dtfCnFnb0wAuNM/TxcAAIAxcuO3XRnIGNGzKS5zLuDWOq+9d99XAzhfCl4dGVevJf2INPsj36l2nPoeALZNjzoAgFdJvRQi91v8d/h76lHM2ssk4gBbKv9UfrmXSaSCGb0BqK8ErHZ3j/03g9QYijl3BulqYzqm0gHAb9u2PwcHAAC4XssjvbkAT6glTZgu99hzy1t9S+WeSekNw3G6ES/s6KmT0noXuANg9/v99KgD4B494ymVLhaP5D3SqAHMryzzkTK2XuAC18htc/v3LS/qaH2ZR21e3MO+FoAUY9QBcLmeR4TCt0ceGXvoqNb5jLqoGn1x1hvcjJUej4SnaY+0WCnopU0DkCNQB8DSSo98AcDTUj3n7r4ZBcA6PPoKwKVqgbTaeE0jHjHdxY/Wpga+Tw2YXxu3KZd3blD3OE0qfa7sLeWPy5d7pLi0XB6BhesIznyH/SgAvQTqALjMmQuU3rcW1t6mV3qTZTxt7XMu/zCv1Fst4zTh9/EbAVveGJgrf26a1uUCrmN7+44vvoEXgPME6gC4xBMveCjJ9VRrzT+1LKWegi0Dt+fSt5Snxcg3FgK8Qa4Hcu3GTm+a8PfU/Hf2wQDEBOoAuMzIC5TcI6ylXm45R3vopcqUeqz0amcu7I70ojv7ogqAWbS88XZEGm/WBeAogToALnEkgNaTX6+jQb2Z3VX+lesIAABW8tu27c8JOABXKwWVSj3TStPEaVpeHNHzXarcpRcyxFJj0ZWU0veUP1fG3CNcueVyfsAstEda5cb5XMWq5QZgjN/vJ1AHwPNmHnB7tvKM0vNYLzxNe6RV7U3jK9DWAb7r9/t59BWA583a+2HGMo1wNEiXuvBtrZ9cj0WAK5R6EAPAzATqALhMz8VRrgfE6ABPS35vDSq1LlcpSBdf/NYeaQYAANr983QBAHiv3kDX39/f/0wzOljW+sbXtwXptu34cuUCfLlxBfcAHgAA0EegDgCoygX4Uj3sAACAYzz6CsAlUm8hjceiS73ttfS21lK6UOktsKVycr07AnnWJQAAqxKoA+ASqQBd/Da+MHAXfp8K4KW+3//OBf5qg4nP/LbZFZWCp3GaKwm+AgCwKoE6AG4TBk6OvGQi9cKJs4E2j2q2OfIm2KfqVvD1f63czuOA+6q0RQCghUAdAMvI9bQ7w8VzXdwjclfrufZ0gCV+1PrrVqyHUiB4JSsHGAGAe3mZBADLGxHAcyFdFtZv+NKInp6RTwRYUr0wAQBgVnrUAXCJcLy58LvSiyTC7+PgSur73N/b9r8BmnheqfHyKFu1jvSsAwBgFQJ1AFyiFBRpGauu9/vWtPF3gjcAAMAsBOoAgNfTq+5/pXqcltLmXiaSeptyLd/ceIctZUnl1TrtyOUo9dhtKQsAQIpAHQDAx6QCZaWgWuv3LfnmHmtvKcuR+ZXKm/u+lm/Li1UEhgGAI7xMAgDgY0YEkFoeLb9q3iPzOrIcAnDwbvGLk45ME4+jO8OLjWYpB1AmUAcA8GG1XmhHg1Kt04YvdblqfncsB/Ae+zbf27t3/5d6wVVrPleyL4M1CNQBAHxU6aLwbHCrx9kxBGdZDuB7UvsYATHgDIE6AICPyvX+ONuLLJdvzj6/o4GxJ5dDjztYS/z451UB+VIP37AXcfyobOmR2dKjtXGaeB5uPMA6BOoAAPgfpfGWRs8nfMxs9HyuXA5BOljPHS99KQXHwvml/g7fIh3fLIh/2+eRSpP7H5ift74CAPAvqTe1rniRd+VyhHnpqQKEzj7OH+aR+y31d8qq+2/4MoE6AICPKQ10Xruoi3tvlAJWce+PME2qt0hcllmXI9U778xyAM/q2Xbv2s7P3AxoCRTaX8G8BOoAAD6mdFGW+q30eFZLvrXeH0cvEp9ajpblBOYVB7J63+5aymsVq5UXvkSgDgAAAP5/uTEtS0H6Wg/f/f9UT+K491wuTSl9/HcqgJjqQQzMR6AOAJjG1WN9XZm/ix6ANdQCVUf252d6+Oa+q5WjZ6y61jTA8wTqAICprHghscLLBFYoY4u3LAfAlfSag3UJ1AEAvNxbLtbeshzA81pfphC/RGa2/VDupTY94+6F0862fPBFAnUAAAB8Qm7ctlra1Dh0T0stS2+gLQ7uCdbB8wTqAAAA+KSVg1Irlz3U+tKOPW0cNA1fptGSx13OlkcA9bsE6gD4hKMnS6kTo9GPv8z6OM2sWtZl7yNNAHxDa9CjlCbXKy8OGIXzyj2imvrcW9aa2ryvmGdP2c70cIxfqDHLcV1vR8745+kCAMAdwhO7I9PVvjvDSVe7/SR1/5c6oW9Js6cD4Hv2Y8OR40AceAuPOamAXRhgSb2lNfV/avozSvOazYxlOuIty8Ez9KgDsvRAuod6hnYtbbG1vc443hAA94iDYb3ThXLHkp6bfalynD0vHJH2aiN6ONam2+cTf9bbkVkJ1EVSF6W1i+ieHfNVXExzhaMHg9xJycgL4jddYKvnZ+QeJYj/3tOkPqfyCj+HesZPsU8fxwktAC3OjCd29DjTew6YK2Pp8dHSo6JH5zdaqjdiq9ZHZeOej3FvxzCv+PtUutT0R9TmxTcJ1EVSF6W1jSX1+90Xtm++mAa4QupELfw+fowldSKX+j5+nCT3e+pzLT19HBcBiOWOrSOOt1f2DNu2fKeRVDBqhDvPQUb1cIyP/Xo7siKBuowRkXF4mxV6IOXmnQumz7itrlDPM9bbUeGytC5XKrCXyvPsYxqU1epXwBOAlJZznlxvq9S5We58K3XjLxXwyZ2n1m7ehelatMxrlmPmqN58ejuyIoG6jDM7qZaNMXeB13JhnpsOrrZCD6Twc6q8pW1sFivU84z19pRc/Z+hbuvuaIOOswDvM6o3W+lG39kee629t0Ycm54+vl3Zw7FlPr1pclLTvaW3I/fz1teCVC+Jkv3COv5u3yBzd1vCDTa8MM/docn9D3c52gMp/DveXq4MAOUOnLP3Wpqxnleot1mMCOCp67QrgqMp4fEbgO/pvR484s6bn7V5PXUjdj+/LM0/Xhep3oTxd/F1dWuaeJ65Hojxd/EyhctW0zIvN8q/Q4+6gY5cNPTcmYnZUFnVXRfZJV/Ydu7o6bVSj6PUox3h59Tf4bSpk/XU96UTt1xv6FzZZq/TJ6ROkMPfUusp11s0d+Lr+ArwXr3nLlcdD3IdOEbkuYuPd7X8a73C4vk82aOvtRee3o5j5K4lruj5mMt39PnZzOd7AnUVuQuz8PfUNFeXp3Yn5I6ywGhPPFo58w76KiPqeXT3/TvUTqxabpSMOBk7ehLJ/1Oqm5ae5mfWMwDra7meGi3XW6v0+ew8Rl0T5s5bnrjZfve6m2leT1+zlHr8nRXmW2pbdzx1NQuBuga5HhCzmr18rGPFHkilNKn0M2wvK9bzDPUGANSVju/hd3eXybnEtVap31l6OIZGne+Wevj3zqt0k/2p8/NV2tiKftu2/ang/8rtKEoHk9rOpeXgmPucuzC+6o4JAMfkTpJqJ09nT67eFjxd9eJt1XKvQv2e03Oe2BrU6V0nLReXox79S83n6+1Hvfxbz7K3Xre1fg7zTH2O/05d85XOKVqWq1amlkdoUzeRz5zLPN3D8ep5XD3Pu5cpt/5znQhq20L8Xa2NtbTh0rYzapu7wu/306MullsBpRXTGv0ufVf6PMudBYAvq50A5brql7rwt/xec3b6Gb1teeBpqYuPnrS570pa0ucu3GAWtWBE/LklfervVLAgzjOXR6jl6YdcAKkWSKk93VEqF+/Zv5XOdUtttdbucjcSUu2zllfLtjNqm7uKQN2C7ADh3WzjfNnqd5sBVlXrcdLbeyz+foWeLCVHAl85LTekUtP3THfkmNca1I/X9Z032Eb1cGzprXWmjfbcIBnRwzGV3xXbTipYG/82cj6jpr1ym7uCQF1k5rt6sx2soKbl4OTC+d+uPBhYH+n9aO3kKPxcOqlrmVdtutzd6tKJ5p0nZwDbVn8EKd5nli6CU3meDd6kjqUzn+PfpXSOUepx0tNbLJWu1DNmtp4sre0kF4RpPUc4ujxHpruj7d+5fnraYEv6K3tblc7XUsuUK0M4femcNLc8V2jZPmrp7nTnNjfCP4/MdWLhBj6TUXdmAL4qdeKT2rfmTtLC/3MnUaU8atPlLmhT/x/JH6DHfmG6/wvl9pnx76nz6tpFaPh3vF+0jztnr7vcNUVqXe/TtXy355ELXtXK1lqeq4TtK1eeljy2rf1a8ujy1YLRodIypfI4s33dub56Al+l9HuaWtmPttEz+6xcQLhWtju3ndp58GxWaNvbpkcdUFG66x1+n7tbnruT1ZrmS1pOjqyP42p1m6vTI3mV0pZOpEta7taW8gfokbrwyzl6UdazX24pB+ec6XFyRc+dq849wvOd2vxKPYNyy51LX7oRmCpTqmdUS++s0vLEy5QqQyqv3Dlqa7mOalme/bdSkLhWvjt7W7Uu0xlX5Fvabmo3U2o3Z8JpW3sMltpwy7Yzapu7ikDdSS0XzWGaUvrUjqTUcFLTvPUCm2fkdlYtO8NU2iNpvqJlea2Pc3IH/JTeddGjpx6PXPysvp6Ae529aLz7vLMl/1IA0D6yrvecZIby9DgSUD6bNhdAaplH+FtruppcULKW1+hAV0ltvfe009YbrEfbWi5gW6vn1nxHluuonrYXz7d2M6fU9nraXGnaK7a5KwnUndB60bx/35I+3JG0XDB/5QKbZ9QOarkA9ZG8WvN5o9Zt1Pq4Vs9J1lXzWyl/YH0j9hO9F8Kj2Me1K93QT62/njS7VDChpWdM+HfqOik1r1log2OkejZtmx6OcX2kypJKs8K2Q91v27Y/K/Dfena68UZV2xGkPuc2zFz6lmladnRQUwsup9LVpm/9+0taLmxywXjro09q35jab7d8Vwuapn4vnQzWypM78WxZHv6fN7bpr7Duzsntr3LHivj33H6qlF98w7pl+lyeqbxKF8bOh5/xle3UcXZeX2mDK2gJUpL2+/30qOuROslI9Z5LfS7l2XLRd2QaGwRXu7IH0pcOtKPq0Pqoy92dPfJdrT5Kd07P5NubP7xB7sYEbXrqbcT+L05zdD/Xkhdz+NL2+ZXlXM2X2uAKrItzBOoatW74pe7/T+087LQ4Km7Hue7ULb1Jc3nl0miz/8v6+Cb7cIBjHMeup355mjbIG3n0NdLzaEApfTxN6Xnxljxqj1yVHqeyfgHWYx8+nqDn+qzD7+ndF+aGi9FuAFjB7/cTqLvLk73pVrVqu1Tn91Lfz1Dv87FO6r4Y5Hlju/jievyy3HicpfRXBureuE3NSD3fR13fS31TY4y6j1hxg1p5B7Zt6vxu6vsZ6n0+1gkpb2sXxqujJ/h2RTtZse2tuK9Vz/dR1/dS39T883QBvmBv1Bo3AMB5e7DOudW3pdrAihfAABDSo+4GThgA4HmOx++SG7eX79HDEoA3Eai7Se/4GqlpnYD0Uef3U+f3U+f3O1Pn4fTq/T62k3ezbt6t9cVtrdNqL22O7PvU9zHq+j5HXk4TU8/cQaDuBrk3vZbu/t15dzicV21w3lK6UfmMoM7vN2Od1+bdMxh16ruW+r9yHc1Y56n5jdgfjMrnrCN1Hpfvbj09TXJpz7T1p/dTK2wnTzqzn2xJM2u7YG0tbebo/vqoUcez1jS1tKOWs/ec9cr6Prq/ajl/6z3nvmIfNltd18rSUmdHtoUj59u9epbvrn1IOI8z+4iz58xnb1AKho4hUHexXEMNx1bJ7YjuKl88/xE72qtPGkrU+f1mrPPSPGrzT/0ef9dS/1eukxnrPNZSz63bwoh8zuqt83Cap/TMP5f2SFvfPz+9n1phO3nSmf1kS5pZ2wVrOtLbqGd/fcao41lrmlraq/ZluXq9o76P7q9azt/2spbS9Hwe4em6PnuOe+RcO/X9U3V99z4knu/RNGfPmZ8K9t4dDF2Bl0ncINfIUg3ybkdOeq7MZxR1fr/Z6rxUP0fqLnWgbnHl8s5W56VyHPl9dD4jtNT5tj1b76ERddOSR2u9PGH27WRWZ9Z77fcZ2gXr+Pv7G3Lcrn1/xqjjWU9eT0rtM6+u79Hndb2eOkbMVtehM9cpMx4f4rqesYw1Z86Zr+5gkArCpsq0f/76eZkedQu5urGWNs5wg6ltwCPz6fHUXY2z+Y+oq5Hl6bFinbfMf79b1jtNrLYOjyzrG+t8pFX2LUfKcaXWdv/kHeQeK5TxaUf2dXebuWzM5eg2v3Iby23DpW179PL2HBOeqOtR+7nec/IrlvWpuj56jjtK2As717NvtCeDsrX2OvLYHdZnnO/V5757/qXr4JX3zyMI1E2iJXJ8ZINpbeCt6XI7ydH57Gmu9JY6H2nFOr/jZOTs/HPr8M51+lQ7v1PPNnW1q+q95Og6efLCY/f03ekn1tddchfrKyzPCmXkeldeOK56/CvdABx1bj16f3j3+d0V+7nW4MHIZX2yrs+c445UmsdVdd2y7Hdfg4ys59q5wchOBq3z598E6m7Q09Cf6uo56q7IE73AUr5U56PyOGuFOi85WodPtvnV6zw0ov7uWBe9Jy5vqvfW+j16AXmVN20nI8y4Hp4+frGG3oDd1ReavfO9Ov87tqWj+/67leoiFWybsffODHU923XdVeUodUAp1fOonrx3B+m2Lb1uW/I/e2O3Nxj6Zcaou1jupL+2gf/9/f3nH32+Vue1Ho77vyu9pc7j+pr5APKWOt+2508AWx2t8/232ep9N7LdzxaMedN2MtLd+7rZ2gVrazm3ObO/Plu2O9p0bhu+atuu7Q+fqu+SUl2EyxP+3xOwuMqKdX2lOJA08nhVquu767ll213pOiWWq+vcMqy0bFfRo+4G+04ldfemdfpZjDoBufpE5it1Hv6WSnfncqxe5/H8R7bRK+8Arlzn29bWzX4mZ+u8N+3VRrb73Lp8eh2/YTsZ6cp9Xcqs7YJ3KF00j9hf95bljjbdug2fLUPvtHfXd60soVRdtH6X+v2qnms96Wep69X2373na3fUc0s7vPvYPUot6LzXb5jurUHnXgJ1N5m1oZV2PKmDUW4ncTafK3ylznN3XGY4MXpSWD/xiXPqt1I+qWly6/Hu9j5Tncdy9dzbhlvz2V1dJzPXeaxWd7Vpe/fvuTvPT98ZXWmdPalnu2tJc2e7eLqN8azcPu2ubX/U8aw1zayuDvrv/x89r8udm+UCA7nj3xPXNbE76jo1r9o5V22dtPwefv90XT+9zfWcr+1/p6arndONrOcZg6Er+m3b9qci3muFg3rKquXetnXLrtz3WrXcu1XLv2q5W6y6bKuWexWr1m9rud15f79SEFYPonZ3lnvEvNTzfVYs87Yp992uLveq9XKF3+9njLq7ueMLXMG+BepsJ+8RPi7jxP57ete7bR84KtXjC67m0VcA6KQXDzzHXffvst4B+AKBug9wB+B+6vxe6vsZ6n0+1slxqbFZct/dESwYOZ83tQtBuu+ZcX2/aZuamXq+j7pOC+vFcZk7CdS93IwnN2+nzu+lvp/x5Xq/6qTtrFnKsap9QOOwHnPflYxqE6PWp3YBY9mm7qGe76Ou76W+aWGMOgAApjdTYByAd8u9xRnuIFDHpVKDb+7f5XZ04e+1tCPKd2V64F2ctH1bfDyKj1Hx/6VpUulyaVLpU3kDALA+gToulbrzvX+Xuyse/n7129x683YnH+DdSjeJwmNA6o2j8fEtTBO/gGT/LXx7aeolJan0ubzfTG86AOArjFHHLc6eYDs5B+AO8fGmFARLBevivHLT94x7l0vzhQAdANyt5dgPV9KjjlucuePf8uhs6jGhEY8WnXkUyQUUvEvtpI1vCXuzlYZyuLJn+B09zwEAuJdAHbfpDdblxrcLL0xyjxKNeLTo7KNIX3kcCeCLUseGpzjWAMA44fXcncMywc6jr0wrDIb1TpP63Pto0dFHkYB3Sj0SaR/wHvENl9R3uZdG5NpGfMMm/ju+6ZNKU0o/U7AQAIAxBOq4VaqXWfi59PKJldWWEYBntRx/jtzAqU1z9Q0lAADWIlDH7eJg3RcuNL6wjAAAAMA5xqjjUrkXLhydJhw/Lvd4Ui6Pq18kEY9v57E4AAAAoIcedVwqF6gqBbB6HhPKfffkWHWCcwAAAMARetQBAAAAwAT0qONSXxuLDgAAAOCo5QJ1PWOdzSYMVL1lOVrSzjhWW0uZZiw367ty2796v2J74C62E/gm2z4ALBio27Y1D4S5FyOsZuUAI8zCtg91thP4Jts+b7Jy21hxW4S3WDJQx3vtB7Nc78O9h17q71weqfT796k04edSGgAAgJIVrx1WDjDCG3iZBNPYg2JhQC38bhcGzkrpU8G3MK9SPi1pgG9b8cQbAACYmx51TCMXBEsF6/b0rXnk0temicsBAADkzTpGNRyhLfOE1wTqWt8u2pLuzIsGRr7l9M5leuLtrKlHWmuPovasl9bAWus0dtDcqdTme7fXO/ZXcLeeY+TZlwfZVmBOZ49vtn0AZvSKQF18kC0dtFtO1lvm11KOM+5cptZ5jdQ6j9Ijp0/d3XBXhauV2ljv9tq6v9Ku+6mz5/QcI1vyGjEv4F5nj2+2/WvpVZfXc55X+i0VSK4Fl3PTWE9p6oanvCJQ17Px1Da2lscgS2lGbcx3L9NVwrHjQi2PrcbTph59TY0pl8pj/zt1wlV7yURu/Dq4Qsv2DF/Xuh2cPaYD6xm1f3C85QqlNtfzWy5oVwoup84xHf9gTq8I1IVKF7lX3zW4Kv+rlym84zW67L15jUjfkkfreHdnyga9wu1w2/oe9W7JL3Tldg9vYluB+ZSOb6l0o+ZHHze6/1ep3d5x4yhuy25WpWm3PO1Vb31t3clcvUMamf9dy+QCBOZQetw7TteST4ntHtrYVmAePcOnjJofx4XnNOrymJFPbAnMle3tdK8reMqretS98Tn7u5Zppd4C4SOxs5cVevU8srNt+ccYWi9iVtnuIefOcVVtK/Csnm1w1Dn0G68vnpAaQ426K9pd6/Hsi+vKNs4sXhWo45hwR73ChcjMZYNZtIxlstJ2Dyl3Bum2zbYCM6gd35jb19bVmWBXbfij1BjgI4NrX1tXMJNPBuru6p12JycpwO5oDztYSerFP8C7Ob7xNaXAdOoY6LgI7/CKQF3pjaKpwWZLB/ncY5W1NKX8Z1+mWl7APUrbYm7g7Nx+Ksd2zxuEx7XUb2eP6eFn2wqsofc4Wdv2S/nAHVoC00eGQBHEg/n9tm37W2lDXXXHEo9vs/pyAMesug2tWu4rqZPrrFq3q5Z7Ber2G1Zdz6uWm+ulAsG7uPdb7aZQLd3+fSpwF6qVJ1VuuJo291+/3+8dPeoAAABgZqlARPzYam3a0rh1Pd+3zBN4xj9PFwAAAAAAWHSMure8KvotywH0se2/g7vQ17KdwDfZ9gH4uuUCdW+5MHrLcgB9rtr2jevAm9hO4Jts+7yR4DPQa7lAHQAAAMxOgBg4whh1AHCAO+QAAMBoAnUAAAAAMAGBOgAAAACYgEAdAAAAAExAoA4AAAAAJiBQBwAAAAATEKgDAAAAgAkI1AEAAADABATqAAAAAGACAnUAAAAAMAGBOgAAAACYgEAdABzw9/f3dBEAAICX+b+nCwAAwPp+v9+y+Qu8AwCzEKgDAGCIFQNeVwcYAQB6CNRdLHXyF3634gkt8Dz7luf9fj/1PDnbCXyTbR+AlQnUAQAAAHALN1TKvEziYqUG9vXGBxxn3wJ1thP4Jts+ACvTow4AgMv03CHf0+bS1R45z83LXXoAmMff3192jFjHaYE6AAAuEgfWSoG2niBcz7x6ygAA8DSPvt4gdTLoBBE4y74F6mwnz2qt65bg2dnf+RbbPgCrEqgD/qPWWyGX7vf7/edfLn38L/7tKiPyry3fKOE8rp4XwCzCnm+j9n1hSGruSgAAIABJREFU4C98vEZvOgCYgxsqeR59vUl4kqjxMaOeIF3vI0SlR49K4xOMMCL/vdxXB8/i/URP3YblBP7NdjK/cH93NpiW2le37lN5l7ds+yvfvFu53gGeIlAHbNt2LqDl4geAmtKxYuQxJBXwy41XB6tYsd2uHGAE7vGWGyqjefT1Rhoeq0td4IzsFdf6SG38fe7vI/mn8spNd6astXlsW3vw1L4F6mwnz3oyQJZ7DJZvsO0DsBqBups5WeCtWi5+wqBUvC2EvR3Cz3EgMPw+nHf8Wypg1pJ/Kq9UPmfLmvv/KPsWqLOdPCPu2QZ3s+0DzMs++n959PUmud4ytWk0Wt6k1J572nouiDYq/1L63nxyZY1/P+rIvoUx1PM6bCfPKb0gJ3dzJTcOau6FEPGNmDifUv68m22fnCOP2mlPMF78ZNO22a62TaDuFqkGl+tV9KSW8sxWZq519MLmygui+IJt5vaYK+uRcZJSdbrKvoX/J7e+dql1dvb31nL0TFOa/q621zMf28mzWm+gtNwcqaUZebPmK0rHlvC7FX1h2y8ty9Hjx5HpVm4zrWXvaU+5nsO1p0mO1t0K58SQ8oX99FEefb1YbsdZewQkd3cY7hQ+zlkTjwHUOl2vWpBgJiNPnOI6Pbpv4TmpdlALMLS2nZabLL155vI/EwwZ1S7PBiVtJ/D/pPZBo4ZkGOXIdvqFbb+0DLkhOWq/H5muNs1KcmMG97an1PlwrdfvGbNsqyOs3H7o84X99BkCdTc4ewGWEo71FX6O/47Tpz7Hf5emqaVhXaXHk3bxSUbYDlvuQpZOfuJ8wxPA1GNOqXnGJ41H8o/TxyevqWnOlDV1FzueZ84V+xbaHd33HZmudMFEme0Evunt2/4TPUhLN5zeJHV9M6I9rR7IhNHevp8+w6Ovk8tdzKd61aQCDvH04V2vXPrc37m84r9Z09leNkfT5e6i5KarzbOU35H8a5/PlPVsetaU2q+PFN+hLAV+U8eTsIzh59y8cr08c/m1TFM73sR5lgLf3Eu9v09qO8vtH1Lft27npbSl/cbZ5Xq7q443tWNK+N2q7jxWp+ZZOy6n8mjdXkvH0pbpU+VLLdcs2zusRqBuYqUDWxg8C+WCBbm8SkGHlgPrygdfjrk6yPAVLb0Q1fF7HdmO4pPm1LQtN1nitLl0tTLmpk+VI5Vfy02k1LSp7+OyhP/blu5zZT1bj8/JbWe73I3h8Lfw79p2m0pb2m+cWa5VHD3fvuo8PZVv77XG00p1c0eZU9daPcflWkCvtr3WAnRv295hNQJ1NyhdULWmj3fS4fS1nVZuRz5iGjvM9+g5AJYu/PffR5WpJb/UCULq8wxal6ml3L37Fr6hdf33HDvOTH/khlA4Tcu2cGQ7sJ1An94bC/v/rQGc0TeJHSP/fc0Q71dT9dC6DlL5viGgcuQG6sj2dPS4nFpvZ9fBats7a7KfzjNG3cVywa4zAY3StE81ahvT+nrbYu5EYaSewGEcELiyTZ45sSgFLnpcsW/hXrm76fu/M/kebWetJ86tZSgtSy2QN6oM+7ziee9pgOv0bOetaVv2cbb9urAO4yBe6vs3m7k9jTou3+Gp7Z012U+X6VF3g9zFSinQ1tKdOJVHuDPP3d2I/071QEpNk+uenFsW4Fo9+xbmFO9rW05YW3srPNmrIXcseZLtBO5zx/6npdevY2RZqTfL2+vpyA3qs+3prfU6w/bOmuyn837btv2piPtcuZOxA+OoMOAa/516lCEO0JamSaULpX5LBY9T+ZWWpxbQSOWVKkNpGc6kYX29+9yWNt4yTWqbiH9PzWP/Lp4ml76lh2pLIC5XjlK+qbK1zCe3L2N9znGuVbpIKu1ncmlb9h97utJ2ntqWv7htp9p/bR2Eausz/i31fW395Ob1pfW0Kx0zW9K0HJdLecTza1nnR6a3vcM1fr+fQN3dBOqYVS4gVgvclaarpU39nfutlL60HLU7xaX8W8p75m/W9uZ1+eZlY03aJF+2avtftdwzUpfwHb/fz6Ovb7EHSOzEGSVsR61tquVO2bYdb6e1O4et+dZ657TeGWzJqzWfs2z7jPLmtvTmZQPybPusTPuF7xGoewk7b2aTezzvjJbHPuJ55brVt5at9THbWl62UWbn8RIAmIfjMnyXQB1wqxGPge7TxdPmxlQ5U8azebXkDTPQLgHmdXXPfObjuAzfZYy6m7lIZ0atA9rmBiju+T6VLi5D7rveO4u1sexy5W0dKDfXk+6JwXDtW6DOdrIu644ztB/grXpe4JGadvZ94xVlLL2cZYb68DKJB6ywMQDrsW+BOtvJuqw7ztB+gLfyMrtxZqmn3++3/fN0IQAAAADokwsszRBw4jhj1AHAAbPcdQMAgJrUS/BahiHKDYcUvqQvNX1Lvqn59JQxXr7a/O8enugoPeoAAAAAXioOqMXBrP1Ffbk0qb/DPFPTp14AGH6XCpq1lLG0fLX518oyCz3qbjZbpBYAAAB4ryviED157mlLQbHW/FLpasG2Wt6zBev0qAMAAADgUrWecbPl+xSBOgAAAAAuMbK32pG8Zuot1+K3bdvfW6KOKzD4OHAF+5b7qfP1WGfrsu44Q/sB3q71ZQ6pgFXpZRBxHqlpW+afK1OtLKnvS+PU1aZprY8n/X4/Y9QBAAAArCoXXIq/b03X+tuRfFvGiztSjpZ5tdbH0zz6CgAAAAATEKgDAAAAgAkI1AEAAADABIxRBwBM5co3c1391q9ZxzqBFdj2AUCgDgAOcVF2rRXr9+pAAHyBbR+Ar/PoKwAAAABMQKAOAAAAACYgUAcAB3jUCQAAGE2gDgBYUk+wNJf29/v959/oeQJjnd2Oj+4zevcTAHCGl0ncbMUBcgFgNqOCdOFxOf58Zp7AWGe34zNBup79BACcpUcdALCcERfKLrZhfa3bse0dgFXoUXex2t07Jw0AcJ2990vLI3G13nQt+QDj3bn92dYBeJpA3Q1yJ/5OAADgOq2PqJ0N4gHXuXP7s60DMAOBuovtd+Qc9AHgPj3H3j1dahrHcHhO7/Z3ZnvNTat3HQB3E6h7iBN/ALhWfHF99Ng7Kh+gX+v2N2K7zM2rFMwHgNEE6m6gVx0A3GtUzzg97OA5rdtf+P1V27ptH4C7eOvrAxzoAeCcvedLqgdMz7Thv/iiHJhXvA/Yt+NUmlT6VJrcfJy7A3AnPeoAgOXkLppbvt//Ll149+YPXO/Mdnx0n2GbB+BuAnU3CQeidcAHWJ99OQAAMJpHXwEAAABgAnrU3cjr3QGgjeMlfJNtH4CvE6i7mUelAN7B4OLXuaperTOYm20fABYO1Lnbtg4nRgAAAAB1SwXqwuCc4M86rDcAAACAumUCdbqsrytcb9YjAHC31E3DozcS9+muPJ9xvvSsXP2faTNx+tHt6I52CcA9pn/r6+/3c7LyIvsLNTy6DADcZT+PDM8nU9/15HVE6/mP897nlNbRyDYzeh1rMwDvMX2gbtsceN7G+gQAAAD4X1MH6vSke6+9Zx0AwAz2Hv/7+Unuc2661Of4+9R3telT03GN3muP2rqO06Q+19KV2kipTbS0rdL8AXjOtIE6Qbr3E6wDAO6UC3xs2/8+1hj+v5+Xxucuqe/DMfBS38e/56Yv5cV4R649Uusnt97DdC3taJ+2td2klqW1bebmD8AzlnmZBAAAnJEb0D8lF7iJAx+5PEbecHbz+lpnOwikgqst05TaURxUG6n2ogwAnvWKQF3tzUxHDm569J3jzVMAwGrC3nMtwrR3BjqOvn2UvNSjoKG73vL7VMCsFMTWxgDuNWWgblSQ7Ez37VUPSC11d0cQUtd5AIBrrHqeOqtUkGqGOo4DeHeUKXwMdnSepd9Do+c9Os+V9QRgrRd4zpSBuh7hGAs2dADu4pgD64jH4sp9t23pXnWpG5CpceNS447l/k6NRxaXq5YX94rbTK5dpXrH5cYZbGlHoZZ205omlX5026rduE+155FtvLXzwNPb1R3zj+dRmufb1svT6xd6LR+o65EaSHX/nDqopsaOiHduYX498w6/y80rl75Uzv37VJrwcylNreyj6iSXBwDASLmx5s7m0ZJPafyy3nI5X7pH67oufe5tLz3rtqXd9KZ5om3VxoHU3sc68kh/PL31AveY9q2vvWpR+dTdy5Y7Sbk0PW9HSqVNdSsv3WltKf/+uZRPS5qj9dZTJwAAM3IhCmOM2JZ+v9+/rjXiv1M9FGu/pf4O/49/L6WvpYn/zk1Xm/9sVlsvtXxgNq8I1LVsaHvwKJWu5QCSStO6gefmnet9VrqD0VP+0jRxOXJpjtabE1zg7ZzgwXpyF4rhb3c8fsacSu2DPqO2pdR1Utg5oNQRorUHYU9nh7CjQkualo4NvR0pZrDielmpfmHpR19TB4DcQSH8ftQGeaT7cGqn0pLXkfK3TlOa9xX1BgBwt1rg4K6bjKPnc0dw8QveXo93Lt/oed39yGUpgBMGfWpp4r9r04Wuvu4aUZ+rrZeQ61pmt3SgbhZHdlClSP5TJwpvP0EBAL7NuQ4l2sc4uSeJdlfUc6oX1REtHRWOdmYY0ZHirLidh+X4ynqxnTO7ZQN1cVfa1He5z2HaXB61NLkut+HnXW7eLelzdwdyZQs/p6Zp6TrcUvZaneTKBoyRe2xrZ7sD2wn/Fp+zpITnRKXzvNR5Ty5d7rfwc20+qfKFn0tPb3zRkW1/hvYR/57Lt7ZMT7eT1ieecj2yctc2teuKN153jF6m3PVg6EvrZeay8W2/bdv+ZmucK28wZ8u+8rIf9cVlhrNqd29tU9ez75qf7eQ9rrxYTf22benATS1oUgrIpW5utkyfSt/799ec3fafah+ldRnn2xI0maWdtARyQrmgY+rvXPpSutT8SkH0WGualrLX5j96v5cqZ2v6VdfLXfULo/x+v3V71M3oyydEwL1SJ3rhb4DthONK7aO17ZxtY7leLjUtad7u6m3/qvYxotwztpNa2VvrM/f3rhQcrc0vtb3V9CxXrexH5t+rN883rZc76hdGelWg7unI+Nn5prqln8mnJ4/S3UEAgDeqPQ45k1QPq5TZl2Mld7eP1nU8Ig/tBGBe/zxdgJFaDzhX3kE6k/ff339fZ31mPkcOvO4yAABfEAYycudeI84Vn+7Z9vT8V/WV9rGbpRwj7L0J93+uZ+ZgvUC/V/WoA/iS3DgnwH/ZTti2/p5RpTGN9gvN0nhMrXmUxmnKjWsXLlP8e2qeX9Wz7c/SPlLrOPy71B5KeXypnbxted7CeoE+SwfqzgxwWRvQNUyfexy0doBOpUmV/8r5pL6vnYyUBu1M1afHZQGAmV31tEHPGFVH85xhbKu3m6V99E6TS/vWdnI0uNj7EoXVqSdY37KBulqAKBegKwWX4rtM8d2qcNrSdKW8U2W8aj65O29x0K5Ud7lgYK3cwD3efFccRrGd8FUrP9Y4Ylu17b9TTw/IXKeFL1yzqCdY17KBulFS3eLD31J/16YLtaSp3Rmr5ZEry6idahggzOVvBw58jf0evE/qRuUTeYw0Qxl6zRpgfGP7WF3r00uhuNPBF6gnWMuygbpRd8hSPcZGTjfqbuCIspyZt7uRMK/WGwfwZbYTWtxx3sa9Rm772se8SsGmlK8eE9QTrGHZQN1qkf0R5X1imVODzl6RP3CO7Wh9reOH5n4v5dnTPlLjlPZOH6cffbPnaH62E/im1sf+WN+RY9YXuQaDuf22bfubcSNt2XnkXnKwf47TxOlae8SVxrprzbvloqs2n3jMgNblzE3bWgeltC1lLXGQgHOufOydsiv2X0ceTamV60g5r1q2kXn25Gc7Wd8bzhfOtMOjwelV621UuW3779L7FFOtHa26fdSoJ1jb7/d7T4+63A6k5bvajic3FtvZvFvHfDs6n1IX5ta0LdMbqw6eYeDfd9pveqSOcV+983+G7YQZHGmHd2zvtfn3Xryn9l27J54Kiedr23+f3ptX4fdfop5gLf88XQAA+tXGGHFi9Q37RWf4Ofw/ThtPF6aP84rzj/8u5Zv7XEuXKkeubKX84rLZTnhSbzustffR5er9Lfd7ajn24VPuvtFg23+3sF3V0m1bum2Gv7+VeoJ1TRuoqx3Q99/dGVuX9Qbn9PSaZS3hMbB0lzu+AN7T5Xq55NLlpkv1mA7zyuWbK1/p+/BiIp5X6UI/l19qGVq+hyu0tMO7AnSpeff81jrN09uYbf99WoJOqWm27X9v+ry5HagnWN/Uj76mHv+Jf2dNgnQA57Ve1B995KWWV8804Ul/XO44MNdL7xi+Yoa2fuRR/CPb9pFldW5JinbRRj3BPKYO1O0Edd7F+gQY48y+tHYz7CrhPEcFHRxTeIOW7eKOYFctv7vKYLueh95VAPea9tHX3RPjWnAdQToYJ7dftL98h55A2hvW+YgAXsu4WbXv4Qo97fDIY2t3OHoO99S5vG1/vJYxQ3Pp7360+25nlu9L9QS0+W3b9jfjyUBKz9gzzCH3eBNwXm5csPg7rjH6xkM8Xls8j9zv4ef4u3ia0lhyqXLk1B5lPfJ9Kl1cntx3pXZvO3mH1W/0nW2HR9tsrd5Kv7fuG0r7k9b8cuNqnmHbH+dIL8+v1f/R69Sv1RNQ9/v91grUpbjjMLeV2xaswA2M56weONi9ZTlKbCfre0M7faIdjgzUtfx+Jr+jaWv5xFZvR0/oubkSpm+9efIGo4KZLb8B7/b7/dYYo67Ezgv4MvtAznhD8KPFF5aR+c3WDvdAQNxzN+yl2rKPyE0z+qUxR3xl6IAZxOu19DLAr9V5KeimnoCU5QN1AEBd6lHV2mOj8XRn5wvMEyAvBQ1ayhenjacpBSBmMlt5ZjTyBSet+b7RLNs+MD+BOgA4YLaT7doFQC4oV7trf/au/ky9AlwkwTfZ9scbUZ9vWidXBTOBb5r+ra8AAAA8r/WtxN6621ZX6glI0aMOACZRevtb+H2cLjfWVJxXbV616UpvoW19E6tHYeFeLvg5q3d/vR8Dcm/6ffv+v3X5vl5PQJ5AHQAcMPpRqtyA7rVg3H7HPvV9rpy5gFtpurhM8TzDz0fyB8azjfGUMAgVf/9GR5fra/UEtBGoA4AJtIwVt6v1kOkZFy5Om5uu9c2PR/MH4F0Em9qoJyAmUAcMl+uJU0ofyz0ul/ptpNQjhT3zy/VeCvMcXcaWMtTyc5L4vFwvtJSeoFlvYKynLcS950bnDwAAX+NlEsBQuXE2SsJH58JH6uI0d1zgx/M4Mi5Ly3dn1PLr6U11Ze+mlrz1rmqXqqun19/M+QMAwIr0qAMu1RM0gi9LPSKaeilD7UUNqWB3Kd/a/Epj44XlCcvSkz8AAPBfAnXAMFc9Qll6E2bt7Zip72ufU/OI/84N2h/m0frWy9Kjvy2P/Kbm0/JIYi5gU8t71FtIj7yp9O1ae2S2fNfS87Ll+6O9TFvzBwAA/sujr8A09rdepXrnxOniXkPhd7nv4/xy/6fmGwfmwnLmglm5nk2p78MyxvPKPQ5cyq+mJahaq+dSutKy9KRhfsY4BLhWeH4U/nuiDOHnK/K92t3zGrl8b64r4N8E6oBptI5D1xsUGPnyhVIAsXWa+EQr1TuvR++JW+t8UmWNf28tQy2v1nyYRyqoDsB44Y2tu8bszZUh93lUvjmjzg3urLvcjeCz+dWsWFfAv3n0Fbhdy+Oco+QeqWx5NPQKqcc8z2rpGRenTY0fFufZU9bW3nm1vJwUrsO6AniOfTDAewnUAbdrGTtrVBBtlccpc+PeHc0jVLsLPnJ+o9cbAPBv8TGyNnZsamze1DnHkTF8a/PPTVvLN/V367jAteVL5V9avpHUFdDit23bnw0LGKXl5DE1TSpNKrDWcuIYfl+bf6m8ObmTolI5a9+n0uXKnzuRTo0b16KUNtfTLjW/2nctea10wieYuB7rbF1vWndvWpZVvKHOc0Gb1HlMa4Am/Ls1v/jv2ne1tKP/7lm+VJoRN05DPfX39boC/p/f76dHHXCtloN2Ls2I73tPGlrTh+lGlb81bfzd2ROj0vStdXq0nKOX5U4rlRWA9eVufLVMk/pcO461Bl/2dHcdF0s3PXuWL5emp357qSughUAdMFTq7uCsVilnr7cuFwBw7Y2i3vO4nh7xuV75vVI9vUa6qn7VFdBKoA4YbvaD9kqPVx7x1uUC4N2u7sl0pa8ee8MeYrU6Xu1G4ujyqiuglTHqAOAAJ6Xrsc7W9aZ196ZlGW3Vurm63C3j7ca/58azjT/nem4dHcO3VuZauVLzSpWxVJ7c8vWmHzE+XWoecd7qCgj9fj+BOgA4YtULyhWsPOaNNnGNN21vb1qW0Vatm1XLXXLFMpVeVMG/qSv4Li+TAACmtOIFycoBRoCdoBDAswTqAAAAPu7qxxhLj3/yb+oKvk2gDgAAWEJr8OLIuG6lNLX5vcEdy/f2OhxJXcF3CdQBAADTax23q/boZks+R16mAAAj/PN0AQAAjqhdOP9+v//8O5NPT17AdXp6GNXedDlyXgAwkh51AMByWoJvrT1vWubloh3mUtou9+9Hbbv2AQDcSY86AGA5tYvm1ovq1nR60sE8WrfH/6+9u1tyE1ejAGqm5v1f2efiFBmNRr8gjARrVaXSjUFgt3Gi3Z+keEJ+AFiBoA4AoOD7/erww0RG3pOq5QCYjaAOAKCBsA6eRUgHwIwEdQBwgM7dOnTG4Z1K9374WCmA9/kBwK9ZTAIAeCydbHiOOFBLLRgT7hPf+/E+qYDOZwYAdxPUAQCPFFfMnO1868DDvUr33/7YqH1azgkAVzD0FQAOMFfZvXIVMfH2bduy+7S2s//RYQcA4Goq6gCA5eRCs96KmTPtAADAaII6AABgCqqVAXg7QR0AAHC7qypYDV0HYCWCOgBgOqpqAAB4I0EdADAVVTUAALyVVV8BAAAAYAKCOgAAAACYgKAOAAAAACYgqAMAAACACQjqAAAAAGACgjoAOMDqoQAAwGiCOgAAAACYgKAOAAAAACYgqAOAA7Ztu/sSAACAhxHUAQAAAMAEBHUAAAAAMAFBHQAAAABMQFAHAAAAABMQ1AEAAADABP6++wIAAK6QWpk33Pb9fn95OcCPuPcBWJmKOgAAAACYgKAOAHikUtWMihp4Lvc+ACsT1AEAAADABAR1AAAAADABQR0AHGD41BpSPyc/O3g+9z4AqxLUAcCNtm378+fI46VjjlxH+H3v8SOuo3aOke0BAMBs/r77AgDgzb7fb1P4VKsE2bbtzz6tbZauo7fyJFe9MjJYO9peeJyKGp4g9X6u3b+5e+eKeyL8PLpi/1az3fsr/6Jhhtev1ez3R85M71XgXoI6ADhgdMdy71DGHYvRYRewvtTnQuozpPb4VZ8tI4L+p1rxua72b9Ds90eOf++BnaGvALCY3DDV3PDT+Lhw/9Rw0tQ+qbZK19MyFDY8f+mx1tehZMXOMdSc7dS/4b54w3Mkzf0BrEpQBwCTCH+bnvvN/749NaQr3j+uyIv3yx0Xfr9/HbaVazd3faXt+7bUuVL719or0eniac5U4OQC+lzongr6U22dCfpz++eur5V7/51mvj9qvzAD3s3QVwBYzKhgqmf4biq8azkmDPNSQ5F6ryPU+jqk9tNx5ylqQ/pipeA7/j4O5/fHUmF97pcIZ/cvTQtw5Lm69++V+gXPlWa9P+I5Zb0vgZCgDgAWc+Y/9Hd1CuKOzAipCsL4sVzVn44Rb3XkPmypum09vnf/o1a591OfW0f262mn5bPzar3n/FXo+uv7Y7b3IzAHQR0ATKQnSHvCf/DjAO9oZV04hDbc/vmkO1EzdtjhqFTFai0IecJ7P/ccV7n3WysFa9fb087RY69Uq7I7G7rOdn+0/Dt/R3gKzENQBwA3CuepKXWscsPE4n3Dx3MhWG4oWfh36utUW6l9Uh2ieHvu6/D6wu9Tr0XLEKrcY2fmLoIZ5e6bJ1v93u/5GZWCndZ2SlMQzCAXyMXb9u/PhHUzPe+U2a8PuNb2+Xy+PggAoM8sFRlHrX79LXqrUJjXk35WI55LqZKsVpUUH1N6PN6W+74l/Bq5/9nhhLlfKvxC6eczYpjkmc+9nkq8q7VWWvcM5Z3h/ihdz0pBInCdbdtU1AHA2zwp9IA3OlJZVbvnW4b/nZmL6xf797priGfr9lhtyOSZQK0lOB2hdJ5R53jC/QG82193XwAAME6pE3R0bqbcvEazDB8rOdsxBta00r0fT2twRzujruGI/dxv4hdmQImgDgAW1jPf0NHO0K8n2h4lNTwp/H6F5wApe1B+NFRZJWg/yr2/htZ/k3pD15nvj6O/MAPeRVAHAAf4T/Yawg572Pny82Nl4cIwZ46vuTLMuzoofOK9/4SAZw/nehbA+Hz6QteZ74+z4STwDuaoA4CblVa6C7fH+9VWQW2dHLt03lybK3UWV7pWYJzZ7/1SRXRqwYvUogmp4aq5BQvifzNq1zCL/TmucK0AIwjqAOBGcYcpniw817EK5xMKqwdaOmI95+1pE5hTLcjZt7Xe97nPidxKnbVfMqT2eYOWxQ1G7ZPbb5XX+8rrdH8AszH0FQAOGBVU5SoFwsfDcx4danPmvEceB+YQBvufT/vKlPH+8S8IUo+F82/FYUPquFLbZ55v7XG/aGD3tvsDWIOKOgC4UU+V2shwTHUc0KMUEpSqtlrDBZ9DtJh1nj73BzCSoA4AJpbqlPR2VI50bGbtDAFl8ZxmqUqdo+0eCfdbj/vF5014/rs+4wQu93J/ACsQ1AHAjeLfpucWhih1JnJDaUqdj9bz5tqMjwPuNyLYv9tq19vjqc9rFe4PYBXb5/P5utkBoI//LMPvPOl+G/FceueWjKuI4u9TbZaC+9y5axPvt7Q94rVJtXF0Pk7m0nL/uD+AlW3bJqgDgCOeFBzA7J50v/36uaRWmHzKa5kiqHu20e/ft90fwPxGFH1wAAAP5ElEQVS2bbPqKwAAAADMwBx1AADwULmhfG9SGpKogurd3B/AjAR1AADwYMIHyHN/ALMR1AEAAI+1+kqfALyLOeoAAAAAYAKCOgA4QDUGAAAwmqAOAAAAACYgqAMAWNy2bX/+9B6Xa2uU0e0BADyZoA4ADhA8MJN9KHbvkOzU/qOHdRsmDgDQzqqvAADA45R+oTL7L1sE3ADvJagDAHiYPYT4fr+fbdv+dPrjr/d9Ut+n2gq/D6UeywUNufPAFVZ8n80eIgJwLUNfAQAeJg7m9nni9q/DfcL9wsdL2/dtqXOl9q+1BwDA/6moAwB4qDCMa60sisO8OFBLVef1ENABAOQJ6gAASEoNlT0rN7Q29RgAwNsI6gAA6JKb9+5IG8I57tQaFNfe5z3ttOwHwHsJ6gAAFrd3/uN56GoLSaSOKW3Pff35/HeYbHyu0hx5cIc4fMuFcbVq0p52vO8BqBHUAQAsLu78l77PBQW921v3rV0b3OXIvI1n2vl8hHUA1Fn1FQAA4GJWPAaghYo6AACmkgoyzO3FU+xh3ZPfx1eGkVcHnU/+uQBrENQBwAH+Iw95Tw8heJ5R71nv/X+s+DqodgRmYOgrAABTKXXwV+z8MzchHQAzUVEHALC4cCXVeFXVeMhoqmIktWJrbr/W86VWmRViMJvcyshXtiPQA6BERR0AHGB4DDOJA4JUgJb6O3Vc3Gb8d/h4y/lS+8AMwlA5fm+G34f75Y6vtbM/JqQDoEZFHQDAQ7QEAKmgoHZcGMqFx7eGb0cCulTbAg5Gah1indsvF2L37vMmrYvCtOzXGnrWqowBZiOoAwB4uKtWmUwNb82dH3i3+DMo95nU8lnVGv7XzqnCEZiRoa8AAA9x5dDSEWFf7/W1VDUBa+i5h2ufFUerhwFWoKIOAOAhUnPFxY/F1ST737nhrKXObmnf0vx18CvmRZxT7XOltk9r+6m5M1PD+AFmIqgDgAP8J59Z9bwnax3llu0t287cJxah4Kizc5txjdb7+ey/s7mVeP37DcxOUAcA8AIrd0xXve4nWiE0zV2j99EcRlTM9ZwnpqIOmJ2gDgAO8h99ZpEawho/tuL7NBW4rPg8nmbFn8EKASPXU1kHrEBQBwAn+I8+Myi9/1Z9b6YCxm3b3G/wEu514K0EdQBwkrAOxqotiOF+g/XEVY1xCB/PR5mqDg6Hzcbbwu9zbdXOATADQR0ADCCsg7FaV5oF1tBS+dtaHdyy4E3vYjkAsxDUAcAgubnBeo91nOPefhxra61Yqu3X0o7qKACeRlAHABc52ml0nOPefpxQb125oYi1/Y6003ouAFiJoA4AgOmUAh7m1RvIGp74XO5VgGMEdQAATCW3aERukQnm1BLEtVTB5fYJ5wZVTTeXq34Wfs7AG/x19wUAAEAsDHL2P+F25tZaTVVbHKTWjpAOgKdRUQcAwJSEL+vqqZg7046KOgCeRkUdAACwnDCcq1XmAcAqBHUAAExNAPNcKuEA4N8MfQUAAIaIQ9V4MZC48i0O6VL75NqptQUAKxLUAQAAQ5TCsnCY6oh9avsBwIoMfQUAAACACQjqAAAAAGAChr4CAADNLO4BANcR1AEAAE1mnxPOKrIArM7QVwAAAACYgKAOAAAAACYgqAMAAACACZijDgAALpJaeCHcZj61c1peXz8DAFaiog4AAAAAJiCoAwCAi5SqtVRyndfy+voZALASQR0AAAAATEBQBwAAAAATENQBAMCFUsMrDbkcp+X19TMAYBVWfQUAAGBq27ZNHa6mVhdmfjO/p3gvQR0AAFzs+/3+6cjrGI7X8vr6GTBaGM55T63Jz5AZCeoAAAASBHtzmLGabsZrol/4M/QzZRbmqAMAgB/QAbxWy+vbss+2bX/+QGx/b7ifn2evunXvczcVdQAA8CM699c6E9bpnM9n1orG2a6HccIh8nAXQR0AAPBaOuXzmTWgU0n3DntY52fNXQR1AABwsVQYpBPY5mhoM/I1F+b91oz3huDmXYR13ElQBwAAF0oFTea56tezOmPPa75/Xwrj/JwA+BWLSQAAwEVy1WAt4RB5pQnfj77m3+9XIMcQpffm0XveZ8U5FolgJYI6AAC4UC78EQqdl+t8n3nN98DOz4fdqOrXM22s+n5sCcd+EaCt+vrxToa+AgDAzVR6nHPVMGKde3rt70VD24GjBHUAAHAzHfo8c8dxpTsDtXiYdvh9eF3x9tQ+qfZ6zh1uy50rt3/pOvftqX3C70v71K591GsSE7hyF0NfAQDgQrW51OhXG5rqNadFWP02+r0Rh1W5c6dCsPC6wu2lfVLt9Zw73JY7V+18qf1r7bTsc/R163lNYCYq6gAA4CJhCDCqyuPNWueY85rTo7WSq1VLKFQKj1rf50fOWzp3KqzLnevI9bcGZrUq2iOvm7COlQjqAADgQrmKHYFRmzND1rzm9EitDNzznkkNk8wNnUwN9Tyr9VpbhqLW2jpy/a3H1KplrZrN0wnqAADgYgKi3+sJLY606bjnHhcPn1zNkXnVSsNE75qnzfxwvNX2+Xy+3vwAAMxKZw24Qq4C7vP5b6jXUmG2y1Xmlb6PtQzVrC34UKqOa61oK82X19JG7ppyz6F23S3nzS1qEV9bC//+8GvbtgnqAACYm44ScIXWlUZX/gw6e+0rP/cR3v78+b1t2wx9BQAA4J2evMiIkAnWJKgDAGAqudUIdzqewAhXf5bcHQKOWr12RFVe7/WkhsP67Oct/rr7AgAAYCap1UL3bbU5o+L9elZD/OWk9b8+H7zRFQua9DrT9r64RMvzOLqKa+sxQjreRFAHAACBVIdw31bqLIarJrZMBF8755Vm6PS2hp+lY8JjhY8APIGgDgCAqZRCpF8GTL0BkgqQPi3hZ6gWhK5evcT6wiA5V5Wb+jr8O348t3/8de64Wtula7ziPEcqlnOvR+n1TF03rEJQBwAACb1Vcbk2dj2d75aOca1jmuvMrth5FYQyuzBI/nzKQzdTX8dzsYWfP/Fj+30c7lM6rtR26hqvOk9qe0slcvw5Gg/HbbluWImgDgCA6ZSGn/76OkZ09Fo637n9jnbc485zbwXbCnLPZYXqJUgJ7+fUY6mva8eFWvYpnaeljdy1jPrsiT/jUu0/6XOO97HqKwAAXKwU+NU6l2eODaWq0lYWvia50CL3dUtImgo+w22540pt81ypkPyI+H0z+rgR78Oez5rRQXXcrvuKJ1JRBwDAlGapjkgFZa3DSFNVcb3OHNtSEbjqkNgRFYIzVC/xDGfu0zuMqhT+tV8GdAJ27qKiDgAAKuLAKxfcpOZSmt2M11h6rUefZ/bqJe6Xur9z+6S+r83ZVtuntH/4dU/buSGtPeeJ26g9z9R9ndteGn6emgKg5bphFYI6AIBFHQ0zUp2W0VUKKw9LSnX6WpTCvJbOd2tHtqfjHh4fh4hHnuMvpK6pJSiZ2crXTpvWoL5lW+29kqv2PNt265xvR8+TO3fPvi3Hz1KNDUdtn8/n680LALCmkQHA6DBBODGPGX8WLfPu1Y5JhY/h9tT+uWqc3LWU5rprbXu2155+tXto1Ypa8vwMucO2bYI6AICVPTmoq80bRhudTRijJazbuefW5nOTu2zbZugrAMBTxNU+uSGR+z6p71Nthd+HUo/lOja9lUWp/feJ+a/uPJ3tbM9SRTXLdcBT1IZgu9eeQUjH3az6CgDwEKkJv0uTf9cm/k7NmRbOexbvmxoOWGovJxcwtQxVHCF+jkePr7nyeYSvOTDW1Z9B3EdIxwwEdQAAD3NkIu3Uwge5Ob+OVpn1dG5VrAAz6vmlA2sR0jELQ18BAPiX1FDZs3JDa1OPraZlgYPcQgStw5JzQ5lLx5XaBs7JhXXusXWUPrvhToI6AACalMKi3jae0iGqvSa1VUNz8wiGVTup4cvhttxxpbaB81L3kkq7dfgsZFaCOgCARcWVU7lKqlR1XHxMaXvu68/nv1UluaquI4tJvKkTXBpKVxrK3DvvH3At4Q9wlqAOAGBRucUWUt/3zvnW09lM7Vu7tlp7qRVeZxi+mVpcY8R1HR1u3Hqc8AAA1iCoAwBgOqkFLfbtd0lV+a02lHS16wWAt9k+n8/XP9YAAOuZocLsiVqGoOb2rw0FTu3XWhFXW5iipW3vFQCY17ZtgjoAgJUdqZBqOUblVZvU8FyvGwBwxLZtn7/uvggAAAAAwBx1AACPkRremBuWmVqEILdia65t8kNdAQCOUFEHAPAAe6iWCuNSq7+GAVxu9dLSPvxjf22EdADAWSrqAAAeoBai5UKk1vBNQAcAcD1BHQDAA6SGqY48TrUYAMD1DH0FAHiBURVxKusAAK6zfT6fr9+QAgCsJ7dQRGpbaoGJXCVd6jiLSQAAXGvbNkEdAAAAANxt2zZDXwEAAABgBoI6AAAAAJiAoA4AAAAAJiCoAwAAAIAJCOoAAAAAYAKCOgAAAACYgKAOAAAAACYgqAMAAACACQjqAAAAAGACgjoAAAAAmMDfIxrZtu3P19/v9/D2uM39sZb942NazrXvH+6TutbwOkrt164PAAAAAHJOB3VxeBWGXz3b4zZr7aeuo/XaavvknmdL+wAAAABwxM+Hvl5VcZZqt6X6rrVCr7d9AAAAAOhx6xx1LRVud1/PL44FAAAAgNuCupahpAAAAADwFrcFdfuw0z2wuzqkEwICAAAAMLMhq76OElfZjVqcQUgHAAAAwOxunaMutFfYhQs8jAjXwpCuVL3Xurps7RwAAAAAcMTpirpw+Or+fWl7XCVXC7hy7cRSIVy47axfDdEFAAAA4J22z+fzFTwBAAAAwH22bZtn6CsAAAAAvNmwoK40vLT22P6ntO3steXaOnOOnusc+XxGme16AAAAAN5sSFBXm7ctnmcufiz8O9w+akhu7drOttvSxpXDi48GboY8AwAAAMxjuqGvFmsAAAAA4I1Or/qaCtZKq8CWQrjS43ub8YquqXbjfXPnyLWZO0+v3LGp7bVz79edu+bU8yq11fI8W1bbBQAAAGCM4RV1e2DUG+zUQrq9zVRQFW5P7Ru3kwul4usutdX6fOJjU9vDbbXnmNsn3rfWVu15Hv05AgAAAHDM6Yq6kp6Qp1Rx1zLHXahn3/i4MJw6EtCF50odeyT4GnE9tfOn2hXWAQAAAPzOpUFdr1xYlxvWWWrnyLnD9uNrOVpRd+TYX7a5Sy3mEZ5HWAcAAABwrUsXkzgSJo2oGjty/pGB1OgQ7ZfCoa+fj4AOAAAA4Fe2z+fzPRvGtCzmkBvWWlrYILctFs/FVlskohak5RZUqD1Wu+bcQg6pa2zZFrfZelzqOlraAAAAAOAa27ZdE9Qd3QcAAAAA3mjbtjFDX2tVakI6AAAAACgbNkddKYgT0gEAAABA2aWLSQAAAAAAbQR1AAAAADCB7fP5GJcKAAAAADf7HzDzTiQa1h0MAAAAAElFTkSuQmCC')
