# Supplementary material for: Identification and functional analysis of non-coding regulatory small RNA FenSr3 in Bacillus amyloliquefaciens LPB-18
Source: PeerJ. 2023 May 15;11:e15236. doi: 10.7717/peerj.15236 (PMC10194069; doi:10.7717/peerj.15236)
Supplement: Supplemental Information 4 [file peerj-11-15236-s004.zip › KO/CK-vs-T1_map/map00350.js]

getPicJson('data:image/png;base64,iVBORw0KGgoAAAANSUhEUgAABcAAAAOeCAYAAAAk57NfAAAACXBIWXMAAAsTAAALEwEAmpwYAAAgAElEQVR4nOzd7bKcKLsA0O7Ue/+3vM+PHCeG8KmogGtVTU22jYioqI+I38/n8/MBAAAAAIDF/O/z+Xx+fsTAAQAAAABYx/f7/fx6uhAAAAAAAHAFAXAAAAAAAJYkAA4AAAAAwJIEwAEAAAAAWJIAOAAAAAAASxIABwAAAABgSQLgAAAAAAAsSQAcAAAAAIAlCYADAAAAALAkAXAAAAAAAJYkAA4AAAAAwJIEwAEAAAAAWJIAOAAAAAAASxIABwAAAABgSQLgAAAAAAAsSQAcAAAAAIAlCYADAAAAALAkAXAAAAAAAJYkAA4AAAAAwJIEwAEAAAAAWJIAOAAAAAAASxIABwAAAABgSQLgAAAAAAAsSQAcAAAAAIAlCYADAAAAALAkAXAAAAAAAJYkAA4AAAAAwJIEwAEAAAAAWJIAOAAAAAAASxIABwAAAABgSf97ugAAAABwp+/3+9+/f35+Pt/v9/Pz83Pp8o7mv5U1Nv9+PfZq0u7TxPIJ87i6jgDgKgLgAAAAvEYYyE0FkY/mF3MmcLwF6HO/lYLVpTSxfAS8AViFIVAAAAB4hVhQd8Ug7z5ongpk5wLroS2Psw8LAOAJeoADAADwaluAODY0Ss3f+yBzOGTJ/u/w37XLBQCO0wMcAAAAPp+/hgQJ/78FrPcB6TDdPk1s7O4wXZgm9f+7fL/f//4722scAEahBzgAAABEpMbFzgWmawLEpcD2U+Nvn10vABiRADgAAACvVvog5DZ9S7v/O3Q0cJ1abljOs8tpVfORTQAYmSFQAAAAeIXYEB61wdxS4DuVvqet93lLD/LUsCWC2AC8xffz+fw46QEAAPAWNT2pY8OfxObJffQynG8vNU547XJLecfWJ5WmtG776T7QCcBMvt+vADgAAACEnuohrWc2APTz/X4NgQIAAAB7gt8AsA4fwQQAAIBP+zjfsy8XAN5AABwAAAA+zwWgBb4B4DrDB8Cv+HI2zMKFMAAAAMDfYvHC1MeI73Rm2YbBus7wAXAAAACYzZEgSC6gAzCTq9vAn5+ffwLG29/bb084s2zt/XWmCYDbCXgTbz4AAMAa9tf2ufvaWLDo+/3qEQhMTRvICH49XQAAAAB4gy2YE5v++fwbHApf5weY2RNtYDhvrAzbtP30/d/h9FJ+ud9z+e6nx9JwnAA4AAAA3CgWMMm95g+wkp5t4D54Habdpu2DyeEQKftp++n74Ps2vSa/2PJL+YbrmUrDcdMMgQIAADzLDRj01fJqf+3xFw4fUMt85jOf+a6aL6XH8Ca5+WO/tZY7FpiuzS8XvK5Zbw9A+xEABwAAso58yArerhQUaXXXPOYzn/nM12O+3m1gL72XXRrX3FBWYzAECgAAkLR/fRc4J3cspYIjgibAKkZqA3vnq60e2/fz+fyMfDGrtwlvZL8HAEbQ49VkeKvWa/pYevcFwKyubgP3AefY2N/73/b55Jazn16bR2xs79h8MTXje6fKTL3v9ysADiOy3wMATxP8hvvFAiGOQ+AttIFc4fv9rjkGeM04Q6WnO6X5S8useTqVGguo9HTnyMdPUnJPzI4ur2Wcp9RXekvzpdKWnuDl5s/NG/vybmueAAAAOe4fgDfTBnKVJQPgn8/fwdhckDn8mmuYvjZgW5oW+zss7z5N6UuxNeWsUfO6xT5t7fJK9V9Tplz91UyL5XNkWS2vr4R5AwDMSO9vAABWseRHMFMX6zVfqG290E/NUzPOT23+R7SuR6q8tXUSPkioKVOsV3Wto/V+RMty3CwCAAAAwDiWDIDXuiJY2rr8mjQtZbx7fd7ylVtBbQAAAACYz7JDoLRK9dytGdu7xpmvttYM5dEjEF2znF7Lqxmq5Kngeu22aqkvAAAAAOB+rw+Al4KYuXGvjyxry2v/d+9y9nL38lLLqCnPVctu2VaC4QAAAAAwltcHwGv17O17NKhe+1HHO51Z3gzDp/R8AAIAALCCGe7laOeeF1iVAPhNegbPr+51fXWwNzfczF0n3NyyWsphGBQAAOCN3AOtxUMNYGWv/ghmq1jwORWQvnJM69oLjTPLOxLUvfOE2VLvR9O0EAQHAAAAgPF8P5/Pz8iBu6MfjtzPm5s/lSY3b6xMpY9lbgHS2uWVyh7LL9T6McuwPK3jfOcC/rG8cvVXk39svto8c+XJbavW+jp6bJ3Z7wEAzvJwH8jRRqzHNgVW9f1+1w6Aw6zs9wDAkwRCgBxtxHpsU2BV3+/XECgAAAAAAKxJABwAAAAAgCUJgAMAAADdfL/f//478vs+zdHlt5TzbD69nVn3fR4A/CYADgAAAHRTO5Z0Lt2Z8ah7LP9sGVrtA9Y9lms8b4A//vd0AWp5egkAAADz+Pn5+efjitvf7vEBuMs0AXAAAABgTVtAPNVzOfx9//c+yB5Oj6VpzX//d1jGcHru73B6mHesjLEHCLVlKJUd4C2GD4BrnAEAAGBO+2BvKggdBoNzQeDt31t+Yd6xwPeR5e/zyfViLwXkY+lSZU6td2p5NcH/2O8Ab2MMcAAAAOBRuQ8/7gPZsd9Krhzru6bnevjbmTHKY/XQ2nse4G2G7wEOAAAArK00PMmIvZhTw6XUDLlydpmlMtT+DvAGeoADAAAAl2kJCI8U4C55Mqi8H+IkVwaBb4DP5/v5fH40hAAAwOaqnos9Pf1Rt1GCSjNsK9ZT+0HJz+fvHsi5jzKWPtyYC4yXfg/TxMbaTpUnln/txyVTH7CMlSf271K6mrKHdZCiLQFW9f1+BcABAIC/zRIIebqcTy8fnmLfrzNTPc1UVoAW3+/XECgAAAAAPQkoA4zDRzABAHi1I6+K30kQ5ZjUMAFHhhCIDWHQMoRCauiF0rRt25eGSYj9OzfsQmo5pXVcydPH/Rvq+K1s238dGbKqph6P1nVteXpvS+dzeI4e4AAAvNp2M/rz8/PXf6N8iM3NcrstyJAKPIfB3i1tbNo+j1i+ufTh2MelvFL5p8oe+3cYNK8tW6kMq3n6uHdcrytsT/j7eGud52yaUNgm1qTrxX4BzxEABwCAiNUDgKv7fr/N2693cCaXdtu/evdEbp0v9eG+t+77jntYX+kY11Mb1mMIFAAAqGCIi7mMvm77bTJawHX0urtT7+M+nL79ljtuW47vO4/10fZb5nHk/FQzbEnN/p46VvZ5pI7tmvVwPocxCYADAEBB7IZzP2RCLABVM23TcqMc5lVbtly5VhIG5VrW8ar6OJLvCMHFFfePFlcf97E0qeO2VIZUIO6qY/3N+wXn1Z6fNqnjYK91f48dXy15OZ/DXATAAQDgpNhNZ2kohaNDLbTe4KZu3Ge3rUO4LrEec/vfYkGVMG2q121sm+V66caWm8or13swlT7171gANlU/ufSCKXlHj/tSHrnpuXSrHuusq9RTu3X/7bW/HznPOp/D2ATAAQDgArlen09bIbBZ07uvdnrttCPTey23ZhmptDXLKaWnzmjHvW3Jm8R6had+a9Uzr55GKguMzEcwAQAgonXojCP5P22EMsBIVj3uHeu8yf4tlu2/WJrWh4q5vJ42QhlgZN/P5/PjiREAAG+Vumms7UmWGzYiNjxHbKzeUlliZcsNlRErb2oc0hhjifZxpsfgqL0NV/HkcR/LN1aeVNrc/K3HOtwht7/nzme5eXL55s5tYR776bljLpffyOdz4PcxJAAOAAAnnAkWjxpoHrVcMArHCFeZuSfvzMfE2WNamwDj+n6/xgAHAAAAGMWMgdSZA/eC17A+Y4ADAMBB2w3/mbGAZw4awBs5dmEtvT6QqU2AcekBDgAAB525adbbDObk2AX2tAkwPgFwAABY0JEPY+17r/mwVh9nt8PGdhiHbToe2+Q9bOt52FaMRAAcAAAWtr+ZzN1Exm5Uv9+vsVE7sR3WY5uOxzZ5D9t6Hldtq9SQM1ds1zOdAuxrYzAGOAAAvMR2Ixmb/vn8e2O3/W1c075sh/XYpuNZcZvkynbkt3D6Vme16Uex4rZeVc9ttf328/Pz339XMeTd/ATAAQDgZWI3oKkbNDdu17Ed1mObjmeVbXJH8HsfSIz9PrpVtvUbXLWtbFdSDIECAPASM9y8cq+W13LtP9exHdZjm45n9m0SC0rX/HYkv6PpR6m3mm29lXWUMr9Vz+FB9nnte5Tn/r1PHw69sqVLLWv/ey7f0rK5hwA4AMALuNB+n9xN/ZF9wf5zzEzbYfV2oteHXWfapm+x0jbpGZDdjumaPPdBuaNtwR311mtbC0Jer/dx2bKcUuA7PDZS+39sH4n9Hss3fJsilYZ7CIADACysV8CHNZQ+PtXykSmOG207vKWdyAU0euUd49h6xtu3yZH9fNag3Nu39Uyu2FZHxnTfL6d1maW3MVqWzX0EwAEAFjXjTSz91d6M7Xslbd4SGL3DqNvhje1EryDfqNv0zWyT347u37P1TC2V8Q3begZ3HZc9t2dtoN6DlHkIgAMAwIKO9vyr/SgVdWyHMd05zINtej3b5F+pj1zm0m+/jxwEt63n8dS2umpcceYmAA4AsCAX7BxhnxnDXdtBO3GfK4df4ZiVt0NuzOI3evO6z6ZlW6U+ZBo+yAnTb/+OtcuxscHDZbXk27JsrvX9fD4/KhsAYB0upjkj9rqxfWo9tulvd9eDeqekZhzkVLBu/1ssz1RwrjStZRlwliFq6O37/eoBDgAAADCyWDBw39O1Zt7Sh//OLANgZALgAADA5/NJv6ILcEap93CYrtQDei813MfZXqR6ocL9XIdwFQFwAAAA4BK1QaxSutSHGcNpqfF/W52d/4ynlguwKgFwAAAgGnDR+wroodSWnGlrUoHxWa2yHtDKdQhXEgAHAAAALhF+TDHUa8iSLa9YHrmPP6b+Dj8EvP899VHIMF2o5mOSAPT36+kCAAAAAGvLDSmyBZV7DFuSyjsMbMf+nypHGMTfp8sF77ffc8sF4HoC4AAA8HK5gJOxaIGrXRkMLuWd6pleOy2WJjdsgyEd4F+uQ7iaADgAAAAwlO/3+99/vd39gcvU8q5cRwD+MAY4AAC8XG683O1vgDNaez7Xph2tR3U4TErOSOWGJ5WuQ+AsAXAAAACgu9QHH/djZtd+GHJLEz6Qi+W7TxN+ADM25vc+rzD/WF6lj2DGll0bFAegPwFwAAAAoLtUsLc26F2TV22a2sDzmXRhMB2AMRgDHAAAALjNCD2h7y7DCOsM8FZ6gAMAAACXiAV+S8Oc5ALFNWlK5Tkz/+jLA+BfeoADAABZsXFxmZeeqNyp94cvz+672xjed7l7eQD8SwAcAAAoEgRfg+A3APA2AuAAAEAVQfC5CX5zt+/3+1+bEf47lS42PdfulH4HAAFwAACgmiD4nAS/ecJ+n9v+ve2L+2D4NkzIvm3ZT0+1O6l5AWDPRzABAIAmgk3zEfxmFLl98Ujboi0CoEQAHAAAaCagCoxAWwRAiSFQAAAAgKnpCQ5Aih7gAAAAQHexj17ux6MPxwMP0+yn7+eJpdETHIAUAXAAAACgu9J436V0senhNIFvAEoMgQIAAAAAwJIEwAEAAAAAWJIAOAAAAAAASxIABwAAAABgSQLgAAAAAAAsSQAcAAAAAIAlCYADAAAAALCk/z1dAAAAWM33+326CIf9/Pz89+9V1gMAgPcSAAcACKwS9FtlPWY14zrE9plV1gMAgHcSAAcAiFgl6LfKegAQN3ObOeM56mq2J0B/AuAAAAAwsRkDjzMHeq9mewL05SOYAAAAAAAsSQAcAABulOsld+S3cPr3+/3vv9ZltKjJJ5amVL7aNLVlgJH8/PzYbwHgZoZAAQBo9P1+k68nH/ktnL4PjtSkb1UzfyxNqVy1aWrLsKI7gt/hvnTFh1HPBL9z5atNU1sG4B229qDlvLLKdzPexrZe31uvEbmWHuAAAA3uCmBu/8V+P+Ns4DJVrto0tWVYVe6G7sjNXus8vW4oa/I5uqza+dwcM6sneoHn3qqoeWuk5q2NI/P11vr2yP6ctZ/O+GxroIUe4AAADXKBiyNBjdZ5zgZOauY/uoyWwKUbz3rbg4WaOtvS7f8/sxXWAWLuPEZb3kxq/Xub1prvHVI9hVPTt20ycruTOw+E54maQG/pDaGnt2GtFbf1W9kmXEUPcACAi7VczO9vYGe+CZi57CM5Uo8rBb9hZfsg3NVyD25zjr7tMVL7E6vjVPlGKnfKvhfz/t/b3/v/x6al3tTK/T5Le7zatn6bFa5dGJce4AAAF3pjAHOWG+XRHd0HVukBvu+9OPN6QM4dwzHUHktnfz/i7uFRass/6nmsJpgbtv89tlvtW0ij1NsK2/qNnOu5kgA4AMBF3hrAFLjsJzVGfC79vhefbQBzOHOc1gbwcm1C7TjKvfVqn2qH+aj1ZLvZs67vPgfcNaRPz+U7R8I7CIADMC09NigZ4aZGAJOjYmOZ2heAK5QeXJ55sPlU23WkN/sbri1jw560/D4i2xooEQAHYCozXpTznKf3FwFMQrHx3cOPXLY8JAnnyX0Eref48ql8cmXbypM6LlMf+2zJHxjLiD2QUx9ATH0wcUa5B+ilYXdmWX/bGmghAA7ANAQ5aJUKnJ0xewBT4PJZuWBEqS5i6XL5HVlGrdpxaI/MmytjTf5A3N1tbu9xqHNa894HRs/kw/1sa+AIAXAAhqeXBj3sA7Rn9qXZA5gClwDvkXsTKtYDONZLNvd76sHsftqo3n4uetMwa29YRyBPAByAKbhwpYdYL2UAWFXtg8kzv9c+yKWf0ptUpYcSqbe7Unm++c0tYA0C4AAMzYU2vb2pxxPPWuVhyyrrAbCKIw8vWt/uak0DMDIBcACGJUjJVWqC4KsE/VZZj9ms0natsh4AALyXADgAQGCVoN8q6wFAnoeda7E9AfoSAAdgCbkPNV39Ec1S/meWP2sv+KfK7YOpANSa9RwbWmEd+MP2BOhPAByAIbXelMaGtNj+vvrDh6X8zyy/903QXTf7T928+cglADVWCX7zW+rcH14XhtPDabE0qXSxD0Xap66R2i6pdLkPg4a/h/tOzby2P8xHABwAAIDXEKhaT01QMpYmnJbrULH/m/vUHq+ldDXbNjbN9oc1/Hq6AABwp/Ci9fv9/jVt/3ds+v63cN5UnqXfS8vMpalZ3j5d+P/UOsWWl1rnVD5ny11bTy11sKe3OMD7CH6/y9lzfWx/SfUQdl1xnVK9HjmuU/Pst6PtD+vQAxyApeRekdxfnIa9QMLhUsI0NT2E9vmE/879Xlrmfnk165BSWodYfrHlxOpyX/c9yt1ST7EyAPdwzDEbwW96sB/dp3SdGwafVx7qDzhOAByApZQCwKFU8KZ0YVvTaySV79FlptL0CkDV9nJJzder7rf0R+pJ7xu4x52BBoCerrxOSHWQ4Lxc3bZ0CLmS7Q/jEgAH4NVaLlBrLmpLvZGv6K185iL77IV6rPd367wxenXDuNzcAzOLvXXWg+uV54xwTrL9YWzGAAeAzxoXrU+sQ49eoCvUPbyF4DfAv99s2d6EC4ew4zmpb9f0ynv/b9sfxqcHOABLyH2sJvZbarzAXNotXWw87Fie+99afo9NT6XJrUMqSBWWv2adwnLH0sbqsKXcey31FLvREKSD/hxXwGzOtlu576Bwr9Z6L6VNvQVZc91v+8N8vp/P58fBC8BoRr64HLlsm9YyzrBOV1h1vVddL+5TCgoAjKTmuyGxB/nhtNLD/iN5clxr54swXUteufltf5jb9/sVAAdgTKMGWkYt157gd71V133V9eI+erwBMLLe5yXnOVjX9/s1BAoA1GgZ67rHuNi1ecUu1muXe6acvcb+dqMBAECLK64hc28AAPPzEUwACMReo93Gwa7R84K5ZvzCM3m39hTvsdyeeQAA8C5XXUPuP2QJrEUAHAAAgKjU2Mrh79/v97//euR/JK9SnqV5zi4z9hHoM8s7U54e8wPAKgyBAsAS9kNyxD5mk+rVnfqIzv7VytwHbmJ5hOWq+WhP6kv0qXXM/R2WpfSBp1zd5Oqldh1zZfDBIIBx1QS/tza75jzWInV+qp23RY8x78NzWy6P2uWdqYMe8wPAKvQAB2AJ+0Dq/tXF2P9jacOAbCxNKnAb/rbZfguDx7l8cj3hUvPmyhnWR6pOUnWTqpeWdcyVIfU7AOsrnfvucvf5x/kOAO6lBzgAS7niY5FHlhf7LXeTf+VY36UA85m6SfV6P1oGQQGAMdQ+mL2zPJ9P+Q2q1BtateUt9dzexN6o2uvdIz73ZlrpLav9PPty1b7hFluvcD4AGJke4AAsa4ReZXtPBHn3vbFrhj7pucywZ3lqLNLS7wDc6+7gdumc1PIGVexto9qe5qXfc29QXan0Vtb+/6k302J1kXvDbT/fU+sNAL0IgAPwWj2CraMHbHPjk9+17FIZnirj3QEegBk80bO7JvCce4ha0vJWU8sD4h51VZNH6ffcGOKteW1pWsYwB4DRGQIFgCG1vjqc+khjLp9cj6dSD6pcHrGyxHqfhf8O08aWkVtOqpy5Xl2xD3HlypMa8zv2W64MYXD8yUA9AH+LfdNir7WtzvVEDtOlhtaKDf9xVO0QHrF0R4Y2yZ2fY+fKUrmOluOM1PIMhwLADATAAVjC0Zuumt5RrT2zcn8f7eV1tJyt9VJb9pZ17FEuAO5RG5SuNWJv4ZYe4VctL/YAeZR6CodJyRmlzACQIwAOwNJGvPEehboB4KgwQBq+0bNPF0q9RbSflnvLKfcGVU2aXC/mVJlz654qf2nor9oxyVPljy0nNoRLrC5Kb5eF6VPLA4AZfD+fz48TGACjOnqjlRtSo8frujO/8mu4kfWD/6uvH9eLBffsU4TevF+U1v2uunlizPa3bnMA5vT9fvUAB2BsR3sb5dL3uHGb+eZv5rL34OYdoI+39ggW/AaAufx6ugAAUKPHR6/AzTvAManzcG2busJ5/Pv9HhoXe5vvjnLklpMqR6l8tevdulwAuIsAOADDi41VCa0EvwGOO9t+rtL+tq7HFR+4zOV35A24qz90ucq2B2BehkABYBqpILgbK2JaP2oGAD158AoAYxAAB2Aqra/78l6CDgDHhB96Dj+eXPoQdK/5wzHGw3+35J+bFhvLPJVnqgyxdYiVLaZUtiN1Uipf7vea9YqVu7Tda/IHgCsIgAMwPTdQepkB0EcpyJwKgPaaf58+FkTeDylSm38suL3PY7+cVIC5FHiuCRbXBpRzy6+tk9KyU9shN19YP2Gd5OqwpU4AoDcBcAAAAP6R6zlcM651z/mPBEpr5wnT1X53pJSm5QOhYX3UfHS0NN537RtyYdqjHzxNBbRr8weAqwiAA8AC9KDiTrmx+K98td1r8/C8s8d6rnf4kfyuUNNL/fM5VtZwXVP1ebYeatchpmXZseFjeuYPAD38eroAAADMZR+giQ1FcPVygXukhjj5fOqOx9r5921JT3f1NG5ZTriuteN0P+HqZesJDsBdvp/P58fNBJDiwnQOPdtx27w/51nudse4qqmxYa9evjFj75Hbvqwv91HJvdqPL7YOqZH7mGIp79QDudyHJnPLyeXbErxuTZNbz1JZc9NLv5fqOFe/sXHGa/IHgCt9v18BcOBfo72GStnZbWabX+uO+hWcYm+UAHgszeeTHgKhFKyKLZdrCIDTyj7ybrY/AKP6fr/GAAf+5uJ1TmeCFLb59QSRWFXu4U4YBI8FyLfpubT79DCimd+c6nVcOUbfrcf2dxwBcCUBcODz+fiw2EpqXy21zZ/h1V9WktuHY7+1DoMAs5hxH+4ZcJxx/Tmv9/XMjPvRzIF7gDcRAAf+M+NFJ3GlcR/36bhf7faB1WhzANahTQdgFr+eLgDwPK+trikXZLXNnycIzpvZ9wEAgLvoAQ4vJxC6NmPpji22fWAGWwA7tv/GftuP7f35/PsRzFzaUnrgvY4MwRF7AKc9gXaOP2AmAuAAADRpGft7/3fut1La0nJhRLmHNeGDn01q/PzUh2bDaWE+pbxXULuOsYDd/kO8jMcxNL6rjr8wWF6zH7QoBfB9swfWIgAOAADQWW6on/1vpTe1YvmkpsXme9tbYKmgVWr69sbJG+pmNo6h+fQ6/nLbMPzt6PYoDUd4ZLhC+weMyxjg8GJnnpZv/93h6HLCMl5R3v0yWuqkNm3q4vxMndRu8/12jtXlldv/zv2rl97bCoC51b4pUTov174NIejyt9g5OFVH6m5MjqF59T7+bBvgLD3AgWZ3j1vc66n+FeUNx7StDXbWpk1dnN8RVM2NH351GWb8QOST2wpmYwzQdWnzzrm79+Abtlfrw3/m9kQPXPtN2tHtkbrfDL8FUroPaxnGJpcm9TZAbBmxoXlc48DzBMABFudDi2OzfXgbY/Cu6c03+b2CX08E0WbfXqXhC1rNXh8z67H/PxWIfut+0/v4i+URnlvC6+ZUh6cwCF0axiaXJvbv2LTU9NQygXsJgANdpC48wmn76fuLhNjT+9K/U+PC5T6iUpvP2Y+hpHoEtPQ4aM3jKaU6TNV3uM61+0sp71JdtvTgqN3XRthWo+0XEJM6NrZjzQ3inGy3PnoGSlLn2zfI1V2qbt9WR6tyDD2v9/HXsk2vCjafecvTvgPjMAY4cNr+qXds2v4CITWExn7e0r/DQGdqWXut+cTyaB3+I9UrIJdvLkDbsuyetqBUrrdErg5T9b3vuRH7/yZXj6neGKV0R8s8+raCGaRuSgVQ5yT4PZ5wm+yv0VbdVvtzcy7N5/NvQGrUDgY8543H0FlvO/5i978xNW0TcA89wIEuai8C9o4GCHtdQBzpgVD7pD+8aO4ZCL07sFpzMbuXKltpu5WCKEd/K6XL1efZfU0QHFiZ4Pd43vb6fes6befl8Ny8Yt1wzNuOoTOuPP6O1veo22ykssBbCYADp4VP9Gc+uefKXvsq5L4ncst8qzjyEOTJfWaV7fN0PQLwt/Dtof2/97+FSm8h5YVxSH4AACAASURBVPIO81zh2qw3dTEPx9B6Wuox9bbw9ltqP4gF2GN5hftALE3t9Ng+mnpbFHiGADhw2tEhH0YONp4NJo4Q2H1a7/Xvkd/btwmMIHUcjnxO4F/a07LUW0ep31rS1k6DmTmG3qv2zc+zb4HWLLNlem2ewP2+n8/nx0EJ73Tm1bJN6ql4LF04PRYkrg2AhE/Uc0/1j+STqpce5culTZU/lUft9gvHyK6dJ7WcVNlidZhLG5Yvl39N3rlyp/II5wm17mtHtpXgPr2NvD/kjsFRy/xGsXY59/ebzVoXs5abNc26P85aboA3+X6/eoAD7a54Wl7zWy7tmV4cLb0IepavlO/TPQhatlNuXY+sR+2+c2S7n51nxG0FM9keEhmDFwAAuIMAOACP0nMG3scxz2pWHMIn9yZYmC73RmDNcnLDIh19W7F1vqPlD+evfeOuZnln346Z7e2aFY8jAMYgAA40qRkipHWIjV7DP+TKVZvHLDcIV+u5nY8uI0x35sY0zMN2BqCXFc8ptef5fbrWodZKSkPIleZt0WOIn9iQabXXUam0Z+qgx/x3WvE4AmAcAuBAk5rxrFvyOiN203WGC+8/em7nHnnUjtfdY1nAPTyQgrHd0THgyDdKrjDSMHMAQH8C4AAAAPxn/5HnK98Ga5H6EHYYQE99mPtIr/ZUGcL89+UKf+9VR7F1TJWj9LHh3LA1pY+4nxnuBgCe8uvpAgDzCj9ilvo7vHgOp+f+Dqfv8winhb+lypVbZqnsb2Q7A73FjnNgPHcNoVFazhawjQV3w2Bu7MPVsYBvajmlcub+f5XUOsb+H6urfZqw132qXvfzPbXeANCLADhwSO5GJPx9n2Y/fZO7qC7d3IQX3mG6WDlzZUj9/la2MwBwpZoH0dv5PdUjuaT2XB8LHOf06OFdk0fp91QetdNiaXLl6tmzHQDuYAgU4JAzF72lwGPsorrlxiWW39EyvP3i3nYGessdq8C4Yr2Jz8wbO+5TbcF+eo8e6bXrEktXCg63LC/Mp6WOj5TjjNTyzuwXAHAXAXDgVuHNy5mbidZllspQ+/tsnggs2c71etXH7PspAOPZn6OOnmdGfMB15oF7r+WFQf2RHsiHw6TkjFJmAMgxBAq8WMsrnr08GWwMx5PO9QrO/T6zu7a57QwAc9p/HyN3jgyvKcLvbeTyCM/VsWnhkGb7IVDCf4dlL6XJrXNt0DfVezssd0ysjKV0sfLHyrGvq1xdhOlSPexLywOAGXw/n8+PExi819GL2NSrrPtpNWlK5Unlmfp3KV1N2fdWaB9jdVq7Xrbz9dxIcoVR96vSA7gRy/xWpXPHqPsY93rzflBa97vq5u5t8OZtDsCcvt+vADi83WgXsaOVZwUjBi1GKMMoetWFOmVv1P1BAHweAuDUeuO+IPgNAPP4fr/GAIe3G+lVxlHKsZJYnT69zW3nP9QFbxP7eJpjAOaQOl5b3iqb/XivHT4t1tbVzNejHDVDr7SW72z5e68/ALQyBjjwyFjge7XjLdImV6dPjf9uO/+hLgCYydlz1irnvNb12M73Pdc/l19p3PbWeWp+L1ll2wMwLwFw4D9PBcF73xRQH1y9c5vbzn8IfgPA+pzvAWAMhkABPp/P3x8JdKE+t9ptaJs/Q30DMLrcR6djv181fzhsW/jvlvxz02LDw6XyTJUhtg6xssWUynakTkrly/1eO8RK6cPoR4dcAYDeBMCBv6SGxnCBOq5we7VuK9v8Wme3DwDcqRRkTgVAe82/Tx8LIu+HFKnNP/UR19hyUgHmUuC5JlhcG1DOLb+2TkrLTm2H3Hxh/YR1kqvDljoBgN4EwIF/lHryMJYeNw62+XXc2AEwq1zP4ZqhzXrOf+R8WjtPmC7VOSBUSlO7/Fh95B4O1ORfuw6xtDXLjkkFtGvzB4CrCIADVVYL4ulxUjZD/diOAHCv2uE1WuYvDYlyt5pe6p/PsbKG65qqz7P1ULsOMS3Ljg0f0zN/AOjBRzCB19HrZA22IwBcKzXEyedTF8SsnX8LBPcOjN51rdCynHBda8fpfsLVy3YtB8Bdvp/P58cTWOBNYmMTMh/b8W/qgb2e+8PMAQrHxHGpsX9Tf7OW1McUQ6kgbuv8qeVvaWK9xVN5x9LE8qxdTi7fluB1a5rcepbKmpte+r1Ux7n6jY0zXpM/AFzp+/0KgAPv4sM7a7Ad/6Ue2OsdAJ9x35q13KMQAK/nIdFv9ol3s/0BGNX3+zUGOACswE0nwHNmbIN7Bu4FP9+tx/b3IAmAKwmAA68RXpwbPmNOtiMAjMU5+J16D2Uy4340c+Ae4E0EwAEAAJiKcaSfp+4BmIUAOPBqeg+vwXb0+jnPyu1/pX2z9AG4cHrNvMB7tLQDqY8yAsccuf50HAJPEAAHXmG70PKa4txsRxhP7ngsHaupDyvWfHDRRxmZQe3DoVIQt+YYSOXzpgdFuV7hsd++36+2A0468hCq5jgMryGOPmhvKUvr79oOmIcAOPAKNTeNjM92hLlsweyr8oaR1T4cKj3MieWTmhab740PisJ1TwWytjbqLfUyKw+S5tH6EGr7OzwOc+1g7HtAR5SuUWp+P0J7A88QAAcA4JB9j23Ys0/kgyf730qBkFg+qWmtVt9O+0BTqn60YWPzIGlOuWB3zFXBZoCNADjwSi6i1mA7wnMEAIh544cJewZPex1XtQ+nZt5OgmXvMMODJNKOto+p7/vsh0MMt39ubPGz3xXJvVUS/jv3ACUsfywNcA0BcAAAmvQK0uVuWFtumgXjn+cG/rxegfQ392Y+s/+9ud5Wc/eDJPtO2ZE3LWIPOMIgc5hvbAiVs98Vif07Fvje7y9hOcP5asoJ9CUADhc5+5S5lK+TIwBPCm9kj964pW78am8I3TA+zzboo1cQJNbjcXU19ZWqV9fWYxjtAVBLPm/ed3K981Ppc8dhKp+advGqQHJtXqmxzUve1FbDk349XQBY0f4Jb+m1vf3/a7z5AqsnFxprsB3hGftz3JFzWSh3Q1wb/NYePEPwm6eEbVAp7ecTf3C3/535le6/7s7nbXLH5NuOw31MIKelLQOO0wP8hWp7HZfS1T7tPfpaz8wnwhnLDAA9xILSqVeLU+f63DVAOK/gBFBjP0xBOB04rrUzV81xePTh6sxDisxWXpiNAPjL1Ix/lZu+F/vIQ2ze1L9LVnni3noiSz14KAUJYr8BwB1az/ulXuO589mZHuczX1eMeI53s56X+thZ6QFOLm3u4VIqoORa8Y+3rz/0dmbos5LSRylTbWmsLUyNEx7La5+mZt6wTKk8a8YSB64jAP4yrYHYoyc0N0S/td5o53rIxW5iah9oAAC/zXienDlw/2axfa3lAU4ube202mXBqDxIeqeaB+GldKX8wmktbeiZ8tUuF+hLAPzFcsHSXq8N7Z9mhk8239DT+YrXr1bpGQ/0NUu7CKxDuwNczYMkAHoQAH+p2gDq2d7cYeC7ZizQlXs63xXEn/FhAQDj8uAVAACYlQD4S83wYYgVezrfVdejblMA5nP1A1vnLFaw2jUrAMBKBMCpNmKv4hHL9Pmkx45LpYt9BGM/X+xhQO5jHcD7CCTCcTXHT+rD35vSuT6XprYMjMl2gz48SALgKgLgZO1vxlq+1vz2ns49P8ZxdDoAUFYTcImlqRmerXYIN0Ef4O3c0wBwJQHwlyl91bqlR3Hqq9uxD1rGxvPW0xkAeFrNkGtHh2VreSAuCA4AANcQAH+ZXC/ifRD8TF61aVbu6TxqsN7r1QDwDOdgAAB4RvcAeEvgL9fT5UhAtoe33py8db2vsu2/ow0bYxv/oS7WYDsCM9C7mxYz7y8t5+XUej55bndPBHC9ox0Ga7/Z0ppvy/L3eTtnzKV7ALw18BfbcVLDcdxh9Z031dA8vd4aDgBgVW6UaDXjftJ635a6b3zyOJmx3gFm0xo3PJL3FQzNO7dfTy58haEuZnPkg5Z3ePM2D8dJ/36///0X/h1Oj6Xf5xvLJ/bv2HwAAHA3Y+LDuFL3nrm0R+c/Uq4rhHlrn54R+zYctHg0AN4ibHDOBghz88d+D8vioKOX8KFE7v9hD7Lt/9t/+312n36fz/7f4UlkP9/q+/jq6/cWtiPAdXLX3HCX2nu52Dyp9PvppTzdC8IfLR3qYmlaO+S1lusKYd5v7rw3stK5IHXOONreO2fMZ4oAeBik6xEgjDViAoR/0zN5DNs+t1dz0k3t66V83lrPALxT7rojl2a7Ftz+259TU9dKsTS5MsDble7lYvdmsWmxe7vUPWYqfSpvIM+xQk+x9jfVNufig7nzQy7PMO8zeXCv7mOAX6FmkPsjAcKacYdSAcI3COun9Hd4IRne5MXS7/PZ/ztMH84381PXWIMcOjsmVqyOW+cFgDeoGZKvddi+mh5uNfmPyo3cGHLXijXXkaU0uWvWmuvZO6R6mKb2z9bj7s33gtBL6d42FbAM543d25ampeaNpcnlmcr7SB4cV9P+xs4BqQ4IqTSpfGqWHXLOGMetAfCeF0pnA4Rnl825nslhj/vQqg3HXftsjyeNsz9oAADu1XKtX3sDGktbupGNBWtXu6bJXd/VXPuV0qQ6s8R+G02sw01PI687jCoVv0m1NamOcfs0qWO9Zt6jHe/e1nnvCbke3GG6I3VbO0+vc4ntP47bAuAjHvip3sqt869Cz+R+9q+87JV62YS9UlJPkkuv+OzThnW+T5+6kCiVFXhe7EJslB55wDu1XCe2BkNSaVLXS29uA2s6QJTSnO09fkZL3k9u67fvZ3CHsK3PpdPrd353tqt3t+HOGc/rHgA/Gvjb/p8L9oX/PhMgDMsXBgX3/35DgFDP5L5ay1ebPpbuzLTYb6PXLfBH6nh10Q1pjo96pYDClcvMBdNbAu1nO7yMKLwnuVuvno019425zh7h76lAWeneLpYml37Fe0HoodQRo1cM4Egeev2OpSVumIoL7qfF9q1YWx5rw3Nxx9y5IbecWB72ied1D4D3fAUhdoFzJK/StNZ8Z95x9Uyex0o3akB/tb0neR/7QJp6YXYjHd9nHyyc6QBS+r1lnjfdC8JVWt/+eYpev2NoqZMeHf5y6XJ/9zi/2f7jmOIjmCkak3Z6Jo/vbYF+APqZ6droibLO3Pv7qe06SyeE2p6HI69DyVPln73egH7O9twNpTrOlTrYpd6E0esXSJkyAK4xeZaL4Gup23uscCMM9mP27At1ZqyjmQP3dym9zbiKWLDnyn161HalJrAGvczchvQ+Ps723I1Nv6ozXcsyZ+/1ax+FsikD4A6QZ3jwAIxGAPhvR+pC276G2Y6D2cr7dj1eWS/10L7CasNE3b0uqfGy71p+zqzbkHnNuM/NHBSlnX0U8qYMgI9k5gP2quFQznpTnV5NXZaXMfONMNSobQdmbi8Y7/zDes7sYy3n2n1a3zqol/s42JE0qWEOnniQAQBwlgB4BzNe/I0e6FCn/ajLvBnrh7+9fRuWxhkMAxu5fOBq3jiYx5FtdHRs2FzaWO/zWLtW+kB7Lu2sUq/b1ww7UEpTO3QBAMAMBMABYHGjPqDjPWYJfOcCo0d+SwVlP590ULh3HR2p+1ibUTN/j7FhW9O2BGpH3/9Wdud+CMzr6PWC9uKdnFtoIQAO8P9mCdCQt0rPvha9x+eF3mY4JnPHwJHfSh8rzAXHr1A7dEXsXPj9fv8p7wzblPH03g/haXc+OP187v8WwFNahlvSXsS1tLc1dVzTZofLumvYLOcWaiwRAD/zBEfAq536Pkf9jSt8RbombW168907XymPUcrZOt+RXpD73wyBAmm5B0lHHjK1ztPjQVat1PVEavpWNjeI93nDQ0n7IbN74sFp7TJWkrsH1l7ElR6676fX5HVkWbVl6M25hZTpA+BHnuDccaI48xTtyidwZz1d37PX69P1t89z5nq8WmuZjq6D+czXY76Wh2otD3mAsv1NXsn+ZnCUm6zYdUmu/dB23GOEfeNO9kNmdfWD01Jb8LbjIRfAjHlb/ezVnkdq6qiUZtRzlnMLoakD4K1PcO7uVXMkzZVP4M56ur5nr9en668l35HrEfij5qFabVviog/aHDl/nQl+X3mMjlgm3ufIfmgfZDYtD05j8x1Z3mqO3odzr9oH/1dvn5b9xb7yt9XiNFMHwD+fuic4d+/EZ56i9XgCd6Un63uFeh1hf12hHoH6h2qrXbjAGb3OT2cCEUeD4EeP5St7bWlfqHXVfmgf5A5PnzvOmO0YuaKtmK0Ojhj1/rvmmufM9um9v7xhX2mRut+c1fQB8F5GbTCOGOVJW86M9V1TryO9ZTCqGfZPGJVXPmEc4TFWM/zX9vvTw6DUljOczj1mruuWfdp+yJt46/W4Ur1pL/Lu3PdSb3vfWQbnln7CN4pnb8NeEQCveQ38il41T7riSVvtup6t71Hr9PMp12uP9eq5v45al1c/CQb+GLUd4Bna1j7CepwhsFFTvtKwbLH15l899oXR96eY1mvd3O+1+2HLPmg+8z2t9cHp2/U6b915rhpte44Q/P58rn/wf8U1Dn/sY1Qz19P0AfCWJzg1gcVVXPWk7e31fbZe315/myeeBMNbOcbY0+6m7YciCy/0Y7+l8gjP3/vhiPbn9KPLaHVkqJXtBrGUj30pzs30v67aD+8eEsF8c8830ps3LWV507n7yHqW2os7626k9j92PbPCsvauvMZhPb+eLsAZqQBhqdHZbkJW3cljT9p6eHt9n63Xt9ff5qr9E94odfw4rkjR7qbFzrf781XuXBy7yU7ld3QZd9qXZZQyzST2wIN2+33PfkgPqeDXUfsHl6lppWXl5q1drrZmnPZilPZ/v2+k4g9huqNpUsvaH28jPcQZZV+Z0Qj79hnT9wA/+wTHzt5GfZ+j/q4xcyMMtWK93mpe43N89LNKG+wNHGrU9GKbqX15Yn93rF1vpn1wBPbFvq/y596MKeWdenBas5wnejbT5un2P7fc1n2u5eF/SzngbtMHwD+f8Q6q1Cusuddie80be+LYu36eeLVlW15subPV69P76yr1GFs2vE3NQzXHRz8rtTdP35ixhpn2n6deS7/yWMvlW7PMUprU9dqV9xmtnl7+bLT7fzgPcjX7GCuaeb9eIgA+mh5P0c7OO+POWKJe+1ilHkcaXw2e5Bi4z/4B3gr1PvMF7Bl6jJaFrz6vsI881YFjW3bv5eb245p9vGaIhVhHhlwnCMa32nkMRvfWay0YkQA4MB0XEcBTwrdYmItzB28IRtS0U6U0K9fP2zmP/dHSHqgzRmcfhTwBcABeZ9YLxNyr7qnfZ13XvdECMW8IoK1q5uPhrv0tVker7e9PHMM9l7nvjX23/Xqstl+8ie3XRj1xxh3Hm30UygTAO5j5ZmpU6rSf1erSxTpnvPG13xXWdcTtJngwrxm32Wrnco4bod3R/q3BdvxNPQC8gwD4SU6U/anTflarSxennLHq/rPiWL2hJ8fuBdY0Y9DrqfLWjgcOADCqX08XAACu5iZ9DcYthWud/bAi1/t+v//9t/199fJSH73UJgMAsxAAB2BpKwe/U2P1rkzABXirn5+fv/7bpl1lf/7U7rKyVa8TAfhDABwAgFc72vM59Vtuevhb2KP3SakA6/5vxhQOhxVOa02z//8+zfYQcvvPfgEAzMAY4AAsy835H7ng2l09CHsx9iw93Rn8DvfZ3PASULLfV1L/rkkfS5PbD+2jAMBs9AAHgAkdCczFenVeTaCE0fUO9MXmSQW2HR8AzxvhDRwArqUHOAC8QE2PQKDOFtCuCZqEaR1zAM8qfUNFOw2wHgHwk2Z+WuzEDjCv0lAKLWLju8aWFwv6hcM3xPKJ/Ts2n/MSMzhyrIUfE7SvUzLzPQbMINUOO/YA1iQA3sGMNzFO7O8083ZPBdlmM2N7wfrCoHT49/5jZ6kxi8P0+3z2/w7TCwwyk6P7aM089n829gO4VupbItphgHUJgHOIi4N5zbjdUr1RZzNz4J53ibXxLQG81jGVHRvMJNxfe1wTua4CAIDrCIADAMneUC3zfz7HhjO5KvB3R2D9qmXc+dbLlfmvFtS9oregtyAA7nf2ugeAubw+AG7c0XYuFAAI7Xt/Hw2oXnF+mfF85a2Xe23ljAWiY7+l8ggfAqWOiTBd+G8A7uceF2BtSwTAW28U7+oRVjqBptKcmXf/+6bnidyFAcDccgG93AcqS8G8fdpYIHCfJhVkdH7hCbH9bj8efs28+3S5/ErTAACA/qYPgMdumvcf2YqlvatMR9KcmXf/e+wDZWcJfq8vt42vfjDT86HNU+tx1YMn6Kl13zwTzKsdC9zxAgBpV97HXn2PPPI53kN49gw5NybtH71MHQBPnay2E1nYs+wuNctMpTkz71VcFLxDbp+6+sFMz4crT63HVQ+e4E72WwAY04znZ8M7MRvH2ZhsF3qYOgD++aQPhNYg8Uo75z4YV+oJW5sf79bjwczZXtc93LEeT0i9CbNJDbV05vfaclwxD/29eTvkhiPb1I79nPo9lk/vN0Za8ju7zvu0M+4zK13zAXDOEx3mALjf9AHwGrGPDaXStBr1ZFnzVesZb1q5xlNvS2x69QR/cj1qHzxduexUeWrnSaXL2S/jSN276RjDW88HueHIat7oGOWNkZb5z65z6/JGM2u5Acg7ez250vWocx3Av14RAN/UBMJX8VQgjvmMtI+c2WdHWI+nj7kjy84F497QVkJM7XF09I2RK9qIs21PSwD96bYWAD4f399JUS8A//r1dAHOOvIxyZ+fn//+W9HZHpm8x1OBjN7LHWU9ng4cX73s7dsK+7/3/w/ThvPt04d5wd1q242r25ce+W/XNK090lvT7ds4xy/AOGqvrXp8Dydc5lO2c9LK9/VH7evF+bq/Nx5vI7M9qDV1ADzVo7tlXEonTN4uFpy8enlX9X58cj1GefB0dhiSUuBrn3a/vrG0qXSp+eAuLYHgq8vRU+7477XOsbYAgOeEgeAjHcRa0oTLvNt2ve86so4H13297Xgbne1Bi6kD4J/P30HwfcP+5M6YCsDV9JzsMe/+JOfigJz9yeKOoOR+f0z1Gj6y/NHWY1W1F88t44bD3Vr2v56B3thy7wok91xnxy7AWFra9x5pRriOe3r5s1Ff/bzxeBuZ7UGLJcYAH20HrBnzs3Vc0NZ5R6sT5hML8uZ6PZfS1Dzcuapn+B3rEQaMnjwGY8GrHmU7s05bmXJ5jFJ/rC92fIw+zEmPMoR/P10mAOaSesvv7uXTruZanLE8fbzxN9tjfksEwIE+Ug9RejyYaX3oc8YT61H67W6tAfmWi+KrLp5Hqj/WFe5ndwa/nwq0373OAKzrzvNaarkcIwg+n6eON+Jsj7kJgANMrjR+95F5wt9zT7tjveNjFwaxi+4jZYerhPvy5so3X8L8j5Q5lU/NcdWyziO96QLAv+64ntL2w2+Ot7HYHpQIgHfwpjGAgfEc6V1f6iVa04u0NE+vsdbuMnNbHnuoMKMn9ofYPlx77Izw5suRt1KuWGfiVjkeV1kPrnXlfnL1PrjCfqIzwW93P6g9Wu9hxxLbby6211hsD2oIgJ/kIGM2M9/E7q2yHm8yw4XJ6OWLiR0Lq6wHrGCV43GV9eBa9pNnrP5afuvHnO+sg6PL8VbVvFY/3mZje1BLABxeZJWTwSrrMbuWMcM/H9sNAKC31HBb27TaYbtq0gja8naOt7HYHrQQAAdYwBNPu1t64sBTVujZ9/mssx4A9NVr2K6zaUYWC1qlAln7jhvhdzJa/p0aRipWf635nNkGd/eQX43jbSy2By0EwAGAJV19kXrXDeSVy3ATDMDKWj9enQqQ1wa+w7xyPU5z+efyce4GaPfr6QIAcE746td20Rz7O5y+/32fX+x1slya1OtnYd6zC+uwJm3u95o8enqi/KvtA9DL3cdjLO3ZY7S2TKXlpM4dqVeaY9O0NeM7up+G01u2tX2Cz+dYz+kzY3v3kOopbp8GOOZ0D/BcA5xq/I8+vTxy4urxmtARdzyVdfIbhyfw1yjd+Kr338JeIaW/Y71Ktun78c1Sr32GY6C9padKTQ+emt+232uW19MT5Z99m8NV7j4eY2lbytC63JblxILfpfE5c+kZU6/gd8s+u9q90mrrc5ew/Zi5vZi57LNwnI3JdqGHLkOgxAIctYHx1qewrTfdtfP0dtXJSfBvTLYLI4vdINa0ka1tdW5MwxW0PKwtpa05N/U+f91d/tq84I2eOB57K50/aoNNYT6l8TwFwefUYz998za+8t5y9XqNdd6onW9Ub9huTzDk3Ji0f/RyOgBeM1A8fThAx3WmBxVptcFZ/hUbczCm9sHlmXK8SazX/Ex6ln+l3v/whN7tSZjfE65oD7Q1a6ndT2t6fz+9v/OMbZvHrnFTHUBi02NpwrdbUv8O26XYsvblbM1HWwfQ7vKPYNacQGLBl9irkWFDXzqRxNKnlhW7OApf5U8tK/aqf2wdU6981gSoatIxBhcn8K83BSZiNywz6V3+2ocxwL96HY8jHINXByK1NfOr3X5ng+OsLfXWYyldaXrpt1za2Hy1eR19ex6Av13+Eczwoj3VgO9/3wcQU68spdLvn97upZ6axv4fe9KaW1buiWwqTeurWE52c7G9eELYluQevIUP5/bTa3qk1KTf573aMZFbpxnWdfbyw0quPh5T+e/b6Dt6ybZc925WPH8Q17Ktc/uSfQYAiLm8B/imx4XImdfYanpZ1z4tbs07laZmXVzEzUtPpD5ix706/deZ9qo0b2vPk9V7qsx+XM9efljJXcdjeB4NO6aM2C6MWCauldpPn8qHdaTe0K6Zp2b/Sb19XrMcAO5xeQ/wkZ0JqPdaftgrfs/F2vye3sd4N21If6mhtGbxRPnthxB31/G4v96MvSk54jF6pG5GXA/qlfbTu/NhLUc6Z+Tu03P5ty4HgHvcxAvMsAAAIABJREFU1gOcNBfskNfSW6PVjEHMTe7hWe53jokN9bL/LfZKdirIlOpVVJNmhvKn8gB+u7s9yZXh6DEaW25syL9QaXjA1LypYbbCfBnT0f10nyb3RqD7KQAgp1sAPHdRs59eGit2s39in3qNLXfRm7qoDv8dG6YinCe1rFTeYT6p5QtSwRhmPAZzgfsZ12cGuXqt6VnUK81Rd5bfPgh5d7cnselnj9Ncj8eavFNpW9ZHWzOPo/vp/t+1x03NdNbWOsxJeC9f6mSSm8c9PsCYugXAay86el64HLkpaLkgb53WmnepV05Nr53a5Z51dgy+2MOHnmXbltFywdFyYRR7wFK7HPqIPQwDAADYpDq+pcTSpu7/Ym8d5DrdATCOV48B/vnM+7rc3b3sji7nyEOCM8toyb82rR5H41Dvx3y/XxfhAAAsbwtIl659wzhA7Xwt5QBgHK8dA1wPXu4SG2YnNOuDmLvkxhClXuubI2+s91UeFKyyHrCCVY7HVdaDa9lPeFptL+zwHk3vbYC1vTYAvmIQJzcm2X7afvr+xJ8aSiT371ie4bJSyyzlUxp7bfYx3VxY1YnV+dY748rjuDZY3PLxptZl5T72dNaR4+yOen/SKuu1ynqMKNZuz/YRvhXWYSar1Ocq68G1rtpPVr724Fk1HZUAWMNrA+CriT2xTo1Tlnq63RL4DvNKLWuvNZ/S2GuzjumWCizyr1SQNtx/rlhuaX/el6+U15Fl5R4w9ZTbH++u96fNfByu0p6suF8BPG2V88Iq68G1wu8G5f4d3h+W0uY6TMXShMvht6uP5Svzty1hXgLgC9kHbWvFTtK18/XQGlSsLW9qTLdejuRn2J1jUvXVe5y+mmWmynAmTW79Snque+yYSZVr5hvQkhmPz9j2WGU9RpPb/2ep8yPr0NpD/OzNvmAB9DfjMeX8xlGt98O188V+j3UYoWzGenIsw9wEwBdxxRAdT6kdbqImUJ7qAf6U2u3SUsajPWNmma8l3yNmuJBJBYN67E8ztxXA9WrfiOlJuwQAAPQkAL6I2JAdtfON6uxN9mhjuqVem0ulrREOR3F0XUedb+T9c3ajHBfA2FrbitQwTgBwtZpv3DxxburRSc15FeAcAfBJ5cal3gdDYwHX2Fjc+zQ9xkyLjYnWmk+qx+vMY7rVjLPcItbDfTVnxt++cvmzLqvl4cOT9Q6jip0LZmt/j65Dj6FN9svPvaUVu1ZJvUk0W/0DcI2jQw9eIeykdPYa2rnuXVquc2JxBddJ8C8B8EnVjjV2ZHzhnmOmtYylXDvPKmO69RySZdWT2naxmAp8XL3eqwS/W/N9ut5HdvZiNPy9NORT7bJK7ix3anmzB43frvVcFQtah21LLMAdmx72Kn9iWBZYUcuxU/NgPHfeSKW54vgdYb2Ac+46jo8u82otb9OlOjaMtD4wAgFweJiTUt4+ABJOv1Kqd+Ldy3rqwuWpeh9Zy7ZpCW6fXVbJneVO5ZHrvTuj0ttKM2hdh5b2sLR9Wx5O16ZhbVe2GVe3R6Puvy3rnUpbc37Jpbmi7kdYL8YQnuNSf++nxabn/g6nh3m3XBPVlKFU9lXcdRwfXeaotEOQJwA+oR6988K8ejSWPYIBGu1rjPAq4Jlte1cgerM/LmK/lS5uW9LklvW0u+t9dGd7oYR53bXNnyh3rOcva0n18r+jd2dLmVjHjNt0xHP7psd56OwDrCvOhXedX2fcH98k1rkkvO5OXZfHAub76bF04fyp3re5N5pqyhBbtxXd1T6tptTrO3XtVjMvrEAAfEKlE0JLo9Uj6B1eDJyhwT0vdeKKBSjuvGiaaduWbtZK6VrS1AQcmUf4YGOW7dez3KUHJ6tcXN/5EOMqZ9ZhxG04YplgduH5oZRuFrXrxZx6dMhq6WxWu7zUddHRMsx0zF2hV/u0UntQevgS/r2ln60NhyMEwGExsZNeTaAW6CPWm2cGvcv9hp4kK6xbaR3Cm8FSr6LcGzCpNLGHsuG/Yz3katcBOKa2DZ8taLT6uYnjYr1it/9ftd+kgumpTgml30tW2f97tU+r1MdZ6oA3EACfXHjiS/29nxabnvs7nJ66sQ3LFVteTRlKZaev1m2f2+dKQY1w/pr9BEaUu1jusf9e1Qvl6nK/RaqdnEntOpzp1VbqIVfzoPZMeuC4lqBQ7cPTEQJNNWVoPQePsF6ru+uhemy4lLukhlEZqYyj6NU+zXrsluIkZ/YNMRhWJgA+sViwMdXDav93LjCZesq9fy0mXFbqRJJaXqkMsXXjOke2/TY99tpUbJ+KTa/ZT+5iH6PFXftn7+Nh1ov80aQe6M5UvyusA+yl9t3aG/mawG0sn9UDBeH10Zk2YqT2pWa9Zgrq87dY567PJ/1W0j7NPl1sn0h13sl1Asrd48Y6F8XKsJ8/V8Y36dU+9Wzn7lBbvqNB8JHXHc4SAJ/YmcZpH5jM/X5keaUbkNYyaITvldv2uRPpmZ58+2Xfzf5Fi7sf1FwR/L7rwn6lnjab0k3xDOt3ZB1agny5QGSu3T8TVDsz/1lXLz/VUYE/UtcOqY4gtfOX8qnNf1Y92+8nOzmEWtarJfj99Hrxt9i2qLm3bd2GuTxz90a1vx0t1+p6tU8jX6eGDzs2ufNYrvy1D4ZgZQLgLxQ2dmFw84qGL9er4sjv9FW77a/umW87M7LUheg2bXtgl+tRVLrYzPUGmqncvco+otobi5G1rENLkO9IgPFsvT1d71cvP2wP3KDWa+m4UdpHz+Q/qlJ7Xpo3Vm+580LqHFS7zFo91yv3MC+3Xlzj6TZwhfZ3lnW4q30aWUv5as9THq7wdgLgL5QKeNy57FIZnixjbzOcYEejztpdfZxcHeCZQa6cuZ48R9L0rJORyj3LtuYP24yRpQIdqXT80RrYj50Las4vteegXkZYL67zRBB8lQ5ZM7WDdx3HtdOBNQiAD6p0cq99hSXXoy+cllpu7Als7N+5dLHlhdPCnhSrXGyMJNfTpmbbh/tU+O/U/lGb3jY/Z8Z6m/0BF7zJ0d7ftQ+zU+eO2PVM6boidx0UpgvVTM+ta6w8qfLVrGusDDO2973V1oPzDKznznZwhfbWeYMrtNy72wcZgQD4xGpeYenxmksuz1zPwNrfjpaLdme3fU0eNb1Fz6QHeNKRYT5Gc2Qdjqxfy81O6g2xfU+uME1Yru23WLr9MnKB8djytt9SD3pj5Y+lTZUvt67EtdRPapv1XK7tBffpeUy/gXp6n7u2eW0Hhy3t01IjD2xGKCPXEgDnL06Q72Xbw1xBzJxV1mM0YQBzM9PbK0fXoTXg0HpOKaVN5Re7+ap9+Nraoz2Xb8sDhaPryt/C+r263mYPfq9yXlhlPTgv97bOmx05Jz7BsQzcTQB8YHf2AJrp5n0mM9wU2fbw2yrHwCrrMap9ADmcPose61DTYyYWoGxZ3t09oXsvr/UBQOuy39xrKVzfO4PfNf8ezajlarXKetDP7G9kXWGG4+SJh5WzyQ2bluvAsP0de1su9nfr8G3738Ly5uaJ5XF3h5Jcj/UV9hnKBMAHd9fNnwO+vydPvj173bGG2kBJzX67yoVlaOYbptjF44xm2a9mKWfO2XWoCV7vjdZupIZJqZnn6LJ6G6k+R7LftnuxIWu2f4fTYvmkHujM3ObCirSNrCA2bNp+eiownguYl4Zkq0kb5rn/uzRPar1KQX7oRQB8EhqBudhejCR1kRJLV5PXymY8bld5/Xf1fWtWtb22jz6wT/VU2v4dyzcW3Nz/Hd6AhWXPDZ2RW49Y76dc+VvSppYdzuP6Ii7cP8JpNelTaUq/A8BVSuer0vVza6/nIz2kj5wnvb3BEwTAJ+BJ2FxsJ0ZTuz/mLpBa0gDr6HU+q705ammvjqarCX7W5pf7uyVt7fIAADYtb+7W3MM9ed1xx7JLb4ixNgHwiaQCTw7YZ43YgD4VhL8jMHrVMkbYbgAzu6KH8t3nsycfYpeW7QE7ABBz9fXXndcgrne4igD4ZLwqMh6N899mrA/HEKyvJri4MdTEcb3q7OoPIbUsLzVG9B3L3nv7/uhcDcBblIZNSw23tp8/NhxcbMi4mvxahnYL8499M6Nl2b3duSzGIgC+AActUEtQr01s/OBS2lS6mrovjVd8Ztu1bPtc2tZAcmn6HUqBs9S4yyN6yzHcYx1b6urI2Ja9vGF7nnVVHb3leAJgLrVDrJWGekulqcm7Nd+zY4E7H3M1AXCAl7jjRv/JIGdvLa/+tQSFa5fXWoZS3j3SHgkkx3pTjxR0ipXFWPcAAPTi7cKxuNZ/p19PFwCA67V+AOWo7VW7FS7uevSWPpLXFa7+kGHv5fR09GYjDNhv/4XTSv/epw/LlcsvlSaW75XHdGrdSmWuqavUOqTqMJV/Ko9w/qvrCgBgJanrsRWMeN/CtQTAgdv06IWaCn70WOaqSoGnWLozad5k38P5bB3ExukLx827owf/SheDPdZnyyPcPqVXUcN9I7YtU+Mp7nsJxdKEaa/sxZJbVq7MuXRH6iJMW5vHnXUFAJBy1TXIkfuQ/T11bv6VOjdtated9RgCBbhFr+B3yzAKTma/nR13rTXN2+z3wx4B1/AVybtemRT87it33ORugMLtXnJXO9djjOzUOJWluqjJd6S6AgC4W9iJppQu9rbjSvcCMW9edwTAgZv0eOLtpMRTchdFdwWmr7wwuyLvES4kS28qlG4O7qjvmgd+ubbz6To+q3Y9e+Qxe10BAHNLvU3YW2oZqenhW4srevO685shUICh1J54anp/O4HRw5P7Uqwn+JXL2r8GeGZZIxx/+1c293UYmxYLlD9d/lZX927ukf8oPbBHKQcA8D77IdnuuH6r7QAy27XvEW9ed/QABwbSEvzukc9qBHX66z28Sesy7xLrHXK0DE/U2VlhEDwcvqT2t/DfsXoIx7VOzRdLUzMe91VSY3Tnypwb+iX1AKK0zrH8R6srAICSs2/AtZjlmhyuJAAODKHlpJwLrr315H71K3RvrNNcT+iagF9sWIbUOPZHgq9H1yVVxty8resR62nSYz3OKC3z6BjXLfmm/t2SdyyofJeaZR+p56N12JrvG9sxAGBsZ69PDP8GdQTAYUGznuh6DUOwwnAGPK826FkTkCulORNgrdH6ul9r0Pau9QAAAPKODBX6hreJ37zuCIADg+jVk1uPcIB+Ur3+786De6TeeNnMvv1WXz8A3qv27cLYBx/fMEzcm9ed3wTAgVv0GIIh9wEPgRWA/q58AwEAgHNar7P2geAz+czozeuOADgsacRgcI8hGI4MrzBaPTC2VV5/W2U9gHvFHjbvf5vd6usHzK31jZTW4RxSb8qe7QGrB+18ct/UWt2b1/3tBMAB4LPORfsq6wEA8Batb8mWPnwYmz+ctu9kdKbzxNn5Ae4gAA7AX4yRCgAA97nj+joVGAd4AwFwoCtP/wFgXqVvbsxu9fUD5lfT+/tsr+vUsCX7ZYcdYFJ/pz4oGCtnmHdqPVLzARwlAA50c/WFiR4L9zBGKgAA3K8U1O51PxS73t8HrH9+fv7pMR4GtXOB8li6/TJygfHY8qA3+9X7CIDDi8zcOzvWs2BGTrRxV27Tq/cX2zTPtoX59Pgo2shWXz9gXrkP9F0dDC7lnVr+0TdrSgFuwe/5tfTiL6Ud7Y2AlusI+/IYBMDhZWZseFOvxc1m5sD9HWzTddm2AADnxXpt7/W+5rq7F3buA577NMyhZf+pHdbn6IOa3lqGIbLPjkEAHIB/GCMV4N3Oji87utXXD1jP2R7ho/VCTQ2TEjNSublWbugc523OEAAHAAD+sXrAYfX1A+aR6nhyZLimbZ5cZ5ZYmnBc79xY3KkxxMO8Sh/BjC3b2N/UCo+P/X6dOoZiH2ot5VcaOi21vNyHY0vLpj8BcACijJEKjKB1/MjUR7lqllMac3Iv1RPvbLs5Qru7ytBjKauvHzCfVBt05OP0tcNNHPmtV7owmA57qQ+u7sUe2MQ+0JpKE+ZfkzbMc/93aZ79etUsm/4EwIGmRrYmQJD7kEkqzRUN/QjrxXk1Fz0t8+V+L/VQsX37c5ySk7rJKKVtmW/7PSU3HmnsBv7sK7pPv+IbC8CHN3IzW339VhDb/7XhvNUIbdPdZRhhnZlD6Xqp9QFS68Om3G+t8xje5XoC4LCgI6/InUlbE2jIpbmisR9hvVYwSiCmdvqZ32teQ1tt+z7NcUrJ0e10x/Zd8RXtVO/zWG+mGa2+fm/kTY9jy01Ns/+Pp8c2Ke1vqd/3+0au40hrvrXlrJnfPj2vHtupNF9rzOHJ/cW+er1fTxcAeFaPhvau1+xa3HUCecOJasR1LJXp7O/cY4T2h3nU9v5u+a3m99qylW7CtzTbtNTfqXxT88XShf+l5os50pNpJquv35tsx+7+lfNS+pT9Gxy5PPfpzrC/caej18X7Y6Fnvrn0sTerWE/Yfse0dDTo3WErdj12Fz3BryMATlKut13qxqv1YD0yD89oOfnMdLEyW3nvlAqi3Ln8p7fN/uZ3hPK81artD/WOtj81AbGrHsSkeorG/r+/EYz1iNrnFQvOxXo055YHI6vtNHHnmx6ruLtDClzNPj221MP53Js4pTeA99c+qfxiafblCJezv86K5Rf7LZVPrOPCmWXTjyFQiCr1kAgPzKOvAa92UTmK3g3nU09er+YEkxYLqtx5Uh5p2xxt3+hj1faHNmEguMd8Vx/XLa/lhvOlep2WlnemJzzMrPZNjzPnitQDp1hAZEuX+ju8vtr/nnsQFss3tzzmEdsPtump/SU3XyxtafrZ33PznT1OasrFeI5cs6WmlX5PTWt5U6HlgUrtckZ6qPt2eoADWS03zLHea2fzvEpNGfZPYmtumEZYrx5yPQr3v1+5/JHqscdNM8es2v5wXq83U8J8rn7r5e62JLW83DqWel7NbvX1W0VtoOPz8aZHbrnMI7YfhPtXbB+KzZdKm5t+9vfcfD2Ok1K5oJX96H30AOcfPXtIfD56P6wgdRFzNK9RtknNeqV6X8TyGmW9esg9wb7jYqHnPne2HLGLcu6zavvDOVcEs1r3j9H2pzB4llNq42t7Ec5m9fV7q9y12tXHaSnv1PJj11M15Swd4y0dPFqXzT1yPUJz1+GlXqZhMLk2bamsNfn2Ok5y+dunuUL4QIm5CYDzl5YDu+bEGQsc7afHAuOpG7jaXhOx5XNczxuJcNs/uX1a1qsl+P30eq3g7ptXxrVq+0O92hva3PXFfr4jgc79zU+qLLE0qX0udo2S6jEX5lXqHBBbdus10f56LLW+M5tl/WbumdarLlOdZlrljq2zecfcfR+SWl6PDkE1eZTSHCmHh1JxufNci5b7ml75xtK2Hif2B+5mn1uLADj/OXsCyp0gR+z9wG+pp5o1dZh6WyCWTyqAkCvDGT3XK3UxX1ov+ovVe2l/q/29JrCkXelrhPaHsR095kqB8tZ5ji6vdv6z6XI9Bo9Y/WHRLOs3ctlSRmtnzz5IHW0fSXUUiim1S6Ugc+25Odeu1pYnzL82T865av+++riJ5d/rgRmwLgFw/tKzh8RKvR9W1nrDH7vJrrnx7xEcaDHCes0sdew+cTPSsm16/V6aRh+OU3qque4YIZh1dxlGWGe4gjc9rn37tTWvWBlSD6v5V6xTQOzf4T6z/3cubWx6uG/VLuNovuG/W44TAW7gLAFw/nO2h8SdevV+AP61HVuxm5jtd4CnxdqkntcE+/x7XBPd3YZqs8dzd+eQFRzpQJELuLY+eD1blp7pWtq62mXUBqZ777c1gdLUsnMPB1LrlHqoMJJYj+bSv0v51O7vpb9L8/fKtzX/2O8etgApv54uAPNJ9X4Ip30++ae623/bfGEeYbpc74fc8oB2++Ntf3w6toBRXN0elXqkHcnvqjKnAj7abN5ohHuBWd70qJmnpe3bt5W5twnDnu6pN7bCnr/7eXM9gvftX+r/PO+K48T2BVL0ACep5cnrkVfkjqbr3fvhbVZ5Kr7Keozs7uPLNl2XbQvwW4/OGqXAYut8ud9rhuIorcvRh+ipBzsldwyVkMp/ljc9Wuo2NnTFWbXXBS3LKx1bIzwY4bfSfntmGKO92vl19IF3EADnUrP0fniLVepmlfXgjytvUO0vz7JtOSP2WntN4C/1en0YIIm9Rbb/e28/b65cuTxzy8rdvNcsL7ZejpG8p+rnTBA8FTgsBRSP/F4zFFrLA86WIShSy6qtt6uHQigdsy3OnM/O7ENH67bHUCJ3HXupY2304VBW1xqYLs1zZJ/WOQPeZ4ohUPav4OcaqvD31IVcr8bu6vyvdmVZj+R9pjw1J7hZtguUxNrDmjayNt+j8wL0FvY8jAWdcq/Ix4LFudfua1+Rz5Url2dsvjDPVBn2gZzc8nJ1dYXW808ugBv7LzX/k+e8Hnpvn9p99ujvrelKcvWfeoCT6oFOvR51u7UvuR7jR4LpZ4Xte05pHRhP6ZxQu08/3fYDzxm+B3iq50FMqedOLM0ZV+d/tSvLWnsRtd++Z8pTc1E/y3bpwcXc2mI3Fmd6k4V5HJ0XVjTzuWOl4zK3Lqke4a35bPO11FttgCd1Y57Ldx/Mab1Wumu/jV2n1/TSi8n11Ew9KDizniNcG8YeZOS0BPjucPa6Y8vj80kHr0Lhw65wWqo9yPVkD/OJ3ceU7jNTPVDD9Kll96jLWjV1uy9bab7SOtQ8nNynjT3QjP22nz/1YHS/XiudE98stu+0tBfAew0fAA85cQEAd5rx2uPtN3qtQezewZGrAi6p4Fxs+Xe4YzmrB6+OdBoZ3ZH258j6bftGLEga5ht7oBQGZMM0qQdQuYc0qeWk0o28f595K6AUnGydpyW/EeuyxdvP37WuOsf21qOMV+8TV+Y/+vpfXbdPtUd3tCNXd6a9wvAB8NxFQelJ//633FP58KJov+ww7T59Kf9SGe8wcs+IXG+Bo+WJlQneqtTzKGz3ao/ZVDsQ5lU6jgFqHb3RvTqwdGX+PQJjdwbWanp/h9eKR5bx+aR7je7TbOlK1/BhvjW9TFPrUboWzkmdg8P1m0FuXUppeyyv9FuqPKWypLZDab9O3adwj5mOn5nKeqUr2oynHh73uv+Zcb/o2d69ff2PUGf/mmIM8P1T+U3sFapwnlLa1JP6MO1+ekv+pTLeIdXLYC+80I+ljdXVfnrq/+EycvP2KE9qG77NW9f7bbZ2MWwft99ix0Ku3Su1X6V2IJdmhPYQmNf+WjD2IH2zb3tq0ob5xwJVuQf2sWW15BnmEf6Wq4fU+uTKdJVSu96rLKlgZu216dl7gtg2rr0WPis8389+Lg3vrUKp9eux3vttW5O2dv+uzS+XNnVd19OVddtDr3Lc3Q6eNVNZn1A6bmqn1x6rvezPI6McY/BWw/cA39QEcmvzCeeraQBrL2xiQaQR5MqduplozWebr/XEVFpGblu7SODNYg+Pjs67Tatpv2pv8EKjtIfAnGLXB6m/W9LWLu9sulzaluk10+6+Pgqv0/euDuocvTY9ek8Qe7BRs7wz7q7TGkfK0HJMxYKXqQcRR+vjrnpsOS6uLs9ddXu2jCPlc4cRjukRtbTJtft0LO877lFy50ngHtMEwEOxXj1XCZfT40ZndK3rWNOQH62LO7c1Y4lt71iPLa5x9Q085zg+nnc0CFb7sDh27stN47jSdcyRG1Y3uX+E7dWRwHOL2mvTq5d3x3GaeuOqx+/hQ4Kj63BkvlSPydLDjLCNDO8jWtPu848FzMI8c8uJTQvnuUNL3XI954p/HXm4dmafvrP+7z4/AX8MHwAfoXE42+t8n8dTRuoZ8XRdAG16H7PaAFaQux4481up91Jq2qrHVCpo1zv/1of4uXId6TCxsrOBvtH2731w86rOHyX7fPfB1Vzas7/XTu+ppcdk+Hvu75a0R5d3dtrVapaZC/Kn7ov3x0bqQUN4/MQ6O4Xzt/buncVo7dvM3l6PLftSKm3rA8+R9t+3r3+rt9bX8AHwzydesbEn7al/x07QsTS5Xg6lngKx/HNP+e82Us+I1I1QTXn2+dakzZWf8eUeOr15O6aOlf202mOhpf3KLTf271K7wjmOj2eV6v/ob0enrerqdT2af26+N22fVG+7I+39/hwTyzOVpuXa9Ow9Qep8mVoea3jrdg336dLf3+/3r2u+8LjcpseuC2PHXix9LngOs9xr9D5fpK4rW9LGYjm58rUs82pvX/9Wb66v4QPgvW4watMevflM5T9S41sqc3iD0DLvkeW1LLO0vFLakbYDnHUmSNZyfPRuBxyHAGvJnT9aH9AdubZsnf9sOue0seQezMc63MSm535vCabNEnjbO1vmWMAjDI7HtB5HsTSjBFNgBLnjrSWPWb19/Vu9ub6GD4AzB0/fx6IXEgDwlBGuQe4uwxXLE+TLSz2kiNVb6YY/9ntrZ6s3bK/ae4zU24I9ywF7qTeDRvXE/XrsjflcurP5jObt699qxfoSAF/c1UN/zNjbgbmcvSH5fOynbzXDxe9ZPY4PxhTbf2unwdPCYQyucLSn713lOMtxzZVmCxamzFx2uFPtsXI22Dmqt69/q1XrSwB8cVfvbCPtzEeN8CTqqNKrwKM1OHeaebvCnTwgGo/gNyu4urdPrqfvnc4uz3F8zpGhTUrzpXovh/tc7kHPSufWcB+N3WOEna7CukoF3FN1XUq/Uv1yXuxcoG39o6UuYsfmkXxG8vb1b7VyfQmAw2fOi6eam8pVguAtF7oC33w+Y55wr3LkRnD242Tl7Zu60a+ZBvAmpXYwF1xNzRe2sWF7u//7SP4jaAkWtgZBWuYNg+otyxitTmF04XF/tG3qlc/d3r7+rVatLwFwWNwqQfCS2QN69POG/f2oFY6TUbZvbIixsGda7W/7/FL/Lk2DJ+wfvtX2qA3ni+VT2/u2phyxvGP5lNaltsyxcpfyiK3zCO3c6Fr0DXuoAAAgAElEQVTeMsj1SA7T5eQCxTX5r2CU8zBQp1fP3Bl6+Ma8ff1brVxfAuAXiF3wtPbKe3rHuJs6u9YKddNyk5Oy8s0If6ywv7cqHR8r7PujtfW53m6tv+Wmw8i2tqelR20sbZhPTe/b2nKk8g7Ll8ujJd/S+sfyiNXdCDeKo0s9LKnRUrdHOpOsuO1GOw/D55M/9t/SjuY6V9Q+1AvrsTWfJ719/Vu9ub4EwDtL9RjJ7QQrBCbOUGf3a6m/VI+mO+Y78ltuWaM2xNDD2f179HbV8XutI4GNMw+vWUvrubt379uj5ahNl3vI2JJvTTs7elu8mqtv1EcLBJwJFo60HsAfrZ0r9tNLHTSO5H+3t69/qzfXlwB4R6mbx1iPkn36Nxu9zlqegp1JU3pVNpx+1tG87p5v0xJkOdoTCGZVc3x4QESt2vPOkYfXsLm6921vZ3oat+bh+KkXPlQI/x176BBOD7dJqhd+bD9syR+4RniMPX2+AMYlAN5ZLii3v7Dij1HrrFcvnVKamldlY+neQpDlXzO3IW/dZldxfNxj5mPujFQAp/XhNes7us177ys98htl/x2lHKMr1VFtT7TS32fzH4VgIQBvJQA+qLfebJ/Ru85qXlXtleaoFfeTWA/4liDLinUSM+PNylu2zV1ajg91f9yMx1pvsX2t5uE179Hao7ZH79vYPDV5h/toqg3d/1bT0zi2fqU8wvn0HB6XQDHwpLdfW719/Y9QZ/8SAH+A1x//qD0or6yzmRuGN+wntUGWmbcjHNUzCOkYokQAiJyWHrU9et8e7dlbk//ZeVp6BR/tecw9PJAAnnZl+zPDtd1V5Zth3Y+6er1mrTsB8M5SO0JujNa3Bx3UGXex3zzPNjjn6IWGB6+U2DcY2VU3WrPewHEf+wcArEEAvKPUsAylngOxtG+hzu5/XXz0+hLgKxt9G+assg1608NsXG8+3nLztzy8Zl2xYUiuyL+Ud49yXL0uAAA8RwC8s31AN5xeO//bqLO/g7dvf8Up1Bpk8ZbAH7ntXbMvlNKkxlDNja1KXmvd1R4fjodzZtyPj27z2qEnjjy8Zj1Xb+s7rwXttwAA6xIAv4AL6HbqTPA75kyQZaW3BI7IrXNNfZTSxLZJ6iNls+13o6h5E6ZnEHKG48S+dJ3Wuj378BoAAOAuAuCQkHoVdv93jzSpYFU4NMqZoMLMQcgeQZZZ1/0qNcPu3D00D2m5gHbt8bHKEEF6GI/FdgAAAGYgAA4JNeOP90hT24v5qJmD35vZy3+38OHKFfa9va8e+5XfUvXcMoTS7EME3TVcFAAAAOsQAIeFrRQk0vOzzp3b/Org95u29d09s2cfIujKfa/F0XH2S79tYg8sUg8xnq4LAACAUQmAAyzi7oDgFT3APej4484HGbQ7Os5+6bfSeO65abzT1dv/6reJAADgagLg8BE8GN1++9QEW1NpantWtpRptJv3cF++o4d27yD4aHV6pzeve6une4Hnhhk689vRabzbjPuEay8AAO4iAM7rzXjTSFppKIkwYHY0iDbiRyLDdRhhiIgWs5W3p7euN21ix8jR4+YNDwQBAAA+n8/n19MFAMiJBZlHCzzPIOxFH05rTbM9ANj+C3uDh9Nryid4Bmm9273Yh5hrPs6cywsAAGBEeoADy9iPSX0mj02Y1/7v1Ji8sTKEvStTZUzNd1QssJXL94o0wDGxt1Vi0wEAAMgTAAeW0NrbOCUcEuX/2LuzZcdRbVGgdv3/P+d9ONe7SIpeSAJpjIiMXLYRqG8mjeKgdm6ogLDFc+pFdn/+/CkGxs8aT/sJ3jymO++0yjngSRWCb1ban4789lM6/8bb1nYEAOAOAuDAskqB6jgY3fNQnRpDt6WcOI+RB/tagHuVwNcq3jymO+/Uc26bcb5QIfhstevb6G+5So+W7wAA4GoC4MAjlMaz/nz6Wp1dHXTJlVdq/SiQAPcKx8mPg7e9v4X5lf7+fOa3oFUh+Gylyr0jv41+BwAAdxAAB5aVCsy0PGSvHDTJtYpMefsY28Z0Z2Wlc1Hvb6Xve+dhth0qBFlLbvvZbgAA3EUAHHiNXKvM+LvPpzy8RirPMI9awDROnyvvzYzpDs83o0KQteidBADAigTAgcfpaWE5Mlb0aLo4mE6aMd3hfCoEmSG1X6S+BwCAOwmAw83Obi11Zv5Pfri9+uFdsOBvbxvTnbU9sVWrCkGOct0CAGAXAuCwgB0fIHcJCKXGeL4z/ZHpc2lreVw5jzPsNHasIRzKrjhPnFVGbczuN1EhSCz1gteWtNxjl3u2lNQ7OnZ09Bg4c9nPXq9POP6t/7k0AGMnLY2YamlGGkJd/Qz+BgLgwKP1vkRxpAXkkZus1NjSvWXV5mHGPK740GkIhz3suA5W3N+vdKTHRU/+4bEV/80cufNkuL5bfwvzK/39+diGK9pxm+TueXYz65ry5mVfgfU/l/XJDnLvgoq1Pi/X9vvU8yTzCIADsDRjusO1zq7AmRH4bpk/lVDlc1fvb6Xve+cBAGB1o43jUkFzwez7CYAD22sNpORassUteuMLV9z6t9SFKVV+qfVwqeXy6NAmreugtlyjQ66syBAOAAAAjJj9fNcSD8iVXYsvtPQaf+Oz6j93zwCQV6sl/H6///t3JJ9cXq353y3uup0b2iLVrTsV6I3Txi3ici3kUnmG35XSxXmWlqX0e886KC3XSP5X6N0ff+lbL/BH9/fe8uAu4b5e2u9T55HUdSJOG18/eq5XuTLjcnLz0ZoGAABqeu4fS0PJhfnV4gFx2lR8odRoLYxB1OIYb6EFOCyqJUjQMh5Va/C7pZZx9RNlaf561s1ot/paUDhXa5tL23qhTQWpa+WntC7XnQGk3sD7aLe1UWceIzscg0fUWiS0tFhobdXw9HXZ4revx71Ccl02Uz1jwhvvOE2cPtUlNJbKP/4ulVdpvkppnkRgnxlajtGfo+fY1rx6XDX/uXzOWKYevRX+o9fa0TKfrnW/vyrN7nY/H7GeXKOyn5ZYwsxjr+dZv1XtfvsN544SAXBYVE8w9Ug+P/HJ8A0nxpkXk88nP7zISNk9efXmHaftvRC+Yd/gWj3HVi79zErBN7m74jDOY+S613OdeyIVb8xwd8OLo66a/1pFYS3/s/Sc33Jpe5fhqefUEbOuQW++loV2Px/xfDMqTa7a73LP+2+s+DEECvBXa7mUXW4MRm8Ir7qRrNU6X1HeDvn/WpPGf9fKj9PG+cTfx2WU8svlncqjlHcuXUt5ueV4iqMVfj2Vgoz7XS9at0lvUKY175HpeuYd3qbl+JmRz8/s69dV87/q+WPGfK26bDuYdZ8y835nZ7ufj1hTb6OPWl6le8qeRmYz97+wUrbmjffFj2gB7oRV96admnG5Fiy7CE/2cevpuEV1b9ow/9T6SV1scuWkvounSeWVy7dW3shy9eQ/26+M3PzG8xLPf7wO4zRx+twNSmk+anmkpovTlcqslVdaNzvqWZYnLO9KRtfnHdthVpn2IbjXk65fu2kNjtS2TU+QBVbmfERJfI7L7SOp5+3S7y3xgJY4Rjh97tn9l8Y+vnEAPLXBybO+nu3Mk9luNwWpgGLuc0/a0fKOfDfa+mHGcvXkf5beWvrcQ9jRgGprzf3I9ksFw1sfKJ/40Fm7OXviMt/t7orD8LvWSsT499x0uTQ7XMvgDTyQX2tWa0TbjCdyPiLlyHNzKe4wMk1PfvbjtC0D4E5M/VItJ3kG2/M6T13XT1munmWYcZN71o1yquV4rvy3aa2Qe8o+fZW7Kw5rv41WGI5W/gFlu59jz+hNsnpr6J5lLl1rd9/2PI99kh6pc/Ub9h/Hyf/ZagzwuEs5Y34H/co3abRpDZSN5LeTVGvC2fnvum5KVl+u0e05ez8481w5I4juXP63lffpN7I94Fl2P6bPHErp19vk9/dqfvd9R++bZ+UDR+1+PmI/ufPd0fjaWfG51Z/3r7ZVAPzzWfNmYkfW4/pyN5Xx96mTZdwVvJZP6sQYfr/6SfP3wHHWPJ6Z951WX66wsi413MJPOExCS9o4/9rQDKm8j+QR/1Za7tz8l+ZpZzMqA2ZWCj6ZikOg1+4NL2bNfymfVc974b3ykSD9rHzgqN3PR9xndKiQM3vmimNcY5shUJyQ5jPO1dpy26XlZrPlpF7Lx37BClYZmqF3eJWj379pOIe4oiD+rdZVMU6TujnNVYw8ZR2OOHvZ37xuYUe5c+Osc2zqfD7zPHH1/Ocaltx17qvNd23a1mstaS3r/+w0T7L7+QhY0xYB8Cef3O8mCA681Yxzn/PncS2VebPS1NIBvNXdDS+Ounv+7762HKl8711HLd+/Tc96PivNk9x9PPN8qUq/klxFYSnt7+9cmeHnuIIm/D1XWROnqy2j/X3DIVAAeLZVhmaotS4R/AYAANhP63NczzNfHLCOK1vC/39pSwHuOF0uaP77XCqPTVqA98jVfIS/nbXxa/kfKV+g5dmMVQv/WmVohpGWUAAAADvYfUSAkRhbKWaYStuTd+uQU6npSsNQlcorzePO2/YMywfAR3a43BhPvd0cetXyP1K+nfa5zty2TnjA3VTwAdzvKefipyzHiDcv+wqs/7msz3XsHgT/fMrvFEqli+OFtSBy6XNtvV29fnPlGQ5lgwA4ALCns2+udr9ZB7jCU86TT1mOEWf2YH7zem1l/c+lAdianrLucq3CS0OH5ILgqTxWWkfxMCklK833XV47BniqFif8Lvyc+j78LZ42l2ft91qZpTQt5eWc3TIeAAAAgPVcMWLC1VLxsbNe6JuL44X5x0HqMPBeivfF6VIv2Gwpjwe3AC81749rSeKdKDz4UwPPh+lL3QviPGu/18oMy2tZBgAAAACoeVoQ/POZGx9rDaDPeOdULV0cTKfusQHw3peX5Q7ymYPYt/7eOth9al4AAAAAoNdOwdRazG0VVzdS1Sg27bEB8F5HX7QZK3VNaPl9hB0cAAAAgDdqjdPF3/fKjSnem2Z02twLPUfLmzH96l47BnjOE1pRP2EZAGCW0vs6SmlapivlBQAAnOs3dHDLSBC5sbN7g76tIzeMBpNHXmp5pLyWMnf3uBbg4YDxube+psbLjnf6UtpfuriMeJrcAPitv6e+z6VJLQMAvF3qWl0auiz1cpqRG2IBcHaU67X44x4TAFjF6D1668sxeZbHBcB7xv4uDRo/Moh97zRHf4/TzHpzbUtZPQ/2pjtvOrjCVYG8M8pZ7Xg5e12emf9q67LVrvMNAADMlWrgmhM2Mi01OM01jo0btsaNa+JGBqVGB6WgfS2fVL5vbODwuAD4VZ44qHzvOOhnl2E6WMeO++iqLXCty3213lzmboBTPcByN8ax2k0xAAAwT9hiPBc4D+/vUwHu37AkYT7x96WRJuIyU7+X8kkF3Ft7yD6NAHijkS4SqVqfN+xUXKd3n9o5iDXaYn41zgGwttrb5HtuLsM0qXS/tOENcDhd+HuqfJitNHyP/Q4AeKOekSY+n/zzREuL8xn3W6UhH99MADxQ2tlGHjq11uJso/vlbnKtIXezc+AenqDlfFnrbtiSXyqI2DqsWWkeBb8BAGBtI3HDWpC99s6/2Q1lnhjLFACHzWkRCFCXG5vv85l/kzpTqStkmOYNepa51CK/pZwjrXlmvZz8rpebj1bgAAA80ei9/9ktus/M54n3fo8LgJcGl8+NyRl+Tj0w5R46ex6kc+WF89oy35AiCM4davtcS9CpNTD15ABga4vflutMaby48Ls4n6cHu3Jj8a0mN0xKyorzf6aesQpbxmkslZPTMi7jL12YftTR6QEAOC7VsCEXQ+xNG+afijHGecbzU8snNT+loRfjPJ/kcQHw34ZM7Xi5cTp/D8K5nbH2d8vDVW4HjeevNN8Aq6gFZVrOi62BqVRZvUGtVdWG1wj/Li1vbh2lvitVBtfm6W615SztPy377O//2k1g7eYyNW/x/UY8z6lpSzezbzO67Fessydunxkt2AEAniIV48t97knbUt7RZ99U2tbvnuRxAfCf0s73+dQfhHOtbmbtELkWaLX5hpwZD+AzWvS25NOTV4+r5j+Xz1NaJLeotUzsvaj3lvWU9Vtajz0BqNw6allvT1mXOT372ei0s8t6+jY5qrX1d89v4e9HKoFyx2ypN0fuc66yKtcSKJUulpsOAIB7zGpI8bQGGbM9NgBe0xKcy7XKmlW2ljWsZEaL3pZ8StMecdX85/J5SovkuxxZX29b12cu7+rrslZhcJWr19Pq2+VKo/dkvef2UbmeAOF1Ir5mxEHtUqC8ds0pBcb1KAAAaFcbxSGVttQQI/59tLFTb9n8n3/unoG73dHVe7Wd00MQn0/bSXdGPj9nVSyN/j47H9rNaG35Fm9b3ll+gcPWCrpaHvGN69F9uFam886/UkHeo9OdvY57Gl3UpmvtXXOkJXyYj30PAHir371QS0/NkThCz71W2JDhSD5vtnwL8N5WKrkamvjvWhfV+CGp1N201g01zif8P5W2NN/wBPbrd6lt5yP7w9v2pZnL+5Z11tM7o9YzJHfDeSQAvkqr9l3NGs4j1Wo7NHtbXN0KO1debv3lhk9psVpDj5y3nAMBANggAN4rvpHN1dS0tKrpaXkz2kqnpWw35zyVbtjPZ/uuaeftkgoYt1Sw8Eyzhi0J9R4fqx1PuWFSUlorfGq9EXbrnbLaNgMA1jQytEltutqQd6nPhj057nEBcOB8uz84zpr/1Jiq/EsvljW9uafRaOvv1uP76M1s+F2p51mcLpabbmetlR5x4Dc33chDQ6pnX5xHrvdf6jhLBalT2zSVV23fSJXdEhTPrZfftKkeFbt5w7kOADiu9qyUu+csTRc3VIjvz+LngN78ydsiAK6V6Hms12e5Ylvuvs+cEfz+edNFKDVsU/g5FyhKpfnJDVORGyIqN+1OSsNfldZhKW3LetsxaBUqtYbIGVnmnmN5xs1sHGTMHV+l4GdPsHMno8tRC5T3TjNaXuv0R9PFwfQRLets13PIk44JYD+5++If56d+1iln6mnkFqftvc8Mp8vd47XkT94WAfDP53kPciuwPuk1u6bx6n1w1vy31Og+XS1A1BIEag0U1YI8OystW0+wrXUdzQjO7ar32O89lmfdzLbkFU6XS/uWc1FKa0vnu9fPndfAq8pbzd3bHKBHbyA3d55vDcTFDSuOPCsdmR5WUWqAVdP7HDH72YP/2iYA/rPCA8sTWI/EZrTo7cnn85l70r56/uN83OjBtXpaZKS0nItyx3ltuvD3K6+3ufKe3hIqdf5t2TYj+aeuDUfyu8IZ5bU8DD5xXwM4oqf3UW8jm9r5OHd/kLp2Hr3HOjr9rLJch1jB2c8CYnvttgqAz2x5+mbW33Md2bYzWvQezeeIu+ffMQXXO3Lc9QZIV7t25oZJSVlpvs9w9oN23BouNdTMaH4ls/a53jx6WhCOtooCoOyKa/fVFfWwm/ieLf47dU+X60mRamhXG76wJ3/qtgqA/+QeHGz4tJGu1QAhwY15rMvjeu4BWq+Bow+BM29mw7///DnvRYeQ89t/elu6p9ICMEfrsF4zesaVGgDE9yS5z7nrR6lHcJwudmZPYigZbWgSf1/7fDR/6rYMgH8+6Y3thjvNgQEcccU55C0BO93fjss9XOWWf9Y6Gb257c2vJV1Lr5WnST0Y5+4FS4HbXEvu2kN9qFTJUHr4j/NOlV9rJZRb7pnCIHj8fev0AKSlAry14HbJzN5CpZamYcV8qtK9dk3N9VxrqfSvVfL3rlNY0Vue5e60bQA8ZYWdxU7L6p5SUfSU5QDa5QKAuVarvc5oPX31fcFT70NS2zj3EJ17GA8fsHse6lulyssFsHPLkZuf0nKf4cqyAMgrnY/PPkfX8i41PhgJSNeuva5JPJGhTK7zqAD4Cuy0rOwp++dTlgPoV2qJ3VsxlrrhnHV+KQ1Tcoa33DyXlq+nd+DoQ31t3kr74NF9V8UvwDPUejP1KA2pNiP/2BmNBUbKi1uLz1yncCX763UEwAGAVxoJmvfk/fnkW/2eVd4VdmqB1TOfR7dRrvv3rOl2WecAXONoi/DVrue5YVJSVppvYA8C4AAAbGH0YX2Fh/xZ87DCsgBwTK0SPteSe6SVc/heiVSeuTS54bdSQercGOJxXqWxvuNpe4clO7NhA7A/AfDJPJQAwHlqLx/MfV/rGpsaTzpMWxq/+Sf3UBf/Hs9LS1mlh8XcsrUuQ2o5annkxrY+W2l95cbgbk0b5p8LCuS2f2o75eYh/j03XS6N+0yAZ+gd1uv3fe/wXq3jb4/8NivdrOHoXCOBHAFwTlGr1XVhAqDX76GvFqyuTZOaPg425wKQcZo4fW8rpZ6y4vkt5dGTb219pPJIrcurGgGkKhZyn3vStpbXm1/Ld6NpANhPKoDdeo5focHd1fPQUt6RdQq8gwA4p0g9ULcGBVawy3wCvE0YxI2/r03X81tv66pwup7rx5ktrkaXIUzX0pX4Sd2Na9vP/QEAR+R6bLVeX67oEVTqudTz/UgZI/keXafAOwiAAwBbuaOVcS3tig9ZR+cnN9TL7HJa5yWepzPyP1KRAgAluWtNrodbTmsF9ahc/qneYqPz0zJNy7qYtU6B5/vn7hng3X4XpXjsy/BBN/y+d9pavrk8UmWnWhyuxsUdIG30/H32eX9G/rU8rrp2nf0w/vt3Zv4AcKYj43STZp0CLbQA51Slh+HWMU3DWt0j46H2jqmaG9NULTLAflJdhlOtilPXnlraMP/4ehHnmWuhVCorbiXVksfo8ubyyE13RVdsAHib+Bn493cqXereI772p55xf2r3GS33E6n56SkD4GwC4Jwqd/Hsnbb3AjljTFUAniUVOM597knbWt7ofLXk1TJNz/IeyRcAOKbUsOsnrmDvaQQWp89V1JfyzKXtLQPgCoZAgUErDouy0rwAvEntgc4DHwCQe17Lfd/bsCv3fFq7Byndp7Q+8x4p44jedQq8kwA4j3TFxe7s8UgBOC71XofZ+bc80OV6RB2Zr7OXDQCYJzU0SPh5xnNlzzNqPCzJjDxHyjjSsOyKdQo8gyFQOEVunNHwu9w4YLVxVkvjlYafj46p2poOgHWdfc4ezX/WQy4AsI9wSJL4+5TRVtNntLY+qwX30Tx71ynwTgLgnKJ1/NLesUV7xgU/Mqaq8U0BAACYLTemdy7tCi/xDvMM04W/HynjKM/rQI0A+GROvAAAAMAMd7/Eu9aQbEYZM+w27ImXgsK1BMDZUqkW+ve/C8n+UuPAGY4GAADguCuemz2bw3PsfDx7CSa3O/Kyi9T3PS/o8OIwAAAAVnLGi67DcbJbX+Ldk2futyuCZeE87PSM3/oiUuA4AfDJnLxgntLN0q61jgAAACW9Dbta84zzn5ln6jfPbHWC4Oxi59bfn48hUDhRaqiK1pdyhGlyeYW/pabNldVbNgD32/nBwDUFAOAcuWEzd7r/Mh44q3vC/ikAzilSQeXUW6HjE33uTdZxXnE5cX6fz99B8NGyAVjHjuflnQP3AMB9Sg264ufVWiOy0m9xC+TU59Q0zJVqxAd3e9I+KQDO6X4HSmvXnlKakTdMzyqbe6S23RNOvgAAsLKWgGctzUjQ9EkBl1GlBlxxI7CWRmSp5+jw+1J+qTw0GDtHruEf57Ce6550nAuAc5lSS+7QGQfYnWVfaff5BwDg3XLDGfy43x3Xs25bA56tDY1q2y0VjH273DqoVTSMlpXbvisrLffOQfpd53snO+8fjBEAP8gNWt3oiSU13ZVvkbbt1qE7GPyX6w8AcJbe+4jcsByC2eN6tkGuhXcpH+NOA28iAD5BS3ewt0ldcOObn1K3rtx0PeOKx+WMlL271W5qnrZ+gXWVzn0t58WVzp0Ab1IKmDovHzO6bmdfE1ue7XJll8amzi1fbkzrXfSs/9QwJleVfYe7GswB+xEAPyh3cXHiTd9YtHw3kmYkj9bpdrLLfjdyA6r1CPxNgCCv1h32yPQAPXrveXL3cq3n+7jhx+j1QKMFfnquiblxpOP8cg2RSvtzqYV5LsCdG+N6B72NwGqNz8LPtfXSml9ungBWJAAOD7f6zV7PA9aqywDso6UyTYUbMEPvS+Nq76lpaXSTC1b1ch7kJxVMPqp13+odAuRo76/V9DT6amk537s+R78DWNE/d8/AE7hBZHW/fXTl/XT1+QP2sOMDLvBMV5yLnvocItB2nqPr9nfPfrSC5ffvTLnjY8YyPIX7JuAttAA/gYsIdym1fIi7qa3K8QPtUg92bz5+nD/qUt2hZ7bos/4hraX199Fgdq5XXTxcwk9piITUmMvxUBThdKl0sdx07KW23XquLWdcg1ryfMO+VzveDHMEvI0A+KJWD1KWuIiu7c7tU+vayzsJmjGD/aiu9CKxGfmNrH/bjTeoHWuzjoNU4DkOCsYBwtz4yqnA+NXjMOcC8hzXsm5bK9hrY0DHv5fKjitYSmNdh9Pn9vtwWd+4D5WW+Y3rA3g3AfBJzrhB2/GitHPgfud5jwMQO93ktbYOGZmO9R0ZD3V1V+2jAgT/Kj0An1XOLus8tS6eOnQCrKY0hvLZ92y1vEs9B0d6GD1xHOa3at1OtSFVRsaSTl2vjpQHAALgENjxhikXvNjhAaMn+B23NNph+ch7+stPBRWvd2VQacd9MqfWJTo19EH4fdwiL9d6tJR3Kt8nrWOoSVXehWYfD1c3lsiV11KZqKLuPG9Zt54Z3sW2BnIEwCd6y00E6yu1NLpbrvt9qctkrtVirqsu61ttv9yd609ZKXA7muYJSuOBx13VW4dRCKcNyyjlnbpmPW1dQ87RyrvVjpUzxmFeafmeZsa+drTi8qyKz9Z8z654fXPFbm+Pudo+FqsNobPaPgncSwB8MidJVrL60AipYHipy2P8/Y7DEMBZHAN/y3WHLp1TetI8QSpI1fqQWeuCyWUAACAASURBVBMGucOyWqaDp8i15B65Nwsrk1J55tLkKpZSx3/qOE3llbsHmz0OsyHwztO7bkvn5qOV8GdV4vdUsJx57XlrI4XeRgQt+1itwrD3nqNWHvAsAuCTXHWD1nLhGPm9d6y+GYHHIzf/odbpVw4En6mnFr02/RXTrdaSCa509XmRtYxep2buAzP2nVSQr7XHzhn3G3CX1kr81mlGy2ud/mi6lorEVqnzYdz7jzHWLVe4Yl8aqVgD3ksAfIKrbiJqQcTR30vTpX6b3SW89eF2ZD0frbl9UoVD6OrASCno8daKCcb0Hju130qtX2ekH3XmeZH19exXrftA70PikX0o10p0NA94mhXO0VfPQ+/55/NpGwKPPiPrNh5WopZ/6r4/1Wsgd/0Kf6/1NsjNV8v3Pfd5PRW7uXl+s9Zn5iPP7rntuuo+ab+A6wmAH3TlDVrtojB60Vipi0/pwpX6PreeZyzPUyscVtAb3Dnaip1n6D12ar/F39eOtd70s8w6Lz7BG4/72oN66rfcPpC63ud+jx/o4gfI+O8wXWre4rJTedQCE/AUV+zrvdeOs4yWl0u/0nPLrnrW7UjFaXxOj68DLcHjVLqwjFIQMlXe77fctSw1/6XrVM+yvl3LM/OM9VTaf1fdJ4FrCYBPsMMN2kit6oya2FGpm+WW9TxzXt9Q4XCHnot+rYLDzcO7lI6dkeOqtyXG3cfu6HnxKd5+vJeC3SmlFkgltfxz+1/L9kmlaV0eeJqzz9Oj54CUlnu3XBrH9L56A3VH9pFS5WypvNI8pn4r5VuqaG5JWyv7rXIVDrnvzig7Z4V9EriOAPgF7g5CjJxoj5ycZy7vGReJK7bH1RUOd+9jvWrzGwdVfkHwXJqWPHmn0eOq5dyTazUS5nGG3tZYPIuHJwCukmpRG+q5V7rC7PJ6KwBqZfc0vHiLo/tYr1X2SfsCXE8A/AKjLS1mOCP43dIyurWco3nkphvJe+V1XvP0i+Zoy0L2d+S4HD2uesos3UTPLnskP8fFXs64LraUl3soq10vj1aU2z95unBfL+33tZ5ucT6p+91ar6ZU+bnu+qnPqXJ70vTKXVtV7B7Xum6vbq3bq9QIoTbNaFlHrbT+VnB0H9t5n1xpvuEtBMAnWP0GLVWr2tIdqDRNqSvTEbUa89b13BIIP8MdFQ7Afx05N/Wc30Yevkbnp1R+6vun2XmZzqzgPLIP5K4vLRXdR7aH6xpvEfZiy11b4utIKm2cT/z9L32ppWGcZypYXSo7Nf89aY6ut3A+BY7GnbFuS/tPWGb8LFlq+RvvW+F0cdqW8lLltuz/PWlzZaemeYNchcrIvhauw1SeuTQ77JPAdQTAD1r9Bm2kVrV1mpkn8ZZ5GlnPuVYuZ9qpwgGebORY7M3/rBvblnxWv/6cYcdlGrn2tC7nG/cB2FGtoUMsd94YrRBrqdSqld2aV2s+NeH5Lf6eY0bXbcvzVks+M9KlnpNa1ea3lPfIsr51ny3tL73nuKPrefV9EriGAPgEV92g5WqP4xrqnlaLpXxL8/D5HF++I61BRvK54kK0S4UDPN3IsbiCq8+LrGVku/XsA7XAeO730nSp+4lwvlKfe/KHN+o5FloqYHPH6UjZrXnNOJ41ADnPlevz6u135/5iX61bYR29aZ8E/iUAPskdwdX4+56a0Z4aypVqM6++UP3+f0KFwxO4eXi3li6qI0GAOI+fWhmpAN8dBAho2Qdy3YBzv7dMFx4b4TER3mvEaXryh6cY3bevOiZq54TZebOOM7fPGZWuo9OF93A/M5dbRW67WeeVUl6rVLjbL2AtAuBsp+XmZmark9z3b6hwgJWUuhu2Hlel42vkmHeMsotUJU9r2rOHYzg6VAKsLtUDoqVStyVtmH9cQZXKs1ROradGqvI3NU+lfHiX0vbPXZdq16vSdK3zMfu6Yz+/1ox95IrKOfsFrEUAHADYXmvr59/nn5nTrKxnCIRYz/KmAnEz84dd1SpdeypoexphlKYZ/W40DQDAXQTAF6ZF1H/lWpzUfuNdcts/FcAaDWpp2QTrKF0v499yw3gcneYNzl7ut65XOMqxw1lS97ul++lar4U4r1pZtelylbtxC+Ba74bSfDEmXK+14dR+6UrTpdLWvq+V0bN/AvsTAF+UE+89VDrsr6U7XNzKauTBsWc4AY6xntu8+bpROh5TD8G9+T1h3ZaGHUkNkZD6/shwDD35w1OkjpUz8nfscIbc8Dwt14JS0DNX8ZwKZNcCp2E5cZnh55H8Oea33lPX+tx2CbdjnGZ0G87YP4FnEABnG6ngRu6hPfytlQsdrOdJx+XMHgh3e8rDwVOWo1VtWXO/zxiOoSd/eIqz923HDmeqNfbItQofyauUtlTBXZK7xrfmzxxxZXj828j27dmGrfue/QCeTwAceIxShUhPHj+t3SdzLRrC6VLpYk9sdcq/ZvZAuFpqvo/mcTcPOudZbVsD0C/X4jalJxjde/3tbdCkEdQ+juwXodI2bC3DfgDP98/dM3CGX5eZ0gkulaZlulJewH16bnbDYz0+dsNuk/H/cbe5eJpUV8xS9/7f76VygXOkjuUWgrt5YZdlAJ4t1wP3yvJ2yp/zzdiG9gN4rse1AM+NDRab2RLvaItT6mqVGaXfPIg/39GWHiP7UOq4b5mH2nnGPktL74HSeJjxtPH3YT6tZYRl5abL5ZXKI5VmB7mxJX92WpYzvH35AZ4kNcxE6j6g1Ngj13iklG+tvNw9RarRSm5ZSvkzR207pbZ7ar/IpU19X7t3zeVrP4B3eFwA3AkL3il1QxQ6u/vkEbnyBNaeqafCJb4xT93oxz0P4mlzDxC5m/9UT4bUg2U8v6UHnVLgfpdKn9KDNgA8Ua4RyMh3tetl7vdaPq3X4db8maO0nXJ/1/KZuY+M7kfAvh4XAA8dfaiOg0+5z6lWdnFQIpwulS6Wm+6tcq0JUnYJpjBPz/5xt1ywMmXVZeCYUkVHz7RH949cub35hkHu3/QtyzSz51Qp+F5qBfSb39S0uTzich2nALAO1+Z3s/2BnMcGwFsfrEvpcq3eUi3Z4mlqLfJKgfFS9y1gXGur1c+nr/tk+Hft+I6ndbxztlyF7Yx9LVepm9vnU9POUGrZ09rCp7RutBpjZTMrk67O3zEEzGIICwBKHhsAb+1a3dMSL5dXqUVZbR61ZIb5eoJVvcfYkW6Ws4OP0KJ2LTlyrclV+sycP6Bux2Po7MA98C47ngcBuM4/d8/AVX6tsntvto881I/IlTc6/8CYq4NygoDPlxpGI/4u7EWU66kQT/v7Ozdt/H38XU8Zuf9z5eXySJUPAAAAZ3hsC/DYig/YxgKG8/V2hzw7/ezp2UdrD4TeF/XUehaUhuKaVUZtfmv5t1IJDAAAQK/HBcBbhyIxFjC8Q28vjpEhUY4E5VKByRLnBnKevm88edkAAAA4z+MC4LPG572yLA/1AJwlVxELPFvpuG85J4y+p6b0ongAALjD4wLgZzAW8F60oH+feFzh39+pdHGL6zBtnE/uAb4lqJAqJ1dW+DlVbk8aSLF/wLvkhj6q/RZ+V8q75beWcgAA4AqveQnm5/Pvi7p60/eMBXxkKAQvBIMx8UN9boii8PtU2jif+Pvc/3EZuXJK6eI8R9MAQOlecnQc/57pAQBgJa9qAW4s4PfQCvydeh/Yc8fr6LFXOwfkWoXn0racTwS+ARg1814prjwGAIBVvCoAzrsIglPTs2+07E+5YVNGym7Ny/4NwIiZgWr3WwAArOxxQ6CEw5CUhiRJDY8Qj1sY5hN/H5eRKif1fSp96nOu3J40HG+Vz15Gt/VV+0juPHFW3gBQ6rU04z5J8BsAgNU9LgBuLGAB39hvnVgvzxdu69SLI3/C47olbZx/aiiTOM9SOanv4vxSeZXSCD4AELvq+pBqIAIAAKt47BAoxgIm1DosxdUELeeL12npc0/a0fKOfDeaBgDiCt6zrhe5RiCr3XMBAPBejw2A9zIW8Dusto7iFv2sTUtrAHaQa4mduo9M9UyMezLVfkuJg+CunwAA3OWxAfDRQNWVXUVzLWbOyJs1XdEy6w1aH8aP5m8bwbPt3GK1p2fZypxn58itx9r6zQ3tV/stV4btCQDACh4bAM+N5/37vzbGdyltmH9tLODwt9wY3rngWm5c79Q8lfJhfS29Csg7e73ZLsxydmDyzPzfchzsuJy1Vr272DlwDwAArOuxAfDPx1jA7EUQHN5hx2NcYBIAAIBdPToAfiaByjotHcfKtW8BAD1UUgEAQN7jAuDGAl7LjuvJQyQAsIsz77VUytPjzHvos+/PV9/Prdt7Wf9zaShHD8cfszwuAG4sYHanFTjAemrn5fAGupZuJJ/W/FvNWJ5Zyww8x47H+i6NX6zbe1n/c1mf9LC/MMPjAuAAsKOWgGRPQDSXX6mc2UHWp6jdwKa2TW7dj+TTmn+rGcsza5kBAADO9s/dMwAAb9cSkIw///nz53//Ur/3lhPnyb9q66N1fc3K56gZ8zFrmQEAAM6mBTiXqrU87O3u3dIqrSV9rRzaGdMN+qWC2KXfWwKYqfxq5RiqghH2GwAAYGUC4FymFnSJP7d0vz5SRi5fjttxneqmz65mncd+eTgv0sO5E+gx890BrderX5lPv7Zd9a6Knrzewn49l/VJL+c/WgiAc5lSy8Pe1o25/HrK+BHsAXZ1RvDRi3iPmbXuwnxqLffPVFseFSdAq5nvDmg9J77l3HTVuypK076V/Xou65Nezn+0EgBneWeeZEYf3K8IRJxVhhM2PIfg41rOCH7/3LGt7VfATD3vDqjdB7ekedM5rGUotRn5/Lxp3dbYr+eyPunl/EcrAXCWdlWLt5EWjzue9HRVBzhHeA05cmNcyueu4LcbfWA3v/OWYQ3mc224j/16LuuTXs5/e/vn7hmAkj9//tza9Ztzfb/f7Lb9/dZSaw/M44buv37nmdT7KuL/c2mO5PP7PGu7zFie8BydCtTXygI42+/c5FniHNbrPezXc1mfjLC/7EkLcOAWpWDOzHG6YAdhkDDVsiD+Pd7342lS+ZXKSeXFv3LrJByju2Xa0Xxmb5MZy3N0mYF3u6Ky1fknTUX3eezXc1mfzOb8924C4PBxIrxabX3PHqcLVpfa50tBxJmBVOc+AK7kvvs+1v15rNu5rE9ms09hCBQuk+oGnepu/fs/1bW61q16tIzZJ8JSUHbkt1QX9NzwIK1Dh9wlbKG66jwCADBfqQcS55q97gWT/mW/nsv6ZDbnPz4fLcC5UKnlYW/rxlp+R8o46orgd254kNahQ+5WmmeAOz3lQespywE8R+mdAKVhv0bSxL0En36vWVsfs9b9m9ZpK/v1XNYnvZz/aCUADpOVhuUYGbLjiSfbnmUQIOdpBCbX9ZRzzVOWA3iWWe9LOJrmie5+V8Wb2a/nsj7p5fxHKwFwWECqVpHjwe+nVRywvzP3Q5VFAAAA8F8C4JxKQLdO0CptxjAp1isAAADAuwmAcxotHetmtHCOu+2sXulQGtJl9jhdAABcZ/X70J1Zt/ey/ueyPulhf2EGAXC4We0ll6XpSi/9XDkIfNU4XQAAXOPMF8y//d7Our2X9T+XhnL0cPwxiwA43Cg+4Y4Ev1PTOJkDAAAAwOfzz90zAE+TGr4j/q7Whadl2u/3+590v3+C3wAAAACgBThMVxqWpBaYTqWLp9lh2A9jdAGcL/eehJ+VrgsAAAB3eVUAvOWhMJVm9GHyN90dD6BnPADfuTzsw5huAAAAAKziNUOg/AJnv3+5FqqlFri9gbe7AnXxss4i8AgA62h9YTAAAMCbvaYF+NseBJ/WUnbFbt6G+QAAAACAtb0mAD5THHjNfQ6DsuF3v+B0abiVXCv13HRxml9epcBwrfzS/JSWcfbyrOjs+XxaBQYAAAAA3OE1Q6D0+n6/f/0LxUOihP+Hw4/kAsJxulzQ/Pe5VF5JaaiXsPzUd6lAePx3mO7s5dHNGwD+q1QRDgAAwEtbgLe0ro1/Lw13kcsvFYBueSgNA+Q95Y2KA/ilNPHfrflfuTwAAAAAAJ/PC1uAx8HWXCvvmlKw+Ay58lrnvyVdqlX4WY4uDwDwf45UUgMAADzdq1qA54bxWE08TEpJbYzvluFFzm6BPWt5RlvUAwAAAADv9JoAeDhWdWu6+EWOcQA3FdRNBWnjl0fWxgiPp02NMV6b/zDPlNQ43bkXXbbM91nLAwDUXd0zDQAAYBevCYC3BllnvExqVlkjgeGeaUaXNZfmjOVJ5Zd7wSYAvJnrIgAAwH+9JgB+hqtbLz+ttfTTlgcAjhqp5E21/HZ9BQAA+D8C4J1ahxhJTTP6MPq0Fs9Hl0c3bwCervV+I3VN/b1MOjVdnO/MymgV2wAAwIr+uXsGdpAb87rV0YfBK17WeWVAecbyeMAG4C1+Ae3U95/Pf6+JtfdwpN7pMTpfqXKP5AEAADCbADhb+QUBwn+0vdw1XF/h/7mginULsJbUubn1vRyp1tkqkwEAgDd4zRAoYSup8CEwfiCMW1OFgcLSw2SqS3H4uWc+4jSp+Wn9LtW9uWUZVxx2pbeb91u0BL9T2//zyQ8nY5gZ4CmeeC6bed1L3duE35fuW8J56blf2e3+AwAA2NtrAuC/h7PUg1r4XRyQzo2PGU8Tp8tN1zIfqe/DMn9/x9+l5juez5ZlLFUQ3KXUzVsQPK+0D75B6xi4ue9ay+idBjjfrsdm6fw8e1lK44HX7idy9z3htGEZu95/AAAA+3vdECjhw1QuMNYSHKw9lNUe3GrzcbT8XLrwQbZkxSEwWrt5v8logKAWFE79Fu8TpSFVVth3WoJIqeOwd32+ef+DVYUB1icoLUvuXNdzL5PqWZVL2yqugNj5/gMAANjba1qAtzrysJxr9b2S3LAtsZWXgf8zc19L9RDIlVNrFXjG/AG0esq5p2UZcr2gjrR+n7HuWodPOat8xqW2zWgPKQAAWMXrWoC3Wr310VXzt/p6eKvZAZ6jFT+rmbF+4tbsuc+paX5/p6ZLpYv/5aYDyp4Q/O5tuR4GlcNzxtHhr46ce2YMP+PcBwAAzPKaFuClMSjDv3MPbfHvuXxyLWHD/1vmI35Qzc1fnK5lzM3afJTWw51ygY23PiSngq+h0ra7Mkh0dcuxnmWrtULMHdu5loytreJLx23pXAKQ0jpudioIHg8FFV//e++f4v9z9ys73X8AAAB7e00APNUSqvZ3y++tXZRbfmvJe/S7nmXMpbnTGd28VxQHBz6ftu2VC3qsMDTJlWX1LltqPfbmXQsolcouza/gN/RxzLSpraPa/UDP/VNL2avff7xNqaeAbQMAwK5eEwC/igfw84RB8Pj7J0gFvFNB/1651sZhmbkWzaleA7lWgaVyrnSkZXzs6lbYufJWWK8AAAAAOxIAH1RqiVwaRiX1fevvLfN0ZPodPHXZamO2tnRrL8n93try7khvhCu1toxfQW6YlJRVl4F7pVppqiwBjhrt2QQAAKvyEsxBqcBhOM5lyzS9v/fO01M99cWAo/sN/XLj8sfffT7pVtlhxUQ4XWrs2zBdqpV9/NnY38flzg/xNuv9PUwzOl9PPHcBAADAyrQAh4c5uyfATj0NjrZoH8m7t6wd1uNOWl5sWlPrbTEaxD4ybW9+9ivgCC8k5U56OPFU9u35rFOg1atagKda95U+p1qH1qYpldv6fa68uKVpquVpa/67ym0T/nX2Rf5tNxFXt8bW+vt8qcCx9Q4AAADP9JoAePiivtR3cSuXcHze+EWAtTxy5aZeLlgKxMTlpf4fyZ81tVSGvE1Y2ZOrAOrNqzd9a1D0aIVTb3mtZabWX0/+OzkjiN1bwTlrfwUA4FmOvNOJNOsUaPWaAPjnkx66IReYaB2iIAyS16Re0FcrOyUX5GnNf1e17k07q40NXdq2rT0JUmlLPR6eFsQbGeKkZ5oZY/jn9oPRMsOKsKdXhvUGv8P1kZt2pIKzVGF5hhVfRgs8Q+91EGYR0AIAZnvNGOBxYGlWUCIMnPQGl0aCNVcG5LhWrjIlF+CKWwzH+0fYkyDef+LAXZwmTn/XixmNcTwutb16guCp/WZVZ81jy/pq+X319QcQG2mgAQAAq3pNALy1Jd8dzi5bAGYfM1/EmGvROlLuLvtQWMGVaz3/SxdXFoRp43xSlVzxuSTVSj/+PpU+V3Y8FFJLmS1q87OrXO+Jn5Hla6ngLFVQlcqcue5r+ztAj1KPSecYrpJ6ZrP/8QT27fmsU6DFawLgn0+69Xct+JT6O8wvNfZ26ffU961lp4IqPfnvrNTK8okPZGe2aO1Je2UQb4ZVWsan8kydR0pl58qY1So7t15y63SF7ZtTWv+16WYtmx46tDp7KKIz87ffPl/u3jF1fQUAgF28JgCeu1lP3eDnPrfmcUbZM/JnDz3Bi9EH0VkPsFfsYyM1+ne3jK8NnZFrhd3iyuDD2YG6q6UqHkq/91Rw5oJFqW19xjas7XOsZcfrs/3rPUr3lfYDrvS0Bj3wY9+ezzoFal4TAH+CN7e6GW3huavWlqm9PQlm9Do4M4h3lzNaxqd6jYyWPbM1fst2q7VqX11PpWCtkvNIZcuRtCN22T4AAABwJQHwDajJfI+RIOORXgwjvQ7u2A97a/Tvbhk/Us7RsltbIDuPXOPulvq2MwDAuvSqmc86pZXn4ncSAN+AA5O77HphWKFlfMtwGaXAfm68/57W+PF8pPKLf8ste6kc/nV1hWWqPOP0AkfUhomCK7mW8WT27/msUyDn+/l8/jhJsJsnBnd6WgW3DndxZF7OyvuI0eE77pqXJ5T5Bles1zP23dJxuuoxfKZdjo/Seb1n+KLadWC0nFyaXdYvx+Uq1uLv4GyjPZzOvk9+Cuf1++i9N9+Rdeoa9y7Ofe/0/X61AIcdHT1h1076q3YfW+VCJfjNKkrjna94DJNW21bx77XhjXL5tewT9ht+5494X3AN4kojPZycv9iB3nvzOV8ALQTAYWEtLz98g9Ya/bOH6rijdYAWCW1KLRbD71uHu4mnO6uMnjQ8V63CojScUU9+KkZo5bzDnXLXv7ByJnXNpp3ni3v07Nu06V2nzhnv5dkKAXBYQBj86p3m6cG4nhr9s+ftjoulC3RdvJ/GFUe5/fnPnz/JtKmWtWeV0ZMGUmbuH+G+DXCnWg8n56lx7ivupffefC3r1Lp9L4FvfgTAYQG9Y62+JRinlQQtWlrP/oze/M4so/UBpzVNqTcEzzZzOzufAjuZeS19G+d6SHO+eCbnPH4EwGFDqwbjzqCVBDU9XaFHb4BmltGaV+swF7munW72nm9WxaTgN7CjGddS4B2cLwABcFjQrADazLxWvSF4QhB81XX7FKng3uyA35lllPLJdQW3T9Er3ocExdeUG9v9bvYXZuvp4WR8X3ai9958I+cL6xveRwAcHuiuYNwdVpqXUVrsHhP3BojHMf6t19R38TRxXqlpZ5dRGoYolU9q+eN8VnX2w8aZ+a++bo84u4KIeeIhyj6fNbbXjN418HOkh5PgFivTe2++0XWq4gze5/v5fP440b7Pzif58OFv9+U4ItXiM3Whb/muJa87bsxKZT7xRvGJy8R1dggk7TCPKTPnO1dB+ZN790L4e67Ff+ramHvAK1WcXNFrgnErBsBH7TzvnG/VHg9wlH17PusUKPl+vwLgb7XrA0f4cJ9qBbWL2nzvulxnaA3qP4ntz4gd9psd5jHl7AD4Dnad7yeqBcBbK0DCa2mqJ0o8XapCvDXPUj65vAEAYIbv9/v55+6ZACgJH4rDsY49HAPwVuE1MRUMj4dSCr//SfUciHsRlIZlas2zlk9pCCgAAJjBGODA8nYa43iGnXs3AHC+kXGOUwHrMK/479/nXBkt4zC35BPPIwAAzCYADgAso1T501Ix1Fp51DIcw1kE+bja6BAjubHoe7Xmo+IXAIAzCIDzl5axqX9mjGF9VgDi6BjbtQBMbh5bx+GEGq3AeaNSYGxm69GWMZTPOvbOPKadM96n9Vqx2/Ai9mUAAGYSAOd/ag9ErQGCuwMQLcsx+ntpHuPprgyoADxdS+CuJU3qXOzczC7iMbU/n/TLJ39aXkKZewFmPI53OE3q99RvpXxKY387JgEAmEkAnP+pBQ5aH0ZGAxCztCzH6O+18S61+AYYkwqSnV2G8zS7ye2zpXG8W7/L5VE7TlrHAu+dB9aRur/d6Z43de53HeDzaduPa2lGjgX7H8D1/rl7Bnif8CZ0h264OVp0A8xx5fl0t6EgAO4W9jYofbeq0vyXuEY8W3g/MNoAqifdTpVGAE8kAM4tdg9A7DjPACu6ujJx1ks0AYB99V7rU8+t7hkA9mEIFIYcvdjvfqOQGiuzxM0RQN4qD5TO1QDjSkOlxC9srb04viWv1nLCdLV5r42R35IX+5l9/W/Zn3Jlt+77oV2G4jTkDHAnLcDpJkDQx/oCyAu7H9/Zpb70UmMAPv8bvjA1jGFuOInUy1BTL1CNp81dD8Lfa+Wkps8tVy6/0staeYae7Znab1P51fanOG3pWEhNl7pnWn1YIkPOAHcTAKeLAEGf0fXlIg3w93kzfDgcTRMGX1Ln593fTQFwplSFZc+0qb9r06SCjaV3CY3cQ7e+m8g14pnOqNho3Vd69te4cihV5srPkIacAe5mCBT+J1ebnaqZTk1b6+KVazkR38zG35+5HL2/x1K/t6wvANJyQZLcNWFGGg9TAPuY3SCnNT/XineY8Tx61b6SC4qv3vrZkDPAHQTA+Z9a4KB0Yj8jSDFqdDlaf28t14UQgDPlKqR/XIeA3dVavd5htflhrpZnvtZ9YOa+Ejay6n0uXcnIkDOl5Y4rsMIGd6UhZ1Jpag32Uj1RVl7XwN8EwGFBLqYAAKwg1ZoyNWZxqSVlKkgV/t1TeRenj/9OteaupS/lES+fe/RniAOxpaFFfv/nSuS3TQAAIABJREFUArDh76V9pdTjuHQslIYC2S0QmzoPHNUaVH/TkDPAfwmAAwCXMSzUPKUxS0sP6bnfW9L05DHyYCjABOtpHTqq5bveYa56yur5faQM56Vnad2etX1j5FhoPS5af9+ZIWeAqwiAv9hTghBPWQ6ApzvzoUBLnLJcN99YKagepyv9NnptPjLt2exjAKxm92uTIWeAqwiAv9RTTtJPWQ4AONNIa8jay6IB4ClqQ5yMPnee1bNptx5ThpwB7iYADgCwqVRAuvZQNvvBrfYQHv8eP2zmug6H0/XkUco7l661vNT4wh6CAfZWqtg9WvF7VsXxbtceQ84Ad/vn7hkAAOAaPQ/huVZTcX5xC6za72ErqtT/YfkjeaSmi/MsldlSXm25AYDn0fob9qUFOADAxkrdf1NpP595D3AtAeCW32tjitek8ugZVzTVvbmlTAD21jO8V6oX0OdT7nFU6tlUG4Kjp4fTbgw5A1xNABwaXf2ge3V5LuYA73P0AToXDAjluhcfDcKfNQ5nyzL9ygdgXz3XkLjCNFd5Gn+fCoznXrCY612UqrzeeSxqQ84AdxAAh4Lda9Z7vGlZAZ5m9IGvp5X0UaP5nPmAP2P5dg1AALxZ77m7ljaXX+r63FJu7frk2gPQRwAcMt52U5FqfQDAPkrn7daH75Yxv8Pf4wf7+O/S8Cy51m9x+bPzKC1fLW1pfHAA9hJfG3sD1Ve3ws6Vt1NDJkPOAHcRAGcLuRdr/cy8CHmg7RtPFoB75R7WSp9zcq3XWn9vzbM37Zl5tC7T6DoFYD2pIPJK5/XcMCkpK813iSFngDv9c/cMwIpc2KwDgB2ElZW/f+H3K5vxIOlhFIAzhb2K4u8+n3RgNAy8htPHecXpctfwWnk7uHLImd68fmkMOQPPpgU4Wyh1k5rd+tuF7V+73mDBqs4OSp6Zv/PAemrDgqx6/m7tYVQajkUvJQBmau0ldKRHVWu6Ws+rXRlyBriTADj8f6sGCu4mCA5z7Xgs7dCa+K1ax7FeyYzgwY7HEQDPc/Vz0q7PZYacAe4mAA4A8FCrBsF342EX4D1aehkd6YnUO+1Ii+Nde0qlen/VxuJOVfqnXmZdewlmnD5XHrAnAXC2kbqwXXUhah1+ZfTi6KIKwBlcW+bYNZAAQL+WXlRHrgct+R8Nwq7cE+zzMeQMcD0B8IrW2tbRF1Ps9EA1Mq+7LF9te5XG/5pxwVx9/QCwptz1a+WH3h3FrcRctwHgeoacAUb9c/cMrCzsKlMLfofpeh46Vz+ZHn3Bw+zlW612dvWadWA/v5cX5s4ttd/DdEfKYX2lrrvh78wzcq8HwHrCe6DafVduulQ+8fdxGalyUnmmyp5dRq6cFe8PSy/3rs3vyPKs/DJxYIwAeEVP16QfJ8l3yt1UlG40cjctv79X4WEfrlGreG2tcG29dgnm7S8MgofXEPci53LcAOwtHl86N450+H0qbZxP/H3u/7iM0rS5+ZlRRssyrqDUKHHGSyvjZa01ggT2YwiUgtRLF3qn/U0f5/f7nKrpTU3bMn2YrvR9brly81kb+iOex6OtxmtWuxj/pG4cfnI3ErltGt6IuPDCu5SO+57xDUvnSeeVZzlyvwIAb1YbBjOWu7+qXX9L1+jWZ9szyjCMGvAWWoA3OBJwbaltzaXLtdBLtTgv1f6mand7arNn1TzPtPMDfktge+flA8at2OIGSHOsArxPqadeKm3LdaInzyvKiNOWhlZplevpXBt+ZWSolt4hUXLz5RoPzyIAfrIw4Jz6LfV3T76lGt5UoLxUXutJ/kjN81HxsCEuSsATCawBAJzvSEO32a649+spI2zwdnRIkKON8lqHaqkN4dLS8G/VYWCAYwTAO7UGXlMn5rMdPUGfXfN8NGiduwDfeVEaCfbHF2+AEbMqGw2bAeNczwH2FgdjP598i+CetHH+qaFHc3mm0s0uo2cZZyo1ymttPFj7rRRzKJXRmgewJ2OANwhP/rmTdHyxOTuYEF6cZpd1xcWuV1w7G+Z55gU6Lj++CNZuMuJ0qW5bub9TQ+Xs4OwbhTPzH1nPb1te1iD4DQAwR6nndPy5J+1oeb1ljpTR21v8CqkA/YjS/LeW4f4YnkcAPCMVvMzJBTtTv7V0zwmD7a1B1HiaUmA293cuyJzrbjRa9qjc9Fe0vrriRma03BXtON9n3WStSouGtZXOmbMqyHauaPt80vtwz7UbAOBsVzaO428z1ot1C88hAJ7Re5Lr6ZLTk+aMIGpu+itqngFIKwVvUxWRqelT3VpTPZRK+QAAPF2ucdfnM+cZNte7d6aZ83u23kZ54TQtaVPf5+6La/mWGgcC+xIAf5g7ayjfUjt6xcVwpIy3rH94qpaK1NbK1lqlqnMFAPBmucZfsxoHpHpFz7bT/dyRRnkt07WWlZtupLEfsBcvwSz4jS1dumAdfTnCrJcrXDEO9t1l59bT1S0Yr1jHLWWUxiMHeLqjPa8AAAB4By3AM1pfbHm0lnhWLfOdD/szxp9tKSMVaNc1aR8tY/O2jt/bsu/U0lxdYXT18gMAAHmlBkXxfXntc2oaANYhAJ7hgrWeMAgef3+F0ktC4+9zlRrhi0JL09XKyI1jVrr5CtPcEfytVSi1Vjq1VBjV0lzda+Dq5WdttuE8qUpk128AoKb2MvD4mSl+jmt97woAaxAAnyh1Ifx8yjXGueBn6gUNuUBmrPZ97qUTuXlrrd0uBVhrAdxUmpTSTcqZcts29zKO3DoupekpI3dDFqdPTZMq72wt5fT2Bjia5kpXLz/rOvOY86C1h7OP3zPzt38B8FalHuEArE8AfJI4qNhbYxymyQUo47zD6cLf4/J+v6VaC6fyzAVTRwOsLQHcWg38SuL13xNsSAWsa2XMDniuvG5/ztwHUpVLq1n9GICV5CqVV7bLfIZWPmcCQK+W+4c7es4CcA4B8AYtF73a76Ua45Hu27WLca4bV08ZqTJH0rUGG3d9uC4tb8v2aRmuozXtE5y5jDvcwL5hGwMAwJ1mPRfs8HwBgAB4VW4oj8+nHhC+Y5iJFS/ArQHc1ea71x1Di1xl5jLV8jqrJ8Aq2+Wu5QcAAP5Pqld1qsdz6vku1eCp1Es7zhOA6wmAF+SG7ljBHcHWq8q64+agti5TrdhTQ8qk0qZuplLDqLSUEX6X+j2VvnTzdfW6vvvGL7d+ryz/7PJ6KungKezrAECP3LCerXK9u1u+A+B6AuAZYbCwNV3LWNzhd6l8wulrgcw4fa682jy2BmVHardbA7g7jOFaCo6HWm+mem6QamlLw930pDnT3eO817bT2a5a/lWPHzhL6jr9hOOgVpnVWtnVc765u5ISAFbj2gjwDALgGUfGuz4z//i7lnxK8zgSOG39rjafdwdkuU6pQinX+j1XiZDrRtiS5i5XLz+8Rari9Pv9bn881Oa/9fjveaeA9w8A8Ca5Rl0/qzfOAqCPAPjJnjjEwlPNGlKmdjO1m1nrpPZbS5pSuqMVQ2e6evnhDXIPpr9z8O7Xw9qwXC1SlWsAwP9pvf8GYH8C4Ce5usZYDfUcM4PgT7B7AAl4tlKAeOfA79XDReV6ogAAADzBP3fPwFP9xrV+anlPJwgg+A1wtyuC0s71AADA02kBDpE7X9S4iqPL/rYKhLctL7COI+frN1/nAACA9xAA5zRXtFo7y69FfaqMJwYLSi9g7HXm+lkxWPO25YWVzHj5485mnCPideW8AwAAPI0AOKfa8SG69gLLJwZWdtxOwLvlXnb5pHdilILR4W+jQet4GsFvAADgiQTAoZPgAMAawiB4/P2uSpWw8csqUxWycWA8/i71GQAA4MkEwAGAbT0tkFtant9vLWlK6Xq/BwAA2Nk/d88AAAAAAACcQQtwbtEzznZp/NNaml+6VDfylmkBAAAAgH0JgHO52tijLWOVto5nWhsftWV+AGCmJ75MGQAAYFUC4NyiFHRuCUa3BqzDl4UBMF+qR81oL5vfdGdXSt5Z8XlmuSp0AQAA/ssY4Fzuz58/zYHplod5D/wA90m9mLHlZY2lvM7mmgEAAPAeAuDcphYEbw2QAwAAAACkCICzrJaW4j2tyQG4x/f7/d+/0ufUNL+/U9O1pO35uzTPrekBAABYiwA4AHBYGDCOA8HxkCjh/79hrOLKzHA88ThdmLY2fcvfYRlxnuH3LekFwQEAANbiJZjcxtjdAM8Rn89rQ1ylzv+pAHLPdWI0AD1jrHKBbwAAgDUJgHOpXOu832+14EdPmrC88LtSK0EAzhG24n6ipy4XAADA7gTAuVQpQBB3jT+appROoALgeVZohf3kID8AAMCOBMABgGGpnjap7z6fdCvwVK+e+MWTpTG+4zG64zRxXqUywr9z45HX0gt+AwAArEUAHAAYlhvL+2gePelaewX15N+yXC09jgAAALiXADinWqE7OsATpc6vq7/fwPAgc+24DwAAAFxNAJzTnPngLYgCsI+rhgfJDb0CAADAewmAA8vSuhHyUmNnh7+t5Kr5WW25z7bTPgAAAHAXAXCARQj4AwAAAMz1z90zAJAz68V2AAAAALyTADjAIgT86ZXaL3r3ldwQGt/vN/nvbqvMxypm7AMAAABPZggUAHipUiD5N750GExdIfBcGveaNi1DK606tvhVL1QFAACeQwtwYGlaN0JZeDycfWw49tbUsw/8KjV+/2qB7jDtClaZDwAAYB9agLMFLwfkLVIBqZEhLVLTpI6Z0ePo7laYZ5d/9/Jd4beftLamDvercP2U/g7Tp1qSl/L7ib978ja5wpH1Z90DAAA70gIcWN6VLVx3VxvSIvw/912Lu7eDls5/m1VJkktbqpRJ/R0G1+NAe9gCORUID1sb5/7nv0bWTe9+EP4dbs/c36lp43S5PHLfAQAA9HptALz1YSr1ENaT/9Wueki8evlWeTlgy8viSt+1lnHnQ/7Z5d+9fDsQ8GdETyCzZ78aGf6itA+HgfHSdKHeeX6rkV4cLelUgAAAADt75RAorQ/SR17+dcdLulLze9bD4szl2yWw0fuyuNR3Le5+wdvZ5Y/mf/d62UHvkBa5PH5SQ0+khgZJDXtRGm4lN48t3+eGdukZXiM3/Muuw2z0BJJz07QMuzNrneS2Qaq82jl0120228g+kBueppSuVUsFSG260C73CQAAwJpe3QK89nvqoW1lq88fHPWmffyKIS1KLTtT/6daboZpwuD3L10peF1r6ZlqFZoK3Pa2Lo2/37mVabgs8TrLCdPG63uktfeddpzn2Ub2gVw+pR46sytAWgL0vb30AAAAUl7ZAry11VNp2t/0cX6/z/FQGLlpW6YP081q7dZafkuZva0vU7+1bIvUerkq6KFl7X/nJzd/Lcvaa6R14xP0BLR71kectrRf5/IePR5rrXp7Kx9z+21r2lrZKytVLPyCgjOuE637QPx36lqbOo/lpgvLSJ2HdtteZ5i5D+y4LnecZwAA4HqvDID/1AIxJakH+viBM374jFtHxnnVWlUenefUvNfKz6WNP6eWLbdeUr+t/BDb27I2J17W0nqLpzlj38ltkzjvnm2b265Hj7VwmVLz/jQjAf94miOVRVcfl7PLm72ssyoez5Cbn54Ku1Ieo9Omfs/93Wu1bXC33n2g9dygAgQAAHiKVwfAjygFF4485I+0jjySrrf8VPpU2a1pe4Xr/YoHXy1r/5tHa9pa2S3ObuG6opGAf2q/W3W95CpzWqYZLeuoVdflG6y8L+/qyPW9N40KEAAAYAUC4P9fawu/WovdM+SCRbl5zrWWitOd5UgZK7a01LL27/xmlt2yvWe0cN3F2QH/VMvJXGvK1PZLrfNU681Sj4R42pZeAqmKr9yy9KbNla2V6b2urOhkXY4/AABghlcHwOMASCgXEDn7QayndWSuhW4c4OmZ55HWmbW8cp9Telo6X0HL2rnTxVZdl3eaEfDvqUwY6aUymu5o75jWzz1pW8tbVe5YPPMcedV58KyeJU9zxz5wNhUgAADATK8LgPe0MM61Ykz91tMKcnbryHgeag+9veWX0ra0vkyVezSwvNpDsZa1WtY+zdXb5879Ydd9MdczQPDwPZ6wD6SOvx3mGwAA2Mf38/n88aCxh12DNJ/PvHlPBfd3XCcrBBevmocj5ZSCODsFeFq1VHJd0Qvl8xlb5yPbJJwmF8TrzXOk7J2NnBdTy16qXEtVtpW+O6uMnjRvsvO1ced7m58nLAMAADzV9/sVAN/F7g9Xs4ZU+XzqAZbVrRD8vmo+bPc+dwX8Zw6bs/u5amet6z7Xu6Plu9LfI/n1ljEyT2/SsuxxpdPv7/C3+PdQqidSKQDfU16cfhdv3ucAAGB13+/388/dM0FZqmtzKV3qIfTM+Qo/l9LW0rSU9/nkx/K9armPKG3L2rYb2ba18sL/c7+PKnXJT6UrCbdxmP6JwYbSkDbh73BEOGxG7vef0evKzDJqeR2d17eJKwpSgenU/6np4jzj/8PfW8pLpQEAADjqdWOA76a3NV/q8xlSLcBKaXN65jWXbuUH5XD5auuoJQA0s7ySo/tPavrcdy3L9abAby7Yd/aQFmGL3HhecvNQmsdaPrnPqb/f0Pr/SnFr6ZLR9TyzjNa87BN9Ru4vWqYLj9v4mtR6HQMAAJhJC/AH8NAPz/JrARn+K0m1mky10uxt8Zn6P5VX6vdSPqUWpOHfcVBe69Br5Hpr7FKGfeOYs46v1HGfK78lHQAAQCstwB+m1qI61/qztaVly3e5FqO1lqe5/O+2asvaXKvZ0vrMbe+WaVLz2bp+SvPBcS09CH5GhtKZsZ1y+fT2VBDcPC7eX+JzVKrFbqkCJHWOOLOM1LmrlA9pZ/YWS91T9LqiNxsAAPAOAuAP0jI+ai5oEHdXTqXNdUPPBV9L04Zl54KwuWBI73If0boeWpav9rlUZigX+G5Zn6ntHU9bC6aPrJ+ePOnXs05bAkotwauWgOOMIFgqT45rrYxo+a60/c8so3U+SCsdw6ljN3UOL1VOlMqL06rIAAAAziQA/iCloOlPLjjWG1iutTgdTV+avzBwG6c/uxVb6fd4Xlqd3bqtNO9hua3zkAtAta6f3nlknp4KpSN5XpmP1qFwXM8x1FPRkfteRQYAAHAHAfAHy3VLbzXzIbS1hWpLi9PS8CCzrdqytsUVLa215l5DrmXlyHATcZ6lFqAtPUFS+aTmI5w2NU+5ZQLmU8EEAAA8iQD4g5UeXnsebu94EM6V2dLK/Uort6ydbWS+Vl2WJ5o53ERLGbnhjlr1tPoc6bEApOWGLAt/c5wBAABP8v18Pn886Oytp0V0rtXl77vc2NK5smKpVqGl+czNT22fvDKw2jLfYbqWIVpyLWvj/HOfW+erdRib3FAkLS1ue+ejVBbrqB1jrQFwlSDXsa6xD9zDegcAgHV9v18BcPa0+8NmbZz2Iy1r4YieFqC5yq7efJjDuQL7wD2sdwAAWNf3+zUEClzNgzIrm/WeAPs4AAAAsAIBcLhIa4vY0jAyAAAAAEA7AXC4yKyWtQAAAABAm3/ungEAAAAAADiDADgAAAAAAI9kCBQAuEg4vv9u+b9haKazt8+Zwu3zlOWYybEHAADvJQAOABfaMZi1c0C111O2z1OWYybrBAAA3skQKAAAAAAAPJIAOAAAAAAAj2QIFE5jvE0AAAAA4E4C4Jxqx0Cy8TaBu4Tnn9z5Mz5HldKVzsEtZfG3K7dPa3k9Vti/VtrvrA8AAHgHAXAAWEAcQEsF1FJpcnkdLYu/Xbl9cvkfscL+tdJ+Z30AAMB7GAMcABbQEvhqDY7V0gmy9bty+/zM7JFk//rbCutjh/UEAABPIAAOAItpHR5DAO0eV2yfP3/+/K+V8Gz2r7+tsD7etL4BAOBqAuDcqvRg39pFvLWcMO3vs/G+gdU4L63t6u0zOwhu//rbCutjhXkAAIAnMwY4t7ky+F0aY1OrK2Alv/PRVecm58A+V2+f2exff1thfey+TwEAwOq0AGdJs8bm9DAJkOccyZnsX3+zPgAA4B4C4NziiofAXxnxUCdhd3IPo8COZpy7wjwMwTDXzGvLHdcp+9ffrA8AANibIVC43JUP8/ED5+/vXxBc8BtYRRwU6x2qKRVgyw35FP5Omzu2T1zOESvsX2ct24gV1kdpHgAAgHkEwLnU1UHnXFnhQ6kHTmAFpXNRbszg3He5vMJKQPrsvn1Wmf9V9r0V1scq6wIAAJ7OEChc7jckyV0tEFMtwQEAAACA59ECnEvFrZ20wAYAAAAAziIAzjJ6xtNsSZMba3SlMUiv1LPMs8Yl/eXzlnUMLfQ6WdtTts9TlmMm6wQAAN7p+/l8/ghOcYZdW3fvOt8lpYqEWtpa+t6yRz1xu8BMjhHsA/ew3gEAYF3f79cY4PAGrQ/muYd4Y6UDAAAAsCMBcKBL/ALT+O9coDz+Pk6byzecVhAeAAAAgB7GAOdUApbPkxpDvTbEyu9z/H/42+/70m+6mAMAAADQQwCc05wZrBQMHTdj3fUGpFPpcpUjtis8m2MfAACAKwmAw4ukWmb/XB18OlLenfMNHJPrNXInlaoAAADPZQxweIl4aJHP5/O/4UV+3+dedlka0mTGfJU+p8TzDezNsQwAAMBZtACHF+h5iWQqsF1qqZkKhseB9tS43mEQPld+/JtWmvA8ucq50t/x+STM65culV/q/JI7T4VpAAAA2Nf38/n88YDHbgRCn8l2hXE7HT+1SrZUgLsWEG+dLpem9vcOdpvfp7DeAQBgXd/vVwtwAOB6cYC6Z5r479/n2gs2W4duuntMcgAAAOYRAIeXuPrFkalhBkrlpoYhAJ5v1vGeavU9kmbmPAEAAHA/L8GEF/gFfX7/rmjdmGqdWUuferGllpjAXZx/AAAA9icADi+gNSOwitpLeX+VdGG61DTx3y3TpdLE+YVpnDsBAAD2ZwgUtpAKlFw9pMdTtA5FUnuBXCpt63e5bZdLl3uhHbCflmO3pcdI7e+evHt7rAAAALAPLcDhRWrd+cOhUnJjeMdB6dp3YR5xmtq04YvrSvkDAAAAQIoW4GyhFPDUUq9dywspe9Zz7SVyPUHq1vQC3wAAAAC0EgCHF0u10u6pUJhZ+ZAa5uTsMgEAAAB4NkOgwIuFQ5HEelpa39EqW0tw+C/HxXvZ9gAAAGnfz+fzR4tKdhE/4Nt32/Sst9oLK+OXYsb51YIwtfHBc2m9BBPKHBvvZvvfp/ZyaQAA4D7f71cAnL0IgAOkhS+q3fXcOBLETVW6tU7/lKDxE7b9zqx3AABY1/f7NQY4e8m1OgbgOXK9RHLp4p4kIy/6BQAA4JkEwE/Q8uCeStP6wJ/L68yAsKDz3kGTJ2432wPSnlZRmFuW3Pe/5Y+D4DufM3KetJ0BAADOIgA+WeqBO/VgmuqqPNp9OR5T+QwzyzjaVfiK5S2VvZsnBn1+bI/5eivicsdzbjlTQcwZAVsVgX974pj5qWXJLVe4T61+zI140nYFAAA4mwD4ZB5Gr2E9w3ytFXjh7zm5Cr1UxV+YftTbKgJbpXoY7e6Mdbfb+nENBAAAaCcAvrC4JWbuc6qLdxh8Kg23kgvo5Kb7TZsrM5d3/FuYR09LttGXnWktN2503R15MR33uCog64Vx19tlfdcqVUa0VALssn4AAADoJwB+s54WlHFQOzd2eDj2aa5FZykwniovnj43H2Hepd9S5bW2Nm192dmdLfpmjvFey/uqYGLP/I+8mO4MZ2yHM7dta9kj7wgIzZjHVAXbSB6p+amd31Kfd68IJK92XWg9/z+xNTwAAAB1/9w9A0/WEtz4BYV//0bya/0ulaY0j6nfcoGG0SBbGCwvyQXKUgGNlvzOFlYilL7rFVYkXDHkQ2k+cmX3bKuznbEdztq2PX7rv+e4Cc8xR7fBrMBt7nySChqn/m+t0MsdN6l9tFRebh5T85Gr/Mvlyd9aroupCoXw/9y0rddcAAAAnkEA/CSp1oEjgdmrg5wj5R0JJoTBofC71LoqBTPC6Z6qtULiSr2VH3fP7xPltsHRiohSy9ozt+MbKwL5V++1JBcEb81DIBwAAOD5DIFygtzQH6vJDZNyNL/c51ZnrquVAuSlIRLi30ta1tfZy73zUA6ztsPdUvNZqogo7ROtwxHlPs9eVzPPU2eVd7Rnx4x83iq+3gIAAEBIAHyyuBVaS7pUC7Y4iJX7LpVnmEdpaIB42tTQArX5rQ0nkPstN39HAhgtLVtnBalmTPNb9tw6bQnqtAbOzlru0Xyvrog4YzscWYYzl/9oELC27+WO5avmb7YVKgJXWh8AAADwNALgk/V0ux6ddnZZrcMEjEzfspyty1EakiGV3wqtvVPBwlqa33ct8391y9iw3JLatpoVaGx1xnZoybN1flqdVbkT55+rXOsNdKfyylWshd+lAvBPrggEAAAAziMAvoGrgyQrBmVSrXQ/n3JgblZr3TukegbcrafCpXdbrWrF7RCrDVXSUmlUy6unIqBlvlrSHKnga023UkUgAAAAcA4vwTzBL/jXGjDLpQuDiHF+ZwTjUsNAjOZzZPqccL7C9dEauFo14NS6nlpbhc82su6ObKu7rBrgTvltk5ag66zW3HdvOxWBAAAAwAgtwCfrHf+1dUiDXBf+mWaWcVbgqGVc7BXkhkqIv/t80kMkxNsiN5RDOM1qVpivM7ZD+Hctz9lGKiJSlXGt56RwPZwlXud39xyYVd5V+wQAAABQJgA+mUAHn0//kAc96e1j7c7cDr1p7nKkpfcVwdtaxVtr+bPmddbyrrxPAAAAwJsYAuVGLQGbVOvN1HAouc+1aXvLaEkXl9szHAwwT+7Y6x3PGwAAAGBXAuA3aQ1+p4a9SLXQTA3fEI4fnkvbW0Zt2njIhNLQHW931ljp9LEdxqh4AwAAAHZgCJQT5YLcI131SwHkntactTHHewJGrekFodK0tl3DU7dDbrzyWXlDi03HAAATl0lEQVTnKrnCirfw/zBtavz0z+eTrGCLyyyVnRpH3Bjc72E7AwAAkCIAfpJa0CXVojHU8yB/VtqaXBDrzDLvJpi/FtvjPL3nsB8VbwAAAMBKBMBPUGt9GH+e1UKxJ587WkXu3hJz53l/ItsjLzfu9+j5ITU8koo3AAAAYAcC4JOVxsD9fPqDRqWW4vEY33FQKDf0QJi2t4zStKWhCXqXHbhH7jhuSd+T91V2r3grqb3g9KnLnfPkbQ0AAMC47+fz+eOB8RoezuexLiGvNjxJ6f0EuWlyaWtjeecqwWpDlNRezJtLG8/Pk88TLevwTVwXrIO7WO8AALCu7/erBfhVPBwBVygFRWvnoSPDmpQ+p/JtKSuXpiU/51veQC8AAACAun/unoG38BAKwEyzKjMAAADgybQAB3iQs16yCwAAALAjAXB4qdr4wSsT0IX/k3qRsePjPVLbP/wNAAAAAXB4tR0DJDsH7gEAAAC4ljHAAWBjtReO8myjL5kFAAB4CwFwtlTq9g0AAAAA8PkYAgVoEFY2/FoWpr67O0/+5gWY8A5hpbBjHgAA4G9agLMtrcCv8wuopIZaGA22nJEn/xL8fpc/f/7Y3gAAAJCgBThb0+oN/kvw+11SFYFv3P5vXGbupyIeAADWJwDO9lLDZ3C9sCIiVSkxs6LCti4TCHyP3LGmEuR9bG8AAIA0AXAew8N/n5EgcmmaX+A7DLz9/k59d2Q+bGvIVyqljkWe7UgvAL2oxoXXOAAAYF0C4ECzOEDSGnQpBQha8gTSckHLNwbl3hrwH+kF8LZ9AwAAeDcvwQRO9wvEvDE4BXCWUi+A8PcwveD3cXpYAADAXrQAB6YSFJjj7CDVmfnb/nCdll4Agt5zGC4GAAD2JAAOVIVBlLhlYRzwTr0EMx6OIf67ludb7bgOBNqulTtWbAd62WfqdjwnAwAAAuBAg9y43rPS96QB/k/uZZdaqRLLDYmSSgMAAPA0xgAHgE2Fgc1wfGfBzPfIBbVzLym2bwAAAG+jBTgwheFL7hcGvFItPke2y9HpOZ/t8l6jvQBSaQEAAJ5KAByYQhDufr9gWGpM9tHtc3R64FxhEDz+vnV6AACAJxMAhxfT8g9gf2GPDwFtAACAvwmAw0sJkrxTODRCapgEY0gDAAAATyIADvAwpZb9qTGDf3+nvgMAAADYmQA4wMPEgetUQDwV3A5bhcNuVNgAAACQIgAOwOfz+fynBTjzaFHPXVorwAAAAJ7qn7tnAIDrCXDv54pt1lKGfWcvv2D3nz9//vfvzm1o/wEAAK4mAA7wEL/AUhhgSn33+aTHAg+/+02Tm5524RjrnMf6BQAAIMUQKAAPkRvXe1Z6zhEGbuMhaOLPuWFqwu0WTzujjJ407CPeL3LDpbSmC/MM09l/AACAO2kBDgAXSAUOf4HAOFgdD1URttKP04TpUtPOKKMnDWv69eiIe33k/k9t45/cdOHvT95/wnUZ95jZaTkAAOAttAAHeJFUC0zO1xIUy7XY7lELJPaU0RqUFPDbQ8vxnjov1KYLg92pIZVaygQAADiTADjAiwh6XysVUGypfBjdTrkhUkbKaM3LPrWOkW0RB65nefL+Uwru77g8AADwdALgAIvSMvJdRoPlq5ShV8F7zQii238AAICzfD+fzx8PHADvIdB0jdKLJ1Pftb7IsvUlmOFvM8rI5bXKSwzt12m5/SSVrvbi1Pj78Ldc5UqcdtX9p5cW4AAAsIfv9ysADvA2AoU8kf362Dqw/vrlKgMAAIB1fL/fzz93zwQAAPcR/AYAAJ5MABwA4IW+36/g9wHherMOAQBgXV6CCQDwQoK2AADAG2gBDgBsTzCXO9jvAABgfQLgAAAwSBAcAADWZggUgIf7fr/F7wRvAPqlzq2182nt3Ntybv6lce4GAIA2WoADANtLBSPhLGEQ+vcv/D6nNWhdSjca+HaMAADwVgLgAA93RiAF4K1yLbBbg+C/tHG67/frnAwAACcQAAcAgA65QPUZAezv91sMqqd+j7/7/R1/p1U4AABvIAAOwH/8AiOzAySCLQD/J2wFnmv9/fs+1WI893vqu1/eYSv1Ur4AAPAkXoIJ8AKpIEfpBWvhbzODI0fGrjU0AJQ5Rp6nJUCdOre3nLcFvgEAeAsBcACKBNUA/lZqsX1WObm84/lomSY1HQAAPJUhUABeIgx21F6MmetqH3axT40lW/qu9HeunPB3Y9cCK8gFl3Mvx6zlNauHy+g50bkUAICnEwAH4D9+QZkwMJILoIdjyZa+S/39S2fsWjjO8XCd8HwUnitrgexcxV/u9/hcHP8d/h6eK3OVjKl8tQQHAODpDIEC8CI9QeM44NwzTe273G/GrgV2ccY5svcc2jNN6nwLAABvIAAO8DIrBz2MXQsAAADMZAgUgJcIu+qXxtA+0ro6N3b4WbQEBwAAAEq+n8/nj5Z0AM+WGp82N2ZtHFRu+b0l/1ywOp6+Jf+Rl83B0xnP+R7WOwAArOv7/QqAAzxdKVgskAzPIRB7D+sdAADW9f1+DYEC8Aa54IygDcAxzqMAALA2AXAATlUapzs3FnlpjPKW31vmyfjhz2J7AgAAkCIADsCpSq0jR1umH21xqcUmAAAAvIMAOMAL5FrHajULcIzzKAAArE0AHODhfq2d4yBN7eWY8TAhpc/x9y3TpIwMiZLKP5yv1Oee/AEAAIB9CYADvEAYBA+Dvbng958/f/76Lfwunvb32y/fVJpcHv+vvXtdjhPXwgAKU3n/V+b8SHEiy7oB4iJYqyo1Ng1C7G6nMh/yJnfeONTOHZc7X+q/e8aHkWjtAwAA8NufuycAwDXiwLokF4KXxo2/Tu3XGjCnQurauVNy19o6PgAAADA2ATgAP8QtU+LV1HuFYfTWwHnLucPV3meMDwAAAIxDCxQAfii1Rwlfv8PZ57YSnJH5/AIAAPxmBTgAv6RWf6d6f6//TbVXSfXZLj0sc0uP79q5U6vAt4wPAAAAvIMAHIAfciFwvL30fesYZ5y7x/gAAADAO2iBAsDrbO0BDgAAALyTFeAAvIZWJt/lPQcAACBFAA7AawhBAQAAgJAWKAAAsJMbbwAA8GxWgAM80NrKY8TxhUHcQd93AAAAUgTgAA81Yph3dnAPAAAAsIUWKAAAsJMbfwAA8GwCcAAAAAAAXkkADgDwAiO2TQIAADibHuAAg6k97C/8dfzafrXArLTPeh6hG9yj1nrDz+Y5UnVv/XsXAAC4ngAcYCC1wCsOrHMBdkvP2tI+LeE5cL7aDSrOoe4AADAOLVAABlILnVtD6Zb9SgGP8BvutyxLdjWyn9HzqDsAAIxFAA5AszXgmefZSkcAAADg8QTgAGyyhuC5VZDAdfwc3kPdAQBgHAJwgJc669fx/Yo/PJc2HPdQdwAAeC4BOMALCWP4Gp93AAAAUv7cPQEA+grDb0E4vF/YjsPP+3XUHQAAxmAFOMBA1rAl7j0bb089pDL8vjZObp/wAZjCdQAAAODp5mmaFgEGwLOMGi6POm/G57OnBndRdwAAeK55nq0ABwB4AyHsPdQdAACeTQ9wAIDO4vZCb/ekEFjtAQCAkAAc4KG+FuLA6OJ++V9y97Xfff47ffnaAQCghQAc4IHODDH0q4X+vv5zFV771bVQ+/tqDwAAIxCAAwDstK6+FTr+syzLJXVR+9+uqj0AAIzEQzABAA4QNP52VU3U/jc1AQCAnwTgAAA7aDdRFq5G7k3ty86sPQAAjEYADgCwkQC2zRlBrNq3EYIDAMBfAnAAAAAAAF7JQzABAE6SWoFr9fJ11B8AALACHAAY3pWh5pYWHOt+y7L8/8+dbSlGb4mxtf3JkfpfVavR3xMAAHg6K8ABXi4VroTbrIYEAAAA3koADgBwg/hGVK5dR+t+4ZjhfvFr4SrqeJ8zrHN54s22XL1aahXvH15f7ibj1e/Jk2sPAABXEYADvFzpV/6/HopoPdBmhM/J00O+VCAah5Px9/M8Z4PRdXvqulPjhO0/4u3x129U+juwFIKXarXuE78XqTDcewIAAPcRgAPwKdq/bKdmx7XULRdm18ZNBaytva6/chMoruOeXuJHbyR6TwAA4B4CcAA+w4rKfVKrWenjrBYVqZXjufNT11rPHmN4TwAAoK//7p4AAOdLBSpfClniVhLsF7Z94Bl6hOjez+fxngAAQB9WgAPwCcLvflpbOZB+yGGs9BDFUluTljFT+8b9p9f93yisYyi83q21isdL7V/q+d56nre+JwAAcLV5mqbFP7ABvuGLwYqV3+d5Um2vnMvZLUveqNf1vb1OZ1AzAAC+bJ5nLVAAeC/Bz7msBO/D5xQAAOA8AnCADxGywXMc6U2/pw97fIybF/upPwAAjEMADvAxQnDeZtQV1GvP55xSQLrneuNjRqzZldQfAADewUMwAT4iFeaMFsBs6WHes+fwKn5Y4WjB69094EerFwAAAOOzAhygwfqr63t+7b027hXC4DNcdTrir+CvIfQVc18D2/VPfM4wzN0zn6vrf0f4fMbPTTz+k0P18NpL7S9y7THibak6prbX6p46XzzXlnk/nfoDAAACcICKOATtae94W0KQ3Krf0UPwMAg/4xpSweqTg9a75B6EGfa3PuNnJzz/k8W/LRDWJQw445ss63Hx8XG9U9trN27CceP9t8x7BOoPAABogQKw0dMDt5TcnEcPU1IrsM9+f+IbB6ngK34tFazFx7RcQ6ody5bvc+P1rNndbVaeKhVuhmo/hy1B6hGpEDYef+T3VP0BAOC7BOAAFXHf51UqAE2tqs5tyx0fn6tHcFpTCn/2tvm4+rjwmCuCotL7llqxmVtJmuonnvu85cL3+LypsWO18+3R8jnMhfJ7PyNvUbum2vvZ49xfvnmh/gAA8F4CcIAGuV+NL60CXr/ObUsdH4eXPYLT1uvrud9Zx+WC3CPnOFPqs1LSGqyVVoinXmtZUd5D6QZQbS5PfP/ucNUNnNQ5z/qNkDuuaa+31X+k2gMAwFkE4ACN9oTMW8LI1Gu9gtPcnEdtf1Jr7XH2ubees3X16N6bF2ff+Dgy7pNvUOy1pea5m2Dx17k61XpPp34WctvDuaTml9u35822o7Z+3tUfAAAQgAM8WI/gNF5dHo5dO/aJrm5xEtfsinPXzrN1Hr3H2+KsthGjKK2Az33dcmxp29Z9W46vzfWp1B8AABCAA1QcCQdrvZx7K7XAWEPwePtIrp5vbiXnNJVXaMav5VaP5vYpvYep11NhfWr/eF49boK0fp5H+6wBAADwDvM0TYv/KQXIq4XGqddTwWIujIzFx7eMP+pq7rN9qU3AXdf6pRrHvnztrc6qkdrXqREAAPz9d7EAHIDX+koAdOd1fqXGOV+//pKza6P2eWoDAAB/zfM8/Xf3JACAfVK93bneV/ubl1zZL5+f/J0AAAA/WQEOwKsJg86jtv+oxT9X10Lt/1ELAAD4SQsUAD5BKNSfmv6WWo38hRo94eG6av/XF64ZAAC2mOd5+nP3JADgCgLbftQyLVWTL7ToeMJnQe0BAIAcK8AB+AzB7XFqCAAAwCisAAfgU5Zl+WyrhL20WAAAAGBkAnAAPuWrrRL2EngDAAAwMgE4AJ8n5AUAAIB3+u/uCQAAAAAAwBkE4AAAAAAAvJIAHAAAAACAVxKAAwAAAADwSgJwAAAAAABeSQAOAAAAAMArCcABAAAAAHilPz0Gmef5/18vy7J7e+610v65ucTnW5alOk7p2PjrlmsBAAAAAOA+hwPwOBQOw+Yt21NjlcZvmcuWcUrHrq9vHRMAAAAAgPtc3gKldQX3Vrnwed1eC7dLx06T1d0AAAAAAKO5tQd4HDyvQfXWEDxcXX7lseFcrf4GAAAAAHiW2wLwUth8JAS/+thUWxcAAAAAAO53WwC+N3AujdcqtfJ8r9QDNgEAAAAAuN+tLVDu0HO1dtwjXAgOAAAAAPAcjwzAe4XU8Tjh97WwWlsTAAAAAICxzdM0LUeD3jBMjgPneHscPKe2x/MpvVY7VynwLp07FZ6n5tAyNwAAAAAArjXPc58AHAAAAAAAnmSe52e2QAEAAAAAgKO6BeClntq119Y/pW1H55Yb68g5tsyz5/X08rT5AAAAAAD01CUArz0wclmWbNi6HhcfvyxLt57atbkdHbdljDPbzOwNsrW+AQAAAADe7HEtUGphOgAAAAAAtPhzdIBUYB2uSA5XSdfC7dLr65jr6+H38XHxvrlz5MbMnWer3LGp7bVzr/POzTl1XaWxWq4ztR8AAAAAwCi6rwBfg9itgWkt/F7HTAXA4fbUvvE4ubA3nndprNbriY9NbQ+31a4xt0+8b22s2nXufR8BAAAAAJ7i8Arwki3haWmFeEsP8dCWfePjwtB3T/Adnit17J5Aucd8audPjSsEBwAAAABGdmoAvlUuBM+19yiNs+fc4fjxXPauAN9z7JVjrlIPIQ3PIwQHAAAAAEZz6kMw94S0PVY57zl/z6C3dzh9pbAFyjQJvgEAAACAcc3TNC1HQ86Wh1Dm2puUHsiY2xaLe13XHm5ZC6hzD4KsvVabc+4BlKk5tmyLx2w9LjWPljEAAAAAAEYxz/M5AfjefQAAAAAAoId5nvu0QKmtqhZ+AwAAAABwtW49wEsBt/AbAAAAAICrnfoQTAAAAAAAuIsAHAAAAACAV5qnadKfBAAAAACA1/kfl88W4Do6r78AAAAASUVORK5CYII=')
