# Supplementary material for: Identification and functional analysis of non-coding regulatory small RNA FenSr3 in Bacillus amyloliquefaciens LPB-18
Source: PeerJ. 2023 May 15;11:e15236. doi: 10.7717/peerj.15236 (PMC10194069; doi:10.7717/peerj.15236)
Supplement: Supplemental Information 4 [file peerj-11-15236-s004.zip › KO/CK-vs-T1_map/map00360.js]

getPicJson('data:image/png;base64,iVBORw0KGgoAAAANSUhEUgAABWoAAAOZCAYAAACHmBn/AAAACXBIWXMAAAsTAAALEwEAmpwYAAAgAElEQVR4nOzd2xKkKLYA0MyO+f9frvPQk6cZmquiAq4VUVFVqSLeULe4/X4+nz8fAAAAAAAe85/P5/P580esFgAAAADgCd/v9/PX05UAAAAAAHg7gVoAAAAAgIcJ1AIAAAAAPEygFgAAAADgYQK1AAAAAAAPE6gFAAAAAHiYQC0AAAAAwMMEagEAAAAAHiZQCwAAAADwMIFaAAAAAICHCdQCAAAAADxMoBYAAAAA4GECtQAAAAAADxOoBQAAAAB4mEAtAAAAAMDDBGoBAAAAAB4mUAsAAAAA8DCBWgAAAACAhwnUAgAAAAA8TKAWAAAAAOBhArUAAAAAAA8TqAUAAAAAeJhALQAAAADAwwRqAQAAAAAeJlALAAAAAPAwgVoAAAAAgIcJ1AIAAAAAPEygFgAAAADgYQK1AAAAAAAPE6gFAAAAAHiYQC0AAAAAwMMEagEAAAAAHiZQCwAAAADwMIFaAAAAAICHCdQCAAAAADxMoBYAAAAA4GECtQAAAAAADxOoBQAAAAB4mEAtAAAAAMDDBGoBAAAAAB4mUAsAAAAA8DCBWgAAAACAhwnUAgAAAAA87D9PV6Dm+/0+XQUg8ufPn6erAAAAALAVPWoBAAAAAB42fY/aHz344Hl6uAMAAABcQ49aAAAAAICHCdQCAAAAADxMoBYAAAAA4GECtQAAAAAADxOoBQAAAAB4mEAtAAAAAMDDBGoBAAAAAB72n6crMMr3+03+/ufPn38N//1Wmi5Vzm/ccPpUOeG4uTqk6ljy/X7/NV5umY6UcWSZWqctaa13bfze+ZXGT62j0rrvrVtu/2uZvjTtr55nygQAAOaVugeb/dq+dN94d5m16VL3fgB32qZH7a8x/fPnz//8iRviuNGNp0uVEY9bm39ufrl5HTWyjJbyS8tWmra2Xs/UMTVu6/xS4/bWKbWvhX4n+tx4vesyV+7RizMXIQAAsI7cfU1u2AyuqNfRMmvTzboOgffYJlB7pZbelC2OPp1L9ZQcXcbZso/oXRe1YGjP/HLj53rTHlnGXL3ObsuUnvl4SgwAAGsbfT8BwBwEagtKqQpaToxXBOSucqauvdPevU5W2QZnCb4CAMA71O7Bvt/v//+Jf0sNj8dtKSNXZm7cUrm9ZcfTlcpp+a20PlrKAhjldYHasAGunThKjgQnz/SmPTLP3jKuDtaOOKH11PHs/FrWW2k/utKvPqP3UwAAYA2t6dfidIDh8Pj/YXAyTg+XGi/31mJq3FLdSmXnygqHlcrJTZ9bH6lhtbIARtnmY2I/cWMZB0dTwdLcNK1BsFp+0ZVeNT9T39q0reu1x93zy82jpT5XzTt1kZSz0r4IAACM13KP/Pnkg7VH5tcyXalDUans1nJydRlZPsBZ2wVqRwahWvOeXh38GnEi6CnjymDtb5w7nZnfCifh+GkvAADwDlf17Mx1CrnyfmNU2VffE7nnAq70utQHVxh9cky9VpF6PeTKMu7MWTtb+Z/PuXU/sg5HhsW8lgMAAPs6GzjMpU8olX3l/UUqvcGIckZzjwVcYbsetVdpTXFw9XzuKuPzuSdYe6auR6a9OzVBan4tdRg1zpnxAQCAucQdclJKuVhT0+ZyzqZ60+Zy06by0NbyybaUnRuWWpa4/FTZ8bKlpksNK5UPMNL38/n8mbmBaW0EU419y/DWQGTuhBLPIxWU651vaV4j6tuT+yc+MbWUH09bW9aa0nL05qFt2T5n1n1LDqOe/aBUx9oFWGpetXFqXJQAAMA+Zu/MMXv9AEb6fr/7BGqB6zkeAQBgH7MHQmevH8BI3+9XjloAAAB4m9Sr/jOZvX4AV5CjFgAAAF5m9p6qs9cP4Ap61AIAAAAAPEygFgAAAADgYcukPpCXBgAAADhq5biCVBDwDssEagEAAADOWDHguXKAGegzfaB2xUYUAAAAAKCHHLUAAAAAAA+bvkctAAAAAGtLpXC44i3q33xGln20zNp03+/Xm+T8D4FaAAAAYIjegNZdwTvy7tpmf/78+Vdg8opA5W8+M5RZm86+TkygFgAAABgqDE6VehPGw7/f7+O9DFvq/huvVs+nl6XHytsMdiFHLQAAAHCZXyAv/u3z+XdA8Pf/0T0iW/0Cjr8/uXq01O+pZRjhiW32m2dYTun/tXFL5faWHU9XKqflt7hO8b9rZbEvgVoAAADgcnHAKdcD88mema3zbn3Vf3VXbLMwSBkGeX/B8XC8OGAeDq+NG/8eDiuVnSsrHFYqJzd9aVnjYbWy2JfUBwAAALyOoMdzWte9bfSPp9fFyPnXPqwVB2CPlH+mx3Mp6JwaVstBGw8fWT77EagFAADgNa74Ijz/aP1wUkvwafQ2WjngdeX+OnKbHRWnT/j9/8rlHlX21W2JtupdpD4AAADgFVI99rhebp2fyf96hzd/IOvubVZ7gHLlPpHLxXu2nNFmOS641vfz+fx5a8MDAADAO7w56Hannh7LqXGv7PHcsw+0jHt2nJbcr63zOeOubVZa3tywXNmpdAKpQGYuT2xpWXJ5a1Nl5vLn1oKqpfQMLeWzp+/3K1ALAADA3gRp55ULrl01r9ZgZPxxp6Pljdj3Ztt/79xmd5ttXfMu3+9XjloAAAD2JfAyt9m2zS8ImQpGxgHc+Lcj46xo5brD7PSoBQAAYEurB8QYa9X9YdV6r6Y1FQVcRY9aAAAAAF5PcJYZCNQCAACwHb0QSal95AngSQK1AAAAwPYE7oHZ/fV0BQAAAAAA3k6gFgAAAADgYQK1AAAAAAAPE6gFAAAAAHiYQC0AAAAAwMMEagEAAAAAHiZQCwAAAADwMIFaAAAAAICHCdQCAAAAADxMoBYAAAAA4GECtQAAAAAADxOoBQAAAAB42H+ergAAAABp3+/36Soc9ufPn6erAP/D8bQ+25DdCdQCAABMbMWb+5WDKezN8bQ+25CdSX0AAAAAAPAwgVoAAAAAgIdJfQAAwKt9v9/ia5Sp1xV/4/+GXfUa5tXl36Fn/bYsZ7xOauUDAKxCoBYAgNdqyRn358+ffwUDf///DbvK1eVfrVb33HotideJIO3fetZJ7QHAbMHv3gcW4brY4WHHis5ss58nt1nr8dRyrMx2POWsvs0+n/bt8XOmDUyNM/rctMM2oZ9ALQAAr7V6IHR2tfW7yg3k7De/PQHvIz3IZ9EaYImHf7/fZYJlu1lxm7UeTy3HyszHU86K2yysU22cnkBuzzhHHjy2WnWbcIwctQAAMEB84/a7QUr9P/V7OCyeNjV9rexUOaUyeuqcm/5KPfUduQzhze/vT6qsJ/X0tmrpsbyC3P7w+fx7GWbcZm+0yjZrPQZaxlvleMpZZZuF86+p1W/27brSNuEYgVoAAGgQBgFTrzuGvUd//w9/i3Oqxr/n/v6Jp6+VHQYWc+MdrXNq3Cvl5pdLRzFqGXa6+Q2Xf6V618TLkwugrB4w24lttp5dttmV563U+eVKu2wT/k3qA4Cb7XRzxHVcVMF8Ssdlz2uxZ/MZHh1WG69083r0td8erTe2R2+yjy7DiNdkZxGu47sCCXdpnddK22t3tlmfGdZD6xsIM9S1JHygeWe5V6yX2dc1/QRqAW7Q8rQTQvYZeM6o469n2qtuGnvEQbyakR9RiZf9rjbw7PadMdhZqtPd+9cV+RlL8xgReGeMWbfZyOPpbk+2Na3b7I52cebAZPxWS+zIuTGn9zhiHQK1ABeb6QKPdVz1MQKgbvTxNvoYHlHeyDqFKQTO1uVsWUft0s7eHTh+cp2Veqzd0QOcfqttszcdTzmrbbMnhevkyoC1bbI/gVqAi+Ty2kGvVK5FYIyWfHKlcVLDcjloS+P+xsv1LE2NVyq7lMs1V0Y8Tfzv2vK1rrtwutbXZFPpDlL1Sy1zzzbKLcMKN793pTWYMTgbDv/lbUwdR86h91t1m73heMpZdZv1WO3h3Bu2Cf/4fj6fPzYawHirXQAwP/sU7K92nM/Wm3blOrRK3ejeefPbsq5SQeNUkCkXvO8dZ1S9r1JaH8zprm3meBrnqeOs5eFZal2XHl6O3K4t87iKtm993+9XoBbgCjNeTLEH+xbsqzWAsHqg9un5H/Hkze+K6+vzWbfe7G3V/XLVel9h1XWxar251/f7/fz1dCUAduMkzJVSr/8Ca0u9rpgbL/z76LzOlnHWiufIsM6/1BIAAKPJUQsAAA9qDfqNCA4KMAIAzEugFuAhtfxX4f+vmnftwzlH5r9qj+Kn6i3JP8D8ch9We2L+wDmOp/XZhuxMoBZgoJ6bt9zXvVNf6x6tVv6Z+Y++eb3rhvipQKlUBgCUeJAH4zie1mcbsjs5agEAADJSD9M8YAMAriBQCzC5+Gbw99GZ1P9Tv4fD4mlzZdaG1+ZZGqdlfuF48d+5ZUrNL7fMuXLO1rt1PfWsgxS9cAEAAPYjUAvwsDBoGL/K8/stDPbFqRHCvLap33N/x/PIBf+OzLM0Tk96h9oyhH+n5vf7PTf/eD5n6t2znu5KcQEAq8g9dO2ZNjeMfi0Puu+c94jp3rQvpDoztHaSsO7HqXUuicerldXaaaTUHvZu4yP7RKrzSu/0I622/wnUAjwsDCamhsVyJ8tavqZUIPg3XekEXBrekiOqZxl6pZappU6pwHKst95H15M8WwDzEni4R+7ham2aH+fZ8UrXpVev06Pl16Z7074Qd2bo+YbGmfmNLndl4X1KanvEbVjtfNPSRo7azq3ta2v5vWWM3F9WPFcL1AIspueCq+VmJ9XDtGf4Eb0XjfG0Z0644QVObzmlel+xngBgd0cfunKPFYMcpDmu1nUk0JnqtfvGfWDFZRaoBVjUDhfOTyxDS2/a1jIA2Fv4gO5oDzWOCddv7jXaXCqi1HSltAqp14Fbxn+Dlp5+LeuuNk5r6opSSobcb3Ed37htrft7HQmKPpUS7Wz7mtvWqfJz239Uu70LgVqAh7ScBOOTVtgTNMx/mhr3J8zXmio/7l0a/7s2PCyzZZzcMtRuAkK1ZQrHiecVzi+1DnvqnapTb1ml/QAA3u533kzlgI/Px+E5Nh7ekjdenvm0lvz8tXVXG6fUA7C07nPTp8rPDdt526ausa375+TuTa6QWr+p+pxtX3N/h/WI/526txrRbu/iP09XAOCtSifnlhNc6/97y28Zv3d4PE5q/rkTbOtFTC54evS31LCR60lPLACo67kJP3INdGT83YICV0k9UC+N0zKstO5T+8rI8lcUd0pIDStNF7Luzyttj1ajg7yj2teeevXeE73tvkmgFmBzdzyxPau3jissEwBwXNwb8/fbDN54DXK219qodXZHL8QdjVgu6/4+qR7Kv99zD0COrr8z6z1uo5/Wuj5GrLcrSX0AsKkzr9XUUhGMLKunjiNfFRqxjLPcMALAqkqvXc/ubdcBo66/Sv8/Ws5ou27bOB3X2TKusOu6D9UefISv9f+kHlqlxkvNp+XY3WG919ZH73hP+X4+nz+zVg5gNbP0DB1R7si6zXLDlXoKPUO9jli57gCr0vZep9TDKfVKdRioiKetBRxq06fqkxp/533hTI++0m+pslJ5a8Ppa+u+Z3uXhu20bWupJqz76+XeBkitv1pAtTV1RSlXcGl4rV7hNKVjuVTfVP1z8+kdf+Xes7Hv9ytQCzCSQO31ZY2sxyz1OmLlugOsStsL4zienmPdX2+W+8I7rFz32Xy/XzlqAZ7ye7qXeqJd6jmS+z1+Ktrz9LT0BDv3hDRXTssTzdwT3NrT5ri+qf/Hv5fWS+sylupQqzsAAPAuvWkHVr1/WLnus9KjFmCgs09OU8G/ltxEqWEjyvgNC4PJrePGy1mra66eZ5erNk3LMtbqUJrHVVwUAU9peaVxVjO9bQJv5gH3c6z7Z12d4uGuFBKj5nP0vLpbqowfPWoBJlTKTRQPG3FiKpWRml8t59WR+dT8lv2KdVPL79Rbh90uFgBSVmzrVg4ww25WbEN2Yd0/qyUf68zlh/M560w971rOJwjUAkys55WZO+TSKVwp1/v3ynWTC/rmntzWhgMAAPCPnYOtZ/z1dAUAOG7EiW32k+OTwc8wr22pDnfXcabgPfC87/f7rz890wEA44Tn19K5Nv49HjcuJ/49nkepvJayU+XUlqW1zmf0Xt+sTo5agMF6gmhxjtSf2seuwt9SQcJUTthU2bky4vFz9Yzl6pOrQ24+LXWPlyE3n1TdU/PKjddS93gdXE2gFs6Lj+HWBzGz5VJrOQekxg/11mnVNmhEvVdddgDuVbp+iO87jnwLJHUPVJu+tezWMnrrnFtPPcNL62AH368ctQCPCk8sR08yqel687XWxu+pZ2740Xr2rpfWuvcs44h6AfMoPeCJ1R6ktWp5va/3hqOUjuXX8+TudDW/efXkFK8Nqz2QA4AZlc5RrQ9Ta+X8puudV2vZpfFK1zbOz8cJ1AJMbscnhaNYN8AIK7cjpYdjT7wmWJrfkWGpVyxzPWsAYGU957OW3qpX63kg3PqQ1cNYgVqA4UadNFteXT0znxFlPOWqV4hXsOL2gtmU2umWtrc1fUstpU2qrNKrhlcZGcyt9a7pndeoHs0/td7TADDKmXRJI89JM6T+OdNz920EagEuMCJYO+IVlaPlz27lup8hSAvjhAHAXH61XEqB1Ljh8N/vuXNBaj61XG9n0+OMDFCO7qUb5ro7Ml2Pll482lkARshda/z+TuV8bR03LD+VHig1Xqns2oPRVBnxNPG/a9cxLR2HcvVaudNRjUAtwIV2PHHwDPsSjJcLlh4tJ5Y7blvn0zpOS567J3LVtjjT22i0u3syA7C/VMAz9/+ecVvn11NWrfxR07ROe2a+K/vr6QoA7OrMTT+EBGnhHmHA9qiWdr91Pr9xajddqTyu4fCeMu90tqfwVedY528AVuAeYU961AJcLHez56RKTq4nHDDGjLnfjpb/O8ccaTdmaFtqHws7WtYMywbAO139Wn7rmx9v/67Jqr6fz+ePlQ1wPz11yHFehmuVgpqtbXMqV1s8j1y5qQd4pfxxs7UJtZu10vAjw46Wd2bc3DRuVAGAq3y/Xz1qAZ7iRu9vbnqBu43Il3Z23JZ8ayu2jS0fSekJ9MbTlHLvrri+AABCArUAADDQm4OGpQB06wdHej6sUvv9rNQXtQEAriJQCwAAA8yaqgAAgDUI1AIAwAACtAAAnCFQCwAAdPFBTACA8QRqAQCAZnoOAwBc46+nKwAAAAAA8HYCtQAAAAAADxOoBQAAAAB4mBy1LMfHKzhDXr352CYAAAAgUMsiwuCsoA5n2JcAAACAGQnUMr3v9yugxjDhvmTfAgAAAGYhRy3T+n6/Amlc6s+fP/+/n/Ec6x8AAAAEapmcIC1Xs48BAAAAMxCoZUp60nKnX89aAAAAgKcI1DIdQVqeIFgLAAAAPEmgFgAAAADgYf95ugJwRKnn4+q9cUf2KE6V9Vt3v9+f6sEc1wMAAADgzfSoZSo9QcM/f/78/7jhv1c3cjlSZcW/PbXedtleAAAAACMI1LKkXJBP8A8AAACAFUl9wJbC1+p/vXTDdAnha//heOGweHiu3Ny4rXVrqc+RupWWtVaX3mW7Yj09IVVfAOa08gcgnWcAAEgRqGVLv4BbGKSNg4W/dAnheOGw1G+5clPjttYtVX5tvJa6/YbFdYqDuLn5tS7bmfUEAGesGPB0/gMAIEeglq315LtN/Za7mUqN33vjdaZupfnVyi0tV2762vhH6lKrx8z0ugUAAABGE6iFjN7en3cH7u6cX2leb+klu/OyPU3QGwAAAHxMDD6fz9ggXGtZo8a7M4D4xmBlmMLh9wcAAABgND1qWVoqB2vq99wHtsL/xx+5iqeJ/53KGxtOX/toVmmasPxa3XLT5v6fW56eZcstR09ZqXFmMvNHzwBokzvHlK4JWqbvKWfW8xwAAPMRqGVppSBo67ijpikFf1vneWZ5ev9fU1q2lvodLWsGrUHanh7GqQcJu07XSxADuEKuDct9YLR1+p5y3vgmCgAAxwnUwkUEn9aVyrl7JJBfK3/X6fRGBmbW8zHP3o9vAgDAGXLU8mpheoD499zr/K1Kr0DG84jn11O3nNQ4ufmUynuqN1DrctbKOCPMSzuiPm9hnQFPa31YeuVDVQ9sAQDoJVDLq+U+EHU2bUDvPHO9NVvqVprP0d+OzG+E1pyBra7YbgKP7awz4Ak9Qdqn6wAAACGpDwA6uPEGmFdPgDT+2OWo+QrSAgBwlEAtSwpzYMb5MONemakeM/Hv8bSpDyrF80p9RCSeNlfn1mXrKbc0zah553q8ltZ5bRvEZec+xlJb17l5tuab5Tqp4wXgKqkUP1e2Py0fEdMGcreV32ZxrPzDdgR4H4FalhTmv4x7sMRBoVRAsBYgLAX9wunjv+Nyfnp72qTGbQ1gxq+b55YrVlqXpXmlyu/ZBrntlptPqp6lOvSsAwDWVjtPjpY7d95ZB8hZcb9znfZvtiPAu8hRy9KOfijkbF7W1PDSh5PCAG9PXVuna1VarjMXgS29fkfm2s19FK1Wh575MpZctcDTwod34Z/c2xnh+LlywvIAAOAsPWrZ0hOvWpfm1dqjs9Q7d9abwFyahCu3QS7omwvG9qaAAGAP8cPP+LeW8XPjnHngyFpa9gsAgBH0qGVpMwYvz9ZptZ6HTwY/415NI/IDuwEDgH0d6QEd98LumV6P63nZrms6s90AVvD9fD5/BCaYSWuwLMxP+vnkX5E/+9GrnFTu2lw94nkfKbc2bjjvluUqffikpZzcOLHWbVBa7tq6rtWrtNylunIP6x04YtW2Y9V676Llmig1fupapuea7+5tntvPatdtPePV9uVcGaWy7zo+VtmuZ7Zjz7Zu3Y5xWaX6XbFujmw3gJV8v1+BWubTG6gdURbXWWkbrFRXgLdbuReVc81zag/AU+OWAmW5AGSt7KulrmlSD8+PBtl6v08QdrAo1eGOa7GVtuvR7dizrT+f/u1Ym/aK7di73QBW9P1+5ahlX4Juz7MNALiK8wujpYI9pVzFcQqm2fUcM7VruJa3vs7W4Uorb9eWddiTQ/toIPqJdG0t2w1gdQK1TCf1tD0WXkD19H7gHituA0Hl641exy7Igbe6+5Xi3jrNPF2LK3sDzqK0jGGPyRHrobec2dZVyQp1tR0B1iJQy5Rqwdra012etdo2EKR91tELf9sMeKuR7WCprKPlzzzdFa+x1/Ljnyn7qFJder+bcKbuR4J1d6U+aK3H06kPnpz+jN0fdgBcRaCWqQmgcTX72DoEaIHQyjftZ9uxlhyRLZwD/3bkQ0ulD0vNvm+O7jF7dF5P7n+7bNeWFBUt462iZ7sBrEqglmntdmHBfOxb67CtgJQV24WRAYUz10pvb1db83x+v9/kB5VKZVyZlmEXT+5/u2zXtx3DR7cbwGoEapleLjm8kzG94v3IPrSGt92IAPTqfUX9ze1q73KHwaEj5ay8nq/aT8Jyn9oXV9+ud6/DWdqMs9sNYAUCtSzBKy6M4CIOgLebJeCykl3WVym49dsvwnFKqQpyH/ZNlROWFU73tFW3a2kd1tZ/OE5cVm6clnrcuS5X3W4ArQRqWZaTNOxPQAGgTUuvWm3qu7XkMm39YG8tPcCRDwLT5s7tWBrPtgS4xvKB2qe+wulCFwBgbi0fnjkT2Kz1PmyZBwAA/CwfqP180h9SuPp1GhfcANfyQAw4I3ct2PqKb+1aslTO03k3c8ujTQUAmNvygVqv1QAA0KrnY0Fn3tyaLTA6U124xwx5YK+U6rWe+23l/X/37QjA/1o+UFsSn6hTJ7mw50HuFbVcOal/p6Zb+cIAAGA1uQ/q5MYbbZcA0apy1/xv8oblTd1/5X570pl24Om632nW47blnj4VL2itu/MEEPvr6QpcKU6mHv4dX0D//v79ib9imTvZp8qJp/MUFGCOi21gf603vXdcn7kOfEZ8zT/Ddnh6/jC7GY/bX31KcnEEgKO2DtTGUhfuPRfyrV/PDKfTUAOUCeACo/T0TBp5U71CjyjXpLxReD+W+/fRYfG/c9OGf6fGYV1H4wvx9PYHILR16oPPp//Vg9T0n8+xNAazX7ADwGxyNyutrxzG41+dhqhW/pn5rxD8m1G8P1y9Hm2nNcXHZi6dWUv7Ev5WKjtVrn3nvFou6Xjbpj781zKsVl5p2tzHr23/Plcdt6WUiUe2USmNIkDNq3rUHjHiIsoTMgBtIW1Srz7WepuUXpe8+qaoVv6Z+buh6xfvN7/frlILDAjEPOsXRMsF71NtRe7bFfH+1JI2LS67FADkuNRxXxv/yLDaNGHgtkSP2rInjtt4vFHnj9a0CNoCILRNj9rUk+qfVK/a0sXUb5p43NRT8XCc3InCBTpAnkAGLc6+IQO5V0zja75SL8hUOalgQqps7hev/1pgPTVNb+/H1oCLoMx+Wvavz0e7UPPEcRu783pDWwDEtgnU9jakqfHP/JYa1lKnlRtmFxnAEbleZz/aFq6Se2jb8wpl7ZXI3lQItXnGD35ry8D/Sl2Xnb2Oq5VjW6zhqu0kWDe/UhDu7gCd/aDPleur5YFw6/Vqy7ZNjWOfAD6fjQK1JbM3eDPXLWflADPwvFoQC46oBVDDm7CWHIW5HIO5m7la7sEj8wzn17IMQJ/egMroY82xe1yq13v8W2qc0puPuWHxQ7rUm5WpcXJtfmretHvquG19c9e2Bc7YOlDrJAgwn5YgFxzR2lPyp/UVytR0uTduaj3ojs4zN46HG/BvubQUpUBdKeiXKyv1cEiw7j4tbz4e6fl+prf8mTq93ZPHbTw89eZK67m/FOBvqbfrYWDrQK0GDgD2MypVRs+0ra9Ell55bn0lusfbr3UEqkk5ElA7EkzrCegJ1kHZ08ftyHrVhrX+BrzT1oHaI1IX/K2NpifjAG1agl4Qil9bvarsVe2wDL3etrzAOaUei3oz8vnY/sAcBGoDqUBrmCxiUy8AACAASURBVBOuNM1V9SnNt3dY6ffPp/yFTYAraW/4qb36WJum5eY7zl1YexUxfu2y9EpkLYdhbXjq99w4Xp8GaHck3QHv4FwKzESg9r9qCeVzN2ZX12fUsNLvct4BMIsjN0k9N99x7rjWcY+U3zJ+7/B4nN3O4W6SAbibcw8wE4HaQCnPVK6Hz5V1KX1wpLceqWlKPdiOzAOgh96A11m5/Z55X1ip5/cq9QytvN+uYMV9AgDgbQRqL/DUjUbqtcrWcY9cvLuhAloIDjxjxfU+63nFAwUAAOAOArWdWr7W3HMjN+qm9Egvn1wOvlZuWIEeuS/czhqcgx/nOwAA4A5/PV2BmfTkd/3z5880N25HX8Wcpf7Au2mLgLN+3xMgz/oBAJifHrX/VftoWCmXazzuE3ryzwLMIPcQrGda7dw72f79wuMtt95axvmNVxteKufK7de6DAAAMCOB2kAYrI1/b53+CfF8ZwzS6sUB71QLCMUPu8L2K9W2cV5rwK52HjkzzqjzlKBcm9RD6Nq1Q2nbnZnXndcoAvoAAKxGoDYyy8X87+YilUc2NSxXRpxT9/dbnBfy6Dxal2OW9Qo8L9cu1N5s4LzW4GpLOUfHuWp71s43Z3pwr65lOXseSh/N0//Ug+TcvvHmfQIAgDkJ1E4q99Gd3LDaeKXyjsyjRoAWKCmlkwkfFDFeLVjW8oG3M+Nc/QG5XG/t1G/xw0n+NrLHc+5BcE9AfZTUA+xSr34AALibQG2GC/XjrDvgLgJsfeKg2YxGbdNaYDDXg7ulbrOuu58z63Dk+k/9VtsHj67bnl6+I/cJAAAYSaCWod56cyNYBGln2oO459vo8nfW2tt1xvXXUqfefaKlB/eRea2opUd1y3g1qXLu3t9aljP1+27bHACAdQjUTsANwbpW6V0Fs+n5UFFLwBZGt8M77m+zBudH2n35AADYm0Dtw3a6oXjDDeCPAC0cV/toWKmnWzwu73ZFG7zrvtWSdmBluy0PAADvJFALnXa8wYW7hcHa+PfW6Tlu9Xast+49Pbhby3vC2fytpbyxpWMx9RGu1IOWUjnxsKf3v9H7BAAAjPD9fD5/nr5YntHqN7F3e8v6estynuVGl58rPgz0NkfWYaqtKgXJUoG4eLyR47TUY6RUb+1aD+4ZcyO3vs2x6rnqznof2SdWUQpCr75sAAA7+36/etQC4+xyk8t9Sl9f52+jjqvWDyu1pJ4YNc5djvTgnjE38s6pC+52tlf/inZeNgCAXQjUQiM3xnkCtHAdwbkxjq7HGXMj/4KM9odzrD8AAGYjUAucIljAUWHQy35UJzj3vJnWfW1/mCWoDAAAtBOohQaCI2nWS93bgyX2j7F6grVv3/feILc/OO5Icc4GAJifQC3ABaSDKCt9fZ6ylmCt9QgAALAegdoMN7lQJqiWJkA7TiqYG3/g6ar1XCv/zPwdO4wkJQYAAOzjr6crALCLX7BEwGSM33r8rdNfQCocdvW8jw6/atqwDKkNAAAA9iJQC3TTe+vfrJN2pQCj4CMAAABvJfVBhqALwBri9jrudRv+Pxw3DArHPVTj9r83FUJtnnHv4NoyAMDTVn6Y6nwKwCoEagFO8mCnTyoIWlp/tQBqGOiMg6JhyoR4nHj8XK7PVJm14bV5hvNrWQYAmMGK56SVA8wAvI9ALQBTK90UpoblbshqN5e5oGgtH2xpeMsNbc8ywKpSvcRLD2FS098VINKjHQCAp8hRC3CCHo/zCT8+1jJuLSha+0jcFR+R61kGWEHuIUhu2BVaH4A47gAAeIpALQBb2qFX6g7LAKEj+3SYFgQAAHYmUAvAlH5BmVRwJjUsDOakPuAVj/tT+phXXObvt57hYZkt46SWAXZxRcD1d7zkjrff/+O/U8ekYDD0Kx03uWGlc3v4/9xx2fobAKxGjloAptSTmzb8f2lYrdyj05wdHo8jQMvOch/uOzJd7qFM7gN/uY8HHq3TSo4sm8AXNVcGaWvHems9WobDanY+X8HbCdQC8Gq7B2dgBy1BltyHylrL1w78recjb7xL6riqfVCzJzd0676XKrflw5+wEx++hH0J1ALwSi5w4TmpoEoqSJMKoLYEVXs+Jlga921BSwFrrnYk57T9Ev4t7mHuGIF9CNQC8EouaOFZPT3oWhwN6pbs1E60BKV3Wl7mc2Qfk7IAykoPNoE1+ZgYAACXKn0csGea+LfUx/dKH+TLvS6d+5jgW7jB52pH97EwxzQAvIEetRkuVgEAxshdV/V8NPCK33rrtCNBWu5S+2AYcNwbPooJbyFQCwDAK7mphXuMTksCALuS+gAAgEv9UhHEf86Wd3b6XKCoVv6Z+XuFm520pCipHUu5v8M/YR7OlnnCG0kTAnvQozbDU14AgDFyr2SeyVt55ma0Ns9a+WfmP9P1petdziqlGWlJbZIbtzddiv0YgF3oUQsAwCP0/gEAgH8I1AIAMJ34FedcQDf1gaL4lejcq9KpeaTm05sKoTbP0jgt8wMAYE9SHwAAMJ1fb9s4P2X4ivPv//Hf4bC4nPj38NXrWnqG1uG1eaaWr7QMMAsPEADgWgK1bOXKi8erL0zdiF3n6m13Zfn2C+DtWvJchnJtcq09zQVFz+SrbWnDe5YBnuSaBACuJ1DLdla8iHRDdj37BcDcwjbvTJvdM22uF21cr7CHa+/wI1Y8ZwEAcJ4ctQAAPCJOPfD7E49ztOzVjVwGwV8AgPnpUQsAwKVyH81qTQ0Q5nWNy4vzufaMG5Yf575NlRkvQ+vw1O+5cVLLAADAOwjUAgBwqbMBx3j60v97xj06v9r4vcPjcQRoAXiDXPqhVDqkoymSPPxkNVIf8Cq5VwhrrxYeGf77knPcayb+jee0bI/WbdayTe0TAPOp5aidXXgeCXsCp843ABB76vxQ+1Bn+HfutxYrn+N5Jz1qeY27g7SpVyjj35w0npPaRqm8iC3brDVIe7R8gDdKpSy4onztLgAAs9CjNsNF+3vc8Toj8zny6uvZ8Y7kZgR4q9zHxUaXv7rSMuywfABcJ84hH7+dEf+WGyce1tLZ6ew5qvY2SaoepeUrLWPr2yswgkAtr6CnImed3Yd+AYFSz277KAAAcJc4nUDq45bxfUzuA5jhuCU99z2pAGmt7rl615av9DHPcLlyf8MoUh+wPQEwzhr5lLT0dfGjVn6KO3I9PEkbAwDALuKgZ2mcUC1Y23tvnkodl5MrO7UMrW9XluorzsBVBGozHHR7mGk7lk5yPKu2n8RPXkcbUf4s+3mP1PGwy3IA3OnoTSgAlIT3J7Vr3ni8Um/WeB6pclrUgqmj5eaXWk44SqCW7aVOBE81nlcH/OhnWwAAAJxTSpPwU/u48kzi9Aglsy4DaxKoZWsznghmqAN/i58Q37FdbH8ArlC6MQaAklK+2fgjW/E04e+jzkNxPXK//eaV+y1VZmn5Sr1+Uzlw4QoCtbxW7mQ0YniqwXfzNJfcl0p/v9VeI225aEiVU8rJat8AAGa1cqof11iQFwc4S8Nr05+Zd+333vm0jl+bl/aDuwnU8iqpBrd2cjg7PPd/ntWSk7ZlnNJ4vfvIFXq/qno0WX5LMHrE8vaUV3s40rJuPC0HViIfPldb8ZzomIC93X297v6AqwnUAmyq58ak9gXV2rS5nsS5XshH9JTXE1g+Mw7AbHo/wgLAunJvB/4cbedXCEbe/caqN2S5y19PVwCAa4y6iJglef6InsE9ZbkIA3aiTYM5fL/f7ofBv2nCP3ClWc4ZpX39l2P2LnfPj/fSo5btuHAhxX6Rl8vJu6J4WVxMAW+Xatu1jfC81l6PqWuaX7B2lmO5ZVlqH2zqWRbXef8oXcNbP7AmgVq2ctXJaKYLIfpdue1W3zdWr39K/KG33ZYPoNUKAR7WdiQNUer3VHqjn9q4rcNmlgs85n7/Bed61vFVWlNTpdJipX5rsUsHg1mUPoId/zsOsufSnf2GlcZtnS43X9iV1AcAL3XFRfxdNwal+bhwAygHeMLhcNSR/Pa1fJq///9eMY4Dcmdy6q8gldZg9uudWerBMeHx9pP6d+6ttfj3sLzSuD3TxdML1LM7PWoBXix3c3S0rKeDtAD8oxTgaQ1+QU7tlevW/Soet3SOPxqgWW0fP3s9FpaR6s3Y2uMxHBaOf5Vcz874/7lemKl0XrlljPXsh7NJLdOR+teOvZbfW1Mx9EwXWu1YhiMEajNWapgBjuh5lbDmrnQD0hoAjKctpcXZAMmRnPit5/pa2TPt46XlH1HPONia6sGY66EYj5N65fys2vKn6l6qS2n5UssYThcOT82ffkf3mdbpbBveQOoDgE2FPSpSv7dM21JO+HfuwnnERW9uPuGw0jx7lqk0DgDQ58h1QOv5d4fAWvzqeagnjURtHr+/U9dS4Tip+fQEzGv1CP8cKa/1t9Q4pTquvC+Vequ2Wumad6W6Qi89agE21ZvTrJabKjf+kdekjmidT+/y9Y4DsIpc0MENLnc6GvxqeYNml8BaaZzSw+cjy97T47GWNiDVczWuY2897+7VmpvfqmkQepVSYcQdGFL7TaqHdqrjQ27c0nS5nt9hXWFHArUZK5/0AQB4tysCPHBU6g2WUfvglWVfobduuR6wdyxja4AsF1SbTS49QsqM9a/pTS0STlf6f8uwns4OPZ1DeuoGuxCo/a9Ug/aWp2gAALSbvUdq7RXnUs+xN3O9f43U/jZqXV9Z9kxaehfH4l6KuVyttV6TtYc7rami4nrkfvvNK/dbqszS8uV6D++am3aHZYC3E6gN9OYFApjFLu3ULssB7GnF3qitr1ez5vZ9Ui7wlgoO5qZPjZt7sJALKPJvvb0Ue4cfGfdoXtkr5rXjvtOacxiYn0Dtf5Vy02jggJnt0kbtshzAfnYI4LmmrUvl4ySvFAxreXU6N27Lq9U9dWI9d7dXq7ePqTYrlfoGWINALTxg5V6DuY8ErGani5ZdtsMuyxG7crmuXmdPHic7rrcdl+kN3Oi+z5HXzGF2K+zPdz8k2eGhTG4ZcnnKgfkJ1AZ2yk3D/Fbcz3Z5pWblgGDOLtthl+WI7bpcV9txve24TDtzXfhu7g3YySz7cemYuruOs6yTs0rr883ncFiVQG2BCzMAAIC/CfrAeuK4Rs9xbLp9pmMdArUAABDxwJ7PR6/akHWwjjCQE/aqTP07lZs5F9irjds6XW6+XKM1D3RvOaZbazrnsnX89XQFZiOXCwAAACv63ceG97Kpf//GSwVTw9/D8krj9kwXT+8V/XNy6846JRQeq8xNoBYmVWpAWxrX2ji/RjoeL/f7UVcvx2+cuM6jl2N1PeujNt7RbTLCnctx5z7UM4/SxXjLMu92XIxYd79hI/b9I2bZr3faL87a8YH9bstzJ0EkVlU67lvzxJaCO7lgcG260G7XJXeLeyb/6KlMigcja5D6IMGOy9PuCNLGryXlXnM6c3K/K0gb13H0cqyuZ33U1tXRbTLCnctx5z40Kkhbq++Ox8XIIG1tXVwZpJ1hv3bds4dwO9ZeSQZocfRc0Tqddum8XFDcuoU16VGboVFjVi37Zm2cGfbvEcvx46KkrGc9jtp3rgj6PLEcdxhRl5HH00pGLlNtn71q/d25Xx/pWcVxdwe/f/tIrrfMLNvYQwG4z0rH20p1nVGY7iJOfQExnRPntmSP2t13KI3qu4W9W+8W9r4Z0Zv2juWo9RQa3YOo9rrwqsdvvL3OLMeTvbdGLsdsWo8pveb+rbbuZu9xuPN+zRipfddNGLxTLpds+Pfv36ker6me+PHw0ril6Uq5aZ3bAP62TKB2h0BIqzctK/9rhiDByCDtnXKpG2g3+hXZEfvSETu+6tu6HPb5f+vZB57aZ1vsuF/vLAyKxIGIXOA9NU5cXjh+i1zZqfm0zL82but0ufkCY6Qe3LSOm/q9542N2nQ9dQOuM/N179stkfogfpVrd6XX1tjXU41kLmfh0X1vpsb+iuNo9VeHS9tnhfr/XL0cv/0mle/rbr2BRr1u/7Hact55fK62blYTvn4a/h2/tZIL2Ia/h+OerU9pPi3zL43bM12pVx0AwJtN3aPWE/b0qyvsK75JufpGOhek/XzOPWG7ezlos8t2uGs5Zuq9OPKYmmF57rRKe3RnvWZdB28Qn2NL44RGBGtb5pP6vbWuPdOFBGgBAP4xdaD28xGc/HzkGHuLeF+/M0g7cl53L8fd81nVE69NXzGfu5djhv1q5DH1ttfne9fdDG82rNr20yf16n9OLt1APLw2nzvqemQ6+yAAwD+mDdS6efhf8oe8W+pmp9QbtjZOODzUc/M303LEdU0t10iphyczH5u57f37LfXa6ehtsupy3BXQLtWlNm1tf6wd9ysbve5Kgd3cvM56Yr/OzSs1Lc8rpRD4SV0nrrYtV6sv5Fx9nr2yfMcgvItjfk7fz+fzZ7aN40Itb9Z1M2u9RrnixnzF9RXe7K/88GBUD6PQk+th9e2w+/6063LtPv+jSvXecZl2NfI8kQu013qZpoa3PIBIjZubV2k+ufq3jpt7iBQHm+98MHbGG48Djll1X1m13vwv2xHW9v1+5+1RCzCzu3tdArCW8NyQOk/Uzh1Hzi25aUpltUzTU9fe5b6ih/pV9GQEAK62bKD2qVxXnlABALCat1zDrriMO6WkAWAdb7k2WM10gdqeHSV8ZarlNbIR7MSMsstF+S7LcUTtddA7zVKPs3ZZjtiuy3W1HdfbjssEAACMMV2gttWRV7tgFrvsp7ssxxkzrIMZ6jDCLssRu2q5dn8CvuN623GZAGjXktf+52z++9w4zhkAc1s2UFsSn+BKH0mofUk5VU7q36nprjgBrvzBHdjJkY+8XGXlHnotH7tZgTYZACipXeek7ilzgdaj81r5Wms3V24LbxnD2rYM1MbBzPj/3+83+5Xx1O+lAG3pq+UCqrCn1MOYsD14woptzUzB7jPc9ADM766ejKVy3Bu8Wy1lVk/6v9q1R62zEnNYsT2w/8D1/nq6AndIXRS1NIotPWNzTzk1YLCnXLtwV55sAKBPa0/G35+jvRFL5bg+oIegPsB7bRuoPfu0MLzA6i0nvEAD9iNHNgCso3Z+7v2Q8ZHhrhFoJagP8G7bBmrPGpFn1kkWAADWMaonox6RHFXr2Q3A3pbPUfs7geXSG+Q+9BW+mlT7mFj8SnP8GlOck/bKj4kBtGrNtxeOmxuv9evC8fzim4zednG2ZdCuA+xrVGBMgA04o3RNOyqfdm4c173wvOUDtb2NR2r8M7+lhmnQYG9nvsJ7l9YvB9eG/Yb3zi9Xhx6zLoM2HmBPoz4I7MPCwFE917tn7klS47juhTlsnfpAwwKMluspOltP+tZ6tLSTPWUdmW7EfK9aBgCAEVJvZ8a/h39yD7tr5bTOi/nUrmlH5dPOjTPLfQy83fI9alPOBEyOTJtKkaCRg33lPjS42nE/Ml1Lrf27ql28ehnCFDradgDgqNrHaM++vdk7DnORRpEn2M/mtGWP2l/u2ZzSE8QjO2oqNy6wt187E/5ZUS5f91FPfPzi6mUQpAVY2109GVvK0ZMRyBl9TQusacsetQD8oxRkXCX4+OQy6FELsLa7ejKOeGUZeK/et3qvbFdc98Jzlg3Uhq8EhI1I7ul1nFcyniYcJzdt+Ftq/NL8wrq21BtghB3alieXIZcGAQAgR29IriRIyyi29ZyWDdSGOSJzAdBUILQUIK39u+UriGFdcsHgWr0BRnjiYVBqPmfmPcsyAAC0EEDjSldfG+tMBs9bNlD7U3sdqfY0M5f/ZVSDFAaIc+Vr/IDRSrnwcvmvcg+iUg+fwv/X3jRYeRmuXD4AxtOTEVhRyzVty7VxOLzU0azUuUw7Cs9aPlBbU7upTjVMo+fty43A3Ubl22sZp9a2HW37ZlkGbTfAGvRkBFZ2Vz7t3DjaOJjDX09X4C5PPBW6IkDrIpE3+6UNSf3Wcozf2Q601gkAAADg85kwUJtLRRBLdcuP/x3ng01NH46Tmi71IZn493DauF6lcXP1BtJKT37veoDReox6oAIAAAD0WDb1QWvO15Yu/T3d/s++IiBXLZx3pGd57qOAu9jlIc8uywEAACWue4GUZQO1wHtdEXBNJe+P05eket7HdYrLuMMugeddlgMAAEquuu7dtVMKvMl0qQ8+n/b0B2+j0YV/HG0nUtP9jq3UV1HD8eM0C7W/AQAAAFpN26N251eUj7Au4LyWwG4crO0t33EKAAAAHDFtoPZH4MM6gJxc79hw+O+31AcFa8dVy3HX8lDpqZQIAAAAwDqmDtSWgixv8eZlhxajc8MeDeqWOIYBAACYifvUOU0dqP3J5aLccaeKl3PHZYSj4o95HZ0m/i2Xhzb+LSwz/C3Vq/ZIXQEAAID3WiJQ+/mkA5Y7fnBMQAfycsdH6bhJDRv9W2+dAACgJnW/K6UWwN6WCdSmXHli0gsOaKW9AAAAYCXuY+e0dKD2Kjv21IUzZnmaP2qeuZQGo8qplX9m/k6mAADvkEsB+BsGwH7+eroCsyqdFIFnhPljR5Rz1i+/bW/5PkwGAAAAxPSojeitRo/SR+5G9dqszfuO/dXTfADgTWZ5mwigRFsF+9GjFk4Ie3j+/twVQHXSLft+v/+/LcJ/p8bLTZcqJ/49nkfuYqnUQ793nqVxWuYHAMAajry9VbouLY3TMl2prKdcPf+nlw94F4HaQNybVvoDWFfYszkOov/8hoUBz1zAPR43TsOQS8tQmv/ReZbGqc0PAM4Kgzmlh41XzvtqpUCYh+XMLLwWbHkrLnV92buPP31MvLmDjLYK9iNQCze4o9fm1Y48zZ9B78VLbv229FzIraPSNisNb1m/PcsAACN4owjulQqmtowLwHrkqK34XXg64VFSygMU9niM96e492M8Tjy+/TFvVC6mnmlbtke8vXuHH2H/AADgrPj6Ovf/8Noz/C1+8yscNx4v1vJ7rsNCrj65+rUsK8Bd9Kj9r1SPRb3SaBX2KEkNi43utXmXnqf5d4pf8YqHHS1zdTssAwDrWv2NolXfJmJPV36gOHeMlVJ95dJtpdJztfS+D6/jU3/PktZsRtoq2Isetf+V6wUJV7ii1+aRsleTupn7fOrpDXJP0lO9m3vGDctPPblP9SKI/90yPPV7bpw7Xz8F4N28UQT36j0GWo6bnk4OtVRfpXJz8y7VMTWsdt2fKqN13Nq8Ae4gUAsPGnUBcOdFRO41pLvmPWK60v97xj06v9r4vcPjcVxUAnCHNwRMPABltCP704g38Y527Lj7Qcno+b2lg4y2CvYh9UGGxo0WuR6euWFhj5FUb8lcr8lar827OT7+4Wk7ALTJpSnKjVu7xpGqjJW17r9h8C1OAVCaJh6v5/i7S+rtspZpjs5rhBnXIxxlP56THrVwQk9Pkqt7bd7hyNP8p6RSFlxR/qzLDwCzWu2NoiffJuIdcteVpXyuccePeJrWAHCu80h875L7LVVmWEY8Xi7Q3JruZIa0ZrPSVsEeBGphATNcFKQuFHMXiDO4uk4zLjMA3KEUtNg1YOK8zx1S19u5fS8XlGvdV3NB0B6j5nV2vjt2kDlqpboCaQK1GbMGn1jPiDxUR/fFUfvxkaf5AMCe3vRGUUsgTA82Rpvt2vru+jy5/LOt+1YrvfnIPFbd33cnUAsXSPUG6TEqif7IRrf3aT4AwBlP30C2vk3kJpcepevm2falu1N9leYnrVneyDcfez+m9nQ7fUTLtj6znDOvk9K3dT6fNff/HQnUAgAA05ghYOJtIu5UCxiVApdXemIfL3UOeWK+sxvZVrXkNU6lollNraPRLsvJuv56ugKwuvhrraUE/vF44bTx/2vzSM2nNE6uXrl5AgA84fcBoiv0XPM8FTDiHX77eUsqkdxHu+yLfD73tFWpgO+O+9/Z5Yxzss+mJ3URzxGohRNSXzMNUx6kxs2NV5su9xGO+Glp6SME8TipskvL2vM75IQPJVoeVAAA63J+/1+9DyLC6/hwXebKyHXWSA1LlVsro7XceFhLGfH09p37HH1LIJVuobXzUK3jUTxebrrSfEfda9SWE0YSqIWTWhvp2okvd3IMA7GlMo9+gKOl/p7mAwA/AkEc0RPciB/qvn0bhcHdnl64LZ09wp69ufFqHT1aOoW0llGaN9c4GqRNlZHbrrl/h/tMaf85ug/XOkWNWs6Y/ZYz5KiFk8409i2JycPhVzT2rfXPBYwFaelVu6gBYG6p3IfxDXV8E/2TGy8c1lNurvxSGfHv8b/jsmJuvs8rPexPDYv3FepGvOJc6kRyttzWgD11Z9qqp4+rUsejkfcMdy7n7Pttar1qW+ciUAuDPH2SO6ul/isvH+xk9fYG2MPOgaBUIDkcXxs8RqqXXPj/n9z24H4jOpG0lmFb141oq1JvI8TzKE171XY6u6+1dooKx2+pS8842iyOEKiFE3KvdXw++Vd/4n/neoOkygiHlcrsGb/3hsMNCgBwpVkCQa1vE83ee2oF8bVxileJ+4x8nf1ps9RjVmfefGwNLJbeYFhZ7qHQbssZOxIH4D4CtXBS7kSWG37khNnT07W3fA0zTxj1ys0bLzB2vFgE1vSGQFApNUI8Dml6TD4jFYiJO4PE12OlV8/jTiY/rZ1CamXkUpWk6sW/tbRVI+aR2196hrV2PGqZrnUfLnWKGrGcuc5ZpflAjkAtPGylhjt3UoU76U0DMAeBII6yvu/R0vmjp0PIkWl6HnAc6eDCWEf2h7PD4uFnOiG1OFtm6zEx+/474i2FXEygFMwOf2udR+80qxOozXjTTsAz3tjgQKj3BvntAVptxnkeMMF4AkG0al3XLTf+AC1c+5WdWTe1tyXidZ/6rbWOb2v/BWrhIaudMFKNoxMfd3jbiTkmQAvAynrOX78b8tyrys6FdSNet/bKNqvTZpSl7q+sq3kI1ALwmFFPSHcO5rpoGsPNJowjtzlsFAAAIABJREFUEMSVwmBt/Dt1I9aTdc3q7MN5qSB26gFZrYyz93FxKoTc/3MP7Urpj+LxYrW0TE8TqM1w0Qhwj9bXW32MBGAOAkFcLfVxIQDOyfU0zr3NkCujJ6CbE6dCiIOvudy2YT1Tb1+U8uPn5jebv56uADC/UgO7c09GYH29PQRWs/OyAQAwVk9e91jvdecvaPr7c6Tsox9qqwViZ76G1qMWgEe05kbyMIAj5CYDAICx4nuzM2lq7u7VmpvfbGkQBGqBqlRDNkMDxrpG5EZKlQc/b2ijtMUAANxlpbhALj1CymzLIFALwK16cyPJUQv/NvOFMQAAc8pdQ47s+JL6YGjuI6KpYGrqI2Dh/1ty0cbTrpCb9kegFoDblXIj6R0LZbNfXAIAMJ9cx5ijKcN68t2OKrt3XiteMwvUAixmxUDmmRPkissLV5B3F3gb7R3AWGGwNv79CXd3QFihw4NALcACZktwPhvBXN7AsX+dVBui3eUNWvbz2mulPcfH0w+crp7/08sH0OLMN0FGtW93t5crtc8CtQCTW+GpX6+e3Ehy1MK7CZjCNVKvvuZeIW3JKdji6RRHV8//6eUDuMro9u3sNV3vOWila8i/nq4AAHk7BmlLSd7D4cCc7gxChB+LuDIAUmp3tEnsyr4NAPPRoxZgUjsGaX96ciPpmQLvtWsbCLM5e80R93zP/T/38Zrf/EtpFnIPa1p+z11flD6mk6pfy7ICrOJo219r0+P/59rQn1panVzZqXJ3aIcFajN22LjAunYO0v6MXD7BXM7a/XgbJb4wLgVaahfq4bBw/NK8bScYr/UcWktBFB6jcZtQCnKmxvuNm+pNH5aVmt9vWPz/VNm5OobzjccpLSvA7lLtZU8b+vmk2/FaO50qu6WcFQnUAjA1OWq5w05P4a+UC1AcuVCv9a4I3fEwJtUrz/7AG7Te3MbDSsdlLd9tqdzcvEv1Sw3rTWmSWx4PkQD+UWqHW8bvDai2pr7aqeOOQC0Aj3KDwwx2egr/hDhwWxonFAZzW8q3feB6R1/lv7tn6ej5jV5WKRGAN7mqnWt9sL9TO+tjYhk7ReOBtQhE/K9ULlu4SutTe9JaA6+fz+dfvW1/07cc863j9QrrrR3mrX7H5kzHQCqHbcs0R+c1wozrEeBqrb1fW9+qumL+s9OjFoDl7XBCPsuN4DjyDd4jlX+ydZ3vum2ubsuuLH+GbWL99WlNQVD6aEvcVqbaz1SANfx/Sy7aeNqW/LCptiW3LL3j5uadWy8AO8i10z1t6E/qHFQrO1Xe0WvJmQnUAjC1t73qctROFyczEKwtiwMbuUBL6cI6/Ls139kd2+PpXtUr7nMzPSyz/tqdeTDSu55HzevsfEv/7xm3dX4Au8m1c1e2oS3noZ3aX4FaAJZw1esxu4jXz04XK8ylFjRpzTfbO687OX7gmLsfcD35QM3DPM648nr26mtl+z1cS6AWgKWkXjHkHz66NI5ete+TalNsf6i7+yFhaX5Xpx/wQJRRVtyHXHvD9QRqAVjWihe4dxFk5Aq1/JE9+9tswY5UfX4fLJuljjCrJ46Rnldk75gvAIzw19MVAABgDeGHHUq/9ZQ1g1zQeJaUK6X554alfk99lOn358y4s7P+AIBV6FELAJvSqxbalXrnPRlcuzLIGPcezgWmS+POzvrLCx9Q5L7WHZ5HSj3qc1/cbik3Hre1jNQ6n2G9AqxCmzknPWoBABgm7jmY+39qmt+/U9Olxov/5KZbWekm6syH2UaVOzvrLy/OaZ4L2IZB1dp44bDWcuNxW8sozRtWVduHjw7Xyx/WoUctsJ2VLzh2+VDWKjepb6BXLVcotU/xPhf3yMvltg3zweZ6IJZ69aXm90ap3o+0e+P6GxF0To1XWo895bZsizdtL/Z1Z5B2xl7+wN8EaoEtrXixkbq42mU5zk5/16uNXp2ENvExUnu9vDWI03Ls1QKxR284c9OtFABys32O9TdWKR3E6DJsN3ZQezBx9CFS7iEnOO/NSeqDDDsrwDPCXnG51x2vnveMVgoWwd09EnPza321s5RbNBw+szM3W7Vpwx7Pu7ZFb15/I+o0y3LNUg+42+iHlMBz9KiFDd1xkXrVPFwoAFCSS4+Q0puDNBVIW+m8VHu9NTdNa0/mnvFX9Nb1l8sh+/u7lHakVEY8TfzvXL7aWhktuXXhTc4EaYH5CNTCpla8UHWxQI9Ufq3Pp/5l6VRezPD/qfJyZafKKJXdmtahdsOcWl64Q2lfjI/JVDA1dRykgjClXLTxtCNz084cTKtJpaPoCTKODEqu6O3rLxV4rY3TMrxnmty4LeXOul7hamfalZXPebAzqQ8yBIxgb7V8imemL4175auPdy7THcJ1lbuBLvX4yfXUCYM6qb9/WnrspP5OTReXWZpny/xywSy42m+/i/fr+LfWMlJ/WuYV/3tnYTuX+62l/S/9nTpPpcZZcX1bf2tzjoO6+P7i7HFz5f0KUKdHLfA6TwZp4x6bo27adgvSfj79X6HOLcPZHk4t2yhVRksvojCInHvNszRPmNndgaldA2Gl3oQtbVftYVTP/FZk/eXlesPfXQZw3JG3AXrLBO6lRy1AoOXC5OzrRXe7cplm0tOrb0RP1Kt6s6Z64ubm/5Yehcwv1aPwrn1Tb0U4ZsR5xLkIxsn1iO15CyCeJjd97s01HQHgeXrUwkv13NTmxk3lDxw1z6vEr8E/Na/RvWm9Av+P0fvZlftt3Jv2iBmOK0il+Hhi3o4HAFZV66nf0/midF4++yYZcC2BWniho6/ux7/33BzPEES8u4dXbl4j18WOQYnSa5SpYbkctKVxf+PlehHkUhGkLnR7y8gtW1xmatywt22uTsDaZjhfrsz6AwBWJlALLzTqte+VzBKk/XzGfWF1xyDt59P3lL+nt8CZFBA967m3jNZ8hkeWB64Qv00RPjSI/x0/OCk93KiN2zpdbr4ruLKeu54zQtYfALA6gVogq/WV+pbetDO8mp/K93TVTddd83piPrvcqI5YV27ceZtS8DX8d/yhvNzvpR7jqd7yLdOlAruOVQBm8/S9ETAngVogqfWm9mwQ9y6pV+ivzDt6x7yeXKaVtfawa0nBsNN6gV5Hctzl0ofUxu2ZLuQmGIAZXdlZxPUprewrc/rr6QoA8+k5wcf5Mo+W86Q4H2j825FxcvMJ/1z9imb87yuWaUW/fbZ1vFwaghX2bZhd2Bv2iulKxzEAAMxGj1ogadQr9XemG+iR66nV0gvsaA7Sq5f7zmUCmKU9b7FSXQEAeC+BWuBfRr1Sf+er+cA73dHr+6p5rNgexjljP590j/xULtvU7/EbGbVxS9PlctaGdQUA4G/uz+ckUJthZ2VnudybLQ117sNgveUAjLJie7NyWpFUvtjWcVO/t6QvaJ2up24AADAbgVp4oaOv7of/HvERmSutHAQJ7bIcAAAAQJlALbCdXXpQ7bIcAAAAQN1fT1dgVnqxAQAAAAB30aMWNuVhA8A/wjYx1Vu9Nrx1nN94esQDAAC9BGphQ1cHCAQhgJXU2qyWDyu2fnzRQzIAAOAogdpJrHxjF9+4rsqHrtrY3sCKSsHalvagtc348+fP0m0jAADwHIHaiawYOErdjO6yHFfbZT3tshzAvn7tVMvbAN4YAAAAnuJjYgDAK9R6u3qIAwAAPEmgFgDg83cgtyV1gV63AADAFQRqAQAaCdICALAD17RzEqhdRM+rmt/v9///jJimpbyalt5JI6f7DUvVe/ZXW3vqV1pvLftAaZuPNMMyAZwNsobTa2cAAIDRfExsAb0B1/AmNHVT2jNNS3ln6l8afjZIm6r37DfWowKaLftAaZuPNMMyAe8Vtiu5diNue0rnj9zDrbgN1QYBAAC99KhdQOlGLx7WclN4ZJozauXnhh+d7kyZTxtRvyP7wOg6XFne0/MB1vLLO5tqI36/hePkzpHxOOF48b9z8wMAgFnM3pHtrfSozdjhBktvnn219hBeaR9Ypdcz77Tyfhn3Dl3VKm0ZAADAUQK1m1r5Zpyy1uDrSvvASgFl3mvFfTTVDuyyHAAAALsRqN1ULsdsTTz+Dj0cdwoC9ixL6z7w9PppmX/vfvj0MgH3Wv08BQAA8PkI1Ga9MdCTW+ajQd8ZrFjnmtrH4HrLmmH9tCzTKoFn4F5XH+/aFAAA4C4CtXw+n39/sTr3ZeyV1JZpRSO3yyzrp2eZeoK0u2xzADgi1dM8/M05EmB92nrYz19PV4C6X0MbNrjxb+Hf4Z8waNU6bTheXM6o+pfqUZqutByty5Sa1yxq66J12ty2q62fUh2OGrlMqf2wZZngSqX97cywUptc+u2oWZbD8QvMINUuaacAgKvpUbuAUjqC3OvhpTKOTHNGrfye+ZeW42iZM+mtd2p9lJaxZ5xRZlgmuMpVwc3UA5aW3870sL9i2NHlAM4r5Xd3zgTYg7Ye9qNHLQAcdPShR++w1t+O2mU5AAAAViZQCwDcbpd86MCe7nz7CADgR+qDiezyuucuy3G1XdbTLssB3Ee7AfdIvRIryAiwF2097EWgdhK7NKS7LMfVdllPuywHzKq11+nsPVHj+oUfupy53vA28ZfCf8dozxfE49zTcRlnc2nf2WYIfgCwM+e0OUl9AAAT2jVIC9yr9iHWn9+x+vuTCs62HMu5j9aebQe0IwB5rW09MD+BWgCYTBjc/AVLWn+bSU/9BHThOanjz/H4N8EPAOBOArUAcFAYMM391jrs9/9wWGr80m8rLEf4R9AD7nH0WOuZLtUW5dqnuD3JtRMt5eamA3gb11X0cs6ckxy1GRo5AGpS54rSa761V4CfOvfMsBzOu3CtK4+xXO/5VI7XMGdtmGYhbFficXLlpsaL63On1A1v6a2CljrOmvM3V6+r5ge0cYzB+vSoBQCATcU92a/uPVMLErR8jKz0gKinrBFSvX9zwmBznOu3NKxk1py/vakyBI/gWne39cB1BGoBAGBDYZDw9yf8vXX61O8jAwGtQcteZ+t5dv0B3EFbBXuR+iBD7jwAQrtc7O6yHHD1vnxl+Xf2BE31fIzzRPemD1jlGvlMPXvW3xVS88/VqTX1RC5lQvhbnFqhpQ6pNAipaeGI1D7c0jM/nib8/6g6taT7COvQOu/ecVN1uautAsYTqAWg6u0BkV0ucHdZDvhZcZ++82FJKdAa16MlOFdKS5DKRZv7dyqvaSqQ0VJuKo3AqP2iZ/3l6pgKqtbKnzXnb0u9ZskXzB5S+1PPNHGg8q63AI7U+2x9cr97QA/rEagFoMmKN1ouTgHanelB23uOaB1/9Hh3KNXlyHpqyYub0xNc76mbABBXS+27vfvdVQ9xSs7WO/fABHgPgVoAgP9K3Uh5jReu9+agxOg2RpCHnbWk3YhTeKR61eZ6vLamERlR76NlAXvzMTEAANhQ6WNgpWlyaQtaxu81cw7FI+vviPgDQEBdKvVJmPIj9XdqmvC3nrJG1LvU07a3F27P78Dc9KgFAPiv2k0Tc8sF/EqBwFJOzVqu0VIPqTOvlY+Q+5BM7SM4vT3Hzr4CP+txdWT9lXL51vL8puadmj7177ty/rZOX+qdOGtQnvUcbXuOtld37rtH0jv0tvXAvARqATikN/Dx0zpNaR61V9RK8wH2dLT3aO7/rQHc2ri1OlwpvIGPf6eud/2Nzk17xfhnxzuar9g+xyipHK69gc2ecWsB2tYHWy2B3p5r4VQ9tfWwB4FaALr1Bj5KAYxceaWgS63HgFe94H1yvat6el2lXnttmdfMN8Op3pYppba0pYfxrlrX32xWqy/EUkHSkfv1qLLiMq6ud60ejn162FfmJFALQLeenFqtvW9SvQByQZeW3+CoGV5b53qp17Rr456Zz8xK6R5yr6yvsFxv5HVndlK6poyHldJwpNJ65FJ6tAZew3LP1LuUHkTKEHgngVoAbnPHhaaLWaCmp514Ww/9szlneZbzH7s5k1Kk9eH+FalGeuutIwLw89fTFQDgHdz4s5K49wv76H2YE/fCGl0+APPSprMz92dz0qM2Q2MMMNYVubNcPANH1HJpnylXm8QbXXmzf3UgYfQxe3V9ryxf+/UPaUTYUe27IPb3OQjUArAkARHgiCNf1G4R5xVs+Vr4LFI9hkv5Hn/ThOOtsqxcZ8Xtf1XQ07pY34rbEFrk9m1twDwEagFYTiogEv8bzrIvraX0IZb499S08YdnYqUyS9Ot4mjORccJAKwh9xDZPdRcBGoz7KgAebmASOoLu3HgIhdg7fkt/jeMVgrUMaejQcTefMQ987HPAADQQ6AWqJLLhlgpUBEPawlgjPr6rX2REVJ56b7fr4e4AAAsbaXUTG/119MVAACYRe7jIale3QDk5drLUjtay5X8+9MyXThu+P8n2/GeZW8ZVlvuI/MC3kXQdj561AJVqdfXw2EAOyn1AndzOxfbA+Z0RZA2fssh9wCtNG6tDle6I0hbWu6WeQHwPIFaAJq4sAdmcuWDQr1L4Jzcg62eB17huKXjMS5z1mO31vGh9zprleUG5tPavvIMgVqAicwaHBAQAQCukvsAaWncM/NZRc96SU03qjwA7iNHLdDk6Ne0AVZz5JVdAI7pCZ6+qR0+GlQuncNcuwM/2oN5CdQCj3j6Yw4zcgENzyvlPAyHA3Be77XPnz9/unqErnptdabeqXW06noArqVdmJPUB0Czs7lsBGaBFfzaurjNcjELMF7to1hnyl253R69Xq5az/AW7mXXs2obJ1ALDX437ase6E9zUivTU4/RUsecD470sY4Arhe3tVcEacO8rKu07aPXy1XrGXbn+nltq24/gVqgS8+HHigToAUAdvS7xokDpuHw3PVP/MGr1DVlqczSdE/KrZO4zqXrwtT6zH0gLJ4H0Mexs75w+620Pb+fz+fPKpVlXivt9GfssJx3PlWa7QJ5NqvvS6PscFzNKHf8WddQt2O7tOMy3cn6K1t1/VxRb+uCJ9mO5+lMs68Vtu33+9WjFnqs9tpUTW9DVerRkJL7KE/r9AAAAHAn96h76vkY5ZMEaqHTbsHaz6ctYJsa5/exndq6aAnYAgAAvMGV90VX33PtdB8c2+0+n39bIZ4jUJsx+4bjWeGTmJ32k1xahNyyhl9GbwnyAvcp5atbVUvqltQ4R1O+7NjOA1zF9d4/rAtarHh9sfO+LQb0HrMHawVq4aC39RLNNWKl1wfesm6A68UXU7mLq9SF19GLsVVejwJ42lU3uzPfSOdcWd8V1wcAfQRq4aTVLpZmyxcrCDLGavsh99ip9//q9QcAAKgRqAUuC4D4mNh9dgnGwR3iVAi5/+dSwPx6NJXSLOR64+amg8/n+oeXV5Y/w75s/QFwRG9v9d6PbM/sjvvII/N48xsEArXwUr2NXq6hbLlpeVuaiCeE6/itJzTS3vr6fu0BUXisxMHXXG7bMCd3LhVDKYCbmh/EVtwvZmpjrD9gZbWHuaXrh5bvhqQeQh+Z19uVrgWfcnT+d9wrtMwjlbrsrQRq4WXONN65k3trmbkLA8YRACJlt/2hZR+Ph5fanFq+21K5uXmfuZECAN6nFvirXcvUyh41L9jBzPfNArUQKL3CcPUrAbO/uh4Ga+PfU1pP7ndeBMy6bkeb+aTDvXZ6LeuntzdIzt3HSW5+0iAAAJ9P/Tqg1Cux1mPxrW9YPSm+v0+l0Qp/D+Xe7qqVnSq3dr+euzZtCdynUoK1dOyq1T83PPXbjve+ArUQ6Hmd9ap5z6w3CDKb2YPhI+14wqJP7mJp5f0ivvj8tc2zyaVHSJmx/gDAe6Vy8ZOWW0e5a9ZcGq1UqqxcXKJUdks5qeGlepfKLY3TM4/U+kgFn1vX5+oEaoEuKwc77+odDU/L7eO5NCYrCC/WWscr9TL4fNIPNFI3JqmLy3i8XK+I1EXnauue59X2m9ae2UfLOZICZCbWH0Ab1yl9WgOgpWlKAdXc9C1B9NZAe1xeT4A+FVitzWP0Q4Ad91eBWjgg9+ptz2sNuZt8rtd7MlyVoNC75bb7qj0kWvfj1Hi9x8CoeTn2GKHl4USqp8mocnLXPKuw/oAVPXEN775hrKvWZUsw+Mz8cx09SmW21ql33Lf66+kKwIx+Pc5KrwnEPbRSDVg8bvxqQ/z37I4+aQOY0d03JG6AOGJU+oxRN2yrsf6A1Tx5vRDeB//+zzmtvV+vCl4eLS8V7+AeetRm2AnfrbT9e3pZ1PYjN+3PerrH6V0XPlfMx37LE86+hXD168e53gbSrXCXM+e08JxY6lW6835s/QFPS+XvvEvpNX7+Vy6QnUoFUErFVeoIlXsDN5WqIN5nar1gU2/YlTqZ5d4MzqUEi8sq/Z6qf1x+aj3k1mfrPjvz/i1QCwP0HOAtwcEZUyKkgn0zN26rWHH9ebK+hqOv786q9fXkkqsfzuTSSqx2nGvb1zTi2H76AeaTrD/gabngXy54VRtWGp4Lfr1Vb/vdMl4qhcDZMkq/95bfWnbrNXjrby3jtizLkfW5CoFaGGjUxflOjczs3FSxo99+ncuNuOL+vmKd4U4jemDVeoTuzPoDnlYLapWCVWem7a0PcC05ajNW7XHEOaVcPKlh4QV56hWG3KsMqYt4eYCAkcL2KMw1tsNFdykIEudVy7Wpqd4qcZuda8tT8yiV11J2qpzasrTWubWecX1y47Cn8LjK9Q4nz/oDYEdhvMODyHvoUQuBUqNT6lp/5WsNMyjdbGisYV47Hpu14Efu4VnuNcD4wVn8SmA8Tjx+rvdcqR65suP6lcroKbe2/KkyUutOe/9utv851h/A3LwRkbfbOpl9OwvUwgNmbxh4Xss+MmKcuKd37Xd4WmvQsHdYLgB89hg7Oqw2XqnHXk+5Lb3+9Ax8VtjLORdwD+XyyNXKicvape23/oBZOb/OR7B2fytsX4FauFHu1ePaK8m14Ufn2ypV39kbt5WNCpzUxmnpZZcaD2YyKjDSM+0MF/GpANJVZTj+n3Uk72Bq2lo5PWWtxPoDZnRVm/D09ckurMc9rbJd5aiFgVpeye35vXV4zQqNEf8YlSrDducNfj3Zcg/Aeo3u3TKivFl63MxSDwCAq6TekmB9qwRpPx89agGABZReT04JL7BLry7Hrz+3jBuWn0oZkvuoUK7s2ivTqTLiaeJ/55avVkYuZ22qXgAAu8oFa10PraH33mEmArUQSd2Qpm5wW2/q47Jq86pNl3tVNXUjfjTVAsBsjrRXqYBn7v8947bOr6esI29W9EzT80bHkWVnHD14zrH+ABgldz/O/Fa+fhWohUDLl7Vz46XGTf07N69SHeJhuXmG/z9SPu/ilR44TvvJFa7cp96wz1p/AFzNuYCrCdRCoBa4yvWyPVJWadzRXx9vLZ/3EbS/T+nVqat7uYfl796jPvdl9tHlt7THZ+tx9bIAAABzEaiFQM9XtHuCpr2B0Z4b8lSexJHlsz9BoHvkcpre8cGCOEB7ZF4t+8kM+9LV828tf0Q9nl6XAADAvf56ugKwklRw48rgytU9X/WsnVPYiy71+6hxvt9vMrD2C+TlhgMAAP/H3t0mS4qqjQLN7DhDeHv+A+wzh31/1PU0RfGpqKBrRVTUzkxExEzFR0CA8fSozRCYeKfcE7BLT9vOzT3b8kTuVACt5Qnh8d+pnno9+TOXlof+jEhT2v++G/dJ9br9fNLTJPQ8XLC0vjhNLq/SwxL3PFARAACAfwnUQqT1ydojnpS99wnhR4feCprAfUoB1PhhgKUHF/Y8XLBUljj/XKC19rDEljQAAADkCdTCAwiCwDp6ezKPfrhgnEfrAxR7lgvLAAAAQBuB2gyBL1ZgWPH6BLKoOfPhgnsfeti6nGMTAABAO4FaWJggyNqu2H9uOj3HHfty1Dp9DwEAAOr+ursAAPAG4cO2Wj4L54xN9WDNPaww1as2XCZ+6FfpvdQcuuE6SmUp5QMAAMCf9KgFgAv0zE0bvh7xcMHeeXH3Pixx74MPAQAA0KMWAB5FD1YAAIA16VELAA/g4YIAAABrE6gFeJDS/KefjyDek9m3AAAAaxOohQdKBetWWUcu2HT2Np2ZvwAaAAAAUCNQCw+1YnCwFix94jaN9vPzk13nivUHAAAAb+FhYgAAAAAAN9OjFgAAHsac5QAA6xGozdB4BVaVmv7AMQ0A2gl0AwB3MPUBvFBt3tTv9/u/f0fy6cnriKu2J5fPFdsIAD1KgURBRgCAOelRCy/TEowML+Di1635lJYd6artyeXTmv/Vwl61M5QHAFbi4Zz3m6VNBQBX0qM2Q884nqrW4G1tELemO/u3dNX2uFAAAABmEo7s2667jPaDtQnUAqf5+fkp9khZ1So9PFYoIwDnSZ0HnBuuJViyzyptLQAYTaAWON2TgrWrbYeLHADYZ2+gW2+2YwRpoZ35yOF5zFELZD2toTxie7blt7xmDUKnyvSkfQlAG3OWX2fG9sBqntb2BIBeetQCSU9rKJ+5PVvAdvv7buEFeVg2F5AAbWa9Ccf1wvN67hyv9+xxWx3O0I4CgDvpUQv8IWwoj2g0393wHr09tXXcKddrags6zFJOAK4j8Hw/9V+mbQL7pY7xflOwLoFaeJnwaaDhCXx7HX6eWjbunVnL5/M5t6Fwx/Z8Pp8/lpupMZQriwt1gHbbMXOm4/uec0543J/xnDW7lvprGbmizgGAFgK18DKlIF7p8/izI/mMdPf2uPAC4GqtN0NTgUWjK9r11p+phjiT3y0l5iOH5zBHLQAAJITTxswqV74jvT853ns2nCMeAKCVQC3Aw+QuHl2UA/TbAm4rBmyNBjlG/TELvWlp4TsCz2DqA3iomS8m93riNo2We2iYoVAAx6zSE1VA536zf0dYi980PXxXYH0CtRkOcKzs7O/vHQ3Gsx9I9qTffK7n15O2EeAudx5LPaxqbgK0jPa0NmqP3O/paH0c7bzQsnw8j3jPfty7z1NYu34yAAAgAElEQVT19dbvDqxOoBbggTTMAN6hFixIfS6g2Ka1/tQnoxkJlQ5wjvithQ/dOmP5M8pc48GR8CwCtQAAsJCWC29T4Rwzuv4Ec+nh95k2e72kAqM9geFt+d4euNt6UusVrIX1CNRmOKABADCT3rapqXCOaa2/lvmL1TkcU7tpEr5OTT0Qpo3zDdOm3kul6ZHrYTvquFB68KGbRLAegVqAi5Tmjjq7h5MeVADvFJ5nnAP69dTfKg+cg5Wkfk/h73H7O9WDNBe8TeWTymv7rLeXa2lbUuuLjVofsCaBWoCL5ObaChuEZ68bADjX1fNTwpPlboCc9bCxlCuDpo4ZgEAtAADACfSIgzFyU46cub5agLZ1GoOWQG8qTWuA2IMj4VkEagEm0zsH11nzaQHMrOUY15smlLtgPjqVjKloAMa5c4qA3AO8WqY3GFkGD46EZ/l+Pp8fP94/mROmj/p6l6ft7zuHM+UaVKmnvpbm3MrNoVf6bBazlgvoc/WxtHYh3HOx3NuT6ei23nHcc6w9pqXHmhsGME7td5PryBCnrz3kr2U9vQ8DK6VpeXhZ63py+fYsB8zl+/3qUQtwtVKjqWfY0p4hVABP0HJsO3r88zAXakbeMMh93+L34ocb7WXuembX+vC+WvrefI6Wq5Ym9/sfVS7nLVifQC3A5HoaWyPn0wJotR1XUr39cj0AcyMDws/C9EfLd7QHbKosPdPPpPIo1VOYtvbkctPd3MMNA3g2vz3gDn/dXQAA2ozq+fLz8/O/fwAjhL38wv/jaVxyAdvw/TDtCCOOnaXhsPH2pP5PbX+YJlVPpeHtYf3k/mc+I24YpL7P4XtbmvD3lHqdyze3XCpd/C+3HKwmNecrwFUEagEuEl8E1T4LL9xTvbbitJtS77RVL5xaLvxKF5W92+0iE8aIg5Wtc+j1zJ9Zu5hOBUhH2Dv9zN4hrrWelYIKc3PDANahQwNwJ1MfAFykZ76q1Hx0ra971z27I/P77R0yau4+GCs3RUBKbbh/y/GgVpZUXiNcPUw9tz7TIFyv5YZBS7peR24YxL9FNwwA4H4CtRkaGMCqnnaR9KRtAepK0ySk0sV/17Smm+1YGvd2LJmp3G/ghoEbBgAwikAtwER6hvvGy2xyF0p7LyJ7ghp71nOl1BQRqdepaSPCC9HckNFUvqX1wdOU5pvNTddSmtql1GsvziderrW3YC6v2vQxuUBxqXd/ar3h8rXjS2rdVwfl+J0bBnkzlRsAVvH9fD4/TqIcNVsjknM9bX/fvT2tQ/t78uj9fNRyZ5S9J31uSHWpflMXnXGQKBWsTeWXy+vo/gXazfAbu7oMLeuboV5WVusxuolv+vXeMEjl15Imd6Oxpcyp9bXekHR+g7n4HcLavt+vHrU5DnAA89nTg6d0UWruPniWGX5jMwZpOUeu3mvTdvTk1ZpmdE/e3LmxNx8AoI9ALcCFcj01c71ecj1bSkPoW4cMp8qRWy7VK7SU/gyjymDuPrjO1UHEu0dHXFmGFaabeasZguduGADAmgRqL9ByMZ4bOhV+dlbjZ8ScmPF7GmrPYn+PkRoOXwrihZ/F6WrLxX/nPk+lq00NcMdQ/lzdzcbcffC7Wb7nVxynrt7WWeqWP+3pUdsrl78bBgCwNoHak7UGNErBj9QQ3JHOzh/4V+tvbe9cgz2/59HDJM8SBpRb09WC0aljbqruwte5Y3KqV3K8zqt78QJwr7va76vdMHBuBIDfCdSe7KkNj1Lj86nb/Gb29zhH6qsl2JebLmFlo+bTu3Jdfhe8UW6KltTfqVFDuelNamlbl8utFwAAZvHX3QWgT6rHVtzjK9X7bHs//CxeFrjODL+9u8oQHn/uOiaZuw/GSk1Jkvo7nB6k9H6qB3sqbc9yualnYK/UeSyXLrdcKp/4/dq5slSOVN6pfGrb0lrm1nLG5cmlAYC3EaidTNiwKc1ZGb5uueCJL1Li/4HzxYGFUOoiKv4szCPVeywOXmzv5T6Ph+XH7+fK0pP+bL0XdLn6H5X/0fXBE5S+77nP4vfjY1kubc9yIcEgRmgJ/l/Rfi+VI5X3lqaUbm+Zc/m7iQIAbUx9cKGWi/Xei5tcI6a2nhGBg1QjSjDiuezvMXqHzLfUce8yrVMElPI9Ms1A6QJsz1QFPRdzZ+dfWl/LcVdQF35J3QQauZzfGSPN0n7f+1kt3Yjzduv5VIAWgLcTqL1Irgfc53N8zsqetLUG3qhyAecQyGM0F8X3eepveaXj1Epl5TlGt9/PtvfGyZ48/B4BeDuB2gvEDZNtSM9Z6zjiSG+zmRtWKwciZqrXVfZ3j7svflo9rd57hNteqofcDbH4wjC+6E1NLRG+zpUlfi+3rvB1ar09aUZxU24OT9oPuSHR4f/b36nfXqqtlJsCJpW2tFzLsHA4Ym9bYnQbZER+s7SLZikHAFzt+/l8fpwE/zSqcVCbWy2VLhcY2D4rBS1KacP8RvbuXeFiZ9XG3ozlHrG/Z/rOzFjHb9EzlUZuTrz4s3gOvpa0cZrUMrn0re+N/Pso3/k52S+czXfsmFz9xTcIWtrkZ7TfW8uRe6+0LfEysdz21fIoldd3FfZxrIe1fb9fPWpzRh3cWvMppYs/C1+XPmtd/9FtjRtkPNve/T3jd0RDZi09x8nPZ/wcgLXvfusFbUterfn0cPE7N708YW09bfIz2+8tedXyP7pMa9lS7zn+AfB2ArUvc1ZgSqPqXXr294wB2s/n2G9h1m1qMdNv9ezAVE+ecU/YlNyQ7T3rbs1rdL3MtP/5kxufQIobywDwHgK1L1EawjRiCHtIQ3JuR/Z7z/6eNdgwKjC44vd81n3SapY5AHvWM3IanaPH6hW/s2/UctMAmEM4D/MZv9nWNsuIcpy9LQBAG4HajFkaKaPKsWcYb00u+DtL3fVqnau3JV1PHdxVX71zE5+xv+8IHK743XyynuNQaS673FyxrWnD/FM3tOI8S+sp9RTelsnllUsjSPsugrWwhrN/oyOmUBu9LgDgXAK17JILHmwXl6tdYKaCM7k5L1t7NbSudwa1YNCe/X3HsG7W1DtFQevrM+YAbJ23b+88fObqAwAAeC+B2gvUnpwaB7Rqvb9yy+R6ibU+TbW351bpQQGzBCBb9c65Wkq/4vZvSt+Bvfu7dU5P1ran5+dsU6escoPJA6fguc4+V56Z/wzHJPUHrOLM48nZx0LHKziXQO3JcsNxW4bi1oKvYZrUENzU8NncA2xy6zm67Ssqbf/IOkoNpc6lu9oZAavcjYonKNVX72d70m968jpL7xQiLVNpzDIH4Exap0VorbP4NzlrXVyxr/bedJi1zljPit+lmc7r6g9YxVuPV455rPjdv5JA7claext+Pm1PEc+lKQ33bc1v9AFzph9f67b1zpW5dxt7lh1djzNMRTDTd+OoUn32frYnfW26ijv19t7PTaUxyxyAs0nddNuzLbl5eVOf3e2KEQutN9Cu/I4CAKzsaHuVZ/F9KBOoPVmuB2tKy9ynZw4j7/2BlOZxXdXoXsUpswU+Pp/2h4k9bX+PULuB0lM/e4JQM36fYqnA7JOmTrlbKsh65Dsx+/fpLY7eEAQAmIH2DLH4+sX343cCtTfrHfp8hZb153q+rTiE+A5xIOqufd7b+7p1fwu0lbVOe1FLn7uxUMr/zn3T8z3vDXBb7ne9vfZbppyI73ynyhLmFR8fUlPzxOuq9RBv6Z1du3GSmzaidR25ein1cC5tOwDAE4kN0KJ1Src3Eag9WWp6gdQXsfTl3JYpTVUQ97ZNXTDmgjelC9eWbVtlbsORjlxo3x2YP1Lu1v3d0jv8SFnudiTY2bu/e26ctASBzuwpPnKdo35fT1yuFIAfkW98Xmp9Hd7MSZ2T4hs+pbTxtpXOaeHfpXNhKU3POnL1kCp/bduhVek7k/v+ptL3dBAovZ/Lf1bqD1hR7sb259N+jNqT38h2imMdLXLXOG8lUHuB1kBWy3stAZta2t73W9e3slLwMdebLF4+19sqlWZVR8rvwHtOkPZI+rP1NBTD92lTa6z3KgVLc+svnaNKPVtTebWWMXfDsmXZVB6ldYxuNM70+2Qdpe9g7sZC7nVr3qX3V/seqz9gRbnOVaXXI/Ib1e5xvKOXzgz/EqiFT/niOby4b1n+igD51VoaBqWeKvyr1ki6Ov1oLeuKexdu9DJqd1cjpqcB1VO+Iz2B49e171Gu99zRtHCW0oVzy3e+lE8u79T7q148qT/gCfYco3o+701X4njHXoK1vwjUAqcQ1PhT63DJ3vS975+hdz1hsPZIPm80uo7O/p705L+3LKYUgN+N/i3EPa2e/jtTf8CdRvduBdYiUJuhAQXnO6vxceXvNzXVRdy4ap0vqid9aNXjVe9Qe87TOrXL9nmuN/T2fiog0fJbSX0PSj3T4uXitKnfVWr6hJZ11MqeSt+y7Tl+F+x11rm15/u7MvUH3Oltx4dcu217nUs/6ng6+gbaiP23J48Zt4P9BGp5DXckr9UyXPisg/+VPVZygaWW9cfpetPvKRvv0tLLdO9ntXSpaQlyr1u/+7X3W6dlaX2vJW1tO1vTwChnBQPf8r1Vf8BdWo87MwfRessWt1VrbdeWYG6P0T2XR+yXPXnMuB3sJ1DLKzjQ3KclYHvmOu17GMvvCgDgHLX5rbXD4PkEajMcAGGs1DDpK9bptwxjrDC34uheFgAAV+kZKfSWa5xS+zP8LP47de3Z2ls5TJtbR/hZrgx7ylNbR+692bbjCNfwArXADa486J51oDeVBqsY9RtYpbG0SjlL3t445Xetc6HHavMpl/IO1/3z8+fczit9P9UfsLr4uBJ/ljtGlT7PHZdy+ZwpbKvmgtGp8qQCiXE+e58PkKqn2rlgRHl6zje5PGbYDo4RqAUeb3Sw1omI1bgzvQ77iVjq+7C91/JdKaVtfa91XTNSf8CqWo5VtTSjjmF3iIPJrcvEevLY0xmnZf8cKc8WaO0x23bQR6AWAF5CEHBu9g8AwC+50Qq9etpWV7TDWteR6uk6eh1HaLOe56+7CzAzdwjgOfbckYUnSQ1zYx6CtADAW10x+uusnrV729a15UbMATvDdtBPj1qgSPAAniUXrPU7v1a8D9Q/Gxc8x6g/YBWOV2Vxm7X179wc46W5WHNpc+Uo5TuqPPFnqbLk5rC9YzsY5/v5fH5U7J9SkyTzXEeCFg5Qfx6sQ0eGbPSWoZa/3/Oc7Jc5uFi4lu88V3OsPUb9ASu4+1h19/pbzVbO2cpztzfXx/f71aMWUgG+8MmGpWX4XermRupJk2euG9jnrY0hAADeY7Yg4Gzl4X7mqK3Ygj8CQM+U64WZm7TcdwEAAADGuuJae0/+Z5dJkJaYQG0DD2B5ttyBMdXD9g1atvVoXdQC4OHr1PvhZ2/aNwAAAE90RcCyZR2eI8DdTH3QIf6B9gSH4qCf5dZarkVrfrNv84gTUWqC8/CzcIqE1MTkYU/2ME2c3jzSAAAAwFMI1Ga0BH72BocsN89yvcHVUvo95VilrkauJ/VZrl5r5RWkBQAAWFduOsLcs2RS4o5AueVq6whHbqbySnVICtO4PmUEUx/wermDfer9rVcnY2312nqDpGVqBlMiAAAAzCv34OnU++F7n8/v1+a5kZi96wjzDv+P0+eCuKbMZAQ9anm1eIj9JnfHLVwuTstxo+5ACqYDPF9pmp1SmpblSnk5xwDAeKlAas+yqTxK6xgdVNU+YBQ9ajME394jvHALe2G2Hmj1sv1X6gFgpc/Cu47xXLWptJvUsJLSugF4llyvlliqR0zqvRbO9QBwnXjUZa6TVSjudVvSkxaupEctfFx8jdIzN23qorn1de+6AXgWx3wAeIfUQ6h5LvtZoBZYkIM3AKOkRmykXuemSErNSZd7wEgstxwArKg3oJo6P+Ye5FU6R9fmoa2tI3wv9XnLuT61POwhUAssw/yAAOzRMl9dfCEYv5+6OMz18sldMKYu4PQSAuDNWp4L8/n8GfzMnTtb32tJ2zLSc89oUCgxRy1Lyl1wxfPM5t5rXYf5Tq9Vq28nPQBiLUHOcJ67WtoRF35xmpb59AAAQKCW5dR6xYT/595r4aIJAOaW6l2z50br6Cc/713f3vIDwCzOOqeGo1nc5Hwm+/UXUx8A3UoHz9JcfuH7cbrc3D69aQB4h9RccDOeC3oegjKy/LlA8BnreiL1B7DfWdP6OPY+lyDtvwRqWUpuMvDePDYeGjJWbgL2lonWU2n3pAHg+cLzSWu60rno80lfVOYeQBL+XZuLNl7W3LTP1tLOq31Xer4Td9+wvnv9wNyc52jhe/I7gVqW0fPj9dCQe9SC6Lletnvyas0HgOdpPYfunVf2jHVdfd4vnUef2AYZbU/99TzopuVGwdFynu2p7dlZ5Or3SYF+nk2HGlr4fvxJoJYl9P5447SlBmytEV3KN7fupz80pNRwzPUiitXqoDWv1esSgDlcfX5+QnuA371pf/r+nqun00nuvRZ3Bvp5j9JoU95nT4zlbQRqWUZp6OHn0/cDv7pXa259T54GISVXByO23QUDwDsd7RF2dY8yPdhoMfNUXXHepe9y6/pby5obndWT3m8PrlfrHc57OAbXCdRm+PLM5azg3hly0yOkzLoNe8WN7FxDvtS4z00jUZqzNpUPAM83oj1wx5QEV65Lz5X9zq6/lafqSrXLSmlq66+ljbfpSPqZryM+H8/k4D1m/m7Mfpzg2QRqeZStUZBqwLYMEUo1OFLBwlrDJU6fW98TpbZv73t70wDwfG84p7KuPTfsV5qqa8QNkp7fcO/6Uu3FFXrv9dTJyoF+APIEallS7qTfGhDck3fvujRMIC11YaHnBdDD0Ot2Rp8cs6f+Wr4nPeu+ar/l1tda/pnP5blOHJsZytu7r1cO9AOQJ1Cb4eTyfFfvY98pABjH0GtmlNrPM+7r3Pc45Yxerz3rP8us+6X0+smBfvbRAQKeR6CW5e3p5XBm+tHLw9OUhh/6nQCtDL3uK8sKw75n1Vp/qZ6atXSpXp7xCK3ZpurK5duaLrf+UtpUAPxI+hlvlqQCnLOVcXNGoB+AXwRqWV7vxceeC60jFzep3jYlMzfKAGBmM/ciumvodRycOnNdT9RTf0eC/kdvBOxd197vwhnrb6mX0elXtHqgn7F0gIDnEagFYBk9QY3SBXVrgzbuhaNnPczN0OvfpY494bQMlM1Qf6bqeq+eGwKrBfoByBOoZQlhQ7kWfIkb02HaOJ/UneHacK5coz1On1t3ar09aeAJUnf/e3ubly4mW4dt1oYZxj1E9jLsGMYy9Lou137YyiEgV7a3/np7SdfySbV9z9h3uTZyKW1Ypta8t9e+e9cQ6AdYj0AtS0g1inNBm1QPmXgIT5wmTt8SxMmtJ5cuV6beNE93djDrzPzfsH/u1Fq/R34rd/euA9qd0SOspafa6PRnag1gk9Zbfz03FLfPW9bdemPiiNxNjFjvNm55jyj/G87Po/ZzS0ePkZ1BevM6uyPK2zq67OkAAcxLoJal1HrIxfbO15NrCNYubHK9bHNpWy6SZryQOvvEv2LDYsb9NLtUL6GjRk1VsOWVyqOnN36pB358YylcLpUudsWFOwDtnnAcFsS/z54geE5uuVTHlBF6y3n298z3GFjZX3cXAM609VJtaTy0nNDDnq9H192aV882APmHYPTK3fxJBWBT/+fKkeuVH6dN9corrQ/43RkX6duonDPXwTu0BOHi71vqvdLr2rJn6yl/S7rw/1z+K3Mu54g7R288kTrkTgK1LGVvY+yqRlxuGNxZecPqzhj+eGbD6khv/N68tjSlbX3DMFDIaRm5MlppWoMed7ZLrlz/6s6qv9YgbelmXy5N6mZgKb+z9Ja/Vtb4xuTV23O12rk/F7jOpQs/b7leSQXQ4/XG/1rez21PrdylQH1q3QArE6hlKVtjLGy85E7cPWnj/FPDlOM8S+tJvRfnl8qrlGamYIwGECP1frf3/B7ObLxffZGYW58LFCCUmqIlfD1Tu2JGR+svd67acw4rpc8d93PrPnqOCNumrXntHRZfy/+p57zWm1Cp65CeYHe4vtyyR0b6tATVe8odpzXK6E9v3nZ4EnPUspxab5bSsI89PWFaltn73t40tD9soXZB1JoP47VeWMbLxA32Fq3pZrwpUutVu5mp3HC21A3Tzyc/d3Pqgj9Mn7pB2/te7nySS5e6kTz6d5wLeDletNlbfz1tj9Trnv1zJO3eNlDqPDyyPZXLN1eOp2lt55Suebble9bXmrZUrtRnrdsQ5rGnnLO14e6iDsbwfeJOArUZfpTv5IC8htRF9Z4Gams+jJcLetQa/+H/qbxyQZrWvFLBlbi3e+oCKnXhkus5EudVCyyl1t0avIWnin8Dca+yzycfEA1/d/HNkFTaUjAqtY7SsuG6c8GuM4K1Z+X9Br31V9ufqWDpiP3Sk0/4XRy1vju/W0//bh8NqJ9tdJtkZOD483lPp4w9HSCAOQnUsoTchdDo/J3M1tDTi/KNPTFmVxpCVwrW5vZXa3C2Ja/WNKN78ta213cV2tRuzrSkr503Wnup9aTvyZN5tdxQbNV6s6+1x3YqbW0bUj2+W7elt/xhnvH7pRseLWVZ3cgeykelbkKdtf5R5X769+Pz2dcBApiXQC1LOPsE4wS2Lg2QNbUGXVvM8B24ugwzbDOs5K5eaG8fwv02e85tR28K1nrs9t70y9043Bts3pum5Ybt0343rVNglILx4d+5fRZ/Xlo2XH7vSJ+jNxRq25ta99mdfGaytwMEMC+B2gwHNJifHkh8PvsvIHuULnbOXG9rOYA2V/QCO0L785lW36+rl38Ve0fh5ILxvaN1jixbc+SGwp4A/du+ryM7QAD3E6jN6B3SAW8x0+8idVd9r5m2i35nN0Rz+Z81lK93+gd4q1zPsNzrPb25DOHmqNX36+rl53x3tqO14YGnEagFXq/UwHvLAwiulqtzd/2BVkd6YB3pSdZSntr7Tx/CDfS54mbN0XXk5kHN5Xn29AN7t+eM8vTM/7ylm32EB3Cfv+4uwMwMFXiPbf6e8F/vsm/wxEZCbf7ArbfT07b7TqW5zsLPY+FvrfS7S+Ub92gL84nfj9eRWk/q/VT61OvcenvSAADPsXeEztnrqC1faiOf3Ybem/cZ5WkdKRWPohiltU0MrEGgtkKw9vnC4FB4wi/t9z0BXcaJg+qpO/vh37mAYCnoZ9+eK/ydhfVfauiWhgtvcsOec0Ofc8OcU//H68itp5QuznNvGgAA5pfq6NITLE5Nr5PKq7cDBDAvUx80MF/tc+VOYNs+LwUB32am30BLMK+ULheAa10HY+yt4979VmvY5uS+87WAac8xozX4+uZjDwC8ScsUA6lpBXoCc7kRZan5tmvlSQUSU2XKjVyrvZ/Lq2eduTpqWb61nnrl2ot780p1PHE9A2vSo7ZR7uDH+lrmlLPvnehZV8/Qu5bAaar37N51t+ZlCg4AeL7aqJ0Ro296RhTl8k2NTkoN7U91himtr2XEUes6S3nEn9fWU6unI1qnRWjpKJCqS2A9etR2KN15i99vzcty9y430szbOWI5mMXe3t1X9QpPrWfUumfq2Q4AjFW6sVtbrrWNP3JEUc9N8NpN69Z8W9tBR9tLe+vpDG/vMHQH7W3uJFC7Q0sPzBH5We785XobNK3DnXusstyVNEYoyfV62P6v9YQopQ3zT93gSA21K/W4yPUoyfVQSZWplA8A8Hw9QcOwzdK6fC2YOtrV6xulpdyt9d6y/Wfe/AfmJVDL6+VOdrn5knKfMcaZDQ8Nm+eo9bwIX/ek3bu+I+/tTQM8z9ntizPzn+E4pf54up627CzfqXiqgp5lRqz3aqk2XKoDwCz7B5jP9/P5/DhI8Ga5OYvi93qWf5tVGhurlJO8K/ah7wlwl1WPP7OUe5Zy9Fq13IxXm2Kv9F5tWoLcw7BqAcSWaRdyZQ/X0bO+0oio2ns9ebTk2VLull60pTSt29a6HseT49Qjd/l+v3rUwnYC3jPnUk864JjUlAVn5O83DQDcoWeKvd7RN3tH6xxJVxrh1Jtf68ilnjxGjWo6mubISC3geQRq4fOOk57hgKzu7O+B7xkA8FZX9yBctcfiquUG1iFQCy+yYqPCfMAAAHCOq0cUldY3YvTUWSOwjLwCriJQCwAAk+qd+7CWbs9TxnvzmIn6g7Krv4+9UwCMzH/GfAFiArUAADChlieFlx5qE6drWd+Rz2ej/gCA1fx1dwEAAIA/jXqIzei8VqH+AIDV6FHLMnqHrm1pWpYr5fWWRnfLfFG5z8N0tc9T+ezdRwDwFiOG3Y9Y/6q9QtUfALACgVqW0DJ07fP5/K8BHH6Weq/FmxrTpfpprfuW4X6pfFrzB4C3urs9svq5Wf0BAKsw9QFL0Lg9T+3iYdSQQPsQAPb5+fm57QbyE4KM6g8AWIUetSznaIM3Hmafe50amh/2AC1Ns5C7GMgtd5d4W64qj4sWAFhH3KZxHu+j/gCAVgK1LKW1J0QpXTzcPg6+5ua2/X6/1eH6pQBuan0ziLf57HLdPfwQAJ7orHN4nOdMbZiR1B8AG8dp7mTqA5bSOnRtS7f9KynNd9vyXipNz5yvd+t9wNrRst85/BAAVrLdJA5vFoeftSwf/53q3VlLsyr1BwCsRo9alrZ3GoGre7Xm1jfTNAg1swWYAeDpeuaQr91gzuXVkqa1TLNRfwDAagRqWdqMjd3c9AgpM5Y/5erpEQAAyIt77Y5qm2nnATgWci+BWpbQ2hgNh5zFc83GB9tUMDU1JD8e0labizZedta5aT+f8sPN4geNpYbxtdRz6uFr4bpme8AaAMDM9kzj0GpvO2y2Ni5Aj9y17sbxjSsJ1LKE1gPj3nllz1jXKgfz2lC+1mGDo/IBgDczv+kxb6w/7ShYz5nHqrOPg0895tQ6g8FVBNnluAQAACAASURBVGp5ravv/OtpAACUnNlOeEM75C31V3v2QThaKTXqK/debvlcD97SqKo4DfCnFX8fTw1alo6rK+4n1iZQy/J6G4Jnpx+9PAAAhFLB2FywtTZVVSlAGz97IfXcgtz78d9P8NQgVcmT9h/ACgRqWV5q/tNa+jPzL62vpbF6ZoP2jY3LJ0ntv6t6rrjhAABz2RMM7Z0mLP6stV38pDbn2+epfPv28x4zPlOGdxKohZd4y3DAJ8sNP0w94O6sdQMA75XqiZvylHahNm5/pxN4Ct937vLX3QWAFtvQq/jvVLrccql84vfjdeSe/phbT25d4fqOpgEA4L2OtAtrTzYfbdU2bDjtA/8Kp8TgXKU6rtV/6Vq2JT/7F+6lRy1LiOfJ+nz+vMPVM4dWnCZO3zKZeG49uXQt83e9aY4vztP60I/c9zf8LHxNmakpALhK7hwdn7/D9mqYtvTAsdTyqbxyn6fyXtHKZT+TUVbnOxqk7ekFLUj7u6ccv1ibQC1L6ZlD6/PJn2j2zhNba5ikgmOltG+b44sxSgHUK25YkGZqCgCuUDsvt85Dm5p/tiXPo3nNTtunThvxPj3Xo2fkD5xPoJZH6zlRtTQ4cr0P96y7NS8NIGJ337AAgDdyXnw++7idYO05Uj3Xn7CulagT7maOWpay94B51YH2zHm/nCzYa+vR2dKQbmmY9M57xe9SQ8xy81Kn3g8/sx8AAJ7hysC3IHuZuuFOetSylNp8Wrk5tFrShvmnpjAozcvVMu9XvMyb5vhiDqMaZL6LZaamAHgmx13gLGccW3J5Oo7llZ450bpcT93OdK3fUpbUM01ay+57106gluXU5sAqzaG1Z/6slmVGzgX2pDm+GCt1o6H02Zk3LMgzNQUAd9hzwb83KLGKnjppPa+WAhWrnZtnChKRHnW1d9+0TOk3al1Pkfo9hJ0nSvbeyNs7zcIZ+6tWltz1IeMJ1ELACYqZ9QQAz75hwThnzKW9J28A6lboVdt6HjgSlFjJyBFqtUBF/Fnv+q6ue3NxziM3CmuP2s2Dket6itwxIh7p9la571Hr8SM1mpA8gVqWcHZvPneT4V9OoPcwNQXAGlaamqo0FVfq/acGJeJRReF7rY4GKp5I4OUaceA1fi98HX5eyqe0rta0T5Pb3iO9XuO8a1OkpdLG55zS1Iy5sqbeTy3bK3fj6m3fndEEalnC2T90BxJWNfJCsWdeotZG3pvmODI1BcB7pC6kZ5Yq5+igxApS586j+64UVEmd63vP/6UylgI0La9z+c3+fX6D3G+19Lstfd6ybG152vUE13N/5wK08bVA7XV88612XXF0e1OvN27utBGoBVjYyIuplhNm6/pq6Z44x1FPw7jUIK697l03AOdJ9ZKaWe9N0c3ec/YKy40c0VILpKSG/8ZBmVLgJlfulgBOKn0pP20LOCb8bdeM/L3lev+3pj3LKufJGQjUAnCpo0MHUxccb/K27c4N37rbG3uNA3kz/F5L59GjQ1qP5nXXcrmA5JF8j4gDqDWtbaPeIExLD114m9zvZc/v4upRFz3tzJa0rdMYtE6nUbrRxJ8EagEWkppbKPVZ63C31HCaOP+WHjUtw+lqSnmvatapKVaSakzO0Lh7Y69xYD17LrCfeLw6s12x55xU69262due2nuevPvc+jZP/K2tKu71vtnbtk5NX7CSXKea2drjTyVQC7CI2pC01uFu4fKlAG4qn9b1jdrO3LaOXN+ZRjbOeu6Ql8xeZ0+g1zhwp57zxaigxMxGT21wR6CipfdbTzlG50e/s+rXvtsvPC7G79dsy+SmJAnzj/MtdXiJPytdD+aOUUfT5spSKmdcB6l68V3NE6gFeKhRw19a8zHHEXeJG8JxT/FSr6XUZ7n39BoHZtZ7LDkSlFjF6G1pGWmUCqTEn7UEX8I0taBJS++3VPq4XL2BeoEWnqbUKaZludzrve/nPmst25Ft6E3TWk7HjDqBWoBFtDSgR/XCa82nJd2b5jiaaWqKePnwdelu/6xywfnSxW2qZ2qqAV7rcR73eDhaV0/qNQ6szfHlXz1tn5b34yBpSz6twZ7Wz3vz932AdfW0GbUv5yZQC3RLBUz0DjvfWSfUs4dZt/TyeEJjoRT4+3yun5qiFMBsCVbOprZ9Lcsc3Va9xgFYwezndGCcnk4Xq3TQeDuBWoBFlHph1gJ3tR6bm1o+reszx1Hd2VNT5HrhppZf3Zn7Xq9xAFYhCAPv0/N7d2xYg0At0K0UAHLwP8/RXqi1IXatQcO96+pJs3eI4J3C30VpWORVU1O09DgtlXVFvYHQUQHQt/QaB3i61aecubLcK9cTwMwEagEeZlTDuTUfDfVfVp2aIl7PbMJe06G4R3f4Xqn3dS6vUq/YN/Uaf0IP6yeb8TcKT7N6sPYK6gfgPN/P5/PjIAv0WrFH7RMalT0Pjjq6jpaeiSPW9yS5qSm212G63P4L04Z1nKrvXPAwtf5cPvZjmyccP3LMMb6OI/vqyd/hK6i/d3FuzPNbmJv9M4Z65C7f71ePWmCfXBBoVk852fZOFzB6HWes7ylmnJqiZboI+7HuKcePlCdv2xOZTgOuMXqKnKdQHwDnE6gFgAtdPTUF+z25R9WTt+0tWubFZr/UyCG9z98n91yGt+z/lTplADyFQC2w2yoXibmA1spzMc5c3z2etA9q85xePTXF0fxXNLpOnvI7y3n69r1BLogEjPO0NmQP5wmA6wnUAq+2YgP0aRcHT9oHM01NMfs6Rnva7+JMemM/iwcfnaMUBFfX+A7As/mNc6e/7i4AsLaZT2Lf79fFK0DAMfGZ9KwFAHgGPWqBw2a76F9hOgYAAACAkEAtsFvp4Qp39uwRoE3bE8B+8wM0zmZ/3Ocpde+mFJwr1VN5z++ttyd7y0PLUmn2PuzMsQTgd0YgcSeBWmCXVKM+nGpg5RNby4k5lab1Yq71AuyKh0WV1lHbx2fqKWPLNpTyaXkAWK0cR6ywP7Z1Ha3rlnxyeZ2xL1ap+5Kehzr21n24jhVdEXzaG/RftU7Z58j3I/d9Sc1NvHe+4tWmzvAbAuDJBGqBbrkL062hv3IDuuVCJZUmdWGVW3ZPoOQsuX155z5uvUit1VNLPqU0d3yPZ9wf4fpLn4/YZ7llW/M/Yta6bzEymJ0K9Ny9jXvXf0XwqWUdqWAa6+i5GTJqfQDAe3mYGLBL7kJi9QuMlvLnera0ql3U31GHW8CppRxnl681/1q6vfsydFcPo5n2R8s6Ru2zzZ09u2ar+x7baIYwiMx7rNYr8qm23962L+LfYvz5HWXJlS1+L7dcKl38r+X93Hpz5YjLlFsW3qT22wPWo0ctHODkl/fmuin1/hrVW/Os+u0p11UXmXcFw2r7arbtf8pvLlXvYS/PUp2MrIPevHrSt/S+H7XcFb2Pw9dxr/RYrfdvLu9UvrXvQUvv6Fw9xt+5Wjlby5/7PPXe3mHsJXf3jl5VaxA89z0tfY+PKuUTf4dyx9L4e7gFeEo97OM6qR27t8/i16k08Q2nME0uffw3AKxKoBY65S4u36Tl4mKFurkzsHX0AnzPcrWLuSvKECuVaZbAY25fHd3+GffH5zNvvbf8ZkYEtXOBt5orf8vbcqmy1YKYrXLb3RNQCctRCqa0BGtagzK54FNrcGj7u5SmZx2573GpHmqBMu7Ruw9KNxK2/VzTsu97jlm5/FLHk5bytdw8az13lm6atJQB3qr0G3DugDUJ1EIHF0v/urOXIeOUvs937+ORPWRa8pjh9z3z/mh1Vj2eHbRaue7PuIHYGgAtLdP7G+7ptdgizq9nf6UCq7V1jA4YnfU9n+FYd5c9NzJS+/TojZncdyYVuE+Vo2f9V+/zvevbW77UsUmnCgBWJlALjd58YROLe/tsRvXk4lw9AZMn7OPZg7RP2h9nB2k/n7FBhyfU/R3f3bPW1xIMPrL+VCC5th9by9Sb9k5vD9Z+Pu2BvNT3I3U8yC2bu+FR++7lemfPZs8NtFraEd/NGesKAFoJ1EKDvY3GUi+Msy/yz84/DF7E779Z63dlheDKE/ZxbZh0S5o7enDm0s+8P1rqem9+oz2l7u9ef2+wavQ+PXJufnuw8u3bH8q1l3Lv527ehJ+Fy8W9PFtuDoT/18qd61Ea5p/a36ke4HEP9DionNquOH1ufan1pnqul7YlF8BOlRveJPV79juAdX0/n8+PHzHkHW3wpXphnXXRWlv3FetZqYGcC8ptSvstlaaUZ+5Cpzf/3DpWVdsHn0//fkjVd5yuluZN+yC253fRUte9+bSWoVRuftcaWE2J91f4XrxvWnrDlr4Lcfrc+mqBrlo+tbLnAlKtx47UenvXlyt3yp6eimff1J1NLfj5+bRP2bHaMefq8l554xMot5/p53jFXb7fr0At1AjU9q1npZPaSmUNrVrulFW3ZdVyt1h121Yt99XU079K5+cVHQkstgQw36Slx/FK35cZgrR3lAPe5m03387keMVdvt+vqQ9gBqmLxc8n/9CJll5MTiwAQIu3tBlaenuPXEdLnj093Xtvil8dtCmtLzWVAcCsHKe4k0AtFIxqTLYMeY//Dz/b3o/TxOlbeoAAAG5w8sueXrO5gG9vL+3Wnsx7v6sjR4QdXZ/fF5yvNv0QsAaBWrhAb8O1ZY7AFEHafhoz97MP5mOfPJcber97Sj3Yp31a6iq+Sb4p9Rq1D4C7OQ7B+gRqYUI9J9jWedT25P106uJ+9sF87JPnE6x9Fvuy3Z4eoluw9kg+KaWHMYZp4vXVHq6Xmy4r/Kw1z9R0W75rMKfcQy7Zx7mVO/11dwGAvFG92rZpEpxsANjoOb0+F5LnC9tPo9pSrfPShtNcheUppYmnz4qDrnH6Uh65qbjgybabM+FvJHXDpjWvMI/47zDN0TJ/Pn9e8/m9wpoEauFE4Qm55bOwUZ3qxZA7qZd6TThBAxATdFmfIO3cSvPbjpz7NRdA6pnHtiUItTdQBauJb1TE/x/JK5XP0eN4rre7YC2sy9QHcKKeuWl7TuCtc6sBQEkuWOscMp8zht9zjt6HiB3ZtyOCPC0BHd83mFfu9+mGLKxJoBYeQK8aAPbqeagl93GeX0Mc+KzdbB/VhruqLajNydu1zgvdMq9zvGwqH+B9BGphYalpE1rS9jYANBYA3sUxH/rlpp3a8yCuVE+43HRZYd65B4Hl5rqN308tl1oPPFl4rZS7+RL/PuL0Lb1ZUwHa1HqBdxGohYnVTtC5J/nW8tFTCgBgrD3Dj3umyWpJ0zO1Vun90fNowhPs/S33rqNXaU5sYD0eJgYP1zLsrmV5J3oAgH56xsEzhL1lZ5GbY1oveFiXHrVwstRJMjX0rDZ0LTV1QZxHj1p5AAA4TtsK1rPS9APhtAnx+8B6BGrhRLn5wVrmEYvT1l6PKGPq9WalxgoAAMBIqTmdw79TvVv3/F16IGGpbL3LAHMSqIUT1aYMODJv7JUnYdMeAAAAb9Iyf3Pv50fWDbyDQC2cKHdnNaX1gRG1AG3rNAYtgd5UGndpAQAAeCrXu9zJw8TgRqng7dHeq9u0CfEUCfE6nHwAAAAA5qFHLZwoNY9R+F4qmFrrwZrqVZua67ZUjlR+8We5+XNL6wEA5lC7Gew8DgBrSZ3bj4y2bWkX5OIUR7Xkm3qgems5Vo5ZCNTCyVrnNtozB1JPulKa0eWBvf7++//+9/c///y3OW1L+r3l6c23tA1hfql0Le/tKRMAANBmxiBfKrD5/X6LZa09MydMV/rsjGfW1PLNdU57g+/n8/mZ7QsIs5j1AD1zmWYsH2uIA5ClgGTqsxkCmKVtyP1d+6yWHiAnd1HjPN1P+wZYgWPVGLPVY6n3aa1najiqNw58tvZSPas+cvn2vp9LN9t+bPH9fvWohVWcNeQAZtEaeMwFKWfobdq6bkFWgPHO7m1zZv7adwCUHO0126ol8BuXKVwm90D10nSMrXI9bJ92DhWohUU87eADZ9qmC9iCt6m/S+lqeeyZDqGnd3DNDEFp5tHTUI0b8mfNN1bLu/XmY5wu1TOi9YJi77a6UbqWFffTm4ZzAjzBkWH5dw3nD4OoLT1Wc22uVK/cLc84/3hdo3q55spR2uaV/HV3AQBgtDiAGQY2c0HZ3GepdPH8uHvl8vn77//77R/khA3h1rm+WtMfLUtLupo4zZ750482zldr3IfMNw8A4+TmhI3bV6V/e5a7Shhw3bt8yZVB0yPbcTc9agGYzojeoqlep7mg5xlTFrRsQ25e2tQctZBy9Mm3o3sa1PJasVcDAPBuM4yuKfWCPWMdo/JtaWv2jMjaEwxerf0pUAvAVErB1RHB25FyZbtyWoKR9cPajjZC4/nF4r+31zm1h0qGw+FqeeWebByvJ5VP7YEbrfOm1coQb09tm+7SWucAwJ9mCPLFUwtses/vs04FkOpp3Dq9wRMJ1AIwjTDAGU5HEMrNz5oK8Pam7ZVaJrUNZxKc5fMZ0+shF6zsbSQfmfsslSZVvlyaUv4986bVylB7gjLzaumRdKQ3Ty6f2QP6APxppvN6blqClnNS7dwXt43iz8M0pYeJ5dphuTZTqWylm+G95SitZ0bfz+fzs0ph4Wor/Zjv1HLhDTWp4f2lIGScPtULt/YwsS1t6WFiqTKl8qltQxzAzaVpfU+AlpSW4Gfts5Zg555ytObVUp5SEDaU2o7ev/emm83MZRulNYh65LuZWr6WTy3/N+wb4BqOJ2Pkjt/spy7bfL9fgVoocTBpI1DLyq4Keo5cj0AtObneDqMDtbXegT2B2p5evC2B2t6evLletEcCtXpP3mNvoLYnnz2/JYFa4CqOJ2O0ni9o43vZ7vv9fv66uxAA8AZhT9wjBGlpsQ1fi4ecxVp7ptbyL+XZW9ZRattwprO2aY9tmGT4742uuEgMfzsuSgF4u63d4XzYR6AWgOn9/ff//RbkTAU84zSt+ebyO0NqqoTaurc0e8p41XZxnzgAV2oIh3ObpdLHAbwwaFvLv5Rn2CulJa84XZxPqlyp91Nzk6W2NdXjsaUMPdt0l7CcYeD4bcHaK/eNobIAz+A4ftwsN61X42FiAEwv7o2a6lG6p8fqWT1TW3u91sqceugZhHobv7VAbu3v3nz3TgNwdJ09r4+UoSfd1XLDNlPB7Cfr3c6j9WJeQ4D1OX5zJz1qAWBCqWBvT2A5fkga3GGFYNUKZdyrNZj9dKne0bl0I4K0n09+uhEAgBI9agGYQtxjNteDdnt/ey9+3ZIu11O19b3S+sPpFFLbUesZXFMrD6Sc+VCMUt6pofa9vQ3PCqR6UMi/cgHFJ9RN7aF2qfefHLwHoM55gDvpUQvAFLZAY+7/ON3n828wNA6Apt4PA6nh+6m0tfda1tP6/17huks9Z/Wq5fM5N+BWy3u72Nn+zdLL0Lxp/wp7gc5SL1d8T+IetqmHraXmNs6lyc1ZPPtcxgDAPPSoBWBKrfO8blLB2ly61LpKeZXy2PMAs6t6vwrQcrdUUKonWGu+z2NKvUdrnlrfqfmX98zdfCQNAECOQC0A00hNS3Akr71pwzLUgp09Dw0rpW2dxqClflJprgwQc63UtAKpv+P0pfdSeaTWEefTKrXuvXmRlntoWMuUD/E0AGF+ub9z0wbUvlup72nYczW1HADAU5n6AIBH6+lV2po2le5o79VwGoPtdZynYCuxcFqBTal3X5g+DoblAmZh/rn/R5S/1NN2pikTVhLux3BYf26/pYb+175bYbA1Dry2fLdKaVLfQ98DAODJvp/P58edaUgz1LKNB3AwWu5hX7HcFAW5uWlzn9ceHNaSrvZebbtyAdhSmtLDzWrv8Qy5wFvquJzq6ZjrMRvnkcsz9VmuHLnyl/IpBQ0Zq3X/7vl7U+t1m0vT+j1YOYjruw2M4FpsDPXIXb7fr0AtlDhAtxGoZbSn9hx96nZxv1xvxfDvUqC2NcjaE/RtybsnGJx7jzFKdbs3UHs0wDtT22KGMgDUOFaNoR65y/f7NfUBAHN5ajDzqdvFvUbP23m0R2I4jcH2Os7TxQ9HrNxrFgCgRo9aKHAx2Wa2Xi+sKTddwOqeul3MofQgrp6HgOUe5pTLtzZsfW85a8Pla+thn959GIvnl039nVsulXduTttS+c6mfQOswLFqDPXIXUx9ABUO0G0EagHew3F+TfbbMeoPWIFj1RjqkbuY+gAAgGYuXAAA4Dz/ubsAADUrz0e3YkBDfZ9PHd9L/fe7e9g5AMBVtHe4k0AtMFTpKd9H812NYNC1VqtvdXwv9d9nxfoCAIDVmPoAAAAAAOBmArXAcLWnPPP/n+aojgAAAKbiOo07mfoA4EZhI6A2tDjVYGgdjmx+yV/21MOReucX9X4P9Q4AAGsRqAVOEfaqHX2Rn5sDtzQ3bvxZ+LoULK3lGTq6naX6Sn229cptLd9RtaByS9C5NTCd2q6eoHZNTzniNLV6P7tcK9XzkXLFac6s93jdLWWLyzcyn9HbuUK9AwAAArXAieJA6IgL/VzwsRSUjD8LX7cGcHN55pY9Is47V39bMDy1DaO1BJ1qddGSZnt/T/575eq3t95HlGNEHc5az7n1313vqXWXPt9bt635nD3UbsZ6BwAAfhGoBU43MgCRm/+2Z17c1t6+I+baPbJ8GBjJlTMs4xUBnlI5alqDPHfNcZz6TrTU+yij6vBIPd8RiLu73nvyv+I7fNX3f6Z6BwAAfhGoBS6zNwg0ItjZkkdrj7GePPdMS3BmsOxI8GhbvmUu3RFp4vWH9X7mdA89ZTsreHVGHY5y5zafXYYVnDGliZ6yAAAwB4Fa4LHOCPycGdQ4mm9Lz+XWQHRp+aOB0qM9DWu9oPeue0/9n3Hz4cw6HGHPNs9S75uVA709237XDSHmZJ/3yU0Ps1GfAMAZBGqBR9rTY7O2XG4+0CN6Asmtc2FeNddlSks99vTODbX0qN2jZ+7d8P2zjKzDI3V1dk/L2eq915H6uXMqgdXrHQAAnkygFnisOLgwIvBUmh93T2C4NW3poWEt88auHmiJ5+s9ui9b53rdU++zmDFI+5R6H1E/e29YHFlXLc3s9Q5XKt1QGXmTNXVzdU/Peb9RAHgGgVrgkVI9X0cFVuI8rwq0bEGUUplKy4+w+nyWvWU/Wu93CffT3p7Le5bNeVK9j6yfO3st59LPWu8ct/rxezW90wjtbU/c2UMfABhPoBZYynYxEgdLws9rUxeEecT25nmFuy6wS718cg9Wi3vktaYJ15fqRZsrx5muWteoOix9v2v1XFr2and831N1Er4+UrepfEo97e4Kql3Z0xcAAPidQC2wlFTgoHVY7970R9I8QWk7w0DqiDSldE+v7xnq+el1XFP77o36DrfmA9yrdoMsJ3dzrUd8czL3OjdVSaoM8c2kXBnvvDkKMAPHPe70190FAAAAeIKe3ujbVCOlKUdS/2/rKAVi43Sl3vzb56X1AgDXEKgFAABI6BmRs+fBouG/PXkfGWk0y9ROAMC/TH0ALGGGOTPfRH2fTx3fS/0DZ4iPLUcezrf3AWN75dZnGgSYV27e/I3f7D5uVnEngVpgek6S11Lf51PH91L/QKv44aKfT/tc6jNf6MfTI5TMug0A8ESmPgAAAIiEgdlweoKjPfK35VNB4FQP3DiYur0Xzm0b/51Klyt/6kFlgrOwBg8ohefRoxYAACBQevBWHPjMae15W0rbm3fvugRyAGAuArU8wplzDZ49j+FVDeSzt+PM/F1E8HY9c40dmQ9xZFlqQ4Rb07Xmc7QcALFSoPWqea6v7t2qNy0A3EuglsdYsVF59cNs1BGsJ75o7n1K98iL7ta8etZZC3gcDYhcGVABGPUQn6tvMrmpBetKtXX8lmFd5qgFgIm1NrRzwdHRgcpaXnpjwZz8Ls+3Hf+2f0dvMl0ZpL1ifW6aAUCdQC3wavHDOGppS6+P5D2L0dsUp0099GRvOVeq11GOBkFLD55pqdNa8CF8injrd6n1/e2zOF1uG1L5pB62s+LvFLhGy7EoJBgO3MXc0/AcArXAa/X0fEkNPx+V9yzO2KbUQ1hS7/d6YwN0xHco91CcPfu1Fqzdk6a0bBgEDrcl9X8un/CJ53u3HXiH8HgRGjVFQOomUc/NtJ4bU6n08fbk0paWzZUtl0dtPQCAQC0PVusl1dKLqiVw1ZLvzD22WuuhtYdcy/qO5jHKkYusvU96ntkTt+lJRgUTwwDlGY4+uTx3rGl5KFnrk9R9l3mjGdsgswuDteGxaUSQNnWTqOdmWnzjKfws9V7qRlX4fim/3LK5spXyKK0HOEb7Bp7Bw8R4pFTvx57X23u1dbSs9/P5VNd1l9Z6aCn/akHaHmfvs9SF0PY69x3alJYJ5XoWnqVU7tJ3LC5j7nUu3/giMrW+pzh7G0fm35NXz7rOCjq/4fsDtIkDi632Hpt6j2u5dLk2VcsxeO+yLXmEZm33wcq0W2B9ArU80ohAQK2RuXfo90xa66E1r1p96DXxpzhIGfYuSX2WC5zXhnhv711xo6A18BqmjbcjVeZavrU6eppSz6tQrj5q9VL6rLdO99T/nfvtid8X4Dq5G/efz3XHl73ryZ1rz8jDsRbG2TMaiTx1x50Eanm9pwZxznBmXaV6Ql7pim0rfZ7SW55a8G3kNrbm1XLDY896Uvk+9Xfcs521eikFymv559KEPZpb86oF7cNl46G08d+p730u/3hdq/e+Pvt4eWb+q9U1tMrdgO1dvvU829LGmP33tkIZuV5tlFVvXnEbIzfSK1eOEaOLzrzW+Hz+bJ/5bcGaBGp5Nb07251ZV3c3Is7s+dKS95nbXuplGZej1dk9hc7q+btqQG5PwL7ls9zfvfnuvXgq5dfzujf/velmtWL5nXt5qvDGUklpFEycX+0Ymwo47bnplbuBlbrJVStbKo/SelY8jnG+uD14pH2Y+220nI9GdSS5Mki7vRashTUJnHeXbgAAIABJREFU1PJ4pZNTqqF6RO1EPvOJsnUY9OhtuLtOjvZ8GZn30SH7Pb1w9m7jmfV1tlXKuZqZfsMAd+o5FqXS7r2ZVsur9rr3hlhL2faUCdin9WY67bQvuZNALY92xwE2F9Cc+WB/d9lyPUiuWm9rz5dUL9I4cBmm78l7+7v2WW8vnFz5U87Ypjjv1N+p30yqzC35pnoDzfq7G+3MnkmlvFPfwd5eL3t+80e2t7S+XL619R2tfz3LAKBdrtd43AZpOb/2TLPQs95Se7p0faEtcL3U9c0bryeYg0Atj5U7UV697rvLUnN32VKNn6vKcGQ9uYDVngZWS0/mnvf2btdV23Qk/eh0T3Jmr4ne0QJX9N4Y/fsNP0uVv1YHR+tfrxegR+rmKjxNGMxsnbYjTt9yfo3zz91wbl1vnEfq/bicd1+TAfMQqOWRSj3/chfg4edx78HWz1MBrdZeiHeo1VOqYVMKQMfvtaZZQUsPwVm360i57tqmWeuSP6X2VU/QMXWBwjEtPYFSn22f13oNh8u2vgeM5bfFm5XaGSN+G7lzYet6W8qQOwfvkSvvjNefszr7OwU9BGp5pN4eiqnPc+lKn7e+N4uWemqty1p91fLqSXOFVNC99bvTm3+uN+LRwNWoodqlstaW6y2/IV9puSF5uR7PLe+l8kitI86nVa6H7ZGbBnEeR4cfpl7n1psLeNaCnbXhlHvyL+kZ0dHTEzqXtuU9v2cARsqdZ4/o7ZRxRhB0b3sr7KG70aaGdf11dwEAZnR2oyYOAMfBm+3fHmHD7MhNi3C4Vk8PySOObPdThfthU7qBkBpmlxt6l8o/9/+I8td6K+Q+S9VByzblhiKW8sitN/y8tFxufan/9+RfM+JGZetnq92cBGA9vR0FnmDvuX9r9wjSwtr0qAXgD4azzyUVqMyp9QztSX/Vvmv5XuWCtSmtPeF7vtOpYGpt3SmtwynPvjFyxf71+5+LfQE8Remcmev12pI+1XaNb3q3rrelDKkbzFs5euVGz9Au1S5Ul9xBoJbHuKK33+rU0e9qw8fDdKWhRKXh1ptUr9lQbtlcUCqXrtSYrJWhRa08jFf6TuzJp5amZdhfS54tFwqpNLmbBOG6R/f2DfNu1bPuPTctzvxNXXEucL4BYJQ9IzhGnUdzbZKW9L032LWngc9HoJaHOOuk9qQ7kmdf9K9YT/HQ6M8nP4djqodoPDw5ThOnbw3W5O6w54KxqbLk1jmql2uunmJ61R53ZBh8Kb+9ajcZRqwj1jpFwR3OXveR/Eu/yyN5twTYz+zZ8/ff//f555//Ds2ztK7P51Nc35ZmS9dTviu3BYAybVaO9myGEQRqgderDY2OjR7ynMqnFJDL9WptMdtwdtqkGoyp4Xe5XtOpRmcq4B+mLQ37i5V6a+c+y91wyK0n1Zu2ZZtKww9TdVj6PPV+67pT9dqTf6+zfuutvaBn1xog3QKvrfmU0t5txf0EcAWBOWAmArUAnc4e8twzHHvl4ey06b2RkEvfO3SvN+2IcraWPfd+6XVv3iPXPSL/HqVRAke09PY/+3e+BUZn6ImaKkMtsJtafoZteYqzbxCemb9zJNzH74/QqFFssJdALfB6I4f/XuGMQOgdw9mZk/18jqvqNezZm3o/lAq6hq9Ty6b+zn0eruMq8TQE4Xvx6zBQGi6TyqNHroetYOw1Vjx+CQgAzGXFcwnP8dfdBQC42xagyA3B3oTBjJa0cf65oeRh3nF5SutNvZdaf2sZSvWSG7LdUxcuROeW+y5xzNX1+vPz88e/0vvbZ3GaWp6t/86S6rm6BV7jQOn2Xhywbf1/r3DdpZ62Pb1wAYDzhNc34fVY6zJ70/SsL16mR+82reCMcqbyvLJO9KgF+BwbQr1nyPOe4dZHh4/vSXfmcHbmYj+dQ72O1xLUPDJv7B0PKwMA7pWaq7h2w711BGLrdAo9U8ztmaKhZZnVOm6cUdYj+3AEgVqAk7XMD3v2yXC1Ey5ALBVAbQmq9jw0rJS2dRqDljLt3RYAYLzcA+VKIxj3KE0vN0MPVteMcxCoBV4rNx/j6Pz3PqzoyjIAa5qhUT+jMwKhuQeHpaZaYF49PaNSn29KeaTStD60E4B7lB7wWpsqLhWAPSq+jitdu6amokuVvaXzUO36Mfy89FyDuDyl9D1pc+lzaXJlz+VbKtNVvr/Wp7EAKe4otVFPAM8y23G99JCw1HupqQ9q723v9z4MrJSmt9yl9Rw12z49Q2ugtfXirZR37UI5fF1b9g37BrhGzw0nfndkBGTLcTwOpsbnh96/t9db2Wvpcp+l8qptU2q9tXWW0vek7a3LI/WfK9eZvt+vQC2UaDi3UU8Az/LW4/qTe8S+YZ8eCdS2LN+bVqAWuFouQLVxrEk7Eoht7VHbGygM9QZgW4O2pW1sHYHSE0yN09e2cW+gNifVe7ZUF3ecr7/fr6kPAADgyUFaxs4B2NtzCuAujkXtaj1Na8vEPUA3e+v/yH5rDRy3rOvMQP+l0wkUAuGzEagFAOAPb7m4y02DwHOM/C63XNzNfgEIvMNbzuMjbIHN0tQCvfm1rK8l37P2Y2ueV3yHRm/jnvxm+r2Y+gAKZvqxzkw9ATzLVfNwwUg988a2Lt+zrlKa3BDP3vUClPQMA+dPqRttvcPpW9PkzhGlOVHj+VvDZXLpU8vnyrpnW0plak3fk7Y1fa3svWWIlzuLOWqhwgmujXoCeJYVL/T2BJevbnxzrtrcjKGW+fl619Vanpb3mNPTekv73j2PG62EnF/WY45aAACyVgvWfj79c67FPU1W217KZgqK+m6t6cz5Ge/25G2Dt3POWZdALQAAWSsGaze5nkW593Nz1D3BE7fpqNSw09xUCS1TF5SeYB0vwxqe/rsxBQc8j3PO+kx9AIHacCa/lV/UE8CzlYaQz3qMbxmSnJoXLpfXrNu51xO3KbbqNq5a7ieb/Xh3lrdu95M4nsDaTH0AAECT3EORVtI7B2lO7sEcNXqvwTre+PvMPTgHgOsI1EKg1Dh5Y2MtRz0BvNesx/nWwGqr1mX21kfL04mB6739JsrK090APIFALQAAj7RneoMre5OZw3Q8vQE5QoDyF8FagPsI1AIA8BgtgYXcQ8PuCpi2zp1L2Zl1J5gOAFzhr7sLALNJNcA1yv+kngCYyc/PT9d5KAyObv/C9+9gfkgAgHfToxYAgFdyg5Eesw8H33OzIXVjYNbt26OnTnr3bVh38XfjjBs/R/Oc+bsLwL/0qIWEsBGjQZOnngBYXdibdgZ61c5thf0T9xIvpft8/u2NHgcZnyKc6mSULei5/YvzPqNdfDRPbXWANQjUAgAANFohWLvJBShzvTOfHKwNA7ZHti/VM/WJQdCVvucAT2LqA8jQOGmjngBYVXj+mmlY8OxD7Pm9/bPCfkqVNVfuJ7ftznx4YC6f1BQJpdepZY7mGW9rLX8A7iNQCwUaLm3UEwCMNfrc6lw93oq9T3tuAOSCeT3bu8JyI26KlAKf8Y2X8HVqXtu4PLkevD15hsHa1OcAzEOgFhKe/mCFUdQTAKvKDQd3HqPXLN+ZUtBtTxlLPW73uGO5nmkfjujpBZ9Ld6Q8ueBuqZdv6XMA7iNQC5FU422by0pj5l/qCQBgbqU2Wa7N9sRelncP9T9jOpNcnqnetD2fA3AvDxODwNserLCXenqPnoduhGnP/A7E+R9dV+uTscN0Pev0ewD2GH3scCx6j62nZCkAl2uzPTF4F/YeHbFdZ83hOyrP2j584j4GeBI9aiHyxgcr7KGenq9ljrTSZ2f1rs49eGNUfrFUPQBr6/nNwyp6v7fb+S/+PTzp+3/WtqTaDqm2Qm4e2VQ+cbo439Y8w7SpZVOfAzAPgVoAknoeNpKba231gEfpAR49y69eDwA8k3PTfi09lvfmc2QO21Hz32q7ANxDoBaAqqON9dRTh0s9Y3NzIJfey/0dpqutt1Wuh60LGljDVSMAgHWcfWP1jLwduwCeR6AWIm96sMIR6uk9RuzTVHA0N7VC+H7uvVS+4RDOePk4j1EXY63TQ+hVy+xKT0b/fNyEANjrjGkGTF0A8FweJgaBNz1Y4Qj19C5hoPNoPi3BytyceeHnteVrrgyanv1wNQBgXqMeYnZ2ngDMQY9aiLzhwQojqKf3OruXXa737FEtgeLWbWsJ9F75gDU4qnQzxncWeAsjYH5RBwD3EaiFBA2TNurpnXIP16oFJa96sNaR/Fu2zcULADzX24O1b952gBkI1AKQ1NNbOtUbL/fAre117qFe8fuptHGeqflnU2XOBV7jPErbFqbJfZbKs7YeAOYx87zNqbI5r4z3xvP1G7cZYDYCtQAk9TbUa4Hc2t+1vHrKMzpt67b1vgczqd1wAeYw22iPJwb34oeSvsGbthVgZgK1ALzG7BchKz90bOZ67WU/APD55OfvfsKx1o05gDkJ1ALwCKWpBXJTIcxohTLGVg5s5rx1P5SmDuFaZzwlnnarPmAvnp4hF2RsTRfmmTo+lKb6mbmeeqS24wnnvafsH4CnEaiFB2ttdJ+5bo1ArtI7PQEArKw0z3vu9ff7zQZVSw/9TOXz8/OTfT/++2meul0A3E+glqUJRJaV5jAr9RQZuW4A1uL4Db/MPm9zS1lyQddavqmgbeuxwfEDAPYTqGVpApHAmY7MS7fCzZxZqff7hHWvLu81ujfik3s38rtcr9ijUj1xc+sHAPYRqAWSwe7PJz83WaqRnprvDFaWClLFQ0Zzy5xRltJv6qzPa3MYnvE7n6nee4x42Mzd82HuqXt4urfO2zwi2OvYAQD9/rq7AHCF+OJ3u/BMvU69H34WL7uCsNyphyyFFyGpHsnxXGPx+7n/YVW5i/JcT6Izjwu1fM/6PDwWhBfs278zzFTvvcLj395RHak8rtJb98B9Um3WWG7UWbzclq4nz1ybOU6jPQjnC6/zVr9mBX7Ro5ZHKPXkjOfYKj0IIU5TeyDDKnofsrS3V9eKdQM5ue9yfGPjinK0XDif8Xl8/LvCLPU+iyuPqS11D28z43Qge9df+o23vt/y3t31AwArE6jlEQQix+rZxpbgtSkReLNVA1zxDa1Q7r2ZzFqe0jQzqWVGTZ8Ava5o8+R+Ay2/jdLne9fbkm6V3qIrlBE4rnQz1TEA1iRQyysJRLYZ1ch/Up1AqGVYeM/3f8YgW+tIghG/89btH13ve8tRWzYV7C6N7hix/qOBKxipduzIBRiOjhSoaVm+NB3IzMHaWXr9AgD7mKOWVxt1YXrHfIItSsOEc/OLpS5ASnORfT7t86DBSkrTAcRm/P2vavV6T50P4nkdc+/FeVytp+55trA98Ga9UwXMYMbjIgDQTo9alhYGA3PD5nI9mT6fP3tl5Xo41QKRszaIe6aEiIMKrWn3rBtml+sxVeupNKpX5Fs9td5zN75qPYOvnp92T93zTrme46nXqe9675QGpeVyv6U40Jxq/7XkDzC71I01xzNYl0AtSxOInMPMwWrYK9fjsfW7/pTfRCpwd+a2qff7HK17nid3o7rlRndpio/a3Nep0T6p5eKpROJ1hq/35A8AcDWBWmig4Z6Wu9DJpbuqDu0vRpnh4j3Xez8eITDy81RvuSut+PstjbKIe7qkhpW3Hk/PtmLdc46W3uk9vdl7plIo/T5y60/J/ZZa888tP2PPfeDdSqMGgLUI1ELBVYHIWQOLtXK1XqC1XpyNqocZ6xL2qg33P+PzntEK/FKrl956hrvUervm9ARNewOdPb+VVC/gPfmbDgQAuIOHifFqLb0/tn+1dEdo7AMAodFtgzPaGql21Jm9Tc/uyZqb9mML2ArSAjNzbIJn0KMWHi51UbHnISC1B3Sk1pn6PFxP6u/SQ0fi9Ll573L56xEDAHmlc3E8D+zn83vP/NKDuuLlwnzDNHH7IX6/ZW7csDxhWXryDxlODKzEcQrW9/18Pj9+zKzsaCBye6/ldW7IXvywit58c38fDSymLmBa34v/rr3uyevo37X6KqUvpYWcq74nK897+KTfkf3wPs4FzzNqn5ZuPgPMItV2cbyC9Xy/Xz1qWVtLoDCXLk5be11aZ6iUT2vAMU6/N7CY6j0Sfx5uV4+zL2pLZY97yLTkFVs5EMNzaVDPYfX9UBrxsDdNqHRejJet5b23rt/Qw3H0efZNweg3bStAruOSYyGsSaCWpa0QiMzlU8p7VGCx1Au4pzxhmlq9jBoi2FP2PTRagCeqjYRoTfP5tN2w3NLlls2pfV5zdHmeaXQAP/UdE/gAZpI77sUdgIB1eJgYSwt7x9Zs6VqDjLU0pZPeGReQLeXvlbsAOZrn6HKeyYU+8CR7Rxn0rsOxkxmt1P4AGKV0TQqsR49aHq2lJ9CIPK/M58jUB/E8uvH0DOF7ufWleljFU0zk5uGNp51IraOUppQ+laaU/g3DZuGI3G+rNFKhpdd9Kb9ampblSnn5vf9pxDnx88nPB59LlytD7vwRv059D+Mpg8LlAABgBR4mxvJygYLt7zhd7b3t/VwwonThmMq/drFamgMwN4/t3UoX9q1DamElb/sel+bFTs2dXVsml3dv2lr61m16k1r9fj7l80pu+dwNsFTAtnZzrZSmJf9SXrU66ElztdFlmnEbZzZiyiiAs9WO7Y79sJbv18PEeIDc3Hh736ut42ggMk5bm4qhJd2VnOzhXfYcJ0ek47ja8bolsL5XaVREqgw5ubKlpl/w3QLgjUo3VYH1CNRC5O6pDWbV2qPXkFNYW2sP19I0Bz1TIIwYdh+uM/V6zzD51IiG0OzHuj11e+b29N7QPOMcOvP+Yj6jevMDnGk7Z+ZGhDpuwXoEauH/GxWIfOpJ8UivYWB9tWDlkaDg3nRxQC8OvqammIkvaHKjJEoB3JZg9Z1ap6GItaY7ss131tds+wkARgjbNvH7wHoEauH/GxWIdEKEe5w9vOvM/Fc4buQCf3uHz7cul7sZljJ6mHwtEDtrkDb8P36/py5yeaV67KR6J6fej4PnuaByqu5z+cfrmr23MwCM5lwHzyFQC8BjrNhIffr8Ya0Bs72Btat7tebWN0tgMLfuPb2fW4PZrevfs9yeMvWkAwCAmQjUAgDdWoOjKwfWctMjpMxY/tCMvX9LVisvAACM8P18Pj8awgCsbtXAzozlzs3v+vn8OXQ9fj9ePpV3brlcutxcs7ky59YVK+WbmiqgdRtnlpqCYMQD3Xp6S7d8P0aVr9Wq+5Pr+I4AAGf7fr961AIAea1D2Y/m15Kud52j1vWk4Mzo+VtT88aGck+hLuUHAABv9dfdBQCAs2xPwE0Fh0qfbZ/X8s7ll1vfKmrBt5I7ep1dvU4969qk6qmn3nIPKAOAp4jbjlec83rbuMC19KgF4JFSPflyw6l7e/3lnmxf+nw1e4em9wYwjwydb112VFC192Fcd8lN1VB6rzTVQ6r+w9e9cr+V2ev1aqNvCLjBADCX3vbnKKvPuw9Pp0ctAI9UamQebaAe6SW4utHbXlt+u4jZ/sWBvSvr/ur17RHWV9g7J1d/8d+ptNtnuf9HlLXUc1avWgCe5uioE+C5BGoBeLWze63pxbafofP9tu0tBT1ry9dc+Z0ubQsAPE3chgzPgfEUCaVpuFrySC1T+hu4hkAtAK91dqNz1SBtqfGfe6908ZC7CNhb/6mLGBcQv4S9VEdqCXi37ouWfRX3tn1bwB2AdyuNcKmNnmnJI7dMabSN8zBcQ6AWgMfLBUzPDACtHKQ1dP69jtRTuC+217X5nAGAP5VGyLQ+R6A2yqYlz9pnwHgeJgbAo90ZGFoxSFULarZ8XnP10Pk3ifdPrhdMKk28fGraidyDT0o3Q0rB/dRnqTxr6wGAJwjP2/E5sCROuycPYA4CtQA8VtxAPTvAEwe8cp/N7KxGfSrIl1p3mL6ljD1pVtkHR+UCpkeWP5K2t5fO0fIDwOxyNz/33vDOjX5q9ZY2EqxAoBaAR8o9/KA0hCzufZhrQOvdl3ekTlp7cKrze6h7ABinZ9RJy+iX3NQH8edhfqn5b3Np47+Bc3w/n8+PHxoAq1u14ThjueNgdkvvjDComhs6v+WduqjIpa+lKQ2dr73Hv1rq+Mn1NuvvcGSZZtzG0VYe2vv0fQOM8YZjObzZ9/vVoxYA+J2h8+/jISI8xYrf15UDzADAWH/dXQAA4B30AgEA2Cc3rRfwLHrUAvAYGq73Kc3b+4ah8zDa6N+L3x/A2hzH4R0EagF4hDMbr3qC1hk6DwAAcIypDwAAgMeqjbb4fr//+3ckn1ya1vwBAARqAQBgMqODem8NErYEX39+fv73L5f+SJC2JX8AgM9HoBYAAHio2tQrrVOztKQzzQsAcJRALQAAAADAzQRqAQAAAABuJlALAAC83jafLADAXQRqAQCAVxOkBQBmIFALAA08qRueSYCO8DvgWA8A3EmgFgAAeKQt8BoHYOP3v99vNk1LPrk0Pz8//8vbTQEAoOY/dxcAAFawXWy7yIbn8Jt+vtz+3d4v7f/ws1o+rWkAAEr0qAWARluwFgAAAEYTqAWADoK1sD7D0AEAmJGpDwCgUxisFeiBdaz0ux1dxhW2eQQ30gCAlQnUAsAOnhAO63lLsPKtzty/emADAFcQqAWAA1y4AwAAMII5agEAYDKje+vr/Q8AMD89agEA4GapQGr4Xm/v/dH5AQBwPoFaAACYQC54urc37Oj8AAA4l6kPAADgZj8/P9lesHt6v+byAwBgXgK1AADwEnsDvwAAnE+gFgAAJjC6F6xetQAAaxGoBQCACY3u/ao3LQDA3ARqAQAAAABu9p+7CwAAAPwSTlcwovfr6PwAADiPHrUAAAAAADcTqAUAgImM7vmqJy0AwBpMfQAAABfbpiM4mmb0OkdaOUCcqqvwvZW3DQCYl0AtAERcoANneNtx5G3bCwBwlEAtAACc7Pv9vi5YGW7vG7cfAKCXOWoBIFIKJgg0AD2+368g5efXsXOrixU4DwAAdxCoBQCAEwns/aIeAADKBGoBAOAEetL+aetZu4LUvrM/AYAzCdQCQIILdOAIQdq8lYK1AABXEqgFAABICIPtAu8AwNkEagEgwwU6AAAAVxGoBQCAgWrTHny/3//9216Hn60k3A4AAI4RqAWAjDh4IhgB7zXqGLAFcbd/cZ5hgHfP+q4+Tj19tIHzAABwJYFaAEjYLsbDgEr4PvA+W2B173Eg1dP26YHOnNwDxcLexncfb50HAICr/efuAgDAbMKL81AYpHlrcAXeLhWsO3o8iPMMg5jb8Sb+LH4vXD48RuWOZ5t4O3pf5/LrrZPUcncGRJ0HAIA76FELAAm5C3AX5sDn83svy1G9P1MPMIz/D4O08fQJubSl3qthT9HSeuN1ptTWl1umlu9dnAcAgKvpUQsAO7UGIvb2ELOc5Sy31nJX9LKMA6ctZerJN7V86rOWHrqtag9ei9Ncsf8BAO4gUAsAO+0JyOwN4ljOcpa7d7lcj9Qj+Yb57JkqoGXO1L3Hqb1B595latMp9ASJR5ZNUBcAuIOpDwAgIXeR7uId3i180FXvcP1UwPequU5rx67eY9vI/M6YRmIE5wEA4Grfz+fzY54lAPhdabit8ya8T8/vvxZ8zfUgzT24K9frNA4Ylh4wVpuqIPdgsPj9XP659ee01tGdx1vnAQDgSt/vV6AWAHJSvaacM4EWV/WUPdOZ27BK/TgPAABX+X6/5qgFgBwX48BbrRJIPZs6AACuJFALAAB8Ph9D+wEA7uRhYgAAMFjqwWEr6H1A2h566wIApAnUAgDACVYN1p5JkBYAIE+gFgAATiRY+4sgLQBAmUAtAACcZJtK4O3BWkFaAIA6DxMDYHp///1/v73+55//Dst3b15bmUrLh+X+55//dq3vSNmA+eSCtU8NXsbb+qR5b1seuBZu/7bvW8snqA0A7yVQC8DU4oBlHLQ94kggdAu85pxZbmBNqeDbU3varhhobA2Q1npIx/k8dR8DAOMJ1AKwlBV6maZ6w9YCu6nl9aqF51sxoDmbLTA6Q0/UVBl6pr6YaVsAgOsJ1AIwtVzAMpx6IJ6GIJ5yIPVebvlwXbllwnx7tyUu/968AGgTT0MQvhe/DgOl4TKpPHrketgKxgIAIQ8TA2B6W5A0F9yMA6D//PPf6nupv8OerOH7uf/3CstT6mnb0wsX4O1SPVe3wGscKI0f8rZ93vr/XuG6Sz1tPYAOAN5Jj1oAlhAHU3uWqb3X8lnvuo8SoAVo1xLUPDJv7B0PKwMA3kegFgAKWuaKbZ3GoCXQm5vmwfQIAH9KBVBbgqo9Dw0rpW2dxqClTHu3BQB4DlMfADC1Iz1LU8ue0VM1nMZgex2vR7AV4F6pnqpHe6+G0xhsr3PTLwAA1Hw/n8+PhgMAs4oDnrmHioWfx3PMhulSDwprXb73YWClNC0PPGtdD8AblR4SlnovNfVB7b3t/d6HgZXS9Ja7tB4A4Dm+369ALQC00CMW4J30iAUArvD9fk19AAA1grQA7yRICwBcycPEACAjNQUCAM+XmwYBAOBMpj4AAAAAALiRqQ8AAAAAACYgUAsAAAAAcDOBWgAAAACAmwnUAgAAAADcTKAWAAAAAOBmArUAAAAAADcTqAUAAAAAuJlALQAAAADAzQRqAQAAAABuJlALAAAAAHAzgVoAAAAAgJv9Z0Qm3+/3f3///Pzsfj/+fPuslr607PZevFz8Xvg6l761DAAAAAAAPQ4HanMBz973974ulaVU5p7PesoAAAAAANDr8qkPSgHOIwHQ3LIteYZpBGABAAAAgKvdOkdtarqB7/db7PFayqdl2T3B4C3vvcsDAAAAAJTcFqgtTTEQBkZ78qsteyTImpq2AQAAAABghNsCtamg6pEgaM/0BnuEvXYBAAAAAEa6deqDq21TI4TTGLQuF85hK1gLAAAAAIz0n7sLcKbSQ8LCHrKmMwAAAACA/9dEDnVNAAACGUlEQVTeHa1GDAJRAFXo//9y+xQQcZzEmN2le85LqTGjoW8XO/JOt4PaqH1BNN6fRs3mn2mPsLOFwujSsJ31AQAAAAB6tZTyK3gEAAAAAHiPWut39agFAAAAAPhE24La2QVb2bP2gq9o7O7eolp31riyz53fs8un7QcAAAAAvtWWoDa7kKvv8do/a3+247taMmR7u1v3TI0n20usBq5aXgAAAADAZ/i41gdZ6AsAAAAA8N/83C0wClbbE57tqdMshJ09P2oez9vf+/f6udEaUc1onauid0fj2drHvqM9j75rVuvMd47mAQAAAAD7bT9RewSGV4O9LKQ9ao6CynZ8NLevE4WS/b5ntc5+T//uaLwdy74xmtPPzWpl37n6dwQAAAAArrt9onbmSsg3O3F7psdt68rc/r02nFwJaNu1Ru+uBJ879pOtP6orrAUAAACA13g0qL0qCmujf+uf1VlZu63f72X1RO3Ku6+seRhd5tauI6wFAAAAgOc8epnYSpi449Toyvo7A8ndIeorta0PShHQAgAAAMAr1FLK790w7sxlXlFbg9nFVtFYr+/Fml0SlgWp0YVa2bNsz9FFXqM9nhnra559b7SPMzUAAAAAgP1qrc8EtatzAAAAAAC+Ta11T+uD7JSqkBYAAAAAILatR+0siBXSAgAAAADEHr1MDAAAAACAnKAWAAAAAODNailFXwIAAAAAgDf6A/Txv6Kcs36IAAAAAElFTkSuQmCC')
