# Supplementary material for: Identification and functional analysis of non-coding regulatory small RNA FenSr3 in Bacillus amyloliquefaciens LPB-18
Source: PeerJ. 2023 May 15;11:e15236. doi: 10.7717/peerj.15236 (PMC10194069; doi:10.7717/peerj.15236)
Supplement: Supplemental Information 4 [file peerj-11-15236-s004.zip › KO/CK-vs-T1_map/map00361.js]

getPicJson('data:image/png;base64,iVBORw0KGgoAAAANSUhEUgAABssAAARuCAYAAACV0Ak+AAAACXBIWXMAAAsTAAALEwEAmpwYAAAgAElEQVR4nOzd7dKjqLoAUO2a+7/lnB9znHHYfCoq6FpVXf3GIKCYaHgE12VZfgsAAAAAAAB80F/Lsiy/n3gZAAAAAAAA37Ku6/Ln6UoAAAAAAADAUwTLAAAAAAAA+CzBMgAAAAAAAD5LsAwAAAAAAIDPEiwDAAAAAADgswTLAAAAAAAA+CzBMgAAAAAAAD5LsAwAAAAAAIDPEiwDAAAAAADgswTLAAAAAAAA+CzBMgAAAAAAAD5LsAwAAAAAAIDPEiwDAAAAAADgswTLAAAAAAAA+CzBMgAAAAAAAD5LsAwAAAAAAIDPEiwDAAAAAADgswTLAAAAAAAA+CzBMgAAAAAAAD5LsAwAAAAAAIDPEiwDAAAAAADgswTLAAAAAAAA+CzBMgAAAAAAAD5LsAwAAAAAAIDPEiwDAAAAAADgswTLAAAAAAAA+CzBMgAAAAAAAD5LsAwAAAAAAIDPEiwDAAAAAADgswTLAAAAAAAA+CzBMgAAAAAAAD5LsAwAAAAAAIDPEiwDAAAAAADgswTLAAAAAAAA+CzBMgAAAAAAAD5LsAwAAAAAAIDPEiwDAAAAAADgswTLAAAAAAAA+CzBMgAAAAAAAD5LsAwAAAAAAIDPEiwDAAAAAADgswTLAAAAAAAA+CzBMgAAAAAAAD7rr6crULKu69NVAICh/X6/p6sAAAAAANMysgwAAAAAAIDPGn5k2cZd8wDwX0ZfAwAAAMB5RpYBAAAAAADwWYJlAAAAAAAAfJZgGQAAAAAAAJ8lWAYAAAAAAMBnCZYBAAAAAADwWYJlAAAAAAAAfJZgGQAAAAAAAJ/119MV6Gld13/+/v1+y7qu//y/Xx5Lv7dPUyrnbJ65vFLp9tsWey+1LJdPKn1rnVv3dai1/mG9YstiaY/UqcUVdTlSj1j+b/hsxPKqPd72211qi3AfpfI5W05OTbvX7ttSfVNpc985tXXNfSZa8onlVbNdpe+OVPktxwoAAAAAMKfXBMtynadhR29qeSxNqZxwWaqsnstiHbthmtiyI/sodHT7a/b1kTYrqQl21NbprB516RG4e8Nno3R858ravx+T+jzl8ulRzpnjr3bfluqbWq/mOye1DT3qXZtXuG7NsV57rLXUHwAAAACYyyumYUx19t9RzlZWa1ClNq+j21YKlNXmc6TOR6UCNjV1iI2UCt/vUacaV9alx3H2ls/GET2CoTXBkV5B17NtVbvPen9XhEqfiVh9cp+f8P1U/Y4EeFPl9wycAwAAAABjeUWwLOXNd/vXBJaO5POE0hRq2/tnRnC07p8rO8bPBH2uCky+XWlkUE4pkNSrnJp8jugVuL37mOl1rPcyWn0AAAAAgH5eMw1jjTs7OmPTlt1Z9tPBkJp9fXaKuX0+pen3avJpqVNu/V51udOsn41SvWtHVR2dZrJ3OXe1Q69yatqy9jNRW16vvI4Y7XMLAAAAAPTxqWBZqiP3yrLu7FgdqSO3Zl/Hnit0tdI+urNOs7VX77J6bHvNM7q25aV8zo5c7FHOXcdfazmpKQ+f+J572kifWwAAAACgj1dPwzgCU3eV1Y7oye3HdV3/+VdTXsvUe6161+Wt7tz2mvaseU7W1eW05NNDbTn70Vyp93t9Pkt65nXUlz+3AAAAAPBGrx5Z1uvu/xFHEdy5bU9uf2natVTdSnW+orP7jrqMdkyP+Nk4I9YWR9u1tZyrjPL5rVmeS3NFO5whYAYAAAAA7/GKkWUtHdytYsGaXJra+tXm1WvbjubTY/tb7POP5duzg7q2zndNyVhTj7vavcbTn42j7hrV1aucM8dfyz7byjn6Gev52bwrAHb2WHtToBgAAAAAvmxdluU3coffvgO3Nm2YvmZ5Tuy5SKn3U2Xt38vVIbWduXx7pMntix7b37Kva/M/k2afttTJ3+vYO1uXs1NDluo302ejtI9K7Vn6rNQcFyW9ymk9/nLrXv05T5XRemzl8szVo7ZevbZ1e//Jc2jLORIAAAAA+F/rur4rWAYAX+IcCQAAAADnrOv6jmkYAQAAAAAA4AjBMgAAAAAAAD5LsAwAAAAAAIDPEiwDAAAAAADgs/56ugK11nV9ugoAAAAAAAC8jJFlAAAAAAAAfNbwI8t+v9/TVQAAAAAAAOCljCwDAAAAAADgswTLAAAAAAAA+CzBMgAAAAAAAD5LsAwAAAAAAIDPEiwDAAAAAADgswTLAAAAAAAA+CzBMgAAAAAAAD5LsAwAAAAAAIDPEiwDAAAAAADgswTLAAAAAAAA+CzBMgAAAAAAAD5LsAwAAAAAAIDPEiwDAAAAAADgswTLAAAAAAAA+CzBMgAAAAAAAD5LsAwAAAAAAIDPEiwDAAAAAADgswTLAAAAAAAA+CzBMgAAAAAAAD5LsAwAAAAAAIDPEiwDAAAAAADgswTLAAAAAAAA+CzBMgAAAAAAAD5LsAwAAAAAAIDPEiwDAAAAAADgswTLAAAAAAAA+CzBMgAAAAAAAD5LsAwAAAAAAIDPEiwDAAAAAADgswTLAAAAAAAA+CzBMgAAAAAAAD7rr6crAL2s6/rP37/f71S62rz26c/mtaWLpdnn0VKvXlJ1y9UZAIjLndevPLc6bwMAAECcYBmvEAarUsGrmnS1ee3fr63X0XS/36+5XmfrFCu/djkAkJY7r195bnXeBgAAgDjTMPIpNUGi3ndblzqljga9AAAAAACA8wTLeJV1XbsGn2pGlZVGhOXu4t7W3+p9pp779fevw+WxZWHZ27JYnUoj6WrqkssfAPhb6vwce91yLgcAAAD+S7CMV+k5fVHPEWE1AbOaeu87vvbPNgnXD98Ll+fW3S9L1TUVRNvWK9Ullg4AviZ2Xt+/lzo/l873zrUAAADQxjPL+KyaUWGpdD1Hr7Xkk0qb6gQr5V3qQAvXP7PNppoEgP+quQ7ZO3q+BwAAAPIEy3i1fafSviOpR7ArNt1Rz+kfN1c+Zy0cofak1m0GgK9xfgQAAIBrCJbxarmpBMO/z+R79tlmpfxr9QzYXZFfjg5AAKhz5/kZAAAAvmBdluXnxzazC0dFtUxXGD77I5VX+HyQMN9cPuGotli+tfXOTcuUyjNWr9SIslKa1NSNqW2uXQYAX5E7Dx49h9dch/Q8/z49Iv0M1x4AAADsresqWMY79JpWsZTHnWkA4M0EW+Y267XMrPUGAADgOuu6moYRlkWgDACeMOP5cOYgHwAAABD35+kKwAi26YpyHWC1aWrKOqNUBwAAAAAAoJ5gGa/Q4870OwJdPYxQBwAAAAAAeAvBMgAAeMiREePbOvt/oyjV5ej74fIRtx0AAIB5eWYZr7HvLNmmTGx5Xcov9v5++ZZ+W7Z/nfo7li6WZ6oOAPA2pWd7Hn1/9HNsbX3C64ht2QjPRL0zUBZu/9PbDgAAwNyMLOMVtk6SfUfJ9nfs/1j6VH5hYG3//rZ8nz7WiRUrNxY0S+UZqwMAvM3dwZZRz7GpEVO5a4z9+08pBayOBrRS2wsAAAC9CJbxOqUAWG361jJiHVvhaLHtdawzS8cPAF8n2PJfqWuLmFm2KeXo6DCjygAAAOjBNIy8WmxqwyvLKtnX5em7vwEgZtbzUzhCu3W91nXu1FLHGdvvTKDsaHlPENQDAAAYl2AZr9Pa4dI7mBYGxO4M2AHAUakp/q4ur1dedwZbel839CxntvY7c40UXm+1rne3uz9jAAAA1BMs4xVqnxWWSx8+K2zfCZRKE0ufGjkWyzf8O5VnqQ4AcMbM55Qngi1Xy9UlVdcZR5RtUtdMPfIbsV0FzQAAAMYjWMZrtHY4lJ5fUvN8szAAV/Ney/NYej1jDQBSRgsUHfGGYEtNOftnn+7Tzxx8Cevc43gcfT+MGqQFAAD4MsEyXk9HBADEveEcOXuw5cjNPlvA7Ew+V0iNfg9HzNe0Uew5r6nn0sXKmoGpugEAAMYhWPYhM0/Pc+Y5JDogeELtqISadD3z2qdrncbrys9Sqk4+x3CdETvpBVvqjFq/VL225bWj58K0NaP/a94DAACAFMGyj5mxA+FokG/GbT3ja8HQkaU6eY+kO5pXbd1iYtND5Y6vXqM4YmWklgPnjBoQEmzha4wuAwAAGINgGbzIjB0tXw6EtHT61ih1trUEys7UAwAAAABgJoJlABfpPYVgLtgVGw0WW/dsncL1U1Ob7e+Uj5WZmzIyt52x9XJlxvKHrzOKhV6+fMNLT0aXAQAAPE+wDP7fkSBCato4xvNE+5YCWC1qOyRzHW7htIqtdYqtH5a3vd4HrcJ1ctM7xtLEyo/VIbWuDkgYl2DLvHyvAgAA8CaCZfyjZiRG7WiNms7pUUd+tGxjmGbfYc+YRm3fUr49Am896t0StNv+z63T8hyh2jKBOfjMAgAAAKMQLGNZlvSIjdY02/LW8kaVGo2UWh6OcBmJYOj/urt9U/vkyeOltZ3OjkZ70gzHJAAAAABwP8EylmXp23FcGkmyGTGglBILnuSeHfV0UCAkGJp3V/teMTViLr+jdbqinKvzqTHTMQkAAAAA3EewbGJXBWRSndf7ZwGd7eBuDQ6MEnxq2e5R6rws4wdDR9lXPQM3LSP5Ys/t2tYL3wtHaYVpwoDntiyXrlS32JSKqWBruF5Ybpgu3J7USLRwvdy6rdsKAAAAAHybYNlkznQA1wY4cnoEyo7kd0dnd8tzlWrc3UFfG3AaMRg6Y/uWnNnuXFDqaJraOtXULbes9H5qWe2zy47mDwAAAACQ8ufpClBvP2riqo7g2KiMWB1GGQl0tdy+zu2jUT0VDB3VqO1b+0y4HmkAAAAAAL5OsGwSI3R6p6Zje5uagGRsmrj966fbKkUw9N72bdmPrSPAWtKs61qsS02au4R1manuAAAAAMB8BMsmMEKg7CojbVvriL0wEDF6oKzk7cHQO9u3df9dva9HmQqzVu2UjLXvAwAAAADkeGbZ4O4KJoWd9fsy99M/pka/7Ou5pQnrHhu1NHsn9+z1v9pIwdAjzj637W0BRwAAAACANxIsY1mWfFBg/14qXUuamYMnsxIMHVfN1JfhPm19XcovVacwfXgM7MsK/46ly+VZu8zxBQAAAAD0JlgGHyAYOqaakXexQGUYfNq/jqXPlZkLesbySwVWc+lq8kzVe19Wqe4AAAAAAEcIlg1MRzC815HPdyp9Kq8j3x+lkWj7dLXPuavNM8wbAAAAAOAOgmUfowMaxhF+HnPTZYZiUxtepaaM0oi2I3kCAAAAANxBsOxDdE6/n2DoPMLPY+uUjDV6B9NK0yeezRMAAAAA4Anrsiw/HZVj0okM8wqfu7VflpqWMDfNYst6YfrUM8Bq0oR/h/nH/o4p5RnWoZRHru5AnusLGI/PJQAAwHPWdRUsG5kfzfA+V472AqjhewPG43MJAADwnHVdlz9PVwLgKwTKAAAAAADG45llADfpFdjKTcsIAIwvNvWwaYUBAACeI1gGMBkdaAAAAAAA/QiWAQAA3Oj3+0VHl23v8V+pfcXzHK8AALyFYBkAAABDMS3lHLQTAABvIVgGAADAMNZ1FXiZxL6dtBsAADP783QFAAAAviYWVPh6oGFdVwGXiW3Ti5o2EwCAGRlZBgDA7WbuTNWRr/24jvaZW+55fAAAMDLBMgAAHjFjp7hO4H9pv/P2gYUZ92dPRpS9x3Zca08AAGZiGkYAAAAeI7DyPkaYAQAwG8EyAACAhwgSAQAAPE+wDAAA4EECZgAAAM/yzDIAgMkcecbRfjqs0Z+RlJuS7ch74fL9vgjT5967wtm23IzSlqXp9Gr3b820fLE0d7dfrOy3tOUZLfui5ZjZzLqP7vjuPXoczrpPAQCgF8EyAIBJtQQewjTrug7ZQZp7xs2R98LlscDZ9jr33tXe0Jal5xPV7t+a5xzF0jzZfmE9NrO2ZQ/7Z1ad2Z4tnxHa9mz5dzzHq6aMsP5vON4AAOAs0zACALzA1skeW74s/9sZug8QjSTXaXu0c/rK/K8wa1uW9l/t/q1JN0pblczalr38fr9/gjepfcF73REcBACAXowsAwB4kVgnfCqw8JaOzG2URM9teXrkylaHZXlnW46wf+/05rasEZsGtWf7h3nuX4ejR1N1S40ITOUdyzc3RWzs/dTowpj9tuTWK5UR1j/1fmxZbJQfAAC8hWAZAMN7W6ch3KGlQ3Pmz9gVHbc1U5jd6W1t+XQdnyy/d1vWBFlGWC+m9bObm2o1nEp1P5otDPDEpl1NTfOYy7smn9j7uXrn8s2laSkjtj9iAcDa/QkAAG8hWAbAsK64+xzeINdJ3WOqwjv0CFic7bBNrZ/r+N6/38OsbXmm/Ur790y+rQGmnp5uy6PbdcV6LVNPHi2vNGIstk7rsVd7TNV+HsL8jgQqS3UKR4v1DA67HgMA4M0EywAYjiAZtCt1XMfef3qETw/hNtR2go88MuKrbdnDVYG4o77elqmpDXu7MgBa8xy5XgHA1BSLR+rUmhYAAL5OsAyAoYzSwQkzaBkZEZteqzaPUeVGmuSUpk17wtfbsqen21Rb/u2Jdqgp88rP/9H8TG8IAADPW5dl+bkgH5MfS8DX+N6D68RGFTz5easZVRN7Lk/4XizP1GiK1JRkueW19b7TCG2ZejZTrD6x9kulqcknlaYm0DRC++2N0JZPK7VJzRSLYdvXfO7DfHLHXZg+VV5uNFis3Nh6ubqnRom1fLflpmmsKa9m9Nt+W752PAMAMKd1XQXLRubHBfA1vvfgO2b9vM9a795m3Q+z1vvttMvfYiMNZ94vs9cfAIDvWNd1+fN0JQBgWXSoAAAAAADP8MwyAAAAeFjNdLMAAMA1BMsAeJxRZfBNuecIMT7tRy/hswa/7C37QHsCADAbwTIAAG6nE3Vu2o/eBMzeQzsCADAjwTIAgMHERuzoeAS+QKBlbtoPAIBZCZYBAAwmNsJCB2Q/LfsyNdVguP6W55b+aFu1rn+2vDuFdS21w+jbFj5b6orP6JuPh5jaY4MxaTcAAGYmWAYAwKe0dOamgiDhsu3vfcDsaN1a1j9b3p3CupbaYeRtiwWzW9ep8ebjISe1HQIxYwnbSPsAADAzwTIAgAnFRulsr/ed8rkO59o8Ymm/zvOVvivW7m8JUo0k9tmyj8fi+w8AgDcRLAMAGFSqYzgMhv1+v3866/fTAe5HO6XWq8kjtd4MYlPlbX/H3j9TRm70WaoeqXqF+YbTPKbKy+WRyjOsX5j/2aBqS71i2zWLmu2L7fPUCLXSaMY37LNWX9lOAADgfn+ergAAAHFbAGsfyNpsQa3YOrHXqakEa6c6S6Ud2T4IuIk9B+5sB3xqf8WCYLH/w2BlmG8YtEwdD+Hy2LJYnvvyUgHWmjxq6xDus9x2zSi3z3L7NXc85vb1G/YZAADA04wsAwCYUI8RFi15zD6iI1X/XgGz2vLCcmPrHXkOUG77atKXgqq1ZeaCNl8J6tRuZ2lf5V4DAADQl2AZAMDEaqZFLE2j2DK14mzTMOakphUM3+9Z3t37T1D1PqlpS1O+vK8AAABGYxpGAIDB7Kda2/8Lp+6LdcqnpmoMp1FsySOWdjaxoEXsmVH7qe1K+c20L2pHOuWCPC2jwt48giw2cuzM8XB2XwMAAHDeuizLb6Yf+l8yWycMwFG+74CrxJ6zFXNmGsNcmlhArmWqw7C83HO/cstT69eMfKrNI7e9pW1LPasttk2jyNUvNpVmaj8eaa9Z9xkAAMCI1nUVLBuZzmPgK3zfAV/iOw8AAADGsa6raRgBAOAuAmUAAAAwnr/uKKRmOpAnphGJTX2SWw4AAEe4vgQAAIBxXT6ybLt7dvtXeu5D+ID1cFlPqXx1YgAA0NN2LQwAAACMxzSMAAAAAAAAfNYt0zAuS7+pZ8J89q9Tf4frxuqRe35EborIraxw1Jw7hwEAAAAAAMZ3W7BsH2TKBZJS0zSG6+6ndwyDVLF04bJYvrG6hcvCclPreng7AAAAAADA+G4LltWKBatyr7d19sGp3LPRYmWcCWoJiAEAAAAAAMzrsWDZ0SkLa9LmRpHd7ch27tfpNX0l/3Vkv6YCtcDfzn6ufN8BAAAAAE94LFjW49lluakWa9e9Wms5qWetmdbxGrXBTO0C9XyuAAAAAICZrMuy/K7slAxH46TKinWu5pbFXsf+3q+fWje1Tmx5Td1y25mTG1VhxEVfLdN0aheo43MFAAAAAMxmXdd7gmU6POuU9pV92U/N9JzhyMVcXtoFfK4AAAAAgPms6/rcNIwc8/Qz2L6kpbNeu0Adnyu4h2AzAAAAQL0pgmU1U3J9Zdqut2/fXVqmi6uhXcDnCkbylesiAAAAgB7+XF1Aj06amjze0hmU6mw2wuJ6v9+v6pl6NcuBv/lcwTO2z966rj5TAAAAAAWXB8uot3+Wz567w6+zdSbm9q12gXY+VzCGfdAMAAAAgLh1WZbf1Z2S+w6asMOm5vWWR6xzdV/3LU34TJyw83X/OvV3LF0uz55iHVo6jp+nXaA/nyu4T8szAwEAAAC+Yl3X659ZFgtyhcGn/etUUCyWX+51Kr/YHdaldDV59qQja0zaBfrzuQIAAAAAnnZ5sGwv99ya2HtHOlFj66RGLsQCdmfyBAAYVWykPAAAAAA3B8v27uywqSmjNKLtSJ4AAAAAAACM7c+dhbWOxuo9emuf335KxV55AgCMrMe1DwAAAMDbrMuy/K4eJbV/VlnsvXB5mD72fLH961ya8O8w/9jfMaU8AQBmYCpGAAAAgH+t63pPsKxUCR02AAD3cO0FAAAA8K91XZ97ZtlWAZ01HBWOBEwdS7GRiKV8z+ZVGk2ZcuXnIVUnoyQBAAAAAPiyR4JlOufpJTYN514Y+CoFaHOBrNrgbk26fb1L29BSdqnMWBmeX3OfK4OtsSBoKej7ROC05TP4RPC4NU3POriBBAC+oeV6J/a4gdxjAe66fsmVcbYO+gsAAHjCnycK/f1+LnzpKnU89T7OSkGllkBZ7XLeYTs2St9/+3Qx2/J9XrGAZ66Mp47B2s9Papt6qtnWq/dHmL/vAAB4v5brnVzaJ67nauve4yY/AAC42yPBMuhh+4FW26FeM6KlFGDI/Sjc3+V5ppM/XH/7e/9/blmYT6wupR/lsTqkyjQqrV6PYGvKDCMEjwaSAQDeovZ6J3Zd+PS10tPlAwDAlR59ZhmcsZ+e48z0itv7tT/+cuWF0yq2/qCMrR+Wtw/Ihe+llsXKiNUvNW1lrsyj2/o1peOiNKVOi9j0fmE9wnJz+cTyik0DdLbetfWK1a31dSm/Un1S+zhsw1h71iwr5V/KDwAY35Fr6JrrlPC9cN27rufCutVer6Wuc3J1jV1/7V25jQAAvIORZUypNFVdKDcqrGegp0c+taO1YsGzmjqdqaMflefVjE48O0osFfBMlZf7XIT1SQVme06d2DJd42b/eQj/L31flLYh3E+xdop9zmLpUm2cC1Lv36+pCwAwvl7n7VGv52J1q71eSwXDcnWNXYvlygMAgJCRZbzK0bsFU53jT9SptdzcKLK7uVvznKv32SyB07BT5Eg9UuseqXdpJNo+XWwUaC7fXOD0TF0AoMbM55DZrzVbrndq8rl73TPXaaU8YtdItb+jSqPsZj9uAAC4jmAZr9KjI7xm+reWco7+IOv1Y+7OH4V+fPY3awCyZ71r8yp1kPRUU8aZQPYd3zEAsCxznkdmDvKl1F7v3HltXxoFX0oXc+f1Wq68Wa+xAQC4jmAZU8pNYbaXuiOx5hk/qXnvYz8MS9Oq5fJPjURJBfFK06+lpjuJlZdbL7du67byr6uCrTX5zho47dlh1HsfhJ+n3h1ALXm5WxoA5hWbASAWlLrzXJ8a0R5e+4xy/dFyLTZKnQEAGMe6LMvPhSJf1Cu4oIOakppgay5dKq+93N29pXJyUwqG+dcuK9U9FrhumW4nF/DO3T1csw9KaXL7NJUuVVZMS5vlAuyQ4rwFbGb9Phit3qlrqZq0tTfYhWmfuJ6r3c7SteiWJjfaK6am/i3lAQDAZl1XwTK+SaCMUTiGrh3tBfwvnxFgM+v3wZX1br0JJRWYacnji+4+9mY91gEAuMe6rsufpysBT9juOMzdvVibBo7yo12gDABGlbsGDqfyzl0zx5anloX5lPK+Uk3ZqaBYbAQU/xIoAwBgRJ5Zxme1TocGvfnR3m8fuIMbAPppCZTlprprCZSVRmY9GfDIXWek6jTy74in9mVpGu3Ye6VrvCN5tqYBAOAbjCwDYHojPVweAGaXO6fu3yude2uDS7Ocw58a5dbbU/s7d73Wurzm/Zrrw1mOPQAArmdkGdPKPdS65nUpv9j7uTteUw+VLqXzfAMAAEpGD9L0Gq205VPa3if3h2n9AADgfQTLmNL+B2oq+LR/HUufyi/3OpXfdtdiLECXSleTJwAA31W6matn/rPlc9W1cuvzilPX7aVnuOWu/2tuvKtdlvotlFs3tR2lPGq3KfY6t59qlqfK29cr9rp12kcAAN7LNIxML/cDq9c0L6kfY+GP4NRosdiP5do8AQD4nv2NVqN33MduHDubz/4Gs6evj1NtkLoZr+YZZ+E2pgI4sRv4UstSwbVU3rH8wu3IlZcrq7bc3I2M4fu59VLlxf4/kj8AAO9nZBmvEgtWXVlWz3StaQEAeCezDPztyVkXWq71UzfR1ebf62a+K9KlAmalPHLltgSjYgGtUtkxuRspa/IHAOD9BMuYXuuP594/tmNTjcTKaClXBwkAwDe5Dvyvu/fHlYGr2aSmTDy7vaUp8mvqVJu29fh5a1sCAFBmGkamFE7vEXsvvLMxTL/9MItN8xJLs4lNLxKmqUlXkycAcEzL9G1h2v3/qSnC7h59cKS80jqtU9yFaUv7qaWeRnP8bZTrwNT1avh/+C91vZvLJ5aX6+Ky3p+Z1HfdspSfK/aEq8v2nQQA8D3rsiw/P0B4Gz+sASDuC+fIcBtz2xxLuyzl6VOEMnQAACAASURBVN9G3481ndy1+yi3Xuv6rfl+zd37Ydb9Pmu9l+W/QZjwGVux75+93DPA9mly5dTkl8t3v7xUVk25MS31zZW9r29s1o+a/AEA+IZ1XU3DyPvM/OMZADjvzLTHLc/SGVlNZzRwv9h3Ts17Z5elPvOlZ4vVLG/Zpppye5XdI38AAL5DsIzXcBfguEoBzNRdq2fzK90hG7ry2EnVyXELcK0jN9G0jpzKjerYTw9de74rjZRoPW+elRvJkntGa25kS2mETGm/tY5cmeE864Yv6M/nCgCAWoJlvIYfQWOqeV5KyzRQrfnFxKbWyuXb40f20WloRnJX0PNIQLOmE1ugEr6n1/frPmiTCw7tX4fPXKo938XOTftzRe25q5fa4Nc+bbgPtvXDAFgu39J+ywXRYuWRNst1CLRwnQcAQCvBMuBSd04D1RIou7Ieb3R30LM1oFmaQmj2QCVwTOy75Ew+o6y7Dxj1ULt/zp7TU+XE8m2pz5EbKfib/cNbfe3Ybr2prfb7caag45G6zrR9AMD1/jxdAYBNzY+8UofYdjf6mTrs19/fyR++H1sW5hOrS2kUW6wOqTLvCvYcDUL2LMuPWOCs2u/OOwPprd/n4ai1I3mE5Yc3O/Q8v9x9Y0KqvLvPm8D3PPX9UntTW2xUbsno199np9sdffsAgHsZWQYMocf0iuEopNYfP7H1U1NIpaaRyk0tlUqT2sazU3mNar8dR9dflvTzaHI/mksB11Re4dRhqfyBsYWf2RG+U1tvEolNQ3i0vqnz3ixy59TQTNsF0Evs+9HsCgAAcYJlwBByQa6W6aHOarmzf/u/ZUqqp6byGkWPTugweLjlG+YvUAnf1TKlXy4IXvpuyQXRw3Vrg+2xIFhsdHFpu3J135dROu/FznOxEdixssJz5b6+Nfnm9lvqOz5VHsCVwu/c3A1XuZuywvz26VPlHgl+xcrKnSti6VL1TK2/T5dbnvpdmDs35q7twzqWbqzLbUuuPgDA/ATLgCnkOsVq17si4JYLztxtlBFPqbbp3XHZOorg64FK+JLWz2wucHUkXcuyM+W25LEtO9K512t/9kwXBt4AnhQGU3I3XJVuyqr9fdHj2rq2XrF0pZvN9vsmLCu2naVAY6qeqUBZKl3NzXOtbeQ8BADvIFgGDC/3Q6Z13Vq9fvTc+eNphB9ppe3NjSJYljG24YhRApUAOU916N1dro5LYBRhgCaXZm8frInp9T1XW68jN03k6hh7r1Re7Y2JpbqW6lWb59M3SgIA/QmWAZeqnQZqE0tTyjt3B2NLvXJ33Id3OqbunCxNs5K6UzQ2hUpq3dZtvUvpDsszQc+z9bnaKG0A9NN6HrqjLrX1SaULRwDsl13xnXn3FFWmxAJG1TIbRek3UyqflpvQWkex9VAKoNWsf3XZZ0Zdj/j7DABoI1gGXCrVWVfq0Kq5y/FM0ChXbm5Z6f3UstLrs/lfrTbomfrRfqS+sTJjy1OvvxSoBPrLnYda0pyVmuaqlK7kju+zu78jfScDbxC77jx6E1osSHTHDWWpqRp75n2lljJKowABgHmsy7L8nNSBO9X8+OiVhmtpJ5iPz2S9Eb/jcsGyZWkLGDkWxqI9YG6tI8H2UjdftAZsSnWL5VmqV2793Hamgn2pG+Fi69TkFb7fq+yWugEA81vXVbAMuN6RO/OuqseyPDul1h3TXt1lxE5koOwrn8tUB1ft6y2Pmo7C1J37YV5hWa2dbT2+d8Oyc52DqbrntpPjvvLZBL7tye8637MAQMq6rsufpysBvFvL9FR3zJPfI03POoz+Y21d1+J0mDmjbx/wTrEpkba/Y/+XplDavx+7+z81LWxpCq3UFK+pOtTI5VUzpWyu7jXbCQApAmUAwMg8swy4lA60uWm/5/QYkVkb6MyVlero7zWaxKgUrlYKgNWmby0jNZ3WvtyW79jeI5JLQbVcHWrSAnzFVdcyVz9XMlZe61S+y5I/P4XniCeu91xrAgC1BMuAIYR3q6fSbI5OqZXLL1WnMP2RKbVqlpn2ik2vEZmxY2dbJzbiJpdH7fJWArLcKfWZuKqsktg0jz07R4/mdVVagDc6ei1TulkpNur3KkfqX/N7687zborzFABQyzSMwONansEy45Rab5n2KjYlY7hs/zq2fP+vNY9UHd7o6h/1AlR8Seux3vuzEX6/lT5/+3PT0fL258OzeV2RFoA8AR4AgPsZWQY86sidhjNPqTXrtFfh6Idwu8MAXixNbIqWljxS631ZTcd7TR7L8r8jGvfLwvJy+cTyCtsxl3+4vHbEZerz2ZJHqg6zi+2bnqOXRlR7Y0MufXiDQu4YT31HxtJuYvmmRoKG9d8vr7mzP7adsfxLda/ZToAvK11zhH/3uKZtuc5JrV+6niydZ3J1yKUDABiJYBnwuFzH3bLUdfzd8YOrpoxS5/3Z/I+k7aEmQJJLnwtyjRwkHFmv4z7VYZPr2C8F0WqCp7HyBGTp6eyNGKXXpTS175XqmXr/aKCqJm3LvvA5Afhb7ppjWeIBsx6BspZrpdz6NWWk1qm5nnSdBQCMTrAMeFTLyJWWNGfSt+RX8yP0TP49016hV7DmzvLe4I52rwkUHM2rJY2A7Hm5u8W/+Jl6+nuzl7dsB8BbXPWdXPq+P3qOv+t6MgyYAQCMSrAMuFTuDsPWIMnMU2q9fdqr1iBnzeiks+W93ZkRmTMRkKWX0b43z3rLdgCQnuYwNqorTNdy/Ryue/f1pHMXADAywTLgUqlpq47cATnzlFozT3uVCiy2BPg2sR/gMwcJn3Im0FibfrSApIAsZ2lPAEaVGu0em2IxpXTtUvqtcee1j+ssAGBE67Isv6cvUkp3OF1Rv1SH6xc7YmeeCuHN7fTmdrlyWkR4g9x5sdSZkspnL3eHcm4EZSrQXRqpWVpWs7ylPqkyS3m8PSD71tGH8BauZ2BuuT6MmhvGculT6fZpa65zSvUvlZEqJ6xn6XrRdx0AMJp1XccIlm2VufvOplzn4gj75C6zbu+s9a416/bdfUfisvixxXfM+r3AGATLYGy+4wEAAJ6xrqtpGIF56VDiS3SictYId3S/edT012jLd9COc9JuvJVjGwB40uXBstiUAEcvIlLTC9RMoVSaEuHIdANbWanppwCgF+cW3mLGY3nmzrsract30I5z0m68lWMbAHjKn6sLCANWpQfS7v+F720PtE3dFb0PXu3T5R6GGwt2xcpMPcclLLP0/BQAgKfM2AEFAAAAcLWhpmEsPQQ395DYbd1SsCoWYDvqqg6nlof5PqE0iq5l9OBT04odmYZKu9znje3zBdptTk9Py8f9tDUAAADAfz0SLDs6ZWFN2n0n/9MjvI5sZ2oKyaeDF3thgDL2/ixq20i7PONN7fMl2m1OLecsQc7nCU6/h7Z8jx5t6Rz4PJ9JvsYxDwDwt8unYVyW+Oiv1LSINfYXZrlpFEvrXq11O3PTS+7ff4vWtrtabPrPbfmyaJenaZ85abc5pdpte29Z/vccp82ekZq+OpZuWcZvt1x9jrwXC0TU7K8nvKUta+rfsp2taUZo4y+05ZHPVu56YESzt2Ntmxxpt1QeT28z54x6zF993qhN6zgHgPe7JVhWsl1shEGw/f9b5/0+6Ja6E3N/ARMuC9cNy0ytl1s3le6I2UcFhfswtp9HF7sA1i7jeGP7fIF2m1PYboKcY5s9OH1HoGyWZ8zO2pY1HZk1bXAmUDZaG7+xLY98tmYLlIVma8ewTc6kOVsOcxrlmL/6vFGb1rEOAN9wyzSMpQBS7L2aZfvXqb9r1k2tc6ZuVxn9R+X+AjYMUqaOg9x7JVfuj5Y6aZf/umN/vKl9vkS7zWnfbrnzpTYbQ6wja4Z2y9XlSD3DdWbs3JqtLUt1qG2Dmm0ZYXtbvKktj3y2YvmNsJ2tZmrHmmuumt/pPT7TzOvpY36k88bZG6MBgPE98swyjrvi4uzqH3G5Op8t++j+6P2jT7vU511jhvbhf2m3OfVut9k6Pt/sC8Hp/Y0fd5T1lDe25ZOdjtryOne2q3ZM24/yKd0U2qvNavOZ8bhmjGP+ru+X2LVFzefFsf0efocCfNcUwbLUUP/WNDNIXXy97cIrtp1P36lVOr60y7O0z5y025zOfOZH+L74glmD0z0/33efn64q64tt+fT3vLb8V+/P5J2+3I61+7pmpogzs0kc4TphPCMd82emWezhzOfFsf0eb+lfBKDdLc8sO3uCqZ3aY3b7u5X2ZjlRP93xccTvV553XLs85wvt80babU417bYsz3dikJZrv7e129mO3VFuBEl5e1tu23fFdF3bVNOj7I+3t+XeVe06gi+1IyzLeMf8Hd8vo18bcJ83n88AyJtiZNmX7H/kh8tHsdUt99yB/Xv7i87S8rsuUFvL0C5j370/Q/t8gXabU8v+3rfZfj1BzufU3lD0xnaLBdtrpwCLjaLePLU/vtyWPfWeWu5MHUpptGXcCJ/H2rK1I2/imD9+bcE73T3yFoDn3RIsC3/wtL4u5Rd7P3fhtn+d+juW7q6LwdFPxDWjRXq+N4rR6/jVdtmM0DlGO+02H0HOMXw9OB0LdrUGyvZ/j94hH6Z/U1te4alzirbs4+ntf1M71nwWenxeXMfN7U3H/Bk11xaO9e8RMAP4lsuDZbFRKuHJZv86Ndolll/udSq/2HDqUrqaPAHgK5wD5zR6W8VGM++vvcL3UnmkRkenRmDPeByPWt9UO4VtsEld05fySaWZcWTDqHVt+Tym2rW2vd7w22qkOuduLI21WS4YUPNZ5Jvuav+rzxux17k6OO6/ScAM4DtunYYxdWJJnXSOnIhKI9H26WIBuzN5AgBwTO5asHRNGEsXrpPKQ8dHP6V9XDuavaatev12IK7l89izvbTheTWfs56fxVJ+cMbV542a5Y5vAPiOx55ZduedGTVllEa0HclzJoJ/Y9IuAAAAAM8xugzgG24NlrWeWHqfiFLTiJwp4w0ny9nr/1baBQAAAAAArnd5sGw/vWFsuoYw2BRLn5sXv2bO+1R+m1i+4d+lPAEAKDNq+j205TtoxzlpN97KsQ0APGVdluX3ZMDnDSOzgHH4TpmTdpuTdgMAAL7Abx+Ad1vXdfnzdAWcaACAt1rX9Z9/2+v98lT6XuUCAAAAUHbrM8s2pjAEAN4uvCkonEY6FsxKLW/VKx+YRWya9tq0pWnWZ/rt0lrXmbYNAADgSo+MLPv9fn6Qcbv93f1P3HF/9SgCAMYRGz3v2geusX3etn+566pc2tRn9KnP7pHrw9a63r1tLdfhT43MbXG2PL8BAABgHI9Owwh32joDajtTcnp2Xug8BfiO2Hd+qWM/7ADOdR7XdiDX5Bnmm1snl0eqDtBLyygqQeznvDGoebbMNxx/vtsBAHgLwTIAgIeE07/F3gs7i7fO1f26qU7l/Xv7QFZNnpv9jABhupo8YmnhKkeeiXx3ELs2+BzWozav1DY8NbvCRlATAAAY2SPPLIPeUh11Z/PYXu/zCzv/Yuvul4XLS/WLrRerS80dtgCM7cz3d826NeeaXPrcebU2j1xa6KnXcRYGomPvha+39Kl1Y8tT15T7/GKfwVxeqfJS9ZlJ6rvlrmvqMF3qt0Ourj3WLx0bLfnX7qNYHfavS7+LAABgBkaW8QotP/73d9UeuUO+5u76/bJY+VeOIgBgXKN8X+/PIXfk0aM8KOl1XXR1EDtMuw+05eTSfHEk1p3X1LFr+1TQ9Ir1U3VP/U6pyb9lH4XpW34XAQDALIws43PO3mUfez/3Y7Bn58UXOj4A3mCWkRw1dUqNYGjJ40haOKtlxNCTx2VuhNjemz47Pfb5U9fULQGxq9c/sh2168R+w9QEwATJAACYlWAZr9U6TeHRH821HRx3MDUjwDjCjsXYVFapc0huerDcXf77dDXLa6bSCv9uzSM16gGulursHyWIfbTss0Hrp6Wm9luWcYKaR39HHP2ui60/2nX9F4O6AAB8i2AZrxF2gPQIfvVw5w97P04BxpL6Xq4ddRxbXrvsTPlHbjLJvXZ+4kqxYG7KSEHsVGC7dqrwo0HrUvorpbZtb4SgZmvQrmX6wdr1r9reJ9oaAABmsC7L8nMRy1vkfpSV7s5MdTZsy2J3eqburiylSf2QLnVklJbhh/mstNuctBsAtVLXvjXpcyPR7rqmLl3/p/ItvU6tnyp/S3P2t0ksz9pycvkaSQy8ld8+AO+2rqtgGe/hwoVlcRzMSrvNSbsBQJrzJMB7+E4HeLd1XZc/T1cCAAAA3kSnKgAAzEWwDP7fuq5VzxgopQEAAL5NoAwAAOYiWMZrnP1BWrO+H70AAAAAAPAugmUAAAAAAAB81l9PVwB62U+P+Pv9ml+X8ou9v1++pd+W7V+n/o6ly+UJAAAAAAD0ZWQZr7AFmfZBpe3v2P+x9Kn8wsDa/v1t+T59KsAVlhsLmpXyBAAAAAAA+jKyjNcpBcBq07eWEQto5UaLHc0TAAAAAADoR7CMV4sFq64sq2e61rQAAAAAAEA70zDyOq2jsXqP3trnF06teLRcI8wAAI5b1/Wff7VpS/nk8syVk1vn6Wu+EepQa5Z6AgAAczCyjFeofVZYLn34rLD9D/BUmlj6MO2mlK4mTwAYRew8WUqfS5c75+U6xVunX86V5bz7TrEpsY8cN8uSnrUgdq1ZyqN2+Z1GqEMtn1MAAKAnwTJeo/UHcyyoVsovl6b2vZZydQIAMKKW4MP2fkt+MeENJaV8Zw1W0F/t9dSZqbvvnPobAACA/gTLeD0dFwDQV8/zakug7Mp68G09R/XnZhsojUiL5RPLax+cqxnlGa6XS5vajty2hcHCVDA6tV2lbWv5O5ZnTZ1T2wwAAHyDZ5bxWtszF/zYBYDn1Ex5d/Y5Sfv1Y8+ROvtsqVhe+3VbnofFuLbj8ewIw9ioy9T0orln227rpabx3gd7SvUO1yttYyxdbFlqCvHtve39WPmlvMN9Wfo7rEPLPmzZNwAAwDsZWcZrCZIBwLNqblqJPbOz1T7gFo4eyY12CQMOubqHHempdd2oM7Zc+1zdbjVTfh/Nq/d6NaPdcunPfKaPBquOlBMSJAMAgO8SLAMA4LBUZ3htJ3nPAEXrdI5PBCt4zpHATc0UhyNqqXdL2pn2wRFv3z4AACBNsAwAgENKwYfUSK6afDezdl6/YRve5OgIxtp0raMor1aa+rQmbc6Vo0ZHGN1lhCgAAHyPYBkAAM1KHeGlaQ1zruqkHiFY0dsIgYWj7t5HseDtVo/cs7Jq8gqn4tz+Tz0ra/9+mF/q+V+xdWvrvX8/rE8uzT7d0W05kneYJpVnbL/t/67Zh7H0AmUAAPA967IsPz8GgLdwJ/CctNuctNt3xQI0pY7mUuAgtV6q3FhwIqxHql659Ll8UnV4chTZrJ/DUeo9Sj3uMNO2zlRXAL7BuQng3dZ1NbIMAIA2tSNSYuu0joSpLbfn69zy2mWMT6cXAAAAmz9PVwAAgHcY7blNkPOl4zA1feSIZqorAADwHkaWAQDQRe3zkI7yPCE4ZqbPzEx1BQAA3kOwDACAbnJTMY6Ud+o5ZW+U22e5Z7+V1k89m27//ldHEh4J7H7pmAQAABiNYBkAAJ8SC2Ss6/rqwM62Xftt3AdnwuX716mgV7gs9vrrap/P98VjEgAAYCSeWQYAQJOtEz/8O5YutV4sn1ja3gGX1IifWADpLVqnxKwNzuxH+sWCOoI8/5U6nr94TAIAAIxGsAwAgCbhKKXY9Ijbe2EwJfZcs1zaK6Z1vOJ5ajMLA5apAOYRX92nObGgmWMSAADgWaZhBADgkFxHful5VrX5POFrI3nCaRbvetbY1/ZzqGUff31fAc8a7TwNAHAFwTIAAG4xS2fbLPVclrmDKDPt51a5djmy3W/eV8D4UtPFAgC8iWkYAQA45Gig5ukAT+0z1jjPPv3XNq1ojGMSGNlV0yIDAIxEsAwAgEO2jrP9dHKx513tn0nWmraU/kidY3m4a75dbOrG1PtflguSbe8vi2MSGJ+AGQDwZuuyLD8/wIC30DE3J+02J+32bbO3f6yzb8btOfrcq/06seX7QE3Ls+ZSZZyp91e85ZgE3s93OF/kuAd4t3VdPbMMAIDv+WJnR2qbY8v3y1r21Rf3ay/2HTCL7UYK31sAwJuYhhEAgCY9pkMEAAAAGIWRZQAANHEnOQB8m9FlAMDbCJYBAMDEjPADAACAcwTLAABgUu7oBwAAgPM8swwAAAAAAIDPEiwDAAAAAADgswTLAAAAAAAA+CzBMgAAAAAAAD5LsAwAAAAAAIDPEiwDAAAAAADgswTLAAAAAAAA+CzBMgAAAAAAAD5LsAwAAAAAAIDPEiwDAAAAAADgs/56ugIAAACMZ13Xf/7+/X6H0xxJF0uzzyOUy/OsVJ1ydR1Rz/bcp+3VVuu6Fus1exsAADAuwTIAAAD+IwxcxAIZNWlyy4+k297fp80FZmrLLpUZKyO1fEQ927P03qa1rXL5vaENAAAYm2kYAQAA+I+aAFNLEKoU0GgJvpypx1f1bE9tBQDAGxlZBgAAwCm5AEpshFFs3bNT6oXrb69j+efKzE1FWDNVYKwOsTJj+Y/izrbK7bdYGV9pAwAA7mVkGQAAAIfVToOXmzJvC2IcnVYvtv4WBAn/3wdMwnX2y1JlxOq3Xy9Wh1iZo04hWDsK8Ez9w/0Sm/7xy20AAMD9jCwDAAAgqTTtXmnkWI0eo3tagnbb/y3P0DpTx5FGL51tz57b0jqd41vaAACA8QiWAQAAEHUmANaj7E3vZ6ht+cem/XvCXdMCXtWeb5jW8A3bAADAcYJlAAAA/I8wmHQ2gNCax5nnYfUaqXZX0OSOcnq3595V9X9bGwAAMK51WZafi0LgLZ68+5njtNuctBvAe8VGWoXPgQrThKO0wjThc6li64TpSnXL5VlTl9g2lOpW2jel7XpiBFOv9gzzOttWsbLf2gZv5FqQL3G8A7zbuq6CZcC7uICdk3abk3aDuaQ6l5/Oq6aMrRM81okepr9jCrseZV3dHmfyqymvJkjSIw3X01Yc5bjgSxzvAO+2ruvy5+lKAAAA19s6eH6/3z//jj6nqWdeMVuHVCzvVEfVHR1Y++3umdcV7dG7TTYCZe+irQAA4G+CZQAAwDBiHfM66o85EzBb1/Xw6Let3FzZvdr0ioDgG13dnr1oTwAAniJYBgAA/NMZvnVWp/5+SqxTP1encHv2y/br1qSJpbva0+1xNph1V4BTILWO9gQAgDzBMgAA+JB9EGbrmN5Pe7iJvRcGaGIBqbuEzw+LvRfWO9ym2LbF0uyXX7EdvdoDAACAY/56ugIAAMzl6FRevcsPy7w6qPEWpf3TMgVirA1mGIGyf8ZXKuA0ynaMMCVlGMjb1yX1el/P/bJYkLM2bcvfsTz3ZdWkf+t3ifbkqNTNCRv7GACYmZFlAAA02Qcazo5wObJeqjNOJ927XTGKKjaCi/9KjbCL/Z8a9ZYb0bdPW1q/5u+wvi2jDHN1eAvtCQAAcYJlAADAP2JTLd4p1ql954i10Zxpjx77rbR+qozaZUfL7bVeLP1TU4veQXtyRstIYwCA2ZiGEQCArmJ3+m+vY9N/xZaVptzav5fqoKudqusrU0jF9vcmNd1a6r19XmHaHmqmdUtNJZdr19Jok1g+seWxNK1mao9QbKq7N3nrdqVoTwAAECwDAOCg3LRc+7+3jtjYlF2x9Pu/UwGLVJrwvfB1qi6p9d6ktF0tIwbu2EepMmrr0mt0zJUBp6PvP9EedxthJNCbvw/upj35uppn54XXValpU1vyBADqCZYBAHBIzYiumvT793Mdqj0DBDqWIC81gi/2TKtNagrN/d+5Z1iFncKxjuNUvmEZ+79rRhnG0r/pe0J7vqs9nxQ7LuzbvJpAbezmnU3q+qh03QQAtBEsAwCgqzPT0qVGkd3tK1Mz5uSmCeR+d7fH0eD02XQtI+pq868ZUZhK//R30Rm5ffDF9nxLWzKXI4GyZREIA4AnCJYBAHCJ3p36dwZtZumYvKsj7YpyZtnHR1zdLlfmX9suXwqizridrcfIV9pzxm0cMWBixF6ds6MbY+lzn9XcqMvYtI5H6gQAbyZYBgBAk9wIl1inUGn6r9RUXqlOplR+qfVy676h02jGOo/Y+dvbW9vlrg5yIxvvoT3hWqlrnzN5eVYrAFxDsAwAgCY1zx6rfV0zNVhLfq155dYH/pfRne+iPTnKNIF1eh77Z/LyGQSAMsEyAAAAAJp8OQATCxS2TGNbs86do75mH2UPAD0IlgEA0M2VU3r1zPtMJxfPOnIcaO/xtLbj6G14Rf3CzutRp0t7W1suyzfbs6UdZ2jDWmfOKeF0hrVtmprC+snpEWdtPwDoSbAMAIBurpyWqVfeZzu5ZpDbltR7tc9A2cTS7t+7+i71ljvzwzRPtHepvLPvx9KV9tEIx3xNO47Shjm9O7tzn71RvaUtl+Xb7VnzvRG+N2IbtjpzTtleh/uh5VyYS+tZrQBwD8EyAAA+o6WTa1a5TtjUe7Hl4bJcx3GpU/nq/Zpq11Hau9Qxfvb9WLqaNhlNqhM+XLa9fstnNhTbptmeD6Ut/zVze4Zt9pU2LI02yy0P27Vlf9SW11Kv2mUAwLL8eboCAADMZesQC/+OpUutF8snlvaKzsTWzq/ZlO5cP5pPad0ROn5jx8wI7V0q6+z7bxO24whteFb4nVb7Pbo30/Zu3tiWy/K99txv01vasMZV1yEAwJiMLAMAoEnsDvLUKJbw//17YT6xtLG87/ClzrHY9E2162xSx0Epj6vU1CMVqJ1VSzvm0o60P46MqHtaahq02Mic0vdoz7o8bca2XJZx2nO0/ZIzU11rHW3LUoDx6vWv8tT+AICrCZYBAHBI6wimVAfaiJ0mI9Yp5myn5JEOr1yZLUG3s52HZ/OMBWZ7ubuzuDVI2Wv0kxRSVgAAIABJREFU4Rm17fj0CJ3WtmwdJXhl3bXlfx35XI7Snk9PFxt7TlYp7SyOnFNS36Oxkc1nzgejTtd5tI1H3R4A2JiGEQCAW2yjyZ7uSKudNvLtjgaK9qMCR5E7rt7e3j0DZU9LtePb27DWTNurLctm2OZYO36hDXPnlFTg0KgpAJifkWUAABxyZhqepzqTYlNlbXXa3v+SWGffLPugpp5fae9Up21t2if3Q83InTe1Yc00s6NMR9vqa225LO9sz9LI07e14ebIyOTYSLKU2PSd+7xir1P7ODaVbmpq0FTdU+WFebf8nRpJOvNxAcC3CJYBAHBIrENn/xyo8LktR9KW0p+pd0sn1xvFRguc3Qex9uuttY5vb+9UO6Y6SWNpn3B1x/Tdct9Pqc7v3Hup78ERva0tl+Wb7Vlbp1nasNaZKQVr7b+X96OztzzCIFUuqBZLty8jdw11pLyav8O8ZgoOA8CeYBkAAIfFOgpTr8+kTS076s2dNjVByFzHVSptqmM01ik3Wsfw0+Wn9nupXWrfjxmtDc4avf6l+pVG6xzJc1YzbJf2/K8wABgLiJBW2k+pfZk795bKqznP15RXw3EAwFsIlgEAwIvkAo01HbyptK0dwDrP/lXaR2ffTy070+EPwHXuDjgKcAJA2Z+nKwAAwFz2o1wAaOd79F3e3J77bWrZvm16vpp1cun2+eTyzJWTW+etbXZklNgb9wUAtDCyDACAJu5KBr7k6g5kHdT3uWNfa8+2KWNLo51SI6LCZTV51C7vJTct8r783PPt9vns1889myxct7a8WJ6pYGmsTvu/c3Uzwg2AUQmWAQDAxHTMjkm7vIMO3ffQlu1So7F6TfF6Jmgyw7SCtdMZl9ZrSdcyFW9Nupb9e+ezZwHgCoJlAAAwKR1PY9IuAHnhCKQz35thHrFRTWG5uXxiee2Dc7n8W+t95/li9OAiADzNM8sAAAAAuFVqSsFWsSkfY0Gh3LO89uvFgnj7dWPpWmzPSrsrcFVb3pufvQcANYwsAwAAAOAfuYBJSzAlF6S5Olh0dBrEmrzOuHt0V+/pHwHgrQTLAAAAAOjqyOipXlMc3m3WegMA/xIsAwAAAOAfpWd9lUaX7dO3BM1q09VOK3hX4EqADADmJ1gGAAAAQBepZ1/tnwMWPu8rFWxK5RUL3IXPJNsH6/bvh/nFnmWWWre23gDAfATLAAAAAOgi94yy1kDTkTStr3PLa5cBAPP783QFAAAAAHi3O6dFBABoZWQZAADNWu4MD6dDSuWzV3pWSk3+uXIBgGukzr8tzyNrSX+U4B0AsGdkGQAATfbP7QinVMqljdmW7/OL5ZnrzGqZTgkAuNbZ8+9d52/XCQDAnmAZAABNWu4MP9oRVQrCAQAAAPQiWAYAQHdboGxd19NBrzCP7XUs39Iot1Re+3Vz+QMA9XLn79TrcP3a83QubcvfsTxL1w6x9wCAuQiWAQBwif0UjGc6jvaj03LTOu4DdLm67NNs+ezXrZ1iEgBIC8/L+6mXw/9T1wy15+nS+jV/h/VtuXbI1QEAmINgGQAAh+WmWrz6WSBh/mfK89wSAOirdG5NXUPULjtabq/1UjfuCJQBwJz+eroCAADM6cgzyVJ3e49u1noDwEj2o8Pe6K3bBQBfIFgGAECzfUdXS6dXbbqaPO/sbNP5BQBzGGFk15sDggDwVuuyLD8ncOAt/CiZk3abk3b7rlgnVOpZHvv3a/MK04f5lMop1a9Ux5lGkY3QIXjU6PsWgL/Frvly14Gl83Yuz5zSeXpfTph/7fkyrG/NdUIsvXPc+/jtA/Bu67oKlgHv4gJ2TtptTtqNGMfFvWbd37PWG+CLWoNlR/PsyXmG3hxTAO+2ruvy5+lKAADwDjoRAOBdrji3u14AAEYkWAYAQBfb9ENXTQ14Zd4AwLW28/jVgbLtWsE1AwDQ4q+nKwAAwHuknhk2Wt6p55oBAMslz9666zzrfA4AHGFkGQAAn7LvANz+7Ze/QW5bjrwXLt9GB7xpnwHw39Ffgk4AwJcYWQYAQJN9sCl353k41VKYNswnljaVd4+67109heSd7giUhW11pI3esK8B3kaADAD4KsEyAACa7ANL+8BXLIAS/r9/L8wnljaWd4/657Zrpo7C1HSSqUDUkaksw3V67Z+Z9jMAAADvZhpGAAAOyQU7UiPNPCtsTGdGh2k/AAAAZmdkGQAAtxBUGZNpFAEAAPg6I8sAADjkaLDk6SBL7bO5vuDMyLD9VJoAAAAwMyPLAAA4ZB8o2T+PbPs/fEbZkbSl9EfrHHsu2r6sLwmDXWf27xXPNgMAAICrCZYBAHBYGBDJvT6TNrXsiH3A7Ir8ZxJu89lnkH1xHwIAADA/wTIAAD7nzUGdmhF7paBYuG4sj01YBgAAAMxGsAwAgCY9pkPkOrlReaX2iqUrjQgsLQcAAIDRCZYBANBEUAQAAAB4kz9PVwAAAAAAAACeYmQZAABMLHyGGAAAANBGsAwAACZlSkwAAAA4zzSMAAAAAAAAfJZgGQAAAAAAAJ8lWAYAAAAAAMBnCZYBAAAAAADwWYJlAAAAAAAAfJZgGQAAAAAAAJ8lWAYAAAAAAMBnCZYBAAAAAADwWYJlAAAAAAAAfJZgGQAAAAAAAJ8lWAYAAAAAAMBn/fV0BQAAYFbruv7z9+/3q0obS7fPZy9Mu65rspxU/rlyr5Kr59F1Wvb1Pv2Wdsv/7P54Yn8CAABwLcEyAAA4IAzulAJZueDKFsQpBcdq8qhdfqUjgbLS+7X7el+HWIDt7P54Yn9yTm2gtZTubUFtAADgX6ZhBACAA2o7tY+MstqX8YXATE3gC47YPn/bv9TnKUwXsw+45vIsBbVblgMAAPcwsgwAAE5KBcR6Tf235bXPIzcKpmZkSyyv/Qi3o6NxWup5hdi+zo3mSdWztF1hvrn9FqYLtexv2rTsy6OB7dTIUAAAYB5GlgEAwAm1Uwj2mP4vlmeqvFhZqVE2sed6tY7Gaa3nFVL7uiWQGfu/lG9pv4Xl7/dJ6n/u1eMzuix/Hwv7PLbXqc9jKZ9YXvt1c/kDAAD1BMsAAOCEUif71cGPWCCmV1491u39LKbaETxnp3ZMlVO7LJbmzHPtuMcbg9oAAECZaRgBAOBms06511rv0jSErdseBpR678e7p9NLlTfr8TG6JwOSowS1YRYzB399RgFgToJlAABws9qOtJrO/buDOy31iE1feLSu4fPF7pzesYdwNFDOTNs1iyOfk1mDlrPWG0IzHr8zB/kA4OsEywAA4ICwQyw2iqp2JFX4HKJY+n2a1NRs+/fD/GLTvqXWra13qR7h/kjJ1X1fRqkTMjYVXbgP9n+Hwbd9HuFz2Er5lp5pFq6bK4++Um1dSvvGoDb04rsLAHibdVmWn4sb4C38YJuTdpuTdoM0n48+ntqPd5f7f+zd7dKbLLsA0KTznv8p3/tHt08p5VNRQdea6fSOQUQhxnAJai/nSQVY4yBv60islucSxnnlgsmpbeeW59bNLYOrnHnuWvW8uGq5qVO3AM/2/X6NLAMAgJF0powhUMYIPaMi9+ZVStP7urS8dRlcxegyAOBJBMsAAGCgnk7DnikKz+6M3DO6pmXquTBdT6fq1Z2vVx3nu7bH33TwwxgzBMxyIzRH5Os8AQDv8evuAgAAwFvtGalyhvCZW7mp4VLpalpH0cygdZ9W3R5j1Z6fB29S+t64avvb/7XvMQCAHMEyAAB4uT2j4WBlRwOVTwh0+iwz0hagekq72m4Oecr+AAB1pmEEAICd4ikJe1/X8ku9Hy5PTXMYb6v32Uylaadap1NMba9U1lTZS+sCMJ/4fD6L3HfxnmcX9m7vDL4LAeAcgmUAALBDGNDJBXrC16n0ufxKr3P5paaeyqUr7VOL0jNqcvsZlq1U9pb9hB6ljvLU+2etX2rPpc77VP6lZS0B59xnMbcP0GPU88KOrNPyOWv5ftnzTLarnjHqswoAY5mGEQAADsp1WJU630ZsIzXlVS5g19LxOPpZL7XAXGo7rfsJLcJg7CYVhK59hveuH6YPA8DxFG89+eeeMZjaTpw+TlsLuMNKws9F7v3S69is3z3xDSYAwBhGlgEAwEB77kI/sq2a1F31tZEwPfbmNdNd+rxDT0Ds7PVHBcxb0rUGwHS6w2+p7/AZRzYbdQ0AYwmWAQDAQb0dVaM7tlJTSbU8e2zE9kbmNTIttDg6BWFpGsU9+Z2hNgXsZoaywplq0x0DAO8mWAYAADvkplAL34tHktSeG1R6DlEuIJZKu0nlm7tjPi5/uLwnAJAaxZLafuszlErHGXqURou0jL5qXf+sdnpVx74AAqtJfX9sWr6rw/dKz/Ob9bNx5Yh2AHiy7+fz+fGFCjyFHwlrUm9rUm9Q9pTPyFP2g/eqBZU3uVFmvevntr+lSQWhc3nnOvpLgfXSdkr5Ckozk7O/e87K/67vTN/V53OMAZ7t+/0aWQYAAKM9pUPlKfvBu6VGk9TSl0ZS7p2qMfW6Je+9y2rPSDu6X8A8jC4DgON+3V0AAAB4iu/3+6jOqqfsB/R40mcY+Fc4rSIAwMbIMgAALrFyp1Rrx/lbOtjfUJdPo87m3V4vdclbXNHWV/48AQBjCZYBALuY7oU9VmwvOtLS1OV61NlzqEuebsU2DgCszTSMAAAAAAAAvJZgGQCw2za6DAAAAABWZRpGAAC4yRZs7pluKhWgNl3V/dTlM6hHAAB4J8EyAOAQzy5jtNJoxbidtXZsz95Gw30ulTO1v9/vd8r9G1WPqwUiVq/L0Z+/+HjcvX+tnlSPuXK0pmmt31I+AAAwO9MwAgCHbR2gpmRklJ+fn/86XcO/U+meJvdZygUmttczfv5G1GO8/krTv65al6M+f1ugZbV6i61Wj/FxP5Lm6HYAAGAVgmUAwBBhZ+iqHaLMYXRgbOvQXa1dpj5LKwUNVyrr2Vaqy1HlSo1IunvfjlqpHlvOd7U0tX24ex8BAGAk0zACAEPdfUc9z5ebOmzPs4b2bPNqPdO5rfS5u6Me4+1e7Ql1ebTe9tTrbMdi9noMv4drwbxR00W25nPV8RDIAwCgl2AZAHAKHVXERnSShh2yYX7x8lT7O/K8pDsCNzOVM3a0LvfU46hO9rfW5d2fvyOu/D6ZvR4/n/a6bDnnXf0cuavPUa5FAABoJVgGAMCSwk7QlmcnraK0L7lO7ZX2L9Zaj/F7V3bw7/Xkuuz5/K3uyfX4VGcGbwEAeCbPLAMA4LG2jtLw34yd2GH5Smk+n3874Y2gmIu6LJvx85eiHp9h1nM+AADzMbIMAIAlPWHEQG/5t47fuPN35ePwhHr8fN5Xl3um91uhrp9Ujy3He0SdzF6vV081CQDAmgTLAACY0tb5HHZyhqMEUsvC5an1U8tWs1q5R9ZjaLXjkDLzPhytt9p7TzLTfpWO91aXLWnCvFYMesYEzAAAqBEsAwBgSrlOzdTyI8s41xn1yPmO1lvLe4zXUhet9dXaBtQxAABP4JllAAAAwKN5fhkAACWCZQAAAAAAALyWaRgBALiMu/qfQ12uR509h7oEAICxBMsAALiE59o8h7pcjzp7DnUJAADjmYYRAAAAAACA1xIsAwAAAAAA4LUEywAAAAAAAHgtwTIAAAAAAABe6393FwAAAOAM3+/3v79/fn6a0qbShfmE4rTf7ze7nVz+pe3OpresK+0bAADwbkaWAQAAj7MFrrZ/uYBXnDZlWx7ml8qzFBSq5X210vHI6S2rIBkAALAKwTIAAOBxekY/7Q3q1IJwAAAArME0jAAAwKPlAmLb8hHTBcZ5lKaAbJmuMZXXVtY4SBfmVVs/fB2WI3UMevahZ8pLAACA2RhZBgAAPFZt5Fc4BeORUWJx4Cg3rWMq2JVaLxXEC9dNpUttN7V/4bSSuTQ9+9Az5SUAAMCMjCwDAAAeKw4I5d4/e/sjttezbhgQawleldKM3Icr9I5yK408TNkzUjC1Tmv5AACA8wmWAQAABJ40pWBqqsWU1fdzk5oesrRvtWOSWj9eVso/F6w0Ag8AAOZiGkYAAIBAOKVgSS0Qs6W5w97t5qaHXMUVQT+BLgAAeB4jywAAgMeJgxnx6KrU87VqU+nl8ozT5J43Fr4f55d6lllu3Vy63HPJUtvJ5VfKK7cPreWeTen5cT15fD7/7nO4LN5eKZ9UXuEItyeNegQAgJkIlgEAAI+TCyTsCTjsSdP7urS851lre9ffk6Y2FeHMwZxRAbywPZWmvAyDXbUgWhzEzK07axASAABWZBpGAADgNQQY3iNX11e0gdbg6J68AACA8YwsAwAAXkPg4R1qAbHUyK/QSu3E1IwAAHCcYBkAAACPkXqmWqjnWWK1/I+kGUWADAAAjhMsAwAA4BHC54ellvcGxVJ5xc8N2/4Pn18WP7ss9zyzeL3SunuetwcAALQRLAMAAOARcgGkONDUuk7v9npfl5a3LgMAAI77dXcBAAAA4ExXTosIAACsR7AMAAAACnKj0gAAgGcQLAMAAODRjo4qe8KoNAE/AADI88wyAACGCTtjWzqXc1OjtT5bqDS12pZHap3W8h1x5nau2gcAAAB4AyPLAAAYYgtcbf9qoxhK729BoDC/VJ6lYFHuvasCTGduR5AM8r7f73//wte5989af/s7XJ5LU8u/tCzOO5dnqQwAAPB2gmUAAAxxRQCnJQgHvFcYtN+Ef6feH7l+mH5LuwWlwvNXT/65GxFS24nTx2njdZxTAQDgN8EyAAAuV5o+sSeP1tEepc7g1hEbLelKI01ayl5Kq0Mb+vRO0Xrm+nvOd63rxOnCAF2J8woAAPzhmWUAAFxqRKDs8/kkR1Jsf6e2l9puvCwebZFbN5eulGcqr9r2cnkB+8Tnid7PU2r98Jwzw+ezdD4MzVDWs9VunnjDMeC5tG8AGMvIMgAAhssFda4I9qRGWYzKa0+63HFIdXLp2IJxSh3JLZ+11vXDKRJHumrUl9FlAABgZBkAAIPVAmKpkV+hNwSM3rCPcIfcM71S/6dGie1ZP5Yb8Vp7XljuuWa50Wul7aTyzW37yeej0jPZnrzfvIP2DQBjCZYBwM16p0spjdhJqU07l8ojtU5r+Xi30nSEn09fe6zlfyTNaHu3aVpFGK93dGltKsW9UzWmXrfkvXdZ7RlpI0fdAgDA0wiWAcCNep9HVHv2SMszmWrTxeWmhjNNEzXxqIt4eW9QLJVX/HnZ/q+NBkk9vyc1AiO3bktneuv296atpQf28TkCAAC+n8/nxw8D4Cl0dqxJvf3RGiwrjQw7+pyoO581xXM9uf08ed8AnuCN0/3yHtr3NVzvATzb9/s1sgwAVpEaZbInj8/n39Ep4bJ4e6V8UnmFI9x6p5jkmXQuALCylUfX+/4FAGgjWAYACxgVbAgDWLmp6cL3WqZ1jKepy6379oDJmzvanlzvd0+H+OZ2RT/t5RnU477tHn3+6optcOW2snLZr24rI9o3ACBYBgDTuHP6w9Tzl0blxR8rHpuVO6uuMEOdzlCGXtrVfbSXZ1CPvIF2fq+V92XFtgPA/QTLAGACrc8qy71e6QehqRkBgKsdncoaZnZW+17xWt3nHIC9BMsA4GbxdIi1UV69I81a0l85hdyKP7oBgPW5BuHJtG8AOEawDABuFD7vKLW8NyiWyit+btj2f+r5BrXnmcXrldbNpRspdeeojoL3OfJ5CWk7HKEdPoN6nN+MdVS73mm9Htp7g9OR660Zj+ebqQ8AuI9gGQDcKPdDtjSVSmmd3u31vi4tb102Sqoz4fv9XjpK7kylKWRSAdBwea6j5SnHJqenMzJO86S28/mU67rn+YjxstwxLrXDOO3TPakdjj4Pxelm2tfYqvXYUu7WNHtHpV+177PUUctU2vG2awG1Ul578+/Je+Y2f3bgsTXtlTeEzVwfAPAkv+4uAADwLz9wy3LBoFQn/cq2EXrx35twFF+83tttHUWp5Z/Ps9tOaR9y75WOVfh6a29hQD+1PJf2bZ7QDkedh1ZuE6vUY3yMj6Rp2dbedc9wdx21BpZL9tz0dJa7j2epXC3nkSNtuCVty+dopNnqo5bvVt6WdHvyac0fAHoJlgHAhMIOZ9KOjLBbQe/+td49/bY2lfocvbXt1N6rpX36cTvTqu1w1HkodQPITPvZaoV6HBEkOBK0ubte76ijFQPArWZr8zMFHu+o7xnqoyXANSKg2XODDgCMYhpGAJjU038AnjV6Lvwx/WRxp0G4bPRxfcKx7J1q6U32BFJHfH7fdpw/n+e1w6PnoZ42NNPxmLUewzqodaDfNYL9quNxRx1t59G7A4axEfs3Y5u/6linviNrn6OrRti1ph2pdr3QE9Dck88Z+z3bZxaA+wiWAQCP8uTOqlC8n6nO6pb1Wrc1sxGdNkfXucvRdrXnszKyY/lJVmiHs5yH9m7rCk+ox5bz/F3flSO2d0cdjZyucbZjPmubL5VrloBc7nN05BjMVB93XGOMymfPzRhPuy4BoJ9gGQDcKPxxVvqhFv9IjNPG+aTSltLHUnfQpspXy7tW3iOjou66m3cFuXp907EptSNt57e9nVilO+rfOt1nzpvb4ZPawZvrcRUr1NGMN/LkzH48rxghOVN9zV4fKSMDzGc7e4YGANbhmWUAcKP4x36qczHufE6ljfOpzeufugN2W5b6P7XNcFlc1tbytux/7bjFxyq1f28Xt4MndWKHwv0rpfl8tJ3N9/v979/2+khebzt+Kdphu5nPQ+pxfrPVUekceOaoy1FmO54zGPkd2Wv1+hh1vVnKZ/R1x5OvkQFoY2QZAEyg5YdwKPcjrucHY27qmHAbccCspYxxutYfnb0/TLd8U9vjXXrrXNv5LTcqbI8VOoLPph3mpb5vZg2uPqEeW47trMe/xUx1lBphH74X3zyUWj8+d5Y+K6k08XXWnuPTm362Nn+Glu/IMz5H6qPNmeew2m8kAJ5LsAwAFnT1j8OejvC96+7Zp3hk2hOVOs/C5amgZPi6pUPuTZ6836n6zY06za2fSpvriEt1BB/tvH2LVY7L0fNQ6r1V9r3FDPvSE7QppQnz6g3alJbf7czrptp7rTdE5dL1prnCXXVbCgiNbMOl/ZvxPDZLOa6Sur4BgBEEywBgAnt/6I0YCTLiR+bIu2396P1bT8dY63FzfJ+t1DZ6OnbjtL2dtNrZc4w6D2kT53lr0IZ3ubMNt3yO3qAWZBwV0Oy5QecMRpcBvJNgGQBMIPxRWPoRGf+A7EmbSr9JTecTdyikRinF5agty5UxtR4AADCPI8HEnmClgDwAdxAsA4BJ1EZxlH5g9qRteb+lfKOX+fELAMzqrc9jhLcyugzgfQTLAIC/+FF4Hh1tnEG7oof28gzq8Vqui+6hnQMAVxIsA4Ab5ebrv7Msd5fjqRxXzqBd0UN7eQb1yBto53MQsATgTQTLAOBGM3UEzFQWAADgPn4bAPA2gmUAAADAI4UjY2qd/3HabeR/bvS9UfnspV0CwHwEywAAAIBLXDn1dLyt0rZTaTdhYCKUWw4l2iUAzEmwDAAAWFLrnfm1dLlOxdTd+qUOzdw6tfLNoresK+0b79TTluO0Tw449AYsjYIaS7sEgDn9ursAAAAAvbZOxO1frvMwTpeyLQ/TpfIsdXDW8r7ans7U3rK+qXObMbZ2Gf5fWpZLE793VvCgJ7ieK09pH+8KevQGylrOtbW0s50jV/bUdgkAdxMsAwAAlrN3VETvNnQawjhhYDr8Pxx9FAdaUmnC11cGW+IypN5rKX9r8GkGR0dBcb43tksAOINpGAEAgKWVphSLOwSPbCPOL95GS3lS64V5pzo9S8+rKZUtLEdqqrOefeiZhg16hcGz1mlRP5++gNmIZ6UdWX+GUaa5YEn4/mileks5eo5czVvbJQDMyMgyAABgWa13vx+9Uz4OHOU66M+8wz+13dJInDjf1lE5pRE8Rhxwpp7gV9gea9PIpYK/LdPNXdnWz5gCL3U8W89lZzEK6o+3tksAmJWRZQAAwLJGjRw7uv3c6yN5taRt7SgupTF1GisqBYpT6eJ1QmEAJrXeFc7eVmkkl9F519MuAWA+gmUAAMCrPGX6rs8nPdViyur7ybOURi+G7Tj+OzXV6OdTDgTF+eS0TH+a+7yVpgas7eOdn83cNIfx+1uaPVOzXhncmeW41miXADAnwTIAAODxws7E1k7Alk7eu0a07d1uar279oF3yk0JWFrW8/7etKX0raMvW/dnlnOG0Xn30C4BYE7fz+fz4wsReAqdPWtSbxylDcH7xHfk94yQqOWVWifOK/UsndT7cX6lO/xry+L9y5W/VL5SXqV97CkjMI/S5zxUG53XkjZO33IOjfM9eo6EkVKBYgCe6fv9CpYBz+ICdk3qjaO0ISDknADzSwVxRnxua1MzwqqOtG2fi30EywDe4/v9moYRALhGy3MZZs3fD2NYh84sWMNZz0jKjVqqce5gdnvb9tF1YzNPUQwARwiWAQCXWfFH89lBPmCsFc8zAGczkg8AoOzX3QUAAAAA3uH7/f5zI0q8rPS6tm7P9uI8U9scVY67xcGskSP59pj5WJ0t146Otu1Uu87l0fK5yG0jVe7eNAAwI8EyAAAA4HTbaKbSFIypNPFoqLAzPpVfKa9wWbz9eDujygGhVDsa0bbjdhz/X1o39blo2cbeNAAwI9MwAgAAAJcqdZznlqdGMZU632ud83tHRfWW406paRJTwb/c63i6xtq0i6XthXluy+NtjirHClIB2/B1rU21vJ86Pj2fi9o2WgNgs34+ACAkWAYA3K723IzS3eehUsfNyp0pAPAmPd/ZteuHVDDmDDNeZ5SCUbmAVTgCKBztFAesUtdWqfdTZajldbQcT9DSdkuBsFGfi9qxbc3riXUEwPOYhhEAuFXrXbGl6WJaA20AwDp6vsP3fN+fcY0w63VH7VopVe7cCLpS8KbyfBY/AAAgAElEQVT2/h695Xib0cchN+3jWXkDwCyMLAMAbrX3+QWtHS6ejwAAc0h9J4ev4+c2xSNWciOXSmlb8o/fj9fbU46VGMl3rVI7Cv+O2274d6nNlaat7Plc7PmslEYqpvIBgJkIlgGXuqLD+qxtuLCHeT11Ch4AeJqW7+tU53/udU/anmW9aZ5wHdJzPbXn2uuM67UVrwFb21Ftv44EOfd+LvbmtVodAfBOgmXA5Va8UDYqBQAAWImRfO+0YgARAGYgWAYATM00igAA+xjJ9x4CiABwjGAZADC91PMcRkndyQwAACtxHQsAxwiWAf+pdRjXOqlTIz9csAOj5M5BRwNozlMAAAAA7/br7gIA89g6jHMdx60PGN7mnd8zddr3+/3v35E0W7oR2wPOFT6PIre8NyAWPy+jlD8AAAAA72ZkGTCNuDM81TnekmZb3rs94B61AH1roD63bO8NAAAAAAC8g5FlQJNw9FX89ygjO65b8zKyBAAAAADg3QTLgCapURrbyKzU1GZHpzbMjfoKtzfiOUV7pooEAAAAAOA5TMMI7NY6tdmRZw3l8h85heLo/IA8wWkAAAAAZiNYBkwnHrkWC0e0CXDBOs78vDofAAAAALCXaRiBqplGgoQd4qZQBAAAAADgKCPLgP+EzwILxc8JC9OHo8DifML1Z2ZECgDA+sJr0Nq1XZw2fhZvalrxlnxpt3p99ZQfAID5CZYB/yn9yNv7Xo9SkG37QRyPJkulCfOKA2HxD+uR5QcA4B65a77WtJvczAVmNBhr9fpysx0AwPMIlgHTaA3I5dL1pPHjFgDgOVqv7VJBDoGw6z2hvgTMAACeRbAMAACAx9gTxEilr412itcNp/4zm8G57q6vMI9Supbtxn/Xtg0AwDl+3V0AAAAAGGHUiKNU8CR+L54iPA6g5NIx3l31VUpX226ch7YCAHAvI8uAy/nxBwDAGVpH/LTmc/W6bzRiOsPV6isMkAEAMAfBMuBSZ/8g9KMTAIBN69R2V15Dmm7vj/i4r1xfZ9SrtgIAcB3BMgAAAB6pNOXd5uqbrQQ9fguPezgNYWj2+grL0lOmeOrHPdsGAGAswTIAAOAxap3P8UiN+FlH8bq55TPqLetK+1YTT/NdC0DkRuxsy+NATvh+bv143dJ23i48VjWz1Vdrnda221JGAACu8/18Pj8uxICnMA3jmtQbR2lDwOdTD/7kpnyrPefqjnPM3m32ruf8CQBpqRGwADzT9/v9/Lq7EAAAAGdLdXLp9AIAAODzMQ0jAADwAKmpzFr0jiQrTauWmtYx3kZt/fB1amq5Wl65fXjrFG9HRwIYSXCe1jbZ03Zzo0WPTjl6ZP2rP3tv/awDABxlZBkAALeoBTW+3+9//8L04bJU+rOduZ2r9uFpRgY0SkG38NlGqQ74cN1UunB5Ks84vzjfWl65fciV5w2OtosnBBtmrO/WNhmnq8mNHr2rHZQ+p2e46rPeku+M7Q4AoESwDACAy7UEynIdfrlOx6s6I8/czhM65q82euTPkbx61g078VuCpKU0ppdkNb3P1XuCKz6XPvsAAPuZhhEAgKnkni31lA5TxovbRvy6NsXbnR3MqakWU3SC18VB9dz0luGyM9YPRxduy3NTdtbyb532M1WG8HVtSs9ZpY5hSmma0tIUpbk6j1/n8i1Nuxof+1zdl/JrqfO9Wqd23dOmVm93AMA7GVkGACwnnJ4vnppPQGV+ezv6ap3bqffiNlGa1rGUrjRFWGqbpe2Vyke/cARiOFortSxVB3d13O6t99z0kG+Xmu4uN93lGeuH6cOARy740ZJ/boRtajtx+jhtvM5qNyC0TtXYEtAsHZ/4fFHKN8yrVE/x/7m/U/nV6nyv1DZqbbCnTT2l3QEA72JkGQAAlxkZnIg7FkvbiTvqcuvm0pXyTOVV214uL85V6kwvjYQIl7eMIMmly3Ump7aTy6+UV24fWsv9FD0BsbPX33NcW9eJ07UGImYLVoxsf7VjUNtOriypfEd/ZnLnhL3bLB3XnuNUay+rtjsAgJhgGQCwnFEdSVxrdIf8kbz2dkbX3tMu77c3EJIKPLSu37rsyPp70tSCNm9ql3GAsHffU+vXRjFdLRfojc1Q1s2e74XRxz1308VdWusxfr90A0acrmcbPQHGVdodAECKaRgBALhMPPVg+LqnU3BW26gTnYJwn9JUlS2fzdb1z/q8X3Wuu/uc2hsUCkdeOc/+ljoWqePae8xKn4Gj7m53AAA5RpYBAHCJ2lSJYbpZpincu92ZRinAG9SmpQz/zwUSetePlabBDP/OTb1Zm6Kzd7rN1ik97xAf03h5z8i91Gjz+DiEf6fqJvW905Jvqj5L9ZSqo1p+LeWP0/ZOndjSBnPf4Su1OwCAku/n8/lxsQI8hc7JNak39jr7+SGcq/bZL00vFS5PdQrWOi9ry8Ly5TrQ4+3sTdtSFuAcrkHms9rNEcBz1QLUADzH9/sVLAOexQXsmtQbe60ULFt52qGZj+uZnJt4Guehv636GX9yPQqUsXlyO2cdgmUA7/H9fk3DCACsa7VpfVYoY2zlzqo3WLl+Vvw8PMGKx/2sdr7isdisWPaWerx6v1a6hnijFetl5e9lAHg7wTIAAIiknjUzq9nLl6IzEZjBiudPAADOIVgGACwt98wqOEIHKgAAALyHYBkAsDyBDQBG2DMtX+qGDd9L51FHYzmeAAC/CZYBAMt6cmdNabRcuI9huvAB5HG6bflTjk9IRx8zeEI7LJ0j4vdS556W/Hq2caeW/QvTxcfm7n1prZ+WNC37X8vnDKvX0WxWOZ495ayVp6fMe86BAMBaBMsAgCXd3VlzhTD4FQfCSsvfOjXlKh19V9gTkGgJbOSOcSloG6d9ulXbYemcEb+XaheptnNkGzMp3YCQWr6dg++syxFBglqdlM4PV1utjmY36/FsOfeE5azl1bPdUjkAgGf4dXcBAAB6lTprwvdXluuE6V2+2Tp2nnBsWmyddqnln8+z286egERLYGNrQ9u/7f3U8lzat1mpHZbOIbly9ubXs40Zpepz7zn5bCOCBbV9uHsfU1aqoxXMdjxbt7H3HNXjrd9rAPBkRpYBwAv1TKu0dXSHHd6tdxqfqdRZ84YOjDhQES7TAfhH6pg8ve2U9qNnH+O0Opz329MOV2mLd0y9drfeqduulhqVvCdNj9Z8rjoes9fRamY8nleee3Lfh0dGtnE/1y8AxATLAOBljkyrlOtonzHIMFt5RguDmJ9PfkrG2notnnAsZ+zom8WeUYcjOinfdpw/n77jdkYn3uhjfmUdXtWpWTt/9rqzHlvO93u+E44YFZgbmf/bO8xnPZ4zTNu69/Pz9ja1CjeZARATLAMA/pP7wb9ip/ZsP3yv7lTufV5QLb+ZzdrRd4Wj7WpPJ/motrzScW4xuh2uYPTopFnVRmIbWXI/dTTW7MfzinPP089r/Dv1sfoGwDPLAOBF9v7w7+0U2aYQC9OEr8P/90431vPspbeLnx+1agC0x7afKdrOb0fOB6WArM6mP7TDdYXny1Kazyf9fL/wfc6hjsZyPP8VX6c6Pz/TW66NAagzsgwAXmJkJ3Y4bVvq+WXxNI7hj9Dcur3Tk4V5hXls7/M+LfWu7fwt1eG59xgIlP2mHa6t99jnnjE3Qx22fCZHTal65f4+qY5m4Him1a5vc8sAgHUJlgHAC4z+MX8kr1HleEtnTXg3c6pTPQ5GptaN18/luSodffuM7PRrfWbek63eDlPnhfh5drnn26WmRMvl17qNlcw0HWVYN7nPeEuaMK8jN7fMYrXyzu7u81SqHL1td2/7Ln1+WFvuRkAA3kOwDABeohRI+Xz2PZ/iDD2dEG/4MZvbx9TynpF5b/fkY3A0ILEnQBL+v72nQ7FupuNSOqfE77Wcl1rPUbltsE/LFHotaUrpWtsDjDay7fZcX4XLtXcAeC7BMgB4gdYRJEenRxxBJwQcszcgEafZEyBpWQ4AMCOjywDeTbAMAPhLaURIaVqtcHlq/dq0gX6UAm+ngw4AAOAegmUA8EJ7pzc8MtLkyLSBT/HWZzkBf9vOBXecA52HnkE98gbaOQBwJcEyAIALvC0wyHV0JtLKeegZ1CNvoJ0DAFcTLAOAl7tzhANwjM/telJT1wIAAHCvX3cXAAC415M6altG2BiFAwAAAEBIsAwAAOACqWC9AD4835HPeW3d7/f737+ebYXrzG5PWUft30rHCQA4RrAMAF4g7kTJ/eiPl8dpS50xcWdNbrupTp1a+Wp5h+U5mgYAYKS9o/hbAmU/Pz///eu5npl9ZoFwX/aUddT+nVV3AMB8BMsA4AW2H/php0oqIBUuT6WN80mlTaUPy7EtS/2f2ma4LC5ralulfW1JAwAwu9QzD2cPgAEAzOx/dxcAALhOqRMl9V4ugNTTGRMGwVLC92pBqzhg1rLdGkEy4Aqlc03pHAmsJR4RlbrhKHy/lM+em3lS10rxtuN8Uzc5pcqZWz9MV1oe36xUK2fq3Bjnk9t2ar3SvpTK05pH/LdzOwCsxcgyACArHC02Ot/cs3tat1crW2teZ+0jAPAuqWuP3Mj4lnxGlSU3Q0Au3agZA1IzEvTMZJALlOXS1dbrnS0hDiiWjkfqb9eWALAWI8sA4EX2dr4c6bQJOyFGdfyMKtsZ+QCknHXuAua092aeUeeG0qi0XJCnJ9+e8te21zp67kiQsWe2hNzoOADg2QTLAOBFStMBpe4y3pM2lX6TmnIx7kBJ3cWbuoO4NEVO6Y7gXBqdIADAmWrTGZaun1L5pKRuUjp7yumjN0UduQZr3XbPNkZfE7ZOvQkA3EuwDABepnS3b/z6SNqW91vKd2TZ3jQAAEeURsPXpjas5bOlSz1r6+zrmpEzBuTyPlPPNkaO8gMA5idYBgDcwhRkAMCT1Eblh/+fMdVibbR++HdqFH5qBH9qX+J8wnXi4F2crmUmgzj/Wj4t2z4ys0LvcU6VEQCY3/fz+fz48gaewg+SNam38800/YtpDwHOfQYj91B/vN2dnwGfP0apBXcBeKbv92tkGQC8wUw/7GYqCwAAxwmUAQCrEywDAAAAGODq0fy9gaLUdISpUa5hmp78rmS2AgBgJMEyAAAAgINSz806M5ATP0OsRen5W7k0tfzuIkgGAIz06+4CAAAAAKxO8AYAYF2CZQAAAAAX+n6/f43eCl+3jOpqGbW25ZnLr1SGUjoAgCcSLAMAAAC4yBboCqc7jJ8hVgpOtQbKtm3k8ktNGRmnzS0HAHgazywDAAAAGKgW0MoFnlqDYGdKBcwAAJ5OsAwAAABgkDigFQabtuWtAa/UunHwKn49OpjmWWwAwBsIlgEAAAAMEAbKwikMW9KnxO/Fr68YaXbHtgAAriZYBgAAAHDQNsKrNm1h7lll2/9xsG2PeCrF1HbCcqeeSRYvFygDAJ5MsAwAAADgoJ5gUm3EWGtePaPS9qTvKQsAwMp+3V0AAAAAAAAAuItgGQAAAAAAAK8lWAYAAAAAAMBrCZYBAAAAAADwWoJlAAAAAAAAvNb/7i4AAAAAAGXf7/fz8/OTXL7Z835uWz3p965zZj4AAD2MLAMAAACYWBjwirUGlWrp9gTV9pTjrHxKxwgAoEawDAAAAGBxPz8//wSMcqPRAAD4m2AZAAAAwKTOCHh9v9+/Amvb36nRWXG6cN34dW0bue3szSPOz+gyAGAvwTIAAACACfUGysLRZaVnnP38/PyVdksXp9/S5tLV1kutG+eZSlvLI/e3UXQAwF7/u7sAAAAAAPztzCkUW0dgtTznLJcmt41cAK932wAAIwmWAQAAAEwoNV1haG9A6UggahvpVcujd0TcSOFxEnQDAFoIlgEAAABMJje1Yct6rWnPHL22ZxujyiNABgD08swyAAAAgEWFz/5qeX8LpqUCU3Ha+Blim1RALn4GWbyNXJ6ptOGyeDvhe6UyAgD0MLIMAAAOqN0Fn+tcDDstU+nvuCs+V7YrRh4AUJY7D6eWx8Glo+u0jmjb+7q1jHvTAwDUGFkGAAA71e5g34JM27+WZ6jc2dkX3tGfWg4An4+bKM60d3TclaPqwpF9K+YPACmCZQAAcIJUR6KORQB6hFMRXrW9lvKEI49r0yAKfPS581qhtZ7OLmPr8/YAYCTBMgAA2GHvXfWpdUodPqmO0tSzWnIdqi3rptLl0ueejaMzFGCs0ujks7ZXs5UlfB2/n1qHc8XTKAMA/TyzDAAAOo2cfirs4Eo9vyxcFnachnf359LFd/+X1s11ssXPMEutm9oOAMc4lz5f6rmm29+p90dtJ1wWv04F3mpTSaeet1rat/h6ozf/uKy5MgBADyPLAACgw+hg0JG8auuGwa2zt2tkGcB9WkcRl9avfS/UpoQslaGU7q3Cm1U2uRtkWqUCUal8UjfKxM8trf1fyqu0b/F7e/KP09Zu/AGAFkaWAQBAp1RHVKjUsXXlyKvUHddncSc3wD16RhHX1m/ZRm6dVLBk+7tUVvLfoT0Bs9ZpNHvSp8qSyrOUV+vzW/fmH64PAEcIlgEAQIfaVIlhupbOxad5wz4CXK12bs0FCnqDYGeIgx2CGm1S0wvmplNsvTZJ5V9L09L29t6YMzJ/1x4AHCVYBgAAJyk9g6P17vvSc0Zy0w6F0xPlOihL2235O+6k86wQgHOkbrzY5KauK+UVr3tktPQevif+VQp4jfyO3RtYG73NM7lpB4C9BMsAAOCAvXdut05LlBu1tnc7ve+3rqtjCmC83BSLLelTat89d00V/EapIFj8nLlakKx0403tWV+5vON6yY2UD9OWbvbJleto/rV9BIBegmUAANxi5WmYdMTUqV84h8/We8QBk5zWwMSR4FTLSOew3KnnTPWMRH5LO2+9caZnW6OXtWy3Ja/Rx+XosQOAmGAZAAC3WbFjY+UOvKupXziHz9Y7jAwu7A2C1N7rTT+qLLN6Yjt/2jSNAJAjWAYAAAAHpaYSA1jV2dMamjYRgNkIlgEAAFxIQAWA2Z39PeV7EIDZCJYBALxAalognRTz2XOXtbqFeRhdxmp876xFfQHAeX7dXQAAAM4Vdqxs/8LlM6qV7fv9/vcvt7yUx8z7/vnk9y+V7vNZq243LWVs3f+VCKQ83xYwu1PreXDEufLufWWMVb53est5NE0ubWs5zrJKfQHASgTLAAAeLHcH8sydJS0dP2Gnz5Y+Xr43/9nkOsNWrNuNQBlPd2fArOVc2JqmZVs8z6zfO7nv/1w5a3n1bLdUjrvNWl8AsBrBMgCAh8t15MzQwZOyt1yt68263zWpzrDV6nbTUr7Z96HHVndP2ifqts78OzqkRwQL3vY55V+zfe+M/J4/Wt4ZA02z1RcArMYzywAAXiockfU0Zwcm7jxmPfv2xLr9fP4cg7P2b3S+OiXf644RHOE2ax3lVwdxn3pOeroZv3euarup75va5+fudu7mDADYR7AMAOClts6fuzpU7u5MOuKsY1Y6Jnu2eWdn2ZmBrLP3Sycjo41sU62frZZz/NXfAz5b85n1e2eG547u/fzcdbOOzxcAHCNYBgDwcLPe+bzXnc8CukPt+WtPqtsad8sDnG/2750rRkau9H0ze30BwCoEywAAHix8Zk7YWZJ76PsqzuwoS021dLXW5608sW5r4g6+3P5/Pv8egxnqFmBGvnf+Vfu+uZP6AoDxBMsAAB4u7CyJl6+sdLf0kX2787j0bvupdZuTCn71TH/11OMCKS3nwpk6/7mH7520lu+bOz4/6gsAziNYBgDwAit1imwdOqk7ocMpGHv2Kcyrlv9qVixzSx3k0pTyzKVbtW6hV21kZTyNbanz/4zPKc8wy7NOe9vliGuBFUcor1JOALibYBkAAFPJdepsy2udPqn3w2W1/DlfSx20TjHVkl7d8hYtn4PWz8qozymMckXbPXoNAgCs69fdBQAAAAAAAIC7CJYBAAAAAADwWqZhBABerffZE7lnWcTP0cjlWXuuUm6d1vKNlntO2Kjn0+SOG8+gfuEcPlu8gXYOAFxJsAwAeK0jD3WPbQGlWnCs9ryN1DZyy68QPqNj9EPtPffj2dQvnMNnizfQzgGAq5mGEQB4rSs6Yu4MdAEAAABQJ1gGANBgxLSD3+/3r8DZ9joVTCsF2FLrha/D/1P5t6ybSpdLn1q3tD4AAADATATLAAAqRj2fKzXlY+75Z7kRaeF6pWeJ5dKFy0vrxuXN7Udu3dR2AAAAAGbkmWUAAJ98QGxUoKwkzv/I9mrrloJXo7crSAYAAACsQLAMAHi9WkAsNb1gaKWH0If7enYwa6XjAgAAALyXYBkA8Gpx8Kg2yqt3pFlL+itGr93p6fsHAAAArE2wDAB4rfD5WqnlvUGxVF7xc8q2/3PPDAvfj/NLPcsst24uXbw8lX9qecvfvc8+AwAAAJiBYBkA8Fq5IM6e53q1BIRqo9Zan12WWt66rLS89f3WdQXJAAAAgBX8ursAAACzMW0gAAAAwHsIlgEARATKAAAAAN5DsAwAAAAAAIDXEiwDAAAAAADgtQTLAAAAAAAAeK3/3V0AAAAAAJ7r+/3eXQQKPK8XAATLAAAAABgsDJAJxsxNXQGAYBkAAAAAA32/X0GXhYR1pe4AeCvBMgAAAAAO20YoCbas6+fnRz0C8EqCZQAAAPASKz87Ssf9GtTT+sKAGQC8hWAZAADAC6zc8anzfawVj+fK7fctTN/3LFvATJ0C8BaCZQAAABO4omNyxU5PQRKYn6DKMwmYAfAmv+4uAAAAAAAAANxFsAwAAGASnhMDAABwPdMwAgAAwOfPlI89U46lgpsrT1lWm3It3N8wXXwccnmsOKXbG9tFzz631unqxyS0p01csY0VP18AMAsjywAAACZyx+iy0vbi977f73//evLLpW/J72qtZQo7s7d/4fLVtOxvuK9b+nj53vxn97Z2sdXxqHJvxyHVhu6yd/tXBKT2BCAFygBgP8EyAACAyYzupC7pDZTVOrp7A2UzdZyn5OohN+pj1cDI57O/o711vSd15L+lXYSfzdmC2lxj1nMzAIxmGkYAAIAJxZ3rZwUaSh2h8XstZUjll9vGSsGTVD3kyv/mzuW3TQP3lnaRmnLzjHqO8w5fh22rdD6pTRUap0vlW5pGNPV+anntvBq2h5bjWyt/7v3Usvh4AgCCZQAAAFObdUTKlR2tM+17z37PVO4nmPl4jm4XLUGXu9fbew6ojTQN/w5HtcUBnjhtqkyp9eK8W/JJvV8qdynfUpqebaSORyoA2Ho8AeDtBMsAAAAWcLRDc2Sg4eqgxQxBuT1lmLET+kjd3T0y6q7jeXe7OHt6zNR6PVNMHi1XbcRYap1SUCu3fkvbbW3fcX57ApO1MsWjxUZ+9mY8NwHA3QTLAAAA6NLbUd1i1hEOpTLlyjzzCKijzqj7Te+Un3d6S7u4uk7O2kZLQO7I9lPBvJYpHVtHDvekBQD2ESwDAADgVrMFynpGqqSmO2vNY1WlYNCR/Z79mL2tXdz5uWzZdm3axLO3X1pvtnMaAFAnWAYAAMBtzuzw7rVnerwtMHIkn1nUnne0J+CTGhGTy39Wb2wXZ5Q1rP/UtlJtLNVmStMfxtMV5qY8LD0DLFyvlHe4brxeqhzxvuTKVNtGrvxx/qnjkDuee0ZKAsDTfD+fz48vPeApXMivSb0BwPlapobLdb5u75U6/1s6aHPLcnmWys0+qx7PVcv9Furnb6sFhEtWLvseuUDi244DwNt8v18jywAAAN4sN4Ii9V6pozC3Ts8yAACAOwiWAQAAAMAguVG2AMC8BMsAAADgRXJTYMJeW3BIUOiPJxwLdQrAmwiWAQAAvIQgCTq+OYuA2bOoSwDeRrAMAADgBXR6AlcQZFmfOgTgjQTLAAAAgCW0PAcqlWbv86O29QQO2oTH2zFbk7oD4K0EywAAAIDpxZ34uU791HSAe6cI3NZ7oyNBk9xxE4SZT1xP6giAtxIsAwAAAKanE38tqfp6a+BxZj5XAPCbYBkAAABJrVPXxem2ESm5KezOntquZ6q+vWV4y/R8T52SLdVmU6/jkWzh+6n1UuliteWpqQxTeZammGwpV27fwte5Muz1xLYEADzDr7sLAAAAwHy2TvLtX2u6lkDVmR3mpfKMLMNbOv1X3s/v9/vXv9C2X6n/wzaUCzrF6UrB4fAzlPo/lW8p4JyaijK3LBdcC5en9jcuZ+6YAAA8hZFlAAAAJNVGFaXev7szfeXgDu1aRrzlRjT25Jdqzy1trPaMtNxnp2cbqW3uSdf6mRUkAwCeTLAMAAAatU5JF6Zvmbqu97kuPZ2vtW29ZSo5+qWmgutdN9TSPuPtbq9LU96NkJpqLtx26vUbpudrye8OuSkEP5++ctUCWqNdvb1WufYfKwUfZ9snAIBepmEEAIAGrVO7helb88uJp+7qHUXR8p4OTmpGjBRLBZDi91qmjOv5DO4tm+n58gHBlvPQ2XLBvBnKFiq1+TO3eeV2ZjzuAAB7GVkGAAANzhrF0rs9nZKs6Ei7PbLukc9aLY83TM93NN1o4TO2WtPFgbX4+KbqI1W34euWoGm8biroWitv/He8vVKgt1SuVN6pfHPb9j0EADyRYBkAAHRqfY5TaRTN0U7H3HRuLdOlzTwdHnNrrfcrp5rLlenIVH21gNZoV29vlKvPA0eCeb3lG7Wt1gBq6/qt+9ayrFbOlm0DADyFYBkAAHRonV6xNc3eDvJ4SrawbKXnz8TTxJXKHo8oyK27Yic/7eJRMaEZ2kNqW7mRMTMofQbP3ubo/GY5pkdc3V6dLwEA5iRYBgAAHUpBrtZO0JEdpb1TzN01HR5r2TMKK5W+FsAtjVSM120d0Xh0qr7SdHlvm56vlt/KavuSe/+s9XrTAQAwlmAZAAAMVOoMb11v1U7SJ+wDv42asq41WHtkark9aXrKNir/eNkq0/O1LF9Rb9otmroAACAASURBVBC4trxlvdZy1QK9AACMJ1gGAACD7B1pllp3lKufuwRPYXo+AAB4D8EyAABoEN/pH09VVurkDtO0TiUXr1ubni33eu80a6V1e/cBSoGg0dPd9ZRpz3ZHM+1en9I5KvW6NIVlKY/cdnvaS+58mzqHztIeAQDe6vv5fH5cdAFP4Y7cNak3YHUt5zHnOsjLfT5qn5ujnyufy7WkAl8twbBa8Kz2TLhSvi3bTqU5kj9wntr5AIBn+n6/RpYBAMARAmUA1wlHuIbLUlqfEdfznLA4bcu2U3LfC635AwAwlmAZAACcrPdZZr1THKamEytN69XK9F/vZro7ZpNrQ0frLNd+esrUmrb35gntEQDgGr/uLgAAAKystyOz1hEbjppoHe0Ql2FUB7JO2vfKjd6J22UqQFsK1uaee1d7v7Rebnup//fkzzxaA613OHvb2iUAwLmMLAMAgAvVOuMFqJiF6e6YUSoomhu9WBvtGC7PtYXU+6nlrdtOjS7ryR8AgHMIlgEAQKPadG690yeOKk8qmFGa+nHPNHWp6fZq0/Slgg+59ZiL6e6YUa6OcqNrU69b8zhj2yPy51qt31e1dK3B/tJ5yxSyAHAu0zACAECD1Cib3PRyV5enpZPu6DR1qen2UtNFpjqKS9tjTqa7g3P0BnG5T+u0yHG6lPB7r5RnbWRuz3IAoI+RZQAA0KkUQBgZMGvtVD06tWPrNHUteYXr1Y4TczPdHYyjfa2np672fq/tGQULAJxDsAwAAAaoTUPY2xEWd56Nnrrw6g663PZMyTgn093BWNrXc6WC9Xv0TO3cMl1jKq/wu9j3LwD8zTSMAADQKTWKKzVqoDYtUyn/VAfXldM8HpEbIZSy0n6xFqM1gCu1fu+V1t+URqqXvmNrUyTXplIGgDczsgwAABrUpoEL/y910Oemjou3Ueu4yk0nl/v76DR1cV65u9JzU9zltgejme4OGO3O7669o2hb8gIA/hAsAwCARiM6rGrPBuvJs3f7R6epa0nXMg0fnEm7A0baEyhbdYrDVcsNACMIlgEAwM3uumP96u0aVQbASnIjs2tpW7/rWr4Xr36+KAC8lWAZAABcJDd6LH5OSSrNGeXY/m6ZNrKlTKVno7SsDwCzyE2LnJo6eXvdm1fq+z/33Vmaxjm1XmndnrIDMJ5nRebd+Z0kWAYAABdJPQ9sT5pRZdnkAma9d7PnOt90wgGwmtx3156bQFrS1aZ6bp0KujZFck+ZABjHTQpt7jxOgmUAAPAyPT86TJ0IAH/4XgSgl++Odi03dZ5FsAwAABrFd7n1vq7ll3q/NEVjaiqo3jveSz9Aep7TEm+vVNZU2a+eihIAeoRTGJ6R9+cz9nvv6jvzc1MxA7yZ3zXHXD2lv2AZAAA0SD0jJA70hK9zzxRJ5Vd6ncsv98yRVLrSPrVIBbRKxyVcJ5UmLHvLfgLAnc6eHnn0FMy1a4wzjHoOmu9+3mzl51j53OY5Nsdc9ZiCz0ewDAAAuuV+8OQ6ePb8QKqNRAvTpQJ2PdsY1TFV2nZueet+AgBtdMzCulb8/Lp2TxP8H6d08+ZIgmUAAHDAVRfu27ZqUiO9Rk7FtDevs9ICwJnCkc+lNJvWqZLDtKntxXnX8t3r6DTJPVMxt6bLjeYHWIVA2XhX/O7+dVrOAADwUL13T46+2zLMr6UTb5v2cMSUSCPyOiMtAIzW0ikXTi9cCmCFnXypqZTDvOKgUS3fo/uXyr+lLKVpoWvHp7Tt2rTTPM82NXd8o1e4LJUeYCQjywAAoEFrB1gpfdxBVLoTPfXsrtKd2rl8Ux198Xqlu9VT+5s7Lqn8a2Vv2U8AuNqIu9d774LfOwVzyd7nl/ZOk9wb0GpNLyDyfLkRjJ9Pvp3MFEDtCaoDcxMsAwCARr0/cmt3f7c83ywOwLW8Vytn7v29gaqWtD3HQmcCADMo3Qzy+VzzfdUaEEulrwUhWvPvKUur1FSLZ2+T+aSCSDMFwmbTcjNb6w1vPYF0n8M+PTczbOKbIK6+eXCWmxXvLodgGQAAHPSUu0Wfsh8AcFRqVHbvd2Q4Yvro92tuJHZuauRU+iMd53vTjuIa5V1qbTr1Xrxu6vl7rc/Pa8kzfF0KcrSkaZEKftfOU7ljVgtGtubDfqWbGT6f64PGLdu7oh3cHSwXLAMAgJ3uvvNttKfsBwBcpTat8ubsKZjjZam0pbLvKUvvVMyldXPBvadda7FPKfCcC+xs6XPrppbnlsXbibcRL+9N02LkZ6AWkPB5O5cRlfuNugElR7AMAAB28kMSAN6h9J2feq9nquSeqYlbpi0+MrVi7/ZattVTzlp5eKcj7aC2bk/gqCcAXXI0KJILFsSj6Hx+1tI6crL2Olwn1yZLIy3j9cPXPSMkc3nkgtelvK7y69atAwAAAADA/7tyhE3LNKWbLV0pONCSVy2fWnlreQuUrWcbBZkLbOX+D9tcaTRu2N5y/4dlyeVXGgHcmkc86riW15WMLAMA4BJ3X/ge4ccmAFzLdQM8X2l6xFm0TP04Mu+a2hSOo0eWzVYfT9VTZ63pannWRii2lKO27dx7e9a7gmAZAACXWfGH1sqddWdZ+Zis2AZHUW/PoB55kxXbzKqf0VXL/fms2U74ozQdXGnqt3B5y7MAc+ni5S3P6GsZiZMqd230z1Hh9kYEzATK5jEqANqST+7zlsrraB6zESwDAAC6rfjDeaUfamdRb8+gHoEzOLdwl9bn2rWm61l2dP2WMrbux0xSgT7GuGqqzKueX/ek9iFYBsDtzKkNAAAAkBYHhlNTV9ZG6eVG3cVpwvc5R2q6wdqoylTfWW1kZZhfKZ94e0dHSKbyKOVXKu+VBMsAAOAmbhQAAABqas95qqXrSeP3yTVa63RPPi31XcpjxAjJnvdnaXOCZQBMwegyYNMzL3rrfP8zn196n1mQOj6z7tub7Hn2hLqcj3rkbVZs87lRE6l0I68Pcnfh18rRY8X64FzaxDUc5/M5xseN+k0782/juwmWATANATNgk5ofP/dj6SnTg7T8gEyl+X6/zp0T6enEjdPMVJejg9bxcZllP3NWr8eW8remaa3XUj7Mb5U2n5syLFfOWl492y2VY7SZ6qPnPHAkeFmaOq4l/6ebqU08meN8vtWP8Z6gX09+qf3ruUG0lG5E2Ufv/2wEywCYygodaMC5WqYO6XHVg41HqXUWpaa/mOGHY86ooMuKd5bm9meVuhwVtC6NxljBavU4ajRNrZ5Wr1fyZm7zrfm33Exz9IabKwOEn8899bHnPLAneJnLpzX/t5n5M/okdx3nN32frtqWw++Po+WIv4tS+Y367htxzFq+O++unyMEywCYzsgLD+B5eoNJK4v3qRRInPmH9Yigy8qdZqm2OXtdjgpap+poln3stVI9jgiYXdHhwtxmb/NXj2ZLXX9c+T10R32MOg/szcd5pmz2z+hTXHmc39rmV2zLqd80b62/JxEsA2BKpc5U4L1ywZZ4ee6OvL2dWquci2Ys52wdYLMHMMK0MzsatN4TdJvF7PXY0ok/uqO/NZ+Z6pF2M7b5K7fTElTOjYq4o0xXlSO1rSvPJ/E6I8XXmGdtZ5RZ28TTOM7nW+VGuNDeUfapa+Z4We4mjdzr1PkqV77a+mG6UkAwV57U7/YV6lawDICprfBlCrQZ/aOx5c7DUds+61w0etTG1Xe3j87ripGCb67LUfV2JGi91wxte7V6bLlB4MhNBHu4rpvPzG2+pWxntt8jee9d7876OPIdMfL7ZY/R7S43Iv6Oc9jMn9E7nHV96Difb/Qx7jlf7A1o7V2vJnctHQamUmlS56RtnXAUdCpdfA6L14/3OUxfujEkV56ZzqM9BMsAAHis2kX9bFqCfqk0q969uifostK+lurzKXXZE7Re1RvqEULa/B/xft1xDbFCfYzqCC3lM/P129VWaBNnuXKkyh3HeeV6Gh1UrB3jq29mSP1myZWpNyBXSx8HrUpp4r97ypBbL/deS9m39VchWAYAwJKe1GnSsh+pOwU/n7WmtShp/YE3e+eZumwzW73F1CNvo83/q+X75qxzmfr42+zfGVfQJv521kiVGY7zivW0d7RWKc3sbTk3O8bZ29wTkNujFkDrKc8M9dVKsAwAgCmlppsI717L3WFXm64iXnanvXf9xT9GZtiXt3trXdY+S6VpX2b0pHpsOc4j6mLm+qRutTZf2m7L931vmloZRu/3avVxhdWm8BpNmyhr6dBvzWfPdt9ynEd40jG++lx09va2/K/azswEywAAmFLuQjo3BcTeZat5wj6krPDjabQV9vdo0Lr23hPMtD+l4xx2hNTShHmtFOzkGnfWf+vI45ZriJ7rjHD5bO3/7I7N7f/UeWBU8DKXT7ge7WZro0/lOJ9vxmM8okyp8174Oj435q63U+vkrvVqN5jG+YTrpEb3pc7fqZsbUvsxM8EyAADgdCNHCoZW+NG1sqNB65b3GKelDkYGG2r5AWs7EjjsOZ/0Bi4hdMWIGBitpb3uvflz7/X7nrxbyrjSZ1OwDAAAON0ZIwUBAOAtWkbqt47mv3PKWdbwxiC0YBkAAJcxjQ4A0Mp1A9DiDaPLWqZFbp06uXZuNQXzmvZMdxiv8/YgqWAZAACXeOPF9pPpwFyTensG9cgbuG64nnMLzGvkOTH1zKyztsVYpcBlrV5b1nl73QuWAQAAXd7+I2pV6u0Z1CNwBueW8/V0SMdptw7y3MiRPSNKWFcuYBK3lRHtYeSosly7Dt8b2YZ9LuglWAYAAMByRj+3o5Ruz93Xpc4lnZ0A79IzrV0q7SY3cmTPiBLWVKvn0YGyUUrt+vM5pw235HnHFJPh9V4cMEwdozig2BJkTC1vvd7NTcnYWu6V/bq7AAAAANBj+1G+/Ut1hLSkSaXLCd+vpd3S9L73lI4GAP7Wen5PdTr7biDUel0zIvBU21Yr7fpvcZDp+/3+U2/h9WkcxIrXj+sotbzlujgV0A+XtZR7dUaWAQAAsJSWDpbeh5sLbgEwq9wokJ6R1alRIZ5V9Cxhmxg5wuwsre239jq1TinfPSO1zpAKRIVaRxGW8j0iFTCL85+5fe0hWAYAALxCb4dQrYOh9GPatH1zqT0MvZamJf8tr94OHJ2dAPQqPZcqN+VjaiRI69SQMFrp2iVun/E1TynYlXodL4s/E6lrwRk+D7Xtp47F6G3P9lvj7HoRLAMAAB6vt0NoxPMNcj+8a+lz73lGyT6tx+fIHdhxB2S43VL96+wkpzUA2vr8kdieoK1gPYwx4jx9ZH2f2TXF5/PSNUIpTZhX7hqitK1Req67cul6ytV6zTxq+sqR12N3XNvl2tTTCZYBAACPN/IHZk+g7Mxy8FvrFIpXdDT0tgudnaS0BkBbz0UtwVjBerhG6vO9qQXGrzrvG608p5ZrnVK6njQz1PuZAae9N6+NkruhKv67dLNKKpBVmnGgNvtBnE/4f+1GsJlG4x0lWAYAALxKy6iyXCdw7cdrTxm29U3bt99ZP8qfcHyesA9v1VNfR0dDahtwndw0cKEZRgw7LzDaWd85Z342zsy7dPNULajZcuNVz017vaPzcq+fct4QLAMAAF5jxPSKI+6gjKfSC8tm2r42o+9kDfNYseMltmKd0mdU+8/dOR4uC9MK1kO/1OiNnNLnpHatUPqcxev6PHKl1I1otbadum5N3bTW2uZTn5Xw7xE3xMXl9Lka54rjKVgGAAC8RqlzufUH2MgfabW8Wu4eHbWtleQ6HXMj9rZlpTQtxyfVkZNannvdGhjV2UmPox1yqTa7/R0SrIf9ett568iQoyNIfP7m0xJQXVWpvR0Z4dS6bG+avQTMxrnqOAqWAQAA/L9c53DPeqv+IF5pH0qdg7U7go/cNby387L3dWm5zs53ubOTTbAe4FrOlX97SqDpKftxlyuPn2AZAADAp2+6sdq6o5i2r0/vNJowsz1tdaWgd2jVckOPWdp5arSzzx0zGTUV4gx8zo65+rgJlgEAAI/XMiVfbd09U96Ztm8+tbp+2/FgTj3P5NvzvL3ZAss+dzzdTFOQjrwO8L3JGZ7YplJThG/L+aP0XLtLtv97myoFeAYXagBAr9k6jeEIbXV9uc60Pc/byz37JhW8T22n9H6ufKV1c8tgFrlA9ehz693n6lHbv3s/QjOVBVo9+Rl1e9x9XjSyDAAAeC2BMmA2I5+315LOM/bgWi2jRTepkfAtgfPUuaK2LPd3bv3SqHefc2jjszIXwTIAAOC19nQkp/R2DulMOq53NMxZ62/r5kYi9OTf0kGq4/K9BO5hfbVRJLnpGlOBsVza1HdSbhrnVJCsZf2wTFeMxEtJHUsjV4Ejft1dAAAAgJnsmQ6lt0NGB84xYUfdJte5eMb6YfqwIzH3zLmW/MNlueBauDzVgbqlzXVosrbaSJRV6nhPWVfaPyg5ck5OBchK6VqmYW19v5bnxmcVWJmRZQAAACyrJyB29vp7gqB7p9Nr7WzVafkOswdEww7+PWWdff9grzNGQuVGkV2R55U3A5XOC0+/KekN58On1yFzEiwDAABeoTbFXfi6No1dqXMrN1VeKi3nODoFYWkaxT35nWHGjksA+vSco1NTIp5hRP6mjR1vtuuQs71tf5mDYBkAAPB4qcDC3udvlIIUcZrc80QYJ3VMe6YfbF3/rHq7qk1oe2vpCe7H7bw1wJ9bP0xXWp57NlHLTQhh2tpzlOJ9aTkWpfLAHeLPUq495tp+6XojTps6J6Q+z6k08fq1PMO/r/jOfKs3foe7fuYO38/n86OxAU/hCxQASMldI+Q6pHKdU6U7umuBtVwa9sl1lsdaAg0t6+e2v6VJBR5q7SjOv9ZBmttOKV8dl+tpCdKXAl57zkO14Fdtey3lzAWwerbdcyxqeUNKaxt+qhX3szUQuSLf4X84Fpzt+/0aWQYAALxTKSgW8qN8TnG91OqpNlKlt55L67fkvXdZaTut22YduVEdqTTx3635lzrHU+/VtlcbzVlat7bt2jaOlAdgRr7Hfyt9D8Iov+4uAAAAwJX2/tBOredH+zpWvFseNuE0Z2c72iG5lXNPWVu33bONOO33+/3vH/BHOGXqSo7cMDAz1y3/EjDjbIJlAADA420/rlPP5Eh1DsXTeeXWi0em5Z4R0pKec+lwYkVnnyNyzzIalffZerYRntevCjzCSnw25iFQlidgxpk8swx4FBcUAADA6mrPtIvlnnGXWrfleWfb+6U8Ss8vy20/NR3q0W33lA1q3v7MspU9qY6etC9ncHw4w/f7FSwDnsUXJgAAwHF3/rbyu467CJYxA+2tzPHhDN/v9/O/uwsBAAAAwDwEyoBVpEbdznYO6Rnh2nIOTI2mXTWwa/QvMxEsAwAAAJjAWZ2GuekZz9p+b2dtqeN3dNmA58hN4zpjwGjUtLClaWrjvPcch6uPnWeQMZNfdxcAAAAAgP0dqKWOxq3jc/tXe/bZiEBZr22b8f+pNACfTz6AnnqW4SzC8/D2r0cqkPXGc6MAG2cxsgwAAADgod7YkQq8Q+78NnswJTUy7Mi5Og4Qhvu/Bdji91Ij3eJ1WsqXGhnc8zqXn+8u7iBYBgAAADCZXCdmqtNze3/UqLDcNlueo1PrpO7tKM11nOpQBWpqAbPSdIZnrFcy4hyeC4qFr8PzdPycs9Lzz3LT49a+L+LgXGnk38rPXuMZBMsAAAAAJlLqxPx8yh2iZ2wz1dFZWr9lG7l1cgHAsGNVhyrQoufcsPc80rJeLjB0ZLt7xUGsmtZgYO93Q8tINbiaYBkAAADARM7qPK0FlnKdlL1BsDPEHbs6VIHcuWfW80NtZO2RfHvzq43y2uwp55GbONz8wJ0EywAAAAAeItcZmxrVFadr7aRMrRt3tsavR3eA6lCFd4tHvm5mnaJ15DSLtRG6Z2i52aKnHKPzgxEEywAAgCW03o3b+jycWOk5DLk8ZnyGzgxlaKUjBMbLnfdSUyzm1D6bqakTe9YfyXkE3isMmMXLZzKyPPEo21SgMHXOj99LjdatTf9bKktuSt1weSp9XK6W61jnfc7y/Xw+PxoX8BS+MAHgmVrvom29Fqg9pHxPmfbmc4YZygDsVwr6pzqFS52LqRsEWm8EiMvRGoxvudkgt524nLnyr3RjAOvIPQ/P9ypXekp7O2s/nnJ8mMv3+zWyDAAAmN/IaV1K2/DjG5hBz6iuPelb09Ze79nmqPI7VwPMyzU1KxIsA4Cb9D7ct/cO3dz7sVKeK04/BrzbqDvAa6Mr4rR7RlCEwbmW74R4vVLa3H6U9i0OFpZGo9Sm/0ntW8/fqTxbypzbZwAAzuc6jJX9ursAAPBG4Rzguell4vSteeWE79fSbml633NBDMyi5dxaW39Ter5PKtiVWi/3jIYw2FP7Tig9RyIlla70DIpc4C787ijtV65c4XGr/V16rkZLmVuPDQDArFa+jmnpazjCiDXOJFgGADcYfXFXu5AW3AKe5M4fyXunJGvJa/R6pRFqLc8wOjJK7+x9K6XP7R8AMJ/te3v09/fq1wIrB8zOIlDG2UzDCACTK41a+HzGTDmWmgorzjteFpevlG8qr97pxwA+n33nulXPMT3l7km70jHY4+n7BwBPUZp6+agjv41nupaYrTx3cRy4gpFlADCxngvCI3eepabWistw9/RjALXnaeXStkxVG69TSnOVXLlzo8J6p71p2ZeeY96b99lmKAMA0E4w5G9+I/8mUMZVjCwDgJvlLvzuuCDsHY1wx/RjwDuFz6RKLe8ZpZrLK3Vnc3xTQBw4ygWTSiNne57xlZIqTylNmG7vvuzJO06TyzN13MK/W45hKr3vGQCYW3jzZCh1PVGa9SR3zZH6O3W913JNdOd1RS5g9tRrndI1OpxJsAwAblQLiKU6hVsuFFedciz0hH0IrXw34BOO/1O9qV21BIWOPsurlKb3dWl567Ke8vWk2bsve/LuzTeVtuV41dIDAHNKXcvlAl6pIFYusBX/Hc9skrrhJrc8/vsOuRtsn8i1HHcRLAOAm9QuvFN319UCa+GPizNc+QPhiRfIK+7TU3+APcnb29XdHRcAAByzJyDVe/NR6vd265TUs3INDGMJlgHADVqmE6ut2zttV7zdlunGZpx+DCD0pnNG7hw+o5XKCgC8T+tzWV3HwHsIlgHADVqfMZNa58jzWEZNyXX39GMAb7TSuXKlsgIA9zhyU03uWWdPmGUFuIdgGQBMpOUC3EX6H296yDF5e4LH2g5n6W2P2iIA8Ga5WUbiG0lzs57UZkKJ10/llXv/yI2qwHoEywBgIi0X4y7Sf0sdp/DBzStqnf6jZdrK3HF4csd863SeT2w7JUfbVW20a25b8QPS36b1cxq//+S2CAAQql3v7J2ppPXZZUfzAp7l190FAAD+9qSL8bMemJwLKLbMOT+77Q7G+O9NeJfj9ro3/zDv1gdbr2YLOKSWfz7PbDslR9pVqs2k2k2Yx1Pb1V6p9vjWtggAADAjwTIAYElPHHnXu0+1UWU629NBiie2nZJR7SqVLpzixl24dXF7fFtbBAAAmJVpGAHgBuGIgtK0i3EHdG4u9tR0Z6kO2dR2Q/HyXPlqeYev47nfe9Ps9cRAUXy8SoGKM7a7sp5j9IT97XFmu2qZDvONWvd9hWMksAcAADyBYBkA3GDrkE49RHgTdlzHwbD4gcOltKn0YTnibde2mQpslcqW2kZPmiPHeCYjOr3j41V7JlTp/Z7yzHYsY63P5Go1+/6G7mhXo6x0nHvseUZcS/pZeeg9AADwBIJlAHCj1gcPb3Kdqz2dlLWO8FSneUsZax2/rdMC9oy4OBoEerKW+ojTP6mzuzaiSdvhSi3n23j5KkaPCgYAALiDYBkALOSsTshcAC01imxv2VrzatnH1Mi8MN83d9bW6vHJtJ35vKXt5dRuiHhSWxw1KhgAAOAOv+4uAAC82d7RA0dGHcTPJToilceoERGtwbmts3nVDmaO26b07En/+Wg7R9VGob41aLK1x9bg7eejLQIAANzt+/l8fvwYA57irR1zrCkOWqVGXcXv70mbSp/KKyxTXM5Qad3aspa8ntpZ3HN+StVdbnlrnafShHqniWMOV7erUG36wD1TYfIM6heAVZ31PGUA5vb9fgXLgGdxActKZmyvM5bpKVY9tquW+y1WrZ9Vy00b9QvAqgTLAN7p+/2ahhEA+M0PQABGGDXVLwAAwFUEywDgBlsn4gydidtzcgTKAAAAAHij/91dAAB4o5kCUzOV5elmCI7yPNoVAAAAHCNYBgBwAUHJsjDg03KsSqMha3mVgkulPGvbi9/PLR9JuwIAAIDjBMsAALhVHIiqTQtaCna1Timae3B7LX3uvdS6ntsEAAAAa/DMMgAAbjV6dFQtQJXbnlFaAAAA8E5GlgEAsIxtJFguIJYaMbZnG1teqSkdS9M89k4PGW8rt00AAADgPEaWAQCwhJ4A2JEpEOOAW2qKyNyz0HLbDdcL08TbyqUDAAAAziNYBgDANHIBsSMjxfaqbS9+/0j5jCADAACA+5iGEQCAKdQCYvEoq9YA2hOmNXzCPgAAAMCsBMsAALhdGPhKBcF6ng0Wv39WcOnK0W4CZAAAAHAewTIAAG61jZpKjRz7fMqBojBN7+ircLvxc8nC5bnXYXAvzicsS+pZZrl19+wHAAAA/9fenS5NiqqNAtWKuv9bzvNjH/ujaUZnZK2IinrTRERxSh5BOEawDACAR+UCQnHgKDVPKnh1xnLP/Fya3joNAAAAuM6fpwsAAAApLcMc3jkUIgAAAPBNgmUAALzS1mss17tsS7NXLW8AAABgDoJlAAC81pW9xvRIAwAAAJZFsAwAAAAAAICJCZYBAPCocDjE0tCI8fQ4bZxPKq1hFwEAAICYYBkAAI/ahkNc13X5/X7/vKsstH0XBsPitHE+qbSpvAEAAIC5/X26AAAAsCzlVedFwwAAIABJREFUd4ilvssFvbyLDAAAAOghWAYAwJAExQAAAIAzGIYRAIBX2Ds8omEVAQAAgCP0LAMA4BVy7x/b/s+9k6wnbS09AAAAMB/BMgCIpBrV96RrfZ9SqaE+DgbUpsPo4n269PlI2tw0AAAAYD6CZQAQiANXuUBWS0+UrTdLLThWyifuEVObDgAAAAD0ESwDgEBPT5O9Q7flgmgwK8MhMgo9jwEAAL5JsAwAdojfh7RX7p1L4bQwba3RNJVXGJxrbeiFO9kXGYGexwAAAN/15+kCAMDIjjZKphpeS42vqWWF84Vp4oBeLh0Adb09j/cuw7kZAADgfnqWAUDGk0PCxcs9Ug69dgDuo+cxAADAePQsA4CEPY2c67r+828ko5Yb4M30PAYAABiHnmUAEAkDZbWgWfh9a3CtJRB3Z682PQgA+uh5DAAA8C2CZQAQ2J6mj5+qj4es2tQCaam84t4C2/+5p/7D7+P8SsNnxfMaZgvguL09jzcjnXtHLTcAAEAvwTIACOQaA1OBrL15ldL0fi5Nb50GQBs9jwEAAL5JsAwAGjw55BYAz9PzGLhL6bgNp/XkdfVx/YZ75do2annIIeXp9QIA7rEuy/Jz4Qe+4g0/0hhfb2NnLd0ZZWkpx11luPo468m/tRfGsrSX/65GpafkGoJG8NU6YXzuP/7LNjkmvsfIBU3j9Gds86N5zRScuVJq/fau89e3Vejousbzz7Tt+J9cL3L7AsC3reuqZxkAhFp/IN/1Yyl+2n9vmjPLcHWg7Oy0veW/enu+wYg/9L9eJ4xL4xlnS92LbHLXqDOvXUfzuus66rjjDvaz70udr+Ke2qm/7RsA3/Pn6QIAwJvsGdaG8/jRCbzVuq7ZIMWR+c/m2jS2VPDVtZGU7ZwSDqua+pyaZ/s7NV9L2p6/S2VuTX+G1jLG8wAA89CzjM/pfdKn9DRwy5jnOaU8a8u7cliVr6k9BWabcZXeIf22eXo/1/JLfZ96Gj1+30U8lFPqPNMyrZZ/Lb+94uGocmlay39WuYDv0tuGJ/X2ck9d31LX6J77itZ7mNx1t7bMUtqev0u98nLLSZXhDWq/N8Pyx9utVG+pdFvalvlb/o7zyi2rJX3tfrtFSxnDskHJW84RAJxLzzI+JbzhbmmQqDWyhnnlhN/X0m5per9zIwbvVTrXhOeRMH3u/1T6XH6p5cYNS3EjRLi8uPxxutS0eP5S/i1l2aulwaS3/Hc1YgN8VdhjJO694fx6vtJDI7nrW+oa3XNf0XoPkwtQlZbZct2u/V2697j7XuUsYflb731SebRMK5Vhj975UumvPn+Ufn/7DT4PdQ3ARrCMTzn7Jqd2Yy649bw9wUdodcZTrJtaAKw1fe8yUo0M8RO04dO1rfmW8u8pS689deJcsF+tobu1PlMN6DCycB+uBYhSx1DqeMgdb6W0PX+n8kytRyk973Hk2tY6r+DM+70psHeF1kDhlcsHAOZhGEamVXoac1nah1irLWPLK/eEZTwtLl8p31ReYSN4KX+gbM+x33rMxcGqK7UsIyxLb4PLkcavveeoVCPu3jJRVttXe/ev7TOMLNVDJvUAQjw9PudtjfKp46x1/pa/47xyy2pJXzsf7HnogjZ33TfU3HkP84SvrtcRb7huH93nnp6f9+sJPNsXrvGGcw1p9nlmIljGlHpudo/8IIwbHbZlx2VINfzmltvbwLFnnWF2rQ2D8fet6XrLcIbUOp25jJ68wvNWr54HC3heqn6+/hQ833ekt82R4P7eY+es3jbcw338O/a3p7d56TdjXLbUPpM6X8Q9ScPfkOF88fypNHFepWWEf5ce+iyl77nHjMsRl7lUxtR69Cwf6OMB7zGoJ2YiWMZn5X7gPPHDp7a8VEPiVcv6oqONTxDK/ciu9RRNKf3IrzVs5BoQjjYylILzpWnxvLX89zZ4lBqHjjYq19ax1hjFv5V6svRe92B0ettwptK9Ru3Bu57r2577irB8gjPXyQXcj+bRk652j7unHC3rVUvfuqyzvmMeufPQm84NX/Ll+6avmfkBHuYjWMYntfQE6Umfmm/Ui8MX1gGuVGow2Bu0ObL8lmB6TyND7ru9jTI95d2T3zYt95T50YaPMxqjZpVqRAgbG21HONcIvW08wHSe1gBGT6Bj77SjQZfWdCMGZ97ANRcYicDj2ASP+TrBMj4n9wTkJv7cElgLn3i8wp0/cL56MZv9gv2GBrS9Rqmvs49TDRvtbKtxqCe+TG+bsY9x90rncV1+h7uOSz3umVXpGswxziVjczzwZYJlfErL8Gm1eXMNCK3Ljbsnh9Nzn2uNFGF+rQ0ce9aDsY1YxyPdYJ21fb/Q4Hg32+p7NLgxIr1t2pfz1mvd28rT4k33SqMHZ960LXs92RP+qePma/X1ZrZ1Pr/Re56+jd8A32E0Eb5KsIxPKTUy1IbwOvLDfu8wKb2fS9MNJebpFsYw23HJN7X+MEr9iPKjiq+yb/N1XwjOjHiMzvz7Rn3dx7bmau6TvkfAjC8SLGMKLSdvJ/hvUIcA58n12I57S4fp4+Hb9HTm60bvbXMFDzABAACjESzjc3Lve6ilu6LRoXf4xyukhnq8soFlb/5Ht0OqQebtDUkAb7d3+Le9w9XBiL7Q2+YKo5UXAACYm2AZn9I61NNdT+S2PFV79ZO3dz7Rf2Q9jmyHVKBtXdchnry+S8s+0LqftPbUbMmLPnuCygLJAOw163Wndh9TuxeqDf8+glnrHnV/B9v4Xrb3NXq2a0/bzJe2/R2jD+zdv0fdpnA1wTI+xcXhWU8MuZO7MdjKop7bgsg9gebe5XG+nsBmnMZxAUCv2a47tXdw1NYlN/9o22FZ5qv7jYDpe+u+lG88HPSmtQ5recd5nTk6ypu2cbiM1v386MOWYX5Xvev27dt7RGEb0Fnb5o3vPN67/DvayFqWEZfffgx5gmVMqXVIwvhmqvdzLb/U96Wb7/Bz7u/cvLX8Uvmf+UMgXs/NGfmVGjK8L+PcG6HWbfr0zexMcsemQDIlzo3AXq47+9WCcG83U90LmP7bW+q+dP8SfldraE/lU8v76rp8yzaOl1v6/qyHLXPzX3m/+rbtPbLWADXfNPq9DcQEy5ha6aSeeiotTh9+zj3Flsqv9DmX3+/3ywbo4nSlJ+q2z6X8W8qy19ueEJpNbnvn6nuPs/YV+qR+2Akkk+K4BM4w63Wn9PDaLOfXWev+DKPvK0/XfSnP3EOkrfnk8r476Pn0Nm7Nu3X9W8pY+416pbds7y+46mHrlNYHv1P1VQvu5fLOtRG2lK80vXZOy53bWpcRlz/3fWra6Ncs2EOwjM8684ReugDmburOWEbuwp4K2JXyzX1fuii3ph3ByGU/U207nH0j1Jqf+jlXTx3a9gAcNdt1JxUkO+uBo5y3brfZ6n7zRMD0bdtvpLo/Ui+pxuVS43U431EjbeMjWrZnbf4zy3HWMluCIV+Zr+To8VfLs/bgd1jW0kPgLQ+tt+ST+r5U7lK+pTQ9yyi1Iea2w133N/BGgmV80p4Tee6pktidF4qWZdSemjmafy5t6/ZqTXdErj6ufprpTXpu2Evb64kboRnq5yxnPN15dB4A5vGl686VjclXr9cT2+1Ldb85ax94ImB65/Z7S92fFXA6I49aD5N4HY88LPjE8fV0sK22PUta20yOzH90nr31M8p8oTPbYFqDUKV5ever2sPoYVlaxPntCUj2PCDfWv7eMsBMBMv4nJ4brdTTJrV0vWU4Q+1JkjPzb03bmv6OxoPwB+pmpkDZGVJPGtl2Y9hz7nr6BzHPGrn+nZfgea4781L3eV+/Po1a93sDMKk8atOOGnUbL8vx9o8njp+Rt/fb3PGAdOyOB7HPDrKm5osDXUfK1JsWSBMs41PCJ71S0+OnLFp6kKXSpYIJqfTxk2epZZeeTsvlF65X6kmV1NMkpTR7ypKS68od6tkOrcKAWTyd5wi4XafnqTiBZFJGrH8/+OA5rjv/c/TeZsR7I3U/L3V/vS9s45HOa1/Y3m/zdP23LP9Iz8Uzll+a7+ntB/yXYBmf0hKg6bkQ7Qna9HyupWn9bu/Tbj3l3ZNfT7qjNwhX3fx8QSmIGPYUzAWSa0OPhJ+feKpsJgLJANxp1utO7gG88F4n9SBaano8/yhmrfuaGQKm6v56X9nGVwYhzvSV7f02V/buCv+Pl9fz4HecZ5hXqu0i9zB6+HetfTH38HpqvlQ54nXpeUC+pfxHH+qPvfnYhz3WZVl+dmq+7i1Pj3C9Wetm1PUetdwwslGPu1HLDbN62zH7tvK0GrXcb9SzLXO9mVMNlC3fhWl6jbQPnFnWVF65Rt3ati+lTTWsp6bV0pbK/Xat2zpMm9reqUb1ngcyU2lS00vl5r3U13/lHkIeyYhlhpx1XfUsYw5n3rCfmR8AAADvUvq9t/c7jiuNUNIzEkrrSCe5PGeo59q6tx4HLdvwrdtZ+w/AfATLoIObJABmcvSJ3tYntwEAAGbiVRbwPoJlAB9RG/YFoNf2A27vE7+p+Wt5AlzFvRIALXLvfWI/vwHSRt4e6pMvEiwD+AA3KMBbxT+M/agCnuC8w7IImI5Gfd3Htu7XMgJD6fswzd73Ge6d9ykCZt+hHvkqwTIAALqFP9Djv+MfTnEaALib689Y1Nd9bOt/SwUOa/e3JbX3u+0NVB6ZN9YS+DgzOCLQMjb1x5f9eboAAACMJ/Vi9u2HU+qHux9UAAB8TereVzAh7/f7nRro4172bb5OzzKAybQMF1G6+dEIDuT0njsAAGAWtZEW4u/j3+6l3/KpvFPpc8uIh03vTdPLA3ZjiOtI/fB1gmUAk6mNE167+UnN7+kioMQ7ywCA0bz1nqUUAAmn9eT1xvV8Qunhrtpv6HCEhdpDqak0qe/j/HL5p+ZNBbZalrE3zR61d73xPOcGZiNYBgBAl54fxXFaL/YGAEbQG3S6694mdS+19/7KcHj3adnWLd+n6riWd6632d5ytuSzl98IwJMEywD4R/hkYfy3m1aYT/gUaig8R4TfpZ5gzU13XoHnXd1AemX+zh8AnK3UY+uo3H1yafnbtJZXJdTyLi1jT16uw8AXCZYB8I9UkCw3nIQnEOH7Sj+Cr/gOuN+Ix6R7EOBsuXdDtQxzGD8IlHroMJdf7XfW3nN07V1XpfdbpcpdKnus9m6trzrzIdOzHyqrDd14dt4Ao/rzdAEAeLfSuOzhPw1XAADAaML3Mm1S72euvfM5/j9+6DAXNIt77JeWFZc7/NdSplx5auXOBdi2z6XlfVVuBIbc9+HDqNv0VKA1FXwqBVXjeUv5lZZRKmcpzZfrGJiPnmUAAAAATC/X8N8TxIrzKj1YmMqvdVm5YEdKz7uuWtax1otqhiBKbnu2ft+aZ2va1uW1TNubBmB0gmUALMsyxw8a4H/0BAUAaJMafrDHnvdJ5YY67A2m3PkbL7e8GYdkPJvf6gD3ECwDmExuuIh4+I8wferH3Z4nEIHnOVaBHqWG3ZZ37PT2pgi/1zgI3K30bqc7hp4vDdn4Jrn3Wqe8sfyjePM+APBF67IsPydd4Cs0qgAAtGm5b4ofmmn5e1nS7/spLTv3LpbSEGXAu4x8bKbeJZaSO9fVeoLVHjxIfV8a4rCUf+18WytPLd/UutbO+aP60roAULauq55lAAAApOUaCUvTW3pehD0SUo2Rd/TgANj0vo+pNDzi3e+q6p2/J/2e93IBwKj+PF0AAAAAxhQP4Zwb7nkPjbDAW43S4+juco6yXQAgRbAMAACAXbZG0dz/AF909jnu7J6067pmA1elZW3ztU5vWV5PeQHgSYJlAAAAAPCQs4Nvv9+vexjd0ndnDiN5xfwAcAbBMgAAAF5HLwMAAOAugmUAAADcKhyu6/f7/Scw5r03wF3CIQDDc1H8d5gm9V3rtFLee/Pbsx6pz6Vt0zI9t7x42+W2ZWu5AOAKgmUAAAAUpRpge6aHDaSpQNgWMDv63huAXtv5Zjv3hOeh7RwWnpPCv7d0uWmpPEp51/JLTSvl37qsXMAq9X1pvtzyUv/vyR8ArvT36QIAAADwbj3vsck1Ku9dBsAd9p67eufZky4XMKvNV3s/WWswKhXQqi07JfcwRGv+AHAlwTIAAAAAeKGwx1j4+egDBmHgqjc41fsgRG+PYQ9PAPAEwzACAAAAwAFn94aKh7PNBZCe7IV19bL1MAPgTuuyLD9PbABf4R0XAABtRm6EdL8H7zPqb7HwXBi/byv1PrBQ6X1gYZrScmr5pfIKp9fyb1lWypEylt6RFmrN/ymj7tMA9FvXVbAM+BY3swAAz3NPBvNx3FMy4v4xYpkB2GddV+8sAwAAAJjByMPmCVqMS9AJgBEIlgEAAABMYsSgxcjDxs7sLcMpAkALwTIAAAAA4FSCZACM5M/TBQAAAAAAAICnCJYBAAAAAAAwLcEy4FN+v5/x7AEAAHYo/Zba8108fV3Xf/4BALyJd5YBAAAATO6OQFn4Dqv4MwDAk/QsAz5H7zKAuex5Qj18st0T7gCwFANXe4Ja8TwCYwDAm+lZBnzSFjDzgwxgHmHAq3T+39LFT7e7bsB+qYBz6zEJjGu7du55aMV5AQB4Ez3LgM/SwwxgXrneYqlAWfjZdQMA2uwNeLnWAgBvJFgGfNoWMPODDGBOqWtArmHPE+4A0OZIz7Df7+fBRgDgdQzDCHye3gIAGO4JrlVq+HbswTfFx/yRa61hWwGApwmWAdPwowvgm0oPQzj3A8D54uvr0YdSXK8BgKcZhhEAgM/ZhnhKyQXX9ECGY1LHnAZwGMd2HQyvh/G02rWyNm/4zwggAMCb6FkGAMAntDTKh++yDNNvDXUa9t+ndWiuON1Wx7m6vbrOW8p9tAz2W+BMpYB37TyTShfP452hAMCbCZYBADC03ka2MGB2JB+u1zqsVy74uSz5d2mV3rF1VKo8uUboI2W4ch32KgUoAQAA3kqwDACA6WjEH0ctYJb6/ukgkv0LAABgLIJlAADAK4Xvs9nTgzBWyic1bGLYQyoe1jG3jL1y7+9JLTPVc6u1rHG62JXrCLzD23qkAgC8gWAZAADwamEAaK8wgJR6f1lq2MT4HXetwyseLVu8rDgAVgqq1cpaCqKllreHABu815XH51nnRACAJwiWAQAAn3ekAfeMIN2R/HveedZS1low7EiDd663GgAAwJsJlgEAAMNoHSLwzh4OuTKlenel0qWc0ZuuR6nXXZimJDc8pN4mAADA2wmWAQAArxYPERi6cnjEVrX3o4VDIL5BaUjKWGuZU4Gy7bOAGQAA8Hbrsiw/P1oAACjp6c1TSpcaoi2VtjZEXG6eWvnOcOVy7lqHEfT0aCqlT73XK1Z6j1fLtFJZSmlzZasF/nLHUU/5e5bXojafYBl8n+Ocr7FPA8xjXVfBMgAAylp77bQ2KOQa/3vuSY+W4agrl6NhhtDd+4NgGbCX45yvsU8DzGNd1+XP04UAAODdeoNYe5exd174qlECZQAAAKMTLAMA4BTbO5mOBr229xvFn1P5lpaVmi/8HP5fS5dbTjy9ZXkt60W7kbZhaznvfsfXWctrPU4AAADeRrAMAIBTHQ2YpYZ8LA25mAuibfOl3s0UztuSLrWcePmptKnllcpHv5F6QrWWNbfPX+WM5aXekxZ+HqmeAACA+fx9ugAAAIzjyWHa4uUeKUdP0KLnu1zQS6CAGWyB3/g4sP8DAABvJ1gGAECTPYGysNF8hgbzGdbxLmGPpNbeSal0qV5+Yb65HlGpeUp5x70He/5O5dlS5tw6PynuTQkAADACwzACAFBVCyrk0oZDDbbOU0pzt73LNKzicS1DYYZS6XqGxty+C/fdOI9a3uF8LX+3Ds/Zkt4+BwAAsJ+eZQAAFIUN86nppWBBa16pnjKpnjqp7+P8ckGQ1Ly1svcsf2/aWvrZHR0ys3VozCM9ovYGq/YsJyZIBgAAcJxgGQAARbkG/Z7h8Wp5ldL0fi5Nb522d/lH0raUhf/pGd7z69v06+sHAABwB8MwAgCwi95P3CH3LrGW4T1r+aTStA432pv31d5QBgAAgFGty7L8NHIAAMD/6em5xHVyw1vm0m5Sw3qmgmC14RNz86TyjoPHrcGreP1Kw3OW0r9tPxVMh/k47vka+zTAPNZ1FSwDAADeaaRGqpHKegfbA+bjuOdr7NMA81jX1TCMAAAAAAAAzEuwDAAAeJ1teMER3sU1UlkBAAD4r79PFwAAACA20rBHI5UVAACA/9KzDAAAAAAAgGkJlgEAAAAAADAtwTIAAAAAAACmJVgGAAAAAADAtATLAAAAAAAAmJZgGQAAAAAAANMSLAMAAAAAAGBagmUAAAAAAABMS7AMAAAAAACAaQmWAQAAAAAAMC3BMgAAAAAAAKYlWAYAAAAAAMC0BMsAAAAAAACY1t+nCwAAAMDY1nUtTvv9fncWB7iB4x4A+BI9ywAAAAAAAJiWYBkAAAAAAADTEiwDAADgkNJwa4Zig29y3AMAXyJYBgAAAAAAwLQEywAAADgs1ZNE7xL4Nsc9APAVgmUAAAAAAABM6+/TBQAAAOAbfr/fsq7rP3+/zVa2Eb1xe47IPnC+tx/3d7FvAcDYBMsAAACYxoiNwiM3wr+RfYCr2LcAYFyGYQQAAAAA+P/WdR0y+AnAfnqWAQAAcBqNizAfxz0AMDrBMgAAAE6RGs5LI/o49rx3Sp1/i30A9CoDmJVgGQAAAIelGtnXdR2+0bFU/jBIUEoz2vq3rFeYbqY6j9MtS7nuN6k0cZDpTdts9n3gbLXzyPZdyz4TT89Ni/N58/4GAG8gWAYAAMAhuaDB7/cbuuE81WMm/K62TqX5R5Gr2xnrPE5XCyL1fP/mfWW2feBstfNI+He8T9T2kdy01Hyj7G9P2tOzEoDv+PN0AQAAAL5uaziuNVDG6cL/c42ib2n0zDUufrnRsbbtv7TuqX3ti3Xe2qOsp+fZ3uW8zSz7wNlK2yL8rrbNUt8fmcb/CYO7thXAvPQsAwAAuFBPw3ruyf+tp0YsN/2NRinnZquPXLnDoc3uaFx9y/brWd+3lPlM8X5RCxa19kA8Gny70+z7wB3OOq/sGbZxRgJkACyLYBkAAMDl9gzZNlIgrMUbGiPPGmIvtNXT1ev3dEBuz/LfUOexM46p+B1TtZ5DZ+0f9oF3O+t8/UQ+M9UTAOQYhhEAAOBC27BOexpAUw2YtfffxEOllYZ1PDMYl8trtICf9yz9W2lYsq/Uea/Z9g/7wL2OXDOuyAcAZiFYBgAAcIMzGi1LQwOG71tJDRMXzptKd0S4jLhM4fejyL077urlvEW4f5TSLMt36px/sw8AALMxDCMAAMAgjjQ+3zFMYCrwM1qDecv7fXq+71nW03rL85U6v9KV+88V7APf9rb9DQDeRLAMAADgZmHD8lsa0lvLVPL1RthUz75ScC3smRam+1KD9VfWY1Ors1L99+4fX/G19Tlbap+K95VU79JS2tI5RuASAPYRLAMAALhB2JgZN16GwyOm0t9Bg2pauF1y9VdLX0rDu7TUWS1N6/5RS8s3pOq4ZV9pSds6reU7AJidYBkAAMBFenpr1XqsbP+neg+UerTE89Z6vgAAAMxGsAwAAOAie97/0zK9p8dSb88DAACA2QiWAQAAMI3Uu4G+oKW3YKnnYWm+Ul4jBl6/ug/wPPsWAIxrXZblN+LNLQAAwChq7x/rDVgceZ9ZPGTjkXyOzM95et53l/pu7/5093v1AADgCuu6Ln+eLgQAAMCX1XoahO8Si98ntje/ki24cTTIIUjyHuoCAACOMQwjAADAhWoBMIEO3iTu5Zj7HPdkC79PzZdKF8vNxz539WjN1eVoWrfXiOsGANQJlgEAAAwiFYiIv0+lqwUhwkZiwZLvqwVvw/0hrtPSfpJKt6VN9ZwM80otj/1ae7TmPvfkV6rzN6mVqVbelp6/AMC4DMMIAAAwgJbG53iIxTgYkesVkgqCpf5vDXrkhpaMlx+WKfc/fVr3k/Dfnvxap6XS9L5TjX6t5woAAP5HsAwAAOAlSsOcHWncPtKbQrBkHKnePdu/Hnf3oMktb2/5OdcZx2Rcj+Hn1PRU3bfmkUsb/x//nSsHADAHwzACAAC8QO8waPHnMwNMdw+Fl1ueIRnbxUMktvQae0JuqMaUN5Z/Nj3ngdLwsKl9Mzd0Z2p4zp48SmnjnrKpoUVHGFISADifYBkAAMDDco3Cm9I7xkYjWHK+XO+aUrpagCBVR6keYHFvnNownfG83lX2vLN6tJbOU7l9M3euqwXPS3mU0rbMCwDMSbAMAADgQqUARRhUyAUh9jTmxu8hS32O08Z/C5aMo3Wb7R0684plqed3uKtH6xn1fSRwBwBQI1gGAABwoVzQoBYMK703qvUdZLUeaq3fnZVOsGQcdwcuBUrv90SP1pY8auXqHRrSfgUAtFiXZfm5cQAAALhPb4PxEwRLxnM0iPDEO+L29qC0v5SVenbmAvG1IH5puMaU+L1fqbKUylMqfymP3Hrk1r/lc2p5AMB3rOsqWAYAAHCFI8MoPunuco+6nd6mZzvuCYjwDSME6gEA7rau6/Ln6UIAAAB80aiNzds7x766vK+yDakRKAMAyBMsAwAAgEm0BkPWdf3P0HjxtPBzanr4L/VdLu/w/96/U3m2lDm3zl/SUu8CZQDArATLAAAALnZ14KGWR64MzKUnULb1+Av3p3ha+C6n1Huetu/jdC15h/O1/B2XIbeslvSOEwCA+QiWAQAAXOiOwINAADU9w+vl0uUCrnH6eD/ssbdn0xnLEVAGAJjX36cLAAAA8GWlwENL+lLgoTWPUlrmkeptGKoFnL4+RN/X1w8AgDzBMgAAgAec0TDfk4dAwNxSgda9+0TLvGGanmW9Iah7ZNsAADAmwTIAAIAHnRF46A1GCAR8TzzkZjitN6iaem9YbrjP3DLjv3sYx8/RAAAUQklEQVTyjtPk8oz/rg1lWipzav0AAJjHuizLz40gAADANVIN9uH0VJCh9m6xXDAkl4dAwLxGDI6OWGYAAMa1rqtgGQAAAHzRqEGnUcsNAMCY1nVd/jxdCAAAAOB8IwacwmESAQDgLt5ZBgAAALzCiAE+AADGp2cZAAAAAAAA0xIsAwAAAAAAYFqCZQAAAAAAAExLsAwAAAAAAIBpCZYBAAAAAAAwrb9PFwAAAACAvHVd//n79/vtTtOSLvw+Vlp2rVzx97npAABPECwDAAAAeKk4EJUKTLWkKU2PbWnC9HuCaNt3qXlz0wEAnmAYRgAAAICX6glutagFqHJ56QEGAHyZnmUAAAAAH1HqPZbqMbYn/y2v1JCOpWEeW4ZrTOW1LSu3TACAo/QsAwAAAPiA1mENjwyBGAfcUsM/loaATC03nC9MEy8rlw4A4CjBMgAAAIAB1HqE3RlEqvXqir8/0gtMDzIA4GqGYQQAAAB4uSNDJ9by3YwalPrCOgAAzxIsAwAAPqvUu+LKBtV4CLHa9DfqLetI6wajCQNlZwTNwjyuOmavCu6lOO8AAEety7L83FQAAABflGtgLjXintXAm8vnzgbko8vsne+JdYOvSwX94/d6xWnCc10qTctxmksfT899jsuQK2upfK3TAACOWNdVzzIA4Hm1xtWWRpE9DUC5RuyckXuh6PHBrHL7vGMBGEXpPFa7vrek2bPcMz+XprdOAwA46s/TBQAA5lZ7Af0W1Cq9sL4lTc8yt3ziv/fm1+LqBn0NS5C2ruu/juHt7/D/0rQ4n9w5qrb8uAy5ZbYst7ZOZ6xDKS1wj5aenHp7AgC0ESwDAB5Va8BpaeA5sxFILxSYRxhoj3texP9vaVPzhNNyy+gJ9JeWWVtuyzodXYfeBxSA84RB6pbjr+edg45lAGBmgmUAwKe0DOl4JPA1ei+UWnlKecb5tvRmSeWRKwM8oXVfDANOpXlahxtr0TNva/k2d60DcK6rjs+9+biWAwBfIVgGAHxG65COR/IfuRdKbh1K65UqTzxMZW8eqbTwlPBYaVE6ft+gtXy96w0AAPBlgmUAwDBqwa6W95qdUYaRe6Hk0uTKmCtfanu25lFKC085a398ar/eu9ze3q3AM3p7hcefe3t4t/SKr/VAP6McAAB3+ft0AQAAWpwR7Eo10ISueD9aWO43NwadEUjcM2Qc3CXu2bgs/37fTyr429IjMk4XH++5c0Cu12Zq3ly6XC/X1HJy+ZXyyq1Da7mBc+TOI6lzVPh3+MBO2PM8lba0vNQ84fJzeR0tBwDAnQTLAIDXO6MxpdQQdLRMR7ytcailPD2NbGcsD86Q289S08Npte9z01p7je7N/+zytaTZs12Ac5WGMG7txV5KW1tGLr8WveUAALiTYBkA8KhS74v4ienUfKkGnVQ+Z5TrS71QctN7yhPa2ytF4zoAnOOsHt539op3HwAAvIVgGQDwqFzvhFowpTdNy3Jbvv9iL5Qj5dmbh8YxALjG1T28r+gVrqc5APC0dVmWnxsSAOBNeocCPJIGAODtaj28Sj28U9+3pi3lH86Xy6e3HAAAT1jXVbAMAAAAAACAOa3rahhGAADucfV7T67k4bJ/U5djUm/foB6ZhX39XrY3ALMTLAMA4DYjNmaM3Hh0JXU5JvX2DeqRWdjX72V7AzCzP08XAAAAAAAAAJ6iZxkAAAAAAFws1RtyxF6d8EWCZQAAE/Cj7J22eumpC3X5TuryG9Qjs7HPv4v6IGafeK8jdRPOs67rsq6rOoIXMAwjAMDHhT/Ktn/h9LcolWfPd/H07Yfo29Z7WdrLNkpdhlrWqWfd327kuuw5zlrWM/Xd3uP8biPX47b8lvrZU4e5PJ5eZ44ZZZ8/85rRU+a77yneVB93Xcdz+TjH/M+b9gn+bU/dhNQRvIdgGQDAh43yo+yOQFnYaPCW9U7J/dgepS5DLY0GLfXyxnVrMVJd9gbKavU2cqAsNlI9bsuNG0n3pjm6HMb01n3+zGvG0UDZnfv+k/Vx13U8l89I9293eusxSr5uNrlzhusovINgGQDAx43wo6xUlj3lzDUSjCT1Y3uEugzVytVa7reuX6sR6rLnGGwpYyrN2cf53Uaox80ZwYKzjl/G9bZ9/sxrxtHyPvVQw931cdd1/K3n0rd72zHK/9EbEsbknWUAAJMb9Yfc9rTxHeV/chtt69madlQ963l0OU/5Yl3OUG+xt9dj2IOg1mh6Vv215vOmeqTdG/f5O8898b1Gy/Fz5XZ4Y31sy7rzfBLPM7Mr9okwv57tO9N8Le46VwHnECwDAJjcXT/gzmzIuPuH51XL2jNMS8mIdXlFfiUz16V6q/tSPW4N/LUefXeeTzUYvs+b9/mnh+Y9cvzs3Q5P1seR7XpWnezN58vnljcco3u379fn25Nn7pwxe8AX3sIwjAAAH/d0Y9PZjjbsvv0Jzz3vEBq1LjdffRfJ1+vyq/UW+3o9Quzt+/wd55433Su8vT6W5bw6KeXzpjp52gj7xKxKdRP2Sg3l3jUH3E/PMgCAD9saHOIGhtF/lKV+ZLYOARanSw2tdLfW96t8sS7P8IY67Fm+unw/9chs7PP/tfde4wzq498EyuwTb9azXcM62psHcB3BMgCAj/vaj7JUsKs3UBb+/eR26F321+ryLG9Yf3X5DV+qx5Zz4xkN0Bqxx/alff5MLfcaV+z76uO/cvdvs7BPvNebhn0EziFYBgAwgbf/KNt+0KcaRFLf5fKIhzdJ5ZGbZxQjlTdXd3G9bFJpWvIZ1ZvK3nMM5uqtVmdnHOdv9KbylnpZpuqv1Pj/1eOO456q/zOvGXv37zf1ZN5cWY67ruOl60r4P23esm8CjGZdluXnJAoAwNVGbWAdtdxXGnWbjFrus4y6/qOW+yqjbo9Ry81zRt1nlPteo5YbgHdZ13X583QhAAAAAAAA4CmCZQAAAAAAAEzLO8sAALiNd058h7ock3r7BvXILOzr97K9AZiZd5YBAAAAAAAwJe8sAwAAAAAAYGqGYQQAAOATSkOIXTmiyrbceBm56QDAPML7k9/vt6zr+q97g/j+JXc/kfoOOI9gGQAAAJ+xNSKFDVGlIFrcYLV3mall5KYDMK/ewEfuOpW7vqQCLbnleNjjerXAWKp+4nuYeH71AtcwDCMAAFxgTwP5uq7//AvzCKel0h91Vj7wtFzjkUYlAN5gC3Rs/2r3Xy09psP8UnmWroGum9dKBbZaAl9hPaoLuI9gGQAAXKD3h22p8eTqhgw/wplFHBguBaZLweo4sB1/V1t+XIbcMgWxAb7ljnsuvZrfz703vJNhGAEA4GG5p041dMB5UkMaxe8N2T5v01LzlIZ3TKVJLT9Vhty8hluC72h5EKZ1iL5auj3vcDRc37uE14UjeSzLkrxu7RmuMZVXeO3ybi1gZIJlAABwUOql3dvfqe9b5Rq/rmzISDV65danFjjIzVPKI1cGOENrg2McPKuly33uYX+Hb2sJhLcGy1uD6L3vcKwN1+fdjPc560GJsH487DE+2xSuZRhGAAA4IGww2OQaFM5aVm7ot9QwjrleManhHuPGj9y0VJ7huoeBht48UmnhLOG+3+LM4/coQzPC2HqCWy1q54Krh3DmuKPB0CM87PGsPddygTK4np5lAABwktqwRkd/4F7dkNHSY62UPvUEe28epbRwlrManO5suNJABnMpnV9K19ue/Le8Sj3Tw2ktZTNcX5ta3aV6foVG2mYz13Wtx11vb77Ud8B5BMsAAOBCuYai+PuUt/wYPmsYoL1pZ25kYZ/UkFOpno1h+pYejnG6+PjODXFVahyuLdM+D/PpGTJ2771CPIReuFzD9V2rFvjoCU7W8j+S5iwz1W1K7bqeGk0hPj7C/4HrCJYBAMBJSg1HpYb6URqOehtfWhrSWvJ623bg/XqGHwun1b7PTWsdzmpv/sC31K6Fd/YgqeVvuL5z5QIfuXvEPXnlAi0e9nhO73HWMy9wHsEyAAA4oNbwEP5f+yGca2C4oyGjZXpPw0rPNoobBfc0GAHACK4KgH0hSPGFdagpPUzRM2R1aXopjYc9APIEywAA4KCznrpubaC4qiFj7/LPbqzR0MLZjjZOv7GnJzCes987FA81ewXD9d3DdQbgeeuyLD8nYwAAAPguDbHwrFSvobg3dW44vT3vPU0tN9VrPZdvrkd4rqyl8rVOm8Vb1j1Vx7PVBcBmXVfBMgAAOEuu0eHosIJnz19rDDEMInyPRlB4r953gjKut72j9qzlP70eAEet67r8eboQAADwFbmhBY82Hpw9/5GXjMPbrev6z7/wc+77q+bf/g6n59LU8i9Ni/PO5VkqA/AcgbK5qEeA9xIsAwAA4BO2BuXcO/BS3585f5g+7Fla6mVayz+clhsaLZwepo/TxvPkhlID7tMSKNtLUPzdWnr61x6UiP+uPTzRMq30QEdqmgcygK8QLAMAgINaGyK26XGaXENHS2NGar6ectV6ycCoSgGx0vdXzL+nJ0HrPKmeoy3HtOMexnCkJ9KZvZhazhfOKe1aztGlByU223eptKkHI3IPS6SuWa3zeyAD+Iq/TxcAAABGFj4VHDc6pAJVcaNGOH/4uZZvKl1qGaVy5eaFr4qPid79PTV/rrHxKbljP/aGsgLMqvU9srl5W+arBatavu+dZyNIBoxIzzIAADjJ0XeB5Ro+WqftXS58UalnZ8sx0Tp/+DT/me5qaNSgCfdI9QyP/47T1fIJP9d6m+fyrg31F5bxaBryrujpHz6cdXeeV10bAa4kWAYAAA8yRA2cJ+55uSz/bcBNfR/3FOuZP1ZrDE8ta5ueWn44rVSuVB4ty9aQCfdoeZ9hbfi6liHw4v9L86YCH3uH2TMU3zE9waV4v7nKGfmre2AkhmEEAADgM1Lvc6mlLw2luHeoxtTnlrz3Tistp3XZwPVq54RacKHl+z3D58UBsxJD8e0Xb5PcuTh3bUr1DMyljafngmypNPH8tTzDv1PzAYxAsAwAAA5oaXQI/069oyL17onWxozWBpLc/KWGGL1OmIH9HHiLVO/RWCkQVjqXteRdWsaevJxb/+voMNq5YGsp6HZlGXLT1D0wIsEyAAA46GjPk6vStcx/tBEFRmd/B0Z0dqA/ld9Zy/BQAgAjWJdl+blgAQDAczQiAcC3xT2543cIxn+n1Ia3i+8ncsus5dcyrSUvQ/GNqTQ0McBXresqWAYAAE/RiAQAnMXDNwCwz7quhmEEAICnaNACAM4gUAYAxwiWAQAAAMCA9FIHgHMIlgEAAADAgATJAOAcf54uAAAAAAAAADxFsAwAAAAAAIBpCZYBAAAAAAAwLcEyAAAAAAAApiVYBgAAAAAAwLQEywAAAAAAAJiWYBkAAAAAAADTEiwDAAAAAABgWoJlAAAAAAAATEuwDAAAAAAAgGkJlgEAAAAAADAtwTIAAAAAAACmJVgGAAAAAADAtATLAAAAAAAAmJZgGQAAAAAAANMSLAMAAAAAAGBagmUAAAAAAABMS7AMAAAAAACAaQmWAQAAAAAAMC3BMgAAAAAAAKYlWAYAAAAAAMC0BMsAAAAAAACYlmAZAAAAAAAA0xIsAwAAAAAAYFqCZQAAAAAAAExLsAwAAAAAAIBpCZYBAAAAAAAwLcEyAAAAAAAApiVYBgAAAAAAwLQEywAAAAAAAJiWYBkAAAAAAADTEiwDAAAAAABgWoJlAAAAAAAATEuwDAAAAAAAgGkJlgEAAAAAADAtwTIAAAAAAACmJVgGAAAAAADAtATLAAAAAAAAmJZgGQAAAAAAANMSLAMAAAAAAGBagmUAAAAAAABMS7AMAAAAAACAaQmWAQAAAAAAMC3BMgAAAAAAAKYlWAYAAAAAAMC0BMsAAAAAAACYlmAZAAAAAAAA0/p7Ribruv7z9+/32z09/j6eJ5U2V57UvC3lKS03VYbSvAAAAAAAALzb4WBZKTDVMz33eZvWU56j5WzNt3VeAAAAAAAA3un2YRhLPa9yvceO9Nba8szl0Vqes8sFAAAAAADA8x59Z1lqiMN1XXf30OoZqvHs+Y8uGwAAAAAAgPs9FiwrDWsYv1+sNT/BKgAAAAAAAHo8FixLBcXu6tUlsAYAAAAAAMCyLMvfpwtwlrgnWi4gJlAGAAAAAADA5hPBsjj4Fb7/LPwu9Y601HepzyUCcAAAAAAAAGM6HCzLDaWYmx73AKulD+c5EpQK8zg6v8AYAAAAAADAN6zLsvwEfwAAAAAAAJjNuq7Ln6cLAQAAAAAAAE85LVhWGt6w9t32rzTtaNlyeR1ZRk85z1yfs7ytPAAAAAAAAHc7JVhWe49X/D6y+Lvw/3D6WcND1sp2NN+WPK4c6nJv0MvwmwAAAAAAwOxeNwxjLfAGAAAAAAAAZ/l7NINUcCvs6RT2vqoFwkrfb3lu34ef4/nitLll5PLMLadXbt7U9Nqyt3Lnypxar1JeLeuZSgcAAAAAAPAlp/cs24I2vcGVWqBsyzMVLAqnp9LG+eQCQ3G5S3m1rk88b2p6OK22jrk0cdpaXrX13FuPAAAAAAAAIzncs6ykJ9BS6nnW8s6zUE/aeL4wQLQnSBYuKzXvnuDTGeWpLT+Vr4AZAAAAAADwdZcGy3rlAma5IQZL+exZdph/XJa9Pcv2zHtnnpt4m50xDCUAAAAAAMDbnT4MY2hPQOeM3lN7ln9mUOjsQNadwmEYl0WQDAAAAAAA+LZ1WZbf0YBI3Bus9E6w1LybVK+plp5U8bu5Uu/pSqUt5ZcqX+27WpnjZefy6tkOLeubmpb7XMoDAAAAAADgS9Z1vSZYtjcNAAAAAAAA3GVd13OGYaz11hIoAwAAAAAA4I1Oe2dZKRgmUAYAAAAAAMAbnRYsAwAAAAAAgNEIlgEAAAAAADCtdVkWYyQCAAAAAAAwpf8H5Aq4g5YGwEoAAAAASUVORK5CYII=')
