# Supplementary material for: Identification and functional analysis of non-coding regulatory small RNA FenSr3 in Bacillus amyloliquefaciens LPB-18
Source: PeerJ. 2023 May 15;11:e15236. doi: 10.7717/peerj.15236 (PMC10194069; doi:10.7717/peerj.15236)
Supplement: Supplemental Information 4 [file peerj-11-15236-s004.zip › KO/CK-vs-T1_map/map00362.js]

getPicJson('data:image/png;base64,iVBORw0KGgoAAAANSUhEUgAABb8AAAQDCAYAAABH+lZZAAAACXBIWXMAAAsTAAALEwEAmpwYAAAgAElEQVR4nOzd6bKbuKIGUDt13v+V9/2RS0dRNDJKYq2qrs7GIMRkw4cQ38/n8/MBAAAAAICF/O/z+Xx+fuTfAAAAAACs4fv9fn49XQkAAAAAADib8BsAAAAAgOUIvwEAAAAAWI7wGwAAAACA5Qi/AQAAAABYjvAbAAAAAIDlCL8BAAAAAFiO8BsAAAAAgOUIvwEAAAAAWI7wGwAAAACA5Qi/AQAAAABYjvAbAAAAAIDlCL8BAAAAAFiO8BsAAAAAgOUIvwEAAAAAWI7wGwAAAACA5Qi/AQAAAABYjvAbAAAAAIDlCL8BAAAAAFiO8BsAAAAAgOUIvwEAAAAAWI7wGwAAAACA5Qi/AQAAAABYjvAbAAAAAIDlCL8BAAAAAFiO8BsAAAAAgOUIvwEAAAAAWI7wGwAAAACA5Qi/AQAAAABYjvAbAAAAAIDlCL8BAAAAAFiO8BsAAAAAgOUIvwEAAAAAWI7wGwAAAACA5Qi/AQAAAABYjvAbAAAAAIDlCL8BAAAAAFiO8BsAAAAAgOUIvwEAAAAAWI7wGwAAAACA5Qi/AQAAAABYjvAbAAAAAIDlCL8BAAAAAFjO/56uQM33+326CjCMn5+fp6sAAAAAAFPQ8hsAAAAAgOUM3/J7o8Urb+YJCAAAAADoo+U3AAAAAADLEX4DAAAAALAc4TcAAAAAAMsRfgMAAAAAsBzhNwAAAAAAyxF+AwAAAACwnP89XYGzfL/ff4b9/PwUPw/H2z4Pp0lNG45bml9qnqmyw3H31LelHrn5tUzbM5/UetrGaZ1fXF5rfWrL3Lt+43F6tm3PvgQAAAAAXGOZ8DsOWz+fvwPP1OfbOOHnrWXXwtDcvHoCzzCEjQPZ2vK0lN1Sx9b51MLl1vmdVe/WsuJpSwF+aV6pfa2n/gAAAADAuV7f7cne8DieJhe6x/NKlb+N39IquBaaHg1Va63KU/NJLe/ReqTWSa0+uXHPXL8923bPvgQAAAAAnOO14XetZW5JS9B9tzOD1lqQ3FPOnXrC8juMVh8AAAAAeJNluj3Z1MLG1lbNLaH2GcF3S9cstenvcNZ8WvpBP7pOriprD92cAAAAAMAzlgu/W/qw3obXypkhtGxdnrvnk+tiJNXP9upm2ZcAAAAAYCXLhd+tWoLIUmh5Zph5RnB9V7DaOp9a4Fv7/Mwwf4SuRwTgAAAAAHCv14bfrXIvMjwjEL8jWN/jyfkfWSetLx59avn0AQ4AAAAA93ntCy9DPS+4bJELOe8KXY8ErD113OazN9Q9Mwy+a90e3bZafgMAAADAPb6fz+dn5EAuDFhbxou19FUdB5ql1sI9QXnp5Y65+cXDW8Yr1SGntr72zGfP8ubm0bqsLWXuWb+9dW5d1u3z3mOu9TgAAAAAAH7nacuE37AyxwEAAAAAtPt+v7o9AQAAAABgPcJvAAAAAACWI/wGAAAAAGA5wm8AAAAAAJbzv6crANBje/kn7+blrwAAAEDNNOG3wAveKzz+hZ58PvYJAAAAoG6a8Bt4p+/3K9zkH+E+YR8BAAAAUoYPvwUa8E5by17fAdT8/PzYXwAAAIB/eOElMCxBJq3sKwAAAEBM+A0MRzcW7BG2AAcAAAAQfgNDEXxzhAAcAAAA2Ai/AQAAAABYjvAbmNb3+/3vv+3vcHhu/FG01Ge0Ou+xwjIAAAAA8xF+A8Po6fJkG3f7LwxXc2WM1p1KS31Gq/MeKywDAAAAMB/hNzCdVEguYAUAAAAg9L+nKwBwllQAXmpNnmotvg3bWpOXWpXHw3v/bqlPaVnCuqbqnvp3bhlzZebqeEZZV0nVBQAAAHgfLb+BZaXC6/izuNuUMNQNQ9R4vHD4Zvt36v+p8Vvqk1uWcPxcyBzPt7SMuTJzdTxaFgAAAMDVtPwGlnWk5W/PtLVA+4x61VqKh+OF8y2Fz61lxmW3ltUyHQAAAMBVhN/AMkbo6uLOLjda5hHWpSWALpXZWxYAAADAk4TfkPHGcO/p4LhVrn/pp+rfO++z6xqH0mcE8CPcSAAAAAA44vv5fH4EHPBb7YWDq3t6+feEyJvWF1HmhqdaNJeGhcNbX7SZe1lkT316XmRZWv7WMlPL1VtWPM4dhPcAAADwbt/vV/gNG2HZ355YHyttg5WWZUbWPwAAALzb9/vV7QnUWrq+VUsrYNIErwAAAADP+/V0BWAEgsq0mdbL9/tNdrORG35W+alxRlpvZy3/2fN4Y5/6AAAAwL2E37zaaEHliGp9Ro8itx3P2r4t5fz8/Ay3P91Rn5Z5xPvQaOsJAAAAWI/wm9cSfLebJQAHAAAAgI0+v4EphWF8fBOjdGMjNV3Yt/k2ba38eHg8LFVmPP9SPUpl5OpQq2Ot7ql6xeujpQ655ciV1bpNAAAAAHpo+Q0FW1/G8X8t03CdLQxNBaKp8Do1XS6EDcPWeLy4jDjUrZW5Cesej9dSRmrc3HL21D2uW2p91OpQWo74/73bBAAAAKCHlt+8UmtL0lKL29o0Z8yfung9HlmvrftESqn1dOrv1D7QWkZp3NS0cTjdKgyrS9PFofWZQbXjBAAAANhL+A2dhHGknLFf9JSxd36pML6lC5VSty17xwUAAAC4km5PoEMc5rV0hRJ/HnYbkRtnRKN2PTFanVrqUwuIe5Zp7/Lnuj1ZgScrAAAAgM/n8/l+Pp8fIQFv0xOOxeFirtuKONBMveiw598juqN+rfOovTQx92LJ0ssVa8NahvfUJzfPWhmtrbVT86m98LJlHZWWKTW81C1K6zapLW9o9OMIAAAAuN73+xV+80694XdLUF0ab1P7PBxnRCOF35yjtB/PaoVlAAAAAI75fr/6/IYevYFaa//HgjoAAAAAOJc+v2Ego/Vf/YRR+xZf1ba+t/9mvxGzwjIAAAAA59DtCa/U26/055Nund3TV3FqWK6v51HdGSwKMellnwEAAAA2uj2BilqQlvo8HrZ3HISZtLOvAAAAADHdngBD+vn50QUKTQTfAAAAQIqW35BR64rkqcDtjC5SZgoLcwH4LPXnfKmuhAAAAABiwm/IqLU6vjNwC8PqM1pDzxYW1vpb511m238BAACAZwi/gSm9MQCdqcU+AAAAwNOE39Ag7mok93c4LDW89Hc8PC47FXzGw1JdouTmWas7Y9HSHQAAAKCPF15CxRYwp4Lj+PNwnHD4Juy6JP5/GEan5pULvlPza6lD7nPG5QWgAAAAAO2E31Bx9MWSpTJSrblb55frBzsOR1vq0DNf7qe7EwAAAIB+uj2Bi+S6SIm7NblinrU6tH4OAAAAALPS8hsu8mSgHHZ7UqpDTx21Pn5GvN51fQIAAADQRstvXqm19XXqJZWfz78voay98DLV4jr3ssr4ZZe5vsBLn5XqEAfjWn0DAAAAsKLv5/P5EXrxRk+3ZH56/r1mq+8qcuvd9gAAAADI+36/Wn7DEwSXtIhb5wMAMJZSQ4VN/ARmOKx1Hr3TAAC/afnNq90dQs964iqsBwC4R+28Kw5QW8/TZj0PHVnL+3Xiz/aeVzsfB4B+3+/XCy95t7tfHvjz8zPdSasT7XFoAQ4Aa6v91m/nZdt/PecGzucAgDfS7Ql8BLw51gsAwBhS52V3N+Tgj9SL7/eUsYnLanmZfaoOcRcruTrmpgOA1Qi/eb3wBNFJ3x/WBwDAffaGqblgNP47LLcUqrZMH473xgC15zy5tD3jbmviQDvXV/j3+02OF9atFIqn5gcAqxJ+w/8rndS/Qbzsb1luAICnnRFAxmFpGICGQWlqPAFqu95lTfX53Vt26jqlpQ61bfOm7QbAewm/IVB7U/vKnPgCANzvrACy1Go8LL93XgLUf8Xr+UgjkrtvHuTm98YW/AC8g/B7ETMHtKOfXN1Zv9ob4wEAWM+RMLXWTcYV3hygppZ51GXNtexPGXUZAOAo4fdCZjxhmTm0v8rbHh0FAHiz1jC11D3JlQSo+2zXOambEvG6TK3fVEv+uN/2Wtc08bRv7aoGgHcTfsMgnIACAFBSesFk7qWW279LQakAdb/c8uduYJxRdu+83r6NAHg34TcAAMAgjrSubn0JYutwAeo97r6J4KYFAG/y6+kKAPlHHwEAYEQC1N+OnLN/v9/qetzG2VNuafiecs/w1HwBeC/h98K2E4vayUXL57VycuO01gEAAN5qlHPmlvm3BLZvcXR7bV3RlMrds55rrfu3+T7R4KZ1ec6q19PHFADP0+3JolpfhtMSfNfKyY3zxAt5VqIfRWL2BQBYzyjnzK0h4dG63bV8zqPTrBMA3kb4vaiel6OUTnTP7jeQf4WPHgIA8C7OmecUNvjJff75/NugJXWzYxsv/LvW6ChuHX60tXhpGVL1C+dZmn+8fnLLnvp3anlz9YjLCMcplQPA+oTfn/VDxxFaPZTqsPr6/3yOv5gIAADOCCNz5fYEuXGZLcFkOLw31Cwtf6mMq0LPluurrf6pYDb1pOz279zTn/E08XhnPzWaeyIhtW+1PAmcqltuny1NG9ejZ13W6gPAml4bfl9xZ/xJtRPVJ9XqsML6r+k52XYiRo59AwDe64wwsqXclDhoDKfrCSaPhJo9AeuVoWfv9OG4qenO6m5mz3LtXRdnB+2t88t9VhsnNML1MQD3emX4/aYA6cw72y1l5O7on1WHWXnMDgCAmrvDyCNBblxOz/jh53unbSkjdGboGZdV6tqj5sh1Qct2L7WWb2lVf0TuSYFeqRb8e8Y5Wg8A5vS68PvNAewRe4Nv/uZGAAAAKXeEkaVuU1LjtM57b/1aA8szyjgz0M3N/4irrg9yrc1TreVb5Vrjl+YzmpHrBsC5XhV++4Hbp+UxQf2nAQDAPneFkbknNFP1qNVzz+cjuKuOWxBf634l1zI6/jxXTq5LmHi81Gclqe50UtPF9QzHzXXJE04Xj1PqxiZehiPljL6fAnCe7+fz+XnDF/8MJ2JHlFqKfD75R9xqj8GlTopyJ2zxOC2tRlbfLiUtNxIgZN8AgPWUzrdL46a61Uv9u1ReqvzSvHPhYTwsF3impq+11m5ZptR1R24+K55LjXqOmLpGHbGeAKzr+/0Kv1cx6/LNWu8zCL/pZd8AAJ7iPGRMI28X4TcAT/t+v+/q9gRG0vJoKgAAQGyGlux7n0AAgDO9IvwWMAIAAOxT6kOaZ8yyHWapJwDrekX4/RZ735AOAHDEzOcgghmoc5wAALMSfi/CCSkA8KQZz0VmDu1hNjMfbzN+v22sdwDeTvgNwG1mvgArcXEGAHUz/l6ucO5ivQPwZsJvGMyMJ6fcY9Z94w0vOnrDMgIAAMBshN8AXOYtL8YKl/EtywwAAACjE34DcLqtJfQbQ+Cfn59XLz/ktDwhET/mXhrP8QXt9vwupbqdcNy1s86vZx0D0EL4DYNxQU/ObPvGTHU9WxiAA/9+f6W+z1Lj5MoC9mntpisVKn6/39vPRXLz61mOp89HRl/npfJr8z6yHVpvdrYYfR0D8KxfT1cAgLW4gPhNAA5/tHwntH5v+H6Bc2yhX2r45/Pvsbb9fddvW+kG2M/Pz3//zXSjbLR1Xiq3Ns8j2yGe9kyjrWMAnif8BuA0gu+/CcDhXy3fE75L4D6psDB3/I1wXK5wo2yGdV6b75HtcMcyzbCOAbiHbk8AYEFCd0Y04n45Yp3gCT03na4+bra6jHJ8Xtny+ql1fuY6PnLDstbtylFXrOOWLrpMV5/OTQfgLsJvAG5VOhl+qk/LVbT2eQln6w0MRjoeR6kHXOns394907R+T4z0/bA5e3nvWue5epy5jq+8QdHylNDeaZ+cxnS/eUE8cBfhNwCn6LmQSgVgV7fuWv3EesSwAJ7gJhC02fOiyLtafF81/tNGWOdnr7PRbmqOsI5pM8L+AryD8BsYwswnnU7c+uhv8XyjXHDCGY7uz44FyGt9+ezWX3KqG4Orj7H4nLAUWB6py103ykZc563reBYjrmMAxiH8BoYx40nnzKH9iOIL0dT63YbHn+f6GQzHS/376gug1HzONPsFK+9QeulY7wswt7JSx69jAdJ6j40wKDxSTq+4/Jbge++xf/eytIx/xzpvXcd3uPtm51P7NQDPEn4DMIw4KI7/Dlvs5IKvVEiWCr3j8c+4kL7bLPWE0n4af5YaNxzm6RG4x2jHVHzju9aX9Yw3yp6uV8/6a72pmSvnKa11yDXA4Fqj7CfAWoTfAAwrdQLc+gKdn5+frsBtmw4AGEPqxlfrb7sbZW1y66y2/o5uh9pnV2p50q/U0OIJQmGA/YTfADfa061GGMje3S/hE/0gHu0mJNXqu3daAADgXld3Fwi8k/AbBuOH/o/SiU/Py49y/Tp/PuXWv1f2idj6kqVUXVIv67lS3GXI6MJW33tbcs9w0j1DHXkXT04AMLq4Ucmec6med9S0jBeWmTrvTnUdM9O5OcDThN/AkEohSu6zXN+P8d+lxxdLofpVSmF7anjcZ/Ud4hPtVL16lfqAzD1qGo6fuqiIx01dNITjxH18u5CAfRwzQAs3yZ5hve+XOtfseUdNWEbuXTNh+anz09K7aTSGAKgTfgNDKrXa7WnRWwpIY0+fPKaC11J/i09cyJQC5iNl7R3/yLDUZy4eAOAafmOfYb3/UXtJakrPu2Z6pssF4a3n+G5oALQTfsNg9gSwTn7yb55vmSY1fao1eE+L8yN69oGWeee6fOmZrlaHsy+snr4RAQAAOVf1TZ1qMZ6bPwBthN8wsZW6aDgSIJ91wyAXhre03Dgy3z3l7J3mjH3lyv3uSNlHXibq0VEAAO50RoDu3BWg7tfTFQD6hf3Ivf1kZ+8JX63P6CNl761Lyl2tzWu2fe7q/a5W9tU3D95+PAEArKj3fUKp98XEau+oicfrKTP3vpp4HOeuAHVafsNknOT8q/ZSyxHLbikjd2J7d4t/+xwAAG9y9jtteoa3DHNuDtBO+A0TEUL+68rW2leUvaebkrD1x95y9rq6a5PS2+pTXZLE4+VuBOT6bt+klis3v7CuLfUGAGAsV5zXOwcEmIPwGxhSLugMQ8jSCWdu3FKIXAtHnzJSXc4Qt2hPhcqp7V4KnWv/TgXrqRY0tYC9Vm8AANa20nuXRmS9AmcTfsMk3haulR73K62HeJzWRwRbuyHhPOH6LLXELk2fGufMLm9SfZDX6g0AwLqc/wHMRfgNwJBqFxap1tlnz1vLHgAAAJjXr6crANS9rdU3hM4OtnvmecZx5/gFAIA2T5z7A2vT8nshM/9ICIb4fObeh2nv+7rUn3v479LLLMM+wOPhqb7bc8PDuqTqlxu31tc4AAAA8Dzh92JmDF4Ennw+c+677NPah3ap3/eecfaM2zK9vr8BAABgbLo9gcEI0QAAAADgOOE3AKeJuxd5O12hAAAAwHOWDr+/3+9ffbT2BDK94wPwmwD8N8E3AAAAPGvZPr9TL0rbAu1cGLF6WJN7eVz4We7zcLza56ly4nUrEMoTmM2j9ALFcFhPWVdv+zv3rzfvy29edgAAABjFki2/cyFSKpza/n5D8P3z85MNvrfPSi02a+soV048HFax7c+pFx/27ut3HRt3zuetLcAF3wAAADCGZVt+54KHOJR9g1oQ0xrS1IKs0joH3in3vbHS94InWwBgfr1PuLbe7L7r6b5aHUpP/+6t2wjLBgA1y4bfZ5k9IN9OdEY5MamdeK3g6XXMWFIXSqm/U90EhRdWtS6FUuP2/DvXTVH8xExp/J4bYI75NbV0+zNjd0G5+ZbmLVAAmEfrE66t44eefhKu1njpSN2eXjYAaPHq8DvXDUpqnBmUuisJl3XEZRqxTnsJLN6n5aIi7A4lDKlz4V/4joLUBVfL9C3/jsvKzatl/J7vF8fHenL7Tiy1n/W0oEuVdafe5dxLoAAwhtT3vO9oAJjHsuF3TwvjlhB8Zr2t6M4IpUYN2e8w+o0Gzhdv59J3SU9Q1rP/7L0IO6Nv8lW/O+nzlu+7tywnwFuknrJrUXoKLtXwIDVeOKxl+nC81qeQWpetpVFF/PeeJxfPWjbWZZsDZ1sy/I5bKG56Hs1/Y5gj+D7X3paMrGf1fWHV5eI5q110PxkotMw3Ht5afs85FsCIzjg/Sz0Fl3piLjVe7Ym7TapxTe38smfZ4vpc+eTiGcsGAD1+PV2Bq4Q/ott/4fCW6d/0Y5s7iTmznDeewHgkkruMsJ+NUAfmEf4+5556SP2/9eI5HC8XKm9/l+Z3xnKm5n/lsqXKKc13b/nb8Fy9AUZ21rVJGPqmPkv9u6fcPeF277LVxi09udhb1jbOmfUHgJIlW35vUneR36bUgi118RpLhdm5u/ilct5My4V1pY6J3HGS2g9SQVH4dy0Ii0OpUsvO0r9zgVY4r9yylkJF3qvlOy/+vPTbUbrozgXntXmfcdG9Zzlby9i7bK3jpeZ7pHy//cCMSudhn0/5e7HWEvoKud+v0rlbapxwvN55XaVn2Viba2fgbEuH3/yW++FoadnW0lqhtYWcHzBWs7e1y57xa8ffkbLjcVuW60hLJtaWukG66d0nR77oPrKcT90UvXK+wgpgNqnvrdLNyNJvwBVy3Yek1G5mjhYmHlk2AOgl/IYbaP2N7c8bpJ4MGHG/P3rRPfpyPvl9M+L6ADiq9DRt7Wm71qf4wuGpVtvxNGd8z5ae7MvN6+iTi3ctG/PIPYG+sT8AR30/n8/P6l8mb/kBnXU5Z613r1yLwrMerWdMd3UJ4gTxfUb7Xqj1dZoaL3Uh3PI9WXusvFRuqqugntZ8e5ezdV5Hli0ss/Td09JqvWVYbV0CcI07zwHuPt+4a36jnUe92Rld0QHkfL9fLb9Xo89NGMudXTbAk4504XNnd0FHu+zZO++jXRz1jre326OeYbo/Arif4JvVlLqesz8AZxB+/7/cF2tvC7XaPHqn6eGHAYCVrHzR/dQFnQtJgD9GeXIuvk4sPRl0V6vou+b1xPwAeJdfT1dgBKXW0mH/Y6VhLfyY00LrfWAFte+y7/ebHWf7bGsJlOtLdU+dcv1Kntl/aqmOZ84rVXb4/7vmy/Naj7fa/tlSBqwi7Js61Y/1nVqeFmp9n8IZy3H3uxu8K4Knj0FgbVp+AwCnagniShe5pRdrHbk4zl1YnXnBXbt4u/LirnWdspY9x9ueGyGrBxNuDr2P7Q3j8p0MnOn14Xf8Yqi9ZWxSF+m5l1yFn+cu7lMvkwqdGQoAwNVczMB9csdbrn9VIK3nBcqlFxL3Dmt5SXOqTuHxrUsRAN7u1eF3z0l/SyuusDuUMNDO9RUeP9Ydn8ikHsFL9QPnAgaAUZRuKseflX63ei7yU8NqN5FL5bdMH45XugktmOBKZzbiaAnaUtOF46Qad4T1TM2ztbyW8VrqkirXcUlJz3VabtzU8VC7Tgz/3TJ9WKfUsed6kdG1niMC9Hptn9+9P/5hf3C16UqtbFqGpcYp1deJDAAjaPk9yoUGLePkwofSdKUAIBwvHFa6+Arnmft/S31KdYEWZ53/pfbx2n5ZO17CcC4O6GvHX2oerePV6pIr13HJ3uOptRFSeDzkPq9N31vmpmUcAFjZ61t+l/7uDcfvDKFz8yu1PgOAq7T+Bvb+NrWET2Fw1RIs7K1D703o1uBMKEGvs8854338aOhbO95qgXpLHVqXPxfu1zgu3yP3ZMDnc971VK6V9x1luiZkJm46Ald4bfida501otSjbTmjLgMA60vdVG75XToraLgiXMhp+V0WTHClMxtxpMq+8lhKBdLhvOLj68w6OC4J5Z4K6p3+6mvJM8of+XoXQvZT4GyvDb9blfoAjE8gUic+qTuX4d+1R7tLQcLdrc0BIOfITeXRL+hnCjd4h9bjrfSkYKrrkLv3wXi+PS3+7qqr43Jd4TVdSe91WmrceHhq3LjM3NMYtTLDf6emgz3e3BrbsQPz+34+n5/VD+Y7T1qfumhgfC0Xnz3DgHcb/XshvrBPhQW1VtMluQv6lpacuTqUwo3S/EplpFrj5tbJyNuTsbU8hRBK7bPxvlk7lmphYK68nu+FluMnN31LXUrlOi4Zxei/97OyXuuu6AJoRtYDzO37/Qq/Z5zPU/PjGOE3cKaZvhdmqmuvlZcNgOf5nbmG9Vpm/aRZLzCf7/f7zm5Pzm7JcUZ5LWUcedTIlzQAT1j592flZQPgebnuNuEqnnop05UQzOmV4XdPf4Kt5Z1RRqlOpceqWYsfUWAlK36nuegB4A5+Z3iC/a7s7DwJuN4rw+/ZpO7073khkBYDjGzmE4g3HVe2E7TtS46V9dima7Adn2PdP8N6p5W8oJ18Beby+vC79NKc3Muucm/4Tk1TGnb0xQm1F/3AbGbcd2e+oNjLdoI2jpX12KZrsB2fY90/w3qnRpDbTwAO8/j1dAWetH1RhUF0algYXqdC6+3zeLxcObn/n7EcpRbhHs+Zg20EAABwDYElwLu8uuV37gevFB6n/t7743nnj65AdQyp7aDVPgAAAACc79Xhd86VAWTLozGtYWhLeJ4ax51ugDHseXFi+BvRO/0KL2o8us42M6+D2dmGc7t7+63wvTUCx939rPMxtV4Lr7D9epa19zv581mv2w+/N7Au4XdBb7h81hd/7uWWcR/fvpTnU+uWhrTS/t77WepY2qTGzX3Gv3q2Rcu67bl5N/u26rnpGY/z/X6r635FV66zK7XcAN/7ee37bLR3hcy6DUNXN1homV98jD/xVOFq31u1ZWv9DTtjnLONfNwd/Y3f28Do6u0w8jrf5rHnPHv7fNO7bZ767uo1+vYr1SfVBesZZYZ/7532qmmO0E0srOu14Xeq7+54eHxREQfdm9QPd+lHMhdmx/NoLTP3WaneI1wwQovSCUjvZ/Gw0k0lN5z69GyLlnXbsv16yptJ7iIlN3z7DThyQTK7s9bZ1Wrb5Mjnte+z1nGfMss2DLWux5ZjsXWcnpsad1rpe6v3BlTrdtkzztVGOu6O/sa3fH+myrl7OyY5pqYAACAASURBVIy0zsP59n62fb532zxx7J8RAo+2/VrE5wJ765FaBmHxeq3fYVWvDb8/n/wXf+pLvWW63nHOLDMXmB+tFzytdFLVe8JVuzEVj0u7nu3U+n1Xu7G4utRFSul3K7y5+VZ719ldavM88nnt+6z3GHzK6Nswnn/reLV6ti5LfIE92rZc5XurFGRccR3wtJGPuzOPsyPln23kdd463yPb5okbz2fOc4btl6rH53P+kw65cks3PcL1lxoWlpe6mZ+rd6kOLX/nypvtOx3416vD76e4M/huT58AvkF8EtUzzUpGONGuOWO9xyfOLSfEM7mzhd0qetbZiuvi6D4zwjqZbRve8RsSXvznLtJH+f6b+Xurtp5DR5az9bcrnt+Vnjru9py39WpZ308cQ09+15253o8cC3et9yu24RXbb2+L+Nbp4huPZ31Xx8dW/Hfqs9Qxuf27NH2q3rmQPFen1Pil8la7ToS3EX7fyJ1DuN6ek5MRgpMzXfldM+pFSEt4MOJ37xktqnLTXVH2CM5erqvWxVPfK2fM9+r9Y5ZtGMvV+6knCHqW+4oWj2fO587vrZ4A6upQrndbXnVT667jrhYwXa0WfNem7TXCOs/V48z1fvVNi6eMsP2O3lyL3ZlHtOxjcSjdUmaL0vd26rNRbhwD1xF+32jmsIFzpR7t4ri9J/JHWtONZLZ96szWFL2t50ZWqn/PRXtLmLSKs9bZCnqPq1GOmZm3oZZh7/zeat3utQD9yd+up4+73uU+46mW3Pq+6zh+ep2X5rPXm74DR9h+e1zdMCbX2ntPGVfcdDh6jQjMT/jNJUb4kd/Lj9zc4n3vrAul0c1SzyuccdL9tJb6xo+IbmoXNKlxV9HSomjPOnuLp4+VK/d7rud7q64l+P587v3tGu24az1vO/N87olzhdF+r84+X17ZaMdMjzPnnzpuntpvjtx0vKM8YDzCby4z4w/EnRdYrY930S7e5868UBr5pGfkulHWu93Ci6s95aywn9y9zlb15PebbXhManvd3XVE7/gzfm+tdg4x4nHXuh+Pti5bjbjOU+U9uU5H3p6jbr+e+lxRZrh8qXmUbi6FT1+Ef8flpo75cJzSfFOfp+qUGj+uV8vNg5H3YeAP4Tc8KPfDzR/xSUj479RnuTJS4+dOTuOTL+p6tlNpvedOPlvnEZa3qtWX7wqjrLPcd1btO63l81jq81Q5sxhlG4ZKAUftu6t3nNm/42apc2k9137DUuOkjrFc2DPiOnqyTj3rMvw8dwzl1vcoQeUo89/7vfT59H8HrmjW5SsF1qlx986jVEbLsNq899ywODI/YB7fz+fzs/pB/YYf2tHMus5nrfcKZl33T9f77vk/vbx7zVpv5jXrPjdrve8w67oZqd4j1GWEOuwxa71Dsy7DrPXezFr/Wes9q7PW94jb7co6jbi8wN++36+W33BEy6NQpelCrWXsnScAwFNmetIAgD4jXqOOWCfgGb+ergDvUrrwyX2We8wx/jvVx1rvuHv1lBn+CG//peq5t3zeQ0sDAGaS6ioBgOcd/X4Or2tHcXWdXIvBPLT85jZXBt+1PuZaxj1L6Q5z7rPtZKOlH9eVvW15Z2U7QZu3Hist/RgfeQLqSW/dpkeNFhDYjs+x7p9hvdOip+/vt7OeYC7Cb25Tupvcc6e55wVBT75MqBR0p8z6ErKzOHmYg+0Ebd56rLTeZE5dYI9+ITly3WhnOz7Hun+G9f63M15yunp3GqP/Hj/N+oH5CL8XtUJ4mnuTeMs0R+d7pqt+HFfYxvzm5GlMtWM3vrHWeqw/dcHU0xp3b91WvxikzrYnFn83alkIPCX13bPn++iOLpxa6nXFd2n4BLXv6X9ZLzAn4fdCnmrhnHL0ZGDPj8pZJyA98y3N88g2aOkH/OltzHkEhuOpfZ8c6aLoiT5ve1vj7vXm/nxdDJ0ndWMpFgaoqfOf8Hs1d7zaXgDv0fMkEuXf3zc540kB4HnC70Ws9IO9d1l671Jftc723qEvnVy8IUyaeRmP7kepsIZxpY7h0UNf+xSjSgXXcRAR/x2+IyN3Yyd+l0Zq/JXOnWYjbAJGFN84Tf27NF08Tmq62g3b8O/Uu6x6xjmq9Zp1ZX6nYA3C7wWsePFQe1HlGeWfWV5rWfHFeFifUjl7W5jOZsb9+MztIZAZw54ulz6f8sVO6gIqNV44rGX6cLyzn/5JXUzl5lVajt4WurVli4enjpvSBWupDqV6tWzfKy9AZ9TyXbb3ZnXP726qPO4RHhsAo8ud45TO0XM3YVPTpc4TUuPVznFax7nCm89rgHkJvye3YkhWO6E46swTg70t1LcAfE9Zq21vGMkZ3zelC5Tw4qd2UZSafpP6DjuzJWVcn1JL3FpIfsWyxeXG4+RabNUuOlP1amk5/NQF6MhyNww+n7bfsTP351TZobNvHPHH1ed0s6gtdylsq5W7TXOnlmPmaN3cQOQpuXOeveWUPt/Uym+tgxuNAGnC74nNdgFRurudCyHi6VPj5kLkuHVlPO2TZtpu3O/K0Ie8s9Z56QIlLL93XrX9oicsOdoaN1dG6Tu5Nr/eZTuyLnumSc3XBWhZ7gbBaEauG+uofReUbhTV7A3ljsjdMIwdrdsTywYpuZv8Z07Xc97VGqgD8Ifwm9vkToxzn+XGKQUgrfMbgRYtMJ74gqInyK21hL5CLjTOtco70hr37psyo94EcgFa1nqTueWmd+6JgXC60pMDcfmppwXgSbkbeyOHvo4bZlU6Z0qdK119DtJSlzPLBngz4TdMJHciU7rwD4e1zqN3mqvtae3aenK7qQ2/+7H4UYO/lbVegOQCuau3Vc/FWO2YGK3F610Xmql5rjKfUextUX+k/JZhR58UgD1yTynWpM5J4vORuNzU+VvpfCZXr9wNpSNyNw1T8yotR/g7McqyMZfaE2qpRhC5Yy33edhgqzRuarzcuWiurNw49m2Av30/n8/P6l+OK154jr5Mo9cv584wJNQyz9rJzJmtB57YfrVgv+ez2oVTan658C1XVq6cM9XKnvU4m0XL+t+UWl7HajdUWi/oe8L3XAhQGq9nXrVgp7TMvctWqmMuJGpZplpdS6FKad6O0f18x63nTdu05Vyh53c+FSDnvntqN2lT4+y9qVtroBDWs+ccrBb637FsAMD8vt+vlt9cp7eVC6SUWkz1tKZqbe3T2qqQ9dW2e+nzln1m7z64Z39snSYeb+90PeP1Llupji313zusVs+96251rTdmWm46hsOOhFd33Jhw8+PdzgpXa+dAqX/3lNvToGLveLXPc2XkbjTWnLVsAMA6hN9cwkllXuoiprXlz5EbCrlWjPHfubCh9FhfqUVkbn5X2bOuelpkuWhiNHfuk3fv/463udW+h0uhV2rYWb8jR39Pz5qH/Xtt8fbvCXJLLaGvkguNS08p1Z6g6Z3XVXqXDQBYi/AbBtdzcVDraiEsKw60UxdX22e1R2hLoXhqflfZU35uneVuUkCr1kfBW4anPt/TsnRva9S7W7FqNbs+wS8ra71xXuvC4yq587qUWuOA8FxwBEeXDQBYj/AbBtZ7AVRq0dJa9qyPme4tP/cIfS7APzIv3qW0j7Q+JVH6fO/+vucmzt37u+NrfqWncOLPjnaLUnsiKf47HL9Ufsv04XilVqS5+qRuPtv/36W07+T21+3fpQYItaf14nLCaVqOyZYnG+Lya/NKHV89y3x02QCANQm/4UZ7wugjj83GVn/MtHTRA8A9Wr57c4FYaZxNGHylxsm1So2fZEqNd8UTTqX6pMrx27WeIy2QWxsgtA5P3ejv0TpNPN7e6XrGO7psAMCahN8wsNbHZkfw9GOmM60rxrWnBWkuvCqVkZtvrbVo/FktGIz/7ikf9mj97u3d51qeWsi1eM3Nd28dSsdxLpBreeJiz1MZcKY7z53uPk9zXggA7yX8hhtdFdC2toDb6jDTY6allny5ZUzVJR4314I+NfxIa3vmcaQF6efz975eaplaaxWaG55qjZprRRr+vad8OGLvUzhnPRWU2+ev0PIb11qfNxyDb1jGkqPftVd9V995I/Tum65u8gIAwm+YyN7HWo+U3Tuvsy8uSvNreUw4N+6V65J5hWFyOCyldb9vbfWZGrdl3imtLVC1NOVsR27yHv2uvfomTs8TTmfMh/Uc3a5X7Rd37293zs+xBAAIv+FlPGYKabkuSs4M5HrD5p557wnlHJvcJTyuck8RxVqfSkods7mbPLUnmc56wqn0tFHpiZLS+gAAAPoJv2FQZ18Ee8wUynKhWPz5E7Q0ZVa1ULl1+t5x9k7XUt6eslvq+IZj8E3fNbV3L9SOh7OmT3V/lbrZ21J+aVjpJlA8bq4OAABXEH7DoHq6Smgt74g7WpTqgoGnlVqQ1i7eU+FArtVn6fPU8NZ5p8KHnvLhKiuHnisvG/vUAubaE0FHpw/HT33f5544KJWfCrbDMuJugUpPOOR+Ox1HAMAVhN/AEFzw8LTWVqClv3takp497zPKh6usuK+5eUSL3P6ResfE1dPv2Vf3/s60NuLQ8AEAuJrwGyaQusDOtQhNtaqJ1R6Z9ZgqzEnLObiPY429jp5LlVqF7ynvCq3vuxihrgDA2n49XQGgLPVoaukFWaluFMKWQalHUFvLzj2+CjwrfOQcgHHkujX5fNqC39bpw3O6M911nud8EgC4ipbfMLjS464t4/f2pegxVZiP0BtgHLV3NoT/T7Xi3jN9rOX9FKmGDLl3QuRal5fmkyo3N2+/YwDAVYTfMKmrLhI8pgoAcEzvOxpqXZfs7Rol9XdL2XuH1foYP7pcAAC9dHsCk2ttpd0SaF81fwAA8nRdBQBwDS2/YWC5VkC1x2FTQXccUreUnSrPY6oAAOdyPgUAcA3hNwwudzFUe2y0tX/v1uEeUwUAAABgJsLvReUenSz1JdjyeW5ePeMDAAAAAFxNn98LOuMlhbXx9oTkAAC8l3NGAADuJvx+qbhf58/Hi3YAAAAAgHXo9mQxW4Bdav29p8zPp/xixXj+8bSp6XP1zL2IEQAAAACglfB7Ib0tt7eQOfx/qczt37nx47JSQXg4fViPeF6lOgFrOvOm3d18VwHUObcDAOBuwu9FXHkx0RpI7Q3ec/N0cQTvM+NxP3NoDwAAACsTfi8k1Yd3aG+odFcYVWpRfnddAAAAAIC5Cb8XUet7uzRd67hntsaudbcS1xEAAAAAoIfw+2VKL6tMfR72z13q4zsuM/XizfiFl3E52zi6PIEx5F5Iy3ly368t04RsFwAAAPiX8HtRuSAkNTwcVvu8ZZqe8gQ2MKZUKPv9fh+9OVV60W7r+KXPazfrrlzu1vn0bJdRQvK9+8yeGwMAAAAQ+vV0BSCk1Tc8Lxc65p7euLNOtWEtn6U+D5922Z5ASQ27wzbvXJ1bt0v4RM3dy5Cqx13TAQAAwEb4vYBcUDKTp1uUAn/reXrkKaW6nPEugaeXNfXdPsN2AQAAgFHo9mQBT7Xmy9kTYgtuYC53fuek3iFwt5YuVJ6a99GyP59/u1HZlLp/CafNvechHicevzRPAAAAOEr4DUC3KwLKXFcfT4ehLcH23jqWyj5ruXPBcu4lxXG4nQqqU93DpKZNhd7x+LnyAQAA4Cjh92JKrfhKrfXC4aHaS99yZedCEGAOuQDyiRbfT4sD4rvml7Jnu5S+40s3HFqXtfVFyS2fAQAAwJmE3wtpacVXa62XCnlyrfJKZbeUA4wp/o7YPHEjK/diytW09kF+9napvTxzxXUNbzJSt3ibEev0+fi+AwBYlfB7IbmT9txFRin06Aliaka9yAHywqA1Hn5nHUIrBt973o+wd7ukuhjZxDc1j/axvuK2glnoQ38f6w0AYE3C7xe48kVppcfpr54/cK1Rj9345Yq5p17iz0qfl17WGA4bQeuNytQ6KL2EMp4uNU08/7D8VHnhOGH5ue1VKh+oc7zs590DAABrEn6/SMuJ/JXdlLiQAI6Iu2cq9TWd+65pmTb392xq6yA1Tss0PcNa+/7u7Tcc+Juuis6VuzkIAMB8hN+LyLWcq7XES7XcTrV2rJWdKi/XEhAAgHM5zzrX0e6fAAAYg/B7Ia0t9va0bjzSGtDFGADANTxZd53SuxIAAJiD8BuAYWhlB9BOMHs9ATgAwNyE3wAMQbAAAAAAnEn4zWVmbsEphAMAVnK09fKe6b33BQCApwm/udSMFzszh/YAwDvc3RXHnnmN9tJI3ZcAALyP8BtgYWHoULvgL7XQy4UX8bhbsHC0tZ/WggDnCb+bfa8CAPAmwm+ARcUhRyn0qAUiudAkHrb9+2hrv9FaC+519TJcWb6ADN4hvNkYfqfH/w7HSY0fjrd9nptPblipLrHUZy1l55arxI0DAIB5Cb/hIS6iuFrr/nVkXxQI1M24bla48QD8K/WdvQ1LPbmzDUsNj1uTl264pv6dGpYre5tvqdzWslvKAQBgHcLvFym1mrm7Hr2tT1taFtVaG+VaIKXGh7c4q5uSraxUGbnWe3Hr7lw9UkFM6Tsg12o8Nx3AG9RuaqWe4mkdf++4rV1q9YbUrU8PudEHALA+4fdL5AKlu1u6lC4ycp/Fw3NBeKm1UarMJ4Ovp+cPobNav6XChrgVXqolX66lXlxurXVhKRRPzQ/gDVq6rHrKVXWonQdePX8AAMbx6+kKcL1ca8yWi4Kz1foUvnOeT7X2GeWCk3cp7XdX7o+1snP1ah2WGudI3+YA3K+1lfZV565agAMArEvL75cohV4jn/Cnujg4wxN9PJ7RrQTssWc/v7J7kLtbX+fm90QXKHuD+d6Wm71dRYXDgXWUXvIYn2OV+sOOy8uNn/quaRmeq1tp/q1l5+p6VpdfAACMTfjN5/MZs8XLHeFYSyh25rzgbnu7NGkdb7SW1LmuUVLurveebp9yn/WM39pVFLCelqdoSn/39v3d+4RRT11a5l8bvqd8AADmJvzm8/lcc/J/JEypddFQa/lzlIshVhC2oEsNL/WT3VpWKkCttbbbpouP81yf4XFZpb6942lH6uu79D3V+x3WM/7eLmQAAABgdsLvl8iFPiO39qsFWS3D4M1abyAdaVnXOs7ZLc5rge4q3wG9XT/t6SrKdya8wx1dfOyZh+8gAACu5IWXL1BqFRl+PpKtdef23zYs1NsHbooLLt5ohP3+7jqMsMy9fJ8BZ7rj+6FlHt43AADAnbT8fomtJeDTFxyllyqlPstN//mku1so9d1dehkTrKZ0c+vJ/f7um24j3+QruSr4FpADAADwJsLvFxkh8CgFcS1dJhx9kVJtPrCKs/vBPyrsr/tOMx/vtRdX9o4v+IZ3qjUQaHn5bfjehNJ0tXnEDR1yn6eGjfDuBgAA5iP8BoDB9HbpVBs/9+JRQRKsLT7ec8PjYDn+d2mcnnnE45ee/IunSc0PAABq9PkNsLhUl0fxsPDv1PDwv9RntbJz5b5Jbj3kPmspo2X8cNy3rXPgj9RNstbvhDisLrUQD/995veOwBsAgD20/OZSghZ4VmvrvlLLupYWwy1lv73l8d5un1Lj9Y7fUyfgHeLjP9elSSjXyvvouAAAcBXhN5cRqsDzWl4eWxq/N6Ru7WtcEAIwBt2J1Fk3AADzEn4DvNBVF/GtLf2ECADHtATWqRuSuZdNxuOm+uOOx4nLKg3PPYmUGz/3ksz43wAAUCL8BnixlgDhysDhDQGGVu7Ak3LfsT0vyq2V1zqPeFjuaaPSsNV/MwAAOJfwG2BRuVZ0qRZ/uZZ1mzjAbSk7VV7ccnD1EOPK5XvDjQMAAAA4QvgNsLDW1nh7WtbtbenXWv7VZm6RHbfOnNUI+wHM7My+unM3Nd/OjUYAgLkJvwF4rRkDjVTYvcpyAP3ODsD5Q/ANADC/X09XAAAAOMYNpXMJvgEA1iD8BgCAicXvU+AYwTcAwDp0ewIAAAvIBeCC3LLUS50BAFiD8BsAPvmWfqUWgPFn4d+5F8eVhtemHX054mFengf3yx3/5Pl+AgBYl/AbgNfLBUOlwCj+LPw7FyaXhtemHX05Pp98mN+7HMC5HHsAALyVPr8BeL1cMNQTGIXj9pZ3VjD15HII1wAAABiN8BsAOvW2xh41GF5lOQAAACBF+A0AHc7ohmQEqywHAAAA5OjzGwAa9bZ+Dl8EGU+XKyvuA/wKVy+HsBwAAIARCL+hURjm5EKj1Dgt05XK0s0AjCX1gsje47Q2TSlsPstVy5F6iScAAAA8Qbcn0GALc7b/cqHOFgKlXhjXGyoJvWE84ffA3mM7DIxLAfGVwfdVy6FfcAAAAEai5Tc0EObA2lLhbRhMl0LduKVzKtBOhcS5+cfTzLIcpWF7l+cqnuQBAAB4B+E3dDrasjEOT3J/h/MIh6W6FIiDmVzr9Nx08Ha5vrd7pusdv3deLZ5ejhnE3+G1vtfjdbPnN0A3MAAAAM/Q7Ql0aA0vvt/vX/+F4i4Gwv+H3avkwu14vFxgvv1dmh/A2/juAwAAeA8tv6FD60voUi+Ay6m1OiyVm5t3S9cGAG/nSR4AAIC1Cb/hgL3Bw95H5/fKzU9wwtut0hXFKstxp54neXLi79Y40M71Fb49FZT6bm59Aig1fwAAAP4m/IYDRgwccoFKyoj1h7ussv+vshx38yQPAADA+oTf0KA1tNjGS7X4a3lxWiogCf9uaREYT6uFIECdJ3kAAADWI/yGBq1BQq7F3xPzEn4AtBvxO9OTPAAAAMcIv+Ehd7fC1uobwJM8I2hppV4bp6eMPevpyLQAAMA4hN9QcfYF8N0X1C7gAf7wJM+zci/4jKVuHqTU+mvf+zLYI9PGWm5UzHwzAwAARib8hoozL4C38o7ovUB2MT2P1H6mH18Ynyd52u25gZALzM/8bQYAANYk/AaACbg5cq09gXL4ZM0dgbQnecpq6yf+PD5+SsdTquxSdzWlrnL2jAMAAOzz6+kKwEy+32+yH9a4H9fwQjYeHv6X+qxWdq5c5ld7fB+4zp5jbOuze+/0R+Z3hVF/S8JgOneTIdeHeunzeNvltmVq2nBYzzz2jgMAAOyj5Tc0iltkxS394ovV1DjxuPG/W8tuKQcARnbm71ZLUNzy+Z7+x3OtwffWs6UcAACgjfAbGtUeo66N3xtSu0AGQqXvBDe++uS6u8h1h3HV9LUbmj3l17rgSN1oTY17V9cbufrsnV+q3rFSsF2aZ0vZpXnsKcsxDQAA59DtCRy0tcg++0I19Uj1nfPnGblwBjhH6rs113XFFdOH44dP+sQvcewpPxyWC8tzXXY80fVGLmAvrbeWkLpn/mfKdbNyVdkAAEA74TecpLWVdmvrsSvmD8zNzZFz1Z7oabn5eNb0e7Zj6zSpJ5Fa3hdxxTslwgC+VHbqHRelz+Nliv8d32QIlVrGx9OWyivNo1TP0jiObwAAOEa3J9AgbvkWX+iGw0qPjsf/bi07VV6u1R7zs13hOUe7/Ch1W7KnvCs82fXG3sA+HrbnRlDP8qQC8pbyWobtHQcAAOgn/IZGpUexe/4+Uvbe8mcwc8v1VbZBC9vpeU/fHFlpH8i10G3t7qN1+qu2010tg1dvgTzT8q10/AEAwB2E38AwZrwwviqIuKKf3bPYTsy8D9Se2InHjf/eM32uLqknesJ/554ASvXTnWpdXpqPJ4uufaHnlWar7+fjOxgAgOcIvwEGNWPAATPofYKm1nXJ3q5RUn/f1d3Gm54syll9+QAAAOE3AExHaHevmbrFAAAA4A/hNxyw95Hp1OO/gpV32LPP5PYX+8z8ztwfuE5p/dqG57EuAQCAswm/4QSlx+Fz44bjfb9fLQszSusl91npJXTh35va8J7t26q1zNn2l57t1bIOWrblClbYH1q3fW1ZW7d57VjNlX+VFbbhKKzLfrVl7lmne8q54ncSAADOIPyGk5VaruU+2/qTfeMFe0npBVm5z1LD42GpEHbbBqmL+dS4Z8rtF7PtLz3bK7cNauW94aVpM+4Prdu+tt1bt3nrsfqUGbfhqKzLutq+3vJ9e6Sc1vIBAOAJv56uAKxqu/iO5S4IXSj+q7ROetZX60vcWl8id5XUPjPT/tKzvVrq//T2eNpM+0Prtm95seSZw5420zYcnXWZt+e4OrOct61vAADmouX3i7yhxeSIeltA2U77ha3Qeqc5Mu7Z26y3TrO7q5XgrOtq1f3hrO3e0zXOU+tn1W34BK2Kj7nyuAMAgBEJvxenD8ZrlUKKvev7rdvpaOCz50K8NyTPOevmxp5tf/f+ckXQf5cRj60Z94czttlZ2723nCvWz4zbcFRX/Ka6mfDHU8fd2fM/w5uPMwCAtxF+L0yrnGfU1vloLRJXsHdfD1+SV2s5Whr3qD0vH1tlf7lyvc7qDfvDWdt91P3nDdvwLkfX5Uj7xRmO7Cd3HHelskfaFqX3swAAsBbh96JGCwJW19OfZupFXC7Cjqu9ULG3rKu3RWuf1/aXNrOHXfaH+dmG57Eu5zTTuWcY4Id/AwCwHuH3gma6+Jjd3tbGPS/uoq6n5VlNOO3drbxz49tf6mZdH/aH8939G2gbnse6nNfVv51XmbHOAAD0EX4v5uyTd49hnyPeJi622mz7X+qiOvVZavrUuLmgJBwvrkM87p1m2Ud6tldpG6S2R23YLOvoDCMua+u2j7Uc16VhcTmzmK2+I7Mu08dI+HfpeKkday3llI7xWWzLZ38CAFjP9/P5/Kx+orfiyWypn8szltVjoPdYcd/ca9Z1MWu995p1eWet94hmXZez1htCs+7HM9R7hjoCANDn+/1q+c3fhN4AALyN1t8AAGsSfi/k6Am7E34YlxtTAAAAAH2E33w+H8E3Y5i5v9A3sZ2wD8BzHH/X0fobAGA9wm9gCC408+IXcMbr6s4LddsJ+wA8x/EHAAB9fj1dAZ6nhQsAAAAAsBrhN8DAUo+3e+T9Gd/v97//SsN6yhrN3jqNwY8vmgAAIABJREFUujwAAAC8m/D75bT6BmizfVeG35mpYT1ljWZvvUZdHgAAAN5Nn98ACwpb4bYEk7kbYbnWvLl+x7fx94ahR6cHAAAA2Ai/AQZV6kai9NRG/FntCY/SfLZAu/aSzbAF9JHuL45O/7T4pkPu73j7hJ+npkuNF6vNL3WDovXfqfrGywEAAACjEX5DxdVB3JXlC6be6Y7tngvF36DnZkEcOsdBdjhOarxt3J+fn2Iovmd+Lf+Oy+q9sQIAAABPEn5DgxnDnZlbz/JbrbV1i5ZW30dbW+e6KmkJX+O/72oRfURqOXNy6z9V15Z61W469MyvxYzffQAAALDxwkuARdXCzrNa7eb6Ck+F2qn/t7ZsDscr9S++fV6a75Xu7rpl9q5iAAAA4CrCb4BFpQLlzdXdVdTKLrVQ7i1rG2dPi+jZ7G2pLxwHAADgjXR7AvBScSC6pxuOHnf3E156WWc4TqttulR3LqkXgOaG5erS0gI+njbVgj41v1JXM6l6pObR0vXMKjcZAAAAWIPwG3ba08o0F8Sl+jn+fNL9H8fDW+oDsaP9iY+2v+VeyJiyt957W6XvGb82ryPl9JbRMu+R9gUAAADYCL9hh9oL7lqHl1pyhn/nhrfUh/fJteDO9ZHdUlapVXhqnFSL4W26p1tE3+HueY52MwIAAABGIPyGHUp97vb0x5sL81LjQavSflTab3uGt45zRgvl2nh7WkRfZc8Nhjvmp1sSAAAA3kj4DTfY85K61pBq7wvweJ8Rgs/VW0TfvX7Pvrlw1MzfQ08fGz16+q1P9fXe+tvSUv7ZWpdtzzrI9V+/dxmfWkcAAEA74TdcbE/41hogjRBmMpZSGPPkvjJqi2jON+M6nym0r3WDVRu31RM3VVuXrfe3L/eU1dFldOMZAADG9+vpCsDK9obTqf6N4zIF36SMtk+EIfTdLbBHWxdwhtb9OvUbMfoxsed9BAAAACVafsPFai+17C2r1IpPIA7wHnu+81O/IamX4sYvnc1N2zJ9OF5PdyW1Zagtf6ne8XTxS3pLda6Vm+qOzG8zAAA8Q/gNFypdXPeKL8zPLJs1tQQ/qcAmHB7KBUO1slPl2ldZ0Z79u3Ss9U7XI/Wbsn0PhOFtarxc9yS5wDcc/8wnl0pltYbZqeWKy40D7VK5tXUEAADcS7cnsEMY6uWGlYKJ3LjbhXMqcAg/h5pUGJUalnsB3PZZGP7EZbSWnQvYeKfwO+7oOGfM6wqt8427BSrdfIodPZbCsDb1WerfPeW29kOec2ZYXCun9nmuLq3DAACA52j5DTuULnhLF77xOK39sbZcTLvgJlQKnlrGb+1WIBy/NYzkvVr2p9ZxzpjXHUrdbKSGp1pc98wnVWY8XsuTHmfKBeKlp0h6t93ZXYyc2UI9pCsUAAC4l/Ab4EWuCltagzRhD2cE4D03W0bZ51Jhd+mGZ28gnQvR7+56I9ftR0pLdyUtQX6urBHNUk8AAFiF8BvghXoDyLNDs5FCyVWN2Mq+ZX86a5/rLeeu9XV0ueJ69twkiIP3VNddYR1z05f69o7r2tPXd67bsPDGQWvL6Vzf3rl/p/aXVJ1byi2tOwAA4F7Cb2gwYogEOS2BVao/+VSAlQraWsKwVJiUmj/nejpsa/2ubAlCz+p24kgr5F53PPWwpw/uI2X1dMd1pK/w2rz2fHecua6uHA8AALiO8Bsqrrx41fqVq7QGVq39zu8pe2/57OP7ZEyt3XbEw1dzZP98at92TAEAwPyE3wAwOSHdWHpeEpvql7uljDtb+R+Z154W2/H87t63PaECAADrEH4DwMRmDL7PeOnlmfM6y55uNrYAvKecO5ep9WW2OXvC8jte0nlHv/MAAMDzhN8AMKmZwrlS6+FtOVrGCcvKBaVP933eY6auQO6Y3+jbCwAAmIvwGwC4XMuLF1tfzlhrsbt6gNraMjl1EyDs0iP179S48U2F2r9LL9c960WmcZmty5xarr3jAAAA4/v1dAUAAOgXh9ahLbTd/ssFt2EYnRs3dVMh9e8w+M6VlWqdv0dqHuGw0njx8uwdBwAAGJ+W3wAwoZm6PGEsZ7a+jssNyy+N06LWL3cphM61Bt9TVms5AADAeITfwC4rhwACRdhv5e+GkY3Uz3nPSzJz9U715x6O1zOPnheItgbqAADAHITfHNZ6wZ26cE2pvQjtyMvBjkzPWOHKld6ynHA2x8u9wtB2T4vqEZ4eSM0/DqPjrkxapJbtzL7Gn15vAABAG+E3h6RaZtUuZDe5C+94WMtj1C1G6KczNf9ZgtY3Xey37NMAT2j9zai9xDIsr/WFl6ly43+n+sVOjRP/Ox63t6uS3I3y0s3zUn1b+gMHAADGJ/zmkLP67ozLFDiO4+0X+wIPYCQ930OpcWsvrWyZV+tv+Z7Pz1y+nmF7xwEAAMYm/OYWpVZeJbXWWuE423i5v1N9h4ZBe6nVW67VeG66nLNeAna3ket2hxGeGgAAAACgz6+nK8C79IaIpS5UUo82x//PPdIch/HheKWWvmG/o7n/r0QL/D8E4AAAAABzEX5zmruC0to8cvXoeaQ7Hqe0bKsGxKsu1xECcAAAAIB5CL85xdNB6d2hZG5+3+/3v/9K07YMAwAAAAD20+c3h8X9b5eC3JaQ/OkgPRZ3jVIyUr3v0Bvynznft61rAAAAAPoIvzlkCz/jEDT3osjUSyfjaWvj5ML2VECdaqGdKqv2wsvUvFsD8ZRSv+Ij6Fmu1La4uhX+iOsMAAAAgLEIvzkkF0K2hLut/W3v+eys8eIgnb8d2bYAAAAAcCXhN5d4oluKu+d5dH6rvzwxbkmfWtaw9XztCYG4nNS/U9OdvU8cafEPR+TeM7CxTwIAAMDfvPCS3Uovdrw7hL4zjDxzfiuHVWH3MPH/465Swu5nwlA7HB6XG/47DtBz3dkAAAAA8B5afrPbKMFi68s2z57fEblW0Fd7ssVyat4tdUkF4LHUZyPsm3Cm0nfuyjfSAAAAYC/hN9ws1R3HHa3X49bRd90oOLJc8Qs0e8oRBgIAAAC8m25POEWqC5R4WPh3anj4X+qzWtm5ckeSC3HjkPdKYXcgo62f2BlB/ejLCAAAAMA1hN8clupfOTUs1z/z9lncN3RLP9Bx2alpRws/c0Hu3S2V4xD8yHpK3XwI55N7GWX8wspUC/h4WDht7qZHWJ4W4KwktT/bxwEAACBNtycclgteWvum7e2zuzXQHi30btVa71SYvEfqxsKeMo6Of2RY6jOBIAAAAMC7Cb+5zFXhY6oV8J3zv9pV4XNqXd3R/7fW12uZ9abS5zPvd0Ls7r77e9g/1mXbAgAAMxJ+c7mW8DMOtM+8UB0tfM3V585g4a7Qe+889kyb616H8824XmcO7mZj/1iXbQsAAMxG+M0hqb674+GpvppTLbfjC9SWslPl5foDH0GuL+q76nrnOum54ZGatjewyO0vb5DqV521jfg+AwAAABiN8JvDWl/gWPv7SNl7y39CGIDHw6+eL7AOxzQAAACUCb/hAauEVmFL8lLXNT1PAcTrJjW81sI7N7+wri31nonW33M60sVPyHYfw93bc8QnnAAAAEby6+kKAPOKQ+OwS5c44E51RVPqriY3PByW6/ohDsq3cXvqPaMR6l+af/zZtt57pinNo6W8UbXWPTyGwv16tmVu3fZ79o/eMq5w5fYcdT8/sp1ax6mNO9o6AQAAnqflN3BYKlgO1QKJlhD7iFQAHpe/SsvJJ1uA9wbfqZsUtfJKoVetvFn0PAWx/Z16l8Coel+CXBqnp4ynj4uj23PkYFfwDQAAjErLb+BycavGWC6cPnPeI7aUvMpTy1vafmf1+d/zHoDZ9bwbYLblPyMQrS3zaOtk7/ac/bvryPs9AAAAjtLyG7jNEy0vc12qHC1vdDN1h3H2Os2VN8O6SOlZPzMsY0sf+0/0w3/XurtimZ7c7nd2GZWbV60OV9Ztht8DAAB4M+E38I/WrjPifrhz/y499l/q6zscFvYTnhoe1iVVv9y4pXqvYPSQ7c7yRtymZ9f36WXs2Z4t3zN3duNzxjyu2P9abmTdsX5y3RDdeXMid1PryacAcr9vAADAGITfwG6tfWi3dF9xtIuLnuDhDX1/z+LsGw4r3MAo1Xu1Vu13eXJ/OGt7jvY0xyzB99VW+M4BAICVCb8B4GGt/SKXXoQoeEt7IpS8cnuO9BLM2otsr57X3XUoufMpBQAAoJ3wG0hyIf8v64Oz9e5PuZeZzrhftnatdGTZ7u7O6O7t+eR2z3Vj9eS8nv6O9rsJAADjEX4DWS7k/7Ae6kp9qcef5cK+eNqeYanyVjTzsqX66w8/y/XpH48TlpVqOR3vcyObeXvm9Gyn1nFm4XcTAADGIvwGqt5+If/25W9V6ou9pY/3eHhr3+62zTxqL7dsHac0Xks5nK/nnQ97xjkyHAAAeK9fT1cAGNvPz0+ype5bCL4B6PHm30wAABiNlt9Ak9zF/GrB8Ap9KQMAAAAg/AY65F4wtpKjYffV6+PK8luXfbVtzrnsH+uybQEAgNkIv4FDtIz+14zrpDXUmnHZuI/9Y122LQAAMCN9fgMAAAAAsBwtvwHgYmHL+loL2njc1peubtNpoQsAAAC/Cb8B4EJxeF0Ks1Pjtsq9lJbruFHR783LDgAA3E+3JwA3KwWULeFla8D5/X7/Gnf7W0A6plRwKiAc17a9tv96b1S81d5l970FAADsoeU3wI3uDL5LrY1bW6hynr0tXlMtwbdh4d/xjY7ctC3Th+P1dNnyFrkbFQJaAACAsQi/AQbREp61jKMF8ZjCwHnP9ginC1sdb63543+H4+VufuTC7XD8nu48VpC6wdC67CPdqIiHp5YnVWb8Weuw3H6WWjehluXf/k7Vvbcub9mPAQCA33R7AnCTOwLEOAR9qh6cr7Rdw+25p2V5Tz/kqzvjCYnUzYVc+ByPl+tOJXVDK7xBEf8/dQMk/HdcZu7mSGpYablqy1FbT6l5x8t3pC5a5wMAwLto+Q1wgzsDxFwrz+1vxtDanUiq9fbV2zEXiOsCpU0pZL37RsWR+fVMs7fs0r68dx9LTee7DwAA3kn4DXCxu1vOluZ1tOsNzpPrM/qMlsc9cl2jpLx1n5nxRsUM7l5PAADA+wi/AW4QBzuzhlXs0xqe5vrgTn0W/zvVrUPYXUStD+ewnHCaN+6n8bLPeKPi7Hk+4Yp5v3WfBgCAtxJ+w4NKffde+XIuL/66V6rrCOv+XXq2d0vL/T3Tp4Yf7RLjzUa/UZF7SWSpv/FwePw7UatXquyW8Vvm3bruWupiPwcAgHf5fj6fn9UvBFYMmnJ9sfYu54rrZjal1oNXbh/b/hot67UURm1K+8SeceLgTCB/n1nX7az1PsOMyz5jnVdme8zLtgMAWMf3+9XyG+Buuda2LS12947jQp5WWsjOR1gHAACQ9uvpCgB1qcfd40fFw8e9U+Ne/TIxIG3UUDL3nbB1K8H4tu922wsAACBNy28YQOllePELzkp9tpbGDccHIG+W78lZ6gkAAPAU4TcMoPcFd6UWmzxPK3tCYTcitf7eUy/mq/Xhnisj9fLD2osBw3EAAABgdsJvmJBwalxXbhst9+eUejIjHB4+vREO/3zS4XTuiY6WJ0DicXNBvP0MAACAFQi/YWIjhFQzt3J+et3xLi0vLm2dvme8MEwvmflYBgAAgBThN4+bOXA5Gp7mWnLmPku1HG0dtzb+ETOGyDPvd9Aj1Xo8ZcbjGAAAAEqE3wxhxtDljPC0p6/vUqvRnnFr8wXGdNeTHiM8UQIAAABn+PV0BQBgZeGTFvGw8N9hn93b8Lgf73i8XJ/gYdmpckvzFnwDAACwCi2/AeBCR57iODKs9wkQoTcAAACr0fIbHha2yOydJvxvNLU67f08Hj7yOgAAAADgOcJvhvW28LS1HmE3Bdt/4fAR3LntwvUw0joAAAAA4FnCb4b09vA0F4KHwXdotAC81n3C3u4VdNMAAAAAQCvhN0MSnv6WCsFzdR59WVrtfeGeF/UBAAAAEPLCS073dOvjLQTd0492b3h617L21O3p9X/EkeB77/xGILQHAAAAOJ/wm1OEIeKTAfLd4ekZoWVp3nvKvztIPWv7HWm5HXb70lPGKKFzrjsbAAAAAPYTfnPYKN1NPBGeXqVUh1wdR2nFfESuT/Yzyhthu+bEfbaPXFcAAACAWQi/OWSUsHgzc3jaUv7WnUu8XCuEpnHdz9i3Zlsfo92EAQAAAJiZ8JvdRgvoZg1Pe+cRBuBHyrnSVrdUSB/2x96yjcJx4ulK62C0/RMAAACAew0Tfl/dZcOV5b8xYLs6WBSelo1ar02uftvw1lbu8bjxdKVyRl9HJdu+OfMyAAAAADxtmPD785kzrFqhn+URCU8BAAAAgCN+PV0BAP6VejIBAAAAgHZDtfxmDrpjICakBQAAAGA0wm+GIDydlxshAAAAAIxomvC71to4DE9z45VebthTDueyngEAAACAs00RftdaBcfBeCooT42zpxwAAAAAAMY3xQsvawF0S0AtxAYAAAAAeI8pwu8eLa21tegGAAAAAFjbUuG3lyYCAAAAAPD5TNLnd6utNffelt0/Pz8CdAAAAACABSzV8vsMPz8//wXnukYBAAAAAJjT68JvfYIDAAAAAKxvivB764ok7pIkHB7+FwbXLd2YxOUIvgEAAAAA5jZFn9+5MLqle5L4s9S4ujkBAAAAAFjLFC2/AQAAAACgxxQtv1lbS9c0o/K0gO0HAAAAwJiGCr9nDtE4ZsYQ0v76h+0HAAAAwGiGCb+vDM+8xBIAAAAA4F30+Q0AAAAAwHKGafnN+MJuIrZ/a1F/3J51meqyw7YAAAAAgD+0/KZJGNBu/4XDr57vWZ/Fw7/f73//pcbNfXaF1vk9tS16tSxHz/L2jnP39gMAAABgLMJvqnItk68OXe8IvsMAOW7ZnvvsDqVA/vO5f1v0agm0W9bvkeD7ye0HAAAAwPOE3zTJdalxZVcbpbL3zDcXGJ9V/hVSIfgT26JXrS6tdW0Zb6TlBgAAAGAc+vzmFKO0rN1a/J5Zn63M3Gd3KNUhNe5Mepbtink/QWAPAAAAcD3hN6c4EuadFUBeEaLW6nbG/ErzOKOF+9WObL+ng/qnQ3chOAAAAMB1hN80yQXLT4eXm6PBd276sC/tO4PK0rxG3xY9rlq/o/fz/dR+BQAAAPAm+vymKvcyxdFar279Y2/1ag0/Rwkgwxc0lsb5fMbfFiMI1+Wo62X0kB4AAABgZlp+02QL6Vpfvni3uB6tgXY43v+xd29LburaAkDt/P8/93nYhxW1oisIkGCMqlTaWAhxNUzE5K4geO80Z18XM5nlxkbJtj5nbycAAADAagS/aXZXLulUgDr1Xa6OuLd0qo7UdEOzBSZna08st35yLyRNlWmpJ1dmtZ7wAuAAAAAA4wl+M61SDu5akDBVLh4nV4cA5HG1ZduS2qWlnlwZ6xAAAAAAOb8BJiD/NwAAAMBYgt8AAAAAADyOtCdMQY/XtVl/AAAAAMxG8Jvbyc+8NusPAAAAgBkJfvP5fNI9dwU1x/l+v83LM9eLOh5/q3Mrv3d9HR0fAAAAAGYk5zefz+dv4PPn5+e/f1JZjNMTWE6ti9T6CMtd1TYAAAAAWIXgNyzCDQkAAAAAaCftCc3i9Bjh5zCtRymFSmsdqbKrCOc/lZYk/v7INHKpUErtyLUrrjdOq3KkvQAAAABwNT2/+eX7/f73Lx4ep98Ig6ypIGmclqOnjlTZFYTt3sTB5fj7PVLj53KAp/7PLd/U+pAKBwAAAIAV6fnNL609iUvjxAHUuL6WOkplV5ELcI8KgLdOL55uarxcPnEAAAAAWJXgN81GBET3vPjxSXLpXuLvR04vF/Q+QioUAAAAAGYn7QndWnpk13qM9/TqXrUHeGm+47QoLT3Bzwhi79XaZgAAAAC4i57ffD6fz69c26E4T3Q4LM7PHY+fqqu1jtwLGWdXm8fw/1JalPD/sO5SmdQyDNsUB9xTed3jurzwEgAAAIBVCX7z+Xzagpq53N5n1bFqoHXPcuktXyrTOr3R5QAAAABgJtKewMPNlC4FAAAAAK4i+A2DfL/fqfKTb+1JBb7jttbaPdu8AQAAAECN4DcMMlvv6tILKXtTs8w2bwAAAABQI/gNAAAAAMDjeOElnGBLERL2mI6HhZ/D9CSp9CKpcUp1tLahVGdcDgAAAABWouc3DLYFobeAdG5YGGwOh2/fbd/H5VrqaG1DWEdcJi4HAAAAACvR8xsGy/WWzgWSc/m3Uy+rbK2jVHYrL7ANAAAAwJMJfsNFRqQQ6alDyhIAAAAA3kzaE7hYS4/rWg7wnl7bengDAAAA8EZ6fsNAuXzauTzd2/+pQHcctO6pI1U2leoknl6u/anpMJ943Z2xvlIvTR1ZfkVHl3PP+LUX0nphLQAAAPwl+A2D5QJOudzetfH21pGqb880WsfjXnEAtfcJg1a9+eLfkF/+6P7Rm86oZXneuc+ufpOspf21MivcpHjDjSmAO618/uO3AYAnEfwGWFwqEPeGoPObpXr2p57eoE8uqB0Prz1ZscJNir3byuo3NwCutOLx0nkEAE8j+A3wUKme4C1pd3I9yOMLuFJv8xUv9lqkUstsf6e+Hz3+3va2Tqs0LBdwT5WtbVdv4SYFAADAvbzwEuDhtmBbLhd8rkw4LFdnquxTA3up5ZEKauaCvEfHj6WWf6pM67Ry6zD3PoG929Wsens0j5yn7/f7a7nG72PoGbb9naq/1N7U9/F4qfr3tgUAAOAKen4D3CQVACq9lDT+vCdI2tue3LTe2Is31BPgPmP8kXq2o/jz0e1qZiP2va1seOMgd5Mi1Us/1YM+15N8Gy+eVq58PG+pmxy13v9H2vK09Cm14/mT5vVprDsAgGcT/AZ4qFIQK8UF/jFH03zkAo3x97N4+nZVCxhfbe9NitZxzliHtdQ/AG/T8rve+tvf8ttUKvPmtGQAvIu0JwA3OXKxEaezSPVS3Vt/S4/0tysto5bl3jp+mIYkpdSbuNVV6/bJ21BLWpGZXfnEQW2bXlVpfp42r09j3XGVlhRxrWnkjj55dceTZgBwFz2/AR6g1Es4/i6VeiCXtzmV9zlXR2r6uVQNK6otj/D/VC/uPePHassz9X1u/ZfWd66NpXXeul09UUuamxE3Ke5ahmdM+wnHBIAeLce8nqd8agHwWoAdAN7i+/l8fp7+4/fEH/hazs4j9QDX2dtT1H67DsfZdfSsq5ZHyT+ff1/+mfs+Hr59l7p5ULpJkRqvp3zrtEvz0tKWJ+4TueP5E+f1aaw7zlD7TTn7+1SZ3A3w3noBYBXf71fPb4A7tfTcSY3DGlxAvlNqncdPY+wZr2dYbXql8qPHa5n3J8jdRGB+1h2zOTON1pNfPgwAKYLfAHCSt11Qrprz+vP5nZqmtycdzGT1/fBtrK93qv2OnBmctt4AeBvBb27npH9d1t0YpVzQuc93sc6pWXE559KQ5Kw4j3vY3/dNd4bj9Yrb6N3b253rzvp6FzdQAeBagt9MYcUTQCf9/2PdvY91Du9hfwcYR8oRALjen7sbwD6tuTmBNdTy6Nq/AdbgeL0u644zbTfmvt/vPzfp4u+2f7mXHYflU/XkymxPOKTqB4Cn0vMbYBIC4ADP4Hi9LuuOs7Tk+G4pUyq39+XKAPBkrw9+px6NXeWEYOW289ee/JLW/bqsb0JXbw8z5CLetOTZbi0zywsq37w+n+hpx+vW3PYj9qlR++5eT1p3I4+VtTJx2Tvm/0nrDgCYw+uD39ujX/EjZXeeMLVedHw+n3/afXfbRyrNS+671PDSI4NHyo7Wc1Eal5lt3Y+4KD5az5Xrbo8nre9Qz367Nziy59gwuzO3hxnzH48KWLfM2x3z/6b1WZvX0UG5rfyV+/kTjtet57oj9qmWaV21Ha++7lqX5YgyLd9dafV1BwDM4/XB7xXlekSEOdxWP9krXRTlvksNT+XBy53895Q9W24dr7DuR1wUH61nhuXQY+X1HerZb/cGR/YcG1YzanuYfXmMCIBv817SUuZMT16fLTcoRwbltu/vtOrxunXaI/apmX6XQiuuu1HTba3n7u00Z8V1t7n7mAUACH43iU+sws+l4GlqnHBYqe5UveF4uRO5uy/yRynNR888xmWPBlGutuK6H3VRfLSeGS54eq24vkM9+23LuknVN+rYsIK928MKy6DlRtWqN7Nynro+W9ZhyarrduXj9d371Db9u5bJyusuJbweOXJTMV4vM+6bq627GZchALyR4Pf/K/Umji/A494EYZnUxXquV1Op7pZ69szP0bKzuutC6qrpnbXu73bWBXjLPjPzcnrq+s65KhCz6rI6Y/nMsixagjWtAZ2jZjye99R5h57zkxFlen7rZ1yfM+x3d7dhpp79q627kp7Ad+373v36Dk9adwArcVOPVQl+/7/SY7ilXoapz60nZGdewK30eOPRk9LVH0cd/ejwlcviyLq74mKkdDF41zaz8vr+fMavtysvSu8+1qWM3h7C8c6ou2blIMOMx/NwvJnXZy3wNuJcp/e3fsb1edUxqKXdV9507JnmqDattO5a97PaPtZ6M7FUV+98nrFcVlp3pM389ABwjP2bVQl+NzjzonLvRW3pkcU3OXLxNkPgP6el51tq+EpGXoDPvC5bvGF951wdiFnBqO2h5feF81mfx9PczHR8ePPxulduXdbKnGXlddcS+P58rntS5mqrrrsZ2rDXkW0o/r162vYIb+bajVUJfnfofWR39AEhTo0S1//WE4w9F1IzHqx7nhaw7v+acV22sL4Jnbk9pMrOYtXjdc1b1+eZZg2ahmUcr/9KnQ/fcVPjCevuzGuLmT1h3c3Shl6jflveuN3CWzz1ZivP9frg9/bjHv/Ixz0owmHhOKmeWKm6wmGpulOmsRHEAAAgAElEQVT1hYHucLxw3Fy732LPhdRsFxF7HjG17v+nti5nWL8x65vQ1dvDDNtN6vcw/C73mxmXCetKBT5qZc7wxvX5+Zy/bO86tj/peF1q06h9Kt5/77w585R1V1qWqWuFzye9blvWf+3Ye5WnrDv+EiSDZ7Jvs5Lv5/P5efrG+vQd8sj8zbBsao/FxsHN1sBJqmzq4qF0UdAagHmr1nUXlu29AG+tZyvXcuFm3e1XWnY9+21pnyttA0ePDZxr1eW8arvP1ru/x+O1HO9bfxNa29Xy/dOtOv+rtvuoVed71XZfadVldEa7V10WQJ39m9l9v189v5lT6uAZ9pivjZcrmxu3dzh5tWXZsv6O1PPUdTbTI7w5Pftty/or1dcyDeA8Pb/FR8v0TBuA+eghCsCd/tzdAAD2u/OxcgAA+mxpWnLpbHLfbd/X6s7Vl5sewBG5p7JhJnp+A0wuPJnQa4bZOfmF+9kP12J9vUctn34p9dOewHdp/Ku3O72/AbiL4DdTcNK/LuvufaxzclzQPo/9fT32w7VYX++yJ9VT+H3pmDzLS0sBYDaC39zOidm6rLvz5R5RvWvZW+fwHvZ3gHuMPtfL9Sp3gxOANxD8BgDgNXp6RsaBobNuCMQvNZYagFW9Yf86+yXkZwekHV8AeBvBbwAAXqGWU7dUtlb+iJHpCp4W2HpDMPUp3rB/perbKze/Z25XtlUA3kjwGy6w50SzNk7LSXzuxDx3sXG0J8vZPWHepnRh5eIFoF/rcbMUlHL8vc4bgqlP2p7sX+3unM/aizEB4GkEv+ECewLfte9bLgZzFxHxsO3voz1Z5A4EYBUjUx+k/t4+p8q3Dsv9nRt/+xzO28o3pgVT17X6/hVPZ2TP8Xj/PHv7DKdx1Q0iAJjJn7sbAPyr5W3vR+sXpJ7fz8/Pr3/xMAD2GfEbGB+Hw0Dr9i8ORteGxfXGAbLa+HGAKzeNFY0IpobLLv471Ru2d1ju79z4YdnSNFbzhP0r3pdyweNeue0j3A63f6mbWuH/qTpT3wPA2+n5DYPleorkepLcLdcjLHXSvZWrzWNcb5xWJSyb681Tmh4AHDGq12Vrz+Ja8Lnl+95xNk8IhI0KpqbOX1JP0qV65racF21/t4wfBltT2+PKPXKfsH/FRq2PXB2lumuB99bve78DgKcQ/IaBco8Zlx5DvlvqgiC+UIsvPuKAduliMFUunEYpKJ6aHgCMdvZN1jN+/1vrTN3czn03qycEU990syK24v71+bRtLyvuTwDwNoLfcJLcCXAY9B3hjKBwrb7cNFMXdi1tq11cCHwDcKZSioVQS0/hM4yof/T5x51WDKbuvVnxBE/ev564vgDgaQS/4UK1VB+9J9Cpi4S9ddVc3fu6dGEUlgGAVj03aGs3dEtPTcXl4+GpsnGdqSegWuoM/06N9wRPDqaOrONqT9q/4nam2tayjp7Ykx8AViP4DScpXYSNuBjNXeTubdudei5GZ2o3AGvp/Q2pBe9qf9fq6mlP6/ip4N2qnhRMfcPNiqftX0fLrrgOAeCJvp/P5+fpP8yzBfpGOzJ/T182d4gvWnI9PkrLPZcDe/ucqjNVX8u0S2VSF2C13til6bXOV216b9XSqw2AZ3GcX4v1tZaWnN7W5ziWJzyTfZuZfb9fPb9htBE9rnK9V3p7A7WUa+11c3Q6uXItvXkAYBal3+LRvXZ70ivALOLODj3b75Xbemn/WrkHPgDwm+A3LGKGC9+r2zDDPANAKPcEVu27ktKLpFmHmxXl99HMZkQHEABgfoLfMJnSC3dqZc5qS6oNuXKtL/6J81yWyjCPmS9ia2xPAJzp7b8zqXO6nhtCV72QFAB4F8FvmEzLRcLenmU9Wnvu9F6g5F4uFZdhXiuun5WD9sBYuXdzpIJuPTd3W6aVqjPVW7jlHRl33BSHPUbuUwAAvf7c3QBgTj0XJAKLAKxgCxqn3qMR9jqNy+656ZyaVjhss/0dt2NPO/0eM7PWfcq2DACMpOc3DJbr0dX6uVZf6vtS76+4p1jq75Z5ypUrpS9JzUdrW1Nt18vtXx4PBuhTCriNVAvg7Z1e7VwBVmZbfpbU+tT7H4Cr6fkNA7X06Ar/T5XP1Ze6iG7p/ZXLvdjaS6z1IqRUV256cTBbLzcAzhb+rh71/X7/+5f6btR0akbOE4zWcq4Wn/M6xwMARhH8hpPUAtqt5XunkboIj3sHb59bLipGX4DUeoenptM6n281ywViqQ2pGze1dVjrLdRbH0BoxPHiSND5jOOVYyB3KnXU4J1K6952AcBVpD2BC1yZmqI3jUnYm7qnjlr9e+o6UtYjlPfqDXynev3X6mt96aoLbSAn93TR9n/uiaNa+U38XTh+PCw1bukpqZZ2OvZxt9JTfr3bdjwMnszNy3/Z94FRBL/hJL0n66NP7nMXx7Xc3SOmN7Ku1rJvPzm6O/hR6n1euhDuqS83jbeve6BPKh1Y7nPvk1q1uluH9ZZxHGQmvb19Rz0RCavReafM8gFGEfyGgVpzbZfKl3qN7en9VcsTHtcTDovbHw7vCWjmHoPNtUkvt31S62h2enQBADxXrkPD2zkHrvNkJzCK4DcM1vuj3NMDraVM63e1dpZ6iO8Jrrb29m397OQnL3fjYzZXt2/25cG/7OcAwJOs1EllJjo/AUcIfsNFnnK3+inz8QZnrKeRAeS4N/8IZ6b24XoucgBgfQKXv1kG+5TSLAKU/Lm7AfBEcUqPEcG9rZ4ztUzDyRqzcmPmeVIv/wMAWJFz1eOcFwJ7CH7DYKmcdiNOcq44UWqZhpMNZhTnhedZXOgAwNreHvQV+B7HeSHQS/AbBnNSwxuFLyfNDQv/D/+lgtYt9YV1xX/zPC50AGBtrpMAuIOc33CTMIgTB/9Sn1NBwPgN2KX6UkGjeHh8QpprTypg6WT23UovZm15iWs8vOVFr6W6eKbtmGW9A8A6ctchK3MNBLAOPb/hBlvwJg5ex/ltUy8ETJULh5VeKBNOM/d/S3tKbQEAAPh8fgeJw2uRJ1w7bNdAtXk5cuM+fFpy+/wUntoErqLnN9wsDCjnfvxrPWJr9ZdOuHLftQa0nbAAV9L7GwDWUOqQE6e/W1UqmD9qnuLl03PdtWfZXr0+dKACriL4DRdoORm68oV9LcGj1vasfsJKPyepAAC0KKW7e9I5ZSpIfeQ6KXWt9rRldoTOEEAPwW+4QGuQ+Qxb/VdN5+3OPiE9s/6W9WcdAwAwSmsnm55z4KvHyznj+ijX0zzV3vA6MCyXS7MZt7kWxC+1oeVzrj7XG8Bogt8wWOrEIZbLo516qWVYV+6kITc8PgkK25QKiMdtT7Uh1x4nKX+tuCz0IgEA4Gqt5817z6/PGi8XbD4yzR7xtVz8OfVdqlNUfF1XeudUPK+pIHmuTbWnimvTAzhC8BsGO3ICd6Tnba2+PXW3tNGJCQAAkJILZD6l48UZub73tqM2/ZZ3TcV1ttjzbqkj0wPoJfgNL+WOOgAAcJbciy2f8uToHddTtSd5e+sY/W6nI+k2V98egHn9ubsBwLWe8mZ1AABgbmGQdfsXDl/VlirkzPpLKSyvVOuR3dtje3R9ADV6fsPLrH6i+QSlE9eWk9qeE99cjr7Px7YAAMD5nHPu0/KSyFJP6/g9Trn3SO15t1Pp+1SbWl6y2XONojMX0EPwG+BCpZ4MI3Pv5co6UQQAgOvckQqk9u6nEe926m1brX7XKMBZpD0BmMSRF562EPgGAIDnmPH8fsY2Ae+m5zfAReJH+q6c1p7HCc9Ue4SzVLb1hPqueW2Zt6Ntm2U9AgBwvRnPBWdsE8DnI/gNcIkre0DU8v5d3Z5SO2ptSZVtddWNhlDrvB1t2x3zBgDAPkdSn+Tqm83d1zoAOdKeAJxshsD35zPPSfKRl3XOMg85s7cPOCZ30+n7/f73rzSsdRpubgFnCI9LI48zR+pqaUvc5qPvwLmLzgvHCXwDe+j5DXCB+ET3zBO31LRmtWc5pHqCx2+NT73FPjduy/hhuZ6ULS3iHvmlaZXmI+xRNMu8wZOUjqWpHn17e/kJjgBnOPI0Xc2Rc4baMe/Mdt9FAHcfyw3YS89vgJP9/Pz8+rcNW31aRx29eNlOgFNB4VSKl1QO9Nz4m9RyHLlcc7nYU/+n5iM1z7PMG9fp6cV3Vq8/ANaywm/90acAr3zfTqvUuRx1At/AEXp+A9wo1eu3lDe6pUzKjL16j+YfL104xL0v99Tbmoc8p6Vc7fuenOEtbRo1b8zjSA79WvmrzNCGmhEBFE92AHfKnQOkjh+5J9JSw3Lj9zzZtmde4vbvresupeM1/3aSsVyAIwS/AS6WC8zmTup6y/SOO4vWi5e4h3M87hlqF4xbmbiNtXI90zpL77wxl9Z1U7uRYh3n9SyfntQocUC7FCRKlQvbVnsiJDV94H1yT5ulAti1zheloHfqabQzjketN4BnPf6l2qNH+P/Mtq6AtQl+AzCF1GOtvT3cR8gFmVJyFy1x4GmWE/ij88azlQIZm1rQI1VXqnwpoDKT3naVbiK11u3JDuBMqZtjrePUhrV81zvto1YLJjtOA4wn+A3ApXqCOqVHY+Pv4r9LvSFrAb24nnCcWq/0VD2lcq09NFMBsZ55PjpvPF9q26n1NE5tw7kbQC29AWdU2u8+n75AhSc7gLfqOY/aypfK7Qmwz/57A8A5BL8BBluth8nVei86jvQsKpWp9WLac3G0twfVkZ5XreWOzhvzG3FR3xucLfUy7ik/q5UCJ57sAEqOHL+uCiTP8hQgAM8i+A0w0Jkn407273X1I7pXrmvb1vqO5Jk/w5EAy9E67tCaI/fz8WQHcJ+ep+lSaa1Sw1JPvfU82VZLf9XzFGDp+Dt7mi0AziP4DQAFqXzGo+otpSIofV/rbdva1lJeZtbRkme+lP4i1aOuNTjQ8gh7b1qQme19kuRI3b3Tmn0ZAvfY80RIy7CzntA7Mo0Rx2QAnkPwGwA+5R5HZ6hNK5U2ItU7tOf7Wht6x+d+rXnmP5/6ixRzvYdLvbH39AxM9QZ8U088T3YAb+V4BMAdBL8BABZ1Vg79np7Ee3oGrtRTeVQqlqufrPAkBzALxyMA7vTn7gYA8C7f7zebHzJXJvVd67C47lydpTa0TmfP/OWmVWpvy3il5ZP73FM/vEGYRubokxGpdDRnyaW/OWM6s7miTXuPmUePqY7JrOrK4x8AxAS/AbhUnOZgu5hPpUqI/04FdHLBqdR04vKpdA25MrVpl6Zbmr9UHaHc96XxctNL/b+nfuZ11brqSbeyMsGad6pt1z2533u+r7E9AgD0k/YEgFscTXuw9+VwrcHcWiC6VC6ebi3VRGsAMRWgrk07JZdzs7V+5nTl+krdwHm7VHqU8AZU6u+WsnH9ufK1/Oot4+bmo1RHaTpXC2/82SYBAPh8BL8BeJlUoCYll6M415v67Pa0tLFWtjcgJHgEbVIB5NSTE7lgc1g2Piakgtup8vHwuHzLuLm2leooTWc2tZsO4eeeoH7u+9J4uWN/bpvprR8AgP+R9gSAJd2V3qEW/LjD2dO+uwf4FqQL893Gn9+uJdgYL694eabK5oaHn+Pxn7pe9gZ0e288lY4xqeXakmpj77gtdbS08WqldFCtqatywf5Y7vvSeOFNhdQ0paYCABhHz28ALpXrVVcLNJSCBaXefLlelHG9uWmXHvtPlWuZv9w8tXxfWha1aaeCcD31M6fWwLfev/ullsnmqnncO53c8eeMOmZY3y3zmFuXubKty610PM9NPyW377TWDwDAX4LfAFwqvqCPA7GlskeGlabTMu1csKJnvNY6Wr/f2+a99d+lFHyapY136QkwH12GrUHApwXkckH/3vFb11Wt3Ao3Fe5oY2qaLe3ovXHUo2cZ9D4h0Fs/AMBbCX4DwEusEDSjX6rnfihOpXBkOqv0/h0llxYmVnsCJawvVzZV19GnTHJP0cTtqbXtyBMzM9obKB85vZXqBwBYmeA3ADzcKgEp+u0J4F0VKHtCQO5oL9zckx97eiMfecqkZ3o9T4LsfdpktNyNgHBY602FsM7WmwdSUwEAzOv7+Xx+nn7C9ISLr5Ij8/f0ZQNPYn/l7XI9mvmrdJzIBeK2YeH3uZ7JqXWQq9f66ec4j20AgNX47WJm3+9Xz28AmNXKuZNnPwF+6rLt+W5UfvpZev+uLtUrmHex7gEAxhP8Bqbw1EDU01hP11ux3WdtJ6Mf87dsr7dy+8/eXq5KRbOqFffXVp6W+M12CgCMJPgNTGPFC4aVL9D2sp6AIxxD7mX5z2fFdXK2FZfJ07dTAFjVn7sbwL1SL9EBgFmtGBABAADgHoLfAMBSBMABAABoIe0J//X+FkyA8+3J6xk+nSEv6DWOrqfN1eupdCxvOc5f+VuwwjIOp1dari3tqS3blmn1WGH5voH1sJar15ffdACA8wl+A1PbE8yLh6eCSrlAU0/ZI1rrTF0Yf7/f6W5Yta6n2nyn6mldz63f9VhpPZVSWLWkt7orBdasyzh1HKltm7llWFu2LdPaa9blW2pHbn/f1OZjz02GM47zLdPNlbtrPRw5rvbeLLpy+fc6c31JN7jfqJuIe28Gz7adAgBtBL/5fD6/c387mWMWe4J58fBccCoVaOopO1Ju38sN39o6SwC8dT3VAnypevYEE88KLKy8nlre7zDDOyBmWsYt9bVOc4Zl+/nMtXxL7UsNbzkO773JcObNh1w7Pp/51sOR4+rem0V3LP9eo9bXDMeAlY26ibj3ZvDs2ykAkCfnN//5+fn5dcIOdytdVJxxwZGq8+oej/G+l5v+TBdcreup1uae5X/n/M+4np52ET7bMt7bS3BWsy3fmp6bDCtZaT3sOX7vKTOzvevLefUYI7bB1nKrb6sAwG96fvOP7YTPiTqrCXuRnVl/avgV08mVXdFZgcLSNvDU9TRr0HXEPM+wjGfcx0a1aYblG7flzOmEvYz37DdX/7bc0Yar9tuZln+vM58AY33WJfAUM15fwF6C32Q52HGloxcLdz4O3jPdUfUcGeeIUYGRM9S2gRXXU+9j3jNpCX7tHXfEOK3bYXhD+Kxl3Rt0bGnH3cs3pyWdwJn2Br63cXvNth7OXv57U0q0aD2mHJmX0esrHO+Mup9q5QCydQk8xYjfVZiF4DewvNKFeyqo1BJoius8MwBWqu+q3uZXOmNZXhE8m3U9xdM4s1f95swgcGn6T9sXQlcF2XPuWr6983t0+Rzp+T3KTOth9HJo2Y7jMqN6nJ+1D41aX56svM7MN4YBVnHFuSlcRfAbeIRSADD1w136Mb87kBqW2XKFxvlDW+t4kzOCwLOvpyu33TvrnX1fGLXcr765Fpa5c/m27rujAt+fz7Ee4HvMvB6uuoFWMvICe8S6PXN9pcoyjiANwFh3dxqAEQS/geW1BAD3DLsrEBWX3y6uj9TzdKODwE9YT/G2HA/bU2ak2ZdxaToty6Rn2Z4R3Jx9+ebqbwl8r3QBNvt6uOPmb87Iae+9UL96fa2yHa9i1eMEwOwEwFmd4DcwrVTAKA4WlX6Ec2kacoGmsM5UHalxrjD7SUbreoq1rNPSsHj43WZoR9iG3N8t5XNl7nZlUKNUf/xdqmzPsp1lGc/Sjk3LcaTnJkNY1+fze/nnfi/ucPf0N3tu4Gx6ypzVs/2qC/VZ1tfTtW6DR48TuTKzHScAriYAzsoEv4FplQJKLYGp3mCeH/J99q6nlrKtw/aUAf51dyqZ1E2D1hsRT7nJ8/nctx723kA74zcZQiO2wZZ6WssAAOv4c3cDAAAARkv1OAcA9vG7yqr0/AaAiTnBPI9l+9usKYXexnoAAIBxBL+BaQhErcF6uo6g13ks2/s4htzL8mcFtlMAYBTBb2AKAlFrsJ7gmWoviRvFMaTs7PVg+bMC2ykAMJKc3wAAAAAAPI7gNwCwFL0CAQAAaCHtCQDwS5h6IRdoTpVpGa9Ul6D2PUq5db1w8TrWAwAAjCf4DXCCvcHDUplQXH4LjBwNIgpCEgfZckG3bXsLv0sNaxFuuwAAADCK4DfAYC3BwyMBxlT57e+jQURBSNz4eJ/a8YVrWA8AADCe4DfAYC3BiqMBjb09bOFK8dMNuc/xjaDw+9R4qXKx3HgAAAC8h+A3wM2OBrFzqUrCegUhOUvpSYH4Jk28LZW2z1S5rezPz09xe0xNDwAAgPf5c3cDAN5sRIqRVGAvlwM89X9rMDEsV8ovvn1fmi5raAkch9tErWwpvU/LsFSZUhsFvgEAAN5N8BvgRLXgWyroPIIgJEelelxv/3pcnUc+N7297QcAAGBd0p4AnGRPwPfM9CBXp4AovawzLMN84pQkLb2675BLjZIyY/sBAAA4l+A3wAlSwcMWreVm60ktCPkc282JWg/psFycuzveDlLbRqqHdvi5JR1PPK5c3wAAAIQEvwEGywUPSy+GLKULSdWVejFlKnAY/y0ISc2RGzW963nUtGxfAAAApAh+AwyWC8SVXhLZW1drmdE9zgUh2ePqGyBuuAAAAPD5CH4DXGaGgJwgJFfqvdkz0/RqL3BNTac2/aPtu3p5AgAArO7P3Q0AeJLv95vNlXxnwGpr15VBSIFvRr4os5aDfPT09jxRcXa+e/sTAABAH8FvgIFmC06FPUWvbNvV0wMAAACICX4DAP8Jn16IX3yaK5P6rnVYXHeuzlIbWqezZ/5y0yq1t2W80vLJfe6pHwAAAMFvgNOUgnOpz7lgWEsgMVd3rl7I2Xrsb2lrwhQ2qZzT4d9budywVB1x3WH5uGw8Tm681LRL0y3NX6qOUO770ni56aX+31M/AAAA/+OFlwAnCPNdh4GuXPAuVSYuG//dWndLPRDLBbj3jN9TrjWYWwtEl8rF063l924NLqcC1LVpp+T2z9b6AQAA+B/Bb4AT5IJbrcGw3iD1kYAhzCS+SZNT2mfCz0dv8rS2p6WNtbK9N6XcwAIAACiT9gTgQmH6h5FSPV6vnD7ErrrREqf36b3xdIWzp+2mFgAAQJqe3wA3aOnheWaaEmlPyIlzaOf+zuWgTvW8DsvFvahzKYLienPTTqU4SU27Zbrh96X2lL4vLYvatFO9v3vqBwAA4Lfv5/P5efpF09ODPE+fP1hRKtgXDk8F2mqpS3LjpKYZ15dLCQHMZYbf9BnagPWwV+1JCMsUAPZLnZ84Z2Fm3+9Xz2+AM+R+/HN5imvj7al7b/0wu6eeYD91vgAAAO4i5zcAwI2+36/ANwxS2o/sYwAA76PnNwDAjQTkgD2e/LJbx0UAYBTBbwAAgAXk3vvxNG+ZTwDgfILfAADAY6ReIP2EAOqb0iPFL/R+y3wDAOMJfgMAAExqC+S/NQAc3sx46zIAAPbzwksAAOBRwiDpEwKmT5iHI94+/wDAfoLfAAAAE5Ly469UOhsAgBppTwCA4c4OUJxZv0ATPMPqwVKB739t69RyAQBaCX4DAKdYMTixSqDMzQVoY3sDAHg3wW8AgAWtGNRb5eYC60tta3fvM17aCABwPTm/AQCAxwiDzNu/cPidtrQdtbbsSe2x1bvVHU6jZZq9jtY5w/oAAJ5P8BsAAHiEXO/q2QLgYRB8RJu2YHlYdzzN0Y7WqQc8AHAFwW8A4DItvR1be0XurWdkwAmYTy6oOluwNQ5W7z0mpXqJzzavI63+IlMA4FpyfgMAl+h9zD/32P+RevakElhRaT5blkGtTK5X6RW9TWGvVDqQnPgY0mrveOE4o/ab0jEgLFP7nBrnaJ1xD/1a/QAAewl+AwCXqPXWaw14HO319/QAeGnZtCy3PTcXSsNhFtuxo3f/33u8iMfLPYlyZBo5pWByvBzCz/HNwu3/2o3J3jrD43jqewCAUaQ9AQAeJRdU2b578yPzLQG2WplVUkrwXrn9e5b9Pky9FL6Qc6QwCN3SnlS5I+3K3Qyr9UZ3HAEARhP8BgAep9bD86kB8Kt7tZdS0whicYdcD+JZgqvxiynvcsYxMFdnLa/5iLznAAA5gt8AwHSOBk/Dx+3fQsAZ/icMgIcB1bv3jzN7eZ9xrBtVp17fAMCd5PwGAKYyKvD9+ezP8buaN8wj9Hjb/pAKgNdy86eOj6mXUdZegtlyzM294DL+/0iaFgCAFMFvAGAa8YvPzgpwPDF4kkrz8LR5hLfYc+OuVPZoPUdygo/OJw4A0EPwGwC4RO4llHGKktSj9nFQvFRPrZdiOOwpUr0sz55H+b4ZJZcHmnOdsa/a/wGA2Qh+AwCXKL18svR9/F2tnlyZtwZkem4ctJaBkVK9nO/c3p6+rZ+RY1vebgBgVoLfAAAPk7sRsPfGQWp4azlgn7PeWXDWSzev8PQbEwDAeILfAADAlOJ0RbkUKa3lwjpTL3dMPflwZ6/mt7y0t4XlAADsIfgNAJwiFXwCyEnl5Y+Dv/Hn7/ebDVSH7xNIPbmQesFubnj899XeHvh9+/wDAPsJfgMAw50ZpBAE+R83F3ialv06F8iu1ZsKhOd6iKemeacZgu93eut8AwBjCH4DACzGzQXe5KzUH6ke47npz6CWzuUp4nl82vwBANcS/AYAAB5tRAB9hhtDqenf3TN9tLuXMQDwLILfAADAbVIvmYylgtep8eLe0S11psrGOcC38jOatV0AADMQ/AYAAG6zN3hbCmq3Dm8ZJrgMALCuP3c3AAAAoGSGlCMAAKxHz28AAGBKs6ccAQBgboLfAADAlAS9AQA4QtoTAAAAAAAeR89vgAG2x7I/n3IvtbBca9mwTOt0ztL7+LnH1QEAAIC76PkNcND2Eq7tXxzgzpWricuE449qd6/eaQt6AwAAAHcR/AY4aG+A90hgWFAZAAAAoEzwGyq+3+9//1rLH53ennGOTpcxtt7ZKble4eH6y63L8Pt4vLh8anjqc66+Wl1xHS1lAQAAAK4m5zcUxIHMUmBzlD31l1JtcJ2WdRCuq21dx8NS9WzDt7jRSXMAACAASURBVHFy22ZcJi4bpk7J1VeqKze9O/YV3qN288W2BgAAQIrgNxT0BlRygUDeIReY3ltuVHtab46UysTttH0DAAAAsxP8hovEPXtzPW7DMqnyYbnt+9x0csNKbYmlxinVkWvDG83SM7W2jjdvX1/Mq3QDx3YLAABAjpzfcIJUoCaVUiL8OyyTKx9+DlNXbOKUFrlhubq378Iew711pMq+VbiePp/j+eB77Z1eS35vAAAAgNnp+Q2NWlNU1IKEqQB3a/m9ZVt7TJbScfT0unxboDR3o6NWNt4WUi+kTP2durmQyx+eq7vlxkbuZkeujlR7UuUBAAAAriD4DQ1a0o7kAsYzBPxGtOFIEH6W9B9naZ2nWrneZZMrnxreMmxPmdrNnCeub+5ReqIGAAAAUqQ9gYpcTu4wncUqWl96WErT0dOre/XlBQAAAMC69PyGgjBlQ2u5XLqHUrqIeBq1FBW1dBe54bXUFanp99aRy2Fes3KqlDcF9a0n7rT3+MJcHEcAAICrCH5DwZF0FkfTRZTq60l30duWlunXPu8NDqwYVFg5iLOX9cSTrLxtrLgvblZs+8rbCgAAvJXgNwCwjFTu7xF1rkYg9tlmeWcIAACsTvAbBkk9iv/0Fz0C3MHxFAAAgBaC3zBI3Bux9uLIPUb2BEu1SUDpOqPyoltnrMo+cK6jy1du9fvo9Q0AAOP8ubsB8AazXcSGQY3tXzh8JqU25b5LDY+Hfb/f//6NmOZepXakpjvzOutZbi3z3bNuWpcj83nSPjCjpyzfo8flWeYDAAC4luA3VMSBg9zf8Tjh/6l6UnWlpttSZ+/8fD75F1bOFCA4M/AdBnhSy7m3PSPUtqeZ11lv4Du3/Ev1ldZ5rT7WMPM+UAsit97QaT1un3EzZ+blW/KWwPe2fma7YQ4AACsT/IaCMKi2yf0d2oaHgYNUcC7+Pgxw58qm6uy9sK+1exal9vS0NRfQOVrvWVIBqtnXWc8ybWlzqszsy4BxZtsH4mN47ftcgLn1Jk3qt2ek2ZbvEXuPJzMJg96ztxUAAFYj5zdUXHFBmgoO3tmbbZVecrH4JsJVdZ+5Hlq3u9XX2VXTYi0z7QOltowMwF45zzMt39J0Z3qi44x2CHgDAMB5BL+hIH7k+8ogXcvj5me1544L8SuDOKPr3jPd0et1xQDy1cEsAaa5zLIPtGyH8RM3tfqOtCX1xE+tXbm69ow3cpyc1n1/xhQgs7UHAAAok/YECq4Oeu+1N+/30XpmMSLYdEbdvUpPGDxtnX0+f+d3dEB99v2VvNn3gZZ0JUcdSWlVM/vyjadrXwYAAI7S8xsqUgHw0ksS479TQYy4V3fc0ztVfynXd2/+69RLtVYJ9OfEAZqRPTT31N2qNV3CE9fZaIJla3rSPtDaQ/xoCpU9baqVmXH5nnnszU1nlm0JAAAYQ/AbCkamumh5gV8cYO8p39uWnheezS5ud2/guycQNSr4smf7edI6G611fTKPt+4DV22fqy/fs469LdMCAACeQ/AbXmqFi/2WnvGlgEiubPg5Nb1avXeZrT2hnnWVC66lct23Dov/5pnu3geOHhdmv0kzW3tyaseFPWUAAIBnEvwGplXq/d7SKz9X9ki6AYGStJ511bL8W558KNUFo5RSYtRu6KTKpG7S1FJkkT8+7D2elIYDAADPIfgNAJDRc6PtaJlaOQAAAPr8ubsBAAAAAAAwmp7fwDTkbF6D9QQc5TgCAABcQfAbmIJH/ddgPfFEArHXchwBAACuIvh9gSsuqs+ahgtUAJ7M7xwAAMBzCX5fZMWLaz3hAAAAAIBVCX4DAEOEN01zN31TZVrGK9W14g3mO8U3t/csP8seAABYwZ+7GwAArO/7/X5+fn7++5d7emgLloZB09SwFgKv/eL1VFpXJVcs+zOeQPNUGwAAvIvgNwBwmED0/LbAd2xvABwAAGB20p5MoPTocOuj4LkL2pZ69j5uDgBniH+Xcp/D36xw2PabWEqxkgv45sabXbxMaucFLfXk/i6NF5cprbuW9RTOR8v6zG0TtTpXWc8AAEAfwe+blS5OUxdxtQB5bz17L44B4IjSb1ccyIwDpblg6Pf7TZbbyqbSfKR+D1Pjzy6cryNtz91sKJ035JZ1Lsjcs55y043LxfWlxi3Vudr6BgAA2gh+36h2odV6EVZ7XLlWjws+AEZq+V0pPYXUWl/q96/l96wW3H7772Lu5sPROkufj0rV39Jm6V4AAODZBL9vEj/qe9dFth5PPFmp9+KeelpSC9mPeLtc6onPp2//uLr3dW56K6ZA2Yxqe663/cxa27zaOgUAAPp44eWNco9g32GGNsBI4f51dPtu7UkKb5dLc7H9m0Uq13TOjO3PSfXYDtuem+dS2pJRZj/HmL19AADAPnp+36jnQnpU7zc9vHmD1HbuBg+cK8w33Vqu9CLCzyfdGzu1L4efW3J7x+OunOu7Vy1VTG75xMu49H0q2J5b17lx4/pr6zOVvzvVzlydT17nAADwZoLfCxD4hjFSwa/cy93icUIt36eCSbkXv6X+TpUr1Ql363lPxd5xR0/raftP6+986/tGepZV7vuWXN8jx621+ezc4wAAwFykPZncqDybtXoExnmTsFdi/H/YIzCllk4l7nHY0sMwnm4qCF6rE57o6t8mv4UAAADPouf3TUq9S1OBrljL4+K1elZ+iReMlAt47dkvaj3Fw3KpdAtH6oSnuPrJBk9SAAAAPJPg941qj/nueSy5px4X+bzNXbl9W6bR+5RHKi9uz/RgZiO34Zb9/Cn7zFPmAwAAYBRpT4DHKaUj6TG6d3XtJXFH6gxTsQAAAACg5zfwUC0vrkz1/i69eDIVsC6lH4rL53p2p+pNBcpLdcLdci9oTT3VUNsvWoa1vAg2t1+GZQAAAHiu7+fz+Xn6BeDdL7BaOTfv07cNuPv4AE+SC26XguG573PvsUhNp2Uapb8BAIC61Dm082pm9v1+9fy+wtkHAQca2Me+A+O1vJOidfyecq1phFa+IQ0AAEAfwW/gsXLB7SNpD65ImdAyjTgdRE8gX9CfJ2p9aaxtHwAA4D288BJ4pFrwa28A7IrAWW0aW5Bv+6cnK09y1fZsvwEAAHg+wW/gkZ7auzPVa7tnXlMv14QRwpdLxsPCv7ftL/Ui2XD7DoelenWnXgob11ua9lOPEQAAAPwl7QnwanH6kHBY7uV68bjxS/lK9aWCzvHwo3mSj9YFe5RuyrTcsNk7rJZj/MjNIgAAANam5zfwWmH6kNSwVBA8/jssl0tHkgq+hb1bU/+PmKdSD2+9vwEAAICn0/Mb4PM7+FwKGKf+bq2/lGrhyjQMgt4AAADAGwh+A6/Rkg4klVv4LLWAeNyGWrnWF2X2jgcAAACwIsFv4DWOBo+PCF/I1zOdVMqUuA4BbAAAAIB/fT+fz8/TgyZPDww9ff5gj54e03GZUo/vVK/wPS+8LAWvW3uo58qU2tAyDwAAABDzNDGr+X6/en7Dm62c+7n249r645sq1zJurkytviN1t5ZpnScnKAAAAMCTCX7Dy60YAF05aB9zlxwAAADgHILfADdIpT8BAAAAYBzBb4AbCHoDAAAAnEvwGyaTSukhUDrWnl7XR9aLXt4AAAAA1/tzdwOAv8Ig6fYvHD6TXJu+3++v71LlZpmfra219uxZL611AwAAAHAOwW+YRK538MwB8JRc+2eXC1T3rhcBbwAAAIA5CH7DRHKB4tkCyN/v9/Pz87MryHtk3Cukgtct60XQGwAAAGAucn7DQlYLrp6Z6/rsZbEF6UfXOaPZbq4AAAAAjCD4DQuZLRi79eAu9YzOTaM2bsu09yrN99H2nFH32byQEwAAAHgiwW+YSC4YPGOP4SNtmnF+SoHfnvWyWo72z+d3mwXAAQAAgKcQ/IZJbD2h4wDkbL1yUwHS1qDpkXHP0DLdveslVXZ2R3vjAwAAAMxE8BsmEgZa4+GM07s8j66XldafADgAAADwFILfMJmZg45b8DcMjsbDws/xeLVxZ/am1CAC4AAAAMATCH4DzVLB0HhYT8BUcBUAAACAs/y5uwEAzCfsxQ8AAACwIsFvXmnL35xK0bGnnqNlAAAAAICxpD3hdeJcxkcC0y29Y2fvQTtz2wAAAABgL8FvXiX1Er/Zg9NnknMbAAAAgKcS/IbP3yBwGASPg+Kpz7GW71O9zuPph9OK/06VK9UJAAAAAG8k5zcEtoBx6v8tyJwLKoffp3qTb9+Hecbjsrle6blyLXUCAAAAwBvp+Q0FqTQpn8++XtW1nuJhuXC6pUB2a50AAAAA8DaC3/D5JIPNV6QNaZlG2JaWwHZcZy0VCwAAAAA8kbQnvEopHUmP0b2rw/riVCZH6wxTsQAAAADAW+j5zeu0vLgy1fu79OLJVMA6VyZVPtezO1VvKlBeqhMAAAAA3kjwm1faGxhOvZCyVm+pTOt3tfb2lAUAAACAN5D2BBKuyvkNAAAAAJxD8JtXyuXT/n6/uwPf27hnumIaAAAAAPAE0p7wOqXg8ZHe3iNeUjliGnqt/8+Z6+KK9dzqihsuZ7GdAgAAAGcS/OZ1rghSM4cVg6t7ts23zCcAAABAD8FvyAiDc1twcRuW+hyWj8u11JcKBsbD4yBnrj1h7+9UWwAAAADg6eT8hoQteBwHr7dhqaBz/HdYLhyWGn8TTjP3f0t7Sm0BAAAAgDfQ8xsqwoByLoAcBqZ7e1hv9ebGy33XGtAW9AYAAADgjQS/4ZNOSZIqE6cSOUstIN7THulO+uSWe663fy5dzQxatqFNabuvlSlNywtYAQAAgLtIewKfv+lGSkHPs5SCqKOnw36pFDXx/zOlmKm1IZeKp7dMaVozLAcAAADgvQS/eZ0wD3fOFugLe62Gw7bx47rCMrlxSz224162ca/ZOId4qg259uh9W3fVjYgr1Nb3yO0hV5dtDgAAALiTtCe8TmtALpdne2/9tfr21N3SRgHI8XIvLF1VLa98SxoeAAAAgNno+Q2TEmy8T633dy49TtgTfxW19gp8AwAAAKvS8xsm87RexavZG7yO19cqAeP4BZ6x2Xt+731pZ+uLPHN1zbgsQi3tXGVeAAAAYC89v2EyuRdvcq745Y5Pyf19RCpv/UxaX8gZv5w0N6zFKvvmkRRNAAAA8BSC3wAsSfAWAAAAKJH2BHi9rcdw2NM5HhZ+jseL//587g/MpuYp/Fxqb9ijOpcepLSsam2YUTyfuc+p+YtfDBqOlyoXK01v7+fa/KW+z81bbh5SyyW1THJ1AgAAwNkEv4HXSwXj4mGrBexy7W1J95FKD3K0zAxqLzFNpXmJh6eCzrm86LWbCD3T29O+uB21z7n6cvNQKtdSJwAAAJxN8BuA5bUEVFMvJe2tr9ZrvjTtUhtL0xtRvta2VP2pcq154FvrBAAAgDMJfgOwtFx6jc+nLxhcC1CP1ju9K9vXMo1aj/NanXvXEwAAALQS/AYe6y09Td8ynym51BuzyaVGaR3vrPI99e2dh1ydM64nAAAAnuX7+Xx+nn4B+vT8ok+fP5jJm/a32ec1l5qjVC6Xuzsu35MipVZv6QWRtem1vJwyVb7lhZill3r2vvAypVYnAACwlty1iHN8ZvX9fvX8BmBNPelC9o47elpH6ukp3/LC1lKZ1u968qw7IQYAAOBqgt/8kuoJuCdg0dLD74xegK05ZHtyzaZ6QAriwDNdvX/fndYEAAAAnkzwm/+UXhrXq/Y4fGuZHqn2t6YMKMmlDADmMCIgXErzcYbWY9+RY6RAOQAAAG/35+4GMIdUkGS1oElv70lgfaP25fgFjGcf/1pe+Bi+GHK14zEAAADMQPCborAX5Pav5XOs5ftU+dTnUj2t89TS6zw1nVK7Uu2s1Qcc89Sg8NEbktv4jjkAAAC8mbQnNInzf4efw+GpQEstHUlcT1xfKlg9IuBVymmem6ewHaV2tswTcJ3U8aOU6iS+qRWWa6kvdSwccRyrtQEAAAD4S89vdskFcI8Gc8L64+BRzws4RwaYay/OzAW5WssC5wpvTqWGlV5qmyoXpyPJ5QcPp5n7f8Q8lXp46/39HOETVLknk0bUf+b4qafGeuoHAADopec3Rbne3mdrDXCnyu9p494elEfK6rUJ14uPZ6Uy8d+t9ZeOQVc++SFY+CypbSv+jR5R/1njp9oOAABwNj2/+Xw+6YvWo0HkEeLUA3Evy1xvzpa2xEGDIy+V29N7zYvs4By1dwxsZa7a/3reMdBSribuFa73N3eTwx4AALiLnt/8pyUfbarnWS5twPZ/rt5S7uxcfZvUhXTpRZOt85eap7ielna2zBNrSAVb9NqfWy1V0ZnrLJXnv0UqMFjq5Quh1O9c7X0Ttd+k0u92PK1SPSVy2AMAAGf7fj6fn6dfZDw9YHD1/K24PFdsM3Oo9TR88na1wn7TGjBLBfpK6zYX7CtNNxeADMfpDfaVyrQEJ1unwxribbb25FMuGJ4Liudu3tSC6LnvUmVy81XbV2rTAADgfLmOiM7PmNX3+9Xzmz4rHtRWbDPzaM0NzT1a10HuSZa99dfqO1J3a5nWebKdPsuebT4XkD5KDnsAAGB2gt/8Uuq19fnsC6Jcke6jNI3S49qtbRJAB45wDGE2e7fHlt/Pnicyau3QuwgAADhC8Jv/tKQA2OOKl1TVplFKNwD8S3BpDLn+md0Z+7oc9gAAwCwEv/nPFUHqO6QusHvmde8L7Er1xQQA5pbaXnrWmQDoe1nnjJJ6oXLqu3BYLa/359P3ourwc+6mcu63slRn7rvcS6RL0wEAAAgJftOt9qK3+HN8MR6Wa6kvFyw++hK33hfPjZCbfxfxz7PyjSTbI0+y8r7Ymke+9btSfbXPNXLYAwAAMxL8pkut99X29xacDnuQ5XqepR6DLvUC2/4e1Ru79VHso9PL9f5NLZ+rPCUodNX0Wnpwr7xMP5964Hvl+Zs5aGa5nmuFNsZm3ibcIAMAAFYh+M1ucRC6VCb+u7X+0gX2lRffo4IQufbemXJmxQDGjEGhGdvUoyc1i23mHJYrs5PCCQAAWI3gN0Ut6UBSvcHP0tL7ujWFSUvwPJdb1YX/Ox29STFzoNA2DdQ4TgAAAKsR/KboaPD4iL0vmmx9MZeLePYo9d7/fMoBbtscAAAAwHUEv/lPKod3LJX3OPdSy7CuXA7vUm7vuG2lXN+1tpdekFlrQy3PeY/ceDP3CH6iPY/u5168mhtmna7lzG2Cv2ZezqOeGjrzBcozLz8AAIAZCX7zn9aL4VLAb0/9tfpG5SAulWmdpyMBg9yLLWfMoToiuHMkkHRm8GjPdFLrqPaS0tQ6fquWmz53PmUST2szepsYZW/Kpj1lzjLbcm59Oqi2L1/1lNFsyw8AAGBWf+5uAPRa+aI97BW8/QuHz6A1uJPq0d9TJjet1nFHC9dHPPzzSafTCb8v2ebljUrrfu82cpUzt4kjbbqqzFVmWM5Hbv7uqWekGZYfAADArAS/WcZTequFAb8Zg6JXBndmm/fPJx1I6nlqgTajgo1XmGmbuOJJmLvMspxX/Z2ZZfkBAADMRNoTlvGki/WjPb5n6bFXy7Geys8+ctpn6mn3LOtjNuE2MIOj7bBNpI2e1zuX82zrbU97Vg3eAwAAnEHwGxZxRh7sI4Ge2rhnBr63+vcqtX1PvW8KNLVuMzMG4Frz2PeMN2qc2YKuPY6+fHFPPT3j9CzbMCXI0e13RB2l9yHUygIAACD4DZcLgxetwZGZA4mlF8OdHQAfac8LF1cOWJ6pd53Puo3YJq7xxOVc2qZH38h84vIDAAAYRfAbJjdrYLAkbPPMAfDW3MipfPMzvqx0JnFwrXaTZMR0Rq2Llrz3T98mzliuoSfve2F7U9v32QHvsMyKyw8AAGAkwW+4UKq3Xa2HoADFeL3LNAwiHannLVKpGmqB773b+lUB71T5J28Ts6Qrumo5l+qPt9N4WPg5/D41jdFpUFrKP3k7BQAAqBH8hkndFfhuDe5sUmXicj2BpNK4d5qlHavrDRLWtsc7zbh/jiwziyvaU5pG+F2uXHj82jONM43MYw4AALAawW/gl1HBnVo9rWVYX2qdj9yO3mTUfmW5AgAA8AZ/7m4AvEXpBWNePgYAAAAAY+n5DRPyeDrAOG4wAgAAvJPgN1yk9SWAVxMUopdt5hyW6zlmOM4CAABwD8FveDFBIXrZZs5huQIAAMB4cn4DAAAAAPA4en4DjxOmj/j5+dmdYmarpzRuS5k9ZkmLA1zn7NQ3Z9bveAUAAMxI8Bt4lDhofCTYswXOj5bpJfczvNeKQWTHLAAAYFbSngCPkeotvWIgacU2AwAAAMxGz2/g8bZgciodSulzrOX7VK/zePrhtI4Eumv1l9rCO9W24VyZlvGudGdKIgAAANah5zfwGlsQLPX/FiwuBQS371OpTrbvt+Fh+VwQ7mjgO1d/S1t4n9o2vIn3j3B4bZu9avtq2XcEvQEAANDzG3it3Esl9wTNaj3Fw3KjXmZZC162lOU99m5zXr56r9ryb+2V37oec0+U1OoHAACYkeD3S6TSO+y5iL3zUfOeNreUzfWW5XnCdTsy+FzTE2iqlU+V65mHuKyAFi1K+0ouSBqOk9vOelMQ3ZWS6O7UQrWbVqk2HLn5VavP7yQAALAaaU9eoPVR9xZ3PWre0+bWsk94MSK/ldKR9BjdSzqsL05JEu6bJaVye/aP1unyXrXAdy7tTnxDMS6XSjE0Y0qiGVILtRwXRtTz+TznhcEAAAAhPb8fLncxu1oKhBXbzD1aeommem2WennGga5SmVT5VC/YeJx4eOn71vaW2sK7tdwUqj0lMeKYXAtot5bvnUZLSqLS787Rm1BnONIr23ECAAB4KsHvl8o9kj7Lo+Z7pYKUuTa3tivVzrMfdeeYveui1uuxJRiX6s3a8l1tOi3l9k6Pd8kdwz6fcg/o2OhtqhZsHz2tmlz6ltY6r0wtNCLwnrppBgAAsDppT15uxkfN92q5WM89mh4Hgu5+1J1zCezwVqmAbngcT2m9obi3PWeW76mv5eZpT5215TrSiN+h1t9PAACAlej5zS8zPGq+x57xS4GClR5151+1dCJ7trUrevi3TCP1dEZrmwSv3i28addaLveUS+kmZu0mY+0G6EwpieLgePx9qc4ncewAAABWJfj9Uqm8pjM9at5TPjVe6nNPXUfKXvmoO/8qBfaOrI8reve39LDNpauAmr3pdI4MK/Um73FXSqJaO9+QWkg6FAAAYGWC3w+XCmzvuXgdfcGb6zW39xHxXM/Dke1sLSswcK+npqBJbYs98xrvZzAj2+dvpV74qf0/91tfq6el9zwAAMCKBL9foJTfOi4zy6PmsVydufnJSQULSjlf98wTayhtu6nPqfQHuV7YtfHDckefFKi1AWJnBJiPHgd7Uv68KS1Qred8qb0tvdJrZWZbHgAAAL0Ev19i7wXsXY+a1+rchvXk5m75Lldmb7uZU61HZNwbMrzRUXpqIa6/dIMoDF6NCLq1PuGh9/e7ndWD9+gTF63HZWmBAAAA6PHn7gYwhxWDYSu2mfnEQehcD+3U3631l7bVK7fj3PzxHk89ZubSAvWOb/8AAAB4Fj2/X6KWTmRPQOSKdB+laaRSpzzhMXfGa0kHkuoNfpaW7bQ1hUnLNpwqY9unRFqg+wjAAwAAjCP4/QKlC+kjAYAresl5zJ0RjgaPj9j7oslUL9bW1CZwhLRA9+1XVxyLAAAA3kTw+wWe+ih37jH31nndG5RkbqlgXSzcTuIgW1xPWFcuWFcK4sVtKwX1am0v9YSttaEW0ISU3DaeKhP/3Vr/TGmBAAAAeBbBb/7jMXeeoHU9l1Lp7Km/Vt+RulvLtM6TfYGQtEDSAgEAADyVF17y+Xx+92xNDUsFwXOPwMfDUuNvwmnm/h8xT7Vei3r8cTXBNWYRHidjZx8b975oMm5zqg77GAAAAHp+8w+PucN5rnhRLORIC5Rug7RAAAAAzyT4/VIec/eYO/ewjXEnaYH2DQMAAGBNgt8vdTR4fMTeF02mUqakegYKXACszbEcAACAEQS/X8Bj7uk2eMwdYC7SAgEAADCS4PcLeMx93zAAruVYDAAAwEiC30xDr2sAGCP1ro7Wd2cAAAA8heA3t/OYOwAAAAAw2p+7GwBb7nAAYIzelGAAAABPJPgNAAAAAMDjSHvCklK5TFt7skmzAgAAAADPJ/jNclLB6+/3W3xhZipYDgBP9vPz88/vnxu/AADAm0h7wlJyvba3z/FF/hYUBwAAAADeRfCb5eR6raV6ggPAm4W/jXp9AwAAbyPtCa81MjguoAAAAAAAcxH85pFyaVBSZUbwEk0AZpXK/Q0AAPAG0p6wnNwFfGr4z8/PJQHpbTrSrQAwIzdnAQCAN9Lzm6WEAeY4x/f2fW68uOxZ7dumIdAAwN1yN4Zbx8mV7S1Tmn7qN7P2u370iasrntg6ei5wxTzG67Gnzc51AABYgeA3y8n1sG69ALuqJ7iLQgDulAp+pm4gx+PE5WvB6lx9ud/CeFhp3JyjqVyuSAVz9Bzg7HnMdSQAAIAnkfaEJW1pRsJ/AMD/5Hr91t6J0fJ7endQl+NSNyV61us2vvUIAMDs9PyGk+j9DcCdSqnARgUtR6f2yAXtSyk8wjak0nikPudSp6WCui2pV0rzkao/bndtHlPz1jK/vXI9wZ3LAACwKj2/AQDoNiKAnkqfEgdxc8PD7+LAcer/XD1xMDosV7pREI+XC66n6o/bXZrH+PvW+T2iZxno/Q0AwMwEv+FELgoBWFWtV3ctMHpEquf33pd35nKK99aVs+edI7ke7EeX5ZVPnI1oLwAAnE3aEwCAB8oFQlsClnuCqGemyeip76y0Y2enATkSfK/Nb2vbW5Zby0tMAQBgFnp+AwA8TO7FlrW80luZ2osxc9NseQn1kUDpnT2Nc/M3AE0t3wAAIABJREFUuk1n9aQP215KIQMAAE/y/Xw+P08/0X36yfzT5291pZ53pZdaWacAHNWbKiRXPvUCx1p9tVzZcZlcCpXSCyVz329legPVufpzcjnHW3Jkl/4uzWOuTbkXaJbmoVSm5QWbrdMBAJ7BE2Cs5vv9Cn4/wdPnb3WC3wDcbcTvymq/TVe0d6ZlMlNbAIBnEvxmNd/vV85vAADKVruoWa29R71tfum38stJbdsAwBGC3wAAFK0SfGrJaT56WncGnq+cX9a34nayctAeAJiD4DcAAI9wZXBvhkDiDG0AAICZ/bm7AQAAAAAAMJrgNwAAAAAAjyPtCQAAwMvV8teH+bdz5VrKxGWl7wEAziT4DQAwgbNf7HZm/YJXsLba8SEOjKcC5S1lWr4DABhJ8BsAYBIrBoPODtoD5/v5+SnuyyOPTQLfAMCV5PwGAACgSS54HQbQc2W24d/v140zAOASen4DAACvI/jar7bMtsB2LXf49n1LL3Dr6Te95gGgj+A3AADwGm980eKoAHItaB327M4t397l/qb11OKN2y8AHCH4DQCwqFIAatPaAxOeTtDwXOHxpKUHOPuENyDCzwBAmuA3AMCCcj0544BTS4Acnk4glqfpSR0DAG8m+A0A8CCtQZDw5XTwZIKDdbkXVYZpTEKpMnG53jLso5c9AJQJfgNTKT3CmbpY2nsBtcqjoi3tXGVegHFyASmAPWr5uUvnGOF3LXm+na8AAFf6c3cDADZhr6CU1AVYy0VZqa7ZtbRzlXkBxtDDD9rZX3gDN0MBIE/wG5iCi1OAut5jpWMrAADwZtKeALeLH98/EqiJ06DkPsd5KMPvc/ko43Kx0vT2fq7NX+r73Lzl5kFgDNYSH39KL7QceTyF1bj585uewc8m9zcApAl+A1MIT9ZrJ+6li7f4xD8OaOdyhX+/32S5sD2loHjr9Pa0L7WMSp9z9XnRFKwv3mdbAt97gyGOD/Ac9mcA4K2kPQGm0HNRtgVxS/nBN7mgT+uwVJlSIKlnenvK19qWqj8OpOsZBM+07evh/6le4rnyqTIAAAAr0/MbmNbeHspXB3d7p3dl+1qmoSc4rKv3BcCp8qUyAAAAK9PzG5hWa+/uK6VygreOd2b5nvpSOdZnW84AAAAAR+n5DdyuNQ91+Ih+nBs77kmd6l2dClqngsK1F17G5VumF89Ta/l4/krtSuX4zdWXmgcAAACAJxH8BqbQmm97z3h7ytemdaSenvK1z7UyPd8B95NvGwAAYBzBb+CRru7R3Ds9Pa6B2JnHBMccAADgjeT8BqYxosfj9/vdFYgePb1t+Ij2tUy/pUyYHqWnfgAA4B2edv7vegnQ8xuYwqiTht6g8tHp5qaXeynm6J6XtZdvxoF2J2cAsLb4/R+pd6HM/qRHSztL89lS/+zLAJ7sin2wdRqulwDBb7qt/GPgJHhetZOSp033CqkTwp75DV+aad8BPh/nAHC3WpCm9Xf+7t92wSiY09vO/10vwTsIfrPLigd2J83PEPcUCj/nLpRGbK9x76OWtpTaUasv1YsrVfeeeau1A6BkxWOFcwCe4GiQZhWCUTCvnmui0vVMXF/PdVJqGq6XgBI5v4FlbCc34QlNeAIUDk+VHTHdnrbkyoXDWuZlG577f8R8lZbTEy+sAeApcucDcf7aOJdtfKM+/q2Pc+DWhuXqjNuw95wiPg87UhdQljr/770mSl0P1a7X9k7D9RJQouc3DJb60cv9ENYe99y4w/xX6YSjtewR4YlUS1uO9jRIubInk5M4AJhX6XwxDhSVnjBL3YAv9eIMP2/l43Hjekb1xs61I6b3N+zTcv4/Ii1RLWB8ZBqul4CQ4PeCasFVJ3g8RWq77tm+47Kt+0lLudxjfGdpuYDrmb89AXYXkLAO5wrwDiMCvD0BqFo9JYJR4znWM9Le8/+921nP9VTLNFwvnaO1c59jDzMT/OYUI3504gNqrWfvLAfYPY88tfYifpujJyRx2REXbzOf0OR6fLX0jgI4qnR8OfLdJtcDLP4NdYyDPmfe0BeMgme6Yl87Yxqul+CdBL8XNHugtHbS3PLjkiqzpx7WkXukNpTK85YaL3zsNiw7crrxfhj/ncoLlxu3ZV7C8VL7Ru2R33hae9pRW07APK4+Vyj99h/5LvU7X/v9d5ziqe5K43H2NAWj4H4t5/+1a6LcNX3rNVHuGq5lGmHdrpfG6u3c96R5P+ItTyD1uHPb+P5v+s/eOJ928Pl8+vIenzHtPb0uRtfXe1I886OWs9/QYB5PPJ4B5zjjd+Ws3t0tbcpdFO+5qc47PHW9l56OLAVpwuG5zgSlMi31l8ar1VOaz9Q+XWtH63RW5xoCfnvqsf9Ogt9t3vCbc8Rdy+f7/er5zb2OBNLDu7qz/cClgtmli4vaOPD5OJED+HzyQW94i9J2nztnrg3bO15rXS319JQ50l7guZwbcBfbXt2dT3T9uWxKDPWEk7sRj4HMGPiG0b7fr+0c6PaEc4WS3sdwgXs4hznX04/10ML10rnccMyz7e2zncdfdS6v5ze3GdFza9ae359P/rHPUs6y0ne8l20BeLvS77wgOMzJOS1wlZHHmZXPKRxv72G573PlObzg98LeHiitvQiQOj/s72J9M4ptaR1POFdo+X1/WyoU++B9LPtrp2d5t09r9LHesr+fdXCfFdt/9vaSOs484TzziLecd57pqlie4DdTW/1gkruTVbrDdXUPthWX78ongnezvhnFtsQVwvOA2ostVz9n6LXivD5lH7Tsr2V538eyv591AHN623nnma4IgL8i5/eTH4edcWfblnW8zMPh4b/cm99r9Yc5gmY+8JQe0+4dBwB6XfGbkvrtj4e1frd9js8bwr/joPjM5wEAAE8gzzer0vP7AWY72NSCvT1B39rBdbZ5B4AZnf17Wfq97v2uNPxoWYCnciwEriAAzopeE/yePSf0njxJuXQaXOeO9fbmnFqj2N8YzTbFFWxn97Hs73N02Ttv2sc2fx/L/j6W/X1WWvbhdHPTaymzlat931LPESst+zP1LIe9scV4fc4co+w1+/nWa4Lfq+g5SMZlPPZ7n7PX251pe0qpaVJtbpmXWn1X/Mj3TOfp+1tpPnrXZzh8E38fL8+r1vcV3r5N9V4M1MrtvRhYfTnWvH07u9PMy/7Ki/FamTMugGZe9uF0en8Tc9+3/I7G353xe7rycq9911om97t19vnL7Mt+7/ZeG79WpvU84ojZl/02nT3b/Z5z+1TALvSmY33qWrZ2Htqyr+yd1kizL/srhNv36HkpxUF6xz1rnCNSx4aZvCr4feaGfIZcW3PDt/m76seWtJHr7e7lHE+/9gPc8gNeq+/z+feH9Mo7+DPub2cqrbPe9RkOz63Dlm1o5eUZets2tfdiIFfX3mndfdy82h3b2duWcc5M+/iVF+O1Mleeh86w7ONpp4b3/O7VzoVy41/xe7rScq9911omt37uCkrNsuz3bu+18WtljgSP9ppt2YfTHvld7vuj139HzLjsW+ptnfbMwcIZl/1VzrjBmVouM6//O6TOZUZ6VfD78/l3Q15hx0y1NdfuK3agFZbZDI6st1kPgrV1X9v+VjjAz7a/na00D3vXZ255PeFkaI+3bFNXXgyU6ll5GR5x1Xb2xn24ZoZ9/OqL8VyZq4/zMyz7Wv2jl0dp/q4y03IvObIth9/PZPZlf/Zx5s71MdOy33v+vvfcPjy237EOZlr2vVa//ll52R9VuzE9chpxoL20H4ZtSQ0L64tvnpfmodSGls+5+mbZ/l8X/N6kNrLZ9Rw4V5qvp7u6x8XI+mf+Abtq/mdoy8riHmnxj2D8XcuP8aretE21zOtdFwOrL9uaN21ns1lp2Z+x/+WO86lyo62y7Ecv9976Rs/73cv96nPVu5f33ractd5nPo49ddnfIYybxPN99TpYbdnf0YazpnnGsk8Fl2ccL3TW9Ut8LRx/Tn2Xuobe/i6NX9uXU8H1+HOqfKm+GQLgrw1+b2ZYCZ9Peefb08ZZ5uvpzuop0nJzZsQ6ztU/ywGq5Ej73rq/XX0CFk+v9gNeWo6zL+O3bVOl+Z3hYqNk9mVb8rbtbCazLfsj+9lVQaHccb133p+y7M8IQPYaFbi9crm/8Vx15mW/wnL/fNZf9puZzqlaztfj8j1mWvaty731+mXvfrPnJtOe6cyw7Peur5Hj5Y55R6azV8s2E19Lt9TZonRDq+e8bqbj1+cj+D210sae2/Cu2MBm24h7XHHQGrne7nhCofXHeZWT31az7m8rS909Tmnp+b2it25TV9/lf9p20+vq7WzlbXT0djLrPn72xXjJVfvirMu+JLfcUxetLReye3tjHjHLcn/jcX+GZb+n5/sT1tMMy/6tZl72V23fd/WenXnZny2cj7OXeW+HsFodZ9zIOHLzZiaC35Np2UC2DTDeCK+8KzXbhtzizIPx2estVf5MpR67qc+rWmV/e7IRP/gzsU1da/XtZa+7t7MVl/mo3867l33Nk/eJ2Zf9Eangxt6Ax+htYNblXjtXfYIZl33rcl99fcy47N9ihWUfBxuvnN6ZVlj2Zzvz5vEsMZXadEefd8zyeyD4PYnejSE86Byph2PuWG9nr+Na76Grf+zPYH9jNNtUnxHHjicci3rZzu6zwrJ/6j6xwrIfYUQP7pHbwMzL/ehy2uPKfWrWZd+63K84Ft3xdEOu/IrHmz3ODtytsuy36aVuqm/LpNSmVC/d3LK9KqC8yrI/2xXLudarPBUk38TbxfY5rjd1DK5tT6XvU21KlY/b1bv9nv07K/i9sCde4LzBqusqPqDG36UOxLXvcz8AtR+FO8zSjtFS62zv+gzrC5XWa8tJwFM9bV5bT/RL4/deDOQuPFqn+QaWwX2uXPZXXoznysx0PL9j2r2/ifH3qeGpYGOuvtI2cJUZjjcjtuXU59hM2/sM02/9fR6xbmYz0/GmdH6+59x+pm085Y421Y4LrWVK5VrqudvMbbtCKUhdG2/v9Ep1tAyrTfvovPRO72rfz+fzM1uj6HP1CcHsJyA5q7b7TKsuk1XbfbdVl9uq7X6yVdfJqu2eyarLcNV256w6P6u2O7TqPGj3tVZtd2jVeVi13Smrzsuq7d6s2v5V272qM5b3jOvwqjadOZ3v96vnN+eobbiz30UGANr19u7fW6Z0/uDcAgCA1fSmCLnCjG06QvCb4WqPW/Y+VggAzKslzcKIMrXH451LAAAj3JlCijXsTX2Sq2s2T8suIfjNcKm8kvH3zMMP+7s8fX2X7lCvkl++R8sd+bPu2j9xW2rZHkZuR0/pUVH73R9VZkTP8id54j64Csv+Wpb3fSz7+1kH13vTuQTHjAyAv9VVy0/wm1s5UNzLsn+Xp6/v1pdT7XkZx6zHqlFBxz3TfZrWp5JS29GRl964qN0ntQ5Sw5/qDfM4K8v+Wpb3fSz7+1kHsIa3nH+OduVymz74XXtL+l16ettt5XpW7Bt2Hhf8wCh7jplvOM7Szrawjlrv8N59++oe/wAAPMPbOmCMcvXymj74nbqImWGjqvXWSrWZ3xwkgBG2Y0hPConScSeuZ/v8f+3d27KrqrYAUF21//+Xx3nK3h4Wl47iBW2tatYcMYiIJNFuD0nnF/5Jl5U+H9LlIx6X2l57PvfZVNuHL74/H/1cih7H0rFIx/S27J5x9jYjzx+OZPxv29KzDQCAp7nyfOWNyaS1c3P+HRO9ul8eH/yeUeniKBoA3170fvWFUrtwf/tFPdCv54fvWoHvtJ70/bgULKsFK39/p4HNUkAzWr62X6XHpfpq+/AlPZ/VJXuO4++50jnA3nFG3d4+0r8AAP9f9PzorcmkreSkL7v7vPkVwe9W5lotWBDJ4tvWlZbpUXrx3j0InqjWJ/oLSPW8L7QCg0dOUCJ1l7JKR5RvtS1Xf67clwN70ZsotRuzqVY2ca3e0rb3jLMvOLLv0XXP+OYIMJ8jWYl3eWO2JXDckxIw35ZM+oQ2MFHwuzTQa5lruUGfu6htZVeNzqQ6+hXbp8td6G0f1y70Xcz/f6NOqntOdEf3caTNPYGAXGDha+OCmNq4qr2eRo+n3tfule/90UBfT/m32bv/V3+Gl7Z3xfFrfe6PKlM6fxixj70XVK3nSueS0XNA4NlGZSVe/R7wxmzLWrJb9LM48jkSSZbraXPvOnCn2vgvncdJJuVJpgl+5y7mSh9ypXWOBsuuPDmZ4USjpNRH6Q2InnVbz73RyJPPyJ3SnrupUZH6el9XIz44+YbW2Dgje3ZvpsHZ5XvqS/fh66+xJ+5/zzi78ybKdvmIMpE69oqeI0beN6jfvL8j6CPblZGOZiU+1YzZlq2bi8vSf77Xk5i2d3/fMF54p9yYbiUqRJNHR70/vD2ZlHNME/yuOXMwR14w0UBc9K5zLdDPN7zlpDraZmOcI6I3RGpZpb/1tnWV3otL20vHeutkr7ataPlWhkVpv9PykX14u1JWcalcJGO5dRxz2x49ztin9p5S6+e9ff+mm7qtm/d3nBu0tjljtivPk7vBs+fzOVLfT+tzInqOFNmv0vaeKtq+p+8HXCXy2Xfks1IyKXd6RfD7pze4POrFF7kocjHKCNGT2taJaeT5UnAwfXw0gyv6esxtp9auXDtr6zK3yHGMBqoiy1plzrrgarWjt+09z73dkWN29Dju3dbXjtGVWn3butHQe973lmM54837GbNdebbfeCiNjVKWZKtcWl+03lHj82nZlpEbzr1tOtru6DVa6ZokcrOk9P404kYH37Q3ATN6/RW9zm/Vufc17POZZZkg+L29I76Vfphvl7XuorcyUKLB7HQb0TpbH2iRbLK7Pfki5gtqJ7Wlcf/TOnGtnVi3MhJH7lOpzaWTyFo7I/sEZ+odZ8blO1x9HK/a3pvOAUrnl6VytRuppcDGdr2vBida/Zr2Xe2cOBIIGtHPueO8ty6+afRY2Vvfl7Ita+/DLT03vFrb77lG671Zsl1v+3xu+zDaGcHlaPzNuOaIxwe/o3eTeh7v3c7IOksB86PtusIT2/R1tZswvUrB51y5Oz6EStkOy1I+GY3uE3O766Sott3eC7D0Ru2Z+xNpW+7irGdf3vR50bvvy1L/psqe7ZfWz93gP+t4vemYLsv4jP/Isrf1YUskwaT0dy64U7rBnZYbdZ4SvQAXdOJJxz8yHt+abbk3wSW6Xm4/S6KJcrl6S9tunXc+ZQwyh0gCZu6mUuSG/08pmJ0rm66zfdx6LrIvfNfjg99P4IXCU9x1Zz+yjZFZUXvrOlJWVtfc7rqZ0drukRurZ+9T7UbSb/tXtufpjr4Xtfo7UmftBp/jxVONOF9pjf+cL2W7cq23ZCV+NduyJ+gfKZe6+kZYaXuubYgYeXO/tCy63Z4yo9vD+wl+VxzN0oK9Rp18jj7xymVXbe8Ij6p7dJZWpKzX+dyOBhZn2+7Zcq+hnn0tfXWXczhe5znaJ2dm/KdlfuXe+A2NXBZXzpezXblWLSuxljWZlo2UK2Uztur9Wrbl6G8wPfF13PN5/cT2800+F3kCwe8KL1Du1Dqh3ZYpnZiWTkD3nliXLjxLH2i1k+HI/pX6Im1Dq52RfeIbSmOkdoE4YozUXnOt10auHa36csGhntdcSasNM8v1X61v0zHTO35qxzDdVq2emjcfr6sc7aujN8ha6z8t43+GmyjRAOGT94FnKI2RnuzD3HjsKdM7To8Gh6P7dsXrp3bulrah9ppO3zdb5SJB/tY1Wm7b0ZsguX2a4b2X73G9zZOsy7L8GYxz80H3bTMe/xnbzPNFsv1ygcpcMLMW1Byx3Whbfn+X1u2tv9YPe/dp7zaeqNTnub9/5XrGT88xjDyXK1Parzcer1kc7dPe4x7dXmk8jlALJkWCOrWbUDlp+6MBsVKbc/XV2lxbBnf5wvt57/vdla7e5heON8Ae67rK/IaZzXiSM2ObeY9S8KQUQBotzdBptWVPRlcru+mq19/dGah7RfundZxG7L/jdT4Z/+c4I3P0SPvflO0KLV/KtozcwBP4BkDwGx6sltW1LPtOaq84Ia5to3axH22TEzwickGfnnETyfyLbjdXJpLNOEL0wnBbvlau1Ye5Ml98ze7dX8frWr/+zgW0c0Hvbbb0dnkrKJ5blm4nvTl29Bi0Mv7TPnjLMX/TvsAeXxj/2/fg1v5eHYT+bTNyzXX0emi7LgBlgt/wUD1f7+1RyzgdpbWN2teRYZRRWUDbANWV291j7zQGuQzLaODsbUbv5xn95niNJ+N/fl/KdoWv23s9c/b7a/oZcfb1kPc7gBjBb3ioK4LUd8iddPbs65lzlDKv3/ipjYvatAa5jM2ejJ3e7aZjPv07zTqtrVvKIG9lkrbaXtpOpA25zPZZXrOtcfJTyvItjZ+0H2oZW47XvGT832fmtgPf4noI4FqC3zC5WkAj9zgXcCtlHbTW35Y7+tW7VhugZm9Wdu1xpM4j2eBH6m/VN6rttTLRfZrxNdwaJ6Xnasegp85Im3rLvPl4jSDjH2BOkeue7d+5G76ldaPXSOk2tmV6uB4COMc/dzcA2C83HUMua7SWnZg7GSyt/7PdZun/EftUy4DoyY6ArxMQm4vjdb3fZ0opC76U/b/9u1XH9vla1l8p47/V7nTd0nO1ffG5Csykdt1T+rt2LVT6FlfrGsn1EMCzyfyGl9iebNVOkHJ/R+uvBWSuDNY4yYOY0g0s/u0J0304XveS8Q8wlyPvXdFrph6uhwCeSfAbJhL5+lsuu+ssrYB42oZWudbJ4hvnKIUzeW3EPaGvntAG7uPzDOA6o66ZXA8BPJ/gN0zk6MnSEXt/WMUcpQA8lYx/AM7megjgXuuyLH/eZOfmg/KdejIE0jK17IXSD7TUtlv64ZjtOr0/0FIrE/lBmeh2AACA94leT/yeL/3AZU5avnXd4XoI4JnWdRX8fgPBb+5mDAIAAF/legjgmdZ1Xf65uxHA3JzoAQAAX+V6CODZzPkN7GKOUgAA4KtcDwHMQfAb2MVJHgAA8FWuhwDmYNoTAAAAAABeR/AbAAAAAIDXEfwGAAAAAOB1BL8BAAAAAHgdP3gJAMBw67re3QQexA/DAQBwB8FvAACG2Aa8BTvZMjYAALiD4DcAAIet6yqoSdF2bBgrAABcRfAbAIDdfhm9gplE/f39GTcAAFxC8JtTzDzPp4uwNseXsxhbMCfjn17bADgAAJxF8JvTzHgh7CIszvHlLMYWzMP0FRzxC4AbQwAAnOWfuxvAcTJnAICrCVoygvNYAADOJPgNAAAAAMDrmPbkJXxt9D57frApl+Hk2LFlXHEG42q8N/WpHyAEAADeRvD7RZ4eAC+1Lbp8+3gbOEjLpMvTZaV1j4rWmwsurOv66GPXq7Yvrf3sPT6942o2xtW4MdNTz7au0vKZGVfjvaVPt5+TR15PufK5bW2fO2v/W/Uf2f5TjlvqyE2Z7XF54r4BAEAP0568zFPnTSy1Kbp8+/h3Mfb793sutzy3LLfuaL9tl/YrvZgsBdlmVNuH1v71Hp/ecTW7L46rUWOmt57W8jf54rg62+x9mn6OjmjXbx9zr9ezX1ut+o9s/873hdpx2dOu0rgEAICZCX6/0PaC9SlKF1DRC6ttuaN1XSl3HGZq/2hnBiC+5EvjatSY2VvP7P3X40vj6iqz92nuhjKc4anJGwAAzM+0Jy/1tCyyHr9My0jb93wld1t/abqM0XraOeMx++k5dmdtq9WGmfs39ZVxdbW9U+m8pY+Nq/HO6NPSlF9nrbdd58xAfW7Ks2XJT5GyLdszxVnvNCitbaZZ7K19KG0rrTvSD6X2tPa3NU1PaXut/TVVCgAATyP4/XJ3XYDsDYhcEXSpBb5/z/c4+2vHT1T6Ov9Vbd8bnFyWOfp3Wb45rpZl7mDqDH381XF1pif06d7jUAqS5paNOtatoPT2MzoXVN1moW/LpOVLn/WtQO2ebW63F9mHrdx6aftrbcrV3fo7F1gvtStXR7TdAADwBILfPEbvxVLk4rUWpD3z4qyVHXpVxvlVzujL3gD3Fy62vzauen1hDJzBuBpv9j5tZQUfUauvp19a7Sr1c+vbSbXnI32x99hu19tTR6ndI29a/ILupfq9/wIA8ESC3zxKeuG2J5jVWqeVFbZX9KJ4myn1Mzqz7g4jjl103dy2RrfhKb4+rqLecKyvZFydI/LNk6f36dNeS703xSOfH2kWc8/ze4zoz55g/+gbKbmsbwAAmIXgN49R++px1JkXfyW9bdwGP47U8yQjjl1u3dJXsSPbeloAp5dxFdcaM3vriiyfjXE13pv69AltKHnDa3DEPtzRD7lpXgAAYBbrsix/s19M8DylrLZl+fc8ltvluToiX/VNt5Fuq/a41m7yejPrcscoN99o7SvbI6ZBcXyfr/XekZaLjplWPaXHreXR5+Ftesd867N3+1w6f/R2nVrZUttq5wGpo89H9mEruu+l/dwuy91Qqb33pct7pmfpOWYR3kMBADjDuq6C35xj1ouYWdt9tVn7adZ2f8msx2jWdsMRTx33T20XZY4ZAABnWNd1+efuRgAAwAiCqAAAwJY5vwEAmJofYwQAAHIEvzmNH0V6N8eXsxhbMIftb3jc7QltYJ+njCEAAN7JnN8AAOwmeMlexg4AAGcy5zcAAIf5xga9BL4BALiCaU8A4CbbgGEkCFQKFpUCj2nZ3PqtuZKPzqX8xLmYI/3eW2bra/3+24ZgJlHGCgAAVzHtCcBg24v6UgCtFjTrCQpEAlzptmYIpn1Bepxbxz0SLI0EXaPr7qnnrPVHivR7z7HR7//eZuopx577jPocAgCAHuu6yvwGGCkNfNcCaKXnogHwvWX2BsR+7WKMqzJynxR4foJIXxztry/3e883E/iOL74WAAB4BsFvgJPULvZ7Mn5zjgTHvxyYe6poBvCRIGKaOV7KJK9lmNc2xCGLAAAInklEQVS+1VB6nPvGw3YM9k79crUR2dfL8u1+f+JxBQAAvsEPXgIM0js1Qk0t0LkNXh3NqNzWkfu71oZSPbV6+bdW34y6UZG74ZKOs9Ly7XNpcDX3f6me9FsR23JP/GbBiPbodwAAgPvI/GZaV/9g2ZVG7VuufC4IEq0jUi//Vgss7Q1s1qZX6VHKHK1lpqcBtFxbZsjofYracbwiQz8XiC2Vq2l906Cnrqu0+nfEa6xW91f7HQAA4CqC30wp8mNkkTLLUg723WXkvm2VgpFHs/5kDbaVAmhHg9aj9E6DUpqW4Wi95OUygbfOCMr2lD3jGF9x42TvdEM/+h0AAOD5BL+ZUuSi/MiF+50X/WfvG8/Qk+UbDUjdGbjq+fZBtDz5eaF7+u5IgPTOGxdnb3fvNyei5fQ7AADAMwh+8wk9wYTcD4uVpgcpzamarrM1ejqI1r7V2l0LrOWmwsg9LtWbTquS2x4xewNzpezQ1jQmR+SCitupUPifUgb3nqmEtvOr5+pMy+Ten0pTIaXrpX/nxk6p/nRbd7xHlPqq9t5dapd+BwAAeLZ1WZY/Fz3Mrha0iwSSIoGLUkAv14baXMiRNo/at1Igv/ZcpM2tenN19ezzzEo3EJbl332UE81G7QlcRcd3KfjXuiFSC9yVbpRQN9trZbb2lsy2H7O1FwAA4Errusr8Zn6ti/9oMLEWmOwNLrSyaEcEvrftitRXykRP6+ptS0+W5NeU+mFE//TUERlDtb9Ly2rlW3VRNltAc7b2lsy2H7O1FwAA4A7/3N0AOGLPxf+6rv/9l3NWMKEUfC6154x969UKmO81up1PMqLPBLW+bXtTK52y4ojIay59bdbK/8pFvtEwA/0OAADwPjK/mVZteo6aaLm99W/LRzOyR217loDpLO3cIzdPb6+j/dM71U90rG7XffMxfIrR8zK3bszkpilq1fdG+h0AAOA9BL+ZUik7rjRn8W9ZT12lHxFLf2wsLV/L4I4EGUfuW65sKaOxFHDPtTlS79/f935U7SlznI8OtvF+ubHa8y2Gnht+/I9+BwAAOJfgN1OKBHtHZ0tH5kBOl+0JRozctz1tuKLf3mqGfRVse5bca7q1rPT3tlz6fFpfVOkmyezHXr8DAAB8gzm/eZWnB+SOtO+ufXt6nz5VJMM/zZavZf2Xym/XOTKPehpsO1IXMblvSES+NZF+Q6P0zZTc/yPaWrtZctbvBIyk3wEAAL5D8Jvp1IJyo4O0pWBkT5vS56N1putfHYD+tVngu19kvJSCZ9vM6rSsYNu7/Ppw7/tZ5Fhf+Rqe5YaJfgcAAPgO054wnSuDbj1Te7TaNNscy4Le++XmTk+NvoFzdbCN49J59keJTEsTnUojMq5yZZ5840y/AwAAfIfgN5zMHMvkAl4jjqVg27cd6fvSe1J6k86x/Tf9DgAAMA/Bb6YW+dGy9EfKahl/pR8vyy3zg2ZEHQ06j9y2YNtzpO8j6ZQ32+VpmXT96HFO66i1J53vuva+mHtvfeq40u8AAADfsS7L8uciidnU5knOTTmRC4DXypYCgz3P5cqU9qUWiIxsg2dIg2eRjOzWzZXIjZZSsK3WhlqZyM2f6HY4x95MfY7R7wAAAPNY11XmN/M6Opfy0YCyOZZJ9YyH0njMPe4dZ5HytTKl7NQ92+EeArD30O8AAADPIvjN65w9hYQ5lnkS4+F7atNblKbj4Dj9DgAAMB/Bb16rN7g8KohojmWuINj2Xb1Z+4yh3wEAAOZjzm+mVcqwjs6lnBOdy9gcywAAAADwXOu6Cn7DHjK3AQAAAOC51nVd/rm7ETAbgW8AAAAAeD5zfkOQOZYBAAAAYB6C3xAk6A0AAAAA8zDtCQAAAAAAryP4DQAAAADA6wh+AwAAAADwOoLfAAAAAAC8juA3AAAAAACvI/gNAAAAAMDrCH4DAAAAAPA6/xlRybqu//377+9v9/L0+d9zrfKtMuu6Ln9/f7va81s3/Tu6LwAAAAAAXO9w8DsNCG8DzT3L9z4+Wiay7m95dN8BAAAAALjX5dOe1ILDueBxJJgcqXNPUHrbHkFtAAAAAIB53Drnd25KkXVds1nWe+qM2E6HcuW6AAAAAACc57bgd20akXR+7iN1RuSmP7liXQAAAAAAznFb8DsX5G4FkFtB5mjgvDb/d68j6wIAAAAAcI5bpz3pMSq7uvYjlb1B7CPrAgAAAABwnimC3+nc4HvW663HVCYAAAAAAPP6z9EKSlOXlJanQedo+VqwulRnrkyubGTqldwPW/ZO2wIAAAAAwDXWZVn+BG0BAAAAAHiLdV3nmPYEAAAAAAB6DAt+90xLkj73+1dbdrRtpbqObKOnnSP3Z5SntQcAAAAAYJQhwe/Wj0Omc2Onz23/3y4fNR1Lq21H643UcebUMnuD2Ka7AQAAAADe6nHTnrQC6QAAAAAA0PKfoxXkgtXbTORtdnQrsF17/lfn7/nt43S9tGxpG6U6S9vpVVo3t7y17V+7S23O7Vetrsh+5soBAAAAAMxgeOb3LwjbGyxtBb5/deaCv9vlubJpPaVAb9ruWl3R/UnXzS3fLmvtY6lMWrZVV2s/9x5HAAAAAIAnOJz5XdMTOK1lhkfmDN/qKZuutw347gl6b7eVW3dPMHlEe1rbz9UrAA4AAAAAzOrU4HevUgC8NKVHrZ49297Wn7Zlb+b3nnWvrPMn94Oj2+0IgAMAAAAAMzn1By/3BGhHZDfv2f7IIO/owPSVttOeLIugNwAAAAAwp3VZlr+jAc7ID06WpjSp/fhiaVkqndu69UOWreB06UcfW8+12lz6sclcGyPL0jqj6+XaEakDAAAAAGAG67qeE/zeWwYAAAAAAI5a13XMtCetbGqBbwAAAAAArjRszu9acFvgGwAAAACAK536g5cAAAAAAHAHwW8AAAAAAF5nXZbFnCQAAAAAALzK/wGxkT2lccXVUgAAAABJRU5ErkJggg==')
