# Supplementary material for: Identification and functional analysis of non-coding regulatory small RNA FenSr3 in Bacillus amyloliquefaciens LPB-18
Source: PeerJ. 2023 May 15;11:e15236. doi: 10.7717/peerj.15236 (PMC10194069; doi:10.7717/peerj.15236)
Supplement: Supplemental Information 4 [file peerj-11-15236-s004.zip › KO/CK-vs-T1_map/map00363.js]

getPicJson('data:image/png;base64,iVBORw0KGgoAAAANSUhEUgAAA3gAAAPVCAYAAAA07Eh+AAAACXBIWXMAAAsTAAALEwEAmpwYAAAgAElEQVR4nOzd6ZKkLMM2Wv2iz/+Uc/94tv3a3IyOgGtFVHRXlgLmoF4J4rosy28BAABgeH+WZVl+PxkPAABgZOu6Lv/v7UYAAABwDQEPAABgEgIeAADAJAQ8AACASQh4AAAAkxDwAAAAJiHgAQAATELAAwAAmISABwAAMAkBDwAAYBICHgAAwCQEPAAAgEkIeAAAAJMQ8AAAACYh4AEAAExCwAMAAJiEgAcAADAJAQ8AAGASAh4AAMAkBDwAAIBJCHgAAACTEPAAAAAmIeABAABMQsADAACYhIAHAAAwCQEPAABgEgIeAADAJAQ8AACASQh4AAAAkxDwAAAAJiHgAQAATELAAwAAmISABwAAMAkBDwAAYBICHgAAwCQEPAAAgEkIeAAAAJMQ8AAAACYh4AEAAExCwAMAAJiEgAcAADAJAQ8AAGASAh4AAMAk/rzdgJJ1Xd9uAgzt9/u93QQAAB6iBw8AAGAS3ffgbfRCQBu93wAA36MHDwAAYBICHgAAwCQEPAAAgEkIeAAAAJMQ8AAAACYh4AEAAExCwAMAAJjEMPfBK4nd8yu8d95+mf3fwsfXdf37b8y2bk15Ofs6Yvf5qy0/ty0tSttbWq607P65bakvLK+2PaXtD8uq2a7c81vzurS8zgAA0GqagBeGh2X57wl8zTK5QBKuk/p7LMikwkApSJbaGz6WalON0vbWLJdbLxaAauq7qt21ZYXrtrwnUo+1vs4AAHCEIZqBp06yW3rF9svE2pcLD1eoLb8URM8+t6We1Vh7UsvGykq1r7UnMFf/na8TAAAIeBF3hrxSL06vSmGppZwn9fa89tYeAADmMs0QzU3ryXPpOrir6qztARtpqN5VQSV37dp+mSuGoV5d1hGjvc4AAIxjuoB35Dqs8FqrlskzYr/n1imFopFO/mu3aZMaDpm7VnFWI73OAACMY7qAd0YqaFx5El5T1mgn/7XtLG1X6e9XDm3sYZjkaK8zAAD9+3zA6/UE+45rta4a1vi0VN01baqZhbS2rDu4Jg8AgCuZZGV5rzenZrhm+HtsnSNBp0XLujW3f8i5MvA8FdrOvC7b+gAAcIV1WZZfzyeYtROg1NzsOnYNWG66/NIU+lfe6DxXR8s1gS03IY/VVbPe0Rudh39vuWl4bt0jbcm1o7ZdV23r9verP4dnJw8CAGAs67rOE/CAf/nsAAB8y7quhmgCAADMQsADAACYhIAHAAAwCQEPAABgEsPcB8+9wgAAAPL04AEAAEyi+x48U7wDAADU0YMHAAAwie578ACoE7tWuTQKYr9OatnYMuu6Zss+Um6qzNw12FeM8tjKf2PESKnu0vN8tNwzaso+2m4AzhPwACYQO+le1zV7oh3+LbZszTKlco8usxcLlrng11L+Fi7fUKr7aEi6c5vefL4AKDNEE2BwqR6VUhCqCQ9HA0ZNAKgNCak26CHq0xauhUCAdwh4ABM4G4Jae91yy/5+v6qeqXCZM2FyX872//2/ucdKZaXWLS0X/j+1bk3dsXVT/4+V27qNNe0FoE8CHsDHXdnbtlfTi3O2p2cLnftywhAaDu+MrVMqK7ZuabmwJyu1bqnu8O/75y61brherA25tpfaW0MvHsA7XIMH8HE1E6fUTq7yhtahnqngUeqVbKmjZZ3aZWMhr7Ruy6Q1V76ugh3AewQ8gAkcmYHyqno3VwWE1jJb662dqKUnYXvPPNd3BvSaiXoAuJchmgCDS4WVJ6b/3w/hCx2dTTNXZqmsWeVey6PbPfPzBfBl67IsP9+sAYyvddhhuHyslyi1TE2Z4TVksTJbjj81ZdfWF9uu0nItj8Xqz217TRtT66Wup6tpT+2ype2v2QbnGgD3W9dVwAOYzRVD4u4YVmeo3vU8pwDsretqiCYA/xLuAGBcAh4A/7gjiAl310vduw6AbzOLJgAMSGgGIEYPHgAAwCQEPAAAgEkIeAAAAJMQ8AAAACYh4AEAAExCwAMAAJiEgAcAADAJAQ8AAGASAh4AAMAkBDwAAIBJCHgAAACTEPAAAAAmIeABAABMQsADAACYhIAHAAAwCQEPAABgEgIeAADAJP683QCAr1rXdciyl2VZfr/freUDAMcIeAAvGjEo3R0eAYDjDNEEAACYhIAHAAAwCQEPAABgEq7BA+jQuq7Z6/P218Htlwuvj0uVUSofABiTgAfQmdIkJmE4236PPX6kfABgXIZoAnTmaM9a7Xp67gBgXgIewIQMwQSAbxLwAAAAJuEaPIDBbNfbAQCEBDyAAW3DL+8YipmaoRMA6J+ABzCoVLg7G/qEOgAYl2vwADqz9aCFwzD3j7eGuH1ZpfIBgHGty7L8fFsL8LxRZ7octd0AMLt1XfXgAQAAzELAAwAAmIRJVgBe5Lo3AOBKAh7AS+66js01cgDwXYZoAgAATELAAwAAmISABwAAMAkBDwAAYBICHgAAwCQEPAAAgEkIeAAAAJMQ8AAAACYh4AEAAExCwAMAAJiEgAcAADAJAQ8AAGASAh4AAMAkBDwAAIBJCHgAAACTEPAAAAAmIeABAABMQsADAACYhIAHAAAwiT9vNwCAc9Z1zT72+/2ebA4A8CI9eAAAAJMQ8AAGl+uh03sHAN8i4AEAAExCwAMAAJiEgAcwgdhQTMMzAeB7BDwAAIBJCHgAk9j32Om9A4BvEvAAAAAmIeABTETPHQB8m4AHMBkhDwC+68/bDQDgGuu6/ucxYQ8AvkUPHsAEtnD3+/3+/uwfBwC+QQ8ewOD24W7v9/st67ou67ome/L2AbBlmVyZNeXmgueZtt4p9Tzv/36kXaVyz6gp+2i7AeiTHjyACaRO0GtO7LefWOiqWaa0Tq7N299Ly9Yuc6ea9t1R7hmCG8D3CHgAH1Vz8n80IJSC4JFAyvW2MG4oL8A8BDwAqobp7Zep6Zk7Exq2oaX7/4flhY+F66TWjS0X/j9Xb6nu2Lqp/8fKbd3GmvYC8B0CHsAEagPDncuEzoS88Fq/MFDuHw+vM9v3SsWGl8aWC3uyckNTc3Wn2hzbnlhAS7Uh1/ZSe2ufb8EQYA4CHsDgUjNm1k7eURMKruiVO+LIUM7aYZ6xAHamTXu5iW9ayk31yF05lFWvH8BczKIJMIF9T1T4+J1qZ7Z8ewbMJ4WB+8z23vlcxYblmlETYHwCHsAkam9hcEedMbXX7M2mZhjm0TIBoGRdluXnoAEwj9owkOrt2/c8tfYItvbUpZYPHy/9niqr5rHY9qbqqClzL3ZtXux6upr21C5b2v6abXBeADCmdV0FPIDZXNHbo8foep5TAO62rqtJVgD4lyACAOMS8AD4h3B3vdS96wDgaiZZAYCbCc0APEUPHgAAwCQEPAAAgEkIeAAAAJMQ8AAAACYh4AEAAExCwAMAAJiEgAcAADAJAQ8AAGASAh4AAMAkBDwAAIBJCHgAAACTEPAAAAAmIeABAABMQsADAACYhIAHAAAwiT9vNwDgq9Z1HbLsZVmW3+93a/kAwDECHsCLRgxKd4dHAOA4QzQBAAAmIeABAABMQsADAACYhGvwADq0rmv2+rz9dXD75cLr41JllMoHAMYk4AF0pjSJSRjOtt9jjx8pHwAYlyGaAJ052rNWu56eOwCYl4AHMCFDMAHgmwQ8AACASbgGD2Aw2/V2AAAhAQ9gQNvwyzuGYqZm6AQA+ifgAQwqFe7Ohj6hDgDG5Ro8gM5sPWjhMMz9460hbl9WqXwAYFzrsiw/39YCPG/UmS5HbTcAzG5dVz14AAAAsxDwAAAAJmGSFYAXue4NALiSgAfwkruuY3ONHAB8lyGaAAAAkxDwAAAAJiHgAQAATELAAwAAmISABwAAMAkBDwAAYBICHgAAwCQEPAAAgEkIeAAAAJMQ8AAAACYh4AEAAExCwAMAAJiEgAcAADAJAQ8AAGASAh4AAMAkBDwAAIBJCHgAAACTEPAAAAAmIeABAABM4s/bDQDgnHVds4/9fr8nmwMAvEgPHgAAwCQEPIDB5Xro9N4BwLcIeAAAAJMQ8AAAACYh4AFMIDYU0/BMAPgeAQ8AAGASAh7AJPY9dnrvAOCbBDwAAIBJCHgAE9FzBwDfJuABTEbIA4Dv+vN2AwC4xrqu/3lM2AOAbxHwACawhbt9oFvXdVnXNRvy9qEwtVxsmVS5sZAZK7um3jvFnq/w70faVSr3jJqyj7YbgHkYogkwuNSJ/z6Mpdb7/X5/f2LL1SwTq3O/Tmy97fG3lOo+2rY7t0lwA6CGgAcwgdTJfy4U1ASGq0JFTTjknC2Me54Bvk3AA6BqaN9+mTPBbxs6mnts//v+35rlwv+n1q2pO7Zu6v+xclu3saa9AJAj4AF8XE2IuDJoxK7HC4dyhtf6pYaKxpYLe7Jyw0xzdYd/D9sfWzdcL9aGXNtL7a19fgVDgO8S8AAmUNuLFFMTJI6GjRpnh5GGy7X0LtYsW7rGsbbcVI/cldfW6fUDwCyaAIMLe642d87oGNZxdz1vCSeqObONd78OqZ5RAL5FDx7ABPZBZN+Lc/cJ/n4oYc6oYSP3PB7tKdPDBsCd1mVZfiMedAGIqw1TsVsX7B9P3d6gpczYemGvX+o+e0cei7U9VUdNmbltSF1PV9Oe2mVL21+zDY7xAN+xrquABzCbK3rLRu1xe4rnB4AeretqiCYA/xJeAGBcAh4A/xDu8lL3rgOAHphFEwAaCMAA9EwPHgAAwCQEPAAAgEkIeAAAAJMQ8AAAACYh4AEAAExCwAMAAJiEgAcAADAJAQ8AAGASAh4AAMAkBDwAAIBJCHgAAACTEPAAAAAmIeABAABMQsADAACYhIAHAAAwCQEPAABgEn/ebgDAV63rOmTZy7Isv9/v1vIBgGMEPIAXjRiU7g6PAMBxhmgCAABMQsADAACYhIAHAAAwCdfgAXRoXdfs9Xn76+D2y4XXx6XKKJUPAIxJwAPoTGkSkzCcbb/HHj9SPgAwLkM0ATpztGetdj09dwAwLwEPYEKGYALANwl4AAAAk3ANHsBgtuvtAABCAh7AgLbhl3cMxUzN0AkA9E/AAxhUKtydDX1CHQCMyzV4AJ3ZetDCYZj7x1tD3L6sUvkAwLjWZVl+vq0FeN6oM12O2m4AmN26rnrwAAAAZiHgAQAATMIkKwAvct0bAHAlAQ/gJXddx+YaOQD4LkM0AQAAJiHgAQAATELAAwAAmISABwAAMAkBDwAAYBICHgAAwCQEPAAAgEkIeAAAAJMQ8AAAACYh4AEAAExCwAMAAJiEgAcAADAJAQ8AAGASAh4AAMAkBDwAAIBJCHgAAACTEPAAAAAmIeABAABMQsADAACYxJ+3GwDAOeu6Zh/7/X5PNgcAeJEePAAAgEkIeACDy/XQ6b0DgG8R8AAAACYh4AEAAExCwAOYQGwopuGZAPA9Ah4AAMAkBDyASex77PTeAcA3CXgAAACTEPAAJqLnDgC+TcADmIyQBwDf9eftBgBwjXVd//OYsAcA3yLgAUxgC3f7QLeu67Kuazbk7UNharnSMjVltIptz1NKdZee06PlnlFT9tF2AzAWQzQBBpc6ud9+j/XsbY//fr+/P6nlakPBleHhzSBSqvto2+7cJsENgI2ABzCB1Al+7sS/NRTEQqBeoTFsr1MqxAMwDwEPgMuD2jY8dB8o9r/HgmK4fGy9VDkt9V1Vd2zd1P9j5bZuY017AUDAA/i4lqCw7wVKhcLU0M/9kNFYObGhovu/5cqpre+qusO/75+f1LrherE2nHmuaujFA5ifgAcwgdqeopijYeGolp7CK4aYxgLY2bo3pesfa8tN9cjd0asKwNzMogkwuLB3anN01sY7ZsWcUTiJzZnn6s7nOdbT6tpJgHnpwQOYwD5s7HtqjpzE74cApv4uIOSD3dGeMj1sAJy1Lsvy+/pBGmAmteErDBMt98Hb15H6e+mxfUBK9RoeLbu2vjN178WuzYtdT1fTntplS9tfsw2O/wBzWddVwAOYjd61d3n+AXjLuq6GaAIAAMxCwAOAi6TuXQcATzGLJgBcxNBMAN6mBw8AAGASAh4AAMAkBDwAAIBJCHgAAACTEPAAAAAmIeABAABMQsADAACYhIAHAAAwCQEPAABgEgIeAADAJAQ8AACASQh4AAAAkxDwAAAAJiHgAQAATELAAwAAmMSftxsA8FXrug5Z9rIsy+/3u7V8AOAYAQ/gRSMGpbvDIwBwnCGaAAAAkxDwAAAAJiHgAQAATMI1eAAdWtc1e33e/jq4/XLh9XGpMkrlAwBjEvAAOlOaxCQMZ9vvscePlA8AjMsQTYDOHO1Zq11Pzx0AzEvAA5iQIZgA8E0CHgAAwCRcgwcwmO16OwCAkIAHMKBt+OUdQzFTM3QCAP0T8AAGlQp3Z0OfUAcA43INHkBnth60cBjm/vHWELcvq1Q+ADCudVmWn29rAZ436kyXo7YbAGa3rqsePAAAgFkIeAAAAJMwyQrAi1z3BgBcScADeMld17G5Rg4AvssQTQAAgEkIeAAAAJMQ8AAAACYh4AEAAExCwAMAAJiEgAcAADAJAQ8AAGASAh4AAMAkBDwAAIBJCHgAAACTEPAAAAAmIeABAABM4s/bDQCAEazr+vf/v9+v6u+ldUp1tazTolT+uq6H6r6z3TVlH203wEz04AFAwRYctp+Y7fH932OP1bg7pJTKP1r/ne0W3ADqCHgAUGHfG0d/thDudQK+zhBNACjYD7k805MUDtlM/b6vY/9YLMSEw0FTISf1eFhn6vdYG3PDJsPnKldPatlU2QCk6cEDgEo1PUTruv7zE66f+nc/DDQV4MLlciFrP5w09W+szjBohcNSc+uG622P5+rJLXukR04vHvB1evAA4EJh0MqFjVSPYCyk1PRkxXrDcvXVlBkLeaV1S5PQ1JbTSrADEPAAhpcbdrcshrjd5ehzXAphVztTX2rY5tF23CW2fWbUBL5KwAOASvvQ0GN4CIdxXlVebhjm0TLhTanrVMNlRrldyBM95IxjXZbl58UHGJuD+31qe+pa74OX6nXKyZVbmvykVF+s7Fjd+7LOTMhSs2xpm2u2wWeAlNjkPle9X+78IiNV9p3bwzjWddWDBwA5tSdIqWvp3qjrqTaXrsvLtall2Vy7rnjeYUY+B99lFk0AeNjT36z7Jh/ahLPghjPjpv4fK6em3NyyRyYPMuHQtwl4ABPQizGG7WTtqdfmjvpSJ6MwotItTbZlRrldyNFAyFwM0QSAhzwduu+ozxcHzKR2YpVRbhdSupaWbxDwACaRmlwDgONGuV3IG/XQJ0M0AQAgIRfsjvaU6WHjTm6TADAZE2oA5JWGSs5wuxC+aV1XAQ/OqLlRamldnz/gqCP7kTP7La7jtRufL9PokfvgwQmpGwnndviGZAB3aL0Ze8t+i3t57YCruQYPDkh985oa2mHaYuApqf1N636L53ntxuF2IfRMDx4clPrGNLyPDTzF8C32YqGgZr/F+7x2/TO0lp4JeJPJ3b9lc+Tvqbpalq9Zp7Udse2tqaOnHWtq2E0t61lvv25p+NYo22S98+sdUVP+KNs/yno5vR2vaGdoLW8wycpEasNTLuCV3guxk8XW90/pJqK1ZZe25873dU3bag/2Pn+cdcVnmzG17Fta91vcy2s3P/tm3rCuq2vwviY2lKOXA0MPbWiROjinhmKMtn2MJTd8i2/J7W9a9ls8z2s3H/tm3iDgTeKOkBZe7J27rixcbr9u+PtVbasdwhlrW6qttXKTqez/HltP2AOuVrNvObrf4l5eO+BqAt4EWsNdOAlIbojjftltudTQkdRyqfWOagl3qW0I/37E/oC7D4m15Ql6wFmt+5Gz+y2u47UD7mKSlcHdObyytler9bq92rrPXlvXGgKPcGClFzUTLMGy2G+NzGs3Hvtm3iDgTSA1ZGPzRnjZes1qJkkJ62pZL/Z7awDcfwuaahNj+NIBc//+3N67qcl9npyFsSc+w8CbWvbNcCUBb3CtM23t12sd6ni1Ug9drN6j2xtTGsLJOLx+/55IhI/nfp+Z9wXwttp9M1zJbRImUzMUIBagUn/f/x4+Fq6Tu84t147Y30rllra3tE2xehiPE3hqeJ8APehl1nLmtq6rgMe9rtqZ2SkS8p6glfcM8Cb7IJ7gPnjcSrjjLt4THBGOPACAGQl4kzhy0nL23nSp9WMXFJ+RG4J558laeC+/N71dP8BocvvN0j1Q93/PHeuOtuuuffrdx8VcvUA/BLwJHA1TZwNYav2n7u92dx2xWQrvUCrXgfNfeu84Qy/eN5TC3Xacyh3Htn/DybjCZVrduf96a99onwx9EfCgcw6cANcS8oGZuU3C4HL3VmmZOS43o2btbJn7v6fuKZeahTNVX6neWPvDelLtq9nWWBvCtpSej5r6r+iVqq0ztuwoRu29S72nw2WObNudr2VN2SO+Ji23iWE8sWPQXu5WPC11hGXty689Fh89dsXqbGl3aZ3cMb3l/6X2znicgh7owZtMeOCqGY4U23mn/k2VG9YbDoFJ7aj3Q2Ri/9ZsT9j+2LKx9pW2NSfXrjP1H9VSZ8t7g2sY7gXPaAlttcfH2HVtYRDZH6/2f7/r2JU6xpa2pWad0nG+5v+17XWcgnvowZtUy4lZadnUAfPoSWrp2/PY33Llpr4VrV22VHdObhuO1H9GS50OmFwh/EIH3nTH+zAsL1VHLOTF1i/97Y1jR87RgNXaXscpuJaA9yEtwzmePmm7ur7WkHb1th4tq3X4zH65K0M9zxp1uBf0JtVL1rLe0XByxZDCKz97Z44nPeipLTAaQzQnlbrmJ/YN49NK10ek1jla151qhve0qH2Ncss98bxyzEzDvcL2ey/xtv17uOaLr334O3N8LH3pcsQVn6enjyd36aENMBo9eINL9T6VvulflvgEH+EBLyw7dWK5/39u7H7u29VcT1rqJDXV/pZlU3WH69Q+z0fqLw1ZLS1z9vnhGTMO93LyRe9iPeDb76V1Ul/GhH9P7VPvPHbljrGl41Vu+1OjBmK/5/5/tL2OU3CegDexmm/tWpa/YrlYr0StUntzZR/Z1qu2s/R76+tUu9yZOnlPeOJz5rW683WOnUA+OawbSnJfutWue/TvuWWvOnbVHHta/16z3NFtbz1W2pfAcYZoTiDWq3aFp0/W3jw5LNXtxJWn9DrcC0Zl/w18zbosy8+Obx5XXCz99LCI2hPaO9pzdFt7vSh9dqOeqJWGStYMpSwN4doeiw2talk2t3xse0rL9mrU9xJjGO3zkDLLdvTCfocnrOsq4AHj+PLB8cvbfgfPJ/A0+x2esK6rIZoAAACzEPAAOpea0Q8AIGQWTYDOGdIDANTSgwcAADAJAQ8AAGASAh4AAMAkBDwAAIBJCHgAAACTEPAAAAAmIeABAABMQsADAACYhIAHAAAwCQEPAABgEgIeAADAJAQ8AACASQh4AAAAkxDwAAAAJrEuy/L7/X5vtwOYyLqubzfhMPvDvngvAU+z32Fk67ouf95uBDCnEQ8yIx/UZ+a9BDzNfoeRGaIJAAAwCQEPAABgEgIeAADAJAQ84HE11wmUlnGtAbn3wJG/hY+v6/r3B2DjGEbvTLICPMqBkSs8Ee72kyyEvwPf5BjGCPTgAY+qOUl2Ik1J7j1y5P0TruM9CMQ4hjECAQ8Yip4Ujjr63vGeA65if8ITBDxgGA6MHHUm3AFcwTGMpwh4wBAcGDnqzHvn9/stv99P0ANOcQzjSSZZAYZRMxHGJjyQ5v7G/ErvnaNleS8BtRzDeIqABwwhdrBrmRjDAfG7at47Z8oDKHEM40mGaAKP2r6FjH2TWVqmVGbr3xhX7D0SPtYyVXls3f3PdnLl/QTf5hjGCNZlWX6+FQCuNOq1BqO2e2ajviajthsY9/M7aru51rquevAAAABmIeABAABMwiQrwC1cN8BVvJeAp9nvMDLX4AHDcH0BV/FeAp5mv8MTXIMHAAAwEQEPAABgEgIeAADAJAQ8AACASQh4AAAAkxDwAAAAJiHgAQAATELAAwAAmISABwAAMAkBDwAAYBICHgAAwCQEPAAAgEkIeAAAAJMQ8AAAACYh4AFAwbquf3+uWia1bG790jK5x2vKzdV3Zv2z7q5/X35tPW8+H1d5+3UF7iHgAUDGuq7L7/f7+5MKZaVllmVZfr/f339Ty27LlNoTezylVGbJ2fXPurv+ffm5128zSyh6+3UF7iHgAUBGzUmwE+Vv8XoDPfvzdgMAUkrD15xkUWuU99LWpq09YRtzvXc1PU/7ZVPlx37f17l/LFZvWHaqXTWP57Y11p5U+2q2NdaGM++L2Pbn2lj7HB7Z9v3fYtvLPUbZ7zAfPXgA8LDUNXjhCfk2jLNUVu2JYhgm9kNGw3/39afCR7hcLpzttyX2b1huLACG7Y8tG2tfaVvvkNue1ucwVkbLttcOIQbmIOAB3cqdePnmkxZXvZdqwlTNMvuT7dwJd64nq7ausN6cVHm1j8WWybUx9rfW1yo1UciVwfiMK957qef/6LbzDMcw3mKIJgBUOBLuzgzHig27S9WZ+70mbD4Vdu6orzXgttZd+xo+PfQuNfwUQMADgILwZLp0bVjt8MqaOnM9fGH5Twa1GuEQxJZ1jtZ1tTO9bMtyTbt6e12Bvq3LsvzsNICetfZIQMqR91LNRCC1w+RKQa0myLUOeQzLTV0nF1u31DMUa3es57GlvtQ1Zan2tyybqju2zhW9dbXbkyszVUa4Tij3Hi3VybUcw3jSuq4CHtA/B0eucvV76Y2elbvqfHpbcgHvjbrvaIfeO5bFMYxnretqkhWgf/uDoQMjZ1z5XnrrxPuOWRB7CHe91C1QcTXHMJ4m4AHAAW+eqF1V9zYL41PbkqtvP6X/03XvXfnc7v99qwzgewzRBIbhm3Wu4r0EPK12Jt7QkaHMNZNBxeo9ul88u/5Zd9cfXs/a8/HDEE1gKD3vUBmL9+B0Ih4AACAASURBVBLwtJr9zrbMNoNubEj2mXB3pm05b+9T764/HGbbe6+62yQA3XMjX67ivQQ8zX6Hpwl4g7tiKmfDAY7pbTjALNNdp6YTD6cG732IBP3xXgKedvV+p+a2ILlzsZqep30ZqduOhL/Hbt+xb0/trVT2ah6vOe/MnVe0bGusDb0eOwzRHFjpQ7q98VJd/BvDAfqsv2U4QO1rPYLcTjlcZuTt5FneS8DTzux3thCYOx/bH/tL7ag9Z0nddzH2777+VIALl8uFs/22xP4Ny42d74Ttjy0ba19pW0cj4A2s9IYb8Q3JMTO/1qltm3mbuYf3EvC0o/udfSDKfXFbGk3U2st0NCzWPhZbJtfG2N9y5aY6G44Mk+25h67EEE2KDAeYZzhAbPtzbax9Do9s+/5vse1lHqUDa0vv2dH1any9F89nEMYSO87GxHq5YuXk6nky7FxdX2vAba27x3MZAY+/ckM4w67u3PLhcjX1xrr6Y8MASuEotty+jtIwgrC+7W/h77GyU23c19uyrXcI21HTxtRzGCujpdxU+cyjdNKxOfq6Hz0AX92OWdS+XkAfckMVN+HnubdjbeqcoGado3VdrafncyPgfUTNm7p2J7DfoRytK1dvbXmxHVpPwwFqly3V3erIa137t9JyLQeZWrn3IX3qNSh4L+WlvsQCjmvd7+y/UN8Lv9wO/z37RXHqi/xcubFj/v73mi/Xw3VrtiM2gijX/pZlU3WH6/S+nxTwPuDKYXHhhyMXknK/1wQQwwHSUq/h20Mga3t4a8V6C/dl97xz/apeD3reS/VGOHmBERzZ79w14qG0fssX21ctF4bFFqX25so+sq2j7Q8FvMmlhsydLc9wgLa6rpbrWd3//6pe1rvKqLE/QIaP05fePush76V6Qh5c4439zh2f36f3B2/uf0p1j7BvXJdl+fXeSOJy3d2pAHZkOGFNkGsd8hhrf+wbrdi6pZ6hWLtzz09Nfbku/lh5Lcum6o6tU9tjGpZ9ZHtSj+XKSLUl3I7w/zV17usFnuEzB9d58vN01eiE3HH+jm3JlX33qKRZRnSs6yrgzeiNA/JddfbwjdFTbXjqG6OReu96qRe+ymcOrnP35yn2RfFd9dk39GtdV/fBm81bH7jckM2jegh3vdRtRwq84Y59OwD3EvAm82YIuKru2AXJd8rVt5816em69658bvf/vlUGc/FeALjG/nq9/b413M+G1/Xljs0166bW3/5mPz8Wk6zQnadDaq6+u9vS07Y+WQYA8F/7SVli162H1+SHk9/l5hEorZtbdr88/RPwAACgI/sg1TJBXq6c7feayfMYm4AHAAADORrGwh485uQaPAAAGJCQRoyABwAAHShNsLK/Pi53r+BUOeGN13OTuuyXjfX8CZf9ch88YBgu8O6T12VuXl+4hs8ST3AfPAAAgIkIeAAAAJMQ8AAAACYh4AEAAExCwAPgFJMGAEA/BDwAAIBJCHgAAACTEPAAOMXNbgGgHwIeAADAJAQ8AACASQh4AAAAk/jzdgOA+dx5Tdbd13uZ8p9R+dwBsCwCHnCTEU/YTBbC6HzuADBEEwAAYBICHgAAwCQEPAAAgEkIeMDrUtfgrOv69+fI+sC/aj4rPm8AYzPJCvCqXLjbTxgR/l5aH/iXcAfwDXrwgC7VzgY44qyBs/EajKHmdfJaAoxPwANek+qVA/rj8wowBgEPeIWTRRiHzyvAOAQ84HGtJ4tOLvvmuqy5+fwBjMUkK8ArwlCQm0TlzMnlvh4nqXBM6fOa+5z5DAI8S8ADHhc7ASyFu6NBzwklnFPzec19znwGAZ5liCbQle3b/v2/sd6D1PKxZYC6z0pqmVKZrX8D4D568IDX7b/h3/5f2yOQWk6vAfyr5rPSeisFPXcA/dGDBwAAMAkBDwAAYBKGaAK3cP0NPM/nDgABD7jcXdfeuB8XpPncAbAshmgCAABMQ8ADAACYhIAHwCmG7wFAPwQ8AACASQh4AAAAkxDwADjF1PwA0A8BDwAAYBICHgAAwCQEPAAAgEkIeAAAAJMQ8AAAACYh4AEAAExCwAMAAJiEgAcAADAJAQ8AAGASAh4AAMAkBDwATvn9fm83AQD4/wl4AAAAk/jzdgMAAKAX67oOWfayGFHB/wh4AJyyrquTCmAqI+7T7g6PjEPAA7oVO1jtHxvxADwDr8vcvL4AY3MNHgAAwCQEPKBbuZ4CvQjv8brMzesLMDYBDwA4ZV3Xvz9XLZNatuY6o9QyucfPXL90dv2z7q5/X77rvP7Pmfci3EnAAwAO2ybZ2X5Soay0zLL8Xw9hbtlSL2Jq0p/cifbZnsm3ezbvrn9ffu71+xLhjp4JeEDXYicub59M4XWZXcvrW/O6e28wG+97emYWTQDgMWduq7H1iGzrh7N75nrvanue9mXEyo/9vq9z/1is3rDsVLtqHs9ta6w9qfbVbGusDQIM9EkPHtC9cHgQffC6zO2O17d2yFrqGrwwuGzDOEtl1bY/DGT7IaPhv/v6UwEuXC4XzvbbEvs3LDcWAMP2x5aNta+0rcBY9OABAJcohakwXJSWK5VbCnmtvUxHw+KRawX367W0v3WW09L1jil66GBcAh4wBBf298nrMreW1/dIIDhzA/XYkMNSHbHfS/U+PRzx6vpaA25r3Wdew6/LPXeeV84Q8IBhOMj1yesyt5rXN7yWq/Y9cea9kxuqmCq/t16pcBhnyzpH67paT8/naFp7Y6HWuizLz5sI6FlqogHe5XWZW+3rWzMRSG2vWSmo1QS51iGPYbm5yVNyvSy17c5NslJTX+p6ulT7W5ZN1V07mc0sarYv1cOWm7impvyzkxDN/LpQZ11XAY82tTu93AGg9ZvW0vCbmjafWX8ER7bx6DpHrzU5qjRLHe/wusztqtf3jRPOu+p8eltyAe+Nut9ox1tG3b5R28211nU1iyb1aq7DqFlmPzPX/icVGs7urGbd2Z0dn1877Cq2zlWvTW39qUkGXPv1Dq/L3K56fd862bzjutAewl0vdQsR0D8Bj26YrIGY1ImEE4x3eV3mduT1LfXsr2v81gd3uOp9uLU3NRplvy2l7arZ9lJ9NfUclat7z2cc+meSFaqkhublljl78XysjNzY9trrCvZ/j60XWy6UWi+1DaUDdrhM6vqHsH2lITyl5yjWlnDZ2te1ZkhX7jkxvA/GVRNcaq9B6kmujTXHgdzyR+q70wivx5N84czIBDyKWq67u0rsQBhe2xeGhDC05UJO6jrBsOz9euF2loJbzXCmWHtK2xLb9iPPUam9qXVjYm3MtTtcJhdugf6VwovPNCO56/3q+MZTDNEk641wl3K0HbWPxZbJbVvLdrcMeakZCnS0ntL21JTRUm+q3S3bmAuVvMfrMre3Xt/9fiA2BDIcphgb9pkro7bc1LKtZfo8AG8Q8CgKD1Spk/DUMnce6J6+bi9VX+02Hn0utt6vo+GrZljQvnftKi3tji2b6gU1nPNdXpe5vfn6pnr9Y3/bL5NbLjbkvFRuy/rhc5JqF8BTDNEkKzeUr3aZ2pOB3oYuxIYPptS0+4rtu+s5Sp20XF3+kWVTwbOn98oXeV3mdufre3afembkRG4flxpZkCtfeAN6JOBxyJlvclM9geE3oOEyqeu0YiEsduCNlZX6Fja2buk6tnBb9s9RabhTatvCb5RTYbpUTqzNsaFOtXWk/rZfP/UNees2husLEP3wWsztjs9daj+0r+9O4b6nxHscGJGAR5PYyXtqmVIZR5e56rq33HJHeiCPlJHrDS2tn/v72ee4tg2lv5XadcXzDIwh9sVO6nPf24gHXy4BIxHwOKSng93Tbelp22uN2GZgHKne+WX5721XatSMAMhdB5cqI1ynNEqktH6qjNzIEPtj4G7rsiw/OxpG9PSEDiNOIDFim3OcGMHzznzujqzbW+8dXMX7kies66oHj3E9vZMccac8YpuBOTiZBXiH2yQAAJe7chKup8sAGJkePIAH1cwa2LpMatmaHpTUMrnHc+0qeXvY8N31h9ed6cFqc8Xz5TkHvk4PHsBDam6AXHuT5P2kD6llz4S7lLMnz2+ffN9dfzgzrF4kAJ4m4AE85KrbVwAApBiiCTCh1BTz22OloZk1PU+pm0bHpomPDY2MDWfMTS+falfN4zXDUFPPWfh8lbY11gbBHYCn6MEDGNi6rn9/9sLgkrupdLhcbb2p+4SF/5buW7YvKzbkNBaacvXFbqYdu3dZeH+2VL0t2woAb9ODB/CCMxOg7NVOrFIKea29TEfbfuRawf16Le3Pldty7eGVwRgA7ibgATzsSLirmVkzJTbkMFVn7veasPlk2Lm6vtaA21r3mdcQAGoJeMCl7p418M7ynzjpDq/lKl0bVju8sqbOmlk5Y23oQTiMs2Wdo3Vd7c7n0+cOgM26LMvPzhW4Sm/BoNYT7a6ZCKTm/napsvbL1gS51iGPYbm5yVNigTEnNYHJ/rHW+lLX06Xa37Jsqu7ayWyu5nMH/fN+5wnruurBA3hK6sBemu2xpazavx8tv+U6t6uW2z92dHhqze8ty9bWBwBPM4smwMve+lY3N2TzqKe35c1vxEt1+7YegDfowQN42Zsh4Kq6W3sg76wvvPXBk3XvCXcAvEHAA15T0wOycbL8rtJr9fTr82ZbRnwvHr0th88gwHgEPOAVpaGBsckrnGBCu5phuLFlfAYBxuQaPOAVXxzetq7rP8MH9yfV4d/2j+WWi927rlRu+LeaMsL1Y+vRp6OTw8z4GQT4AgEP6N4sPQexe9vFpubfT69fWm7/t9pyw2Vry8jVzdxm+QwCfIEhmkDXZgwQV1w/lupxqb2Rea7co0P6mJPXGmAsAh7QtbDXiLT9c3T0pLy2DK/Fd/gMAoxFwAOGlZvhr+fZ/644Ue7lZLuXdvCOUT+DADMT8IBh9TRtf4vUNXLbv7Hr28LtSV0jF5scZV/u/v+x8mNl1Fw7yDeN+hkEmJmAB7widTPqWPhYliW6TKrcEU4sY4GttEzN31vWSS1bU+4IzzH/U/qspZaZ/TMIMCsBD3hFKVwc7RlwYgn/qgnyrV8W+AwC9MttEgAekrof3dNlAADz0oMH8JArejb0jgAAOQIecDm9S/A8nzsAlkXAAy52Zw+TyRsgzucOgI1r8AAAACYh4AEAAExCwAMAAJiEgAcAADAJAQ8AAGASQ8yiaernPplVDQAA+tJtwNuHOkGiT14jAADoS5cBzz13xrB/jbxmAADwvq4C3tYjJCiM5/f7ef0AAOBl3U2yIhyMy2sHAADv6ibgGeI3h31PHgAA8KwuAp5wNxchjzt4TwEAlHUR8AAAADivq0lW+J6Ze29jPU6122rCmn9t7xO9eAAAea8HvNoT/DMny7154uT9SB1Pha0vnKTHnv91XbPP8ReeFwAA7jXMEM3tpPj3+/39efuE+Gj9T4SoI6H57nbtA872M6NUuN5+D5/37Xnhv0qhGACAf73eg8ectgD+1fvjpbZ1/3wIdWlffM8AAFxhqoAXnhTuf9/3AuSGe+7/Fg6viy0XK7c0BC/8e2o4X0wpONXWEbY/9ffYY+HzmVNzot6y/TGjrHfEV0OgYAcAcMxwAS91whsGrf0wzn2I2Q/1TK0Xlpkru6ac2N9z7c6Vm1umpY7Y8xELrbXPZ0opOMd+Tz1Wo4f1akNZ7guHs+0CAOCbhgt4tcEpt04uiKXWrzlpbzmxDwNYrVggK9Vx9fWKR0JHTS/jTFLvrdreYwAAOGK4gJdzV2CoCZFn6o8F0JrhnrXBoGXZJ/TUljuEPZ2b0mv65NBPgF7VfEFWMzqkVEfrOld6u/4j7Tja5tb1enluYGTDzKLZora37a6gcbS8cIjk7Du3mbcxHFbbesCa+bkBSKn5EnW/b4w9VuPt/evb9W9a2vHUJRC9PDcwsmF68FIzD8aGLNZMhJIqK/ZtYGxIZeqatv16ubL364brxdoRC3+xNpXqSLU/NenKvl2p5zP1TevXd9Jf334AAJ73esBrnayjZZmayTxq66mZCOToNuSuK4z93tKm2mWPTHwiwABwldQXla1lbHJflqaGz9d8yZlqY83jNV+Ipr6sjp0v5ban9Byk2pMrO/b3WFtT66XaX2oL0GbKIZoAwDhaRn3sh77nRvWE/6ZGwMRGtGzL5cLZfih97N/cSJ9wu3OjdEojblKP1Twnuec41eZUPannrWZbzwZ74F+v9+DxXy3fsAHAyFqH9MdGvbSWHQsUtaN8cu2N/S1XbqqXq2bZUihqaWNs3drAVfvaOZeB53QR8GqHaX7JyM+F1xKAFrHenr3WAPjkcejq+lp6MmNDI1NltvaS1pYN9KebIZq65+cg3AHQYj9MLxziGA4DfNuR6wTPzqx91FPnVM7doD/rsiy/XnaerVPJ05c3w11uNs9N7UXguTpa12nxxvs/VWftxfVH23p0fV8gwPOe/txdtT+PlVPT01WqK3VdXqq+1PV0+/JzZdcsm/p7qGWSk9Lwz5oJXlraf/YYPQLHMJ6wrmtfAW/jAzCet8PdsrRdb3C0vXdv5xvPY+5kquYi/KvrvXod4JxRP3c9BNPenrve2vM1nn+esK5rH9fghVLDH3wo+nHm+ggAuFMP4a43I7QRuEaXAW9Z2maW4nm9HCSOXA8RK2MTGzKSG4ayv3C9dkjPXurxUp2pNoTbk2tPzJEhm6m6a5/LmnYB1Hh6X1LaN27/vrlvs3+F7+k24MXYObHXOiNYShiQwtCWCy+x5fZtywW/VH1hnbF27MuOLROrJ/X/2PO5b3NuvbDuI89lqV0AtZ7ef+Tq62Vf1ks7gOcMFfBg0xoEWi4eT5WduqC9pu5ce8O/lXrXYuXHfo+VW9vTGS5bW3eszTXPpd55AIBrCHgMKwwFZ64LLIWwqx2p72zbSsM4r6r7jW0D7qV3HWAc3dwHD1pswwG3n9RjPbjiOsGwvNo6a5e/su6eywcAmF2Xt0mAVrmp/jepa+lK5ZRCR67c2CQrsWvYSm0Oy4otV7rOsLQtNRPBlOpu2bbS+jF6EeB5qWuNOTaBiVnCv8tniCesa6f3wYO3mFr7Onds28zPF/RKwEtrDWs1MyQzL58hnrCuqyGasBHurjPztsFX7WfuJS31HKWC3B3D6YFvM8kKn9fTfZNGN/O2AfX31CT+HKWeryuv0wYQ8Pi8nu6bNLqZtw34P3qd6hnRADxNwAMADvl6cKmZ3Argaa7BAwC4SO5WPalAqCcUuJKABwBwQs09WFPDWl3PCFzNEE0AgANaQ1lqJlLhDriSgAcA8JB9T55gB9zBEE0AAIBJCHgAAACTEPAAAAAmIeABAABMQsADAACYhIAHAAAwCQEPAABgEgIeAADAJAQ8AACASQh4AAAAkxDwAAAAJiHgAQAATELAAwAAmISABwAAMAkBDwAAYBICHgAAwCQEPAAAgEn8ebsBACnrumYf+/1+TzYHAKo5hvEWPXgAAACTEPCAbuW+3fTNJwA9cwzjLQIeAADAJAQ8AACASQh4QNdiw1gMbQFgBI5hvEHAAwCADsVm4kwtk1p2XdfoT66cmnpz7TmzPue5TcJgRv7AfPkbK6/b+TZsz2EP7QGAWkePYS3hrqb+sO7wse3/+/YecXZ9zhPwBjTiCa4PutcNAOhHKvgxPgEPGIJvBAEYVesxbAteuXXCZc4EtVQZ+wAY3qQ99fu+jP1jsW0Ky05tc2o94gQ8YBh26MCT7v5S6c7y7S/7U/ua1PSqXd3zFgtW+0D2+/3+0+MXhrZcEIwtt68jF/xi9ZEn4B2U+naB51w1nt3r9iyvGzCSEfc1Rjv0peUY9ka4SznajlhYrGlvKcAJd/XMonnA/gR1+9k//pZSN37r32Lf5PQ4M1Jtu3p93UJXXVTd23aFnnzdWmYYa21fqqyZfWEbAa5w5BgWHn9SM16mlrnzfO3pyyVS9fV6TtoLAa9Rqvfh7bDwRLjb75x6/UCVpv7t7XULfSXche583WpnGAvriT1WY4RvF8++P0bYRoC3HTmG7c+1Useh0jLh33Lt62l/XnPd4aZ2G79KwDsg9WZ6802Wq/tIu1I7o1HEAkOPr1uodgjDFcv0aNTXDQBirjqGnemt2vfy7X9ik6HkegX3bQ/X319rlysrXC4Vdkv1kecavBuM0nvS8k1JbL0j9T2tpa2jvG5P6/11qynnyHV/sbI2PcwelqsvVfb+99SBNdem2POXOklIldPS3lLZ8Kbcfqr0+SqVU9oHhuX7TMwrnGAkt0ypjKPL1L6/ziwXG0HDcQLeDe58Y151sv1GSLv6ecm15YpeyyuNHB57f91y9Rz5hjQlDBxhaEudzO2/pYwFltiw59iJW66+VBtiy6XWT7WpZtlcu1LPQW29ubLhLbl9RdjrEXuf58opHS9SvSrMraf93tNt6WnbR2GI5gGpHeooO9ozH5TYyWhPcuOxR3/dZnb163b0Pb61I9eeUh21j8WWqe0R2IegVFn79e76YibVG5HqhTxb79ltgavUfi6O9Ky0fFac9Pav5RhWu19/0r5N4Zd+T9Xtfd5OD16j2LfayzLe0KFwB3LmA1QafnK3lpPn0V+3q7z9mtXWe+Z1y73Hj25/KYRdLVVfaltSZTzpzvq+9jllLlfsO/Y92vSv9RjW42u7b9NMx5PZCXgHpL49H+WNmDtZvKK8pxzpERj5dbvSm9v8xOtWeo/3+Jqnhi6eKav02NGy7lzv7bLhDlectHvfj8m5B28Q8A7q7YOZu+Ym9rdUGalreFI7ptEOOL23NfVala6vOrLMSO5+v6U+P7E6YyEs9hmJXYcTLpfqhYsNx8zVF35Ow3X3j9W2KVZX7rlJtaFm2aNlwyjO7sNG3XfzP0de/9j+LrV/DY8TuWHyuf1uaT9b6olMtae2XiOsrrMuy/Lz5I1j1J38qO2+yqjb31u7e2nP0+14a7t7eb5515ffB7ltP/K32t713MnxXs0wbvpR87rEQlMswOVCUm7Z0hfDV9SRW/ZM2dRZ11UPHkCLr4Q7oB8C3LfkvjioWf5oOMotm/rCorWcs2VTR8ADqPD0cJG3h6fUDu2GL6q9LCKUW7ZmmHJNO5hXb6/xne3pbVtHI+ANyLcaY/K6je3pg83bB7e364eexT4f+2tfa9fPlZN7rKUu5lM71LO1J6/Ha0R9eXGMgDcYb/Ixed0AgJLUBFQtk1htwi+WU2XH/n5k4iuTavXDJCvAMHyTB8/78udu1G0ftd2z6/l16blttDHJCgBAhuH1wGgEPB51dhx4asrd/d83seEKLd9OvT084O76c/efAeDe/b/9Lr0wWc98/t/bDbha6pu2dV2jP7llW+utWedI2Ve34S21basJbymxC8+PXoz+9k7u7vrD56jn9w4AcI/f7/f3hzlMFfByJ6j7k/zYm/hoL0/rOl+eUrb39gEAwOg+PURT4OhPzdDMZTn32oVhPvX7vo7YcMbccNBUj1jN47ntj7Un1b6abY21wecCAGBc0/TgtZ6YxqaRjZ14h8vth0GmhnrGlim1IbZsWE5s2S8MqzsSOnJDccMhm+EUxFsPbyrAhcvlwtm+tzj2b1huLACGgTK2bGl64dS/AADMZYqA1xIAak74w3JbT5bvPmlPhYsZHe1R2j8/pfVTddQ+Flsm1+7Y33Llpnr0Uj2BOXroAADmNvwQzdYT1tjQtdKyR+s+ctJ+pB0jq7n2MRWOa9ePeXo44tX13b2tZ69JBQDgHcMHvGWJB4C9oz0xMXcGgy+eSJe2OdWrWrv+G8JhnC3rHK3raj0+rwAAlA0/RDM2FK91eN5djpY965DL3LWOm7NDTmN1pOqNhbDtsdR1lOFkJttPqmc4NslJ6guHVFnhtrQsm6s7XMfwTQCA8U3Rg1cjd5K/XyZ2rVv4/9LJcrjcvp5c2UeWLS3fkyva1Nrjd6Te2uVLdZ2tN/d7y7K19QEAML7pAl7qpLUlGFx5snzXSfuVw05789T1cU8H4TeDd6nuXr8UAACgzXQB7wlOhu+x78G8+vkNh1Zu/39Crr67e11rt9X7GQBgDgJeg9qT5d6HSvYkNaT1am8Eu33dR/52d90AMbH9sJl1AcYh4DU4c20WfEmPkxfV8vkF+K67jzF3lu/4xUbA4zE1k8jsl41NYhOum5vwZr88zxvxuZ91BltokRtNMeLnGlqN+D53/GJv+NskMIYthMWGSqbCXRgAUzONppa9c8gnAAD0SA8ej6kNW7HZQ32bDAAAZQIejzkaxnI3EgfgerEv1nyhBjAGQzR5nJD2TbnXPfW30mx+2+/bT83jNe0BuJNZtsdVc+woLeP4w9304PGI3G0KUtfRxf62PRaum1q2ZkIX7ndnuAsn2ElNvJOaiAeIO3N7mbduSwN3Eu4YhYDHY2IH+v1jsWvvcuu2LOsk412l6yhbrs80Syr0yYlrHV80jqvmeGWCN3pgiCbQnSMnQPt1Uj3CR8uGr6r5rOSGQvMv+59v8/rzFD14QFeOhrtQzVBNoCz1mRHq6hmyiuMPTxLwgG4cPQCG12Hu/5+6Lg/IS31xcraML7Lv+TbHH54m4AFdKU2kUltGarjm2bLhC2I9TttQzP1na79sjM8X/E/NJGGb2GR0qb9BjIAHdCM1w2rvZcNMUsMJty9Lws+O+5RCXs3xJ3c8cqyilUlWgNvFetDCx2pupRD7d/8T620Q5KBd6jNTOgndfmBGudEgpWVKZbb+DXL04AG3y926ouZby9SyR05CW5YBgE3NMaf1+KPnjjsIeADAaXobAPpgiCYA8I9UWIs97j54AH3RgwfcwgkfjCk1mUo4+YrPOLPy3mZ067IsP2N8gRGYMAWeU7oPnpNgUuyn4xzDeMK6rnrwAID/2vfU5SZKch88Qu7bBu8S8ACAwwzZJBT29Ap58CyTrAAAp7kPHjHbNZ3AcwQ8AOBSgh57Qh48S8ADNsVNowAAE8BJREFUAJIENa4g5MFzBDwAAIBJCHgAANxOLx48Q8ADAJKckAOMxW0SAIDLpKbFj90b7ej90rb17ro+8O7yAe6kBw8AuETNTc/3oSn2WI27g1dvwU4vKtBCwAMAAJiEIZoAwGnb0MwzvU3hkM3U7/setv1jsTaEw0FTbUw9Xqoz1YZwe1LtqS07Vm5vPY1AH/TgAQCnpK67Sy27/9kLh2zu/93qyAW4cLlUKNx+z9W3L3NfTuyxWBty9aTamCs71yaAPT14AMBhLeFuWf4btHIhJVV2LNzUtCHsYSvVl1suVX7s99rnqDa0CXZAjoAHAJwSBo4j4Wu/bGtoPONIfXfO3pkb3nl3/cAcBDwA4LBYj1yvASQcxnlVebXLXP3c9PxcA+9Zl2X52TkAI3AyA89r/dxddR+8WDmloYm5cmOTrISTm+Tqq5kIJSy/tY3h46n2jjzJypf341/edp6zrquAB4zDwRGe99bn7ul67V+e8eXn+cvbznPWdTWLJgCQJtwBjMU1eEC3cvekWpYxhycBaU8PPRx5qCP9cwzjLQIeANCFp094nWADMzJEE+hW7uTLiRk8wz3X4BjHMN4i4AEAAExCwAMAAJiEgAd0LTaMxdAWAEZw9hiWGiK9ruvfn9xjtXW8ORT77vrf3r43CHgAANCZXCjZQuI+LMYeq/H2l6Z31//29r1BwAO6FzuAAcAIHMN4mtskAABAR9Z1XX6/36mhheE991K/70Pn/rFYG7Zlw+VCNY/Hwu5WZ6w9qfbVbOvX6MEDhvDFHTQAc2i97q52+f11d2GgCods7v/d6sgFuHC5XDjb/p6qLyw3FgDDQBlbNta+0rZ+kR48YBhf3VEDML6aY1hLuIuVmevxS5UdC1s1bQh70Wrqa703YGp7Su1rfR5nI+AB3UsN8wCA3rUew2I9W7Xrxup5MuxcXd/V2/qVoZsCHtC11DUCX/92DoD+tR7DYj1yvR7rwmGcLescreusXp/Lq63Lsvy+srHAWEoXYqf+Flu2NPQjdaH2FW19wt31v719wBx6DixXu+IYdtXxK1ZOaQKXXLmxSVbCEJtqQ2rilFh5Lcum6v5Kr91mXVcBD+hXzVCLmoPjsqR36rmDUKu3T1zurv+O8mtfQ8cpmMOXPs9XHMOeassT9T3Vhi+9x2LWdTWLJgAAzKqHcPeFunviGjxgWu4j9N/2pNpXs60puecgVe/+91gbWpbhXk6Y4D2lIZqt++aW9VvVDK28a3/iuPAvPXhA11LhrBTaWi/63v/s5e6tE7tHz36Z8AL0cNnY9NG5+sJyYwEwDJSxZWPtK21r7rkLy98/llsuLP/oMgC9OnoMKy1Tc3wL98Ot67eKHcPCv90VwEplf+14oQcP6NZ2El/qkQq1fkMYu04gJVV2LHDUHoBz7Y39LVdu7pvammVLdcfKqD0Jqbmg/+xJD0Avjh7D4CwBD+ja/gAZPp4T69lqWT/WhqcOxlfXd+e2poZ4HmlHbVlOioBRnDmGtXzpVTvU/o3LCkp1ptoQbk+qPbVlf2movyGaQPfCYR81vUrhcJDYYz04cp3g0R6sN3q+cgf7O8oG6E3rMezIl2w1Q+2fvqxgX+bRSwdS9aTaaKj//+jBAz4r961eeICN9WzFDg7732sOpuG6sYNxKHVQjG1L67KpukvPS7gNsQNr6iQh9TzF2pcrB2B0Zy8xqC0vdvyqqbc0yiN2jEgtlyo/9nvt89LS6zkzAQ+YXuqgkDroXVF2a11n68393rJsbX2lvx197OgyALM4e4lBKYRd7Uh9d7XNUP//EfAAKjx5sHyjvl7qBviy1AiHXoTDOK8qr3aZq5+P3p7fq6zLsvxm3DBgPm/siJ8eDpirL3VB+RN1812zngDxji+/n45se2qd2slTYoExJ9b7FT52tL7YsP9UfTW9b6WyY+XFtmU267oKeMA4vnxiAG/xueNKX34/zT4S5MuvbU/WdTWLJgAAzES4+zbX4AEASU7aYBw9XVbAewQ8AACYwNNBS7DrkyGaAAAAkxDwAICk2W8IDDAbQzQBgL9ige7uW3QAcB0BDwD4RyrE6c0D6J8hmgDAX6mbDJsGHWAMAh4AAMAkBDwA4B+pXjwA+ifgAQBZhmcCjEPAAwAAmIRZNAGA/9gP09R7BzAOPXgAAACTEPAAgCg9dwDjMUQTuNyds+/dPbOfE1r4l88EX3L3MebO8n1W2Qh4wC1GPNCYFp4reT/1acR9E88a8T1if8OegAcAF9mfZI14kvgFXiNgdgIeAFzAveLGsH+NvGbAjAQ8ADjBrQTG5VYQwIzMogk8bl3Xvz+l5WrKuqIuOEM4GJfXjhZPHr/gKD14wKPCIVGpIVJXhTvDsbiT99Qctp48ryU5Tx6/4Aw9eMCjak+gapYrLeNkjTsJBHPZD9eEmCePX3CGgAe8xgkyACNy/KJnAh7wCt+UAzAixy965xo84BXbN59PfQvq21auVPN+ip0EjvoefGKmySN1+FzzhqePX9BKDx4wPQdh3rC9536/39+ft7/5P1r/E5+fmjrC9vtcMyszQHOGgAdMbR/uHCiBnB5COCzLv18MQStDNIFH5b6Bj4Wx3LTUpWX2f4cehcMS97+XvpyI/S38HMSWi5WbOolM/T32eOpztt+W3HqlOsL2p/4ee8xtELjCk8cvOEPAAx6VO3Dt/5ZarmUZB0l6kAo+4cnefhjnPsSE7+fYemGZubJryon9PdfuXLm5ZVrqiD0fpZPk3PMJrZ48fsEZAh4A3Kg2OOXWaZ3UoXaoYW3vdlheS694LJCV6rh6qKSTZuBLBDwAeMldwaP22tOj9ccCaM1wz9rrYV07C3CcgAfcwkkZ1Ku97cJd07MfLc/QR2bk+MXo1mVZfnbKwAicRNKLo/fBW5a6iVC2x2p630qTrMTKa51kpVROqe2p3rjUNsYezw3hrKmvtZeRe3z5Of7ytvOcdV0FPGAcDo70xPvx/8wyE+Co7R7Jl5/jL287z1nX1X3wAAAAZuEaPADglNQQSQCeJ+ABwAEmF/nX6M+D1xKYhSGaAHDQ1fdr4x3CHTATAQ8AThLyxiXcAbMR8ADghN/vpydvUMIdMCPX4AHABXL3dKMPsXvrAcxGwAOAi8QCg569fgh0wBcIeABwI6ECgCe5Bg8AAGASAh4AAMAkBDwAAIBJCHgAAACTEPAAAHjEV+8Z+cVt5j0CHgAAwCQEPAAAHvO1Xrx1Xd0uhUcJeAAAAJMQ8AAAeNQXevHWddV7xyv+vN0AgJTYwX//mIMmwLj2IW+m/fmM28RYBDwAAF6xhaCZevMEO94m4AHdyg3hcQAFmId9OlzHNXgAAACTEPAAAAAmIeABXYsN2zGUBwAgTsADAACYhIAHdG/fY6f3DgAgTcADgP+vvTvckZMFwwAqSe//lv1+2fBRQHScEV/PSZruOoi4u+nO0xcBAIIQ8IBHULkD4KlSSn6P8TMCHvAYfjkCAPTZ6ByYXm2z89Gwt50rHAJwB9U7fk3AA6ZWC2gppe4vzFogBAB4A1M0gWm1qm/b52WQ24IfANxt7z8j4VtU8ICptX4xruv6N8wJdQDMwqMB3E3AA15BCATgFwQ77ibgAY/XmrJZawMAEJln8ICptUJba2VNQQ4AeDMBD5hWbzGV/PXaecIeAPBGaVmW1ZsgYGaf7IMHAPAWKSXP4AHzyyt5gh0AQJspmgAAAEEIeAAAAEEIeAAAAEEIeAAAAEFYZAV4vHyVzdrWCkcWZtnbguEqFowBAL5BBQ94vC0o5YGpduxIX98m3AEA3yDgAY8hFAEA9Al4wCuklP7+6X1eO2f7uHbeSNsjH/fGPNoeAHgvAQ8IIw9EZdApp2zmf2/Pw20fl+dsr+ft8rZ75498nF+j7DM/PtJeyAOA9xLwgMfYCy55INqbztla5GT0WG8MZ1zxrKAKHgBgFU3gNfIqXERR7wsAGKeCB3ChGSpoM4wBALhHWpZl9b++wBO0qm9H98Gr9TMy/bPXb/6MXNn/aOAqn7Ubua9ae/+mA8A7pZQEPOA5rppe+e1pmpGngQIA80opmaIJvIvwBQBEJuABr7CtMPntcNfaow4A4Besogm8wq+qdqqDAMCdVPAAAACCEPAAAACCEPAAAACCEPCAx/B8GwBAn4AHAAAQhIAHAAAQhIAHPIa95QAA+gQ8AACAIAQ8AACAIAQ8AACAIAQ8AACAIAQ8AACAIAQ8AACAIAQ8AACAIAQ8AACAIAQ8AACAIAQ8AACAIAQ84DHWdb17CAAAUxPwAAAAghDwAAAAghDwgMdIKd09BACAqf25ewAALbVAlx/zTB4AwP8JeMDUWiFONQ8A4F+maALTWte1WcVTvQMA+JeABwAAEISAB0ytVcUDAOBfAh7wKKZnAgC0CXgAAABBWEUTmF4+TVP1DgCgTQUPAAAgCAEPeASVOwCAfQIe8BhCHgBAn2fw4CFsFUCN0AsA5AQ8mFge6ryRp8bPCACQE/BgUvZ7Y0T+M+JnBgAQ8GAytgPgLNtJAAAWWYEJeXPOWX52AODdBDyYiCl2XCGv5AEA7yLgwSSEO64k5AHAOwl4AAAAQQh48GAppb9/ts/z4632sxgZz2xjPiPCPQAAzyDgwQTOTM/cztn+jOyHNtsU0JHxzDbmMyLcAwDwDAIePFAtEAoRAADYBw8CqYW8XnWwVvXL91Hbzm1VB8vjRz8fGU/vXso938qx1z5u3WOrz9YYr+jr22pjAgBiU8GDwGoBrXytnOKZB5c8IJTt8uOb7ePa37X2I+Np3UvevhWkyuv27rHVZ2uMn/YFAPANKngQ2CeVmyPn7oW2K8a1V/HL2+XX7QWs0T7Lvkf7GjkPAOBKAh4EMsN0vF9OCxy5Rj6WkZDV6/NoXwAAv2aKJjxQbwrjHY6GnavDUd5fb1rq2T4BAJ4iLcuy3v0//vB2Z8PZmcVPWsdrlanesfz46OIurQVKjoznyOIpvfsf7bN2X0f7Ktv80gxVXQDgN1JKAh7MIOKb8Ij39ES+DwDwHiklUzSB6wkVAAD3EPAgiJRSc2n/K54nG+lnazNTuLvq/q++hmf8AIBvEPAgiFaouipsjfTT2+fuLjOt5nn0HACAowQ8AACAIOyDBw/VWtlye21kFcjW6pOtFS3LPnoratb6LK/fG0evj9YY9sa4N/bauMqvx8gYWvfR6mv0ewIAsEcFDx5oe8Pf256g9Tzedl4raOSBomxX9lEGl70+N/nYy3YjfdTatu7zyNjLsdW+Hntj6N1H+ffR7wkAwB4VPHi4MuR9UukZfc6uplcFq33e2ydv5JqjgacWwEblgezT/e/OUrkDAI4Q8IBLXBFEjvRx9nq1wDky3bM3xfRsWwCAq5miCQ83W4gYGc9eCDpyT2fvvzVFMxLP7gHA+6RlWVZvAOB+R9+M7y3U0VrMpLegx96xkeNHxtO65l4fo1W32nX2FlkZ+Rr17ql2vDeFc/R7sne/NQIeALxLSknAg1l4M36P2uqcUb4Pke4FANiXUjJFEwAAIAqLrMAk7Hd2j9YUyafzswQA7yTgwUSEvHtE+3r7GQKA9zJFEyY028qYPIdwBwDvJuDBZLYl+4U8jhLuAABTNGFSvWX4YVnqWzcAAO8m4MHEam/YVfbYCHQAQEnAg4fxph4AgBbP4AEAAAQh4AEAAAQh4AEAAAQh4AEAAAQh4AEAAAQh4AEAAAQh4AEAAAQh4AEAAAQh4AEAAAQh4AEAAAQh4AEAAAQh4AEAAAQh4AEAAAQh4AEAAAQh4AEAAAQh4AEAAAQh4AEAAAQh4AEAAAQh4AEAAAQh4AEAAAQh4AEAAAQh4AEAAAQh4AEAAAQh4AEAAAQh4AEAAAQh4AEAAAQh4AEAAATx54pOUkp/P17X9fTx8vXttb32vXO3Y+u6nhrPdm75ce3ckfEBAAB8y8cBrww9eZg6cvzs572xfDLO2vkjfQIAANzl51M0exWuWrgarYj1gtm6rs1+RsdTa6daBwAAzOTWZ/Bq0x9TSs1K2F6I6537bb3qIQAAwC/cFvB6Ux7L5+Va7UfPBQAAeIPbAl4tjPUqYHvh7Uj1bK8SCAAA8ESv2yZBuAMAAKIKHfB6K2TmlcDa8SOBTzgEAABm8PE2Ca1plq3jrX3jjrYfGUMuD24jx3vnC3MAAMCM0rIsq8ACAADwbCml2FM0AQAA3uSygNeb4rj3Wrl/Xe3Yp2Pr7a33ab8jfdy5R1/LbOMBAAA+c0nA23subWR7g/L8bVuEK+yN7dN+R/r45jTYs0HN1FwAAIhluimaFjEBAAA45+NVNGuBrLeqZi+89V7f+ixX16z1W7ZtXaPVZ+s6R7XOrR3fu/Y27taYW1tAtPoauc/RTegBAIA5XF7B24LG0UCwF+62PmsBJz9ea1v20woz5bh7fY3eT3lu7Xh+bO8eW23Ktnt97d3n2e8jAABwn48reD1HwkGvwjfyDF/uSNvyvDzUnAl2+bVq554JTFeMZ+/6tX6FPAAAeJavBryjWiGvNf2w18+Za+f9l2M5W8E7c+4v+9zUFrnJryPkAQDA/L66yMqZEHJFlerM9a8MMk/efiCforksgh0AADxJWpZl/fRN/MgiJ63pl70FP1rHSuWzZnuLp+wFsNZCI3uv7Y25tcBJbYwjx8o+R8+rjWOkDwAAYF4ppe8EvLNtAAAAOCeldM0Uzb2qmHAHAADwfZc9g9cLcMIdAADA9311kRUAAAB+R8ADAAAIIi3LYv4kAABAAP8BmOPDQK8S4IUAAAAASUVORK5CYII=')
