# Supplementary material for: Identification and functional analysis of non-coding regulatory small RNA FenSr3 in Bacillus amyloliquefaciens LPB-18
Source: PeerJ. 2023 May 15;11:e15236. doi: 10.7717/peerj.15236 (PMC10194069; doi:10.7717/peerj.15236)
Supplement: Supplemental Information 4 [file peerj-11-15236-s004.zip › KO/CK-vs-T1_map/map00364.js]

getPicJson('data:image/png;base64,iVBORw0KGgoAAAANSUhEUgAAA/gAAALgCAYAAAAgKdzVAAAACXBIWXMAAAsTAAALEwEAmpwYAAAgAElEQVR4nOzd2dKlKroo0OmOev9X/s9FHVdRFK0t4BgRGZmpiNhM9ZPG7ff7/f0AAACAqf3r9/v9/v7E+AAAADCrbdt+//d2IQAAAIDzBPgAAACwAAE+AAAALECADwAAAAsQ4AMAAMACBPgAAACwAAE+AAAALECADwAAAAsQ4AMAAMACBPgAAACwAAE+AAAALECADwAAAAsQ4AMAAMACBPgAAACwAAE+AAAALECADwAAAAsQ4AMAAMACBPgAAACwAAE+AAAALECADwAAAAsQ4AMAAMACBPgAAACwAAE+AAAALECADwAAAAsQ4AMAAMACBPgAAACwAAE+AAAALECADwAAAAsQ4AMAAMACBPgAAACwAAE+AAAALECADwAAAAsQ4AMAAMACBPgAAACwAAE+AAAALECADwAAAAsQ4AMAAMACBPgAAACwAAE+AAAALECADwAAAAsQ4AMAAMACBPgAAACwAAE+AAAALOBfbxegZtu2t4sAPOzv7+/tIgAAwHTU4AMAAMAChq/B36nRg/VpsQMAAMepwQcAAIAFCPABAABgAQJ8AAAAWIAAHwAAABYgwAcAAIAFCPABAABgAQJ8AAAAWMC/3i7AVUrfz/77+/uv+X9/f8Xlw/kt02vzSus9klfLuvZ0+/yWbW4td6m8qXUcKW9LOXLra1m2Zz2p/bSn6T3W+zKt5altc+/+jdP0HNuecwkAAHjeMgF+HHjtwqAkNb+2fGp6bj37tFJZeqfV1t+63a3bXAv4WrehJAw046Cztj0tebeUsXU9tQC651hfUe7WvOJlSy8pSutKnWs95QcAAJ6zfBP9qwOOXBBTq32+O69UHvG6erW82NjXlcp/T99Su1s7TmePY+s+rW3v2XKk9kmtPLm0V+7fnmN79twEAADusWyA/9UgpFbDWtISzD/tyuNYC5Z78nnSFS98rjRaeQAAgH9bpon+bqTAo6evem9evfP39bcE7lcE9y3dCGrLP+Gq9bQc67P75K68jtAkHwAAxrNcgF8b/OxJqb7QZ/Pa5frOt9TSzxCYPXUce9eTaw5/5bGexSznEgAAfMVyAf5upKDjyUCoZR2l8lxZziuC86eOY+t6jg7WuLvyhcUoL7EE+QAAMIZlA/weXwxQcoOnXRH0P/Hy4Ig3139mn7QOdvjW9umTDwAAY1h2kL1Wtc+A5T6vVsonJbXc0bxa9Qyq1+Lu8tacCSJ7ytjyicGSKwPeJ1t+nDm2X3tBBgAAI9p+v9/fyA/nYbDVki6XthRwlT4p19rUOq5hreWdS1+bF6epbVfLfjkywn7LvNL0lnSlMuTU9teR9Zw91i3LHinLkf3bW+bWbd3nXzE4Yy5/AAAgb9u2dQJ8YH5+7wAAcMy2bZroAwAAwAoE+AAAALAAAT4AAAAsQIAPAAAAC/jX2wVo5TvbAAAAkKcGHwAAABYwfA2+z2UBAABAnRp8AAAAWIAAHwAAABYgwAcAAIAFCPABAABgAQJ8AAAAWIAAHwAAABYgwAcAAIAFCPABAABgAQJ8AAAAWIAAHwAAABYgwAcAAIAFCPABAABgAQJ8AAAAWIAAHwAAABYgwAcAAIAFCPABAABgAQJ8AAAAWIAAHwAAABbwr7cLAKRt2/bPv//+/qppQn9/f//Myy07ipZy3r0tcf7btg2/3wAAIKYGHwa0B5j7n1Igv/+9/4nnja6lnHdvS5z/LPsOAABCAnwY0JkAU3AKAADfpIk+LCTXtDxsgp5qjr6Lp+3p41YE4Tri6b3/z5W1ND+1/lzZc9udWraWXyr/Wn4AAPAUNfiwgG3bss34f79ftul+ritA3Bc9ly6cHuef+juVPt6OUteE+GVDmD4XXMfrLS1b2j+lfVPKDwAAnqIGHwbXMuBbqjb+Cj010bWg/UzepWVS2xzXrteC7tL82vgHLWkBAOAJAnwYWK4J+O+XDjBHaRqear5+57pqwrL0BuFnXnK0fAkBAACuook+DCoVlKZGyx9Fb+B8dW13mF9q3IAr829NO/LxAgBgPdvv9/vz8AljyTU7L6VrqT2O8831P2+dFk5vGRAvlb5lEL5cmtKggbl0uXWltAxKWBvIDwAAnrBtmwAfuM9TzfQBAODrtm3TRB+4h+AeAACeJcCHiZztU35k+doy+yf6ws/FlYL7+JN+rfmfKeMRLeudYR0AAHyHAB8mcrZGvHf5lsA6/m59bVC51HfqS2rz7wqQR/oCAAAAtBDgA1lng+8njFAGAAAYwb/eLgCQVhqtPTX/6uWvlhph/skylUbnL43AXyt7y/JhupYvH8T55T6ZCAAAITX4MKBUU/c4uCw1hT+7/NXC9ZU+txc3979j/aUyhUF0/O8wXa6sqe4H+7Tc3y3lKZUFAAB2AnwYXCmIL82/avlWraPmv13zHAbNuUHuci9GWvOvDTKYmlcqT7y84B4AgBRN9BfQ0qw5FxCUah+voknx9c421641KT8yGF+t+foVWvNt/U2kugbcoRb095TH7wgAgBw1+JNrbdYc1lqWmm7fYbSAZLbaz1R5ewL71uVT50Zr+VIvDO7oAtCabyndE5++e6IJ/WznMQAA99t+v9/faAEYxx1pGlybd3e5njZSWUpKA9CFWgaMa1m+VIZcvrXm7bm8cuUorS+Xd2+tfq6lQao8pfxb902q338uj7g8ufEB4nwBAGDbNgH+alqD+FSgEQcTLSOcx+lLQVop6KnlGa8/V47WvHPrm91TLy9meUkyGvsNAIC7bNumif7X1AboyjXdr40aHgbwuS4DtdHIS3mGZQq7G5TK9rVRyQX3Y7PfAAC4m0H2FtISQNw1qFhL4NLbdDtOn2t9UFpfy3bOHtjvngoeBal9VmohAgDA2AT4i+gdxXykYOOushiVnBE4vwAAeIom+gt4chTzO7XWtt/VCmGVmnwAAOCbDLI3udZRzEs1+rWRy/fprSOc94w6Hk7PLX/VSOdxfisOsgcAAHyTUfQBAABgAUbRBwAAgEUYZA8iM/fF1xqnzLEFAGBlAnxImDGYmjl4fZJjCwDAqjTRBwAAgAUI8AEAAGABmugzjNZP/vGOI58TdEwBAOA5avAZQhg87n/C6W8rlSM3LzU9nrZt2z9/zqR9Ums5Rj+mJS3b1rMPAADgCQJ8XperGR4lILwzuA+D33B+T9o31V5OjHpMS1qC9pZjMfI2AgCwJgE+Q8g12x6hOXepDD3lywW7Z/MdQSrQH/mYltTK11r+0bcTAID16IPPFGaqDd1reN8o89v7ad/21rSz69neK9YFADALlR3vEOAzhScvEGcCqScDvpQ7113aL0fW+8Z+ujJIfjrgdpMEAGZyZIBmztNEnyGs0I/5THD/9ouBo8LB82IrHNOS0cZDAAAYiWeldwjweV1u4LUZ3/rFo6u3XNBmC+7jUfFzaX6/NY7pXUb5KgIAwJ0E+c/SRJ8h7D/81oHaRhSXtSVwD9OMHuj3lm2FY3on+wEA+Ir9udDzz/3U4DOMsFa4VkP8pFRtfDyt5VN6pb/jvOM0YbA808UxrO0f6ZiW5I5pfLxSx6J0jqTSAAB8hZr8Z2y/3+9vhoduvuPtAPbt9R81a7mfNOs+mrXcAAAhzzT32rZNE30AANYycy2h4IeVaap/PwE+AADLmTGAmPnFBDAGAT4kuMGuy7EFAGBVAnyIzPjGnzaOLQAAKzOKPgAAACxADT4AAJ8RdtUqtexqSdebl5ZkwN0E+AAAfEI8enduNO+WUb5bRwI3YjjwJE30AQD4hJ5Au2VQ1loawT3wNDX4AAAf4Usi/1EKvvfpZ9Ls03ub53/pGHn5AdcT4AMALKy1n/hKWmrWW+wBemm/ldKE01tr879yjH4/YxPAHQT4AACL0kQ8rTfoPrse0sLjEP4fOE4ffACABQnumcXf399/dWcAjhPgAwAsRnB/jStH0wd4gib6AAALEXDmxTXEqU/mlcYs6ElTS8f/ahnzACgT4AMA8Am1wfKuTFNLB3AHTfQBAIAh6IsP5wjwAQAWoXkzwLdpog8AwHLUAgNfJMAHAGApWjEAX6WJPgAAACxAgA8AAAALEOADAADAAgT4AAAAsAABPgAAACxAgA8AAAALEOADAADAAv71dgEAAIDv2ratOO3v7+/J4sDU1OADAADAAgT4AADAa0o19GrvoY8AHwAAABYgwAcAAIAFCPABAIBXpZria54P/YyiDwAAL0qNIj8LQTiMRYAPAECVIPReM5QxdvU58ff390+eM+4PGIEAHwCAJjMGXTO/mCAvPK6l87KWLnd+xGlb1wdvE+ADAABDCGvxc7Zt+68gO/5/bXpqfamAPpy2/9sLI0ZnkD0AAGAYLUF5q6MBecuLBhiRGnwAgMmFgYg+zNc4sh9TAeGVx+GqZul7mjvPkaf2X2k7wlr3M9ua2pZ4Wvj/fX2p45BKlyqjLgEcJcCHwZRuiKV+YrM80LWU8+5tSd2UR99vQNndgdXT4gCh95q5bduj17ZSE+ldbRtGDVh7g+q7jsOVzdKfrJm+c/+1bkeuGX6rOFhPBeZ7mvC3mzpeqXRxGVuPNaRoog8DCS/+Kfv0PU2qb9joWsp597bE+c+y74C81PVx5ua14faU5F4APNlfOLeO8J5WOh6t/a1L+Tx1rPfALLf+O4/Dlc3S37rvXb3/3vqtl/Zf676d8RmOOQjwYRBH3866KQB8W+2l8FuOBDqzSAWqTx6HWrP00V9wvbn/9nWPvH9yZi47z9FEHwbQ0xQztVxq+p5Pro9Yalqt31hq+d7/58pamt/T5y233alla/ml8q/lB4zpif6xqWtQqDY9dx06685gILUvr1ZqutxahrvK1/Ny/qoyPNUs/ery5JZ94h4arufsM9abRisPYxLgwyBKD5KptCW5YLenP1gqXe4BNL5xltLntrn0/1x+qVqKXLpcWXL7p7Zveo4X8JxSU96W61wqXbh8y7LhOsP5cT77vDjfqwPmu14UPHntqwX3Lcv3Kh2Dq1vc9Rzv0e49uTJcvf9KeddesrXs+1KLgvg5ofSCr+V6EKbL/bu1/BAT4MMgei7epaD56TLEcg8cVz0MtdR+1R6OS/NLwUFrWuA9tQCw9Vp0ZJk9bSnwSs27Ith5+hrVG1yeDUZHeblaCxRXuVfcFVxetf9y+cQv5c6WKZem9TmnZVruWiOo5ygBPgysdoMd5eJfe6C9el01tZYDZ/PPpfW2HUi58xoZtzjYXd3MP6W1Rv+q4P73y3dnuGpdKa0B4FvHIefMvngqqA/TXLH/RmnVAG8S4MPARr5JPV17U8ov12z2qvxb0458vIBn3HE9qgmDo3j6nesMtQT3V++To831j+bfkv7O41BrQl5r1p16MZLrbnKFJ/df7j589gXL3S9o3nwBxLq23+/356RiJF99+9pS+1u7ccfzUjfJWrrStHB6ay1NnD7Ot2XdqT51cdpcuty6Ukr5t5QFeE+te83Ra1/LNaZ2PQrLmLqepvIsbUvJnffQ1q4HqWBzlwr2S/ebWpqW8s3wXDFDGVPuKnfvS/bfr/+8uKMsI+bf46myjLTNq9m2TYDPePzo5+XYAeQ9cY18K8Af2QzlnqGMKQL880Y69gL8+W3bpok+cA0Xa4A810i4Xqm1SC7t/u9dqkVOrgVOOL+nJU8oN722zlwZ4u3Jlac171S+rl1zEeDDwN5461xbpuUmmErf2gez5WZyx4PyEzcxN0r4Hr97WrUEqfxHby1/GBTHAXIctJdeBKTShesoBf659eW6uMTTSmXIdX9JlbGUd0s+jE2ADwM7ezE9EtzX5pf6k+bK0NJ3Mpe+t4xHtdYA3L0ON1FYy2q/Z0HoPVY7T+7We6+spc3ll7pvt6w39QKgtL5aJUkq/9T/W/dLT6sH5iPAB/5Ru+CP8ADyRCAOwP8a4R4Au/hZoDcQrwXhVzuyvifG0xj9uY9+AnwYRK3pe60W/OzyV+vpS3ZHmWr94uL/h+lLZW9ZPkxX2kb93wCe13rv6bnvhnLX+tr6aJfaxyPt21wz/rP5taa5en+Mtn8pE+DDAHIBXSngu3L5q9X6r8VpUv+/ev2tfdlq/eBSy4fbF68rd4PX/w3gea33np4uaLVg88n7L/+t9Azw+6WPYeqlfVwJUHsGiJftWV+cNpV37jkr1Yqhlndu/6TWzxwE+DCYWn+tlgeOM8u3urqf111yN7NUmvjfrfn39LOLl6vxQAhwnZ5r/NEXq083/SZ/XOPprcfkTLojzxRHy9/6HNY6/ej+YiwCfJjA2ebatSblvfmlakCO5lVbT0u+LemebMXQ8nCn/xvAu0rX6ataT/V0VwvvHS3dwnJl1CWg3dMvYrz44Qn/93YBgP+Wa4L/+7XdqFuX32vzzwT3Yb5Xtg7oLWMp3d3BfOph7K71AHCN1mvq2et7rvl+rvl1GLy3pIvvQbllZ3N3EBx3ybvb0+vj29TgwwBq/azCv3PBde/yKaW+XfEDROv2xHmH+ZdqKEr9Ikvz4/WX+pvF5Wntq5area/1s4vLrv8bwDuuqqE/ut7eebl07g3HPL3fHCeeJMCHQfT2e6o1sz/ab7C0np48j/YLa9nuo+u/s6/akbz1f4NvmrnFz5evSTM3fZ+57EAfAT5M6qlaB03KjrHfgJIZrw+zNvc+I26Z1bvMKEYrT82I+xBmIcCHST1143OD7aNJPcC4Up8RC6fXWsel8srlGadp7ZrW04Ut9W+19fBtAnyAC3mYAhhXz9gtR/MqpWntPtbbhUu/fGBnFH0AAD5Nk3BgFWrwITJzH0MPJ2WOLTCqUoBZ+qpI7jNs4f93qbThvC827Q6bxcfTf7/j++Hu7lojdwfLnZe/35jlhdUI8CFhxhvQzMHrkxxbYDSl33huXmp66dOd8f9L81L/X1Fpv6c+99rj7PJv539G7Ys8KbXzefVzEa6kiT7DGfmmBQBXu+Lb6Km0tWXdawHWowYfAGAiqdHSW5fZ5Wryv6JnH8YtH3apbg2ppujxCP21UfJz5cpNr60zV4Z4e0rlqeXRskypzKVj8cXzE85Qg8+Q1OKPZ9u27mOyLxP+AeC4IwH5nU3RZ9SzD+OAPAxI479bPnMXpyuN3h+ODZD7O7XO1LTap/Ra8k3lkds/uTxK04FrCPAZ1kgX/jv7R+YC3560T2otR3izDx8e3i5/i5Zt69kHAFc4WtsumPqP3n3Y0s3hzKfvUml6BlwspSvVzsf/T+XbkkfrvkzV4Dsf4R6a6DO02o3uCW8NftSa9k2tTe928Rv/EbUE7S3HwoMLcIfa/YG61D4M1fbn088mR9Z3tmy1ZvxntQ7E59yGfmrwGV7pLfJT6z8yr5b2qnxHkDo+uW0YfdtaHuyuyAegV9giKm5SfdTXXhDk9mE87S09YwO05te6ztb0V/IyHK6nBp8pzNa8+62mkG/vn95+jbN78sF4xP319oMwrCLuOx3+OzUvtXwqbe7Fa6p/eK7f+FeVjsnvl65VT+3zlr7nLa33WtaXOpZx3rlgPnWu5Obn9kkqTW6bai39UvOANgJ8pvLExf5MIPV2Tcid6y7tl6N9Qp92ZZD8dMA94oOOhzC4Rqm/dktrr1za3pZUX/wtt+6Lq1tv1fron11frfyt4wG0zneuwTg00YeLnAnu334xcFSpOWPP+AQzStXCfE24D768H4Dvefq+PetzwhFf2U64ixp8uNCRwY9mu2m3vvVPDaanxvc/VmoKm2qqCbCip+9jX71vtmxvz320tB9zL6jjtKPft+88V756Hs5KgA8XSd0IeoL70YOj3rLlanZH3sYnrbgfUn1EgTStXub09PXta9fTlk/77eniCoTaGBU5uXtXasyDXBlHcGerwq+3WJyNAB8q7h786MyAPKObpZyh3DGtDVoVL1PLB/iuu8dLcY1hRqla4lRrwDhNLc+jvwcvrZmVAB8qDH70LbX933LMW/JZlQciAHrVRtU/cl+pjdh/tny5LxWE98HS1xLi+2WuW2Np2dx21bpI5sqQWy9zMcgeAADwqjtejOdaQvbKNd9PBdphcL+nqaXLtfasLZvarlJepTKU1stcBPgAXMpDAQBPKdXu31UD3dqarzWPI+Mc9czLfe1GDf2aNNGHBMHJuhxbAFjD0ab7u68EuF/ZTv5NgA8RF8F1ObYAMKZcsJ57MX/0S0RPDNB3t6NlG3mbuM72+/3+HGgAruQhAt7ht8esWgayi6eHcn3Mw/ml9abyS6WpDZ7XOy03cF6u7LnBA1vzbU1b244zXKfus22bAB+A67l5wzv89pjZFf3EV/8NrLB9K2zDqLZt00QfAAB435Em9yGBIxhFHwAAGMjRIH314D78nB3kqMEHAAAY3OovMLiGGnwAAABYgAAfAAAYhibocJwm+gAAk0oFQld/0gqAeajBBwAAgAUI8AEAJlWqoVd7D/A9AnwAAABYgD74AADAELZtm7r1ScsYGKmxM2beZsaiBh8AYGKpwECwAM/bX07sf3JfA9h/ny1poZcAHwDgw7ZtE1wwhNlr72cuO+sQ4AMATC4MLFqCjD2oF9jDeMLfZvh3/JtNpYv/nVuWdemDDwDwER7wGdF+Xn6tBrzUhH8PyPd/h/sm7AoQpwuXLy3LugT4AAALKPXjFdgzshUDzpZAOp4fL9O6X44sw7oE+AAAizjzcJ+qRe15MWA5yx1dbjWpWvPdKNs9Ypm4hgAfAGBytc9u7f8uBWBXjsZvOcuN6EhXgN5P2oXBfdiUfjQjlolrCPABACaWq3lPNRFuCfRhda211z2/rTB97feVSxf/PuO+9rV0uX+rrf+W7ff7/TnQAFzJID7wjFKNZGtt5VcHOON7elqwXPHbIs0zwn22bfOZPACAmeUelHsG6PKwzdelPiN39rcFb9BEHwBgcbMMtmY5yz2xXMkbtctnWgRoTUBMgA83aenvVPv+aWnZUbSU8+5tifPX9Avgv80y2JrlLPfEcnfndWTdR8fFOLNsrOX5yTPW+DTRhxuEg6KULrz7BTJMG88bXUs5796W3CBSAF+Qu8cYSA/qSl1U/LaYkQAfbnAmwBScAtAqNyr+LK3A4A2pipVUmt+v77cV9uMPl0vlUXpJEM/f/x/mncsjNT2VPvX/VLl70/A+TfThZj1NmWqfXUk13S99NmVPX/pESjy99/+5spbmp9afK3tuu1PL1vJL5V/LD2B0+/WsdYAw+Kre30TvbytMn3qOiZ89Us99qfnxcqlnmNyy8bTWdRxNw/sE+HCj1jeatXS5YDcVoIYX4NTFPUyXuuiXbiKp9PF2pNaTW2/p5hFve8sNq7R/avvGTQqYmWsW3OPIs0Gpy2VLn/mW+amy1PLOVfDk0rY8x6q9H48AH27UelMoBc1XrP9M2tJN5IrypLY595KhlG9ufm56a1kAAK5Sqyz5/dLPKLla+968S+s4kpeXi+MR4MODas3XR7lIttxErlxXTc8N60j+ubS14wUAcJern8Vqzfqvzpt3CPDhQSNf+HovzHfedHJdC67KvzXtyMcLABhLqYtg+O+wAiH+d27cof3/ufGDcnmn8iutI9dlstat0jPTOLbf7/fngMC1WgdjKdUQp+al8q2lK00Lp+earOfKVev/3pImdWPIzatte0op/5aycJw3+cyop9VO7dqZMmIrobPXvaeum64pvG2Uc3CUcpyxwjaMats2AT6Q5wLMUc4dZlMbJLSUtjVNbrm3fy9n1/92+eEJI5znI5ThCqtsx4i2bfv939uFAMbk4gt8SW8XnqPrMJgn0Cv8+g/UCPDhQWcf7I4s3/Kplf1P+P9SzVWu71hL+iNlPKJlvTOsAxhH2J/1iut5nEfq+hpem8NptXTxv3PLxvNzaXP/z5W/VN5a2p5/17avJT2MzrhA9DDIHjzo7MW5d/mWwLq1SWpYhp5+o7Uaq7serp6oKWtZhzfusJbwN31lbX4q3/BlQm5wrVy6cB2lZeP/x3nGg3LF0+P7QUt5a8u3/DvOq2ffpMrgOr2OO+/9TzxXwFkC/AW0BFu5C9ITA4vdnT95tQB0hGOiySowmlLAd9d1s5Rv6zrDdL3lPDKmwL5cfA3vWffRe8AV2+fes64Rnm96OR+5igB/cq01sLm32+G8u4wWwD31pr5UK5Gaf/XyV0u9qHmyTKm8c+tP1Yzlyt6yfJiutI258qRqq2Z8+IAvOHKPePp6/JTUs8NKVt0u4Nv0wZ/cmZuTG9t9wqaBu1zTwTuWv1rc1LFWpqtf6qS2N1WmVHPLVLpcWeP9Ga4z93dLeUplAcaRazpeE15PWvPn30a4Fo5QBoCrqMFfSM+DQy5trr9bOC81Le7XFqdL5Z+blsozXn+uHK15P1mj2hPE37F8q9bz5+3gNAyaS11PUv9uzb+0L3qaqeaWB8YT3h9S02svOVvySt2fSvfO1EvJlnS5fx9ZNnVNTF3v4lZTpfLGzxi5FmupfON1nNk+LaqAFQnwF9EaNNTS5W66ua4Ae5rwZplKl/t3qaY1laaUV7zOUt4t+dzp7MuF3MuQeH6r1D48mldtPS35tj5AH6lpO6IW9PeUx4MkjCn32zxyfT2SJvfi8Mi03EvO3mVLzqYrLd9znTyzfa7H39NyL9+13vN78rnr+QpCAvxFtAapdwVEZx54Wmphw/9fXdN8d3CYKm9PU+3W5Y/eKHIvQu5wxYPj3S9ici+r7loPMLav/1a/vv2so/d5q9batTef1vzhLAH+ompvCEe6oNxVljdrVFOBd9xkMzc/F7jXlk/JNU2My9jTsiPOO8y/tXlkrYyl9YetOWpNN3NlqpU1zidcJvUmPrX9pRYk4TpXkTqH1FSwgq+eu09dq1ruAXCFWqVKTyXEkXyc3zxFgL+oGS8iLTf3O5vUX51fb7PHWjPQI2XLvdw58uB2tJVGy3YfXf+ZliO1/O5qYjvjbxP4nqeuVa6JjOiqZ0IvrniDAH9y8RvEWjP4XHPvcNtO3CEAACAASURBVF6uJrKldra3xrRWU52qWU1tc8s6R69Rfeom4GZzjP1WVqrRsN8AmMVVXTfv7gIKOdvv9/vz8AWQNsoLoBkI8AF4W+mFfM/L+jvzaZ22qi9t69O2bVODD1DiBgQAXEVwy93+7+0CALCG0Qf0BIA3tQ4ADWeowQcAAJaWG48qNdbU7/e/36+vfR2olk/rl4vgLH3wITLzhddvucyxfcao4xY4/vRyzjAi52XZrE3gZy33EV/a1qfpgw8ZM150Zr7hP8mx/TbHn17OGUbkvARy9MEH4FIzPngCAKxADT4AlxPkA/AWrQX4MgE+w0hdjAUJ4zjSr9oxnZtj/m2OP3dzjnGHu84H/caZhSb6DCG8ye9/wulvK5UjNy81PZ62bds/f86kfVJrOUY/prGW7enZ7iP5jHKMY6se81jP77xln7T8rlvnvekrx/+M1vPhyDmTy2Ol/eocu8ZV96nWNLm0K56jMBM1+Lwu9wZ//9TI229M7wzua59gaUn7ptyxG/2Yxloehlr2/5l8RtsnOasc81hvcF87H1YJ7mOrHv8zWratNU1PHrOcM72cY8dcdZ9qTZNL+/XjACNQg88QcjeDEW4SpTL0lC/1UHJFviNIvakf+ZjGamVqLfPZfGZ6YJ/9mMd6fo8t25NK4ze/riuCpquuQ6twjvW56j7Vk1fOTPcyWJEafKYw081if3v9Rpnf3k89b+7fLutRd9VO1GryR91fXzjmJU/VVo26775+/H+/+m+3NU2PK1oEzMI51u/J61L8vDPbvczLIVYkwGcKT16Az9x83m6adue6S/vlyHrf2E9nHyyeeDDZH5aO1BpfbYVjHrr6+D35oOr4v6PnGOd+u71prjLD/naOHTNCd5+j5/poxyjX9QNmpok+Q+jpyz6qMw9tb78YOCoc5Ci2wjGN7dt7xTY45vO78nyYhePP3Zxj5zxxXZr1/pXyxes46xPg87rSwHLh/BnsfQb3srf2y5xpG/ebYUt/4hWO6R0cc2bi+HM359h8jjzvjEyQz0o00WcI4Si48fRZpEb8bekjeXXfzLv0lm2FY3qH2jEf6TxwzL/N8e9z1Wj6V6xnFs6xObXct2Y8T5/sQgN3EuAzjPCCOtIFNnw7HQdmqXmp5VNpc2+9w//vaXOD2IxulnLmjmNuwMTcudqaT+mYz7LPcmYtf8/vPHc+1M6Fs9eSGcxc9iNKv93SAGRxmjCv3PWDf7Mv0q66T7WmqZVh1uMkyGcF2+/3+3MSM5o3L66zXthnLfeTZt1Hs5Z7NLPux1nLvYJZ9/2s5abNrMd3lnLnyjlL+WdgX95n2zZ98AEAAH4//fGZnwAfAAAAFqAPPiR4c7sux/bbHH96OWcYkfMSyBHgQ0SfoHWtcGxbBjHKPfiFzQ5n3he927DCNvMO5wwjcl4CJQJ8gEm0jmicGgU4DHJHqvk5MtBO7zaMts3whtrLwdVfDB715W0H5iTAB5jEmQdMD6drWaklx9nRlI3GXNeyj2Z6Mfiko9vuvATeYpA9gAn1PDzmHk63bfuv7x2H6fb/p6aFeabStSwf55FLU1pHattKaVexH/v9TymQ3//e/8TzRnC2LCNty1FPnK9H1rHCvgX4GgE+wGRaH9RrgW4u4MsFkHuafX4uXTg9lWecX5xvLa84z1TalWscteSg15HfxNMvBlPpUv8+su6W9eTSl7Y/t1zp5WVvWQB6CfABJtP6sJ4LjK9Yf2/avby1MpfSxOsVrPZ5oyVHbl0967tj+bDsqX8/EUTG684tf6WW68ZbLwZT6eKXeC3rPlKeUvp437S8hCy9vOwtiyAf6CXAB5hcLagZIRBOPQSnpJqTc85bAVuqHKWuArVz5OzyubK/FUTGaUstWZ709ovBs11JjqynJ+87rrW5FkqCe+AIg+wBTG7kYHgPVq5Y7mheK2vZJ2HgeKU7ugr0vAi6avkng8jWoP2JwC5cR2p7/Nb+V/h7u/sY2f/AUQJ8gEnED5SlIGf/OxUkh/PigCOucQzXU1s2bo6fmxaXrVarmaoVzeXRUu5VxNszWsBWK08sPl695U0t31uGu7UGiHeVNVz/CPvjDm/+zu9Y92rXLeB+AnyASVzR9LQ18Dsz7czyR9LUamNXfDjOvSAZSak8pRYaLbXcrcs/ESjf6Yr1tL7kePvFYOnFXc+6cy8Vr3pB2LLueP6Zsoz2uwbGt/1+vz8XD0bjjTVAWir4zfXhzc0vBRvh9Fq60rRS2Wu12Lna/N7lc+vf06Rq+1v2R63lRMt6SvkK7uBduondy768z7ZtAnzG5IcPwO/nfgA8T4B/L/vyPtu2GUUfABiTh0AA6CPABwCGJLgHgD4CfAAAAFiAAB8AAAAWIMAHAACABQjwAQAAYAH/ersAsJLat6BL32ye5bvHLeW8e1tS34wefb8BAMDd1ODDRfYgc/+Tsk9PpZslQG0p593bEuc/y74DAIA7CfDhQrka+hLBKQAAcAVN9OEiR5qL59KGTdBTzdFT6wzTh8uF6VLL9/4/V9bS/NT6c2XPbXdq2Vp+qfxr+QEAwKzU4MPF4qA4Zdu2Yppc0/24G0CuL3ouXTg9zj/1dyp9vB2p9cTzU+vPBdfxekvLlvZPad+U8gMAgFmpwYcXpGrjr8z3TNpcq4IjtdytAw3Gteu1oLs0vzSQYWtaAACYkQAfblRrvj5K0/BU8/U711UTlqU3CD/zkqN2vAAAYGSa6MPF4proUhP3N/UGzlfXdof5pcYNuDL/1rQjHy8AAKjZfr/fn4dZRjPbd81ba35L6UqD54XTa+lK08LpLQPipdK3DMKXS1MaNDCXLreulJZBCWsD+QEA35Z7HvK8cA378j7btgnwGZMf/jvsdwDg6wT497Iv77Ntmyb6wL+52AIAwNwE+HCjs33Kjyzf+om+8HNxpeA+/qTf2U8AtuRxRMt6Z1gHAAAcJcCHG52tEe9dviWwjr9bXxtULvWd+pLa/LsC5JG+AAAAAG8Q4MNCzgbfTxihDAAAsKJ/vV0AWEVptPbU/KuXv1pqhPkny1Qanb80An+t7C3Lh+lavnwQ5xd2eTBSPwAAT1GDDxdINXWPg8tSU/izy18tXF/pc3txc/871l8qUxhEx/8O0+XKmup+sE/L/d1SnlJZAADgLmrw4WI9Qfwdy7dqHTX/7eA0DJpz5ci9GGnNvzbIYGpe6365c9/lylbaTyu0KOjdhhW2GQCghQAfHnC2uXatSfmRwfhqzdev0JpvS7pUs/e71IL+nvLcFVTW1pk7xm+/sIkd+Txj7zaMts0AAHcR4MPFUgFLT1Pt1uWPBo655ux3aM23NZC+w57/U+t5i9prAEhLPZvVprmvMqrt9/v9OUEZzdvB0BGlAehCLQPGtSxfKkMu39xAcrW8cuUorS+Xd2+tfq6lQao8pfxb902q338uj7g8ufEB4nzPankpkXqRk1q+Vu7ctsR5hOlalm9NU0pXaqmQymO2awoAzzjSyss95Tj35Pts2ybAZ0xf+eE/tZ1f2Z9XG3G/lQL3OF0oF+ym/p17IRDmW0pXy7Pn36X5cTlq5R7tWAIwjt6uXxznnnyfbds00Ye3CO7HNuJ+6y3TXWMWHClDaz/4nvEMRjs+AABvE+DDS54KTgRBfUYfcT0OgEs19aVpT3t7UEIAgC8Q4AMERg4wc4MvjuxoGUuDTQLA1Wpj64TTYGT64DMkD/JQl/udlAYyrA2MuE9vHUCxNsheaZDE1kEJa4Pz5QaSbB34EQB+v/r9cJ/GOZ7z72OQPYb15g//6v7KT/JbLnNsv83xp5dzhhE5L+/V8qKZcwT49zHIHmTMeNGZ+Yb/JMf22xx/ejlnGJHzEsj5v7cLACmtI24DAMBVRh2sFlqpwQcAAPj/eoP82lgvLWPBnOkGoAsBIQE+w9pr8V2sxnDk5pFqheF4zsMx/zbHn7s5x3jK3edaa8vT0vrPtF69suVry7O35/OxaaIPDUoXzdy81PTUN8z3P2fSPqm1HOHNdP8TTh9Ny/b0bPeRfEY5xrFVj3ms53fesk9aftet8970leN/Ruv5cOScOZJmNs6xa1x1n2pNk0s76r3s97v/XEsF2oJhnqYGn6GlPqP1tDuD+3iE1twNpJT2Tbljk5u+H89Ryr9rudG37P8z+Yy2T3JWOeax3uC+dj6sEtzHVj3+Z1xV2/XV4D7mHDvmqvtUa5pc2pmOw9vnWu35Np4f7uvcZ2FLeafS59aReibtScO71OAzvP3N6Vtvg2vNqY7mc1W+I0gdm1IzttHUytRa5rP5zPTwPvsxj/X8Hlu2p7f/5gz7KLTa8T/riqDp6Hm1KudYn6vuUz155cx0L/v9rj/XwuC79KIlfL5tmb/nk/u7tGw4rWcdR9PwLjX4TGOWpnj7he6Ncr69b3rear9d1qPuqp2o1eSPur++cMxLnqqtGnXfff34/371325rmqutsr+dY/2evC7lapJnu5f9fs/+PlueE3tbBbbmnavVP1rOlnx4lgCf6dx98T1zkXq7adqd6269WbR6Yz+dvQE9cQPbb6ZHao2vtsIxD119/J58oHH839FzjHO/3d40V5lhfzvHjhmhu8/Rc/2tY3T1uXZWqnl7rBS8l8rckndpHUfy+spvbxaa6MNFzjy0vf1i4Ki4uVcodyOY+S3vlU3QHPP5fbFJouPP3Zxj5zxxXZr1/hW781y78mXeEy+nr1qH3+IY1ODDheILW8vFfbYbZU//s3jbDMLyb445M3H8uZtzbD5HnndGcNe51tLnPpwfv4SJ/53q8x6XL1W2VLeJXH6ldZTK2dI/n3cJ8OEiuYtjSepCOaresoU3yDP5rKZ2zEc6Dxzzb3P8+6z4QvduzrE5tdy3RjvX7z7Xcs3pW+e35tmatnV9LdOOpuE9AnyoSL2Vjd+Glm5kubTh/1PrC9PGb1BnuZDOUs7ccUy9Cf/9/neAmrh/Wi2f0jGfZZ/lzFr+nt957nyonQtnryUzmLnsR5R+u6nzpRQE1a4fpTRf8tXtrrnqPtWaplaGFY7TqBUwo5WH8Wy/3+/PSQL/MeuFc9ZyP2nWfTRruUcz636ctdwrmHXfz1pu2sx6fJX7fDl+vzVenoyyT1e0bZsafAAAgJEJiGllFH0AAABYgBp8SIj7srEOx/Y+qeaDozUpdPzp5ZxhRM5LIEeAD5FRAhGu59h+m+NPL+cMI3JeAiUCfABOK31zN5wGjKX23e7Y1795/eVtB+agDz4AwAeVmnnvAez+qdbaN72/4ui2a1IPPEWAD8ApqQfX1mnAPL4c2APMQoAPAPAxvd1mci/otm37Z1747/D/qWlhnq3pUv8+su6W9eTSl7Y/t1xuO46UBaBGgA8Ak+sJROI/4bwRnC3HKNsxsp7gvnZu5Jru7+vY/8R918OxOlrTxeN7tKz7SHlK6eN9E89PrTvs7nC2LM7v52m5wmwE+AAc1vuw6eH0ei2ByO83T5/qs2UZaVuOuvN30ltzH58rV2nN8+x5emQ9PXmXXoAc3W+5QQ9dP4EWRtEHgImdCb5WCIbpl2r+HUqdF86V/xW+LLk7+Lb/gVYCfAAOix86U7WDPpH3nN6m16XPo+WaDu/iaWFz61S6XBnCdC3ru2P5sOz79Nz21fJv3UepMoT/z5XhrK/9Pt/cvjvWvfrxGpF9zmy23+/356QF4AoC/Pe0BIGlmtpSgJsLTFsD2Fxw3bq+2nl1ZPl4n8QB/JH8e/dRbR2lf1+l9qJnL3NtXurc6n0BUprW+qIll+bMelrSt677qm3mOe5h17NP77Ntmxp8AFhBaxB4V5PiO7oKpAYsu3v5J/t5pwLElDubf+fK3nIOPTmtdIyeWs+V676iLAApAnwAWFCtefrTAUNrs/04zdGay1IT+yP53aG1D/cIZQVgDkbRB4AF7TXXowSHpfKkgtuewL51+bv2yVOjmxtFHYAaffABuIw++M9rGQE9TvdGn+pSmWq12Lna/N7lc+vf07zdz7u2br8jeJ572PXs0/ts2ybAB+A6Anzu5nwC7lRrKeP6c57r+H0MsgcATMNDIfCEllY/MCp98AGAKQjugbvlvm7hBSOzEOADAADAAgT4AAAA/1+uFh9moA8+fEiueVlp5OlZRm9uKefd25Ia+Xr0/QYAlLmfMxM1+PARpTfR+00r9Y3oWW5oLeW8e1vi/GfZdwAArEENPpAkOAUAvmqmVowQEuDDB+xNy1r7k9Wa8qduemHe8bQ9fVyGcB3x9N7/58pamp9af67sue1OLVvLL5V/LT8AAKjRRB8W19NvbNu2pqb88b/3dex/cn3Rc+nC6XH+qb9T6VPbHK8nnp9afy64jtdbWra0f0r7ppQfAPAsL9qZkRp8WFjvoDCp2vgrHClDLLctR26+rQMNxrXrtaC7NL80kGFrWgDgWYJ8ZiPAh8Wlaq9DVwXNd0g1X79zXTVhWXqD8DMvOWrdDQBgFF5Sj81zxPoE+LCwVKA4+oW9t4xXb1McxF/9kqG3y0SpKwIAjMCL6Hk4Vuvbfr/fn4ML31AbPO/3a6s9TrUCqKUrTQuntwyIl0rfMghfLk1p0MBcuty6UloGJawN5DeL3LGacVsAqHONn9dbx845c59t2wT4wPjcCOYhwAf4hplfRvMfbxxHzwX32bbNKPrA2NwEAGBM7s/zcwzXI8BfVGkk79SfcN6dZTLwyhjOHocjy9eWyZ2PpVH1wzxb8z9TxiOeOO/9tgB4kpfva/Fp3rUI8BfU8h3z8Bvh8by7jHYj+PKF7Oyx6F2+JbCOv1tfG1wu9Z36ktr8u86Hkb4AAABnCe7XJMhfhwAfF2ludzb4fsIIZQAAgDN8Jm8x4We9etKnpv9+baN/p9LnRjFP5Z+blsozXn+uHK15p/JdLdArjdaemn/18lfrOXfuKFPt/I//n+pGkCp7y/Jhup7f15fOdwCAL1ODv5De72u3NOWP/51qSh2mCYP7VLo4jzjwqOUZlinsblAqWynv1LIrNU9KNXXPHc87lr9a7ji1nKNXr79Upvi8yqWr/Z7C7YvP2fjvlvKsfr4DcK/WZ83ceE8zGnUsnZn3KfcS4C+itz/UXUFZS56lYLJUOx//v3Wb9yDmikHYZlba76X5Vy3fque4vikMmlvO3d7yxi1XYrl5zncA3hbeI0d5oXx0/U88b7S+NOldhm/SRH8h8Q+/5UIw0sXhrrLUmvffvf6RnW2uXWtS3ptfHLTe1dS+Nd+WdK3n1xVqQX9Peb54vgMAeS3PGYxPgL+IXDPdGbWUPdX0+cn1zyi1XT1NtVuXP7rvcs3Z79Cab2sgfYe4u8vd6wGAJ9XGrym9rE7NS1UQxOl6xqLJza+NpxOXM+5qWipna/lz81PTBO3fs/1+vz8HfD25H3KpRrJ0cQin19K1XnRz03PLt9RGtqwzzu9sLfboSvs1lNsPvcuXypDLt6VrRiqvXDl6zsdSGUvrb7mxt6y/dd/Ey5TyePN8L70IAmBuPdfzWmCe+/eeLvWiu1TB05O+VlFUK1Pr+nqWK6Vt3d7WMpQ8cc/2XHCfbdvU4K8q96Mp/ZhS866e1jO99v8zeR/Nf0a925kLkFuXbylDvJ6ePI+eBy3bfXT9d56bR/L+8vkOwDhaAufaMqVAPLd8S5e51m51cX6ty+3LtpQpfibqWUdrGfgOAT7wX556q+rt7TH2GwAruOte1vIS4cz6Uy8gWpr7t5SpNy2kGEUf+C9PBY+C1D7btgnuAVhOa237XUHv0fzifvHuz4xCH3wALqMPPsC6evpxp6TGj8mNVfP22Eu5MQRqY/HkujrWxrUqTS814W9ZX2u3SK0457dtmwAfgOsI8AHW5pr+30qD3M1GgD8/g+xBwsz9nVwsyxxbAABWJsCHhBmDqZmD1yc5tvfxRh6Ar6l9fQieJsAHAACa9HxT/StW2BeO6ToE+AwjN9AIYzjyzXrH9Ds8GAB8hyB/LY7lWnwmjyGEwWP4qZFZmiZ/yf65tpbvuP5+jukXeDAA+Cb39Pm5h69HgM/rcjXDIwWEpTLk5qWmx9NKwXJP2rfUyj7yMY21vLDoebFxJJ8Rj3GNBwOAb9pf3s90z+K/PTlqfvyMM+Mzzyw00WcIuYvLCDeOO4P73GdVetKOIBXQj3xMYy1Becv+P5PPaMe05kiXDQDWU/qeO2OJj5NjtCYB/mBGC3xG8eZ+KQWkPcFqzyirR4Pgt8+fniD17bKGavu7dZvO5lPafyPtr9/PQwEA/3HkpTfPe+veXXuW5loC/EF8uTas5Qbw5H45e0Pag7Q3bmx37qcrAuCzy5x1xTG5q6a9VpP/xWsDAPNy34J36IP/sr3vSTgI2Rf1NHUf2WzNrM8qnberHNPQE2UfsQsDAABzEOC/SGD/b6V+5+H80Z0J7md6MRCPip9L8/vNf0xjVw4oNNMxBwA4Q+vE52ii/xIP9/9tD5pmH/yjNjhebpkZtrO3jKsc0zvMcswBAJiLAJ9hzB7wxOXvDe5XDPpW254r1I75iucBAEDYCtKzzn0E+C/wAD+X8HudcWCWmpdaPpU2/H9qfWHanhH46Zc7jrkBE2ufN6zlUzrmji0AXGvmsW08F9Br+/1+f06cZwnwxzbr8Zm13E+adR/NWu7d7OUHYG6z3odmLXfNqts1gm3bDLL3NCc0AADwVWKhewnwAQAAYAH64EPCzH21KHNsASB9P1SzSqsjg+U5554hwIeIC826HFsASAdn+6dtv3SvbBkkuWV6anDd3Zm0M2gtv3PuOZroAwDAR+RqXuMvwqyutJ25eanpqS/j7F9Air/E05N2RnvAnpr++x0/5/Z8c18jukKu7Felf5IAHwAAPiRXY/qlmtTStvbsh1zQejbtzFLB79Fz7shLkCOBd++xGPnYaaIPAAD8Y9SayTftgeZd+6bUJWBWZ5vfp5ZfoaXD3QT4AADAP0aunTzibEB4dz/xUvlGPRZvljk1hkHc3D88Zrn+/7nyzj5Ogib6AADwIT19zL/uTHDfuuwqffD37Ui545wLm+/HQXwY3Mdpwmm5PFNpZzlGavABAOAj9iAlV0s5Qw3l03KD49WW+cK+bH2Bccc5d0Wf/BXHRRDgAwDAh4QBVzyd/1Zrvp0SNw9fcb8eGZTuqnMurGVvGYl/xf1fIsAHAICP+VrQE8v11U41z84tn0qb+5Rb/Lm8VO3z6sfk6EuBuNb/yi4TK76A2X6/399qGzWyFU8igBLXPQDeNOt9aNZyX602IF4o1R+/NMheqgVAnEdq/aMOvLdtmxp8AAAA7pXrc197kdE7r6VffS1N+P+W5UdiFH0AAABYgBp8+KDcm9LcACWp5k6jainn3duSavY1+n4D4Fo9TXhTzYNL996r7mOz3NuvMMPnzVaWGoOAewjw4WNqo4yWPmEyw82xpZx3b0uuvxYA39AzMFjuvvv75e9XV93HRru33xX4uQ/zJZroA0VuigDQp/XemQpo3XdZTeol0kgvllajBh8+JPdZllr61PTfrzxSaWpaqtlhmC61fO//c2UtzW8ZVTU3ompp2Vp+qfxr+QGwvpb7VTwvXrbn3hunz03L3bNyrQxyZSvlncrXfRDaqcGHj+hp9rZtW7Upf+rf+zr2P7m+6Ll04fQ4/9TfqfSpbY7XE89PrT/3UBGvt7Rsaf+U9k0pPwC+p/SC/uy9N86j5Z6Ye2EQ36tb7vdx3qll3QehnRp8+IDePm2lN/JnHClDLLctR97u12r8w3ThemsPG6X5pYEMW9MCMI8r+pWfWb5l2ZaWAaX0cVDesr6We5z74PxKx9Bge/cQ4MNHpGqvQ1cFzXdINV+/c101tWaJZ/PPpTVwH8BcagPotS73lrvK0HofHWEfwGwE+PABqUBx9Jtmbxmv3qb44ePqlwy9XSZKXREAGE/qPlLq9pVabhQtZUpt75PrZ0wzPoPObvv9fn928nOc1IygNnje79dWe5xqBVBLV5oWTs+VL1euXL4t6y4NnpebV9v2lFL+LWWZlese8DWlQedq6Us1/qVuZPHyR+69uekt99hUuVrXGeeXugezhtyznGN8jW3bBPhPcwLDcX4/c3LcAIDfzzPB3bZtM4o+MAc3BAAAKBPgw4edHZ32yPK1ZbZt++dP+P/SCL/xp35a8gcAgNUYZO8jSp85ubt/k/5T43r6sz0twXfvQEO5voet6QEAeI9WmtdSg/8R4fe741Fc7/5B+cGyawm+AQCAY9Tgf5hg6ltKo7Wn5l+9/NVSLUPeLhMAALxJDf5H5Zoop/o+x/NS08I8U+lS6XPTUnnG+ZaWKeWRK8PqUt/fTTWFL/VzP7P81cL1lT6/E7ZY+doxBwDgewT4H1MLblsCuFzt7T49F1SlgrLUtFSeYZnC7ga9eeQCwy8pBfGl+Vct36q1P5aaeQAA+DdN9D8m1XT5ynyPpCkNAJj6fyrwa82jlPbL4vOiN2hOLX+meXxqsL2jeQEAwFcI8D9qpCDpirL05DHStr8h94KktWVD6/JH93OY/9NN/wEAYGYCfIbR0iQ7Ffz15nEk7exKg+LFf6dq448snxJ3lYiXy42bUNqeOO8w/1TNf6oMAACwgu33+/15yH3OW0FFqYlzKQgKp9fS1UYur03PLd8yZkBrHlfUMH/JU+erYHttji8A8Pudr6CjbNs2Af7TnMDMQnDPVRxjAOD3E+Dfbds2TfQhNvMgfFdeHJ+60LqgAwDANQT4kDBj0Dnzi4mnzLyPZjwnfz9v5QGAMs8J1xLgA58y401k5hcTAAA8R4DPMFJBzIzB2KqODE7omH6b2nsAgGf939sFgN/vfz/JlhvNn/dt2/bPn1q6388xBQAgz7PhtQT4vC5XMzxiQFgqy5F5qW+5twTPo8iVdaZjyvX280LtPQDAswT4DCEXCIwUIDwR3Ie13TMFwalAf4ZjmtLSMqGnBcOXhIH96McZAGBF+uAzhRGCpVLQsfJs3QAAHKpJREFUfSQgj5e5IiB6ez/11Nq+XdaUlqA93L7c9t6xbSPur5igHgDgXQJ8pvBk4HBlILUHgE8FZ3fup9I2HFnvG8Fg7TjUjlVrme845oJnAABqNNFnCK3N2GfyhT7IpabYKx7T0BeOLwAAcxHg87rcwGtHPss2irPB38jBYzwqfi7N77fWMQ2t8pICAIC1aKLPEPYmza0Dtc0gN4hey3Jxuqv76h/Ru94Vj+kufIGxwvYAALAGAT7DWCloSgXovcF9+O9Z98es5b7bCC9sAABYjyb60GgPysLgLJ7W8+m03LJxrbfm4Otp6eYAAAC91OBDo1Qw1lrDnkoXLzPrd+NXEr5kSX0Or9TdIG59UcoHAADuIMAH+P9qL1laBhZsyQcAgH/zfHQtTfQBAABgAWrwIUG/dwAAYDYCfIhoJrQ2L28AAMZhjKJrCfCBz3DzAABgZfrgAwAAwAIE+AAAALAAAT4AAAAsQIAPAAAACxDgAwAAwAIE+AAAALAAAT4AAAAsQIAPAAAACxDgAwAAwAIE+AAAALzi7+/v7SIsRYAPAAAACxDgAwAAwAIE+AAAALxi27a3i7AUAT4AAAAsQIAPAAAACxDgAwAAwAL+9XYBgPtt21b8BEmu79Pf398/80b/hElLOe/eljj/2n4HAIArqcGHxbUMXLIHoX9/f//8ieeNrqWcd29LnP8s+w4AgDUI8GFxR4NMwSkAAMxFE33gf+SalodN0FPN0XfxtD19uFyYLrV87/9zZS3NT60/V/bcdqeWreWXyr+WHwAA1KjBB/6xbVuxSX+u6f4eoO5/cn3Rc+nC6XH+qb9T6ePtSK0nnp9afy64jtdbWra0f0r7ppQfAADUqMEH/pGqjb8y3zNpc60KjtRy12r8w3ThemtBd2l+aSDD1rQAAFAiwIcPqjVfH6VpeKr5+p3rqgnL0huEn3nJUTteAADw+2miD5+UGi1/FL2B89W13WF+qXEDrsy/Ne3IxwsA4AzPN9fafr/fn536HN/FrrOPrtVS+1tKUxo8L5xeS1eaFk5vGRAvlb5lEL5cmtKggbl0uXWltAxKWBvIDwBgdp7z77VtmwD/aU7qOvuImHMCAGB+nunutW2bJvrA2NwIAADWZXDhawnw4YPOXkiPLF9bZv9EX/i5uFJwH3/SrzV/AABYlVH04YPO1oj3Lt8SfKe+G18rQ8/o8r4rDwDA6tTgA7drCb4BAIBz1ODD4kqjtafmX7381VIjzL9dJgAAGIEafFjY3tQ9DHJTTeFL/dzPLH+1cH2lz+2F343XLB8AgK8Q4MNHlIL40vyrlm/VOmq+mnkAAPhvmujDh8VN2nuD5tTyZ5rHpwbbO5oXAAB8jRp8+IhUU/WewL51+bB5fG/5Ui8MnuwCAAAAM9t+v9+fh+fntDY//jL76FqlAehCudr83uVLZcjlm8qz1iUgJ9eKQGsAAIB3pZ7zPftfZ9s2TfRhdfEF8+z35Y9cgFPLpEbkP5pX6/oAAGBlAnyIzDzq+hVB7FNvUb2tBQDA8+C1BPiQMOOF5qoXE09t+4z7GAAARmaQPYbj2+UAALAWrTefIcAHAADgFSr2rqWJPkPaa/G95RvHkQHxekbHBwBgTZ7rn6MGn2GN2lS/VKYj8+Lp27b982dEreXLfct+1O0CAOB6gvtnCfAZ2mhB/hPBfRgQj7TtKblAP1fbL8gHAPgOwf3zBPgMbw90RwgKSxeoK74PP+sFMHV8ctsy6zYCANBmfzb03Pc8ffCZwsw1v/vF7Ymyv71/ei7kb5cVAIB7COzfI8BnKk9cLK4MPJ9+c3nnukr75YrWCwAAwDma6C+qZQC0sFl1+HeuT7Ua1z5ng/sZmjWFg+fFWscdAAAArqEGf0EtwX0YlIXpc03JZxjwbUS5QfRalovTxcfpLS3rDsdNSJ1ro7+4AACAGQnwPyYVOAre75EK0HuD+/DfbwfFvevPDY749nYAAMCqNNFfzNFm3allap99i4O3UpP/VV4gxNuXmtb6ffjSsql9O6Pwk3+l5vwAAMB5avAXcmWf7XDk91pNdPjt9rBZdi7dzFLlb61hT6Vr/Uze7PsNAABSPOdeSw3+Iq4Ons/k5UcKAADwPDX4C0kN6BYqBd5P1q6PMlgcAADASgT4i2gd0G2EpvMzBPWz9nkHAICZrNCNdyQC/A+KR81PfcYsHsk9nJ9bPl62tJ6RzVJOAACA0Pb7/f4ENM/xhgoAAODfxEfX2bZNDT7jSDWLb/2xuzAAAABfJ8BfwB4YzxzgprYh/OReaRkAAAB8Jm8JowX2vYF37gVFagyA/f9hP//Rth8AAOANavAZQi5IDwfqW6GlAgAAwF0E+IvJNXUPp4X/z42Wv0vNa8k7le+ZwLwnj54WBKltsZzl3l7OSywAAI4wiv7D7hoMLhVopwL4UpBfShsHKK3pS/nE+ZW2reVFg/OYVWitAgB8hef46xhFfzG9g9GV+ry3/Mji79zntKbJBf+pMobzXBBYjXMaAIAjBPgfcFewUGve37r+/UVBqqVAafmWdQMAAHyFUfQ/pLcm/erAueUlwB7o99TOG0kfAADm5Dn+WvrgP+zOPia9A+Ht01oD71LeqfyODrKnHw78L78LAABK9MFfTK0pe+v/z+R9NH8AAADO0UQfYAKtg1oCAMzE8821BPgAAACwAAE+AAAALECADwAAAAsQ4AMAAMACBPgAAACwAAE+AAAALECADwAAAAv419sFGNHd32K8M/+/v7/b8gYAAGBcAvyMGQPlu19MPLm+u7dlxuMLzlsAAEoE+JwyY8Dx9IsQxuHYv2/GawYAwCwE+MDSwqBecPk+xwMACHkeuJYAH1jWtm1uGoMJj4fjAwBwLQH+AXsNVOrBtLV2qvZgm8tH7RfUlX6jjOPv78+xAgC4kAC/Uykwj+fl0tb6Aefyac1/FF6E8CbHfQ5hkA8AfM/oMc1sBPgdaidf64lZe6DN5TPTie9FCG9xvOeT+t0CANDv/94uwCzC4PHJ2qZS8Dvqw/CVL0KOzB91v3C/kX8XlKnJBwA4T4DfYQ8ennoQza1j5IdgL0IAAADeIcDv0BMoXhFY5l4mPPmS4QgvQgAAAJ6nD/4Nvl5r/MaLkFReuems6chxzr0EivM5eg6dWS5VjisdWYffEgDA2NTgXyx8AFaDXCZY4G37+be3OCm1mjmT/1PLXb2Oq/YDAADPUIPfKH7oz43evv8/lgr8S6PAx+tO5Tvzw3a8P2beFtZjVPd32O8AAOcI8DvURm1vHTn+aD4zPPR6EcJq4qbsqfM7TJM6/+L5pU9IhvmWppe6F8S/kdRytXXEv78j+8FvDwDgWQJ8LudFCCuJX0qlXjblXmzFAW8YLJf6+Yd5pVq75FrA5NaRm1ZaR5y+Zz+UthMAgPsI8AEu0BLQtga78QuDnvE8UgF5bR1Xf/FCUA8A8A4BfoYB8oBRxAFzrvl9qGfAT4ODAgBvUTFwLQF+wt2fplrpJBYMsKKjn9y7u1m6pu8AAJRsv9/vz4PiczyY19lHHHE0KE/JDWbX2te+pFT7nlq2NlheS7ly6UrTS034W9bX0sog5rcPAHDctm0C/Kd5gK2zjzjqK+dObpC72a2yHQBAO/f/62zb9vu/twsBAAAAnKcPPsBkck3kAQD4NgE+sIwvDUC32jZ+5bgBANxJE31gKVd/0537Ce4BAK4hwAeWJMifg+AeAOA6AnxgOX9/f2ryJyC4BwC4lj74wLJK333nefGxcBwAAK4lwAeWlgoi1ey/Q0APAHAvAT5TqzXxjT8ltqffp8fL5qZfUc478j2jpUy5/dea/0jbGxq1XAAAcIY++EyrVgu7B5ip/ti5AO+uwG/EgLJWptL+AwAAxiPAZ0mp2uMRg+xRnd1/cUsJAABI8Yx+LU30mdLRADLXHzt3YUnV+odN21PlaKkZj9PF01LriMuTK1dpWk85U1JlPpoXAABwLTX4TOfKvt2lFwW5Juph8BwG4C1N2cO0e7rUtNQ6dnvaVLpcPrm/j2rdZrX4AADwHDX4vC4XXO/iWuMra4vP5HW2BjxUCpBT/z+6H54c+E5gDwBAzcgDM89IgM904sCx59vabwW4tXXeWaaW0e9by9qy/1JpXLgBAOB+Avyb9dROf1WtiXfp/7nAMRXUPh1k3lXDHvfJv2KbUvv57f0HAAD02X6/35+H9vvUminb9//WGuCnljtSM10afC43vWcwu6PlaRkcL1XOljKkAvZamUtprt43AAB8j0qk62zbJsB/wtHg9Uvso/u5eAIAMBrPqNfZtu3+Jvq5A9Yy6rYD/R2pWmrH/zounAAAsL5bP5PX0qw4/NRWPA84Z9s2wT0AAHzEUIPsrRqEqJ1uM1Prjdk+AacffJvZjmvIcQUA4LYAf681bH1grjXlTwV/pQG9wlHABTfcYcZzaeYA9imOKwAAs7qliX5Pk+C9CXFOrun+vo79Tyr4D4P8ON3TdEFoY98AAAAcc3mA39vfN+5/fxWB4rwcOwAAgH63NNGPa8lb+p8/HdS90Wz/zRYEM8h9i75nWS8HxuKYrufMMQUAiHmOuNblAX58gEYdwfutMo24L0aQCuZqI8CP+LKkdr6XXiy1/FbO5P+0VY5pSeklROuxGPUamXLkmAIA8JzXRtHfHxRTD4bxvLjmuzR4Xm3Ztx5C1Xrl5YKk/djF58ioQWCtXKntSA0YeUf+T1vlmJbUXlS0HIuZtrv3mAIA8LzbA/zcA1/pQbC1Cf+ZaU9S61VXOk/ClzYjq3XBqJ3zte07k/8bVjimObXfbuuxmK3bTssxBQDoISa61ms1+F+h1utZgoy62fbRaOWNWxCN8vsdbT8BAPC8SwP80R54f7+2MsVN+Hs/81dLq9brGi3N2Z8692Y+bk/so9b9M9IxrZUjThd/kvNtd5dh5nMeAOArLv1M3ggPubHWQctS/fV5Tm6/58YuGPFc63F3UDhC0LnyMe0p6wjH4io9xxQAgOddGuDPJvXgfeTB3cPtObla3Frri/DFzEy+ENx/7ZjmnD0WezeeEa4xR48pAADPua0Pfm5guXBa+P/aiOKpeblpZ0fNz43uffQBdoURtO8WjkkQT29dfgZ3N+0eqen4V45pzhXHYrR9cPaYAgBwr1tq8FOfqEtNix9+42B6nx+ny+WT+/uK7SjV1Nfm7XnFeV9RxpXEx3y2fZMbGT6engqQasuezf8t4e9nxmOaEga5uc/9tRzrVPpUmtGseEwBAFZxSw1+7oGvFgTH/z9a6/VkzWXLg7har28oNTsvzW9Z9mz+XOuqY91y3AEAoNWjn8m786E1buaf0trcvuUFQSpNablRmk0DAACwplcG2Wup9a71yT8iblKaalovAAcAAGBGl9fg5wa5y/W93/9OBfOpJu2lWvhULX5qHa155uaVyu0FwXeM3E+a4xxXAABmtf1+v7+VAtLRA+zRyzcC+wgAAKDPtm3vNNG/i8AQAACAr3p0kL27+OQcnNc6CGWYPpWu9WsZpRdyud+03zoAAOQtEeB72IdzUmNXtH6RIpb7okU8rfYpudQ6ctP5jy+9qPHCBwDmpxX2tZZqog8c88RFVXB+v/0Guf+p7e/ai5r971KetRc1PdN7jfYw4PwGAN4mwAe6XPGWddu2//liRjwtnFfLJ5VXuGwp/5V4UQMA8G1LNNEHnnFVE6owSMx9JjOc19LkP6y93oP53KczR6v5fUO4f87k8fv97ydEw2nx+kr5pPIKj2Et/3h6rnzxeZHrDlLapp7PvjrfAICnqMEH/kupT/bdgUqc/5n1CaryrnxRE+dZOndyLTRSXQDCIDkMyFNdBeKXO7lpqTzDbQm7JZTKVso7tawWDwDAU9TgA//oHVyvpz82z/rSi5qWlgGl9HFQ3rK+lqBdYA8APE2AD/x+v/9tWlwL0noDxZb0ms9fw4uaf7trO2rN++9ePwBAjgAf+J9B6eLpvYF8Kq9U/+W4qXRLf+bUcqVla323V+NFzf/qLfPV5R9tfwAA69p+v9+fB4//mLlJ5ZPH0X76DsHJPHKDxZVe1JSa8qekXtTk1pObnytfadnctJbpPeU5ss44P4PsAUA7z5rX2bZNgB+b9QR7utz20zfYX+twLAGAEXlGuc62bUbRh6/bPymX8tbFtlSmOE2uS0Bt2S9x4wQA+AYBPnzciIFfa39pnyFrM+IxBgD4/TynXE2AD0ylZeC4luW9FAAAYDVG0T+gZUTu1lG7ez9nNdMbLvtpPqlBwUoDh9U+F9YzYNrZke5bBl0DAICVCfA7xYFmKvBsSbNP713XLOyn+aQ+E5aatk9PpUl9Zix3nFPLXtFXvPW8ump9AAAc53nsWprod7ry5KvlNfOJbj/Np9TKolQ7H///6EX6yYt7yyB+AAAwGzX4J7TUDF4VtMz8Zst+mtud+7Pl2F/VjSOXxjkDAMAq1OAfVKv90/z33+yndbTUeNf65B8Rjpa//z/O2zkEAABq8A+rNUe+umZ6VvbTHHKD3IXT48A9F8ynBjws1cKnjn9qHa155uaVyu38AwBgBQL8G9wxcNiK7Kex5PZ97ZN0Lces97iezTP3UuBsuQAAYGSa6E9A4NvGfpqT4wYAANdQg9+p9L31+PNfpTRhXq2f9ZqJ/URN3PQfAAA4Z/v9fn8esP9j1qDx6XLbTwAAwFmez6+zbZsm+gAAALACAT4AAAAsQB/8hKu+3706+wkAADhD8/xrCfAjd59gq/QxuXMbVtlHAAAAT9JEHwAAABYgwAcAAOAVuv1eS4APAAAACxDgAwAAwAIE+AAAALAAAT4AAAAsQIAPAAAACxDgAwAAwAL+9XYBIPVpjHDa39/fk8UBAACYkhp8AAAAWIAafF739/eXrMXf58HKcuc+Y3ANAgBmIsAHeJguKPNwrACAmQjwAR60bZtAcSLhsXLsAOB67q3X0gefIaR+2H7srGTbNgHi5PbuRLpVAACjEuADPERwPz/HEAAYmQCfYYQPzh6iWYma+7WUBgYFAPq4p15LgA9wI8H9mgT5AMCIBPgP81BYJhACAAA4RoDPcAT5AACwPi0dr+czeS/Ya/FXPpn3Vgo925hq2bDyPmJOPed27+98pd/AkWvAE+t449q7+vUeABiHGnxutX9SqtYtIXxQ3/+E02Ekd30ubT/vw9/B27+Bo+t/IqBtfcnSu8wVWq99APBVXoDfQw3+S8IH96+c2LntzU0Pg6iv7CPmkXoJ5Tz9llRrrNT1TJAPAP/N8/19BPgvigOEr5zkqe3NbfsINZhQUgvurhavI/x/eLMsNffPvZTI5Z3KN7eNPS/ycr/tcFtKy9XWEZc/Nz81rbcr1deu4wBwhPvl/QT4A/hqc/Qr+ifnHK09s5zlrvgdnn0rnStDHGiHzfjDIDZs6p9bLs6zlHdLPqn5pXKX8i2l6VlHan+kXlq07s+c3nEZWs3yO7Cc5SxnOctZrnU5gf39tt/v92dHc7XSj78UFOTyco4yilxg+/v1n9s9+adas/QE8C3/z9Vo515C1ra3VO7WFwdxmc6UPy5TKZ/Si4zcNqfW35IHAMAVtm1Tg89zjgTxX2vVwDxywdzd7lpXKZC/Yv3xcmHgn8uztUy9ae+ipgIAeJtR9LnV3uS19JCbeyj3gMyowubcb52fLUHsnUHv0fziJvKr/r7D5v4AAE/RRJ9hpB6EnZvMrLdpdi4YLNUMp5qw57Q0JY/T59ZXqnVPrTe1XKnspW4BtXXk1tu7vlorA03vAYCRbNsmwAe4kyAwrTY2wAxmLDMA/L/27rbFbRwKA6gF+///cvbD4qJV9W47kcU5MLRxnCunmcI8I/mKfYUQLNEHAACAHWiyB8DXlZbIAwAwT8AHeFBuSzb+8+Z/E58pALAiS/QBHqab+l6EewBgVQI+wJcI+e8n3AMAK7NEn0tKP+z2bD81Msboa2A18f8D38vv5LMDAFYn4DOttd92+sPw7L3Iljezk9o+7qwl/Zx8RgDA6gR8gC9rrXphDQI9APA2Aj5Tzpn4K6EkXbJfehz/kB0fy11DejtAbbbUFl2sxPcgAABXabLHsJFl9iGE/33Fzhq5P88xagE+Pa/0S4HzcW08AACAtzODz5DRe+jTc2sz/qXauVn4nmto3fOvYRYAALATAZ9hadi+0ohqtvHerNJ4lusDAABvJ+AzJBeMVw3E6TL+mlXfAwAAQK9wHMdHuGFWKTzXGt/Fx2p1Wg38anVzTfbSZn2+7wEAgF2EEAR81vDtwC3gAwAAOwkh6KLP7wn3AAAA17kHn26lLeh+Wa+nRmupf6u+XwYAAABvYAafbncH3Xhv+is1as6AfsdYAAAAKxPw2VZu9n0k5Mdd+AEAAFZniT5TSp3p42NpJ/tc1/tTT0f8uFZ6zojcNc/WAgAAWIUZfIbFy97PgJw7Fgf0XDA/n0/PK9Up/XnH+6jN1JvFBwAA3sAMPsNKwboWkHOPZxvYfbPxnWAPAAC8hYDPbZ4M3eky/5ze5fY9vyDInaOjPgAAsDJL9Lldz6x36578GWm3/NzSeiEdAADYVTiO4yPwMKI0U15qsnceqwX5WpO9dOzRJnm1c3qa+vWOAwAA8CshBAGfdzEDDwAA8LcQgiX6vIdwDwAAUKbJHstLl/4DAADwNwGf5Qn2AAAAbZboAwAAwAYEfAAAANiAgA8AAAAbEPABAABgAwI+AAAAbEDABwAAgA0I+AAAALABAR8AAAA2IOADAADABgR8AAAA2ICADwAAABsQ8AEAAGADAj4AAABsQMAHAACADQj4AAAAsAEBHwAAADYg4AMAAMAGBHwAAADYgIAPAAAAGxDwAQAAYAMCPgAAAGxAwAcAAIANCPgAAACwAQEfAAAANiDgAwAAwAYEfAAAANiAgA8AAAAb+OeOIiGEP3//fD7Tx9PnS8/ljrfG+3w+zXFz9ePHubF7agIAAMDTLgf8UiAePV56nI7Vex291zlSf6YmAAAAfMPXl+iPhPBRtRA+Uze+HsEdAACAlf30Hvzc8vcQQtdseeoM8bVZ+N5r6RWPZ/YeAACAX/pZwG/NtsfPj4TnmZB/JZznbjsAAACAb/tZwM8F+dGmerNajfNmas2uHAAAAIA73NJF/2lpeL4Synua6/XWT+/RN5MPAADArywf8HNhvLdRX8+Wd6X6wjoAAABvcjngl5bZl46ns+Wt83v07m+fG390jNysfWtsAAAAeFo4juMjmAIAAMB7hRB+u00eAAAAcI/bAn5t6XvrufOrduzqtZVqXRlj5DrvfD93We16AAAAmHdLwG81pKttIxffz54ev+vWgda1Xa3bU+PJ2yBmg7pbMwAAAPax3BJ93esBAABg3OUu+q195Uf2ia89f9ZMu/Hn6qbnlsYo1SyNM6r02tzx1tjx9n25c3Lvq1ar533aIQAAAOA9bp/BL+0v3/u6Vs1cwI2P585N65TCbHrdtVq97yd9be54fKz1HkvnpOe2arXe5+znCAAAwG9cnsGvGQmHtRn+nnv4YyPnpq+LQ+1MsI/Hyr12JjDfcT2t8XN1hXwAAID3eDTgjyqF/NLy81qdmbHj+um1zM7gz7z2mzVPuSaH8ThCPgAAwNoebbI3E0LvmKWeGf/OIPvm7efiJfrHIdgDAAC8RTiO43M1xPU0uSstv681fCsdS6X3mrea57UCeKnRXOu51jWXGtzlrrHnWFqz93W56+ipAQAAwJpCCM8E/NlzAAAAgHEhhHuW6LdmxYV7AAAAeNZt9+DXArxwDwAAAM96tMkeAAAA8B0CPgAAAGwgHMdh/TwAAAC83L/eM/Jc2kMCyAAAAABJRU5ErkJggg==')
