# Supplementary material for: Identification and functional analysis of non-coding regulatory small RNA FenSr3 in Bacillus amyloliquefaciens LPB-18
Source: PeerJ. 2023 May 15;11:e15236. doi: 10.7717/peerj.15236 (PMC10194069; doi:10.7717/peerj.15236)
Supplement: Supplemental Information 4 [file peerj-11-15236-s004.zip › KO/CK-vs-T1_map/map00365.js]

getPicJson('data:image/png;base64,iVBORw0KGgoAAAANSUhEUgAAA4YAAAGJCAYAAADWui3xAAAACXBIWXMAAAsTAAALEwEAmpwYAAAfCklEQVR4nO3d65KkqKIGUDkx7//KeX7MdoahAVHxgqwV0dFVphdUKtMvQQzLsvwWAAAApvXXsizL7ycbAgAAzCiEsPzf04UAAADgWYIhAADA5ARDAACAyQmGAAAAkxMMAQAAJicYAgAATE4wBAAAmJxgCAAAMDnBEAAAYHKCIQAAwOQEQwAAgMkJhgAAAJMTDAEAACYnGAIAAExOMAQAAJicYAgAADA5wRAAAGBygiEAAMDkBEMAAIDJCYYAAACTEwwBAAAmJxgCAABMTjAEAACYnGAIAAAwOcEQAABgcoIhAADA5ARDAACAyQmGAAAAkxMMAQAAJicYAgAATE4wBAAAmJxgCAAAMDnBEAAAYHKCIQAAwOQEQwAAgMkJhgAAAJMTDAEAACYnGAIAAExOMAQAAJicYAgAADA5wRAAAGBygiEAAMDkBEMAAIDJ/fV0AbaEEJ4uAgzh9/s9XQQAAAalxRAAAGByr28xXGkNgTyt6gAAnKXFEAAAYHKCIQAAwOQEQwAAgMkJhgAAAJMTDAEAACYnGAIAAExOMAQAAJjcMM8x3FJ7ltvv9/vP6/EzEVueAdc6f8/tpEIIf7xe2laLUnlq29gz73os1nlat5eur7U8W/ufrqtlv2rHN10+t+5cmc6cMwAAuMpngmEaRFbxRXru9VyAya1jnXbXds7s85ll02lb+1taLhecrtznI8chdy5q4ba2rVwd2VN+AAB40ue7kt51AX7ldtYg0dLqeFbrdtIQmAvCZ+zd59q8uXWVyre35bG2/TvOFwAA9PDZYHjXRfkXL/63Qtae9dzprvDc6m3lAQCAks90JV31uBCv3T/2xHa2urHeoVfAuXufnz5+uo4CADCCz7UY/n6/0xfh8TpqXQ7v2M5b7N3fEMI//0rrefs+96LlEACAt/tci+GqR+hoae25YztvChWt+7u1T3fu8xuOn5ZDAADe7LPB8AtKQaIlYPTqfnm3nvt8Zl1X0HIIAMBbfa4raU1p5MitFsG9F/N3bafkrlCYPqJjr7fs8x6lMrduX4shAABvFJZl+b35YrX2sPDcfGfm3fNA86e2s+fxDa1lqy139AH36etX73NtnbVytJar176ur/f8m2v9GwEAgJwQwneCIczK3wgAAGeEEObqSgoAAMCfBEMAAIDJCYYAAACTEwwBAAAmN8xzDD3/DQAA4BpaDAEAACb3+hZDQ/ADAABcS4shAADA5ARDAACAyQmGAAAAkxMMAQAAJicYAgAATE4wBAAAmJxgCAAAMDnBEAAAYHKCIQAAwOQEQwAAgMkJhgAAAJMTDAEAACYnGAIAAExOMAQAAJicYAgAADA5wRAAAGBygiEAAMDkBEMAAIDJCYYAAACTEwwBAAAmJxgCAABMTjAEAACYnGAIAAAwOcEQAABgcoIhAADA5ARDAACAyQmGAAAAkxMMAQAAJicYAgAATE4wBAAAmJxgCAAAMDnBEAAAYHKCIQAAwOQEQwAAgMkJhgAAAJMTDAEAACYnGAIAAExOMAQAAJjcX08XALhfCOGfn3+/X3HakfXl7F0fAAD3EgxhQr/fbwkh/Cew5aa1iJdZA2K6jiPr5bgrg3+8vtx6cl8SbM13tO4BAP0IhnxWy4VwqaXLBeox6wV+abrjeo+rg//ebbf8DgA8yz2GfNJ64bn+2wqA8bx3lG0EIYR/yhqXOffzKPvEOWlr4ZHzngunvjAAgOcJhnzSmQvNmS5S1/AXh8BVLgSkgSAO1ozlbcFfHQKAZ+lKCpHS/XK1n9OWk1wXuXSdLffl3SF3L2BtHhfvY6kFulrYj1vca91Pa69rRQaAsQiGsJQDUS0QxhfUufun0vCXu9Au/Qw9XBn8945Eq34DwLsJhnxeywXpnsE10mVqr7esb4aWFaHgO3Lnssf5VUcA5jTDddAeT34WCoZ8Wm30w9wfXs8/xtbRHJ94A6h1aU27FtZaOOP1pcvEXPCzahm1FIBvO/MIpa978tgIhnxWqSvnW915cdwSimu/1+4543l3BP+W9cZyj87IvQbAt/kysO7JL07D39t3cviWow/Zbl1XuszW4DPxa6UBafwdAgBf5XrnmLuOWwhBMAQAAK6lpfC4O45dCEFX0i8Z+eZdbxT9qAes1IW5Of8si3rAOwiF52w9PqoXwfBjRvyjG/lD663UA1bqwtycf5ZFPeBZQmEfd4TD/7tszQAAAAxBMAQAAJjc5V1JS10BjjSD9hjevHVkn9ZRLRnfkdGe1I/vUQ9YFvWAv6kHLIt6ULLnuBzt+phe83+pO+qbR2e9PBiWHma8V+vDwlvLs7Wtdd542hcqZS5cnwnctTfA0Z5T1lre0etH7Q1pzzFoOUa59bz9OM1QD86cv615ziz7JjPUg2Xp9zffOs9oZq4Hva8NYiMck9gs9WCP3OO3ejmTG44c67vPT0sWecojXUnPHvwrT16pkvcIpW+w7kfuYeVH/5BKDz4/ut43WN/Ic9OXZdz6kTtnuddqb1otX6yU1vP245P6Yj04c/625jmz7Jt9sR4sS7+/+dZ5RvfVerAs91wblD57RvPlerBX/N5ROi575ULaF+pNL1d/bt4eDNOLxPiCouXnM/O2KlVAFbPsq8cmV39GrR9b34i1ln9rvh7beJsv1YMz5292X6oHy9Lvb37Pur7ga/XgSrn9/8oxUQ/+lX7BdEVwiQN27tq/JS+k09Lp8bTaPtTK0PJ7aX1vcNvjKnI7nDZDpz/HF7Lxz63LlZa/Yl++JD2euWOYthD02uZb7dnPN+5L/DexLPd9SO2tH288drHR68FePd83V/H7Sm39bz5+X6wHV5zrM0Y4bl+sBzU9rg2+9pmwLNfUg6PdKO9eruaq95S0/tXqY0su2KrP6T7k6nutTLn5a+t7+n34tmB4pCn96MHJBcienj5pJXv2tTZv7g8pnp77QzpShnSbT9k6Fns9XT9q30jd+eZzpC6oB32def+78oJsKxSu8zzhS/Wg9Ry+8eL76b+fGevB1ryzXRssyzvqwdlr4SuWKwWcM9s9quV6Zm8uOBLgW8o0whehtz/g/s4Ks5XSW5ZLp39Fy5t2PM/RLkejHrPa/o5aP/Z+S3v2b/VN34Ad9cV60Kp2/kofrns+dFvC4Vt8vR584W/1Dl+vB8ty/bXBaMcjZ4Z60Crerzu+bC61Eh5ZxxWh/+h76Jvedz3HMFGqME99E8K91m88a68vy7frx+wXh2sdmL0ebImPUXqhmJu+yn24v5F60Nfa0vTW812iHvQ16rFQD/4UtxL33Lfc58JT1yVb71d73896r+8Ktz3HsNasGh+I9Of49doFRW65lnly4u4S6XS+Z+95/XL9eFtf9zupB/vVvh0f9TioB9cY7XioB9ca5T1CPci7en/S6/dafqh9BqX5IZcL0mueeJ6t3FLqTZN+WZrOn5Zrz5cHV//thL/L8a0KO6uWypL7Q0unlX5v7T5WWu+ZctOupStL/Hr6xhTLhcS960nnyU2vlZvjcsf07PmrfYjVPtxa6lCt3Oy3dRxbznU635l5epWbfd5ybZC+1qPcjOGqc/nGOnJ5cLtw/SEEwbBmtOb/N/6BtBi53Mvyvvox8vEcsdxvNuoxHbXcbzPqcRy13G816vEctdz86Ypz+cb6cUeZrg6Gtw8+AwAAsNcbv5R/Y5mOMvhMQeneRFgW9QMAoEWtW/GRdb0tgN1VpjtaJLUYfoyQwrKoB/xLXZib88+yqAc8rzZYDNvuOnbuMcw4c7M036d+PKNlMKOnzk1LN5LcwA2t5fJh2qZlUJv09dZBskrrcl4A2njfPOa2UOgeQ2AE6Zti6U0yF7ju+KZ8q5vME2WaTcsHZ20o8b0fuj27RgHMIDfSOXV3HyvBEHi9M2+KT3/45N7U94SK+BERT+/L2zlGMKc9Lf+1x7T0Kof3obqtR2TN7Mr62UIwTOz51p/5qB9jyT1nrfT8rTh8HXmm116tz3ekTa9vovc8uy1dprUOtT73TV2Aba09Skqv9fzsbv3Sr9c2R77u2OruP6unz6dgCHzO1kV37udSy9z6e/par1a8M91k+VPLcapdfNTOc+6Lhnie1joULxe/3lp+4F9n79X2N/cezsHzBMPEld8kMT7143mt95Kt87baex7vPPe+Re0r93dcsnUxWVtvadt7WzS+bOYugAatep+tniXr7+n8tddK6yr1aMktm+ut0LIe2MtzDIFh5Fpi1n85vT8cW7oJbZUpnm9L3NKUa3GirvVcpO4+zqXtHS3/KNL63RLQr/pb2BO27trmnuNDH+k5iYNZeh7i6aVlaz+nPQZK4S8tQzpPbT2wlxZDYAjpt6LxB/Kb1C4sVr7Jv07aLfNtSt1Nc95Y/p50ASzL7deeC/499exLeuzv3cetdl7TLuZbBELOEgyB14u/oW2dr6X7X/pz7T6wdB25LkOt202/PS7dd5auc2s7s2rtjrjnmObOc+7ibE8dyi2bXvg5r8e8tQtguo09XWdzSvug3tQfC3TF8cm13h2Rq09H5jlbDlgWwRAYQOuHXct8vebpuc5SmDxbrlmcqR9XnOuWbTmXfeVCV6mlPtf7oLSu3M+5ZdMvBUrz9foCoLUXwixfOLT0KCkdi5Z6srXNt3lz2Xg3wRBgBx+4c7j7PM9er77aBTB1Z/lm6VbY2qNkWbYHjSq16udaH0tfRsTL5XqplL5MyJXh6Hpmfi/hHMEQoIEP3Hfb022sNm+v89yynq0Wrq31f6UufrkLYLy9PXWhZZt75vlSfUn1bPUvternltnTars17WivkyPrgRrBEKCBD9z3ar1AS1/LXcz3Os+11qRcGWdp3UnpAvi3ln1+Y7mBbwnLsvy80ZR5I6ZG/YD3aQ2GT5Vj7/TSfKO//+wN5mcGjCnNX5uvNnhMa0thWv69LaMtrdul8tSm0Ydjy5eEELQYAjCH9P6frTARh6+WC+6zF4l3dqd8g1m6AJYc7T5Ye611Gn04tnyNB9wDMIV40Ij4/9LPactcaYCH2nqPKG0vtz+zdkEdzeitu8ActBgC8Bk9L8D3rseIk2Po0brbyqBVwEgEQwA+4e7RLdf1GnFyPHcdL+cFGMknguHV35xeuX4fGgDntYxu+RQjTgIwgk+MSjrqB+qo5eZfziE8r3V0y5YRKkvr2Wr1M+IkACMzKikAw2sNRKX5zo4OecU6jTgJwN2MSgoAJ+g5AMAXaDEEgAOMOAnAl0zVYtgyiEyveQD4tjcNcAMAZ00TDIVCAACAvGmCYa/BBXw7DAAAfM00wRAAAIA8wRAAAGBygiEAAMDkPK6is3hwGvcjAgAAIxAMOxMGAQCA0UzTlXRtyUsfNxH/3mseAACAkUzTYlhqyYun95oHAABgJNO0GAIAAJAnGAIAAEzuM11J3eMHAABwzCeC4ZX394UQ3D8IAAB8mq6kAAAAkxMMAQAAJicYAgAATE4wBAAAmJxgCAAAMDnBEAAAYHKCIQAAwOQEQwAAgMkJhgAAAJMTDAEAACYnGAIAAExOMAQAAJjcX08X4G1CCNVpv9/vzuIAAABcToshAADA5ATDRK1FUGshAADwRYIhAADA5NxjyOfl7hsdZf1aqQEAuINgmPH7/f642HeBPrYRz9/VgRYAAFaCYWeli/kjwaTnaKjrukYMSAAAwLXcY1gQB6g9YWqd9/f7/fPviBDCqeVL5QIAAEgJhjc4G8qEOgAA4Eq6klbk7jXca235W39O11v6OV5273K5acLln3LH58wx26or8frS7cT1BAAA7qbFcMOZrqC1AWxyP6fdR9P/jy4ncOTVju+RUJh2/S11J47n7fHlAwAAnKXFsCB3sX7kXsM9F/1HA1xpOa1Qz6iNaps7J8IhAABP02KYEXfRjFt8jly83x3MWkLG2popjGyLj1PazTf9uXQ8W46zAA8AwJO0GCZKj3VYA9cXWuFGL39vteCWnvf0vs64O2iuy+je7Ts3AAA8QYthRunivOWifav1KA4a63zpMrl1tCyXzpsb7EQr4Z/iluGWc98a3lofN+JeUAAAnqbFsLM9QWDv62eCg9DxHMceAIC302L4QV/o7vpVBpoBAOCNBMOMM4OIlJY7suze5b5yD+RdaoPK1Lr1pj+3LBOLuwU7ZwAAvEFYluXnovS/cgPQlAal2bPOI8vuXU7I+NOox2TUcgMAMJYQgnsMc9KBXuLpAAAAXyMYFpwJgVuti7nHE2w9sqA0yujZsgIAAAiGncUBrvRsuzQM5kJf7vf0/9L8/MmALwAAUCYYdrZn1Mk9z8PjuCuPn1AOAMAXGJW0szUoCAsAAMAoBMMH6d4IAAC8gcdVXKAW+OKupluDyaTT4uWODGBDf7qSAgAwuhCCYAhnCIYAAIwuhKArKQAAwOwEQwAAgMkJhgAAAJMTDAEAACYnGAIAAExOMAQAAJicYAgAADA5wRAAAGBygiEAAMDkBEMAAIDJCYYAAACTEwwBAAAmJxgCAABMTjAEAACYnGAIAAAwOcEQAABgcoIhAADA5ARDAACAyQmGAAAAkxMMAQAAJicYAgAATE4wBAAAmJxgCAAAMDnBEAAAYHJ/3bWhEMI/P/9+v6bXt5bZ2taeZZ5ypKwj7R8AAPB+t7QYhhCW3+/3z7+cdXr8em5ai7cHpqOB98wyAAAAJbd1JY3DEAAAAO9xS1fSuGvomdautKWt9Hu8jXjauv1at9X09dL20umlfUzLtP6eOxbpemr7CgAA0Mutg8+UwlUshPCff+nypf/j7qql4JfOVwqT6++17eXWmwbPXJlK3WPTZWvbBgAA6Om2wWda5QJTSakFMhdAWwJV2vrXsr3cPZHpMi22yne2tRUAAKDksWB4tGvkVnjr7ez2zpSzZdu6mAIAAGfdGgzjkPPGEJN2N71i3b298TgCAABjCcuy/K4MF60tWnufY1gavKWmtt7c4DPpIDK5QWVyy7SsK339zLZ5ji6+AACMLoRwfTC8yt0X5E8GAOHjvZwbAABGF0K4d1TSXoRCAACAfm67x/Bo98fSswOPbPuu5Xp4ctsAAMBcbgmGpQe3713uzMige7YbL/eUI9s+so9vIQADAMBzbn9cxROPfZjJiMdp5EALAABfcPk9hutFf/z/3p/PzAsAAEDd5cEwfW5h3KKV+3ntMnp0uXh54RAAAGDb7V1Jt5ztatorEPYY9IYxHBnoJ64fBgoCAGB0rwuGZx0d6CZdx7L8+ZD5kR8d0VL2rXn2jixbOxdvPI6t+/fF+gEAwNyGfI7hlUqtP2fD5pNayrw1T9xFt6VVNm1Ri5cdQek+1S/WDwAAuH3wmWX5t7vn1gAyR5ZrmWdLKbyMEmpSLeXemufMvo963JYlHxC/Vj8AAODyrqRHL6LPXHxffYE+e6tQS5fTUqtiadm3H1PdRAEA+LLP3WN4h7cGhDvCVWuX072ePKa1fXrruQYAgJ7cY5hRCgpvb9W6Q+0ewy+1qtXuh1Q/AAD4GsEwURpExCMJ2qz35O29r/MttgbIUT8AAPgiXUkz0gFs4umUpccnbUF8a4vi3jKpHwAAfI1gWPCli/y49a4U1LbmqYWgtwa+K822vwAAfFtYluXnIjdvtO6Bowa0UcsNAABfEEJwjyEAAMDsBMOCuOvkaAOoAAAA7OEew48RYo+Lj12ta+vWfKVzoLssAABvJRhmjPqMvreX781aR1BtqQfrYD3p+gAA4K10JYVlX6g+EvKEdgAA3kwwhB1+v1/28R016f2q8aNBSj+n00rzAABAD4JhonbB7WKcVUs4TIPdulzt5/i5kWkIzc0DAAA9uMcQEr3uJ42D3N5lasFPt1QAAHoTDBPpRfcIg87Qz5HzvTVK6ZH6E5ejpWXyzLYAAEAwhP9Jw9jWIyvi1r0nPb19AADGF5Zl+bmwLNNiOIdcq1x6f1+v5xyWtpcuszVPeu8hAAAcEUIQDLcIhqgDAAB8WQjBqKRQIxQCADADwRAS8WMmzj4WIvfIit7u2AYAAN8mGEIibSE802J4R2tjyzYERwAAagRDAACAyXlcBfxPbpTPdFpuxNHSPGk31Nr6W5aP56uNfFoqT+7ZiO6fBABgWbQYwrIs/4amWuiK56ktl3sWYm6+eFrt8RPxNkv/t5SnVhYAAOamxRASLYEpDluleePQtrdlbl1v7TmIuddaw55ACABATDCEE3LdM6+yFRb3lEcXUgAAYrqSwgF3PILijq6eWg4BAFiWZQnLsvy0HpR5wPk8WrqPbg0gk1smnefI4DO5+xpL60jLU7r/MV0vAABzCiEIhlsEQ95GnQQAoKcQgq6kMBKhEACAKxh8Bgag6ycAAFcSDGEAAiEAAFf6RDAceeRGF/wAAMDTPhEMl2XMgOVRAQAAwBsYfAYAAGBygiEAAMDkBEMAAIDJTRcMW+7r6zUPAADACKYKhkIhAADAn6YKhi0jl/aaBwAAYBRTBUMAAAD+JBgCAABMTjAEAACY3F9PF+CL4sFp3I8IAAC8nWB4AWEQAAAYyVRdSdeWvPRxE/HvveYBAAAYxVQthqWWvHh6r3kAAABGMVWLIQAAAH8SDAEAACb3ma6k7u8DAAA45hPB8Mp7+0II7h0EAAA+TVdSAACAyQmGAAAAkxMMAQAAJicYAgAATE4wBAAAmJxgCAAAMDnBEAAAYHKCIQAAwOQEQwAAgMkJhgAAAJMTDAEAACYnGAIAAExOMAQAAJicYAgAADA5wRAAAGByfz1dgLcJIVSn/X6/O4sDAABwOS2GAAAAkxMME7UWQa2FAADAFwmGAAAAkxMMAQAAJicYZuS6jOpGCgAAfJVgCAAAMDnBsCBuIdRaCAAAfJnnGF5k69mHudePPi9xXW6EAHukrCPtHwAAjEiLYcXRIBJCWH6/3z//auvOtUzu3e7bA9PRwHtmGQAAoJ1guOFMOAQAABiBrqQFuWDXGhLjrqFnWrvSlrbS7/E24mnr9mvdVtPXS9tLp5f2MS3T+nvuWKTrqe0rAABwHS2GGXG4ibuD7m0FLIWrdFvxv3T50v9xd9VS8EvnK4XJeF9L28utNw2euTKVusemy9a2DQAAXEswTNSCU/x6L3Fo2wpBpRbIo89dTFv/Wra3NVprLuCWtl1ztrUVAABoJxhmbA0Yc0SpVbClLHfer3h2e60h9+i2jx5HAACgzD2GF4pbvd7Y+pV2N71i3b298TgCAMDowrIsPxfb/9oKNC2vr/bOV1u2NHhLTW29ucFn0kFkcoPK5JZpWVf6+pltAwAA/YQQBMNU7WHqTz5o/e577p68x8/9hQAAcJ8QgnsMU6VBZoTC728bAABm5R7DjPhxDOn0Vke7P555fmJpXS3Lny1v6zKl+Z8M3gAAMDvBsODsCKRHHm9Re3D8EXtGGD06CM3eUUxL8wuEAADwHF1JL3Y08AhKAADAXbQYdra2hsWPgliWtpE8zyyXm9YyKmrt4fbperbWbTRRAAAYkxbDztLnFsaBKPfzGqZ6L9fyyI1St8503em03HJpoN2aHwAAeA8thg/r3dW05T7Bvfce9pwPAAB4Hy2GH7C3RS7XIggAAMxLMKRKF1AAAPi+sCzLT8tRP6UBV2oBqzZozNZy6bZbB39pLc/W+tJppcFxWgewAQAA7hVCEAy/pMezDwEAgLmEEHQl/QqhEAAAOMqopIPbeh4hAADAFsFwcAIhAABwlq6kAAAAkxMMAQAAJicYAgAATE4wBAAAmJxgCAAAMDnBEAAAYHKCIQAAwOS6PMdwfcj6svz3uXp7p6evH1km93oIYfn9fk3lyb22/h7/3LIsAADACE4HwzQsxSFsz/TS76VpLWU4Ws7SNlq2CwAAMJrbu5LuCXjpa2fWWZqntTy5+bQOAgAAX/DoPYa5bpohhGz3zLQr6NXluXNZAACAJz0WDGtdM0sh8I5wCAAAMJvHgmEuAPZocWtpudO6BwAA8K9PPa5CKAQAANhvqGC4NThNfL9ibv7cPKV17wmQwiYAADCy04+rKHUHLU0vPfevZf6tEUtr9x+2zFNTCpsAAACjC8uy/AQdAACAOYUQxupKCgAAQH/dgmFLN87Sa+mzC3PTzpattK4z29hTzp7708vbygMAADyjSzDcuu+u9vzB+B7DdHqvLq5bZTu73pZ1XNld92jA04UYAABYlheOSmpwFwAAgHudHpU0F+Rqo5TWQt/W4yji9cW/5x41Ec9b2kZpnaXt7FVaNjd9a9truUtlLj2Ko7Sulv1sGREWAAAYX/cWwzWg7A0SLc8oLAWjeHpu3nQ9pRCUlru2rtb9SZfNTY+nbe1jaZ503q11be3n0fMIAACM53SLYc2eUFFrUWy5RzG2Z950uTgMHQmE8bZyyx4JWj3Ks7X93HqFQwAAmMOlwXCvUjgsdZOsrefItuP1p2U52mJ4ZNk717nKDf4Tb0c4BACA77p08Jkj4aVHq9iR7fcMQCM/BiLuSrosAiEAAMwgLMvyO3vx3zL4S6mbaG0glNK0VHov3dagMlvBrTQAy9ZrW2UuDfySK2PLtHSdrcvlytGyDgAA4HtCCNcEw6PzAAAAcK8QQp+upFutcEIhAADAe3W7x7AW/IRCAACA97p08BkAAADeTzAEAACYXFiWRT9PAACAif0/0yYe7Lk/PE0AAAAASUVORK5CYII=')
