# Supplementary material for: Identification and functional analysis of non-coding regulatory small RNA FenSr3 in Bacillus amyloliquefaciens LPB-18
Source: PeerJ. 2023 May 15;11:e15236. doi: 10.7717/peerj.15236 (PMC10194069; doi:10.7717/peerj.15236)
Supplement: Supplemental Information 4 [file peerj-11-15236-s004.zip › KO/CK-vs-T1_map/map00380.js]

getPicJson('data:image/png;base64,iVBORw0KGgoAAAANSUhEUgAABIQAAAP0CAYAAADbV+d5AAAACXBIWXMAAAsTAAALEwEAmpwYAAAgAElEQVR4nOzd67KcKrcA0F6p8/6vnPMj1d82hMtEUUHHqEpltY1Ie8Up4M/n8/n9AQAAAOA1/u/z+Xx+/xYTAgAAAHiDn5+fz6+7CwEAAADAtQSEAAAAAF5GQAgAAADgZQSEAAAAAF5GQAgAAADgZQSEAAAAAF5GQAgAAADgZQSEAAAAAF5GQAgAAADgZQSEAAAAAF5GQAgAAADgZQSEAAAAAF5GQAgAAADgZQSEAAAAAF5GQAgAAADgZQSEAAAAAF5GQAgAAADgZQSEAAAAAF5GQAgAAADgZQSEAAAAAF5GQAgAAADgZQSEAAAAAF5GQAgAAADgZQSEAAAAAF5GQAgAAADgZQSEAAAAAF5GQAgAAADgZQSEAAAAAF5GQAgAAADgZQSEAAAAAF5GQAgAAADgZQSEAAAAAF5GQAgAAADgZQSEAAAAAF5GQAgAAADgZQSEAAAAAF5GQAgAAADgZQSEAAAAAF5GQAgAAADgZQSEAAAAAF5GQAgAAADgZQSEAAAAAF5GQAgAAADgZQSEAAAAAF5GQAgAAADgZQSEAAAAAF7m/+4uQMvPz8/dRYAl/f79++4iAAAAMCkthAAAAABeZvoWQl9aO0CMVnUAAAC0aCEEAAAA8DICQgAAAAAvs0yXMQAAmNm223ZuuIPc9615WssyrAIAewkIAQCP88Qb85+fn/AyImUSUBgrsn1+//79T7rctIjvfACwly5jAMCjfG+uv/9yvtPTG/N0WsRVAZWe5UTSCgSNJ0ADwEq0EAIAHmdPiws4YtvS7Mi+l7ZUK33eLmM77bv8Wiu4Uuui0nwAPNOjAkK1pzK1ZrW5C+p2euRpTymPWrpc2kg+rabttQt5rpJSazLeUymIpI0+OYus+57fVpuvlDa6TltpchW5aIVLpQyg3xNvzEvLTX9j6Zrec81xvTkm0gUsUmfdtljb7kuleuDPz0823Tftt8VcaX/MLQ+AZ3tUQOjzyV/YahWnNG2kb3crj1Y5SvNEyrJNU/q+90LeCpZF8+rpy95al620PcspVYrSZe7ZFr3Lqt1ctH4HAH2edmOe1mfSZZTK1HsdFAw4X+QB1va73PbI1SN66mu1wKDtD/AOjxpDqHTxOnpR670wRsrRc3EfJfekMv1+hNIyegJLub9LabZ57/kNV26LnuWokAGc7xuc+f6rqV0vItNyaY7cmO/9ruQbZGKc7zrtXa9n1gd7lre3/ACs4XEthEZ4a1PZu3/3W9b5G34jwGz2dsG9+tp457W41mrFtSsubeU1m1LrtZwZyw/AOK8MCPU0r10hSBF5ahPt/jSqItqTz9GnTtFudnfYPnHr7W4GwDFPujG/0rZbGzHR4Nk3Xa57X2vIgu200rIjXRLTeXu6xwPwLK8MCEX6yEeacefyPENrWbllHwmAnFEhaK3rb5qz1MZKOFtu7IcWFTKAfZ56Y74tW26eUtfp3PTS7+25TpV+92pGXWuj+eztXnjGstQzAHhlQOjrSODjyovoqGX1VNjueEp0ZFkrVEYjgUgAjnnqjXl0vKDWw5fatCPXphWva7PXHa6uL6ifALzPqwNCb1G6wEcGq5ytpVFq72+7ogy95dBUG2BObsyJ6NlutdZYpVZgZ9nbMgyA9T3qLWN7HA16jF7ubJXAEWXZ85tmebNGq9zRND1m2wcA3ur7dqW061btbUytvHqX1zM/9+q5drceyF0xhtM2EBQdIgGAZ/n5fD6/Z7753PPUojR+QG1cgXQ5e/KIlqOUpndZkTJG8i6l2aaNjntTWlbvOEGl7bP9rvf31/LPzRfNs1aeyNgNuWW10tR40gew35GHAa15jwb8Z31gMGu5Wu4u96gHT6suH4B7/fz8PDMgBG/mmAHYT0Co34jAQs9g4CPyieTVY3vtTf/OPWBKv+t5SFTKL522nR558LknDQDr+vn50WUMAHiWXPeq77R0fJb08/b/Ul6tZbXmy+W/XXbuc0/+s4l0ldt2k4qstyP5nCE3sHfaSnhbvnQfaJU7N29rWm3e7/dpWXvTALA2ASEA4DHOvkluLas1XxokSJe5/X9P/jNqtSaJtjYZlc9VauXZU9Y0CPjd/tGhAlrd3yNBxpUCkQC0ecsYAPAYrSBJz5hzPQGXXNCmtfycUjemaP78MWv3uiNy4ytGx2js2e+ixw8A6xMQAgAe446b5D15p2l7AxhuzMueHiyL7iu5dKMCZU8MuAG8kYAQAPAaZ94kR5e3Uv5XG/F70i5/VyiNP1UaTyhNUxvAudbNMLe8WrrSvl/Kq5Qmt15XDsQ96RgC6LHMW8aAPjMf1wBnSusOpRvZyLTIuCu16aU3NpWWnbthj+R/p0jg5co00bRPC6bdbdX1uWq5c3KBxZHf15b5lHUIb/Lz86OFEADwLKUxePZM2zuQcSufowMpP+3mK9ciBYiLHDfRcdF6ArOrDG4P5E0fEFIhAACe7slBkLTr03Z6+ja43LylLlSlfL6euj6hJHoeyY1bVjqOgGebPiAEAPBUb+hu0WrlFH09+5F84OnOamFX6v4aGY+tNjZWpMvtdj7gHAJCAAA3GfXGpzPy5Xp7AoSrbP/oTf7VY0md7eptGn1r4TZdKX1tcPFSMKiUZ2kA81wgK/obgOMEhAAAFlUanNrN1Np6gidpmhm3fyk4kEsXyatnubNYdZtG12FP2VoBn9n2X3gyASEAgAWVWh58b7bueO0649VeGZ+bfsf2b+lt3XI0zeyu2qYjul5dtQ/VWh5dXRZ4EwEhAJjYntcE761Av2E8m6epjatz1U2z/eUaueNzhu0/qxUGST5jm6Zdr2p6umaNDDC2uqqlZQTOIyAEAJPqHQeiNi1i9psn+tmez9M7fs4bHWlJc4ejwZbe7mitLnu58X5qYwaleeaCcbkHFul8xg6C6wkIAcDEVI45wr6zllpgYs+2vHL7R4MqZ5/T9gbDzzJ6mx7JJ5eu1Tqpd56e/Jyf4H4CQgAwqdzbV/ZIn9KWPqeDmG6/bz3tLbUuKs3HGEcG5x1ZhlWtsD+2Wnzcvf17XBXgrrVCmcGTtulIs20neAMBIQCYXKQZfespdKlZftrMP53HK4TnVRpo9o6xoFbctjPfYEfW50zbPyLXpegMpa5Ndzt7m+7pShi5plwZwJthO8Hb/Lq7AADAcd/gzPdfTenGITotl8YrhO+xvcH+/ttOZy2R4zdN//nMv/2348zkWu/k0h1JM5OrtumeZYzKb4/0QcJbW0XB3bQQAoCF7O1+dXUrndLydB8bz3p8tyta3RxVK1dkTJneNNFlz2rFMgNrEhACgMn1vEb4Dl4hfL9ZW4YA58uN5Vbq6vv9Ljd/7rvavLVp2+lputKbyXrTAMfpMgYAE9p2F4iM8xDpUpG7QdiOWZHr1pHeXKRlqnXbMHYQX62uH+k+uDdNZFnwNLkWVOnLAErjvm2nl14OkJu3Na02b/qAY28a4DgthABgQtEgyt5xf85YlsDPPXI3dzOJBHByN5C9aSLL4lzW/zxa3fR6t1XpAUNk+a1lRctj/4LxBIQA4CWuDhbMGJzgej03jkfSRJbFeRzrz1YL0kYCPjXRvOxjMJ4uYwAwqZ4b21pXmlwXsDNFuroxRql7x5PZt+A+0fPLmeemp5/j4EpaCAHApPa8RayVzxUV6VE36278SbkRhH+VxpIrjSeUpqkNBJ2m2Y7tk1teLV2plVEpr1Ia1wUYR0AIAIAptIKAK7xiHa4WOWZq6SJj0UXHq9s7bW8a4BgBIQCY0B2vES4tM5dfrqVG7klzKV10eV45XNZ6I9dq62nFMgPAyowhBAATuuM1wj2vAN7+n5svLXv6//Z7rxymZ4BaAGAMLYQAYBFnv0Y4spztvL3N+bfBn+38Xjm8T+vV7LPItfbafq4NeF4a+6T0CvrSsgCAfwkIAcBL9d4w57qsjeCVw8/WGrckMv7J0TFSAIB/6TIGAC+Xe/PMWUYElbQUAgA4TgshAJjQHa8R3qZvfZcb2LrWDawWBPLKYQCA6/18Pp/fKlYAwOcTG3vF+Cxzumu7rNxi60n7seMSgB4/Pz9aCAEAcW46SdkfAGBNAkIAwOfzqb+hSXctoEZLMYD1CAgBAJ/PJ/4mJ4CcFc8TKweyvnJjxrW+b83TWtbZ27qnNWqkTB5qQJ63jAEAwOJyg8zzfNuB92sD92//L02LuCqg0rOcSFqBIMgTEAIAAFiUQCCwly5jAADwAN9WQlpDvMe2C9iR7Z52ISt93i5jO+27/Fr3tFIrtsj03L5d6gYW6Q6nCxn8ISAEABQr4wCj1W7Ge27ma2lmsSfwsOd8HAkG1loSpfOnQZ7S2EM/Pz/ZdN+0365spUBRbnnb5ZSWUSpTqQzpehgVSIPVCQgBwMuVnvyqKJ/jzO4dZ3cdsT/Mb/ZWQrWy9d7Mt/KbSTSIdeb5uNaSJleO3PJyrXmiY/j0bPvc/K28e+hmB38ICAHAi5WeXqdPZRlrxXXqBmodpS4+dzty09+TZnatrk5Hz8d7W1BdHUy8M3i5p5sZPJGAEAC8XO3NNIIAsKZc15s7pWPMtMrzhmB0bl3sPR+n3a9mU+pWdrdttzZ4IwEhAAB4qNw4K3eJjt1ydVnvXjd7gyS93dBy4+6ky84FbXLBqNy4Pa1BpdP0peVty5abJzeAdWl66ffOEiiFuwkIAQDAw5194xsJqkTLEB3wd1RrkzPXTWsg5yN61+eRZY9a1tFugdHWVK1pAkHwx6+7CwAA3Kt0w3L3U/M361n3te33/Td6mXC3Vgujnn3/arUuSnefj6/u0jVbFzJ4Gy2EAODFSoOVak5/n1HBoJ43Mc164ww5ra5nM563et7Edcf5uLaM1vL3lC99rfyM2wzeQEAIAF5uexOSTud6Iwbztu2YTWlsl8+nPCZMLU3uGJkxsLCna9ZV5+PoQNStc9Kec1ZvNzLgHAJCAIAK+YJKN9GldEfzgaNaY75Exo45+tr6FTzldwDzExACAD6fj25iK4m2hDgaLALmljtv196y1Xrr1jdN7Q1mrZZctXxKn3N/68YM5zOoNADAQnqCOLlXQe/JB5hP7nXv22m1dGmLq9b/ubxy39fyyZUt93eue2DtXAbsp4UQAPBXJVugYH7pTdHebTYqH/h8DE5+tcjYPl+922bUuaCUT2/XP/sWnENACABgIaUn9nflA5+Prjx3SN+2VtPzlrPoANO1MaFGn0/sX3AOXcY4VWTsgtorc3P/Ssuo5RUtq6cPwBvVzq1cr/QWpcg2Sa+JtVdYA892xrk91+1rbz5Xzgfk/Xw+n98irpyh9fQg8uQgl6Y239GnEZ6OAm9UqmA7H55j1WvNquWGJ8sN8FwbaDoyUHMtiNwzAHWpHr9NV7v+lAacBsb4+fnRZYx7HKlUntEMFXrU3rxR+r41T2tZ9ncAIBUdn6d3HJ9SulywqKeOUhqEupVWPQjOISDEKXKvsCx9d7RFTy6PUp/q1usuc/mWXseZS5dqvbbzDis3tZ1l/bXKkQta7g1keqMGZ6vtX4LvRKx8jrJ/w9/OHkwamIuAEMP1dgUb0Vool3f6isrcay9bgaNcuu0yaoGi3PJmMVNZoma64ZhtewLrmemcNsKK58SnbQM4IvqgtvWwU8tmWIuAEENFb5TPvEjsGZfoO1+uH3ZkeWeOa8RcRgQyv/Nv83x7yzXu0zNOG2OctX5tO2CvI92+9uYD3M9bxhgufSNY9Alc7U1iR13d7abWXc7bzJ4hsk+lb/lJ5y/9H22Btk1X64b5/b62XAAA4F20EGKoI0+ao+lmewJa6laWU2tFFE1bmnemdbKSI+u+pdSMulQOLdcA3mvv9XxEHaI0z9Hva8t88zXINRiYhYAQl9he/KPdVUotjHJdaLZpSuMT1Qb6zS13O3+ra05u2dEgUalrUOtm/kw9FZVS2t5K4h2Voz3rvpZPmlfL1eNLlZan+xhwtuh5pnccwifqOScfuY5FH2RF6hw9y7qi1fZZ+8iofJ+8/wJrERDiVKWL/6hxhkb0YT6SLg0u9ap18clV6K7oatazjFLa0iDcI5Y5Su+6z80/c7erES3XAEaIXhMi14K3dbmutaY5eh375rG31WluLDsA1iIgxCVmeJp3dRl6Klml6b3jMI0wonJ397aOiqz7rZ4n3N//09ZkpVZqs7VcAxil58FL6/rz1gBELfiTE12X37xHXhPSspauf7lptWta6TfVrtnb70pdsFt51n5HKU16rS3NU0qfyxvgDAJCXOJo8/DSfNu8W08cr7qg3nUBv7qCHH0yGG1ps8KT4VGtya5clookkLr7XDqT1dbFGQH9ntakrdanuSBIrbtyLc/Iw4/Sw47cd63vt99FfkctTSkYlf6eXPracgBGExDidnsvcqUKwqj89zpjeaWWH3uWO6LyG62cHA0Wpc54gnm3WVuuAc9z1gOLWc6ne8x0PhxxjZ9BdH/ovf7Xrl9Hukfn5o228C791t4HM7UHmgBnEhCCm/WMpRAJDJ2tJ6BQe7o1Q2CiZ91vp48o92wt12bYHsA5Zup64lzTp7Wueq9jLdGu0TVXbd9oy6bR837luoGN5DgBrvDr7gLwPN+mr9+/c9Mif+fyrN2o9+Qzi1JFolV5/zY5vquykG6PIxXPEfnssWfdj1zfV2+/1vJUPOGZtt1U7nZFMKhVX1hB9Bq/tw6RSrtP1ZbdE0gZuQ16upePWt4sZioL8DxaCDFU6WlJrr906e9on/Ktlftjb8ubTo/Of6VRLX1maDF0dN0DzGyma91V1+BZfu8eR1q69F7Hoi2Btg9sai2RSuPjpGm33+f2iVy5cgGvbQCrVrbS8lrzRn5HWt7079z+3pN+ppZ9wHMJCHGavU9yRl34VuqPPdPFvlRxilTgS0/wevO50t6y5IKauc/p9LRS2AqQ5iqFuTS5ctXSRstSyxsgotYKNHcuql1/jlyjnmrEQ5medGlQ5eg8PfntKffe/SLy26KtuKLlGFFugB4CQryKi2tbrZl4a/r2id2o/K+wN9BRekKZC76kLdV6W8p989nOG2kFl0ubljGy/Flb2AF5Mx2n0WtCz3WmZxk815H9fKZjBOAuAkKcZtbWOJ+PSgDHtPafUrfGHrmWObU038+RtL1PKVvlAIArHWmxWpu31UUO4GkEhBiq1Ooh93lPP+pvPtt59MfmiNI+U5PrTpWbNko0z9I4BVeXA7iXm1me7sj+vacVM8BTCQgx3KgL7Z4+6nvyeSMtPY47MwBUMstN3izlAObhugIA6/n5fD6/Vew5ixtHZhbtipVLX2pxVhqIuTRP7SYqTZObp9YqL5dfNG0tvWP62Zy315Ub8wsAIOfn50dAiPPkunnBTHoDQtE87e+szD68LgEhACDq5+dHlzHOozLK27gJ4ypnd885M3/HCADAHASEgFeq3fD2BnZ0peIOK+5vxpkBAJiHgBDAQSvemAMAAO8mIAS8UhrE0d0LAAB4k193FwAAAACAa2khBACL63mrY2vMq1ZrudKy0vGBtLgDAJibgBAALCwN4NQCOj3Bnp5l5abzHitv77cGLkvb7Mr1EXkhQyvYffSlDl4KAbydgBAALCx6IxMZJ+sb3OldlpspVtwHVg5kHTVDILd1vhlxzjpaBoCnM4YQADzctiXP2Tc/BmiHNc143ArWAJxLCyEAeIFtoEbQBtiqtRbanje+n9PvS+eXXLo035Le81XPcnNdxdLfVypvaT3s/Z0Ad9JCCAAeonbjNPqmRFAJxtvTiu87z/bfkeV9j+3vvzR4sv1++/mbV26e0v8RkW5dPcvdlr8U8EnTlYJI388jfifAHQSEAOABrgzQCAYR0RofZvt3LZCRm15Lu81rT5BkBtFyb4MUaZAmYjtPVC4gUvoudda5Y+9yo9NyaY4M4A8wCwEhAFhcqavE1ctyE8RXTzAo1wqjlk8tGJTmVct7FaXAUK3Fyvb7iDOP22gLn2gALBrgu3qbl5a3alASeAcBIQBYWNoSIvfdtjtHbayQbV6lZZSWBVu1AENPi5LeFhxPHrsld9w95c1/aQunre05q5buSrkxhkpmKTNAjkGlAWBhR2+8e9LsuXlnXrMF9Y62MNszaPps6yBiREu8bXA318KoNphyGgypDSidG7snUoZoYK9VhtxyWy3RImMMpfPWlgcwMwEhAIAXKXU1Oprf3Xl89dyUz3bjXlsPI8s6omXWkbGEWmmiv7VVptH5p9Nm238AegkIAUs582nu2U+KVRyBO40OBI20p3VPj5VbbbRayJS6Wc3krvV/9XJX3s+AdxIQApazYmVrtso567NP0ePNN6or/vaeN12VumJFulqdvV7uCELeMY7UzMFWgBoBIQBYzJk3HSvePFP3tm0aGdNmVr3l2waFevK56g1cd6zvtywTYAQBIQAAhqoN9lt6m93n82/XsVI+pWlpHqXlPIlgBAB7CQgBADzUXa1iaoPx9gw4HH3tfO/r6fnPtrtTGlgrBe1ywbht+tzf6bTcvLWub6W00bL0dqsDeINfdxcAYJTaU+DIE+JWmm+z/NwrZ3PTAWAFaQAu93+p9VbprVu59Onr3FstwlppI2WJ5A3wVloIAY9wRTAofbpYeuroiSMwA+cjWlr7SO77PeMcbfNrpfl+jqTd+3p7gSCAPwSEgMeLPAVspXFTBVDmBntNuQcbuWkjlxdRGh/q6nIAPJ2AELC8tDn4ldKxEVQygbdx3lvbHdevWa6Xs5QD4C7GEAKWNkNlTjAIgJXk3sCWG1A6190rN892TJ/v9DR9Ou5PLc9Ifrm/I+lz5QB4Ky2EgGXdVZmLjicEADPaMy5Qa57RebTyOzKWkGs1wB9aCAFLS9/wdXa3sdog0t5YAsATeMAB8A5aCAHLSiurZ1dg02buKssAPEnu9e0APJcWQsAj5cYYSFvv9KTJjUvw+fw9JoIgEQAr+/37t+sYwItoIQQ8Rml8gFLltidNrYKs8gwAAKxGQAgAgN1WHjtNQB+ANxMQAgDgkBUDKysHsmC0lY+HFc8/NaVtceXvrI0nlvsuHU7hLsZB6ycgBCxn5UoLrK5V6ct9v7eiqGIHcJ0Vz7VPrBN+x6csBVyuLEP0u1yZR4rm7Y2//QSEgKXcfaF5Ajf07BU5TnKVwr0VRRU7AJizHvWmuvOTCQgBvIgbeo5SAYTz7Ami586xjlF4jlprofTBXVrvSutv6d9pujTfmt66YbSrWZpu+6bf0u/rKTd/ExACeBk39OyVq1Du0arM1SqN2wpoT6W4tjzOEV3Pkf2p96bjaOvGu/WsuzTNz89Pc33tGQPk6PfRcpwxz5VcY5/tyqBtbr5ccOj379//u7al57/0erm9hqYBnT0P/6Lz5IJSuXN1Ll2rnGd3V3u6X3cXAIDrbC+sR3wrGdsLeO5zbp7v37n5cunSf6X5uE5kH8ptt+38pf/TCmA6T1qRTNOmFcLv97XlMl5p++TSRfLqWW5vGWZXOtfV9vnt9zm5fb91XESPl8iNYW+ee8qx19H95Gnnldr6yF27e471WtrZr/nRMm2P0+31KPJbtumjSueD3He5sp61/24DVqXvt+XoPe8/7bi7koAQwAu5oeds2227txIanZZLU6sgqjyeb1TwoCevp6udi1O9LXR65K4fjqln6gkG1YKvvcGgNK/ZA7tnBG1z6c/QWx+M5pEL6kUDXJG6w4hy84cuYwBkpRfiVsWwdPMevYHJzeeGfn57n/Zf3cS7tLyjrRWe4CmV5W2wuWee1Yw8bs4+DtMb4vTmME2bu1EuPVxIl5FbTu5zbj+pla+Vfy5t+pBj1WtW7XiqPciJ5NNqObjig5/c+qgFbVc5//TU23rm2WqdE/ZYad+5k4AQwMu5oafX7JX1tBVazYzlv0r0Zi6az532notm2/693bxG2HMuTwMruXnTQEna4iOXtpSuNd/379ZyS2UuLbeVrlTubZl7zke9Zjj2UqNu4nvymW09HF0HtcBpNJhZOx7Sv0vHRKkMte9K0nKn5UzLsp2WzpPmGS03eQJCAC/khp5e0cBb7Ql7pDKXe2qaq0S2KsVp+tLy3urK9XD2snpaKK6odbyVgjEziJajtX/U9qHtOaG13NH7YbTlxEhnPQQZsc+M3O96ztdXntOvCNruqffkAkelz0fXaa3VU2+eR6btKQP/EhACeAk39BxxpDLWu71GLct+kvekYNB2Obnl7mltMIvIzdW2BcrXnpZfrfP23nV3tKVIa7ul142ZH3SMMPt+fPbxNuvvXzlo+/nMu15bVi33bASEAF7CDT2zuboyp/J4XzDozOW2uhWstN33nGu/QaEj+WzziubRE6A/O0BQag220rZvedJv2WPG33920Pas1mC5/M9cv3uC1Ffmd8SM+2UvASEAdnND/x4jK6ZXV+bSMT2uXPZMrg4Gbf8vlaPU+rA3Ta0MT9/We37fnnE2WvOk39eOt3T8kFLwMBd0SvetyBgktbLVytdqyZrbT3N/Hw2MvvHaV1pvd6+Lq4K2V3e1PbPFUilgeyS/WcxUlr1+Pp/P7yf8EIAj7q5gXCFXMe/tRvZNd/aNVu4G/szlHfWk/ScyVsfRfI4Yke+TttfW9iY7vZE+++nviutz1XK/zdu305XdLnOBsa/0XFK7wa+lzQXQotPS70rlfoIr6llXrsenbqfV/fz8aCEE8Ba5ClykyX/uCejZF/U06DR7RWLmsgGsavZz/9PVunVHtkst7ZFpbxAJ5pfqSa0uarXWfrWWQ7m6YClgV3qYV3vgV8urtuxSnbH0u2stD1tpo2Wp5T2bX3cXAIBrHWm2O+vFjLnkunSkf9em5ebL5ZvOm07L5ZErZ26+XD6rclPNar7Hnv2Wt6u1xsq1xEqDId/PuQBJtCtnaf5tOdI8I8HA2v+lVmbb/HJ/py1kS4Gh6DqqrdvW8kt5z0YLIYCX6Wlxk3uK1PO0KPJkpTRfrTwzPRJ4p1sAACAASURBVFl6yhOikdLfn1amPp/6OCGltJGnoNt0kbTp/7V83KCWzVrRZU2Osz+cc4goBUm+oufnnn2tdU3Mfdfan3Pf9+7/uXpXLc33cyRtpCxH1v9dBIQAXih6c3v0BjwXXCnd3PeUKZe+FlQoPf1J/94THIjkU1uHb9JTcRyxjmp57K0Q8i/rB55h9hvXt4s8OMu56hzdqsflvj/zYUs0z9LDyqvLcRcBIQCGqd3Uty6Ie54ctb6/4slSNM2TK9p7Kqmztbg5u0IIMLNZzsX8LX3wNSqvo/a2nL3j2j9LXWOWcqQEhABeKtciYu/Tp6NliAZZZnyydFd+szhr/Y/Id9bKFwCUROtipW796d+lLuvp97V5t/Pn6o611t6tcvbOk5Yr/TvXeruVZyu/3N/R9KX1PwsBIYAXK13sZ/WEJ0urBim2FamtSKutXCXsO29pfUQqsa399+wKIQCM1tPStvS51UK79v2ReXvLuXee0Xm08jvym2evM/x8Pp/fsxcS4GxvuMkr3TjXfnvryVBpWulz6Sa/9GQotWf+WlCgtIxtmshvjJR19idEXzME3LQO2qc0dtUb1wU8gWOX1ezZZ+3n9/n5+dFCCOAtShfb2kW49WSoNO3IU5g9ZTpSnqvyUNn5l0ogAKxvz0OvVR6UPZ2AEAC3OhoUEFRYT60SWOpetid/+wYAnG/Ptdb1eQ4CQgDc4uiTIU+W1nW0BdiR/AEA+ENACF5m5dcpP+0m7+3b4mgeRwNJK3raMdBiW63BduLzsR+szvaDdxIQqog0ad9+v/dNPZ5yc7UV97WVKyo1tsU9rPd12FZrsJ34fOwHq7P94H1+3V2AWW1faZvznZ4bMLT3ZLriyRcAmEtaD9lbLwEA3kFAKMMglAAAAMCT6TKW+AaDRnTjSruQlT5vl7GdlpZlmzZNlyrNBwAAACAglLFtIdRqLVTrt7oN6qSf02Wk8+TSbctTCxTllhf93bnf0DOvwNM+M677noBiqwwzt7rb/s7edXnFfh/dDpF0Peezq7bXbPt+bR3VztuRfEp5tx4eXOXIsXCn6DbbM//3+6/cA5x0+ghH1v+RY2q06Hmpleab7uh2ai1jBnu2/UzbvGbUto6m2ZP2DEe36Qzn4yPn2Z7rYe27u7fjthyfz3XHqDFtr6tvz/jbryAglNGzM+ROcCWlHS3XyidShlbAZ08wKK1EtfLnuBnXfSkQGUmb+35WM677dFmR7RCtPI9Y1kizrf/W+Xv7d21d5fIp5R3J64oKyp5tMYPoNtubprQ9rtpOvRX7mbZjZB31nOP2LCtybM6q92HADNu8ZtS2jqbZk/Zsq27TI+fZnuth7buZtuPXFduzlSZ3nuttEJDON6NI2Y4eHzOdL69mDKGg74Hbe6BcfXCVllcrfynqmos0b/PiuFnX/cinbrOeYGdd97myRLTKNtt2mHH9typdkXSl7/e0bLhK77ZYRfTBytE8rtI6BmbbjiPWf2+6UfPNZlT97U4jt/UTtutK2zR6bRyR38h5rnTG9pwtqMtzCQgF/f79+3//ZrF9AtbSKn9kukDQOVZd99v9b7ayRa207msVg++xPUM5e6y0/ktGPJGaYdv1XhtmcGdlebvNri5H7ZhYcTt+HVmPke3xhJur3LZfeZufbYVt/uRt2rv+V9heLaO258g6dtoooPQ5N8/379x8uXTpv9b0bT6l5dd+Uzp/rmy18tZ+R65cT6XLWCKtmJcO1lzFo1QZqTXny+W5zaNUnty83+/2NhUc4S0HzozuWPfp/n/2Pjfr/nV2uaL5X3nsz7Qt7irLyOVGt90TfusIM9w4tLbZFeeF3nUw23b8GlGuvee/WddJTc/vXPH3jbAnGHGnp23Tq4NBs62TEdeonjp27fen58bt59x97DZNLt22PLX71NJ9aZpvq0zp785935ovTZcuK1eW0m9/IgGhjL3NVXt3liPNZ9Pg0hUizRuffsCM1nOj30p/VkWidiK8enuPXN4d635EGc5a572tVEZUdHqWM3L9j6o4nr1dcvmetZyWu87tubLd+cAjV8Esleesm5ujLdLO0NqHWttsxLG0t/I+W71l9La/uvVaNN2Z5dqT/9nlGbncu47jnnyubhk0y34+shxHzmO1MtauWel80Xvi1sORWl0mN18kwHXE3nv9p9Jl7AJXV15HPiHLTf9GUhlj5nV/Vauf77+rzbzu77D9jXe2Mnrr+t+647rRM/1u6Xnj6tY4uaefZ4scAzNux6uuI1dvjyvVtv2M27zmqnPb1eeIXk/apjm963/27dVy1fbcW2e++rx4dHnf9VkKFr2tTng2LYQS2+ZiM+V15vLSpnHR/HJp6TPzum812RzlrhP6zOt+rxHb6arK+hPX/xGl4+2K7bF3W9wl9yT0qtYGVwfqep8Qz7Yd71x3pXKsoufJ/EzbvOauesUs2/+J2zSnd/3Pur1a7tieM66Xva0ze/LmXD+fz+e3Ff23FXe+UTeCqdXWw6quXPeRfaVWnrRCl36/J82ocu9x537f+k21prvbC3Du+zT/1nboqZyM3BZ3rP9S+XPrKLeeU7W0tfXfmlbK/ywzXgOi56uzzk+t7ZGbN1rus8xyTEX25cg5Ls2rN02pfLXpq5nl2K2tzzvrFZFr7Wz7wSzHcVqWyPWulG90nlyAYdbzbdSe7Rldt2ma3nXVergWqbOU6pGlQFhunlpepflKebXKW8on99tXCsbu8fPzIyCUs8KJJbVimbnHqvvKquWuWfU3rVrur1XLv2q5j1j1N69a7r1W/b2rlntWq67PVcs92qrrYdVy3+HqdWXbzO/n58cYQjXfJn7bv3Of0+m1+XN/p9NKaXLfpXmU0gBAi2sHADyPYBAlAkIN3x259n+p+eT2IMj9nTaJLDV3206vpU3niTSFAwAA4Hm+D3quCs5cvTyOM6h0wZ7+xr07fqlPZS3PaJBHIIga+8c8bIt7WO//SluZzlKZs63WYDvx+bxnP4iMg1P7fpvm7LHhevJ/y/Z7k6uv5bPUHYgTECpIBzMrTRu5vIjSAGt78+N97BvzsC3uYb2vw7Zag+3E5/Ou/SD6gLa2TiJ5HL3v6Jn3TdsP+I8uYxV3dLkavTyR/r9FLrzbv3vG0zi6rm2rfq1tlPu+d7um88ET5fZt+/t1cmMS3m2WcsDMcvcKM7WwBGgREEqUBmj+yrUSqs3zTV8bUHqbJm39k2vCXxvEupQfsWBQbhymqwKDtlWfdBvlpONrlaZF2D7AGSLnsr35HvG2c14uGNcTpLsygDZT4DBn5rLdqbXdel4aU3qRTG16Lg2ALmOJPeMCteYZnUcuv6PjGfG33vWXDhDONaxv4Gmc0+6Re/hz9XU9uqyzH1Rd2U3pCbb7SWnd5R46tr5P88s9kN6mS8uQvoAmlwZAC6FOTqBram23M7drq0VXLk3pKc5sXQruNKr1VrpOS59z83z/zs2XS5frFmKbcrfWE2vOVTuPRVoClM492/9r6bQs+Nue37i9yYaS2rU+7QGwx54H0AACQkHbqDpruXK7lZ4wbsuRPqHZpiml336+shvbCqKDMpYCL2kXsu3/uads2zS5p3Gl7fr9XFse8E65m8HSU/7td61zT6sbdOl6E7kmPdUZv7EVjPt+Tv+PPjyI5i+YeK9a19DtMQpwJQGhICfpNY0IBkXzaD3ZaXX7q6XnmG0lrLVeS9s7Oi2XprYPCTRzt9zxET1eGCcXfC5dV0ZvF9ekv+0NCuXmy93o14J90f/35i+YeI6eblhPXg/AeowhxOPlKmdbPV3Jaq1EavOdKVemt9q7LnoqciOUlmdbAlvOA+uI3OSX6hPR/FsPFiL5CyaOkbbebn1fCqZt0+RaCJbyqOWznZb7u1Z/Bd5HQIhHOxKoKV2MZzNjma603U4zrov0aWzNjOUHzhU5N7hxu16ptc/2+++0PXWNES1M03JsP9tfztVqNRxpVdz6PDJNax7gvQSE4PNvpSva5732VCZ94lN6KtPzFEcLkj+i6yGyfbb5lKaVlh19apemLy0PeKfc+SPSoqB1XdCy4JjR190zWhSXtvGo/AF4tp/P5/PbhQJUmrh+H7DPMSP7JW9UCvy0umql89Sm5bp0tablyhDpDlYKJram7Z239QAtF+AE4F4/Pz8CQrDlRui9BIPgD/smzMUxOYbBnIGcN59ff35+dBnjHVpNvo8+tbr7qdfZy9/mP0PFdOTvPWvdtQaavHsdAjC/Ga65q3PdBWrefo7QQojHi1amRvXjv8vZy59t/IgZygBP5NiC+739BmUE6xDo8cZzhhZCvIYbHABgFeosx6j3Ab1mevB9JQEhHq/34C69bSX3tpHWoJC1t4Ol6XLlbk0vdUmKDA5ZerNa6bfmyjDDybK0Hlvrr7Ydcn/X3vjTk2dkAFEA3mnlcW5muZbNUj85wn4AXEWXMV4l8raQ3M197o0jpQBALa80v1JetfTpcmrLLOXb+1tb390h9xtz5er93XvS70kzWxc8+LI/wn1WPf5mKvdMZdlr1d+warkh9ZZ9WZcxSLQO/NLJIdcaJXISabW0yX1Xy7c2iHEkbWvZs2mVsXf95eRa9NTSRPJp5QcA9Fuh7gIwEwEhXqn11rGtq7tHjV5eTz57lt2zLkfLlffM7TU6T5VWAACYy0zDY5xNQIjX2B7UsxzcpW5PkXn2Lmu0u9flHSfs0ct7ywUH4CqlMeR65nVeXotrKXfbc+44cq6CEYwhxKNFW69EB4tO82h1+UnHkMlN611ebXDjXH49aUvLzs1z9/hBaXm+f2/TtH7Ddp7atmyNFZXmWcuntd3hbncf33BU6ZqQTsvNs3XHcdCqa/R2k96TJpe21S1+hvPGDGUYZU+X+KPflb5v1ad68n+63vNI77lqT6v8SF0zen5827Z9w/5sDCEeL3oQ7x1n5ki6tJtTj1Z5a3nv+a2znQxH/IYZ8phtvbKOs8efOjN/+z1nKt24fIPwtZvbGUVf6BD5HT2/dZt2tXX2dLX1v/e70vfptOj+yH9K56Tec9X2uz3DQRxJE8kjZ3SQmnMICEHA6l2SRi57hRP3CmWEo1bcx91IcoXSsbG9qVllX+x58HT0pu9oGbhGbTvu/a70/d59hn/lAkCRcxWcTUCIx+ttXplrIt2K6o8KQESaiZ4V7Ig2B525YvjWJq0AjPfWG7K0e3ruu9J8Zxp1bX/rdr2K9Vs3sh6fDkMQ6XoWuS/a04WsNIxC7b4qkobzCQjxaL1NW1t95LfT9/TjbWk92SkZcXHpDZbNaOayATCP0tg4uTRXuvtm+sh1/uz1dfRGcaUbzbv3gyNWWL9nufp8knYvS/9PyxS5L0rnjXxfCuiU8vr+HUnD+QSEeDQnEgB4l55xdiKBoVmcfYM0+w3Y3hvFlQJBPM+eB7q956PaMvZ0PzsyntDRbnArnIuf5tfdBYBZRAc+yw2wl0bfS9NKf5eaZUfz2P4fmTe3nMjvai0HuF/tmGwdr6VzUSntnvzgTKUATyso8H1aPWvQ4KpgTVonmPEY7rnB3bZEgKtEzid7z1VXqJV/7zEVnW/2c/ETCQjBp28U/Fp3sW2abbo0720TyVyeuWWVBqH7/l1qhpn7Lu2zm6av5VFbDnCvK4NBrQqb8wJ32V6ntsGN6A3GbDcjpe4fo23rA+k1Py3H3SJ1j5nKyzv0njuOnqvOtud8M+ocpQ5xHV3GeI1as8zeE++eIEjaT7aVdq9a2Xoqw5p1vlsp6NmbpjRPJJBwd5eA2SpmEa3jf+95a8tNFit4yj5aa6mTCxSlx2dvmpX01KueJLcdSw/8Wt9F5t1Oqz0UZZ89dZ2e7b2dt7T9Svm2vq/Nk35fmq+Uxr51HQEhXqFVYSg11/xa6aQ04kliNI+V1gtx0ZuFPZXxSFBiVODiqDe1fitVIFvpasHCN62/s628Hl0njqmtv1LL4SNpatNX2pZPDhSVrsd7vovO25rGNVrH5N7jvSffaB5757N/XU9AiMfLRaC3SpHss8rxxErKE3/Tm9mW79J7/LbOqc4H51hxna4cyGINT61XPc1MLYqBvwkI8WilptZ7LiCl5pfbv1tNMSNpa81xe5tblsrYWwbNOt+rp6K93R9yrYy+3+XmyX1Xm7fWii/Ns/U5Wo4n2nMj1aqcv2n9AfNxHprPTC2Kgb8JCPFoteaStXE2evNrpSk14extvh3JP1LOs5qU8ix7u22lreFKXRAjXdNKQcxWq7/t9FZZol3knqoUsJ4lP96nJ1BcSnNWi4QR80Tz5N3sB8AVBIR4JTco0FYLukTmK33XW8k9WimujYH0dqO7e+k+xlG9Y5i1tPa/XPC4x+gWCo4XPp/n7wdXtigG6rx2nldyoYB+39Y/Vz+1/HZRTG/aasGG0Tdpd/32Xrlusum0yG8ozbNd96WWX9yjZxuU0kb287OPhT1dGLVKg7WUhi+oDX+wrQvkzj+leYE6LYQACLn7BivX7WtEfhF3//aoWkuoni6vtXl6Wlutst5WNyoY1NOFs5RmpNH5p60HSt1G02mRcciAfrO1KIY3EhAC4C+1AZtz6UpP+HLfbedtDfCcpil16ygtOxc8iuaXKwfMasQT8Z6A4RV6fk9pnLA0v/S8VEqf5lUblwyYx55uZvB2AkIA/GVvq5na554WJK18j7ZSONrqBVZVCtCW0t1p7xhmNdEgU8+4Q3CWlVu73H18bIO5K7CtuZOAEACP9PSbtpUrkFwvejzMul+NeNJ/dMD01jrUGoHRVtyPSuP7fP+/skXxSlYs86zXC/oICAHQ1Hrrx1lv/MjN3xrDY+UKYdRK47Zwvz3jZUWCH1fuJ61l9XTjOqvsjhvIu6tFMdDmLWMANO0dNPho5ay23FJz8JWaicNV0reDHXmye2YwaFvO2nJav6P2hrxSEDmXZ268srTLaq0cADAzLYQAAB6sNQ5Xj1wXj5H2jmGWTtszVtie1gaCzxAzQ5fKmVo7wyy0EALgH9uWBD3f1+ZLn7qnrRVyn3vLBW9UaqUSOVZyx2CrFcxbj0PdKZlN6zp9ZP7v9+n1ee9yti17zzp/tPKdrbVzxJFt3DNvaTu3tj/r00IIgL+0WgCk30fm2w742HqN85784c16b3JyrWJqx1MkzUg9x3fkybun+zzRFcGgXGC4dzmfj2NnryuDQbU6Wykdz6CFEAB/2Y61EUm7VZpv72uco/kDz9Fzw3FFt66rxyVzjuOoEcfFmeOEtQK4kVYquc/b/0t5tZbVmu/K1s6RQP0Z8/IuAkIA/GXbiqdXbbDnXNreG5+e/AHgia5uqdFqLdyTT2Q52/pBrk6SS5e2ZMylaS2rNd+25UxumblWzz35wx10GQNguLMrq5ot8zZvuXHY3milf+e6r5QGh819V5q3tMxcfqUWkNF00eXlus465/H5zHH921uGVrfvVpCk1YWtJ69a2tJ8R1o7R/KHOwgIAfCXWsUlfTpWmt66uck9RSstv5Y/vMGb9vdcICgdzyIyzljuczotfVJf+650zsrNl6bLlSOXT255pb95pxn2gZFlyAVSc8d2Tk9wZk9r5J60vevk7m2Y0lrp3QSEAPjH3r7puZuennx784c3WLmiPuKYbY2F0bt+9j79/87be14rBYeiZV95+zNe6YHJimXY0+VsRNe1I8tbKf8eAs/vJSAEwG3uGAdhVSpo77bi9p/1eOtdl3taAEREWzCsuO05x5XBkNIy9pQh3b9rD31qrZJzwdRSebR27icY9E4CQgBc7s7K0IqVnVlvrGFlkS5mo4wIKrlZoyYXYKzt45E0oxztTrV32uqtnWuBqNb265m3VCdLg1rOP8/08/l8ftu4ALzBqjdUV5Z71XX0ZKtukz3lrnXnSsfnqaX5fk7zLN38RJ7c52680mXlfkOtK0Yubal1wor7APu96bhf3VuDvauWO+rpv+/z+fMbtRACAGAKrfGCWumOtho42pLhaNly055+Q7K1J/hVCg7yfHfvL4K1x9y9/fhDQAiA2xy5sKuI8XY9Tflbx0vrSWhva5inecOT4plE9+1Say/b613u2l/sY2M43u8lIATALfZc2M8aS6e1zFo3j8h3rcqOPvr06hn3oyfY07OsWheqlZTG4th+57i8T23w4Nz07775hJvEVY+pO626v9jWf6y6/VYmIATA5Xov7GdWlGp5575rDdKZK3ftxv3KgW15jp6WdJGBVWvHwdGBUWc3qgsZ58qdT2v75uo32Pa9Y1baX2zrf620/VYnIATALSIX9isu8LWKRO670RW3lSuCKmBziwyUPHpZuekwUk/Q3P5H70MW+8xcPCQ7n4AQAEu7s/I2uqJydne5UWXVjeZaR7Z9rQXbFewj9NjTUq3G/vdso/eXI/PR74ztRz8BIQCmlRuDp5QmYmTwaHQgqpXfiMrRiECOp3XzqW2T0dvK9udqrfGvntoybeXfcOc5YsX95e7lH3Flq+lZt9/qBIQAuEXPhT0SGLpartVFqYtZpNxXtOI4ugzBgPlcuU1sf64S2c9aY849YV9d8TfccZ1+wv5y9/L3GLmto2Pdzbr9ViYgBMDl9l7YV3ijUSlQlE67U+4NUS2zlJ3/XNkdrDV4un2DEXr3o+215Eg+rMn+sjbbbw4CQgDc4uiFfeYKQOn11TOVuScoNFvZ+ftV6bnvfv/+/U/rtNrb8dJp289XDvIOvZyb6GF/WZvtN56AEAC3meHCnrsZzt0Il7qt5aZHWj2ly8jNe7ZIUEgwaE61bRJ9TW80TaQpPwCwHgEhAF4tdzNbuxHuHbz36M32rHKBrlJQbNT30XKcMQ/AbFpvpmyd43oC/qUHI7OfR2vXqtlb8n4d2c4989a266zrhuN+3V0AAOA+tUGve99e1QpyjeoOePRmRKUWWF2tC2eke2dPF9Bt2m2X1OhLE9jvyHbumbe2XW3jZ9NCCADYbc9Tw1xXtVIXOv6wXoCoyLl07/l2pYB6LpCVmzaz2nZqbcMj8+5Ny3oEhAB4FZWasfa8saxH2rS/NAByOi1tRbRSF4fUauXlvc7q9qmb59+uDKDXlrVCQAWoExAC4DVUXM+xJyi0nac0b26g71L6NK803dmBqzOtHMRccX2z35FzwdE0Mzk7SH7VcdUaf2ZmpQBWbprz1DkEiNcgIAQATKunSXsrn5UrjyuWffYbRljNLMGgz+fzT7CetZ0RdBUgXoOAEABwWK6CNqKb1pEbjZVbBcETbJ/kl95olGvt99VqnZJ2Ed2ehyLdR0vTa+miy8t1YR1xLioNBnyGK5fF/QT53slbxgCAIdIK5PaNJaX00Yqnp4GwnvQGMw2WlAb5rb3BKjdvqWvp9rvc/7n50rKn/2+/jyyv9Fv32K6bUrlGuXJZo/WuZ9eX/5wdYNyeA0rf5aa33phmG+4nIAQAdCtV6o7Mk37/vYEqjRlUyjP3pD/XMkEFEq4R6XrUo3QDGA0u54I7Nblg1nZ661xyxQ1r7hxYa7UZSVNazvbfKkGiVdWuca1t2DNvbXuOumZeFSCmjy5jAEC3WqufnnlyT+SPzBO5OXnKDUxPl7xWl5XWjV1pWSO6BUKv3n3trO6juW5hpeWfoXQujJyfe8/hK7USyj1AiEybUe0auGdb1Vq89ZThiNaytPC6loAQAPBYq1T6e+VaPY0I9vQsq6cMcIYr98ERQSXHCIxXakGc+45/CQgBAI8zchDXGUV/V+QGVFP78628fnuOobQLSGmA5dw+l5uetr5J05TG9al9V+o+mnYDS8uVU0tbG18IGC83FhhtAkIAwC5nPe0eka8KYfvmmWutuP57A1mtbih7uyyd1b1lb7ep3ml7t/3KgUT6PHFb3x0gJkZACADgoXIVb3ij1fb/lcrKMU/d1jMEiGkTEAIAutWe0KVP+kpdknJP9kpPEHNp0i4gpXlK6XN5r6jVpeWoyPaDO+XOG+l3Kx/jAGfx2nkAoFv6ppLcuBmldJExNiJptsGoWtPxUtP0J7yu9qpWD7ltWpsOV/ruh6XWBPZNuMf3+nz0GjsijzvyXoGAEAAwTOnGKxe4iNykbQM+tWVF88qVa9WKYPSV12csLzKdtp7tVkobueEqpRl1swaQ2j502fPg5aq3hb39+qXLGABwilwXrV5nBz1WrQhuWznlvstVwNOucrVuetvPpS43uuIcMyoYVNqurTSReQH2cj5Zg4AQAHCLmW5AZypLRPQtS5GxhVppzhyf6M1GdFXc2zIuOi/ACK1rbGQ8wVJe0XEGt99t07+dLmMAwG5pS5XSgNKlsT224//k8k27jKV/p+lzaUrpa8uHWUT3T/sxMKNW4DsynmCatjYWYGTcwJXHDhxNCyEAYJfeMXxaeZSmtfI+MpaQG2hm1hMMAphRGqDJiZ7DcvWD0ryu7zECQgDAabRaGMMN//v0HDuRG67a945T4Cq5blt7zz9Xv1zhiQSEAIDhagMO18YGGL38Fe15GxvPlHsr2Igbp1F5AvTaE7TmPAJCAMBw0UGP7yrDrFYOZDFWayDVHulT9NbfAEflxhTMab3NMjcOUO67dJmttJEBrN9AQAgAAC5WugmJ3JTkbm4+n082n9KA76XpACP0BFda4wnWWs4eHWfwjUGgLQEhAAC4WO/r4HM3NZGWeF47z5u9tdUHRAkIAQCnyrVAiFbQa2MRAQCwn4AQAHCaXEDn5+dnyOtn95YlLU8uXbTLTnS5ubegCHIBnEfrIGgTEAIATlFq3fMd1yQ3dsqZZYmM0xIpQ085SwNc1srAMxmrB67j/AoxAkIAwGkibxW54kY5emOQG6h3TxrYcmMK19DNGPoICAEA01sxAFN6E1RkvpYRNzsrrlOAGoEg6CMgBADcKje+TilN1N3BjiPdFSLzHXkK7gk6APD5CAgBACfqGasnEhg6s0xn5z+yq1m6rs4OInHM3QHKI+wvAM8lIAQAnKI1eHRtMhTy+gAAIABJREFUfKE07ShXDTSalvu73G0gZ0Q5ovkZYPV+K67/lQNZALQJCAEAp9kGhdLp0flHSV//ftYNeprv3W8XEwwCAHIEhACAU80QjKi90SwNFKXT9qSpleGM9fENvM2wruFptueN6DEWOd514wTuJiAEADxe7YZr+12kG1skTW76HTd9gkRw3J6Aa2TMsJHjigHs8evuAgAAcJyby/X1bL9S2m8XzWhe9hmA99JCCADggbQOWsuoYNCeboz02Xb1ig6aH+l2pgsZcDUBIQDgkdzsspIRLbwEEq6RvkEx/f/z+fv8EwnUXTXoPcCWgBAA8DhupniqbfAhku5oPpS1xibrXbe2BXA1ASEAAFhAtOXI0WAR99jTzQzgCAEhANio3UjNViE33gS8R08Qp9b1SDBoft9tZDsBZxMQAoBE7mbqjKb8R2/MdPeAd0mP973nkFH5vMV3faXd7HLj/pTWba61Tylf2wK4ioAQAGyUKuIq6NdbOdhlf2G0US19tBjql66f2ueea0grX4CzCQjBSa6sYKVPlHqWfcbTKE+4eLL0dcNbpRY7uSe/pSfM23lKy8sdW61XH9dekzyzVcq5tXIgi/vkzgm5z6V5S+eknnwAeJdfdxcAKIveVBx5wnRG5VCFkydLA6/fz7n/c2nTQE0uTSmAlH73VerGUMtH0ALmsj3+0+ml9Onf2zz25EPZ9zXzd547S8s/Ui7XAng3ASE4gRsu3mxPpTmS/u6KeKp0E5V7Cj/ihqv1euP0c2l9ufkD6FMK2J+xnJozgnquCfBuuozBDVrdQrafS4MRll5FWupe0upOEi1bqztMLk/eZU+XpEgFe+Yg62zdsM4eDBvgTWY5twOMJiAEJyoFYlpjiGyfQG2bgdc+p8vc/r0NKqXzbW8WS2UtBXwi5QHGjN3h+MqrrZeesVdq33/lgurpdCgRnH2G6Dmjdb7oGVeudo7Lfd/7cK/2EDH6QBFYk4AQnCRS8StVFqL5Ry/Gra4m0bIevfHinUa1VKvle4baAK+56bVjJDeWzza/WuC1lkctqJwGe9Pl5X7Damrnrsh5LdJNMRckrwX6Icf+8Qw954zaQ7jIg8DWuXrkw73v5/Qh4nZ6K1AErElACAZrXbRLIhfV2VrhzFYe5jSqpdrWFZXSUp57l1UKFPXk3UqfBqh6y/MkI7ohPn0dAX1a152ec8rIbtKjHu6lZcyl09INnsWg0nCj3EV11gttrtUB9IhWQKO+QaZZCI5e6871vT0X2u7wXt/rUHo+iD7kq6XtyetKrXIDa9FCCAaq9f/ONdn9pol0J/mqdbvp6SKS3kjnpudab6T5tcqjwsBZZtm3al3XRhwLjqd/zbAutJAEeo//va3IRyl1ez2SF7A2ASGmMdOT/l7b4Ejpu1HTasvvSdfTHaanG0pPeWCEuyulo1s+nZHHk9y1vaPjCQHPk9ZRa3Wo3AO5PQ8Cc3mV8q1Nrz3cq+Vd+rv2EARYj4AQU1nx4nJ1IGu2m4/ZyrOSJwRBc9IWLbVBNPdUZo9WSp+63t+k1mrxrOWVxrUSFILn6zm+Rz4I3DsW3OiHe73zAusQEIJFzPZEZrbyrGrF9RcZCDP6eW9ltjZvxBPX+1tc3d3CW3XaVt43bc9x7Adrsb2Az0dACJYx28VvtvIA+z3lSXBt/LY9aXLjs30+/3YLWW09nWHFdbDyDfGs7Adrsb0AASEAYFm9wayeNGePDwUAcKfHB4Ry3Vp6nupdPfL/5/MZ2jS9J49cxL133rPXVev3RAb9i2z/q5/8rrDun8q6v5f1P48j24Jz7NnHV27hBXAF3X/hP48PCOUGLb16AMjoskY0Qc+9ojw6X5r+5+enWvY7BlNufV8K/NXStMajuGJ8is9n7nX/VLOv+1Y5WsHR6FgrdwVWnr7+v/Y8kLi6srpnW3Cdnv0mZfutY8+52DYH4IjHB4S+9lRqt2MIPPniWqqAfH97JNByhVxwL/0+kseINKOssu6faPZ1X1teJDganeeu89vT139pPJpIsPmu3xrdFldz3vtbaXvNGtQ7O7D9xLGcegOAs23zlj0Bzr370Ex6A36zBPuuap1/lZX2GbjCawJCZwR2cie3XLev7/+5FkCtp8hpPnuWlfs7V/HP2c67UqU8sq1nuSA8bd2vZOZ1XwuAtoKj0XnuPgZmXv81e9b/TPmXljlLWdLlk1e6xm/dHdQ7O7AdDbKurCcA+P08c1CoJzAeqcetKBroSr+/Y7vueQASSXPXvjnrcQF3ek1A6PPZHxRqPdlNAzHbv9N5W5/TZY5Y1vbv0pPqUVa5OI8u5wy/e4YyvNVM6z4XfI6k29OCchZnHM93B0JKRpdp5e3OH61j+M59+ezA9ptu7HLbecZt3tKzzVp11Zl/Z1Qp8JNO+36+OijUWseRcsxynAoGQd6rAkJ7RC40rch4K//IyWkb9Pkuc89F8MiJMNdaaWT+V17U02BaSXT77P3d0d989rp/oxnW/VmBjD3pe+c9ur/duf5brRZmPpbuLtvdy3+b6H4faYmz0o3znqDs3mN3pfXy+cx/jhpl77VpVWkQaMVg36yt8/c++IK3eF1AqNRtYvv9d1queW7rZBINHvScENMbonT+EReGWpPdVnme6qqLlnV/nyet+72tH+802/ofdcyXKuwrVuTvLu/dyz/irONrRCvn0UZupz1lPbL8u8+DW6MfPKx8/Hxdsf9+PvOsq2g5Zilvj9HniaiZjnGY0esCQp/P+CbHe4NHvfmfdTNRaoIaaYaepp3BiHV/pOVEj6et+5U8cd3ngt0jWi+dsf/Puv5HrcPS+WPGp957t8VV7l7+Hnd07Zs1qNdj9PH2BHtaMd917J7VSv4KVz0AjCy/t3fCGeU5w8jjdJb9Bp7g8QGhbVPp6MkjN086bRucyXXjagWIck88cs2602m5ZeXKuv2+lW6bX3px6G3FdKbStuxpolr7fbX1dqYV1v1TPWndjw5KX/HbZlv/o9dh7WZtpn3n8zm+LThHz7Ewc1Cvx0qB7bNEyrr6Nr+61c+s66NUricEeHussK2Y09nHxJn5z7KvPz4gFHnKHPlu9LTeMkXT555E75l3RtFtWfttkXVyx3qYfd0/2azrvhSYToOWvcHQUovDu56wr/Jkv/aAIE1TezCQmx7N/2wzr3/anhDUWzGwPdKeeuCK27ynFfaRfWDW9dAq14rBvrcdq8xlxf1npuDu4wNCs5r95ge4197AZint6AD2G5QC7K3g9NEHEbYBe82275wd2C4FQt5Ux1rtd9ZaYee2ay1IeKTl+B16yjRLsO+q1vnAfQSELjZzdB8AVrG3S96e70s3qLo51J0d2N4TfOVeR1tq9wTnVzfD77iqdT5wHwGhiznx1c3UfI517LkpOyM4K+DLE5S6c8z0JLd0rWhdQ/Z8X+saOMv64H6583/r2lTqtlubp2f5zK/WxXjGcy/wPAJCTMPFjr323JzlmjGPKkcPQdB7WO//edLNRusYPPp96knrjmNKXWNq+0ju+73BxjOuaQAr2tOCuNYtMtqNNZ2emrW+ICAEcJNZLwxPZ73/Z8UbyNK4FFfrGRS3lcds9gQk7t4es3h7kNB+sBbbi6fZ04I4/W77ORooSufPBfdnvT4ICAGPs22CHX1LR63pfunmszX4Jaxgpe5PM5Yzsv5KXfBGG7V+9rRO4Y/Rx1N6jSl9Ll3nagM1j77G2Q/61G46r2B78UTR81k0j9a1PRdMWu3Y+nV3AQBGS2++0rdkpCfw7fTaReD7/fa7ngFSYSarVVpWK+/X0we+5V97uh5u/6V5lf4vXdNy10DXOIB/9dQtoi+l+J7Lc/cgM9JCCHis3qh+LV20zzFwnic8iUvVWmlEnnSmrT1yrZBKLUJqLZfSZURbW9Kv1mI1VdrnS/tPZNmucdfLbWPrGq7VGwzqzbPUdWw2WggBdJph/BI4ojSQ7cy2LRxmarVwtKKXVhxrLTRyadPATCRN7Slmul+k6Ut587dSV4JcK6A9eZ2ptLy95QeYTe+1O3rNywX4Z79WCggBVKxwIoe32wYqtv+P+H4bOEkDKSOf+vW00Ohp+VFqYdSbV65czot1pS5ZMwQyv3qucTOWf0WtFmDANdIg9xnHX9rNd0a6jAHLS59al7pOlJ7Y1sZfyKX9pil1oZi9aSjkzFxZyckFNVrj9Rz9vvR5tBFNzHPdwEZyjvvbnvN/rZtfqRVfq2Xf9nOpJdfeaxzAU5Ra8ryRgBCwvNbNWuRpeGlMhtZ8rTxgNmc+CeMaM1VcZyrLnXquLbXvetdlNP2IaxzA7GqB9nR6bt70wXKqlmcu+J4Lxs9GQAhgBzdBrKr1VEyg6Byllh89LULS775/p8vJVUxLFeJapbmWvrR8znH1Ncc17jxaJsB59gbaRz0EvrpF8QgCQgAd3nwTdHag4Mz837i9nuIpAao9LUh68+utiB6pADumrjHymhMJPLz5GgfwRgJCAB3eXkle8fc/JaBwlpm36cxlO5tWA+s5Y5uNHNtL12cAUgJCAACTqLXQMHA9APzNg79jBIQAACbROwgxcyi97TLXwqfU6ic3NlNtgNTc59b4ULmy5ca0sq8BKzjzXPWWhy+/7i4AAHAfT9bguO3r2rf/bwf5LqXLpU0DM5E022BUbfDv0gDhpQHJAXguLYQAOCTyCs/v31+l7jDRt6+03oz1hic6sKqVgw2jXgufO7dFx/gprb8Rb8lZedsA0E9ACIDdajcPpddWlz5H806ne206rGfFoO3Rc0uui9aeMuSC7KOsuF0A2E+XMQB2i4530vP669Y8e56qc5xuJHCumY6vmcryZG8ZowSYl4AQAJc6swKscg3caTsez/b/r1oroXT8n1y+2zTf6bllpX9H0teWD8Az6TIGwGU8dV7biC4v8FS9Y/i08ihN62lx2TuWkGP7Os6lwAy0EALgMt5gsz7bjzNExwyrfZdrFRMZnyyXtjb/EYIAfD72A2AeWggBAF20FGKkM4JBpUHso4PSj963a/mmr33n2WxnYCZaCAHwCCrZ10rHMoG9ogPIR/OIDnZfSzt6v/62jqx95/z1bMZnAmakhRAAu+WebG8HJ92m2aqlTZ/kl57uq1jf78zXX0NJet6IpO2Rnp/S/GAP1ytgRgJCAOxWGwC1ZzDT6Gvne578cx3rnh5Hgio9AZ6jwZtc10j7OgBPossYALyYG1xW0dvap3cQe60OAXgbLYQAAFhCa1DoI/kKBgHwNgJCAIQZP4OrbPe13i5CtfRnvUWK8+XG8xkdDCr9DQBPJCAEQMiZN0ZuvO4z67rf82r7SPegni5EXOPIAPK9g9hH5hM0BOAtBIQAALhN7wDyuTS96XvmA4CnEhACAKa3bbWRthgpteiIdDvTGgRgjJVbX+auKStyLaOXgBAAML1vIGjb1ScNDtW6GeW6HRkvBmCsFc+jta6mK1k5kMV9BIQAgGXUKul7xgdSgb6H9Q4A9xMQAgBea083M46xXgFgDgJCAMDrfbuMCVYAAG8hIAQATCd9FXnp1eS5bmK56ek4Q2kagSCAa7TGbIu21ByVT68Ry+1NU0sHRwgIAQDTSSu+tc+lSnLkNeMq2ADXaY0fFnkhwMh8eo1Y7t40cIZfdxcAAACA52sFZaJBm1H59Bqx3FFpYAQBIQBgSt/XzPc8Ga2ljzzZPfIU9uj8aV4AHDeqddAZImWbufysT0AIgMttb/S3Y7qMvKEmZtZK5naQ59br5KPjRJz9RHnkuryiawPA0818Hpy5bLyHgBAAMJ1ZA1UAXGNEy5jIQ4WztMp/Z9ngS0AIgMsdacXB+9Qq1dsWZqXvvn/nPke6l7Vas+XySb8vLbOUby7vdL7S8krrRQs8YBWrd5Navfy8h4AQALzY7AGCVvm+Fe7SG1pyr5VvdUcrzZv7f5tX6TX3abra6+6/39fyScuXK0Na1lI5AWazDaaseL4aWX6BJc4mIAQATGtvEONIBXrvAJ/Rabk0ka4FpTy3gaIaLYSAu5VadZZaVObSRPPZ/hsVVBlR/lrZnKO52v/dXQAA3il3k+8pGC3RAaRHiwRt7hJ9Gj1j2YF3KZ2HSq09S/MeyeeIEeXv6TbvvM3ZBIQAgGU8sXKcdiu7ankj81vVE/enu9gPANYjIATAbWpjqfBuva3HSuPqpHml6bZ5l+bNjRm0nbfVraE1xlBt3jSf0t+ttGcfaysevysHMGZlPwBYi4AQADCdnhvL1vg60fz3NtU/ki7SBSKSfuTvAe4za9fUqKcE2J7yO6BFQAiAW3nrEatY/UYN4ExPOT8+5XdAhIAQALdT+WJGewOVukFyldw+Gt3v7KfzEXQGrua18wDcJn31qpZCzGJ7s/z9t52eS28fjomso1oa6/iP3n30+92V++ne7Zj7bkRejlOAv2khBMAtck+nvxV1T0i5U6nlxLd7Y/Q17/xLMGiMnn10m/5KMwaDZr22aK0F3EULIQAuV7uZ2X4Pd2kNRq2VwT3cMP8nMmD6nftpbVv1bsdR2322Y3YbvLNvA3fQQgiAW9RuZmartD+Zm5Dz2I//9r3xbbXouPIcYBvNtQ56t38tffrdNpibnvdmDJoBXEFACACgU6Q121tu9qLdwFrr444uPatuo2gA48r99GhQpXf719LXvvsGibbfr7ofABylyxgAQKI2ePSWrh5tswaDVhfdRz+f+ffTq4JBAPxNCyEAblGqtM/UfeEN3Dz9qzUwb2593T2A7+zSdRLptrNn39zm8eT9es8+mk6fbT/t3f619CP2JYA3EBAC4HJ7b2bgKtt9NJ0emZf/5AI/pQHla2n2LOvJjuyjPemu0Lv9a+lbeQkOAfxHlzEAbpG+rUkwiNlsu9nM3uVmVb2vof/+nWsB8kbf/XL7bxa5bZVOa223velz03MPIQDeTgshAG6jYg7vExnMt5Qmkp451LpWtrZXmq43fascAPyhhRAAAADAywgIAQAAALyMLmMAABzy1jF8+Jv9AGAtAkIAAOxmjBY+n3fvB2cHws7M/83bDRAQAuDzd2WzVDksVUivrEyOehOZN80AMNKK1xQtugBjCAG83Dc48v3XCvzc+XrjUctcseIOAAAjCQgBvNyR4IjACnCXn5+fv/610ub+ji7jaJqedGc5uvyR5b+ii9V3GVrBAJQJCAGwS1rJzt2YpZXyUiU9N09pvtwyS8ur5V9L31rukwjqsaK0ZWMk7VfPPh9JG81v5LG257x0dPkjy3/2eSfd3k8/jwPsJSAEQJdckKTU7exbKd9+v/38zSs3T+n/3DJLy6vlX0pf+z3AnAQ2mVnpGlJ68LCn5VsrnesYkGNQaQD+JzLY8jaIEpXm2fO0vlSmyHhHkfyjaYB5fI//3vPHNjCc/l1Kl+a3LUNueWkZS+lzy8ilzwW8098WeTFAuuzSvKXPtfVY+q259V3KOy1TdL2Uyp1b1h3n+lowKP2NpX2xta+1lu8aB5RoIQTA5/PJV05rTxXPrGBGWuWkrY6u8MRuZE/6LbzLthVgzzzp37UWgml301bLwSMtHHPntFpLyFwLzJ5zZ6RVZmld5NZdrZXodr7WNoi22Iyu66fqDfwB5GghBED2yaxK5L+sE5hLqUXJnjxK3x0Jmu5p4ZiWaXTQdmSrzGgLzNb26W3VmTNj8CPXeuquZc+2boA5CAgBvNz2KWw0Xak5/vZzbp5SV4fc37VuHLlKdu5Jfu7vaPreLhjA/WY4biMBkNJ5qZTfHj3r4s4uVUfsKfdV+8gM67PWDQ/g8xEQAni9aAUxckPRmlb7HH3SvLdMvfmrOMO8aq1YniD3+3pv6GdZF6Wxce5yRRkiv7XW7XBUi6IZ1jcwt5/P5/PbyQKA2cxy8/B0tQFMV9oGK4+FtMo6nklP16VIa5y0a03kRj2XZ+lYyqVrDbKczlebFmn1Ulp+rczpfDm1MrTWaZpPLn2kxWZkXV/ZGqh37L1S+XpamkXKdDTI+HTWB1tv2B9+fn60EAJ4szvGFigts3WDd7SsxlF4vhW37cqBrDudNV5QK92RVkmRFo57p53RwnJEulGtNHu3993ngp7Ay95gEMAI3jIG8GJ3VDZbN1q/f+cHtD5aVhVreKeRXXCiVryZX7HMn8+xVjR32I6FV2q1UwsS5fLJpfnu97X8ALQQAgBgKb0DA191M7xiS8QVy/z5xMs9w+/KtXbqaYVWy2dPGoAvASEAPp9P3zgV6ZgMpfE2Svm2ltuar7Ts3FgTe/IH5nbHIMXRgYJXs2KZP591yw0wE13GAPjfjc42gJKblg42nAZf0iefuTxay23Nly47Xeb2/z358yzbLhOtdD3Tc9/VlhUtBwDAVbQQAqDZeqeVPg0AbadHb4BzQZuesm7nK41BFMmf54i8Zec7vTR/Le/osozfcb9oS8LW51zrxFILyu3ftZaXPINrCrAiASEAio7esLS6lY1a9p7uI27G/njyehgxEHktMNmzTwsK3acUxNlO336OpM/9nQsEpXkKFD7TmdvRfgKcSZcxAJoiN75Hgj9Hlz1z/sztipst3RPnUWsN2duKJ9IFsNQizb4AwAy0EAJ4uVz3iHR6GugpBX/Sm5xaN63cOES56a1l557wl5Zfy5/3ufrJ+x0DIb9R7nyWU9oe0QHx925H2x+AWQgIARC+4Wl97sn7imX35P9WbwlQRMcT2ksLoDm0tmtku/cOOr93X3rLsQfAvASEAHgEN1eURAeTProPGRvmOtsWg1utAeVzgeXc9iqlL40XVCpTrkWj1okAzEJACIClubmiptbFsJRu1PJ6vqNP73ocMeD8kVaLaVdW8qLd/XLztFqG9eQJ8BYGlQZgad+n9ZDattiojXVVmy9NX/pu+0apNK/Sd9zPdplLKWAbmedoGoA3Wq6FUPTJQWnA02hz7nSeaIVhlicQe8pRerUqx52939Zei3yV3n3OPgqcrWf8qFwLjlq6aOsQ56k5zVJfA4A7LdVCaNtvu+emejtPz+CAPfN83Vmx2NPMdqv1Zh72uWK/3d6g3NVaoidgGk1fW4Z9FIC9tCxcw7Z1X27Mr1w9YNsqL5IvwJstFRD6fNrNvFO9F/va60dhr7P327PyAAC4S2lA7tKb4CIP1HrfIgfwZEt1GYt094p2IzkyGGHprRK5i1Jp3sj823S5Lmy5PErjF5S6IdVabOiWM8Yd+23u9cq58nw/17pI7t1/7KPA1dzcwTO1BuzuPfadKwD+WCog9HXnTWCpW892wMh08Mjt9PQmPfeEIncjvp2/VobSjXYpnRvq61yxrmtPwtLPpX01fQq3Z/+xjwJXO/vc6hwEz1F6iJX7DuDJlgwI7TWiQld7CpGOb7In32gLkuiTjVY5VHLn17ONcq1sovPkPh/Zf+yjAMDMtg+jAN5o+YBQNKJfuqnsnb/UteUMtSDRkQvXnhYXnpyMdfZ+e+Y2iu4/9lEAoEfavTzX3Tz9bjtvrdV9Lo36AvB2SwaE0u4kPenTm8zImCRXtFAodSuLznc2F8zjztxvZ2Yfhbk5doBZ1Fotp59L567IgzLnPfbY8/AxEnwUoOROP5/P5/cKO1/PAdhqxRO9GS+lr7UMyi231NUrTVt6YlEad6WUd+7pSCTf2sDC7HPVfttaTm2/+06r7TN795/cPJHl9SzDPgpj1YLRb2U9AHdx/rlOZF3v2R5n5bvK8lf1hnXy8/OzTguhvRvjjPkiee59atE7Vkw0nyNlZr+r9ts93bdGPIXrya+Vp30UAFihC3jPjaJuasDMft1dgDPk+hWv6qzIZCvfN0REZ7PSfntlN8o7ywBvsMp5B3i+7SDPZ9aLjuZbar1cS6vO8jw/Pz9/jU9V+i43vbbf5L6vTdtOz31Oy7cnDc+1bEAosoNG05QOiCMHwaj5j1w8aiehUr7p904EY62+347YL6Nl6Gn1VFofAMA6BE1YSdq9elsfzwU1IwHP3LytabV504Dk3jQ81zJdxrZaO2bPDWtuLJPc9F4j5j8q0k0o9/2Iprpab/zrCfvtFdt0zzLstwDwLJGWwp9P31id28+lB6C5+XJpczfnue/SMtbKn5al9rs4btS6bg010ls3T9P31M8jLdZGPaDmGZYMCNW4oWNF9lsAgD96HqJtgzGtoM+21UM6Pc37my7NPxf4SR/MtVrb15YPuSBhtPdGa1+K5mWffI/lAkJpBL723d6nCtGDMBf9b+WbK3/ticNWZHrraUhrWvq7c/nnLpy5fEtPU97Ifmu/BQBiWsGSkS0momUZPU+pXLXfpj7yLtFgYS7dqECjgOXzLTWGUGSHzEXvo2lKN5e5G9fc/618c08YaoGA7/el5ZWeeKR5bb/PTavdsNd+Q2vZtfK9if3Wfgus5fuE//svnQZcK3c8pnWEkm29YSazlutNauu+9tCx9P/372/dMbfPbqeXHkqm32+nRdPlAkSlvGpp7J/Pt0wLoegO2bvT9jxh6ClXLt9o+Wu/Nfddz28+elDnlh2pHL+1Am2/LS/PfgsARPTWA85sMTHarOXiX626bO6hZCuPSL6jp+1NwzMtExD6fP69OetpRvc1Yudu3fyOdvXyeuSi2zkzlv0q9tv5tr39FqipBY2dF+A80YdS6TFaaxldatEcaSG9TZeWL52ea4ncakFS+o17H9DRz7rm7ZYJCB2J8q90UKfdc3rmGZ32DHcv/2r22/Y8o9Oe4e7lA8AbHG09fEeLiVqrkN4uSQBX+/l8Pr9XPCGVouvRVhU9XUFKUfxa/8xaXqVypv02o8uLrIdSfrVy1X5Drqy15dWegryJ/fbvafZbuF96jOaeer+RFkLA3c6sh6zcLf7M9eEcz9cb6kA/Pz/rBoS27tpYVy93pf7Qe7ztwmS/fcZ+C6sTECrTjSDmbddv8uwH450dEJr1d9ecVW4BIVKrHiM9fn5+1ukyVvLmm+onWvE37qkA2W8xbyZIAAAgAElEQVSBWThGGWHF/WjlAMas7Adj5Vo0A+d70z3M8gGhqzfU1dHj2vJyg92xBvut/fYKb65E2rcYodR1FeAqzj3XOLqeXStY1fIBoatdfZAbjI4R7LfvER2P6umsBwBWlnuo43o2lzc/eHuytz20FhDif45ceETFj3HRZ4S3XcBqWgOb8x/rpyx9VfTn49zMuXr3M/WHNezdrum17Mrz9Z4XnpTSRdOM+G17ztW9x5FA0HO9sU4kIMTn89l34bnzZNg6WHsuYncf9DNc9FmbG9U63X7Yw7n5uJE3iqPSrLLten7z7Pto7bcc3W7R72YZIH7vdv1+vmr71l42UEsXyauUZrTegFbkOBIIeq431xMFhOi+8Nx9Mmwtv+cidrcZLvo8g/2kzsCc9HBuPi5yLb46zapKN6zptO/nmfbR2rY5ut2i381Wj/2q3YCWtt1V17Le1jVHg0Jn/67Suj7jOJpl/6LPDOfLuwgI8fl8YheeWU5wrYtG9ICe5Qbx7os+a5ul0r+C7zFlfRHh3HzMqOMsks9bjun05nWFffTomIK13xL9nbPvH7O3TKhdN0vBvd40V8mt657jqNTiLJcGViEgxFCzVECu9tbfzb1mqFytRlCIUZz3j9sej2cel9tl5L5bTbTMs/22q869re09c6vx6Pq5qrzR5USO4ZHH+dHff7QckcAQrEJAiLCzo+Irn1T3/u6VfzPAmwkq/ufIteyqYFBt+TOJ1rFmbBmzt3vX6DLs+d1XjMnTs+xW4OqqoMpMrXu2ImMC9c53tBzq9KxKQIjP59P3xGSlqPhsF7CcmZ9W8QwrNW2evek87+HcPE7tWtzTQqg3zQp1gIjWustNn01rm4zYVqtt71ZXpdLYRyv9xlm0AkjR4yhybM14/F3BfrkuASF2X3hmj4ofrRhsf9NZJzkXffbq3b9zlfEzjtsRzbBnPJ/wLs7N40SCQZ9Pu6XQ3oBRej5ZJWjQKuOT9tGR22T27d07zmVpDJvZjArojtQzRlX0OJp1/c9gxXMPfwgI8fl8jl94Zjv4RzwhvOo3rXbRZz2RoC7wN+fm40a11onkk0uTCw7Nvv16A/2r76MjW3S1tved2/9IPfSOctf2qdwYTaV1H0mzXd6I39o7/xOOoxk8rWXmmwgI8T+rHLyli0Z68Sk19WxdfO44ka2y7nmm7VOdXIWo1HU0fRqUO6ZylcHc8iJdCErLi3Y3ScvuuFNxa7Fu9otci2s3jD3X9Fqap5t9Hy3dZG+nR7dtesM5MojA32rrc9uqb0SaVror3L38J1HHWo+AEMtptXY4evFxAuNtck2ma105Smlz6XI3eK3lbT+n/9fyUQGBeYy6Fh+96YyWiXPsrWvVtm10u6ff2/4cNVvQedZ9Wp1sLQJCMAl9b7lbad/LXdRH7KfRG8bv51JFzDGzn3UHwJvl6t+rjCE0872DoNA6BIQA+MdsF/JSNzQAYB/X07XlutBDLwEhpvLWC1Pal94JndmN2E/t6/e4er2XxpGKliFS0Y1Whs+oNO/JszTPyPLVnnqPWkZuebyb/WAdrr/5+veKdfI919YrzPZwkTwBIabhZAHnqg2knpteu5DXBoSODBhbyiMygOg2XSkt/7rrCWJuP+opQ627YE+annQtuTG2epTmGVW+XF5ntrJzzPH52A8AViQgBDdrvQ0NRhk9kHptsM9o3q30PUGE3t9RuykutapomXk+5xS+7Av90uB2LsB2Vsuus7TqGuoiPFmp/p2btspxoEUOewgIAZD19ErF2W8mWmW+q21veNO/I4N6tro95W7cc+lLy26Vo/aq61IrnFZruZ4uZKV8W632WuWjrLRPfJ3ZsutMo4PsAKxHQAjgwVpPm0s3taV5ajfDvWU6GnB6esDqqXJBjG23wFLri+/f6Y15qSti2qWrlC7tklgrx7YrZCkYVErXmq/2W2vrpRQUqq2TyHrkj9q+A19n7w9n5u/YfxathOglIAQ3ql3gncwZoXXjEun2Ff2uZXuj/P18hOPjOVr73JF9pXUubXVLjC67tT9Gzum5cX9K+dj/71ULsn+/L7Uua03L5ZXLu9QqLLKcVtmiLfn4z4rr5a2Bzd7fbb/nyX7dXQAAgJFGd+HZG4A5Wo502duWR2fcyH3zfetNYlRtPZUCjLlA3nZaLhiYTi+1GNumaS0nWrbc32kQCoD1aSEEN6p1HYDRak+bt5+303LTa5/T6WnerS4zuXLVyhB5yg4j3Hl+rgUARnLsxBxtKROZL9KqrbQfRINCe5cLq4vUv9XJeQsBIYAXqI2Fkn6//VwbsyS9Kdmma42nUlrOnnFTSmOwMId0O20/b9O0WiHkptcCjrl9Lrrs3PJq+24tn1Y5Ir+1FTDNtS4p/Z0LKLnpWVPp3Jh+LqUBAAEhgBc4cgPQerKcC/REl5dLF33i3fM99+nZN0pdVlrzH9nfWstuLW/Pvh+dZ++6i3CsxBxtDZRzZsuDVjeyVtBcq4hzlNZrNDDb2i6RfGxbIEdACICi0pPlM26S0mW2yhD9nnea5eZnlnKwXy6QUmvxlWuxlWvxVWqpFW0JV2oZFmlZVmqllvs+/R3p39SVgnCllrnR+Xvy0XoWKBEQAqDo7DFLIstulaG3jG5k7ndm8K7UtXFvHiPKwfp6W2cdmTZi/t75zmyNRl5Py0YBHeAs3jIGsKCeCuI37XZsn88n/4Q4TfP9vtQtLDpGS+n70lP0Vhly+Qj0rOPM7bTtOrh3OZH5WsefLozAFdelXPfAq8sArEsLIYAX2POEuDStZznRcVl6x2RRuQVgZlcGYkotIgWDgBYBIQB2UdEkKjL+Sm0ck9a03PRSvqVWbWl+ufKXWtfl0gDv1Xt9PHo9TbtYj8gTeAddxgAWdde4Ait3z1q13CtL3wAXbR2We3Pcdlqum0SrRVo6gG4pv1L5c4MCl9IA77bthv39XEo3Ihj0+fxbL4iWAXiv17UQijwJ/KZrPaFszb+dJ3qyv+sJ457f+AYjBieFM92xb656HDiG1xW9frbG7dmz/aNBHjdawFe069aZLXp0HwMiXhUQ6gnKlE7OkTxqzdFb7ni6uOc3vkWrqwHMwr5ZZ/3cJ9ey5oxlfD7nPFQpPSAqlQGgJtdSsZRm+32pvp7eOzgXAT1eFRD6fPpvCnpPqrU38czKhQPWplVfnfVyrxHrP9Iqd5YuW/Y3IJXrwhptzVhKF0lTSg9nKQU4v+yH83lVQChy0xT9rndnLg2gmX5O+/2W5o3Mv023p6tcT5e4UjlKy44MIrptkdObR/p9Kd/cb6mtK62EmFntHPAm6Tp42++fTe68mhvDJ73+lcbsKZ2jS+f8XL65ZZTmLZWtVH77GwCwilcFhP6/vTtdmhRVGwVqdnz3f8t1fvSxN00zOoKsFVFRb2Yi4iyPgLsjlfqrnjiWbiTDG8/cTWtPU9HUIHOtQZ7WZaiVo5a2dX305tGTb5xe0IeZpfbbt1tMPM2xO5bWbslPfJf6rWXao2kAYCWllrquk2NaMiB0xFVdMloPkiMtkI62fIrneWYZe4MprTfsR/I4ejISDOJr7M8AcK/VHr7AHVp6tdTSHOmidqSV71daBi8fEDrbp7G3K1auq9IdcsGZ3mWetd9nT1nPthqbab0APKnWFRdgdnee1zyoZBU9LYpb6tE9jQBa8zxSjtEtGRA6MxZQrGWMmSdO5LnuVSlHWh/dUY4w/RktXeHuWP8uzgBtnC8BYA2pQEnLfcAVPWRSY/9RtkxAqPXpZK0VT+vOnJtf/FtqoMrc9KWxgkJnxw5qCSj1lKNlkOZUPrX1UcqjJd/479xJJV4WFRsAAIB7XF3naqkXpuadGh83/PwFywSEzoyJc/V0ZyKktYEtj5T3qmly5ehtsVTL+0h5WufTO18AAAD+J/VwvlVP657wgX0uiFR62VAuGLTSy4f+ersAI/pSM7Ov7bB3eqvrGQAAAFuyh8hZ+5umW+Zdy+dr9cFlWgjFWjZma5pt++8bus6OOv729HseRyO6qS5ZqXRnDqor8gjzuXrsJQAAGNHMD7/dk8/hqqDOFd20zuwzvUOwzLZ/LhkQqu2Yva9Nbxnvp9cV0591tCtZywFxRTDuqoNttoMWAADOmvEeeOZA1oqeqJP2dOPysqH/WjIgVPLFZmAAAADwhFTgrrXnTS19rZdI6QVFpTGD4jx7Xz40q+UCQqVX0fV090qlqe1oYZo9Xe5zLt/Sm7vidLGW71N5pcqd+y5e7lT+uYOpNOr7FV3gAAAAuE+uPlsLnPT00Cl91/qCotI0K718aKlBpXvGDSp12Wp9HXqYNvVa9Pj/Wr6pUc9LAaz999z84nxLAakwffxdKdBUWobavEvlAwCAr9krzuEguPFnGFWpXhr+PpvZWwGVLBMQat2IvRv67Dg3uXK1fpdKU1rW1G89y3z2QEjNu+UC5yIIAADPaA1CtaTruYd3vz+/o2PIhuJ96o79oiXPODDbmnYmS3UZizdQz+BTu6sGxnoyyvj0/HrkutPFRiw7AABcqdQi/qn74dTwDqWeELW8euYL29b+oqKz8+hJU9s/Z+3NskwLobB7U9wlqWfa0ZXGSCpNc0faO7w9fwAA+LLelhxX5QU8b6kWQilhP8fWSGQq4JJr0tYzUnlLvrUxhuJpS/NLzTc3sHNqfJ9SGXrWR+330jhJAADAPUqtgFJ1nLPz8fB3fqUWZS3Tblv5xU2lOmhpbNva96n6cq4O2hIzmKX+umxAqBbYaJ2+d353pksN4tyqNq7QleMcxela8hn9QAIAgCukKq9v3Au3BmfODk8x6tAW9AvHh20JrIRyQ4mkXkgUT1NqrJBrIBEHgsKgZC5tqQylZRl5/142ILR7awM9Pd/Rd0T6tAYxSyfW+PeW+fSOu/X0PndkGWdVepoBAHDWE/dSK9/D3Nka6u6WVqVtFgZYWqfJ5dFbptL+VNvXWpapxyyt3ZYPCL1VYX1qvqX55SKtV897RiNfmHqCMrkLeesggKnIfos3mvweWcaZ1Zq4AjzF9R6ut9KQCaVhL75uxuVsOeePslxv3iOPsg5qlg8IPe3pHeNoFPSJ+Y9qhhvb3hNb73ZI5T96v+4Z9zUYnWAjrWbcR0a+psFMzlwnSl1toEeqq9cIRitPTEAIJtPSfLf1tzNjTeUGeIsDR6XB4VqmD9Md6SrX0yUuV45Sv+RU2tRvZ/JoWf4RL4AAwHFvPYwrdfUp3dPEacK8Rm3JPUo5aH/BUul+Ok4b5puqi+TGBkrNq7UMcZrR9y8BIZjUkQDAVTcVqRNm2F84/jtMl7shKJ1cSyf0o8vYU45a2tb1cTSPnuWHq9nvAN4zWleXlgdu4W+5dL3fs4aW7Z9K07LPtc7n6P6belg7AwEh/pFrlUGfI9HgWouaq7S0LmrNJxd46T0hp/I90vIpnufZ5ss907deVI7msVMpB4C5tLZuLk13ZHrqRr6v6r0fru1nuWlGXf4rrbKcRwkIsW1bvlvPUwdQT6uP1q5Cb+spc5ymd90fvdnonT7V2uXupsy54EzvMp9dR2852xJspmVlXFoJcdTdlZqW9KXf4UmtD/3evi/nXaV769Rvte54uWm+bpYuW28TECJ7sKS6stw5/9LvpZNcaz5vyq3jM+s+7kp0Rm7+Lev9SrnuVSlHWh/dUY4w/RlXrl8XPu4Qtgy0j9Hi7kpNS/qnr2PQohSofPK+fOR75zuNfi2rtcSPf2u5Z05N8/XtP+r2HY2AENu2lftHPtUCpPT7FfmMIHUB6ln3rU86a614WvvW5uYX/xb//edPfkyg3PelG/2W4MzZi2OtHKV1n6oo759r66OUR/xbqmLUG7yCM+L92z5Hyd2VmqsfHMAbzt4bHrXi8bHCtcv9IL0EhGgySqDlyS5sd+d/ZDmOLvsd07UGlVq/b7kROjKv3mly5eiteNTybi3PFWnharkAKlzl6uv9jK2LIcd+e8zX753sFxwhIESTIyfQq09KT57kzlwwrmjtdIUvtRr5ynIc1dI6auX1w3vsd2zb+Nf7Ua7LrOmO/c9+S0r4sMY+QisBIbZtm+PJ2cwnuSOV+ZZ137IuWtOE5Yy7SR1d329Pv+fRO31ufeTSndknS3m0Lv9sxwNAyZHrfSntzPcPfE/LPvjEfflI9/i9HMf36umay/wEhMgOUve1frZPn9x6xuk5su5rF/KeG9/W8X56XTH9WUe7krXsL1cE4852ywNYnUAPM+i9J3vivnzG42bmQNYsZtwvOE5AiG3b/n3xib//iqeWpXc+d6x7N8cArCB+gYJrH6M582Dqy/fl5KVaj8et91teHtMyjXMoAkL8460TQK7LTOrtTtu2JdO05DOyI12acq1verp7pdLkpstdeFKtaWr5lt7cFaeLtXyfyitV7tx38XKn8q89uStdfEffHwGucHelJvwcz7d2/wCjs7+uK7Xtw9b7LemPTGOfW5OAEP/yRoX1yEksNe3Rbj2z6R03qNQPvSXAE6bd/48DInGQp5RvKl04j1KgKDW//bfUMvc8Fcmtq1QgKF6G0rxT5Z8hSAlw1t2VmjP3DwCAgBBMpTWQcLTb2tH8cuU6+oQ2FTCqza9nmc9WEkpBoxL93gGAGbSMpdiazoMwGJeAEP8IT+hO3OPKtd7pme6KbVsL2lzt6fn1KHV5CI1YdgCAUOvwC62t1smzfnibgBC3cpK7Vmlcn95pR5brVtYyzdVp7/D2/LnXzOe91LhYM3J8PW/m/QX4t55zaO2eprUV9Yruula5z6SHgBDbtqVv5M6eTJyInhOOcZMbgyeWGyso93fLWD6t+dbGCoqnLc0vNd/cWEHx77Uy9KyP2u+p+fNdM27j1HXgK8vBvWbcTyDlSGvqlmv7zNf/Un3A2IgwPwEhmFgtsNE6fe/87kwXB5d61MYVah3E9Ej5W/JxswQA4zrSPb2lBcysrWRayzxyt36g7K+3CwCc99ZF+On5utkAAHhGqkU38C1aCFE8yauAz+HpbfR00+fS/HKvkAcAOCO8/0gNtLz/lpom9Vtt2hVd/dIToI8WQkC3/YnRCPPbf3MTwQxqAfjw7/1faz5XpG311nKEedXyBjgrN15gbjzE8Ptcy5rctDM781DOfRy8SwshTr25CoA2PUGU0ut+ZwoGXbkctbxct4C7XP0WrdEDQXH5UufbUsue+OUa8Xepz8A7tBACgAfUKhQt6XK/194A01qOFm8sx7bpVgB8R9wqZrQWj2H5ci/IKLXsia8FpXyAd2khBACD+soT1LPL4dXGwBeF3ccA3iAgBAADGuVJ8VlXLodXGwN3irs3pbo7pbpM5b7PdZsyqDQwCgEhABjQV1rF3L0cs68fYBy1bk0t3WJbusOOcs76yoMH4DgBIQBgSoJBAMc4dwLbZlBpAGASqW4b+98AVxhtgOeS3NsaZyg7MAYBIQB4QDiGRO67sCKy/0uNQVHLJ8yrJe0My5HLQ8UHuEo4yPOR18n3zOcKd7xJEliLLmMA8IDSjXvLDXwp7dlX0fcYYTlUeIA7OLcAq9FCCAAAIFAboyzVQjHV3Sz1Ofw/l6bUirI2Ta2cADsBIQAAgP+vFkAJu5bFr5QPg0ipdHEryVKa8DX1pVfWp/IofQ+w02UMAC72lRvvrywHQI/U4PXx76XzYxysqc0rl6blNfe1/JzHgRIBIQC40FfGoPjKcgCcFQZV9oBL61sOa+fSu9+Y6FwOlAgIAQDAx63cUuSOwfRLUi2LamMS3e3t+QNj+m3b9sfJgZALBsC6XAPgO+KWLatqXQ9x0Kw3bW58n9p3te5nYfpU2pbvV97+R8x0LTzbSo11/X4/ASH+a6YTIADXcg2Ab3Asp1kvtJhpPxEQ4qjf7+ctYwAA8BXhG6n4r/CtXfAFpWPdeYAaASEAAPgQlcAy6wfgbwaVBgCAD9AyqF38tjBYScu4WrlWdCMdM47h87QQAgCAyakY9csNxgyzSR37pUDPnz9//vlXC/yEaUczYplmo4UQACwsdSPozUQA8E1nruvuCb5HQAgAABZSe835SLw2fQwzt6RaZd8JW/vcscxxK8TUw6Nw/vHv4fS5vHL5pKZLzSvVFdRDrjIBIQAAmNiR7mKlCtbbZQvp1jWOGSvT9p3zci2J46BL2AUtPq/sn1OBm1TAJ84nNV3q+zjPXDn5H2MIAcDCvK4W1pM7th3zMHfQoLfcLct6ZPygOH34OfXbHswp5dNShlm325u0EAIAAP6R6/aR+y7+Pm5xlGuFVOv6kSrXkW4mJd42xte07su9XavuOkbubqWYm+du9WNfQAgAFper9MEoRnj98Upj2eS6fYRvHcp1CQnTtowbUupmkkrb283ka9vryH5Ya3nB/8y8z/Rs59zxs4qVlrVGQGhid0ZQ747OOgiB0aVuumtPlFRarzXz2A9fWP8jqQ0U+mQZVtJSmaylvWJ+qd9K2+Prx1/P4MG5a9kdgY/WVhct6d4IzHwhGNSyncOWey155o73Umu/eOyf0sDQcV7x37XxzmrptQYqExCa3Iw79Wo3U8CcSl0lSuNvzFpp7algPGmksrRynXvGjPvGzEZrcfNGN5ORlLrg7XLn9FSLrLNaB+9tmecb23OkfbtX73ZuXc6WsYVq37WOJdQzr96xhGbdrk8xqDQAFJy9MXUjAteLj8u90hM/KQ6fTsefU3ml0sX5knbFOrKe++1dfcLKf/x7brqry9Gqtp2fblU7czBo99R25nu0EAKAgjNPxVsGbAyf7MW/tzSV1hyalaQqkr3j0sTdCMJjLT7uRmsVc7Vcl5Dc96X1UWplGK/fcJpaHqUuJ73dTFrWRc3RFqBPTteT/xutWPf5PnVclZbxq8d2zogtgUcs00oEhACgordSOGul1c0YozvSRai1y0LKl4NB23Z9q4IjXUh60x/tZlJzZJmvXE+t0+WuL6l8W46TM9e1M54Mtn75GO51tFv5na4sU2uXRPvE/wgIfVBpJy89YW7Jp7U/sKfVwMpmrLSmyjr6+bvlWtPafaK2Dl3Xyo484T2zz925DVoqqqvuDypS42jdB0v37nexnzzvje3MNwgIfUzpoM81pc19bs071Y+/lDfAjFJPsGo35LNUWlOV+dHHVWi51rRc20rf98yLv315nwvNUMacWvAudyzlpsl1LztSprPbf5b956zW5Uy1QN2n339/q2xn57FbYXvXHN3OufNw+F2qlXL4fVyO+Lfcd6VtWCpXrmzh51Q5e9KsxqDSH1Pakc82sb26WTHAbFKtePZ/I2opX+5G6Egrpye1VoauyGvU7Tu6vYKS+n7b+va58CY+FlaGUjf5uf9Lf6cCrqUyzOToPWDpPvDoeTDcF644zlY4VnvXVXg8hMfk3cGg3kB7j9GvvW/o3c77+g+DM6nvwnxTgZz99zhdLp/c/63lKqUrlaUnzWq0EGKZpykAPY48sS5Nk3siFk+Te3qV+rtWaT0bEJnlBqllWa+61rlm9ktVTHr3uSseZJU+XxlghNE8se+WAqa5YEIqTZxXKghAWuo+oZY2lrvmlwL4R4PBufN26b4j12ool7blHmaG+5w7CQgtbvUDACDnSKvIr1ZaR75WPFm2nnmNvM7eMlNlbqaynlHqHhJ+Dr9LfV/6HH9fq/SnvmvpQtJadu7Rcm1svX4euf5yjTvXceohVqynlVnPg6DWINOKBIQWdza6C8B7njp3v3V9aAmqPHkdu+Lp61eNfLPd00WmN20qEDGLVMvDXCvF8HNu7I1S68WwO188r1wwKDe/WhlSywb06W15+9T9SEsA+cq8VyAgBAAJI1fyrq7g5G6CVKQ4o/UpcPz9FVLBiRY9x3tP/iNWNM6UJzWmR+r3I/Nr3S9ayzDaeoe35brvlVra5YKs8bFZ6xqYCgTnus6nviuVNZ4ml1cuzarnCgEhAEjoqUQ+7cqbln05W7pozGrEyviXtbSe+vo+92W57mUt3UHOzrNWhtbfOWbUayL9WrvlHQns9h5vLfM4+t3RNCsREPqYXBQ3bkYbK6XtiRCnorGrH2QAowsr6PH3oyqV9UhT99R0qaeV8bz425EKQO8+Vxrv5sjYNKnpe+dRas3Scv80476Uu997ct61MvSUcYaA8ZH76pZ9rGc/HH0dMYcZjrfV/LZt+2OjzGnWA2rWcgPrSVUS4xvzXJC9NsZF6u+jFdJcmjhdzzKPYKSy9Ji13G9oXVe5sSpKx0fuOOidvjVNy++lv8/qzSsVZCid33JpauXI5dl6bi2dF3PfhXqCwyM7Us7e4DjfMOI2nTkI/mW/308LIQBosd/ExJW+VCWw9BQ79XepMplL05LPXRVPeFqppUfrfp1LFx/LZ+fR0mrm6ZY1Kallir9rSdM7n/Bz7u+e346WC3iO43NcAkIAUFALpKR+P1NhOlMhLXVfgZmlWuyMOI/WPL5aORJ4fsaRVqEt3c604oD1CAhNzo0+wL1SN9yp766c38j5Pc11ji+78jxy53mpZtZAwqwBrNZWobtU0CgVMNKiFNYjIDSxu07ULgIA//ZGRevq+c14bp+tvNwn7oqVq+zmxvVJ/RZP3zOPUppa2VJj4lzlraDQjMfqjOfEWKn8rd0XQwLwsB4BIQBIyFUic2MH1aZpqWyWBk/tqZCGf8/65B5itX34yNg0Z+bRk+Zst9JeXwh23Mn6SbNOYD0CQgCQcKQCV5vmjTzc4MNadPsps17qrCNYh4AQABzghhkYWa7L0GrnrXgdzLj8cUvRUmvUeHlT3+daoGpRCusREAKADm6YgVl48+A3ztU9LUdzyztCV0ZgPAJCANDBDTMwM+cwAHZ/vV0AAAAAAJ4lIAQAAACwGAEhAAAAgMUICAEAAAAsxqDSADCZu98SdGf+BrSdj/0NAL5JQAgAJjRjRXe1111/if0NAL5HlzEAAACAxQgIAQAAACxGQAgAAABgMcYQAoCPCVfkxX0AACAASURBVMdOKY390pLu9/udzoNvs78BwJwEhADgQ+IKda6CXat472mumBffZX8DgHnpMgYAH9JTQa5VwFW2qbG/AcC8BIQA4KNKLSj+/Pmz/fnzx6u5uYz9DQDmIiAEAB/UWvFWSecK9jcAmI8xhADgg/aWGneOs6Jyz87+BgDz0UIIADhs7wq0/w13sr8BwHW0EAKAhV3RosPbnmhlf2N2WqmR4pzErASEAOBD4spK6jXdYZr4JjasbO/pcq/73n93I7wu+xsrKO3DsG32Eeb127btj52WkCdvAGOb9Tw9a7lXN+t2m7XcjMV+RK+395m35888fr+fFkIAAAAhLdI4SotGZmJQaQAAgIjKPEfZd5iFFkIAMCEDm/Ik+xsr0eWGK+wthexLjExACAAmc+fNpZtXYvY3VmKf5EqCQoxOlzEAAACAxQgIAQAAn/T7/XR5BMgQEAIAAD5r77ZTCwwd6dpzNth0ZPqvBLmeWI4j8/jCuoVWAkIAAMCn/fnz51+BoVEq/UfGlhltPJqj6/KJ5WiZR1z+0dYv3ElACAAAWMIeGGptNVSytygaJbjEmOwjjMxbxgAAmEZrxSp8yt9TGTPdetPd8Raofd7xW6biv8M0qfRhuv333Hxy35XKEkv91pJ3brlq66Z1WVLljANypXK2lj/3e+o7bxDjC37btv2xExNyYgNYl2sAT+rd3+yf9ErtM6VgwdH9sTafIwGiXHAoF7g4k3dpWXrSt6yTlkBV77KUpmtZ77XlbS1DzpPnLudJWv1+Py2EAFhD6QlrS9qe6Z/m5o9V2M856q5zeK0VUjivlvn2lK3WAqeWvhS4yU3f0uqqpxVfmPZIS7BamVLBuKs4H/EFAkIALKGnaXcu7ag3f6OWC2AEd3UJO9vC6C53laHW3ezs/FPX3JbuZy1l6k0LqzCoNABUjHKTD6tRaeOsP3/+LHv+bm3Nc1eQ5Gh+8bg+q24/eIIxhPgPFR/gq3rOb7kxBMLfd7lm6LWxDHJ/lwa27MmzZYDN3HLDE0r7m32Rp7Xucy3dinOfW7otldKnzuu571vKlpp3S965sqbmHytdL0vzy62LUplq39fWdc+2HuVc5txJq9/vJyDEfzmJAF/VGxDatnIA5ciAk0cHyTyTpjbIZ2mZ4Eqt463YD3mLfW8cpWvsTASEGJVBpYFPmG0AYObRM+7QFWMOlZ7C9uRZa9EEAAACQsD0ZhsAOMXTnHeVAoiloFBPwKjX1Xn2NN0XUOUupe4q9jUgVOouB1zDoNLA5wiu0CMctDK337SM+XCXUQb5hKc4h/OmN8/3/Fft+jw65zNGZwwh/sOJixnNMgBw/FuqbKk0nNfTKqG3G2JuG+9pS9s8V54zg4Km5lvap7TY4Em1/e3uca7uOr/mrgfMyf0wZ721D9l3aWVQaZKcRJjRLAMAt+ZtYNW5zL6dBIR4WupNP+FvVweEnh6c1uDt8xPY44w3j3HnF1oZVBr4lBkGAG5tiq65+jzceMFzaq1B4SoezHCUfYaZCAgBnzL6AMCpFkRn8uM9X3p6nApUjrBcMwdGR1h/I7uja1Wp5eb+f6m755nuwC1dMkvl+dL55GtK3cxh28otHmF0AkK8xo0+d3nz6fHV8/WU6XozD9K84r4w4zLPfH2bReo8v38XtyLKXRNy6UpdfGvziJXy0E14Hj1jr7EexywzExDiVTOeQGe/AZi5/Ln9Jff0N/XENVUxyD2tTd3kx3/HaWpPgFP5leY54zEygxnX693Hrv2Opx1teVE7Flr331y6/ftSF9+eeegm/E3Ok8AXCAjBgma8ientXtWzjLWxhFry6smjpbwzbiOAXj3nulqXr6u1dvG9Ig/nfADe8NfbBQB4kub4kOfYgHdpKQSc4T6XXloIAUvQFQbazHSMhJXnWpfSlnSlZW+ZF/cpDcQcd8etjc9Tyiv8vqXLcOr7OI1uwgCMSkCIf6RuaHrenNSTviW/K27MW6LkuSboLflf5czbK9xEtmmtLJbS5qa17o8bdf33nANq5eg5n7XM7y6zvUUnNRZYrTtRrvVFrVVGy7xWdOYY7N3fauPD1T6Xuu22zvfI77k0ugkDV3Nt4ggBIbZtS99chW/RKE1zV1lKv7fcmB8dxPHpG//R1v2RSm1rUK1UyX7j6ftI635Fo67/nnNAb7CnZV5vOLIt3na0Ip5LZ3yX43rP36Me+wCwGmMIUX3SFt+E7Tdtd7niaVxrurdv8kda96V8e38Lm8HvFa3Ud6X0dxtp3a9o5PXf00Lp7Pnq7XPQtvVvixEdbQ1617xWVjtWRz72AWY0+gMcxiYgxLZt9VevbtuYN2V3nPxy4wvcZZR1f6bJ/J3zfmO+o+/3XzHz+t/PDVeW782buZZtMaon948R98VRlY6NmY99gFHED1zhCF3GuNRXbsz3it5MTdffKFNYKX5qfiMatVyjuvqm5c1uVmGrhrfGG3vCyPv4k9ugZ14jr7Mn3bldrGNgZYJAXEFAiGYt3Qd6Tkxnb+TurASEgY6WwSDPzKfFlet+5tYMV87vjXVPvzvWf88xUNrP39jud8yzZX28tY/PXOFf4bxw53nRuRcA7qfLGNu29b155evNEsMK4BOtX2Zc97VgUNiVJhwvIv7uSN5XmnHdf8no63+l/vg922JGK23Lt7Ucq6Mf+wCwCgEhigM5hr+npnOjds7M6z4O7sTLEJYv/D/+Ls7zqWWaed1/wejrP+4OdrcRxg/q3RZvC89B8fpr2WZhmtx5LPw+Ny/6jsvRj30AWMlv27Y/Lq5sW/7J3J3zywUFUvPPjVeTStOSTy1N6vtSuc94ct3Xxka68rfU9y1pe6Y76+n9nn97Y/3X9qVSma48x5Q+Hyn3WSMeC7MGX2Yt95NG3N8AYCW/309AiPfMesM8a7l3PYG4VBCuFMyJ06eCbKlAT8pTASHWM+u+9FS5R1o/I5Wlx6zlBgDW8fv9DCoN/C1VeSl17yqlK+XV+j0AAAD3ERACAIb1lYGtAQBGIyDEq9zoA29w7pmDFoTflxsQ3LYHgPsJCPEaN3vvURlmZc49AAAgIATLURkGYEThwwoDcwPA/f56uwAAAAAAPEsLoQfE3XNaX/ldyyeXvvTq7x768cM31J60h7+3nIt68r57+lye23bfuSvMXysGuEbqHsfxBQD30kLoZvvNzP6vJU0t8BOmTaVvfVV4jZswmF9tvKg4GNRyLrrSHeeZu89dYf5PrScAALiaFkI3eyKo4in1tbToYlW9+06479rvAABgLloIPShXaQqDAVd0v8g1u47ThPNMfc7lm5sulS7+l5tuFFp08SU9XcXumHd8zkj9nTrv5M4/LdOmypErV62crectrYTgnNLx49gCgPsICA3iqqfsudYsqRYoqf/DYEeqFUzcIiBOG88/DKzk/h/Jky264E5PttopBTrDc0apNVwqffg5d67JnbNqeeXyaTlPAgDAF+gyNog7u17U8mtpudSaVzhdrYXN6Grr5YrtlQukxeO6xPNOfQ7zCL+LK7qp+fEtVxxjrXnUgpupoE9r+hal9LXunj3zneW8BTMqXQMBgPsICA0gvPF5qgL/9LgfufnNGqS4skVXqVVD2Joht4+UAke5wJWb7e9L7Vehnq5kpdaCpelG1FO+I8f5rOc0AADWIyD0kCMVpdb0o1XCelrPjFTuHl9q0cX3nAnUxEHGsNvniI4eg3edN0deVwAAEBIQeknYpae1NVBuwNXUk/x4cNTUU/1UQCPXYiXOK1fmXGuX3Pxm9KUWXVozrC3XyqzWDSwekyf1XS5N6lxRO1+V9tPceEC1vFrSptZRblkdPwAAzEZA6CGlSkzq95Y8etO0VljOpOsdL2RUq7ToGqUc3OvpY7/2ufdc1tvSsGfetc8t8wMAgBkJCL1khKDA02UYYZmP+mqLLtDCpay2bqw7AABm9du27Y+b2fvk3iL1pqfLNOI6OGKEit8IZWAOvQHAln0r1d3qiv3xyDni7gDnV85bRzjP8KRZB6h/Wq0r78hsS4Ax/X4/LYTulmrB8barKodXzm90I9ycjlAG5tD7VrnWc9RdLc2OnCfvbtnUs/4AnjDjeWi0e2AA/k1ACCKpLl6pp5fh76151ga4bZm29berrNxSYla2FTAzXVkB4Bl/vV2Alfx+v3+NGZP7HH9fmj71d/xdLk3qtziPXJqvCsfcKY0NFKZpWS+5gWtbB7DNpXviZnnWG/IV9tcrtHYVazlv1M47ufNfS76pv8P/W6ZNzcf5EACAVQkIPSwOBKT+b2lFkvo7TB8HK3J5ltLG04zY/e1qswY/4IjWYFBtYPJckDQVCC0FVEvno9zfpfNUy3nP+RDG5BhjJLkHtwCz02XsIS1jeORakbSKK2i1NPvnlovaihe+3DYLK7Ut23WfpvRdPL+44p37nMs3rgCHaeN0ueWLpytNW8urNO/U37lKfSrP+Lfwc27eK8ntoy3BoNjdY/2c2TalsrXm63wIY9F1rE1pHZXuLVryyX0X51PLe2a5e67S9XVX2i49aUK5bXT2Puep+6SeY7qlTKve38FVtBB6SKqicefTr/Dpd0n4tPuK/FbRGgyqtayI0+ZaJYT/1/JNtRSrtdoozS+17LX/cy0zaq09tHK7Vss+Gj7pnPnpZ+u57Io8nA/hOaudt3uV1k2uBWZqnabyyX0X51PLe2ale6fw9zB9bV20rq/4viqXvnTP1uOpa1rPfO5+mAQICD3qjYvk1fP70kX+jFQLnJKWCmbL/Fqma714tj5RrJWh9HvvRTr19K2UZv/cEsCYMchxRu6p8C6+wcx9d1U5vrjuv7hMMKLW8/yKSufq3EOY1nyuvO+YWW75ztyDnS2PYwG4ii5jN8t1XUm1+GiZJr4I5J7+tHahSeVXmufXL/otctvv6ubStaDN1WrzS/1+Zxlb86wFPnrz+4LweE993/t0rvQkubT/556cptKWjqHe81SujL1lcD6EcbSc52lz571F7oESaWe3Re56lLs3Sl3/UnmE37Vc53NBqpbvS3Wh0r5UeqhZ+h34NwGhmx1pMVGb5uo8Wp5wrHZSPXKBnmkdhRf3I8GBJ5f16vk9Xf431IJ6PdPUfiulyZ1nep62tubfUs6jZVj9fAgjWfX4uyqocmdw5sj1ZXRvrK8euYc24f1afO8WB3lKgaPc/WLuYUzLw+84EBTPI1emXBlSy577HfgvAaGXOVnNIbx4tbYGamlZEf7dchFtzbd2kY6nLc1PK7fvcL4BWNuVleXU/clVeY8ktzy1gE5tPdy1vmp55eaXur9sfSBUWobW9VDKu4cWadBHQOglKqdjS7UIaAkC1fK5Kv2ZdC2tJEp5aOU2L+sAgCt8LeiTE7di2dXu44+snyP3ma2ebuH99PzieQPtDCr9kr3VAnN466I2Q/esVW4KAYD2sfu+IlzW/V/4fezo+tnrBkdb+Lwl1Vp7BKOVB0b127btz0gnFeD5FmRH5qeVG3zTaJUNvs3+1qal21KpO3WslDYVzOgJcNTGefmy1PqJu623dstqGZOplCZ1n5Ybd6ekZX9onV9reWvrsVQu96fQ7vf7CQgBAP+zWgWOd9nf2sy6nmYt9x1GWBcztDwHnvP7/XQZAwAAuMsIgRHBICDFoNIAAAA3eTMwMsMwBMB7BIQAYCJPDJR51zxUEOA4g+RyxNPnXed5mIuAEABMZsYbbpVZOG7GYx6A8QkIAQBMauZAW8vbh2YgWAPArASEAAAmNmNAIvda6dnMHMgCAG8ZAwAAAFiMFkIA8BGl1/zWXgGc+j3+LmwNkcqr9jtwzMwtkZwLAMYlIAQAH1CqMNYqk6nf4+9SwaGez8A5Mx5PMweyAFagyxgAfECpsnikIhlPM2NldGVHgoAtv/cGHn+/3z//jro72Bl+f9cyAMCItBACgIXtLXl6Krta/4xtpGDQ2VZjTwaDct0gtXwD4Ku0EAKARV1dQWcMtW16NKDxRiDk7pZv21Y+DgR/APgyASEAWNDRlg5//vxJtijav9O1Zm5Hg4SpacL95OmWNa3zC1vItbQ4Gi1A1HKsHWnx1ZNmT+e4B5iPLmMAsKjawNG99mlHrDhTd2UwaLcHW0YMBqXSl7qOjWakYJDjHWBOWggBwIL2lj77v/27s1QO53RHMChM81RA5chytKTPtYx7U2u5r5425HgHmJuAEAB8QNg1J/ddT6uA1P/hv7BFRfi7yuG84i5/rftLbppwf3g6KNS7HPTr6W4HwJh0GQOAD8iN4ZL7rZa29bXzV7Yu4j3x9msJ7h2Z5m4jlunLWrrbATAuLYQAAD4k1zLmTIuxI9PFA40fCRbc3fItV8Zayzj+Zn0AzE0LIQCAD7miNVcqbU+Loatajt3d8u2KeQDArASEAGAyxusAAOAsASEAmMjdLRZ0i4E5hN3awmM21/UtTnNm2tRb15w3AOYjIAQAMLGvtBj7ynI8peWV8r2vne+dVhAIYG4CQgAAk/pKhfwry8H4wgHFe6cJ2WeBL/CWMQAAYCnh2+Nq6bZt+6ebXNylrmceqbflPS1e5t63DQLfooUQAAAMTqX8PrlWQ7nv9/GTSmOu5cZtCvN4w5Gxn46W1Zh0MD4BIQCW03IznEpzdADVI10UAHbOHc9InatLYynlgnSpQEgpPcBbBIQAWErprTqh/eY9rhgceeKpIgDXcSxxt7tatsQPF8JrQ3x9yX2fm74l/9iRcrSUKfycywsYg4AQAEtxIwpzUpnkCqWA4lP7Viq4sgdO9v9z38cBltyDilzao+UopUnNpzR/XclgHAJCACzr7E1p/GQ297n0ZLfnCW/oyDgQMKvVK5Azt4qaYbuVypjb967eJqWuafHn1HhEqeDMkdapR8YUap3PzPsxfJWAEABLar0xrT1NTt1855rch2lyT3ZTT2X36cLfU/OHL7KP/23GdTByAKA18JEaPPpoa7Ur9uXcteVs2ifKNOM+DF8nIATAklqbrufeOpNSG4+olG9u3j1vsYGvsY9ztaNjwPWcw0vB/rvM9IBglnLCCgSEAGA7/gaxp2/Cc/PTfYyvUWlkFEf2w1K33nDA5fC7VCub3JhBqd9rZWj9O1eOI2XKjUUEjEFACAC2MW9QSwOGxkYsPxwlGMQXtI4L1DtNT75Hj6PesYRa5u2YhvH89XYBAOBJe9P/1LgQcbrw/9x321Z+RX3Y1SD+O5UuNw5DahwiN9ewtpYxZK6cbv8t1YVq5PGCAEjTQgiApbQGUa540nrVvAR+WIlgZ5u3gkGpcXEEgwDmpIUQAJz0dAVWhRk42o30TPfTo3kCMCYthABYSs/gy7UBMJ8eIDM1P8EhAACOEBACYCk94+/UukI8HYi5csBQmE1LMDeV5ugb+LwRCYCv02UMAIChha+uLgVq9+BNagyuu8YAW5XWiQDzExACgAapt4WlPqfeJJabPvV3/F0uTUs+qXQwI4GHsQgGAXyDgBAANIpbGqT+D7uphC0Zcm8NS6WPW0H05BmnSeUHMzsbjCgFdMPPqWn2v1PTpdLlAsUzB2nD9T/rMgDwNwEhAKioVUBTv5/pnpKrLLaOe5Qqn4obX9C6H6cCMbtSQDcXQC0FbnNB2v1zLZB8VKlFYM/vub9L36UCYal5ATA2g0oDwP+XG3w2NRB1z+DUva7OU9cOviIOzNTS7UqBilxeqVZ1PYPRlwa+vuKYrL0CvucV8bkWjGfyBGB8WggBwPbfQWtjb3S5unp+nt7zNUe7Xz19POfmN3v3MQDmpoUQ8DlXvna4lL8nonPKdW3IdbXa/0+1TEi1BChNE1cK479LYwel8izlE/5tn+WrRtyn425lJSOWH4B1/LZt++NiBHxN6kb8TDP9VKX/zXPn2/Pnf2bfFrWWCTMvG+Np2d9y5+84XS3/lgcCLfNKlbE2r1wg9uj5YuYWRM4hAGP6/X5aCAHfFFcqZq+0Myb7FTyj9TirjY/z5LyuPDc4zwBwB2MIAZ+1B4Vylfba64LD7+Pv4t9S0+f+7pl3Lm1p3tyvtF/NpmdgXjhrpP3t6WP4K+cMAL5DQAj4tNpbXnLjtaS+z3U1SHULSP2del1xbd6ltLXxabhPbuBpYDy5APyVr32vvcVMMAiAEekyBnxa7ia9FDw5012gNX3rvFuDPAJBAP+TGvx9d1VgJpd/Kp1zNAAjEhACPqs0hlDubU1Paa2QtJbTk2fOSFVY7VPcxf4GAGMQEILFzPyUsqfCEAeAWl8B/LSryzTiMsJRq5yvaJPqYrt/TgXPa2+bTE3fO4/c+HSpPFqnB4CneO08LGbWgEFPuVtfO9zaxD/3d+q3lnzDNLny5eZXm+eM2/Zpggx5o+1HK5yvVpbb31oCOS0Bm1Q33VJg58w84jHiamXOlRMAnvL7ee088EGtrx2u3YTXBolu/dxSxtLnlrKrUPSZcX3NHMiCs+4c961lLKCeeRj37byZ18+M1xdgXQJCAMC2bQa/5Vk9+9sT475dMQ/jvl1nxnXk/AnMxmvnAYB/zFgJY15HWm9+iQACAG/SQggGkLoh7B0v5+qBiVvK0TL2wejjI4y27ldj/Y/jzLZ4S8u5qvVtVrVz1R2vLf+KI8di7/4WtyaK/66N65P6LZ6+Zx6lNLWypcaBu8MT24XnHLmfsj2BGgEheFnqhu33+xUv/Hc+UUwNxFl6i0otr5GNtu5XM/L676n81ypdPYGGlvnd4ci2eFvLuSo3sHAqr7Pzou9hQpymZX+7a9y3o/PoSfPmuG93bxeec/ba1HONveNB46j7kX2clekyBi/KXSBz4w/sF/I7nR2c80hebxhx3a9k5PUfPsWvjXESps393jOvN/Rui1FceQ66IgjAv+WO2Vn3t6+YfbscfRi1L3ftfN5zrXl7nZTKenR7hgOsX2n0c+jo5YM7CQjBy2pvPdk2wYi7WPfvGnX993RZOxtIGOUmtGVbjOzJ7queJPdJHcOz729fMON2ORMMqgX5ex4EtJblKbnr5OjbExiDLmPwESPdnNxl1GUctVyjuvpm9I31H48V8lSg4a19beR9/Mmy9cxr5HX2hp5AmnX3nJkCnC2BmpY0uelmd9dxk+pGVvqudm3MdeXN5ZPr9lubby7fUGmaWjnhKwSEYAItTbbvuNEe7Ubxjv7srfO8Yt3T7471f9VNc3h8PHWs3DGPlvXxdne2kie3Qc+8VjovXH1+XGnd3enq7bJKoK52fMcPBFK/v+loUCwlvs7F34Wf9/mWro3huouDLrl8UmlT6ePlT5Uh910cCGopJ3yFgBC8LHdhKTX/feJm44kLXupJz5NGXfermGH9l46DL90Q9mwLaNFSoU59z73ObJcnz3mjtoZ8MxhcG/cnlf6K4ywMvLQopespT896jIM2qaDY2YC+8xNfZQwheFGuklu7+Qr7ud8h9UToDncvR23e2zbeul/FDOt/laeAR7fFTFbZliOoHZ8r7G+jaTlv2i5/S7U42Y12Hilt06u2Z9xi5w53XNd7g1gt3P/xVVoIwctyF9ornsQcETYJTv3W2nS4Nc2bRlv3qxl5/T/dPPztY+LstnhDqawt67PnXDXTenlD7/qYcX+bke1yvVSA5cn1c6TVzJntmeuW1TJNrzPrMtetrDSPN8oJIxIQggGMdGFpberb0o1mhq42I5VlRSOu/5agaHxzPGtQNPRkAOwKPd0SUml7zlUzrI/ZzLa/rcK2yIvXzcjBoKPTpK5Zcaui0vUv/r10LYwD7j1pU+nDZYjT5v6O5xfnUSonfIWAEAAE3giKusGEvwkQkXO0ZXJLAP9si8OvaL021dZHLZ/SdbInben3K1obH8kPZiMgBAAADO2OlsktrQBnaO0McJSAECzImxKAWThfMbtS95pc+jPBhjtatNzZXUZXnG/IteACxiYgBItxkWbXO/jibtYKTZw/43O+YnZvjB92R/49gwqPlDfPcb6GOQkIQaeWinEtTW/lOpzGBZcr1G6+S2/imLVC80TeAKEjg/q2vC1pBYJEAPcTEIIOrRXj1qddtZu90qCI8BQVGoD3hQ+GckH7OE0qfZhu/700baocqbxy+dTmm+LaAfCMv94uAHxZKoijkszberqK3THv3Ctec2lyr4HffxMoBb6m9OarMOheeiV27rXZ++f9XyqgE/+2K+WVy6c2XwDeIyAEHVI3NleJK7a5SnDqu1TFOFWpjtOpUK/nyYDkGxUagFG1nn9r1+XeV2H3nvN7W+7kyuvhF8D4dBmDTr1dYcL0uelSTb9z6eO8ct3Y4kpyqmm5bj1ruWJb91RoSu6u0ACMpLXLVu6aP7LRywdAnoAQdLprfJTWFg4986yVc4YbTa6Val0W6ulKNmKFpnV8CoCn5B76jOroOds9BcB8BISgQ651zRWV0Ke78aQq7U+XhWedCdTMUqEZsUzAukrdv3Pp4sGZc11mc+lTf+e6327bf8+bufGAann1pK2lB+AZAkJwgdoNTE+LoitviHpaM7kJYxfvMzNWaABG0NO9vPZd6XNv19vee4KeefeW0/kb4D0CQtChtRJae9qVGhg3NaBumOboE7c4n3A53ISt7UxFpTXdmxUaAAAg77dt2x831bAeASFq7CNrst15Uu7FCDxPq0uAtfx+Py2EYEVuuNfV08Lt6D5ydvqz7p5/mL9jCfgK5zKA9QgIQYe3K7pnzV5+zml9Eh93Q+x1dvqz7p5/3MVTUAjm8ub56SznGgCuJCAEHd6u6B418luheI7tD/C3Gc+HM95/ADA2ASGABR15613c3Sz3OW6FFP5eGwQ9F3Rt+T43gHuuPLnytSxrqgwzVjBhNI6n+fR0Rc6lOTJ+kVbPAOf99XYBYFa/3+9fb/7KfY6/L02f+jv+Lpcm9VucRy4Na2nd9nEAJ3xLXfx/6o15YZowrz1dKZgTtmhL/R/nmwoY5d7Ql5pvz7IC8LfcOT121VstDXwNvFVF5AAAIABJREFUcC0BITihVmlMVVxTFeDU36kKdK0SW0rbUoFmDa3bv+XGvOVV8y157WlKLQNSv5XyzT2FzrU0KtFiAZ7j+nSNIw9/cg+0cnrPi6XgPQDP02UMDqjdvPRWXFNS3VxKafbPLTd/brQJ9Txxfbo7x9Xz68nnyLw9vYbvaD2eW84TbwY9epYjTrMHhXq7GF8h18U3NZ9c9+DU9K1dk53DgRVoIQQHpG4m7nyiGTbHLglb/1yRH2sYZX9IjTHUMs3Red1hlHUJs9vPBW89wGjtCjXbQ5jcOi113w1/L+XbKtWyOZVfrcVznDbVWvpM12SAFQgIwUFvNGm/en4j3aRyv7gbQKlrVvh//Heq5UxYeSuNhxWny1U2avNLzTf1FDnMrydtad7xNLo7wD3CCv3T16urxrzpyetJqXWaK2frMl59X9S63a9s+el8DqxGlzHokKoAhn/XKo+1cXxSFdjU061Snqk8avmxhqMVnCsrRrl0cXCpR628pbyPLKvjBp7V2kplBXc8GLrjnHZF16u3uybrPgasQEAIOlxRebw7j1plu3WekPP0E9S3x94ozdvTZHjOVcfazIGlnnVQWs67z1stXdffGJsofHjWUkaArxMQggupHDK63ieeqe5VuaeoqVZzV5Q1N77ElfPqmXfI8Q7f96Vr+5EAdymw1NrtrGXMoPD3Umvm3JhBqd/C6VNdk0stvAFW8Nu27Y+TH5yjCxYzSHVnrFUOtq0/cHSlI/k+dVP/dsulWTlPEnrjOOqZZ0vas2laA/W966r33iSVfqX7GwEhYDW/308LIbiCGwhmYD/9lhm358yBrJXdvd3uzP/McZIbL/Bqo+S7t5JpbfXzJYJBwKoEhAD4j1Sz+1SabSs/TS4124+7BJSekufyzeVR6uoWp0+Vv3W5WrrUwRfMuF+fCTSl3kAY/lY6FxxJM4qnx4e7Y57x9euqlrAAXyQgBMC/9HZ/iIMotcpPKvhTq0zFf+cCQXFepWnjwUVzZSjlUZoPMK/SMRz+lkvXm2YVqXF7rtab/4rbAWAnIASwoNLAnke7GRyZpmVeZ27WS2Vrzbd1+XSHAgBgJn+9XQAAntUymHQ4jkT4ebagR9ii5+489jQjPm3ueUvQ0TTAmuJrQ3z9CL+Pv4t/y03fM4/c+SqVR8/0AF+khRDAQmpdm3Kv972rHF/sXjXaMgkGcafS/p76rTRWWGmalm6suTxL6Tmnp1tu7pyfS9fSbTc3bU85df0FViYgBLCI3NPZI4Nqpm6646esuYGiU9Pl0pYGm45/q401lCtjbxlaxjSaRUt3uLvG+WB+vcHG3DhdtWlaytF7/uIaV3XLLX2v6y/AfQSEABZRuuk+crN9dPyf3GCrRwZereXfUs6jZeidzxtSgS64Su3cEf/WciympqkFnkY89lYRB8hHnUdrHvYlYDXGEAJYnArVN9mujOyK/TMMeAp6ciX7E7AKLYQAFido8D2CQYzsysq2cV/e1dstN/w77Macar1zpOtvKc1Xu/4CnCEgBAAflBur6c75qETR4soAjn3ufUe75fZ0u+2ZR0+aGbr+AtxJQAgAPubIW5qumhcAAHMwhhAALCTVraL2xrhaGgAA5vPbtu2Pp3sAMI9Zx0qZtdyry223VHfB1Hgtubc79U6TG48m/r1WbgDg7+ukLmMAAHQrjcnSMl7L0WlK49AAAO10GQMAAABYjBZCADAhY/gAAHCGgBAATObObjLGXSFFABIAvkdACACALAFIAPgmYwgBAAAALEZACAAAAGAxAkIAAAAAixEQAgAAAFiMQaUBYGGpt0eF331pwN/e5To74LEBk/9rpf0NAEYnIAQAfF4cnHkiWCO4AQCMTJcxAFhYKWjxpYBG77LsAaNUixaOW2V/A4AZaCEEANBhDxLtAaM9kBH/HaZJpQ/T7b8DHCF4zba5jtBPQAgAICMVxNm/i1sRhWlT34fpc8EhN/NAKwFlYvYJegkIAcDiUl2jvnwj2Rp4qT1xj4NENV9epz1W29/gDgLIpHjIQC8BIQBgGS1dtlI30U/eWHvCC+SELQ+hJG6pCikCQgAsZeZxFu68oVvhxjE13s+Iyzpima62wv4Gd3HM0MrLEagREAJgOTPeTLuhO2dff7X1GKaLB4iOxwyqDSid+jtOrzUQ0EoXII5IjVkHu9+2bX/sHACsYtaboqfKPev6YU72N2jjWOEs+xCx3++3/fV2IQCAcbhZ5En2NwB4jy5jALwm1X2ntYJo/JFrndkWs7ire5Z9sd8K+9ubjuyTtsmznDeAEWghBMArwpvhcHDf0hgvv9/vn393l+tM2t5yvj0+0JFtMZtwEOmrB9lcuUJ3ZD2usL+NovVcZJu8Yz8XtWyfI+eZVN6pfeKq7fz0tfnu+4EWR8pw1/qHIwSEAHhc7slorhLy1E3fVcGgnsDD2zeCvdtiVisHbUayyv42otx51DZ5V3ituPpalzrv7d+Fvx09P8ZlvftNmC3f3aG0TY6UIXeswRt0GQPgFbkboPgtTk+6ouXIjDd2LdviS2pP21Ndy+JKc/g59aQ3zL+WX66rTun70tvNUq90L5WhVK7UcuTevpZb/tQy5L7/4v42mtQ2sk3eVzrWzjKYMNvmbWOkCQgBMLU3KiupV4aX0p3NJ0zPOT3bLBfwiJ/ox3+H6VJBlVTrsVSAJxX8ifeZME3q+5Zlqi1XLghVC05d1eqAe/Rso55tkguGmq5/uqsq76VAwNngce6clJtvLbheC3anPufyzv1WOledCXy3PhAoTROnby03HCUgBMCwWros9N4Qna1stt6EnQ0Wpdxx87da5bvnZjoOzJTSxH+3lqVUjtRvZ+bXM01qvi37yhX7k0rOeXd3cTHd+elS2+jqlkGpeZaO7SPB49R58khguTXYnSpj6vvccpbmcybw3fNAoGf9t5QbzhAQAuAVtaeVoZbA0BN6br5KN6aj3cT1bIuvqT293dM8tQ+OepPfug5ag6Wr7m9vKm0b2+Q9LeegN1zVMin+fGVwPc6vZX+tzaeWR24Zrtp2YSAql/9I+wnzExAC4HHxE69d7elorhn2k+L5Hq28X5XPWUe3xVccqSRfJfcU+U5PzSs3n9X3t6e1rE/b5D1Pn/dbW/rd5e7g+h1BrNidy5BqHQR3ExAC4BVhJST+vnX6p13V0me0FkNnt8UMWpctbpIffxfnlerSUJo2V5FIdb1IVc5rXRRSZW1ZplI3kTiPlnmX9p0V9re39a5L2+R5b63b1qDQ29elM64o+xvLnzuPw51+27b9mfVgB4BepZu8XNP9UneKUqX5SD5Hys33rLK9V1lOOOOKlqi5a1GcJhXULeUTTxeL86x1Oa2lbfm+1hUsN5/a8ucC+rkAe2q+qelTWrZPb0si51tiv99PQAiAtcx6QzRruem30rZeaVnhDMcKZ9mHiP1+v+2vtwsBADCb0hPeVNeb0vfx70dv2Gv5AwCEBIQAADrVxsjpnabl9zNlYm57sK836Hc0QBjPR6AR4JsMKg0wuNK4M7uWMXFCuUGNz77ZYpY3Y6jcALNIXQNaW5IdPReXxkTpoYvKdVKDzUMr+w45AkIAA8sFLlJvIEpd6HM3kPF3uTcP9ZrhzRhuiNZVGtwz9bn0Rq9SHrn5po7D3HQtg77Gn3vyZw6953a+zXbnCPsMJbqMASxohsANXCl8nW/qu1SQJ3wVd+ntM6XXBOd+L02Xm1/q/yP58y1h967Wv1PTlx5A9OQTfo7TGefqGtYhrQSDqBEQAhhU6SIeVvLOXuxLA+DGaeJKQaqSkMo3N10qXWqsjCNjZ0AsF9BJ7VepFnQpYdCoJtWCpzbvlFKrkZb8+Zbcvpr6Ow42hoHD0uu8e/LJBTIFKa9hHdJKMIgWuowBDKjlIn5V0/FaC4Xw5jPVMqHWtSWVLpxHbqyK3PzgiFz3rrP7VG7/7ylTa9reY8DxQuyqfSLOpzVAIYhxnZYAHmuJ9wf7Ai0EhAAG01rpywVarnCmhcKRG5LacqweDEoFzFrStExXyutL67y1a9cb7p736scP92sNjNoPr5Ubf4w1Ob44QkAIYEC5Fjupz3Frnd0dQaInK5a5+d25jCMqbftQan0d3WZf7Y6Qah0Uf5fqipmr7KaOu9rvqe9b513axi35H3X3vnBn/rOfI0rnwZmXbfbyj8x6BXoICAEM5syNf2u60W7Ge1o7jVTuJ6y2vHfJrcdU15fc59Y87pj3FfmfMeN++JWgZkvLy1pgMvw7DjaWWhcezSf1+5VBSgCu8du27Y+TMsC4aq0Jwu9S06bELU5yaVI377VWO6X5lSoePfNbVW1d1FoSpMZ4Sn1OtTqrtURLbcfQ3S3YVvDWsTDrMThruUu+uEwAvOP3+wkIAcxkhMrA02UYYZlH0PJkvTUAmPqcChzlgj25/HJ5CfCd83arilm32azlrhFYBeAKv99PlzGAWYxQuREMek8uwJJLtyu13qqNR1TKNzfvUvlsz2OsM0L2BwCu8tfbBQCgzZGWITW/3y87RkQq3VMVkafnN6N9HfVu+6cHjM7N72j5GVMt8Hhm+lpa+xIAHKOFEMAHHA2ctI7r8nRgRiCobsR1ZHDwNb0dDLIvAcAxAkIAMLDWrlu5V5bH3+15tL6+PPw7flNQWJ5SRb01SMT3tLRIO9tqzb4FAMcICAEMqOVtTy1/594mlqo89eajAvaMM68e791GV83LvrGO1JvnnpxX69haAMB/GUMIYDC1lhgtf8cVpzDP0mvBe/IxXse8DA7OFZ4eV6w2mLpzEgD00UIIYGBHKzlXVdJKLYl4xpUtsp5u3VWbn0DRvEYKBgEAxwgIAdBFxexZV7Z8GG1wcPvS3J4c4Nlg0gBwPQEhgIGN3BpHhQzWFR/7d54PWublfAQA/YYMCI1cATrDjQrQIjdQdOpz6e/cOEB7PuE0R/JxTnte634Rfx9v75bByOPt3DPQeC5ta1kMYj63ljfd9abJzWdn/wCAfr9t2/6McBFd4aK+wjIC1/PkmzBIU6owlwIuuaDMmSDO2YDP0bx51qzrftZyA8ATfr/fGC2EVrlg9zz1AoBQS2uJ+Pczr53PtdZNzaMlbUtZDGIOAPCcVwNCKzcD1+0CaJHrSsF6Ui2EUt9dOb8WqVY+b5QDAIA+r7cQWvlG78o3xwDftPI5kv+6MwCUM0owcpRyrMr9CgB8z2tjCLmx+x/rAoCc3ODRtbGEStOUKvepMX1qedbya01bSu86+U3ugQDgHb/f752AkIv/f1knABzlGsKs7LsA8I7f77f99XYhAIDjVKgBADji9TGEAIB+ulIBAHDG4y2Eep9k/n6/f/7tn+Pfri7fmTwNugjAE/78+SMYBADAYUN3GduDR/u/ONjy5mt275oeAAAA4G7DBoRSLYm+HGzxCnoAAADgKdONIZQLCuVeh5v7nJrmbJ61V/QCAAAAjGCqgFApwLIHZPbvw8/h9+FYRGEeuRZJPXmGQaHU7wAAK0vdE3mABgDvGLbLWEoYmKnJDV595kYjFUQq5ekNMAAAAMCIpgoI1dwxDk8uz3Cg6yO/AwCspvSQzAM0AHjWsAGhuwZZvipPrYMAAACAWf22bfvzZNAi15WrlD6U6rKV+j6eRypA0zPQdK67WG7aXJlzetcLAMCMztwvAQDX+P1+zweE9hnfOc878p+xzADAf/UOYnz2Gu0a/1+lB34AwP1+v9+4XcaOmjEYBAA8Y7+mh2P93e1r9xDGRgSAb/hMQGgfvPnKm6478gQA3tN7Td/vAwRBrhVuB/dZAPCOVwJCd70N7OobijvyTBF0AoD5hG8SDe9r4r/DNKn04W+laXvyr+XZMp9cnqUyAADzeK2FkKdtfxMMAoDxpe5bwpdK7L/HLYpSLWHiNLlubEfzj/NMfVebT5w+ThtPc+S+zv0PALzr/94uwMoBkZWXHQDe1nodrgU6ers/9V77z3avap0mTtca5DnzgM99EAC859WAUPx0aSUrLjMAjCK+DqfePJa6Vq90/Q6XtRT0ObI+Uvmtsl6fkGpB1jpNyDYB+LbXWwhtW/4J1JcuQl6vCgBjiAMdT40Z+Jangli9La7igNxKwbanpAKdpXS2CcBaftu2/Rn1RP+lMYZGXccAsJLWB1C5FkPhd7nPLV2tSulr88uN/1PK/8hy5cZNys37aDCo5Tf69LTosk0A1vT7/cYOCN3JEw8AgGfV7r/cn12j5aFq69ANtgnAN/1+vzG6jD3tSy2PAAC+xH3aMwR6AFgyILRt/2vy7EIIABxVupfIdbepdcM5201n9m4+s5Z7JFcPAg7AN/31dgGeJggEAFyldE+R+612H3L2PmX0+5xcsELLoHuVBk+3TQDWtFxACACAd+QGwZ69VdOo9iBQS+DSNgFYz1JdxuLWQbqNAcB6Sm/aSn1Ovaa+Nk1pvr1veTrylrPW/N+wlzX1BjOu0bsubROANS0VEAIA1pYKsKQCPmEFOfUq9jBNLo/afGvThfMO57enCT8fyf9NI5ZpdbYDwHqW7zIWP2EDAL4t1WIm1ToiTlPrdpPLo5Rn67xTcsGU1vwBgLUt00IofIIHAKwp173rbOuIXAudnjK1pu1tVaPlBwCQskwLoXBQvfDmrzbQHgDwHa3j/Lzh7nl7KPYde6uv8F/8+9E8z+QBwFx+27b9WTEgos86AKwnNaB0+H1tAOdcV/NaF/SW6VrmHZY3N3h0Lf+RuB87Ljfm1JV5vpUHAPf7/X7rdBmLuVABwHpy1//4+9Ln1jzumPcV+QMAbNtCXcYAAL5ACwxKUl2/Wr7L5RH/XZtXnM6g5gDjEhACAJjAXrEWDGIXBnZSA6Tv3+e+K3VljP/epwuDPnEecRlSaQAYx7JdxtxQAQAzcd9C7Mm3zaW6MrYEeQSCAMa1bEAIAAA4Jny4WhtQHYAxCQgBAJB1dwuPO/MXjPift1vHvz1/AP7La+cBAMia9Z5p1nK3CINo8TLGv8Xj++SmbwnMxfnF06Tml5o/AO/7/X4CQgAA5M16zzRruQHgCb/fz1vGAAAAAFYjIAQAAACwGINKAwBwSK1bVmmsmyvyac0fAPgvASEAALrVBiGOgzy5oM/RfFrzBwDSdBkDAKBbLfjSGpw5mo/gDwCcIyAEAMAUtAICgOssGxByMwEAMI9a1zIAoM+yASEAAJ5xRcueP3/+/DN20B35A8BqBIQAALjN3cEawSAAOGbZgJBmxwAA9wqDNXfce92dPwB82bIBIQAAjtsDMHEgJv7+9/tl07TmE/6LA0Cp/AGAuv97uwAAAMyn9jr4Ujeu8Lej+egmBgDnaCEEAAAAsBgBIQAAAIDF6DIGAECRMXoA4HsEhAAAyPLKeAD4Jl3GFvC1p3otbxMJ30ayf+7Jn285sz+8xX4OAADcSQshmjzxBK91Hn/+/ClWZuN8VHzXdtX+8PRTbPs5AABwJy2EPm6vNK5SWUxV2nsq8autr687uz+Myn4OAACcpYXQ4sIK4V6h3L+LP4eV0NR0qWmPziOeJje/VrXysJbUfpjb98J0tWMgld+ulD6cJk5zZLly8wMAANgt20JotQpSqjXAXmGNK5H7d3HQJqzE7mnCdKlpj86j9v9RubLHtJ5YQ7xP5/aP1mMglV9Levs5AADwNC2EFtBS4btiLJJa5fLMPJ4cv0UFeT1X71tH87OfAwAATxEQ+rBU5bKlwnlFZbZW2ewZPLqUtrVbTMtyH11fzGek7Wo/BwAA3rBslzFPx/8ttT6uXkd3zCPsFrN/znWNYz1f2R/s58BX/H6/f/2LvwMAnvPbtu3PipWIr1eeWgawDb9rHRi6dVDp8Lej8wi/7x0st5Smd92U5sMcWvbX1n27Z5+JB5lO5Rvmbz8Hvu6KFsQAwHm/309AiPHZVqzAfg6sojTQPQDwjN/vZwwhxqaSzArs5wDwDbo+zsF9F/xNQIgh5bqPwZfYzwFgfrpfz8c2g78JCDEkJ2ZWYD8HVpQaGN/5kFlp5TuneNxG25BVCQixlJmb8c5+obLuWYn9HeDbtPL9jtxLcGAFAkIPUTkYx4zLM/P+E7Lu7zdbeUMz7h8lMy7PzPvPXWZeJyPvg29WwGxTrmJ7fEeq5SKsQEDoQTNeNJwYYT7ONXAtx9T32KacoYvRN+1BIduWlfz1dgEAAFiPShczEjD4Ni2FWI2AEAAAr1CxBoD3LNdlLIz49vZdN9jYcalI+0jrveVpzxVpSq+4vOP1l6Ov99Q8U/NrXTdHt9HVb7uZbb1/xWzr/cz5oie/N16tO9u24Hln9hHqjhxHq24T5xxgZUsFhFIn/N/vV7wpf7LJYMtN+1UV4ycrCDOt9zvTxMsbfr6j+fHo67113qX11jJ9LU0q/zNmWO9XnB96ziFPBXXjeYy23nvm3brf1/LrzecKs22LK7QGo3el9bBCpfTIPvJEeeIy9abL/X5V/kf0znuUbfK01kHOW9fHl4Jrb13DW6aZdZ3CSJbpMpY70YQV8jj900GJP3/+/POvVHEtpdnTnZ3XVUZf72FZ7k7TU1k4a4b13qr1Yn90G115MzHDer/i/NBzDgnT3mWG9R47e764aj5Xm3FbnNUajA6PmaP5fEHvPvJEeVrvrUrbMJfPVflfIXe8jbZN3hJuo7Pnpn3dPXW/3eLo/J+4jhwJsgkGwTWWCQhtW/7EkXoa8rSrghI96Z4y8np/S/xU446bhZnW+yhPea4ox+jr/alAxLY9u11HX+93GuX42a22LVrXfW15R9qGd2vZR57S2yLhTk8dE6njb6Rt8rY4iPOVcxXtRgjgwVOW6jJ2lRFOEE9WAEZY3m0bpxxnlZZjvwDVmqI/6Ykb4NFvON9Y9yPs77ltE+6npf21tQl+OM3bRihDjzuOn1HWwSjluELY0uLJ892s6/DN610tMHLXNmzN/+rWxFcFNLct303uC9Pdea6NW2LF19ZUGVO/pZYrTpfKt9ZqMf499X1uPcb3C7VytpY/93vqu9K9CiAg9B8tzWOPnFCuvoA/6cwJtLWsd633o+W509GbyjueYj613nPz6F0Hb13Qr7xhDvO7Y71ftY+3tGZoqbj07O93L/Pb+/uZvEpBt7P5xL50zr/C1S03R2g596bewMJTZejZd+/chrX8r7geHSl77zRH188b0/V0o+uV2w6p62PYIineD1LX0ng/SU0X592ST+r3UrlL+ZbS9MwjtT5SQa7W9Qn8z1IBoZ6WFy03q3epnbDOPqV6uhnkLOv9a2ZZ7/E8r6r8vmWW9V5TO8+03GA93RLiC+s91ttaYITj56vbguv07CNPueve6ul7rpLWAH78/SpyrW3OaA20lKbp3Tdb97neIGjvdPu0LWWKW/1cHYgH8pYJCMVR4l3tCUAq7Z2eumk/e+PTM58Z1vsortoes6z30o1S7vu79tkr8p1lvZ+Vekr35g3XV9d7bb8f6fgJy/TFbTGCOyqrbzi6j8wgd5w9dfyVylRL89Vt0mrUbXNES9DpzPxT16LavtJapt60wHnLBIS27d8XvPj71unv9ORN+1Pz2LY51vv+f6rJ6VVpcst/103+6Ou9Jl5vqZuCq7bRlWZf77Oabb23ni9q+30p/1o+d5ltWzzpzLnnS+vl7D7yppZWe7XA7Jn8W/XmMfM2OevtZew5p7emv3r+penefigEnPPbtu2Pg/h+LTcQsfjEX7pI56LppYrGkzcmo5h1eWYtd2jWZZit3D3nmp7AZZx3LZ9SmiPlns2syzNrue905TFVatXVckxdWe6VlVogHN2GuXur0j1XS/65cvOOnsBeSqkFVrwftLTuKZ034vS5+ZVa9aTmm5quVPbSsVabR26+vfNbvf4DOb/fT0DoKbOeWGYtd86syzNruUOzLsNs5Z6tvLtZy50z6/LMWu47zbpOZi33E2ZdN7OW+2tsh38rtcye1ReWAVr8fr/tr7cLAQAAAMCzlhpDCLbNAHVvsu5Zif2dr+jp/rmnP/N03dP5a10xLlBPdxvW0tPtERiPgNCDVA7e5yL1Huv+Oc4177O/f8vKx9Qb3UGeOH5W2aap7XVkG9bGtFmJgZT/60vrwrZlNcYQAgCgSetbtlSq3lfaBke2j236b9bH99imrMYYQgDAf+yvn25pERCmvbMFQZy/1grzCbdhblvGaVLpw99W3Q+uOh5K67uU5+rrf7f68n+JYBCrEhACAP6x3xTv/2qVwjDtnd1K4hv1s2PUcK/cq6O37d+tiEqvbU+lDz/fvc+N7KpufKnjKly/qXVr/f9t9eX/EsEgVjbEGEJPHoQtg+LFA6P1lM8JhR7h/pK6cW7Zn1oG8kulOToAoIEl4dvOXu90F/qu1u1aqyCngj6t6blefMwKcvTJrS/77biuGGgdvmKIgNAVWm9SWp92hp/hDnEwKLXf1SpWrYN9pvI5Wmlzowi0is9l8d/751T61u9yf+emj1uZ5ObBv5Xuj3LXstx3d5YxLtNKrlr+0sOqJ+Y/o9Tyulca12r7J5S8HhAaafDBVBl6Kr8jLQtza91/7Gd8UamV5hsVdy1Lj0sFf3KB7FSQPFcxTQWCWqYPu3ikghhf3hZn5NbjaEYs051SLXtKv+9ajsGj5eF/rA9gBq8HhGpKXV1yT/tyN43hND1qT8SgV09rnZ6uY2efCMbzTH2utWSqHbO5ZtWOLbat3kqzNUh/ZcV+5ZalV6zH1nNYbT23/N47ze5L2+xq4T1Wa7ra/VkpIBfnl0vvmtEmdQyUzlep9ZvaFtY/wDcMExAqPTXc/059l3raV/t81JnuOVCTC7q06GnFVpt/6ripPaXPPV2Mj9FwuvD31PxZz9lWmm/4csvSUqDrjrIe7aZyRZ6jrfuRnGmxmjo2cp9b5tOb/utazxulNLl12hLABWB+QwSEWm78zjx9ffJGe+SKC+M72m2hdbpUs/GcWsCzlG9u3qXyjVghZgym/m5vAAAGmklEQVSlfWb/PfV3KhjQ0mpNy9K2LkK5Y/qu7ig9ZX4zDwCAWbwaEGq5kUy5ovK5z6slz6PdddxYcrWefbYlXezplgqlCmWYhnWV9oVcICjVqi3XsjSXbuWWpa1dhLbtmu4o8TovpY3zTG2zljzDv8+0zgQAmNkQLYRa3BFwaXnaOcoNOt92RbPvI+me1NNKYMTy844rAiWlLlwjtFgbrWVp73Jf2R2lpdtRb1mOdGVifO7Pzu23d6w/2wRgPq8FhEpN+ktP7UpP8uILUS7Ak0obTxN+rv3WsiwQKu2b++/h97UuM6npUula9tFU2Vqf0teOkdQyjdQygm/qGUdGy1IAAFbxWkDo6FO8nu9a59uT5urywLYd31/O7PdXtgLomZdjg5wZgoNalo7HA5h7tXbFDNPsf4e/tX5XemDS8iBupX0gXo+pddj7IDOVzjYB+K7ftm1/vnqidnPI6FpaIzy9Dz89T8cpsdYxaXKtfmqV0litlU5Lq6BSmt4KcWk+8IajY3XVvktNF+ddm0fp7y9rDc6V1nVundkmAGv4/X7zjCHUwxMJRhbun7V99OnAzD7PlmMo9WSytbwqvpTc0UrzzH6mZSmcb+l5tJVp3MolpyXNV115vmvN3zYB+IZPBoTcVDOy1hup2N1P2OKb/VIZSy0ojswPRuFJNoylZwwwnmGbAHzHX28XAJhLqsLcc9OXGtcA3vb7/QSD4EZPnfNXvLaMvsyjlw9gZZ8eQwhGFQdFagNz1gZ7TE3bM+5Kah65ynHr25Pi+aWW3bkHYGy1gYv3v+O0uTSpPFvnU8p3xeECjg7gfXRa2wTgW36/n4AQvCF103TV33u+rQN4tv6WSpNbtlyerfMAAADgPp8dVBpmcHaQ21wT7KP5Phmc0XwcAADgXQJCMKHWAR1rWrputb4RrLUrWa4LGQAAAM8REAKKcq+bLXULAwAAYGzGEIKX1AZeDrUM3llKX2vl0zII9dHyHxnsEgAAgPsYVBrYtk0LHwAAgJX8fr/tr7cLAbxLMAgAAGA9xhCCRcVd0AAAAFiHgBAsSiAIAABgXbqMAQAAACxGQAgAAABgMQJCAAAAAIsREAIAAABYjIAQAAAAwGIEhAAAAAAWIyAEAAAAsBgBIQAAAIDFCAgBAAAALEZACAAAAGAxAkIAAAAAixEQAgAAAFiMgBAAAADAYgSEAAAAABYjIAQAAACwGAEhAAAAgMUICAEAAAAsRkAIAAAAYDECQgAAAACLERACAAAAWIyAEAAAAMBiBIQAAAAAFiMgBAAAALAYASEAAACAxQgIAQAAACxGQAgAAABgMQJCAAAAAIv5vysy+f1+//z958+fx74vlSeePpVfLk2c/kgZAAAAAEZ1OiCUC77c/X2pPD3lbZm+twwAAAAAI3u8y9jTgZRay5/4e4EeAAAA4OteHUMoDsTsrXOOtsApTRe2OKq1IopdUTYAAACAUbwWEEoFZVJdxHryq023pwkDPK3OlA0AAABgJK8FhFKBmbAVT4/WQM2ZYM7RsgEAAACMZpjXzue6j/VMH3YHuzJwc7ZsAAAAACO55LXzb0u9Ir61i5duYAAAAMBqTgeE4hYzuZY04Zu+4umP5HNVOWOpwaOvKgMAAADACH7btv0R4AAAAABYw+/3G2cMIQAAAACecVlAqDTQcu23cDDo3Hdny5bL68w8esp55fJcZbTyAAAAAM+4JCBUG5i59GaucJye+PururLVynY237tfeV9zNLCjqyAAAACsabguY976BQAAAHCv028ZSwVwSm8LKwV7Sr/vecZvK0vlG6fNzSOXZ24+vXLTpr6vzXsvd67MqeUq5dWynN6sBgAAAN90eQuhPTDRG0CoBYP2PFMBkfD7VNo4n1zwIy53Ka/W5YmnTX0ffldbxlyaOG0tr9pyHt2OAAAAwPhOtxAq6QkmlFoQtYxBFOpJG08XBkGOBILCeaWmPRJguaI8tfmn8hUUAgAAgG+6NSDUKxcUynWHKuVzZN5h/nFZjrYQOjLtk3nuUoN6h/MRFAIAAIDvuHVQ6SNBiytawRyZ/5WBj5lf5x52Gds2gSAAAAD4ot+2bX/OVvpbBnXOdQcrDXCc+y4Wj5VTGyy6FrDJDaxc+61W5tyAzqkytnwX59k6XaocLXkAAAAA8/v9fvcEhI6mAQAAAOBev9/vmi5jtVY3gkEAAAAA47hsDKFSwEcwCAAAAGActw4qDQAAAMB4BIQAAAAAFvPbtk1/LgAAAICF/D9YrZuPoiJF6wAAAABJRU5ErkJggg==')
