# Supplementary material for: Identification and functional analysis of non-coding regulatory small RNA FenSr3 in Bacillus amyloliquefaciens LPB-18
Source: PeerJ. 2023 May 15;11:e15236. doi: 10.7717/peerj.15236 (PMC10194069; doi:10.7717/peerj.15236)
Supplement: Supplemental Information 4 [file peerj-11-15236-s004.zip › KO/CK-vs-T1_map/map00400.js]

getPicJson('data:image/png;base64,iVBORw0KGgoAAAANSUhEUgAAA5QAAAPSCAYAAAAEN5U5AAAACXBIWXMAAAsTAAALEwEAmpwYAAAgAElEQVR4nOzd7dKkKLoo0MyJff+3XOdHn5yhaL5FBV0roqPrzURENJVHQL+fz+fPBwAAADr93+fz+fz5I6YEAACg3ff7/fzn7kIAAACwJwElAAAAQwSUAAAADBFQAgAAMERACQAAwBABJQAAAEMElAAAAAwRUAIAADBEQAkAAMAQASUAAABDBJQAAAAMEVACAAAwREAJAADAEAElAAAAQwSUAAAADBFQAgAAMERACQAAwBABJQAAAEMElAAAAAwRUAIAADBEQAkAAMAQASUAAABDBJQAAAAMEVACAAAwREAJAADAEAElAAAAQwSUAAAADBFQAgAAMERACQAAwBABJQAAAEMElAAAAAwRUAIAADBEQAkAAMAQASUAAABDBJQAAAAMEVACAAAwREAJAADAEAElAAAAQwSUAAAADBFQAgAAMERACQAAwBABJQAAAEMElAAAAAz5v7sLUPP9fu8uAgBs4c+fP3cXAYCX0UMJAADAkOV7KH/cdQWANKN5ALiLHkoAAACGCCgBAAAYIqAEAABgiIASAACAIQJKAAAAhggoAQAAGCKgBAAAYMg276GM5d659XtfZfh9+A7L1nd1/fnz579pU+/AjPNPra9WxpLv9/uvdLltGsljZJtaly0ZfZ9oKf/SPm8pV65M8bKtdZYrz131d+Q4mF2OUn4tv5cZ+7jlWMqlbcmn5xyUWt+R32xJqrw955jZv4fWMuXyzcmdj3Pry+VRWnfvPk7tVwB4im17KH8X5z9//vz1X9z4ii/i8XKpPOK0tfXn1pdb16iZebTkX9q20rK1ej1S9tR6cuVvLVeqkflrAJbSxWlyDe5V6i+1vtGyjL5EvbQPW9Y1ax/XjqXPp34MzDgHtej5zbbk03PM/pzxe0iVqWc7W4+lUh3E9VHb7pZtqi0DAE+zbUB5plSjYsToXenfckcaIrU8juY94khQlFu2lufIPsgtU9snreu5sv7OOg5Gjs/RfVjTu49byjF6DBxx5m/2iDN/D7WRGL15z7jx0hLYzsoPAJ5AQBkoDWFrbeTscjf6aC9Tz7JX1snd+6C1p2iV+rvyOJjl7n18lx23O9VDWNuGu7bzzGHngkoAnmzbOZStWhoJPcFiTy/UkR6lkXX25jGaf+uydzd+c+VrmQvWIjW8sXfZM+vviuPgDD37Z6Vy57Seg67aV2f9Lnt/D6XtmHVMHj3/j/zGj5wXAGBH2weUtcZnT0DReue8NiRqh0buz5lBZWu9ztZTrqP7Kd7G3qGXq9TfSsdty/6plXfWTYMWM85BPY7uq9w8wRlafg+t5Z9xTM44/4/8xo+cFwBgN9sHlDMv1D3DFa9soJ6dx9k9las2pmbuy9Eg9ez6u+o4OMPR4/Iqs9a1876Kzbppc+V2tgS4n0/fNs28eQUAq9o+oLzD7Dk+4cM4cnfUa42Ro3kc2abZ9bGLmcHo7Pq74jjQSJ7jjt/sGc46Hu7czqNTDgDgDTyUJ6Nl+Ous9cyYJzSzl+3MZVdqAH8+6cZqrgE7+kTK1nK0uGr4a0s5ruo1WunBP6sFC3fugzN/D6kyXCncjpFtWu08BwBn+n4+nz8rNZBiuTko4QW7Nk8m/L7nSX4t62gtV+uDH84ob21uUCjcpji/1vqobWuY98jd/1IZSmlKy6bKU5sbl9re0vpm1l/JzOOgZ5lWM/bPSB6t5cil6V3Xkf0w+pst6V1vLVjs/T3U1nHW+Xb0fBqus2c9rfUwm/maANzh+/3uG1Cyv9V6ewB25VoJwB2+368hr9xDMAkAAPsTUHILwSQAAOxPQAkAAMAQASUAAABDtnkPpcewAwAArEUPJQAAAEOW76H08BYAAIA16aEEAABgiIASAACAIQJKAAAAhggoAQAAGCKgBAAAYIiAEgAAgCECSgAAAIYIKAEAABgioAQAAGCIgBIAAIAhAkoAAACGCCgBAAAYIqAEAABgiIASAACAIQJKAAAAhggoAQAAGCKgBAAAYIiAEgAAgCECSgAAAIYIKAEAABgioAQAAGCIgBIAAIAhAkoAAACGCCgBAAAYIqAEAABgiIASAACAIQJKAAAAhggoAQAAGCKgBAAAYIiAEgAAgCECSgAAAIYIKAEAABjyf3cXAFby/X7vLsIr/Pnz5+4iAAAwgYCS1wuDSIHONdQ5AMAzCCh5te/3K6C5QVjn9gEAwL4ElLzSr4dMIHO/P3/+2B8AAJvyUB5eS/CyDvsCAGBPAkpexxDLNYU9lQAA7EFAyasIJtcmqAQA2IuAEgAAgCEeygMJqV6ynXo2z37IjYfoAADw+eih5EV6hrv+0v358+e//40OxbxjCOfZgV5v/oaxAgA8k4ASAACAIQJKGPD9fv/qdQv/jj9PfRYvn/s8lS63zlK62npSnx/NP/6+dbs8mAcAYB8CSigIg6zfMM/fv8PAJ/4u/jy1bJgu/Dxcd2m4bak8cR6p9dTWfzT/ljoQOAIA7M1DeaAgN1ew1Ls2KhdU1pTW2VOe1Pp7828NEgWSzBAfR63Hu9cHAcA8AkoYMLsxGvbehX9f1ejNrb9X3JNbWx+MSgWFrYHijOMbAPiHIa9wwKyetlogV1rPjDKU1n9mb6KeSkbkAjvDqAHgenooISGeExjKzZ2M09fmXYbLh3mEvZMtPYa95Wld/4z8W+ee8m5nvPc1PMZa/136PeSO+RllBYCdfT+fzx8XQ97gicPVzt6mu+rsifuKtFRQ1tJj3/Jd679/6wpvivTm4XgF4I2+368hrwDco9QrHn5/tlyvfG39LWkA4OkElHCCKxqaqfc77pQ/fD75Xsg7e/xyTzyOha/gAYC3ElDCJLm5iWc5uzGrscyqcg/fuXOINgC8lYfyALCdVFBZey9q6d8eLgUAYwSUkJB7EmTq+/Dv2rvxUvmm1pPLP7cs7CrXq9jS69fyUJye30eYNvdaktG8AeCpDHmFhFJvRKmHIhdMpoLS1DLhEyZL+efWBzvJPXynt+cvfIiO4acAcC09lFBw9OXprQ3isIelJX+vKeApck9U7T2+/R4A4B4CSuiUGsI6mk9P/qmXr8MTOKYBYF+GvELBGcPnUsNaNaj/R328k+GqALAnASWv0TNUNV4mNSQ19Z7G+LPcUyVb1xkvJwAFAGAlhrxCRcvTHuPPak+D7H2aJDxZ7hUdAMD69FDCRjS2AQBYiYCSV2kd9poabnqneNjtU71hG/lb6je2yu8OAKgz5JXXaZmHuFpQs1p5ziCYBADYjx5KXksvyDoEkwAAexJQ8krhKzu4l2DyvUq/P79NANiDIa+8Wi6oFOCcJ65vdQ0AsC8BJa+XCmj0jpxHAMlPfCzorQaA/QgoIUGjFgAA6syhhA3pQQUAYAUCSgAAAIYIKAEAABhiDiUAXc4ccn32cG7zowFgLgElfzE3r41G6XpSryPpfSVMmD6XLvcbqR0Tv+VGj52jy8+2Sjl6OL8BwHwCSpoa0fxNna0lft1EGHylvsu9KqYlXSrPUvp4uVFHlwcAOIOA8uW8921MS+DBdWbU/9E8coEmAMCTCShfarXhczsLe47U5/1WCepKx0RYxri3O/d3rQdWrzkAcAdPeX0xjc551OXavt/vf/+7Yl/91pMaphoHgL/ypP6fyycMRuN0dw6NbVnvjDTh/jyyHgDgOD2UL7RKD87TGPK4rt59MmM/Hnl4T2nuZk9eV7oymKwNORdMAsB19FC+jIDnXB6cso9cL1cqYKn1hqWEPYYtac84bkbLPqJ1O4+mcf4CgLXooYQNaVSn9dwwaZnb2BoQltZ9502cNx4nqTmlAMB5BJTAY/2CipagLkw7ki7MPzVHMlWW8N+pIdO5OZjhv0tzLN/GCAwAuJ6A8kV6GlulF8Lv9kTTGeXVUN1DvI969tmRns2Rspy9vjfIBecAwHXMoSQp7DWJe0BGGm1XDz+b3VuzWkPVcL7nERD1yT2MJ5wzutPvpHe+69Ftm1k3rU/d7dnGOF1qmavmBwNQpocSJuudv5V6v2DqO8p6byKs0tO+Sjl20jLXdacAveXJtbPNyr/1qbul81yufLXftLmyAGsQUHJIqaFQmzsWp0t9Xvo7/ry0vlp5W8pQK3uqXL1yrz/YpWF8l5EG+SqN0afs29zvruW32ZNmx97HmtHX2qwQNM96ui8A+xJQUlQKnuJGTa4BmAr4cg3F1DzN0oNLfkOews9zDa1SeVvKEJf9igat+WFt1M39cvsgfsjQ0TTmlJblzp21c1vuHP7T2utfS1dLU7rJV5vH33KDME5XukkZLwdAmjmUFIVzKFPfzVbrkUs1Ro40MFNzcFrK0LPeGVbpTdtBS4O1dT5Was5XPEcvNTesZ64YjEqdF1I3yeLe3VQAn+oBDs//tWN5xrEe3xSMy1hKk/o8tw2pa0h8w6L3BgbAm+mhZBm5u89nDu3KBaelhkfp+zOtMsRtZS2N3lQPc623Ovw819gt9aRDq9bjpnast/T65tKPmD2aoiWITQWVvfn33LwEIE1AyTJyDfYr110rw51l/Hz0VNb0NGo1Ro9xHM7XMuS0NJz/qjLGZVohrxl5lKZLzFoHwBMJKElKzRksfRcPl/p88nMua8OZUsuW5veU5gmlhj+lvmuZrxP//83BxC56GoIao+3O2o43/3ZS56cV6+JImeL9e+dxlBuJkLLifgBYyffz+fxxsnyPnRtsu5T9inLuUhd3ydVPbhhrz5DXljR37Z+dew3Dett9O3qltjd3/Mbfx5/l/u4dQlq7QZgre2laQGug11rGUtlT+aXKNlpOAP7x/X4FlG+z64Vyp3ILKK+Xa9S2pP2lf0JjdNfjIg7Ed98O/rFrfexaboA7fL9fQ15ZW214KXw+fcdHLm3q89pnjktI2zUo27XcAHcSUL7Mbnf/dynnz1V1u1u9vMVOvy3WkRvm2XMsXXHzrWcdu/0O3LwEGCegfKHdgspdqNP7zGiQ96yn9OAd6FV6oFNt+Pbv+yvmns5cx2rny5XKArCb/9xdAO6jETzPao2jtwkb1eF/s4/x0nDZVZ/KmdJSL61pfv+NfD+ilFdtPT3lzJX9jG3K2f0BRQC8gx7Kl0q9ZoMxd9Sh/dZGb/y/zQwmW3vPWtK3OCuYTD2IqeXpvXc/gClXhviJxJ9P+im6tQdQ1dZfqrfSw6tKZQdgP3ooX+53sY//Iy+uKw2ifeV6pX7/TqVpXTbOJ0531+9s5vy3q7ehVK5amXsexjS6jiuFvfKhXNAYB8VhmvCzll7ReB2pPOP1pr5bqT4BGKeHkuRFXVCZpxH0DHEvTtjoTfVI1f4dN5hT+azUw3VUbZTDzq8B2b3stc+Pnt97rhk71R0AYwSUJGkE8HSlnpjag05afx9v+B2Vgq4dA7Kf1creOyS1ZKQHerQHePZ6AFiPgBJ4hbjRmppnllqmluaMsj3Fbr18qZ7nXNmv2KZwHWesq7YNI+sc6YXf4dgAIE9ACTzW2Q3yWVYu26i47lcPKnNDmq8Yqpybb9vzcJzUg27iOb6luYwtNzVy68g96CfOu/TwIAD2JaAEtjfSII8b0bXGd/h5qvGdKkOp4V0r3y6eEBT09ETnAs8jRvMIl0sFcj3raylDaR1nrA+APQgoge3NaJD3pOltILc2vK+Qe2VDKqjKpSkFxblgfMZ2t/SQ1cpc6sELy9p60wAA3u77+Xz+3N3AAfo8oVeI+XY9LmpPw93FjHLnhofOXmZU6zb23ExI5XnlNgEw7vv96qEE9qfxyROMBqSlJxbPdsYTjktPCAZgff+5uwAAR53xgJSZNIyp2bVXFgD0UMKGNDzJeUrw+pTtaFF7UmqY7vd9KW1uuGlpXmjqs9zrdUrL5sqbK0MuT+c4gH0IKIFHST2U5fPJN5ZT3+Ue3FJrcJfWV2qYz/KURvhTtqNHy9Nj42M2FXSXHkrU+tClX/p42ZaHG5W2J/cbaM0TgDUZ8go8Ru6JnrngMfddKk0pj5b1ldYLVz1Qp2ddR9KFQelI3m+8qQCwKz2UsCHzrdJqw/9qaY+urzVIFEjSYuZrV64eUqq3EeA9BJTAo10ZeLc2ot0MoMXsh02d1TM+coPLTTGA5xBQAq+Qmy92pxXKcKfc3Luft9RNHOSVtjtOG/+7lFdqGHZpjnDuBknLQ4RS5WyZtxwfE2//jQDs4Pv5fP44WcPaaj0Kb/8Nl54cmXvSZOm78LOWJ2OWHpTiSZZ5jmsA2Nv3+xVQwg5Kd+ndwe+nztYgoASAvX2/X095hR20viIAdlIb2gkArE9ACbxKOGcLAIBjPJSHLY28CuKs10dcNR8ufjE4Y9TfWnLzTgGAPQgo2VIuuCoFXKllRnupwnzuekH97OBy5x47AQgAwD0ElDxKby+eQORvO9bHboHwbuUNnXV81F5BcQb74Trqumz0VTlGrACrEFDyWql3rNVe+5BbviXPlvfDhZ+nGth3NLyZb8d9t3NQkGM/XEdd5+0ynaGljDtsBzCfh/LwOt/vNztn63cxDIezxv+PPwvzzb1zMGww/P6LX+idek/iXcNpAVhX6iYlwF0ElLxOHLzF36W03HXtzTPOP06bCnxb84PdlH6XQJ/f9SO8cZn6d5w+9Xf879IytTTAMxnyymPV5qW0BIhXDN/JDXFNrTd18T67fK3ze1rStQ6ZKuUzsk9G6kowP+bqujYEvI+6vs4V55Dcw+ZyUy/i7+Ll49Exqe9y/87lFf8beB4BJY8SP321d5k71Ia35obS/r47s/ylhkopXS6v3vWN5NFahpb1XFnXuXLUbiyUgvdampZ1jTqzrs/u8eipi1o5r7gJ02qlup55DI/O7ev9jfS44hxS2jepqRRxecLPcnmVRt60ntOB5xNQsqXU0JrPp63hmlomns8Yf1cKolLLxj2JqYAxbmiEn8UBZK5nIHUXeabeXqZS+p4GyBVBW65O76rrXPlSn9eC/NYbAbV1zTKrrq9onPaso9agry3bsh9nWamuZx7Do0FN72+kx8xzSOqaUauv3KiX0jpS164Zy+iVhHcQULKlkYtULdgZzavlDnDpu9Id4NZ0d98FnjWsqaXBNHtbU42uHer6aJo7jNb1lXU+ax/X8rljH61S1zOP4Zb9dcfvdsY5ZPR8mruJeSTPo+5aL3ANASUU7HQRvDvQ+XzmzTuN87mih2201+AMM4Pnlrq7evjaGb+rq4//s25wtOR/92/97vVf6cpe8ZYRN6URManPcr2k4XfxcZYaYRP/nVomPl+XRtcAzyKg5BFGGqilC92Mi+DVF9KW9bRsc2nZVe9stwzpGl121jItZfl9P3vo3ax19Rxjo8uXlpuZ95FA4ezfQsvw8ZE8W6xW13cbCYp6t/fob7BnlExrHi3LzSgL8AxeG8L2RhsrtQbbjF62Hi2N/5HlfmnCu8a97u6p/ZV/5rC8Ul0cqesjeuu5JfAo9XJdebNjRl3P+F0edVbv6qxh47X1tH5+VV23bO/d55/wd9QzXLXnc4CdCShhA7leg5Y750cCyXD51PpLaY+IHzAR/vf7bEScTy7NrwxxmY6su1Vr8Dyjrs8I1H/OrOuWvM80s95S+/GsGyipvO6s6x2CyVDpBk2c7vMZP4ecEXSmjqXSenLBcy2o7gm6z1geuIchr2ytNo8pvIDXhnvG80R+Sp8fzb9nDkzuDnlLMDmq1KBN1X2qYVzaxtZ8jurNb6SuZyjVX+7z0X3cuq6j+bakP1LXVwcbM+sttR/P2i+fz1p13XIMX9Vz2+tXj7WbJSN1fVYw1TvMNXddrQXULQF3ydHlgXsIKNlWSwMjvKjnGiZhQJNqKKQ+jwPJ0fzDRmQuj7i37kotvUstaUrperftqjpYpfH6EwferUH+5/PvmyKrbdtK5and+Kgt23sD5erG8wp13XMMl9LEeeX2VyrN2TexzsoTYEUCSrbU2yhuDXpa1xsv05N/6x3Yow3NFQMH+qQC8plBfsvnV2kdDni23vrJ3TTZ7QbKla68UdWapldLL2Wv2oibX5qwDOFnuRueuRuVpTxy6031oOeWS60vLFfq7578gXUIKNlWfNE9e3hi64W3JneRza0PgGeb0QMej3iJA9QwwIx7gUtDi3PXrJ6ROXFwWxq105I/sBYBJVsqXfBSZlyMUhfimfnX1nv2Mr/l4Gq5RiSsbFYvZU8eqVEyufN2Sy/t77vWc3+ctmXdKbltbs0fWIuAkldIDakp3Z3Nza3J9U4eyb90hzm1rrNoxF9HI2kN9sN11HVZy4ib3CiZmQFt737qnXoyc7oKsA4BJY/QctGpzXus3c2trWN2/i6kz2S//q320JWz2A/XUddlrSNuSqNkSstd4ex1G7kAaxNQAgBsINU72TM6Jvw+/Dw3zDT3oKDU/MyWdad6KXvyB9b0/Xw+f/xQeaqzHwt/dv6j3M1lF6NzsGAFzrX91Bk8y/f71UPJsxk2B+uqvR4h9+CR3O/uyANCWtKdtXzPepxz2JljGJ7pP3cXAABKwrljpSdShsPqWtLHy41a/cFZHojD3cLXmADPo4cSgFu0PoxkRsCnMQv38duDZ9NDCcA2Zr33L9drFz+QJEyb+zuXd265lrQ9/y5tWypdafsBoJeAEoAtzAiCSq9eyD1ZMvX/XD6pd86mht/Wlm/5d1ze0ntsS++6BYAjDHkFYAup1xCMOPLwntyQ3NSL6FuNBnepd9e25COQBGAmASUAWxp9bc9IsLfDHLDcuwZjO2wLAPsw5BWALYVDSUtyAeEqPXV3lWOV7Qdgb9/P5/PH3Up4ll16VCDUGvgdfQ9lPL8w7ulMvVcyVbbW15HkelLD9ZTeu1lbR5xP6ft4vRzjXAu83ff7FVDCE2nksKOVj9uzy7bytpNnvwFv9/1+zaF8i7cNbXKBB2YRNABAnoDywUYfWPEEb952YI6rhobGr/0AgJ0IKB/q7Q2T2twngJqrzhvOTwDsTED5MB628G+5h2wAAADHCCgfSND0b6MvDn+6VJ1c9STIO4J8NxYAAObyHsoHMbSzTFD5b7/jJXyf31VB1x3Hqt8HAMBceigfQjDZJvW+N6DPmTdmzr7p47cPAHMJKIGq0kvXS5+nXriee3F9T/6pYbmteTDHjnVqhAIAzCeghEWNDD0NG8w9y5eCr1+gFv8/93287u/3+6/vSsu35h8O0W3NA4B3yN1AKl0LRpYBBJSPcKSxnOpROvOhLEfzfFtg0DOnMZUuDuZK6xn5LlWGX6B3Vv5H8wDg+XJTXErXxNpolyPe1n7hXQSUL1Y7aZ7xEJujeb7xZBwH+OFnP7mgM9VDeFU5z1jfGTc3ZucLMNvOw7VXO7/2PkthtfLDigSUL5U6mb7lKai7PpinNJcw/ne83BX7NR6Gmvpu9rqO2G3/7yi3n1qD+Zb9nOuBaMl/ZbU5xyl3b2ut3r2255gd6233NkVpKsdPaiRR7vtUfuFyuc/9dlidgJK/5E5WuZNj7u/UMkfzrJ2we9UudKNDXq5c7mhglbrIlb4L5yiWyl26WRHvv9b8Z+RR2l7myh3DrfNbW34DqTRPmD9bK/PIUL6ztQ6t7zkn7rjveIbUcZoa8ZMKMkvfx9epcH25aUel5WAVAkr+qxSgxSe68O/aCTD190ieLXf5evSclEdP4EeWyzWWj+SbWk/rd7Xe0JbG5JH8Z+ThQny/nmFmLTd9du8BiR1pMN49+kJjl6cotS/ObjuEo33Cz2BlAkr+q6cxkkt3tLcsFYSWek1L3z/F0eGBLkRcLdVLTF1cb0fPbal8asPpSj0z8XJxmnAbesvWOvqgVIYrhWXp3V+GLx5zNMjL5bXCTcjc7yE3gij1HdzhP3cXgH2c0UAsNWDC4SW93z9FGDS39CbGdXF3wyVsFPIOeqmOCX/zR343qXzi80lpiHrckM01bGM95Y6D0FSZUmnuvlkRljGsq1KZfteq2eVuybd13aPDzFuXnWGk7lN5hMfXmTeme+ulds3ObT/cTQ/lS501NGpWnrVG1axG18p66zEXYN95weldt2Bkb737z/7+t5n10XNurF0TZu6rVF67nMdLQXg8vy5Mf1ZZUqN6etO0lnOlYDJUq/uea2Ju2k7uu7gNUhtlkGu7pMqdWofzJasSUL5YKhjLnYzjE1uYLndXuTS0qpZnmDa1bOr7Vk9uxD51u9hHqpc814B1vLYZHd52tH5r5+baOnLpcteREXcM/cutJ+4NvqscvWl+6WplLo0ouiqobKn7WtqR/GvrHvmsdblauWAFAsoHONLbOHLybE3bc7KcuSztwqA8F8DH34dSNw5K81ta1hcey+7K7qXWO5L6XGBZ11o/R4L3sGellrYWRIY3C0t5tPSo1ex87OzSK3vUW7YT3kxASZeVh8nSLzVUKB6Sk+tJTi0Xp0vt21Q+qfUJOp4lHgpWGsoefl8astcyBG2n46a17C1D+UZGjoT510aQpMpTKnNc7vi3fWSI4IpydZtK02LnoGzWvhqtgyPXj7NvarppylMIKGlyxknPiXQdLfsgFxzW8k0Fl61DpHZuRPHvACf+rCX90TS7mT2Msfez2SNdSulq6+0931ylZx5iS2B5Zpl606yup+5Ln7dqvVZdlf8T9iHP5CmvD3HFSW/2SeyMPGucjPucdVyFvQ619d9xnAD/cM78W6lXN/w+tdxZ57K3BJMjdb/7NsMuBJQPcnZQubsnXFDPcsUd2CN177jmTX7Dye887uMh7aV0R9dxlrPyj4f99462mRlYpoaAj6TZxdG6TwnzKR0zqUA2lT7+/Gj+8ffxZ7vvU57h+/l8/mhkP4dhpGmCybzaHKYwTfj3T+7z8LtU/afSxmVwPK9p5wbM6sfSzLnDZ5/3ZjXmzy5ja/4rXydazqGfz7/PuS1p4rxqc5ZTaVKf58p9tZ4bI6W6yU3hCNPnfr9H8u/9N1zt+/2aQ/k0Ti7/pi7a9NRR79y1kblcvWXiOmftF7/Vv61eF2simb0AACAASURBVG8fFXP3Da+W+cjmLLdrraua3JSOnvxbf1tv/v2xFgHlQ9XuTD5ZrpeMMRr5cI1wSFvcYx/3AuV68+PvR3uYZgVLqW2YNQoiV0c9+cfbW+pV4hlKPapHzTp2WocpOzZZhYDywXIX1adzgm2XakTF36lPuEY81O33d2l43O+z0vC5OE34d2rZmUPpcttQKktPWY/mH/Ym9QwnjOexOU/uI7evZuzH+HianX9tvXAXAeXLOOEQmjXEBzjPjOHoJakherNvPhpOeNxq5dlB6aZprNTzn7rBUOtFLx13vfmXboKk1gVXE1ACwEvlhuiVeuRKjdc3DCdMLXN2D5GAYUxvvdVuVNTmlLYErTPzd1ywCq8NAYCH6O3FqgVn4fepnsFYLt2M3rXaHMmz6BkEKPPaEACW8PZ5QLkHzvz+TqWL07Y8eKb2WWrZlvKW0pWG+6W2obesR/JPfR8u3xocv/nY3dmZvepX5A93+36/AkoA1vD2gPKpzt6vVx43td5Kxy/wNt/v15BXAAAAxngoDwBwip6nbK6Yfyw1/FWvJPB2AkoA4BRnB1uCOYD7GfIKAADAEAElAAAAQwSUAAAADBFQAgAAMMRDeQC4Reqdfl4CDgB70UMJAADAEAElALco9UDqnQSAPQgoAQAAGCKgBAAAYIiAEoDbpIa2Gu4KAPvwlFcAttHyFNjU02NL6ePlRgPao8sDwI4ElAA3yAU9O5gdMP3586cpGPt+v399H/8d5xd/l0ufKseIo8sDwI4ElAA32bEn686A6Wh95QJN2MHONyvu+M2NjFQYHd0AbyegBOB2vb17MwLDUq9omH88zDb3d9x7Gn6fWg567Xjc3BUIj4xUSC0zq/xuZvFkHsoDwBJaG1szGni/xl0qkI0DwF+5Uv/P5RMGo3E6Q2PhPr2/P0Eg1OmhhAdKXSx3vSje9aCTI3X45oezjGx7b13HwdqoIw/vKc3d7MmLvRlG/WypkQotoxRy35dGPoTrjD9/8zWFPeihhAcKe1CO9IjM7kUZyW/WBbR3OOVv3b//anl8v9///jdDKp+WddTWn/s+1Ut3ZHtalx+p69F1xeJ11tKe0as4+7gBjkv9JuMbWeF5I/WwsNT3qTxSAWcuP+cJVqWHEiCQuxP8u5ifNb8mVYb4s9oTTmcGky1PU22Vq9Peus7p6TmuzZe8mh6H/d3ZS9n7Gp2epyj3pLly+68YgVO6sdWzrpFy5YJKWJmAEl6m9WEhs4folPKr5RV+Vxp+dHTdufWGn4d5XWlGL1ru+6vufKfqvKWu4+Vry+b2Ubze1uMkNWeytZy53gWB5LPcEVS23mRquTnU8vtvvSF1ptw1Y7Tua7/Jq3+nuetT6eahcwkrEFDCg6UuOnHvT67BEX+XS5cK0lLLlfIr5ZVbXxwQHF33GUYaWqkg/2rxzYbentCa0TpvXWY0Xe3vq8rFnq4OKmf23recc1a8IRWuv7Xu45tEZ+o9HmrDW1O9l7ACASU8WOmic8YFKQ5aa2q9aaW/S8sdXXfremr51IaXpT5bpaFQahz3blfLcjtYaf+wplTPN/OMjGhoHdkQL5O7kZYatRCmKR0DLSMWUr2TjilWJ6AEpiv1NIbOuDjOWHfPsLCWdbXoCVauCGxKPZS9ZtV1bvncOmqNu9L6W9cBsVnnhCe5oy5mj4IoBbMjn/XcrHPuYXUCSmCaI/NYanN/zpKbE5ca4vv7PiWVdqQspbLlPputNm+wRetwvJG6TuVRKkNLmto6SvRckjL7mCidV1pvjNx1nM5YrwAd1iWghAfqGbZTGnrTki7VA5QbBpTLr5RXy9zIeD0j6w6FgU78eYsZd8ZrweSqQcxI4HmkruHtVg8mZxoZ0dAzt/LzabuBFKZbYZSDURTc7fv5fP44AAGuVWuEtAzdjRs0pTk5LXN24jxLed0lV9a4JzXX6As/L/0711jM3fBIfebaykyjN5lab0QdCUyP5tsq9duqDWnPfXekjCPbdPa5c7VpE7zH9/vVQwmwongYbkva2nDco3OA7lYKsuOgsncobDz8NhVglnq7Uw12jTbOFI7eSH0XHselNHFeuRtIpTSpz8/QO6KhdB748TuF4wSUANyutychTtc6pK01OE/l2dI4/a0HzlY6lms3keLvWm429dyQOtPM9aVuIJXSxmlaRjzk1hnnkct7Vv6lGwNGVXDUf+4uAAC0CHsER4K21oAwJxfMptbTkg64X8uohlyaVMBdyi/VcxyeL1Kfz8o/Dhpb8oNWeigBbuLi/Y+wHlrmYh1p+MRDVM9kKB2sr/c3Wjv/tPYK14yMxjCqgrsIKAFuINAY0zN8K/Xv3jTxv2tpW4fPwQgN/2vkeiGvMmsoamneeWp9MEpACcBtag8LCbV81tIw6k1Tm0c2Ugbo5bi6zpG6njEyoWVY6xmMqmCU14YAcJvak1gBRqV6GnOjHMLPanmlhMPpa+tIPWCnpUxH8099Hy7vvMuI7/croATgPgJK4Gpn9cSd3cOnB5EVfb9fT3kF4B6lO/7migFnEJTBfOZQQiMN3ONcxAG405nzD3//P6v388z84QhDXqHg7ie9PY36pERDCQD28v1+9VBCjsbtfKmHCwAAsC8BJUQ87ewa3tcHALA/D+WBBAHONdQzAMDeBJQQMAzzeqn3ZAEAsAcBJfx/gsn7CCoBAPZkDiUAXc4M/s++seCmEQDMJaCEA1KN350arHplGbXjcaMXHADmM+QVPuOB1W+ZP3/+/Pe/nRqtOwYFAACsQ0AJAADAEENe4WTxuxbDv8Oe0dLw2fC7XD6pf5fyLS0f9ly2rDuVvrf3M5UXAABr00MJE3y/3//+F38eD4UNg7J4iOwvbSpdLp9w2dT6cvmGy+fKVFt3Kf1OQ3+Zo2Wfz0iT+73VvgMA5tNDCRPEwV2t5zG1TBykta43TJ8K5HryHelVjGnIv9OVwWTcIz7y2wEA5tBDCScLe/jOFvYQ3uXK7WUdLft7Rpra925oAMC1BJRwkdbemVrPZip9T6/OVQ1uDXuuZrg1AFzPkFc4IJw7GEoNQY0DulyQl8qr9GCccLk4bSnfVNlTwwdL6y6l10PJXTzgCQCuI6CEA0aG8NX+bl1P6qE6rfnV0tXyK22DRjxXETQCwP0MeQVgO4JJAFiDgBIG1V5NcNc8rhmvTDAHjZXV5gQLNgHgOgJKGDT7FRxHpOY5HqExTq/cfOLUPN4jacL/x8v9/nP8AsB1zKEE4LBcENcyv7YnTUseAMB1BJQwQe5JrqlhefFL2cPPS3/Hn5eeuBrmn1pfSxlqZQcAAENe4aBf0JZ7ZUb4fZgm/Pwn7oUJ/197PUcumEytr6UMue8BAOBHDyUcdCTYqgVsqV7HI68FKT3ApFYGQSUhD24CAD4fASXcJjc89syXsueC01TPasv3vNNZx4EH6gDAfgSUcJPUENSr110rw5VlFEwct3OvYW5e724cwwC8jYASPuO9gqkH6Xw+/35QTu2hPKmewdwDdeIH8uTmVpa+K5Uh9XqGVBlZ0477Kffwqd3sHAgDwCgBJRyUavi2zHscCV5zf5deu9D63Wi5AAB4L095hQUZ/gkAwA4ElPD/3TGXMfb9fl8ZTL5xmwEAnkBACYG7g8o3vp5DMHm9lmO8Nc3vv5HvR5Xyq62rp6y58p+1XQCwI3MoIUGQcw31fL2ZwWRp36UeKjVjX58VTNYelhU/GTm3LAC8jR5KiNz1Ko+30RC/R0udt+6XO34jpbLVyp37vuc4dMwCwN/0UEJGLqjUoBwT16V63Fvq1TXx97levR3sXn4AuIqAEgpSjUg9l2M0yJ+pFHDtHoztXn4AuIKAEjqt1LhMzfWCVezYwxeWtVb+nbYLAM5iDiVsznxPVhQGW7sco6lg8vNJl18wCQD/EFDCpjRoWcFTjsM4mJyVFgCeTkAJ8CK/ACjV49aaJnwPYxxMhsOwS+lmlj/+rFTu1LLxdpXKn0oLAG/2/Xw+f55wdxneJNeQ91t+t12PgXiu4u7bAQBv8f1+9VACAAAwRkAJD7HLg08AAHgOrw2BzeTmicHn85zj4inbAQBPJ6CEzZg7Sc5TjoOnbAcAvIEhrwAAAAzRQwmb05sD9DCceF/O98CKBJQvFzYsWi9U4XvajqQB4B7OzftxIwBYlYDy5Ube+dbyNFFPHAVqUueIkZtcAMB9zKGEzQncAQC4ix5K/hIOVY17LnPDWFt6FAyBfSfB7vV2+o2VRjLstB0A8GYCSv7ya+D9gsn4/5/P30FCKugsvdbCKy6ez5DFe6l/AOBKAkqSSg3RkfmReqrewQ2D+9Vu8AAAzCSg5BIjjdqdg9C3NeINaV5TePNn1X2TukG1alkBgH8TUHKpkSfK7mbnQPiIHffVG3jiMgBwJgHly/0amuFcyfDv1HfhsvHn8TzLOI2g43kMq1zfyOuBruQcsa5U73FpX7Wc81c+FlMcmwBlAsqXiy+Qpb9zF9PU57V8eYbdGoZvtnpQyXpKT/quPZ337Cf4nn0sh/nr5Qco8x5KAG4n0F2ffQRAih5KhqTu1vY0NmYNIcrdpW59dULtLncuH69mKBupn5ZjYvS4iZfTU7eW+FVEn0/9nbY/bxyCeZWWXu3UK6Vy7yqO90Puvce1dyDnpmak1l1af0/+te2Nz3mldebS5soPsDo9lHQLL46//8LPS8v9/ptZjtTnYdlK6Wr5p/Jpzf/pSg3NcKhYq5a0o42t0hDst+6/VfScT+Lf3k/tNUetaY546nH0O8eV9kfLjZ7UfkjN08/N50+tJ14+dz4upWvJv2V7c9vXkv/I+RJgJQJKuuQaDrVG4JWNrdaLci3dLhf3XcoJsZHzSSod58oFay3139L7W7o5UApo4/WMHC+t+eeWz5Ulnn9Zyl8PObA7ASXdar1SP2cGki7AewmPhfiYKPV+tDTEer9PlSUecpn7Oy5TLf/c+lrLP9uKPeqt55PfZy2BRfjv2k2u0r9TeabybTmO3uroMRf28NXW05JuNP+WfHryX/G3CDDqlXMoe07io0PjnrxcSzDXk1evHYLJ3u1abXtahrD1SA1nC/8frvP37/jYrM1lapnrFJYl/Hcqn3ioWvxdKm3L8qW01JWGWMZ1W2q0xz1I4b9TQxtb9nHpONrRrLLH9XOm0nrOKIPfMsBLA8rRk73l2i+WrYFqKa9cz0LP9s26uPfmM3KXfGS537JnNGBKDfcjebasr1Vr+p68awFI7u/e5UtpKcs13q8cgtmynieIb8aEn5VuCIX/7k2TulFTStt6rkqla8k/t72t18Jc/lcG2gBnekVA6YQ9V64+aw3pWQ2s1PCzXHnuCCZHxHW0yvGa6+FbxVmB9FXLr1SXd+k9nxx1tBGfC5BS69ldbhtab64cSVO7UTBShta8ausv/d2aP8CTPH4OpWByrlxDqvXu8IzGevhfbp2tjb6aWfm0qg3Tu0tY578hgSs5ozy1PI9+P5r2SXrPJ7Pq6crf2Fv3LXXaJ8BTfD+fz5+nntCcrM+TaiTNruuW/VcbHhWXrTSvLs6zlk9q2dZyt2jNp5aupUGbGqLcMqSzNU3u71I9l4bapfKplSMllUfu7/iz3Ppry6e2/crz1IrnxdbzSZyuVsc5vWlqx2zLcbSSFY+BM602wmL02HjbfgP28P1+BZQcc2Yd77r/VgkojzRoU3mmGsw77p8Zdt72ncvOHI6BPdlvwIq+3+9z51A68bK7o3O9ZgW1M/ODEudtANjP4+dQAmPCJyjOCk7DpyW2zi1rTZtKk1q2ll/r3MjZc+NmzE01Xw8AuNojeyjd5X6OtzeQe3opZx73Zz09tTZ3srZcLV3LsrX8ats+s27CfTbjQTHOewDA1R4ZUPIMGscAALA2ASU8wIq98q0PBep9Ombp6a+9T9gcecJr6vOWp4zGvc3h0Nnak4JLT5ON19nyJGJ4++gPAOYRUALTpV7nUpJ7rUtLoBW/uzP3apiWMubyCf9O5R9/nkoXL58bzhynS5WzVIaeOuCd3GAAYCYP5YEHWK2B+AtuWh5wE5a9dbmecox8V9PSixp/17q+3CtgUg8XqpWhZ70AACMe2UOpAQX3au0hy/XA1Za7U2547NHXvLSss1aG1u8BAGbRQwmb2z1YmPF00yvdGaTFryzp7Z1cca4tALC37+fz+aOB8Vw7NdRjjst/1IKAO4OE0rpHXgvS8kqP0kN5SnmkgquefFofdpN7oE6cZ2m7S+layp7b7tUDytXLBwD87fv9PjOg1Cj5n13rYtdyn2HXgPKtVq6Tlcv2+axfPgDgb9/v15BXgFkERADA2zzyoTzANc58EM1Odnj4zaz9dPYw+jPzX3n/AMCuBJTAIYLK9QOV2ftn9e1N2Xk+OQCszJDXl8s1sn7vvWt5j2Dt+9w79Ga+b5D72ZdrenuwDwCcSw/li5WCyZYnQ/a+tP73d2v+7CP1HknuZ38AAGcTUPIvrQ3Qllc88C6tr+zgHHHdq3cA4GwCypcKewthppHebOa4M4CsvZ8zTlNLV3tVTi4fvbIAcC0B5QtpcHE1x9uztQxjT6XJ5dW7rtZlAYD5PJTnZXqDyZmvGhBUwDO1/LZ7htKPfu8cAwDX00P5QqknruaGKQom16du2Y1zCwA8xyN7KDUw8v78+fPXf7/PYmFD7cgwsln5AAAA63lkQMmYX8AX/j/Vm5lL35rP72FAv//cAIDn8JsGgHcx5PXlwoZfqceylD6Xxlyna2jAswrHIgC8zyN7KA2tBLhW6/B28ycB4FkeGVACcJ3WYfK15eO8RvNxUxEArmPI6wtoXAFn6hnenkrbM5S+NR8A4BoCyoc7u4Fl2BkAALyXIa8AAAAM0UMJQBfD6AGAHwElAM3OHOJuCD0A7MeQVwAAAIYIKAEAABgioAQAAGCIgBI2Z84ZAAB3eWRAqYENAABwvkcGlAAAAJxPQAmb805AAADu8siAUgMbAADgfP93dwHYSypYDz8zfxUAAN5DQAmLEbQDALALASVd/vz5kx1SLNABerh5AgD7e+QcSthZqRGtgQ0AwEoElADcws0TANifgJJuqYaexh8AALyPgBIWJGgHAGAHHsrDkPDhPGcFOju/T1TwB21SD/oq/X5SaUvnou/325wGAOgnoGRpOzbyZgXCR4L2sIHc8tTMkSdrHr2hEC6vQU+L+DiJj6GUX/qzn1DtGAbgrQx5ZZjG0xri/RAHk3/+/Pnvfy2N7tH19gqXL5WN54uPhZHlAIB7PDKg1Mi4jro+18ygDXbXcuMh/P77/Wbfdfn7vPTvVJ6pfHPLuEkCwBs8MqCEJ+kJCkvD7nqG5OUa1vF3qc9Tjeq4wZ5aXi/lu7Uem7/jJHcMtg4VT/XKxz37v/WEeYa9/vF6UiMDHNMAPJ05lJGeuWSlhsJqPUOzH6CTCwiuLksuSGrdj7UgK5fPyJzDcLmROZGxkfW2SjWm47mOceAY10/YoI7nsa32++Beqd6+lmAwPpZajquW46+UZ2uQKJAE4C0eGVAeabD2NnhTDZszGhJHG+Ez75SnGnxh8FFaZqZcnrngprdMuXxa828te+uNi576juUa4K3L5b7r3a+CSWIzju8eR29qtJ7rHecAvIUhrwfkGgxPbkjkeg9yDaw75hH1BllH8zmqVEe99d27ziv2zWjgaQ7a842cT2a4ciiqYxiAp3tkD+UqwsZS3KjINWhS83LiuTvhZ6l0tTlEqR62Uj65xl6p7Gc3ouJ5TU9Qa1zHjmz/6jc9Vi8f8/Qe36VzX2lIdvjv3jSpuZWltK3zOAHgCQSUJ4rnoX0+fzc+UnPSSo2T3LDFOF1L2tycuFQ+Zw09O9K7tnoj7UigO3PIdupGRm6d4bpzDfRUIz/1eW7eWepGxtnHGc/ROiqk5TjqTVObqzlSBgB4AgHlBUqN+DMaIbV5b/HfueDn6JzNz+fYHKNc70RPuWYFKbPmHl4952p0+G/p71lDvTW4AQD2Zw5lhxnzulYbphn2SvYs0/p5b96t6w/3Q6k8dwSTvWp11FPfv/xWOsY+n7an6Qow36n3+D56Hj57bq65vwC8jYCyURh4ndnwndEQObMxU3tYRqn3akbdhfmEQ4djpWGfPWblE2utjyP1Haa9o4EbNvxHAubZ5WA9vcd3fB4e2a9n37jozd+xCcDuDHmN5Hq9WhrEtTliYV65RnbpYQ6pBz6k0qXyaJ0T1/JginCOZbzeFmc16FLz/3Jpwu9L80xT+dTqv2Rk22fU9x2N1tZ5kWeXrzd/vaXX6jm+7RcAWI+AMjLa4J+VV2653rmWM+bEtZTn7sZ3ajta55DW9lvPXNSzaUjzZCPHd+ncE95QK/Xm524Cxunjz4/mX7vRl8sPAFZkyOsN7g7C2FPr0M1wqGlqKGE8/7T0d2q9qfmrtXltqXXk0pXKW9uO0fzj70vbzzl66rmWLr7hleqlTo1ESA2nDT+flX8cNLbkBwCrElBeqDSfrDRMsyf/o3mwt7jxm+uZTv0/1XAuNYLDBnNtXpsGPjO17pNZowxyvYY9+eeG9qbW5VgDYCePGPKauviOznE709lDKFfZzpk0rP4R95jN2te5vHLD/XJpWs1s4MdBZW/+rUGiY/B8R4/vM8/3s4aipoa1ltYHALt4RED5+Yy994+1aVj1q83pCtO01u9q+0EDn1jp/H90/7X0ep/B1AgAdvGIIa+5ngYXZJ6g1gMff57quTtznUfzHc2jNHT8DG5OnaP3+A7/qx3n4TDT1INwwnzDtHHeufWN5p/6PpcfAKzu+/l8/jzhwpW6ALso8wS9Q07j4X+54YC530wqXfhZKr+Wz+I5jKV0pbLXtmc0/9T3uTphnplDquN8z9xnri8A8M/18FFDXl3gebtUz0rPb6I2n7I1Te6zlvxSD9tpyfes/J1TAADyHjHkNUVwyROUhlkeGYLp98EKzjy+j+ZxZ/4AsJPH9FByD4HJWkpDXD+f+4Zvxq/q2C1/9nL2MeAYA4D/ecwcyh/zna6lAX8t9c2TOb4BYC/f7/e5Q14BAAA41+MCSne3AQAArvG4gPLzEVQCAABcYauH8rztiXoC4z2dfZyemb9jDgCAHssHlKUnVj7dm7d9dzvur7fdsAEA4LilA8q3P/HvyAvqAQAAzrZkQOnVH/8Wvl9QvQAAACtYMqD8fARNKfFL6wGuZo4wABBaLqA0tLPsF1Sqo72V9mHL/u05BsK05uUyw47HjptxAHCOpV4bIlBqo6dyb6V917Jfe/Z9mPb3+/r95xgCAOCopQJKeLuWGypuugAAsIrlhrzWlHpVVmtoe4gOsV8v4RW9g/G6wuHSRgMAADDDMj2UPQ3c35C9+N9nlOkIDXZCVwZxuXUJJjnL9/v9739H040O/W4tAwAwz3Y9lLmGsAby9TTa2q0QTIbfCSqZKT6ecsdX6wOnWtY3WgYAYK7tAsqaeHhfKDfUMPWOx9/ftSdkptbX0pDKra+1sS8o2E987J25/1Lr+nz+d7w5fpip5ziqHXctQ8I9VAoA1rHMkNdZwgAtHhob/z+VNtXwjtPkAtDc0zPjuWyl9c2eY3dWo0sw0ic8duJja+d1QQ9PGAaA53lcQPnT846/GY3t2h33+O/cPJ8ZZTGPaC/xqz3iz0bSpITHnRsC3ElQCQDP8bghrymrDe/LDaOdke/n83dQOrvR5sm1c4T1l/t3S/pcmt5lYZa7zrWCVAC4xysCypoZDaA7A9YrgzwBCZBz9427eOoAAHC+bQPK1ENzSp+XeilLD9TJzY3MDWMNv8s92CfOK/53T6OoJZg82nOpYQbU9Jy7zn4glXMWAFxn24By9utDcoFmT9619D1DD1u3o/QE2lJeGlznMvSON8nN6/19Vrshl5oGUHoNSOkp3M5tAHCtbQPKXk+/a116JQnXOrPen34cs6eWh5K1PrhsdC6w3wUA3OPxAWXt3ZDh/3PpannX1nO1Mx74AwAAEHt8QJkbMhV/9/u+N++Ve4w8pAcAADjT4wNKAOYy+gEA+NkuoAyHlpaeKtj6xNUwTW7Z8LNU+tL6wrK2lBtgZeYIAwCh/9xdgF6p12/ETxFMveojfjBE7nUgqc/Dz3Ivz04NrU0Nry2Ve0c7lx0AADhmux7Kn9oT/2qBTktgeEQqqIzzdyceAADY2bYBZU0tWEsNfZ297pWe/AoAADDbdkNee90xJPOKQNJcIwAA4G7fz+fzZ5XApCVIqj3sJvXveNlcz2Q8DLb2UJ6WYLX1IT3x+mpWCShXKcdTtQzdhl05vgFgb9/vd78hr61zElMNkdKypc9607Ysby4lZ2oN9HNDv0du7LSuryX/s5y9/ln5j96ocYMH1uQBdntyPoU22wWU8CalpwDnLnStDZfaa3dK+ed672vufqrx2euflf9oI6YnuF/ByPENu+i5Scea7ENos9Qcyrsbm7vYqcHI9UaOjdZlUseeYxHgb/HrxthT7ZVxwD+W66Hc7Q771dQNM8w+jlrmKqfe+ZpbtmX5MF3t89yrhXrKXZsPnVpPT56l7U2dF3PrdQ6F+9w9rJ/zjD7zAt5gqR7KkDtB/6aR+E5H5+9eKbwrnwqm4n+H6eI7+rkLd3jHP/X/0jricqbWnSt3/Hnu/z118f1+s/mXypCrqx3tdHxDC8fvc9m3kLZcD+Xnk26Avp264CpHjrXWOXG9+dd63XqH4uZ6LFvT1tb9W25WXfjtw/pcp9/BKBD4tyUDyp/SULanS73SZEWrlutpjg61aX2wQOuwytxyuaGhZ5h9Ue/Jp2XdV9ZFqQw/K/9We4/vnuMyXk9L3vFvYKRMOz35eHTdpSHZb/P27X8bxzz8bemA8vPp60l4EicpZuptSIdDKuN8RhvcR6QC1tZlRtf1BE/ZjlBPoJYbhty6zMgTk3uW+3zufxjdkWMkvhHwpN/OmVpulN9VlzNucMwq+y43xIDP5/v5fva09gAAIABJREFUfP74ocIeWi7UI72RvSMBWh5Ek5JaX61HNPeQmtR2xJ/lHoqTyq8nbW7dpQf2pOoitf6R9FcH+GfpOb57AsMj3/UGoa3LjaZdTepG1Bv1bvsdN+Z2KEuqDCuUJ2XVcsHVvt/v+j2UrM0J9VpnzbcbmdN4JK9cmtxcxJ68S/mV/u5JO7q+Uvre/J/4u+upg9nnntn5pW40lG6SpNKFn7UsH6Yr3SRKDQXO9TSWbpK0jGB4gzdu85XULaxvq4DyDUNdZ3ECfpYz5hI/ofG30l39FaxYphYjx/cux29uKPn3+/cTflPpcj1HucAuTB8un6qnXHAaLxMvv0u976w2WiJO9/u8ZYRE7oZBS+98yw2P1rLnlq+VCVjT8gGlMfRj1Ntz5C7iPUP3cmlrjYUr5G4U1YYZxmnifFobI73bfVc9tVixTDUjx/dOcg3733epf/fk23IOqAWXuTLV8uWY0nGRC6pS+zHXu5xKV7thkFtP7YZHqtc819MdryP+e5ebFruUE66wdEDphzquJZhgfbngJdWrES/Tq9TwPVOtQZNbJvdZ7/Heu91+S/OMHN+lfFJ5zVymZ7lSo/ssZzVwR/J1U7Ou55yXEgZgpe9L62wt2y+/0TI4BuDZlgwoV+4B2FFqGAr7KAVVpSFNu3P39x16j++fuCcmtWypwT56XLWs64rjtrXH8efq35Pf7blSPYO//5+1n3PBaenGUOl74DmWDCg/Hyee2Z4SZDCmd/ho7vPSfJfWAHfGbzu3zlRZS+Ws3YXv2XbO13McpY7H2lDP3JyxlmGiubLF38X/Dof4xcvnPi8N7+4JKMLtS+VVyzeuHzeArpM7dq5cd60Md5YRuNZyAaUL0nlc8InlhuPV5suEn5cavWfdNU8NiayVPw4ke+b0pNaTa3hznt46PrpPepavBZyjy6c+jwPWVj3DH4+UmbJUIP/55B9K03rTLEzTcnMkd56vfddy4y7+f+44Lt0wcV6FfSwVUDp5nE9QuZ/c/pp9x7fUk9K6bO64umoIVu3zI1Jzgdx1P+6q47vFE86PZ5W/lu/u9Xallt71WvqjN1dyNyVa051VrpE8gPstFVACf0v1xH0+40Mte4cMHpFrnI8Mf509ZLZXboirhs8xI8f30WOh9ts5uk9nDIOubX+qtyjufZ91bLZuj9/COgT3wNW2DSiPNEprd1l78iwt35NXa9pSA/3qC4jemWuEje7485G8erU0TnrmUPX8XlcJ3FrnCtGv5/jODUkeWd9ZZuRfyiP8TeSugzOOxVSPPOc6en0/eqPRvgZGLRNQ9jYMRu7CtlzojzYG4kCyNa/WtC3zEGbRSF5Hz37omX+SOnZyPSC1+S7x8uEyLTdxegLm3Byj2pyj0rDe3vlKvTeNyAuPpVJdqmee7Oj1ffT3cfZNFuD5lgkoWUPrRUWweb2zhp71DP2rfXZVr2ltLs+RoKRnTo/fwH1qc3Y/n3rQnxtqG6ePPz87/1weuXXlypMbBlsbYpy6KeXmCQA5/7m7ALOEQ6ZSPSa5YWq572rLtn6fS9eab2mZ1nXHcr1S4RCnWu+QRgUtHCucoWWkyS9dbqhyrnc7Tp8a+nl2/rk8Wm6UlMoZnudT60/1wte2kzHxNb71+l5KF+dVSpfbj7m2Qes6W7Y3te295W7dHuAajwkoUxfO8O/UULfUxT1Uu4j2XmRbL865ssV3lGdc4ONAsoUA4XrxsduSfvQiO+PiHB5XZ+TPu7We+2YNn80FdHfmHy7b0+ueWkfLb9Lvdp7STYr4+1y7JT5mwrZPqf0w4yZIaZ21Ns1v+d5y5/7tZges4XFDXmsX+N4TTil9a37xBX/2iW80v5a73rU0LY0ZrnV0n8w4Pmf+Dh1j1ITH0+xj5ewhn0fzDxvjI8Jla9c75mm9kZsKKnPpWsy6CRKnH71mHD2uHJewhscFlLPVgq3WC3GctmW5s6XKMHKHnHOV7viWlrHveIszb3i19OiclX+ro0FlD+eW447cRFi17ltvIq5afuAYAWWjWb0+K55MU3cZVywnbVI3LmLhfi7t8ziP3M2H+POj+ccNrtRNGMfo+8QBV0/vTu2YigO6lvPiWfmXjvvUv3vTlMqV+l5AMNeMmwij7Ymz2yGp/M9c56rtKnib7+fz+bPCj7H3pJBrwMZ/507YuYt7KZ9aOUpayjRatnjZFi09XC35OZmf78gQp9agMk4bH6upGyKpz0uBX0/+vf/mGWbu0zsazrzT0fZL6rNau6U0wqh046Ilj1xbpWWdLW2lnnxTy4d53H2zw3kA/vkdbNtDmbpTnPs792NPfV7LtyWPlrQj+faW7QgnyDWUbjzMuJDVhim1Cu+4j+bferd+9I4+wAqOXN9b0vW2L3rbT73rzN2M7Mlj1rUKOMe2ASXQrnTn96jWO9Q1uaF7ufVBTmrI6E75A8BOtgwoW4ZW3DX04fM51uDVQCF0ZC5KmPbM30ppPpC5M9zh7OPCcceqavN07zhv5oa4HtGzPbl5nbPKAmwaULbMQbxK3Gg/OhzPyY0jei/apfk0Rx4qMiN/DwcB6JMb5XH3+bJl9MlIfilxAJkbXmv6BMyzZUAJpI00Gs6YT3Nm/nc3jAAA+J/tA8pc70fL087Cz3uesFbqaQnzr/Xg1J4oe+a8NwDgeqmnXMff/b4vpa89jTVOU1pHbd2t5WkZuRJLbUcpn1L6uF1WayOWyqoNBu22DihrQ+JyTxYrnZDj4athunj51MUgtZ7c0L7SybH1ASUwwkNLGHX2+ejM/B2LrOB3rS+1FT6ff7drcm2QXHuh1vbIfV5rQ6XKE25XLdCs1UepXKXtTrXLWtpVrW00IG/rgPJI4yA8+ZS+H1lfKl3qhNRahpUbQSuXjbyz95vj4tl23L8ahaym93eUS9/7eU5vm6M0XSE30qs1v7hcPelb1xUHlan1rt4Gg1VsHVCOyg19yPU4zlxnrQyt3wMAzDC7zTGzh++K9o82GBzzn7sLcIc7TxDh0ItSGc4so2GIAMDPCoFTLfCMvz9j1EFrGw342/fz+fxZ5QfTG+i0TCBvnWReKkcuz9y/a+layh6avX9mBpSC02upb+626zG4a7lZ39G2S6kdUUofKrVBwrxS+eU+a03b0iZKlTeUmo8ZlyE397OUvrfuWtuJYRng7b7f794B5dPLcZYj21e7I/jkelvB049N1tdzDObStjbWaml60/ntcBbH1zEjQfnd9b1CGWAF3+/3nXMoS5wg6nonzr/RmXVxdj07/pkhd5zmnhzZm6b0OQBwnaUCyjMfilPzlvHyR+v3zn20mx3ryE0Bztbyu9itpwIYl3qtx8z0wPmWCig/n/sCljeclM6sVyd24Cee3zQjr5RwvpPzD3dys3Vcb52tUMf2Nfxt2ae86imZa+bJb1ZDEXie2Q/9auGcxAoch+8gmIR/WzKg/L1I1ol5jrNPfk6uwOcz/8EargXsyPH6XNo7kLbckNdQ6RHP5MV1pr7W0fLKmtL3YbqjT7582oXRuWINqXfFeaAOb2EY9nPZp5C3dED5+dQb3fzbFSe83PufyGsJAlufbNmzntxTNGcqBXO1QO/IsnEecb4aANeqPa019fmMfWQ/sxo3xPfn5jy0Wz6gTPGjZlctDxip6X1h9BVSD6T4/V367uiyv79/+aTKJNhYQ/ygntQxnHuYT2r/t/bmw13cEN+b8wq02zKgZA3mNvXp6ZG54om8T9p3pSD9Sdu5m3C/hDcQaumPpoFV7X7cGpkEpAgoJ3lzo9UFpk/t8fJnHkt66wA4witSgJiA8gBDrv6mPuY4a27ZFQ2A0jFw5IFEji2AewkigRwB5SAn1n9reaAM12l5GM/s/dQyVDHXA9uybM7oA4wYo14BgB8BZSfDO9t4CmzeVT2Fcc9k6xM4d5N7+I7j7xzeaQvvE/82DXsFQgLKAU6gbTwQ5X9qwzlbn2wZ5pV7+mnpKZorOKMhEgaV8ecAAJzn+/l8/mh0tXE3bswb623XbR4t98j8x5Z3tJk7+S67/m7g6VreKQu80/f71UPZyklznKExzzcy/7HleHDMANxr9VEvvMObj78d2kICSuAxzJsEmOup8+9Zn1FK/9ihHgSUEzxx3pYLxnFvvpsGADBKO/R/dniLgoCyQe0l9Ll5Yavu9Ba7lnsVZ9XfzsfU2Y7+9o7W7Vm9o/HDlux/4E7OQZzJta5s1fbAf+4uwNOstHOBc10xDOWXb0v+esUB2J22dNmK9SOgPCj3aozUJPb4tQbh36V/h5+lXkzfkk8ufW6ZUlly21PiFSKcqfQbbF3eMbqP1Hkq/Pxo3gBczyisdqu1WQSUE6TegRf3KoQvl091Vaf+HTZyf8vG7xmMX1hfWl8un9QypbLk8ocnyt1UKT35sHTDJv6sto7c7yuVR8/yKwgDw9rNs3CZ1Hns85lz1/bM4erwBI5lziCY7LdSG1xAOUktuMq9eL2WZ01uHPXIj7L31Q9HGqutvae5ZXuWixutVza4j+Y/0uBmXOo3nLupkhuKmkuXukFUSpPKO15HqTxPvOmTanBogADAvTyU5yJhQ2hW4y7O7+qG1ZH15RrutTtU8fctd7RS+V7V2H5SY35VpfrtueNZ20+t+dTeu1m78dS6jpbjavVjb0Zd5NKmfvNx+vDcWfo+ThOfU3LrivNJXQcExADtRq4Zzrfn00N50J0NttIP5MpyHe2Bu3P9q+vtNaZfPITy7JsAqaHlZ+URbtOblIbotw73T32W6kkuretNvccAo3pu/obn09brW8+IP8booZygNIcn13AofV5LU7oTHqZJNWZKd+FTDaO4LKl0M3oqW3/sueFuM8bet/RopD5P9XKM9pjQL/eb43/eVie929oytDiXvnTuLdF4AZjjTde3VQkoD+rpQaoNhetdT0vvxMhnrds06wfcE1QeyaMl8I//n/s+zC/uqQjT9+bPtUpDEXM9T7l/l/IKP2+5iZT6PE5Tu+Ez66bP2VIBWG95z/j9jA5Nze3DXP4AjBu5Wf+kaQkz2tAzCCh5jZ7gv6Sl1+JI/qlljza4SRu5wZK7qTLzeJh1k+lpx8mVN2OuGpa6QkMAWjleWUXqvNxyfSjdgC3dNKZMQHlA7e7FHQdh6i7LaD5Xlj3VaBsdEnrmUNKz71xdOQx25yF3Tu7P0tObGp8rUnemSz3I4TK14f6td7FL69q59xjgqLPaky0jQXLLmZYwn4DygNpBeWVDIe41O/pDuKORU2oo1oQnrDPLXuq1mHHSzC1/VgN0x8bsU0/yO2/X1cdR6XeS+3tGj+5ob/XIumA1emroFd9kOzOw7C3T79+z8n07ASW3GOlJTQ1JCL8bWVdvj0a4TKqB2NOjcWVv5Fvs3uDZseyzAuGzh5YC43Y/t3Kv3eYlhhz7bQSUk+QCiVrwE39e+jv+vBS0hPnXgqHcOnsDtx6tPQwjefSkO9qj0ZNfS/61vDW4eTIXbViPBjWzzGhXltq8vdMb4nxMSxgnoJygdjDmJgnnniYVD9+M08XLx2ly68n1kuXKkNq2u+W29enik9/n0/fUyZ70u8odF6Pbn7uZ07Ps0+t8llpd95x7LGc5y81drmfZHbfvicuNuqqccTuzR++N/dRnpiXMJ6Cc4MhBF899zH0/sr5S43qkDLN/XC13qGadQM8cXpo6Kc4MfHO9yqX8j9Rbb13VArlaPqWhyK1laNGT59V1/mYtdT16DFjOcpaz3F3LlabHnLG+EaVr2oxy5tqcLenYi4DyRqmewd//z+qFy53Yaie+2T0uuV7bVHlbhvLWnNnLmguGZuzH0n5JBThHt691v9TW15pP6QZHbxl66rm0zNV13qIWyLbuo5ZguLRtZ92Maa1rgF2E7Y5Vz2NhT+HZZZyxnloed9X1rG1b9Thp8Z+7C/Bmdw6Li3vVag3No2Wc/UMJT4JP13L38Nf4PmtdZ+Vz9OR7tPc8V29X1nlNaR219Yf1k/vN5NLEn59l9t1xgJWs3l4pXR9mmHGt/qktf+V1Y/ZIqt2veXooG5R6muIfYdwT9luu1gOQu0OfSht+nvp3KV1pqEGq7KUyznBG3nEP4U+t3lt6aVJ5lk4qZ/Y295p9sUgd2zOEddbSszlj/Wfto7MbEbX6b9mmGQHd2du5cmMMOGaF6+PZVmoLXOlt2/tmAsoJcoFmb5re9YR/5/7d891ouY44Y0hIarhcHICkAu3UMMtUHvHnK1woUtuZS/NzpJF+9vbW6nRWsHNkG0bqvKTUe3h30Fxb9ki+LTRK4LnuHK3F/6zQlumR6wxJXZtHOwniz3OdRnG5ejswWsu+MkNeF7XTj3pVs4bS3T1mP9fozp30ZpWl1DvYGyiN1PmZQ3Bq9XRXncfrmrkvV9VT18DzhEMun/y7X33o607CIbS5gO33fWrkXqqjJfX/2ii/XDCZWl9LGXLf70BA2eiqE0Hcs/YEPdvz2/6euh5ZplXuQjdyPIyUM9cLVgtywxPpiNo+i7elFBSMBpOfz9zfXWud3FXn8bpmngPiC9pV660ZrWvgeVrPU5xnl/o/cm0Y6SRoXV/uJnzvNW7Ha6Ahrx2uGA6w08HTore+egLP3B2imVJ3l0aNljN35/bICa4kNSS4lF9LT+adN0lG1nt1naekLkBXHOtXa6nrHRo4UPK0aztjdhtW+jS54bFn7pdcGyoXNNa+X5WAcoCTQZuWXq6f2l2anoZ9PKwg93eYT+7zML/Ujz43Vj5c14xj5arjrdTj2LItqTov5ZOah1DaF1e6MxhuDdpnKQX/V2x/a68x7Gq3xuGdBF2cZWYnwei6a2XoLeMqvxUBZacVelx20FI/LfU32rvU83fp8971735MlMrfUm8tvcap9D3leLtaQB7+Xev1qwX/V9Lg5sm0HSCv5yZC7qZzS+dBmG6kkyD371K61Priz+Lr8I7Xw+/n8/mzU4FXkmqAvbUue4cGPuGi2tIDu/I2rl6+nKvLfdX63r4/dryAwohdf+tXU0/vssL+XqEMvVYo8/f71UN5RG7e2Btd3cA/Y52lu0kj67/7Bw67CM+bK1wc4UyGdMJ6/CaPEVBO5mBs01tPpTl2s8tUy/+Osfdnecp2AOxEUAl/u+s3sfPomJXOIQJKeKlVTkL8zxsD/NEHQAHsaPXz291PZb96/Svvi5LVjiMBJbfJTUqOTyi5B4/En6WW711HaRhzqTw73+FiDY4deBe9lJDmd1G2Yv385+4C8E6pxyLXnoyVCyZLy/euo6eccV5PGgrL/6x20gaAp9KeKlsxmPx89FByk9LJovWHUnvlxKx1tL4HCOhT+t2setEE4Hy59tfbrgu9b1G4i4CSW6SGi664jtY8Vv2BAwDsyNsU9mlfCihhIr0qz2Ofnqc0JxoAYq4RaxJQcot4KEPuPXSpf5ceihN+3rOOUppa2VrmYgIAwBMJKLlNLfgKv8/9u5ZPzzp60vSUAQAAnspTXgEAABgioAQAAGCIgBIAAIAhAkoAALjA6s9cWL18rElACQAAwBBPeQWg2dkvlT4zf3fe6XXFS9TPWsdVx/uZdXR2/TsnwByPCCivOOHzXi448LcdfxOuE4xyvNepo771rlxfq5ePNW0bUIYnAgc+Z3KsAQBA2pYBpbsnXCk81hx772N/AwDkbRVQ/nqKNPC4y58/fxyHAADw/20VUH4+GvHcLwwqgf/pGR6e6+3P5dGatyHqXK00cqU2qqX3eI3zW/V4bynXrDS/dPH3q9YNPNE2AaWhhqzkF1Q6Jp/Pfm7TU0+5GzKpxnLqt1YKRu0rrlS6uVi78dh6XOfyW/V4b9muWWl+n4+UAZhni/dQOhGwIj2Vz+fc02eF38MKZYDPp94rNuPcsuLx3rJds9Lk0jlvw7W2CCgBWNufP3+abrKcGaS3lgFmmHkst/ROxt/vcLy31NHZN+7cGITzCSjhZCtf7MnTCBlTauBeVaerN7LZ3+xg8si6Vj3eW8p0drlXrBd4ouXnUI6ctI+e6EuTu69qYIbr61l3a9rWbazld1eje8b+OLPsLmLwt5bfW65hvGqDmXeafe345dUyj3Anpe3qSdPy/ZEyAMfpoUxYYTx+uL6edc+ec3DFHJBWs5/YdkbZv9/vfy9cv//YS7gPmetXt7/fci54/NV9fB5MfQ53aDmWd1zXipyPYX3L91D2yj0VEM4Q95w45vbl/aJz5M69PT0vR5/i6vzPma7sRWxZ15OP93DbnrKdq2/D6uVjTY8LKGvixn9qaOnv7zB9y/uN4rx6h46Wvs+la823tMysdecCq1ydp/6OP4/zbn20eGsZamXvURuuUypTT96WO2c5F9Fxpd9Pz0M5aufbUpDpxg4raLlupY7Zz+ff56WWa0q83ApatqsnTercXqvnUv7AfN/P5/Nn5R9a7x2p0t2s3Hep4CIX0OSCxVK62h22UrlqZWpN25pfWA/hcqn6aVlXS3lb6jC3TEtdj9Zpq1qD9il3VeHz2fd43rXc3GvX4+bKcqsjeLfv9/vMOZTf7/evxn1KfBKpnVR6Tjq5u+i5Mv2CkVqZ45Nf63KtStt45KTb0ovauz9K6VJ1MquHuFaW338z9wsA8Ayrtw1WLx9retSQ15bhkHepDV3JDdOI86j1sq4m1/uZ6tWcvc5aGVq/P1KGVfcLAEBuSPHPCm1o1veogLLHXYHm0fWeGYid4VfW1JyJq9ZdK8OZZdxlP0EPN0p4E8d7nTraW230FtQ8Zg5l6m5K6bNcmtLfpXSlvOJ/18pfksu3lralnPGyufK11l1uuTjf1LzIOM/Sdtfqulau0nbX7BTcw+r8nngbx3zeU+tmxe1aeYQf6/t+v+sHlJ+Pg/rJdt+3u5cfVuL3xNs45vOeWjcrbpeAkiMe+1Ae9uBkBQBwrzumJfEsr51DyX1mPvwGAIB53PCn1xY9lO6cPMvvATi7c8IFAODttumh3O3ppjybYxGO631cfcsDxI6Wxe8aeKOWB0hCzhY9lCE9ldxNMAn3CN9jO/tVP2f+pl23AHiyrQLKu95nCD+CSZin9FvyOwO4lvMuo7YZ8hpqfXciHBUfZ44xWFP8LtrSO2lrQ7ty78fN5dOSNkxnWNl79Q7zfpO31M3s7Tijk0XHzTFPOVZ7bBlQfj75RgDM9MaTAqwu1cj8BXdhMBkGcOEIl9R3Yd5xUFrLpyVtan1GPAAjnhhoP8kb98+2AWXKW3YawFOkRpzUzuWtQ2VzNxl7h9q25tM6JcPNz/cqHSNvb8OomzZuRK0vdZPy6R4VUALAz6yLeGs+qWGtZ5YL2M9ogGGo/J7e8vTcrR7KA8DzhBfZMy64cXA32kM4u2dRTyXQ48kByZO9Yb8JKAHYQviAm9p3qfmSP7m5lHHe4dzI3rSp72vl4h1S+92x8A91k+Z8sb+nv6Xi+/l8/jhIAbjbFY0mDTNW4AnieU+vm95zkHPWszxxf36/Xz2UAKzhaRdZyDl7mPfO1A3sx0N5ALjVkfcK9zzsIPVOSIAnaDmP3nXum/FQmlllf+MrPa4goATgNqmGRm2O4eg8FI0HVpGbX4u6CfUEUfE7b1PLX1mP4bpnzB+cFUy2PImbfoa8AnCLXGMxd8EPH3gDuwqP+99/4edvpm64yltvUpxFDyU8jAsvOwjvXOe+Lz3VFXZUuony9qf/qptzxfWbG/oZf176O/489STs2rDb3CiV1DprZc8tXyvTlVI9yU8goIQHMCeAFRyZC3nGuhnjHHKulpsob6VujsvVU3yTLjU0NhUUxp+n0sXL54KmOF2cT60Mcdlzr5BKbdtTA7lVCChhc06QrGzGHKiWYW9+A/O8fd4a7Ozog3jCAKz0fWmdrWX75TdaBueodQgoYWOCSXaRC1Jyx3Cpt1NPxbniHgNgnpV/U6mewd//zzof1ObQ937PPQSUsCmNvXUIcNqlhk61zKkJ5ebaMJchYufouYnyNurmXvHw0DvWXSvDnWUk7/v5fP64WMBeNPLuZ97qv40OSb1z7iV1zjdzlR5C8vZ6Vjd/6/ntleZOxt+nHraTSlMrT+nhOal/19LlylDbtlQ5e7ftSk87p36/XwEl7OhpJ6PdqP+0o4Ghel2XfTOXmyh5T6+b3iBxpW1frTy7elo9fr9fQ14BejztQnAG9QNlfiN56mZNrn2U/OfuAgB9nNTvo+7LPHXvucxXgvf4zW0P/73quf1XvtL5aeTc5XzXR0AJ0GDlCyoAzBJe61a7URgHei3layl/Kl/aGfIKAJDQ8iCPmQ8AWfUBNL3b0/u01tzrhI7Wx6r1CU+jhxIAIBK+nqA05Dd8DU7psxYrBj6t9RCmzwnrpZTnaP3l1vcW8dDPeOhqKW3LZ/Hw0vDv3nWNlDv+rGUbcn/35JtbprZdbyKgBKgw3BXex2/+H1fUgzm6x6Xezxj2mIefp9KmPgvzCP+d+n/PukbLnVt/S17x9635hsuUPns7Q14BAAqO3lTKvYcv/jv3/sW4YR2mjdPFSgHCyHaUlk+Vc2Qdn08+WAjT/NLtWp+ztQ4pLqX9pW/Zh6njYea6VuvhF1TmCSgBADJag6OWRnPYAxIGNaVAKZXul7bUo5Rb36iWoa4zGtepACOugyfU5xl6yjNa9pFtb7kJ8fv3DlI3H97OkFcAgIzWuYPxvMCSXIO89bNUmlIjf0bw0zJs8SxPrM8z9QRmVwZxuwSMOfFcy5FjYPVjZ5QeSgCARqPDHa/u1cqt76zhmqlexbg8Mz29PkvrLKUNyxHPYwz/nZo/WNqHtR7annXlyl1aZynfliHMpTTx+nLL5IZQI6AEAGi2YgMyN4wz5Yzyl+Y7tlit1+bM+ryyJ7f092jv7ci6j9ZhLq/a9ram6c13pWN1FQJKAIBIaw9brmcm/uyXR+6z3Lpb5vbFy86c65erh5EemnjIYJxnLk2up2rH+nwCdUBMQAkAEGltMM/o6Zm1ritYGRjgAAAgAElEQVR6H8PPe5/O2Tp0c+S7WenOrs9eKwWxhnkes8p+PIOH8gAAXODqBuWZ61uhcbxjfY48mKYUvF/p17NLvxV+L2fSQwkAEJjdE3N1z84V6xsZ6lpapqfMR7evpXGfCuDuDgieHpQ81Rv2m4ASACAwu0doRq9WTx6rNV5b6rOnzmfOCc2lWbEOP581y0beW/aXgBJOcPbQlDPz3/XEp86vc2ZdnL0f76zrFYasjUo9NGVHu/3WmK81cF01EMiVf8Wy7mD2fj77dTmrElDCSXY8iezcUPx81PmV1PWYp9TbU7ajZ7nSO+jCv1NPew2lvmvJO5Xv1UNof+vs/buWX+r7nvpO/fuI1XsDa3VKn5VGI+xKQAkAkJB7mXr82e/zVJpUcJIKmGp5t+RzRR38tin3Oo1aQJ3b9vjvljr5KdXRESs9YbVmhzKuJnWMMUZACQCQkGtktr4uozfA6RmOeYdSfdRewXFkHbme3lRQCy0EkXMJKAEAOlzxKo5ScLRCQ/jKnp3WJ7+mhgn35FHLf1Ze8DTeQwk3yDUUfkOmandZW77P5fPmO7hn13spr6fXe2sdhmlL34+sL/xsp/o+8nvuySeXZladPWU7erSWtSVIPGv9d67vzO0Nhyvm/IbHzni9yNG8WEd8I0Tv9nF6KOFipaCmNK+ktnxLPm8+YZ5d70eX3VlrHda++33fu75cGXZw5Pfck08uTc++6817ZD13b0co93CZ1MNfwh6x1Pk2LnNL3qn84vmDV/UO5taX6qVsqZ/UtufqsJTfTyrf2jGW2le5sgFlAkpYROuF68idNHfh/m12vacaMU+v99Y6bGnkj9bzrg2/lh6WGfnk0syqt6dsR2pdLZ/X/j6S92j+M/Wub6R+Smlavxut96uDdNbj4TzHCCjhQi1DdJjvqnrvfQDHm+R6GkbU6vmp9f+U7Tp7O55STzt4Sl1fuR1PqK+dhT3UzCOghIs85cK7mzvq3Z3OtNRQtiPeVM9PafycvR1PqadVXbH/Zv+ec0PkP5+/hxrzDrXpEowRUMIFek9YR05wekD/58p65x+lOlS3467o/b7i+D97O4wSONfZN3HOPCbiz1wnYR4BJVwk9xCBVLoZPTez8trdlfX+dupwX/YdXMNvjScSUMIFWodYzBwS6KJ1T73PymM3s+uwd52lzyi7Y9+xl9Tc59yTV3NPTk0t27J8vN6WMoXrLa0DmMN7KOFm8QTx77f8DsPchPJ4+dIF2FCf8+q9NF/nqfXeUoe/xl2qjmbV8456tvdIveXSlPbdbtvxtGNjFb/6jIeJxvswThPfpAj32y9t7kFdYZrWMqWWqZURmEMPJdwgdcErNYBaHovem88bqfdzzKrDljS1utytrmcdV6N1O6u+nrIdlJWCsdzns6ZwtJajZZ2CSphLQAkAwCFXBvXxMG3gXoa8AgAwxewAbyQ/QSZcSw8lnMQF7Xrq/DrqesxT6u0p20FdanhoPH+19ACc1EOfSg/lyeVXKlNrGVLbYbg0HPf9fD5//JhgHy6A11Pn11DPa7N/4Di/o7XYH8d9v189lABPsXOvUe6pn7vRMAHYh3P2HAJKgAfZ8eKYCiCfsh3w/9q726VJUXRRoObEvv9brvNjjtM2BQiICrhWREe/lamIHyCPIAmwOpPyAAAA0ERACQAAD5hx9MXKjCzpQ0AJAABAE+9QAnxAbJr+s2VTy53Nihc+8Y39AHntU/rZ8w8AqxJQAiwuDKByAVVtsFWyrdo8rJZ/gJ26gxUJKAEW1xq4pdLKBWV3NJRmzz/wXbH6xmgHViOgBOB/wdjZcNGWNPf0jtvo3Yi6O//USx2/WGO6tYHd83zDXXIjKmAFJuUBYNu2fwKAs168VncFk7u780+5kl7g43UQ+6yEQJLRpeojD6xYiR5KgA/JNWLubtz06KF8K/+CVACIE1ACfMSbT8RTw19b03jDcXimnoW0cPhxaxq7MK3U0ObjZ7E8hMNrU3lMrQet7h6dAW8z5BXgA46NmSd62no3nkbJv0ZhXu3svcf/jsIhsLGHEbmAMVwu937t/n1uu9CTeoTV6KEEWNzxpy9i3+Ua58dlwrRqfkbjSq/PCPk3+cu52kZyuGzuQUEq7VgvY0keznqMNPgBygkoARZ3FuidLVe7TGq51gb6CPkXXJQJg7uWYO+47JOBXWp7hr/SQ+9ZqOnDuehjqICypNJOve/wlB6VwWgViuMOwFWxQGzU+rZmgqhR9wFgFMO8Q5l61yF0fK/hjenhe9xYStJ4ap8c938ziyPAvWJDmFPDmmNB3/7Z8d3L8O/Ycql3cGMT/ggiuYPrilUN00OpkL3DcYe1rPJQZJX9+LLS4cW5ZWvTrt2WeyBPc82NxQOkPoYJKI+untxwaGNsKvHj50exiR1yEz2k0k0tV5PfWF5Hvugdd3jXKtfpKvvBdU839r7euPQgh7t8uVx9wXABZWllllouFmAch72EQUgsGIktE7vJxNINl88FPGf5ja339s3OcQegVu3DubuX773+zEw6xBNcZ2sbLqAsbcCfBQgl65RuqyYvqeAnt25JEP3EU8OWyQkcd1YUO+9uhnxNz3JQWue2pN2S/tXt1Rj5geTIeWMt4Qgy191ahgsoQy03rx4Xaap3rNZZwFUSkO35uVNquGjNth13ABjfl3tkeV84uoz5DR9QXrnQSgKT2YY13pHH1PDPHunVbHNkM+SRfnK9Ha4DvqK2HISvH+SWiz3ADB/yxV5DSOUtlV4q7dz+xdJOLVe6vRHfzX97+3zb1VEFjOW3bdufESqV8KJK5ank5tZyA0ltN9dzF66XuqnUDr3M3ZTuCCZjeSpZLlzWcX+G4PYZAsrnubbHU1sOYnVoLlDMvbceLhsuE1snVXfXpHG2Xmr9XF5K8vEU5YyRvH09vr39Ffx+v3F6KHsOqwyXOft3jdy6x+9Sf5em2TPPtdtuXc5xB6C0vt61Prypec++Jo2Se0csiCztcXmzV0bjmdHEHtIwn/+8nYGRucDf4bjnGSbyjJIHDrC6J8rBnz9//vdfybJX67+76tDSV0Zq9hdgBsP0UI7kzmGOMwcCd9/8eh93xxrgea0PBXs/TLzz4WSPXpVRH57G3k0tfT1mX7Z1v0Y9JqGr7ZURX6eBK4Z5h/IrZqksQzPme8Y8b1t5vmfdv7e03sDd+J/jmh5XaTk4DgU9Lp96p7522XA7Yf6O66TWLU0j9nmYzzDdkd/NrylfqX17+/3PkdQeg9y7u1/35rFwHq4b6h1KoI73DtqkGo1APzXv1Pd4/z61TE0Zr02jdDiwd/NhXMpjH96hhIl5n/Ka3+93evxah+6F/9Vs84q70+ebRmp09XiQ5mFcH2f12/Hfx//X/h3b5tl2Unmq2YfatHL5i6VXso1cflahLTM/ASVMbq+IVcbtzo5fbcPzOOvj/t9Tw9xmaiTHgu5YY4wxlAx3Pf6/t/26uJKP0jQ4tx/Hs2HJYbCQ6p2O/R0OXT6mmRpOnFo+dT30Sqskf6lhxLltGGbMDD4/5DVWKdS8Y1CzfGk+Uu+RXMlLmFZYiYXuqrRGOd6x/Nxx3PdlngoiNMKvib3jEnJD52tKy0HqPcXUd7VK08gtp/z2UzucuOX+1Pow7+jsYWFLO6hXj1pNfl279xCo9/HpgDL1RC13cd3VYI+9D1fzjlzJE7Pjv8+2cUcBG+l47+487m9QKabV9kC2XK8teYqVzfABQXhNxspwbl9G9cZDLeqMWG9DjdIHvqNct+o+ZvTZIa+pp6apimXWIVixm/4bgdJXjnforCeYd+1Di0K112vKcfhmj6FOqeFTqeFUcMVX6236G+G6GCEPNWbLL9/26R7KVOMrbOSNIuyt2P+OLXfWsHyj4Tnb8d71PO687+qwuZoHBLVD71p761x73GXWeptrYvVcbCRP+F34gCx2/4z9O/d36sFabrupPJztZ822w2VyxyVcvia/sWVhNJ8OKHu5oycvZq9oYhXQcf2aIZu98pYzSj5a0+xx3GvPiQbafc6O7Zs37JZ3ks6Gc7Wk/aSzhitrUKeljXq9tzyYrhkRVVvftW736gP2mrRyy+TSKf0ORiWgPFEyxK2msNc2ZmPL96qgaz1RqfU83jUNmDuPe0tDyg2kv9pz+qZeD4RG3T/W0vs++TW5HjSAGXz2HcptS9/8Ug3PlSr7N54Wf+14H9+JC9+NYwy5d75qP48tE1s29t2xhzs2SURqSFasl3LGYYi1PQA852v19huO94eZym2NHvVSqj59apRYb2d5f+ta6HFMV72OSftsQJmbVOD4fWy9t2+atT1vZ2P+U9vouY8zH++dCnJd4Q209Xo9rp+6bsPvUn+fLduybaixQr09k5EePPbOQ49romSo61VPXrNXh+L21Pv1CGX/ez495DX1RLC0IPQsMKkXtMPP9u2WvLR97CFLVRapp4Z3VAYjHe/dXcf9mP5ZunftE/WO5+bq9fqElSZpGKUhzb+NWG+vLjbyAGBknw4ot237K/h6Ox9nn6W+q/13yTbuMNoN8u7jXvpdD97DyWt5v2vUY7nquV5tf1bhvHxL7kFp7N+xYfjHZUvWjy2bWj7277N9OW4nlvezv2vyl1o+l9ez/TvrFAjzHft3+HnJw+6SfTk7/717PxnTZ4e8wiqO792prOvMesxq863nD+byZo/9cZTGtsVHO8W+Sy1bsn5s2VxwWjI8uGSU1tnftfnLLZ/Ka+745LYZu++H5+74/1Qew2XD7eb2JZeH1Pes6fM9lDN5asgk/zbycR8xT6OrPV6r9gaOJPUUPbdcbUDt/F2jHHxbKhgqHaVTun6t0sC7NUCvzd9ZvdVjG2HauYAtVveVbq90X0rzMGrdMWq+ZiOgfEGPp456HMr0Pk4jHXeN5DpPHqvU0Knjd+H3RzVDl0q3lxu+9qbUE/lUQ2il636lfaG/ka73HoHf3UYdWnlXXlL1+Z3XTSo4Td1TRrzncA8B5cMUpuc41lx1bKDU3KD3G3oYxB2HC6Vu/rH1wuVKgq3U9lJ/vyHXCEkFlS3bGKlhPqPWcsB6zs7/1e+vONvu23rve+nQ3zuE9WoqD7XDk5mXgBImpPKdQ8k5ahmSlAouSxsWIzSudql9faKRlArWY3kL85LrDY4FsLP1HLOe2gcruXf7Uq+CxJatGTmRKoPh8mF5zD1kC/+O/Tv3d0v+YsvHjnvL/ubqlTDd2LJnDxhr9yV3bnN5HIX2VB8CSoCI3NPWq+7qMYsFJ6ntf03smIc9obEGWKqHN9cbHC4zW8/x0Z3lgHGdPeTKnf9U4FT675b1a/JSm0a4bG3+Sh4Q1qRXmm5Nmrn8ln7Xmi/WIKCEyWjMzePu4V1X0//KtXTW09l6DFLp5npKWtIDqPGVup1xCCgBbpIb7lQ6JCk2NKt0mGiuZyyWpzek9qc2uEoNGwvTbmlopY5Z7dDBMJ+x7cCd7hwdsf9/xOt49Pz1MlLdXmr1c/IVAkqAQM/JA3osW/N5z+FidwuHiO5qG0V3N0jO0u+9/VEaWD3LAeO4I6gc/VoYPX+9zLaf6pF1CCgBXuBG+l/HoDL8PBRO8lC6bGyyiNjkE2EPb6qXONXTWzrRyAw9x6xPHcSbXH9r+W3b9scJdWEzD9fq82qPeWpGvuN3zuE/Rp2QZpearOdrvrrfb3q79x3uMNJ1N1JeZvX7/fRQAvTWa2ZBgDulJoxST9FTyagS5iagBICM1FBYWEGPSbEgR525vqkCyrsruDvTV5gA5qUO50tmv969WgDPmiqg3LY5KwdP+gAAnnPXT6QAf/vP2xkAAIAeBJHUcK30IaAEAACgiYASAIDphb2TqVlsgb6me4fyTGwmvprZ+VIvcptWGwAA1mGIdB/L9VDuF0X4hCr87Gz9XLr7f556AQCMS3sN7rdcDyUAAN+yB42CR3jeJwPK47DW3G8V6QYHABhf7FUlbTh4xrIBZe4J1R5IHiubsOLZ/x37HAAAgIUDyquT6py9S3lM1xMwAIBxaJvBc5ablAcAAIBnLNtDWULvIjxj5qHiqwx5V9e9b5XrZ5X9AKCP5QLK4yxf4e9Q5n7wNrfs8eYZ3kjdnKDMjGVlld+fnTkAWM0q188q+8G6dBrAc5YLKGOVR827kmf/BgAA4L+8QwkAAECTTwaUfvwWAAC+zUjEPqYb8to7CBRUwhiOZfGsgg/ffY59X5LGHTeSN/ajdHuMTzmIf68cAIxrqoDyzpuEl7fhPWH5y5XHs7Ja8pDorgdJb+yHemsdykH8+9rtAfCsTw55BcZS2hgsaTiWpHVX4/Pp/djTYg3KwbW0AGqpO/oQUAJT2Bufv99v6htAz/348+fPv37+iPUpB39TDgDeJaAEprE3QmdvPPbej9mPB3WUg7jZjwfArASUwFByw+Bmek9qlf3gHatcP6vsBwBpAkpgGKtMrrHKfvCOVa6fVfYDgDwBJTCEY+Nz5mFrb+yHhvs6lIM+2wTXAjxHQAm8bm9wxiboOP5G3f597GcJYmnF0sktc9WT+5FKg3kpB+V5VA4AxjHV71ACa8o1BI/flbyLdWWZq57cD43n9SgH9csoBwDv+2xAGXsie/zMTQoAYE56reE5hrwCAADQ5LM9lLnfq/JEC/qbeYKRo1X2g3escv2ssh8AXPfZgBJ4zioPaVbZD96xyvWzyn4AqM/6EFDCDe5+en9n+ndUrjP3ZqRmn5yNm+b7Vrl+VtmPXtT3wNd9OqCMDXtVudLLjNeShsu/xY7HKvvBO1a5flbZj14cD+DLTMoDAAB8jgcrfXy6h3Lb/t1LWfqEsebnRZ7qAW2ZHrt2v2vdnT4AAPCuzweUtcLALRfIxb6743eRWp+u5Ga67eHu9AEAgHcJKLe6wKemFzO27L4tvXZsW90DhtSyJT3mNb3qb2np+a95mNO6rTNP5ju1Pe+Cr2PWctCS5tfKg/oeWJWA8v97o9I93kxjf5fka7/ppALi1DZS6cTWi6UTu3HX5v3ranpvc+f3rMe8plf9LVd7/sPve23rzJP5TqWRKrvMZ9Zy0JLm18qD+h5Y2ecn5fn9fn/995Swkj8Ga/t/ufyU3CiOgV8qzTAojS0bphN+nvo/aT2OUUkaM5yLq0/tW9Lq4Y18j9r7wnWzloPabX6xPKjvn+dYwHM+HVAeg6L9v+PnJetfrbBah8DWrpNbNtVj2TJVvKeh/ZUe09WP/fFhxii9DiV65vvsQdPq1wDzloOd8pCnvgdm9Nkhr6nhn8cb3dlwnNSwmjsq+ZL3RHo+qa0NVt94V+cLahoXXxAOt57lWuqd79YHUaxh1nKwUx7i1PfArD4bUG5bOrCpGWp6HB4aS6P0/YazG0ks/Vy6uTzX6HWTnv1G/4aaY1/aOJuh0ZXLY69r8Y4G2d355ltmLQc75aHOV+v7O319/+FJnw4oWxzfMzwTu2GnejX3f4fr9KoMU+9DHrcby0PJssf0Y/unUm+XukZa0xr9PDyVx969OzMcW+YxaznYKQ9tvlbfA+sQUFaqraBLex1Tf/fM11kvZy4PZ/9uzRNptb3QOTMMkXs6j3cEk08d25LRD8xp1nIQS095KPe1+h5Yy6cDylRF6/2Eem5a9VI9uCXHMtabvW1/94Aflxn5us7l8TisPNV7Hzagws+O/069Pz1LvnvlnfHMWg7ezH/vfbiL+h7GNEP9MYPftm1/vnowYzfU3E32jhvw3e6+6c54TJ4wa4B9V75nPx7h/2czer6/0qMy674pB++ke7dZ811q9f2DUfx+v2/3UO43xtxTv9jytd4c9nP3dlXWAADwXZ8OKLdNQAQAAF+kJ7uPzweUrVKzoIbvpqRmR82tGxuCe1w+l0ZuOzzLOyz/tsrxWGU/eMcq188q+9GL4wF8mYByqw+8Yu/7pALJMEjMrXv2nkrs8zCN3HZ4zp3He8bzOVt+U1bZD96xyvWzyn70or4Hvk5A2eBK5Z57D7M03dJ3OT0xZRQzX4upEQOz0Sh93yrXzyr7AUAfnw8ojzfGJ54Exoak3pWGGycjmfF6jJWvVfaDd6xy/ayyHwBc95+3M8D93EQBgC+Z8aEHzOrTPZS5H19Oyf2gcvjd2buWYR5iy8e2VbsdlSoAAHCHTweUrc4CzrPPzgK8MEi9azsAAABXCCiBV6R6+nPLppYref85tr2aPJyl3TJLdG06Zz8jFH7O+JSD+nSUA0qYIRee89mAMvdeoUoI7pX6SZySZWPf126vNg9nafdY9iydkp8Rii3HuJSD+nSUA4DxmJQHeFyPXoyWtO7Qq9Haaz+Zh3JQn45yADCezwaU+8Q1+3/hZ8C7jj0PVxvBsQmxjv9++ieDoJRyAHAf9VEfnw0ogfGlZkdulWpMa0QzMuUAgJEJKIFX5RqZTzVw7/yt1jsa0Rrm61EOxkgTgHoCSuA1bzYIj9t+ojF9HLJ4ZVsa0etRDtrSUg6Aq+6s875EQAm84tggfKpCf6MRmnpfu8Ubx4x7KQf1lAOAsXz2Z0OA9+R6KFLvi6V+EiA1oUhsGN/x+9x3rftS+7MFLfsRHrNe+8HzlIP2/VAOAMYhoAQel2vshY3dq8uUbqtV7Xtvqby/vR88TznI/x1bXjkAGI8hrwAAADQRUAIAsBQ91vAcQ16BR6wyecYq+8E7Vrl+VtkPAK4TUAK3W+VJ8Sr7wTtWuX5W2Q8A+jDkFQCApehFh+cIKAEAAGgioAQAAKCJgBIAAPgc74T3IaAEAACgiYASAACAJgJKAADgc8wG3IeAEgAAgCYCSgAAAJoIKAEAAGjyf29nAIB/zPw+x0zTrzvOANCHgBJgMDMGDDMGaI4zrGvG8g2zMuQVAACAJnooAYBucr2od/Ya/X4/vVIALxBQAgRiDeLjZxqtfMGVcrB/dwzy7h6uq1xy5AEDPEdA+QHeubnOTYmRpBpKpY39koZWKq0vNNLO9rHncY4tO/vDi1SeZ9wXAM4JKBc1e4NkNI7nt/z58yf5IObt85/KVxi8lASduW20rju7s33seZxjy5amP6uwLo0dp/3z8PvwuMTSif0dW2+lYwrwNpPyLGi/ge7/cd3xeH6hUc18Sst6TY9Z67ozO9vH3se513p3KBnS2ppm7P/hMNnwXrZfk8fPY/mJpROupx4Htm2sOndmAsqF/H6/5Z5mj2hvjGiQ8LSnyrdGd5ke5yOXxhfq89g+luxzSU9jqufYdQ3Ql4ByMas3PkbhOK8vdo7fPO9vBBeCyrQex+UsmBzBHeXg6nV1fOBRm47ROwD9CSgX8YUn2aN5q7Gtkf89teVbfXC/q724Z+dIL3Faj/cgZziuyjHcb4a6YAafnZRnpZ8FcNN5T2zSB9YRTvDxprDOyk0G83ZeKVN6Tt/WWg7CdxdjacYmzEm965ibXOe47nGZ1PuUIx5ngFl9NqCEmQlkvyU8zyXB5N3v93FN6TmdWe3+lA6vrR2Gm5q8Z2QrXg/Auj475PWO2etGtr9rcvwv/O7ubc8k1YM90n4YDveM0euDsGcmdp2G5T38LLZ+rEGbWrent6/rmuOT6mErSSe3/dw5WMXK+3aVYwPM5rdt25+vVlypG/tMx6PmxhNr/PTszajZ9qxSjeyvTdbCfWY9n635fqtMfe04j8KQ07zZz+9IHEtKuE6u+/1+hrzC7LwXdJ/YQ6eaBzi16/BfhnTfo/WavFIOeq23OnV4f44lPOfTAWVsaNXXK6DUEK5w4oOwwRc2VEomUihJO5ZOLo2aPMfyfbZ+zAiN39h5oF7uOto/OzvXzkG5t8vNl5UGMDXlwLXfTjmA57kH9fPpIa/b9vcNcLZjUTvk9SgX6MUCxpKgsmRIbSxgKw3+ztKoyXNJfnPbDI/tbNcOaWfnOvZdrjF9tTdoFrX72RLM9PKV43xUe422lAOAWWi79WHI6/a94YK1kxG1vmd6Vkh7TIoUWy43ocfV83tlshCV1nzOeqS37Z6gZPXrpKa+LR0l0GL141wrNaqkpBzASNxvKeE66evzASV5NYVthKGfqWG4b+WFtZU2ql0L/2ipH0Yp0wDA3wSUmyetJXoHij3Sezt4Tcm918l6SoKdEa/TGTmO17hGWdmXRptxzajtx5l9/h3K2ZUWitzsfqkJdXIT56S+j+Uptk5J2rl8p9II1wml9q9kH8N0js5mT1R5zeXqu2NX3s2e+eHDTNf4F49z7XXpHUpm4FqEd/1+PwFlSbAwshEDlZJZMFfrnTy7oeUC41Krr3dc9618tnyW09LQGe3aLjVbvmfL7+5Kvluvx3CdkkCzxCx1k/XS67U8mHljvd3ox9N65Wqvhxnr+1l8PqDs0WB822iNotKZG1cMKFM9nsfve28z3M7IRjtnJd544DTjcdq2+fI9W353b+T77Qevs9V1Pcx6fa7gi9fbjJyncfx+H57lNXUh7kHBSpV5Se9ZjwAvt41wubMhojVpjHSenng4MeJ+n5m1PM2YZ+jt7XIQjlx4Oz9PSL3Swf2O15tjP64v1gsj+2xAuW3fmQ79bH96FMKaNK4Oe5il0mgZvnnGDQ74qq/VfQKbdx3nfGBcyskY/vN2BmB1f/786VLJzVxZzpjvkR8qpfK2j644y3vJ96l0Rj4uV105Lq3pHJctTZ9vWe0h90wc+3k4V+/6dA/lF4VDA1L/Pn4W+zz37/DzMO1YYBR+lnu/NdzmWd5XseI+zejtwD4XTJa8t1sS7KTSWflmfeW4XE2nJv0nPfG6BIxOTyWc+3QPZa5htqK9Qky9m3H8/rjM8fPd/nfs/+Hwg3BbqWAytr2SPKS+hy8pvfavlJGVy9fZvvU6visfw6eteq+O0fsC55ST93w2oEw9cV/55d4r+9TypPpKAyw27KskDzXb5X4lQzNTw/7uzNOsNxxPycfQ6zwc04k9QHtTWCbhywQq83i77vyqzwaU2/bvoPLYyHQx/tuxt7BkqGvPbYY9ny2UvCgAABj/SURBVKlg4Oz7ma22P9v2d4/2kzMazlq+RwgyuLc8GlpX52uN/K/tLzCPTweU2/bvBq0hk3FvBtrHJ/a5PLydR9cNd6q9xq5ck8cHMxqvfwsfgPQUDv9/y9cmY4IS7vOQZlKeyZU+0Y5NpLNtf08IcTYpT2xYa8kkE7G/c8vlJuWJ5T2XR+Z1NlnT8d+pyWNy1/VMYkPAU8PFr+5jrNxyr9jwV8ceoJ7683kCyg+JFa6S9x5rC2UuzdTfNd+15ovx5AK948OFWMAYDnM+LhMuP3sDPXVsQqmHOC1mPl4zcHxp4ZoBRvT5Ia9co1HEFbmh5qWTNaWWDddb9TqN9dSnJrSKLR/7PBewxtZdQelxiR2fmuObEg41fut6zeVzxfMOpVz/kDZcD2VuWObxM/7xRu+L4aX/tXKgMqKaY11SLmatW2K9+bn853r/W9NZTa/jcpZObrmVjy/M5uxdYuUV/jFcQBlrBM4+XO0JTx8j50Iw+aZex975g38rHV7NO5yPZ51NBAj8lyGvi1HJPcNN/Zrc0MnYd8d3JGOT78SGHG7b+aRROc4vwHelZlx2/4e/DddDWSo3NDY1gUdu3RWYmfEZju91NcMqayZrKjkvM5w7D4ae4ThfM0NZAuB+wwaUZxMDhAFiasbHbft3gJladyWpp2qr7edTwmPpOM5jxvI9W35n5TivwXnkTl65gjLDBpSx9zha1v1qJZCboZE6X72Geqg5dlcmejr7vcoWGhFrm7k+dF3CO9wXIG7YgPJpqw6DPVp1v1b3lfOW6lkvXTf3b4iZ8ToZKRDWuAZg2wSU/+OmCABzEdRyt/AVKuBvw83ympu1MXwnsnbGx3CmSDciuNfZu9A13x//nfs898PyI/XuAAD9ads/b7geytIfey75LPUupQuNmaz44CM3C3Pq+9ikW8fPt21LLnO2PQBIufJKBnzBcAElsL6zm3Pu+9afBtEY4MzZw4bSd+1r0jmm9YV3+VnTV+rXr+yn+odaUwWUd49hP0u/5yyU8GWxoeo137dQ/sg5u85Kf3KqJZ2a9GEUHoCsa/Zzq/583nDvUObcfXGcpX9l+y5sGMNXnjBTp1f9f+d9BEa5fo6vHIySJ/o5nlv3TEpM1UMJX5DqsdutcPMOb1KpybNy38c+Ty1jlj566vX021N0ZqMe/R73T0oMF1CGk2vsf8eWy/2QeZhO6h2VXEO9dgjs2TZjk4f0/jF21nB2za3gak9O7buUyhU9rFQGoYW69Hv0VHJmuCGvqZkdj8Ieh9Rsj7Fl989T/w+3kSpELdvMLXO2Pb7j7JoD3nNXPR3+pBXEvHltuAd9m/YpOcP1UO5ylVbNRAhnlV+qgjQLJXybhhNP89M2jMo1ybbFR9fBtg0cUNaqubhLCoRZKHmTShvWlpsldpZyP0s+AbjXcENed61B2gq9fCvsA33N1MiEGR1fP0h9fvwv9v57STq57Svn9RwvgPcN20OZejdx///Z+4q5ZY/p534PzCyUcM3M17LG/bekznXqPfvUumfplP4bRlFaF8Yemox+XdfuW27CvDf2tUe70b2OHoYNKLet7gbc42Zdu45ZKLmThwzAyDREOUo9qB/5GinNW8m8Gk+JdY5cMfL5YR7DDnm92+iVHACQ5xUReJbZXokZrocyNlT1jvQFk+VUHO+78xzcWRY8uGFk6jZ4Ru73uI9/h8FK+PpQ2Ata8zvjqX+n8lGyL7l/Hz+rzV/4ee51rmP6se2V5OEs77OZOe+zGi6gvPsicJGVWaVS4ZxzzRe51uEesXvKWQB3DCZjQ2Zjyx3XPy4TmysjFpTV5CPMTyxv4ffHf+e2n5rbI5afVN7C5VLzdOSOQSo4hxLDBZS8T6/St8z0vgsAY2u5h9S8y1i6Tup+VjrBVsv3Jfmpmdin5bgc02vNg3YAtQSU/I/hwJgI6FzJkKgrZn4y7JpZiwdMzObu+rlVanjsnflNBaepe/zZ9zMZ8RpYnYCSf1EA8cL9+2Ysh64ZuN+MdcNo3gg2YsNjn972WR7ezCPz+23b9kcFhac5hHpcEzNfVyUTM9yxb7Mes1nzTVzJ+RzhnI+Qh9WVHuOS9/FLfnojNynP/lnqPchcnnMT0IT5SPXS1eTtbJ/CdMP8l+xvzXE5y1d4DFJmKHMz5HElv99PQImCR9rVa2Pma+utBvWsx2zWfPO3mgDi7XM+Qh6+YLbjLL/3mSGvM+RxJb/f77u/QwlwlaFBrEZDbGzqm3OzXcOz5RdivENJVuzmlZqu+mk9XhzvlfeSoT7MpWZ2vacmMchdry3f5T7ftnHKOvdbYSKOFaXedds5X/+Y7RqeLb8jU07eJ6D8uLMGYmwGsvDfTxbU2G82XdErmEy9j6AB/g1n76P0kEu75bvc56VT0Lcsw5ha6il12zNa3ke8Iw+j389GzlvMbPndtrHbNCOUky8TUEJHo1a0PKN3b3eYdst3KbF1co2Fkm24/nna6tdcKpB7o2E/Q1DJfUY+9yOVk6/yDiWX/H6/fzUy93/HGqrHz3P/Dj8/phF+Fn6Xyldum2d5z31fkqfY9lLHIbbc2b6ljldq/RpXe4FnrshXeKpZczPdl716zQBrUz98j8CMMwJKiqSCrdhQ2PB3jI6fh+vF/n8cPhh7Py31BCq2vZI8pL6PbSNMN5Wn3D4e85tL82w/UsvnluU7WhoArhlquEaeMVJ5VD98zyzBpOvyXYa8UuTqMILSgC23zdK87em15uHuivPKfp0NewypXL+ptQEwQ6MBjmZp7PY0wj6n7kVv54vrch0HMxmhnHyJgJLbhROWhJPq3FHgU8FpmIfS70dxPF4lweLb+6FCf0/N+5EAtTzEXJP7BC0ElNzuzWF0seGlZ72Xo9wQewYAgolvMTEBrCX2msOIRs4b65ulnKxIQElWarKXsJcsfH/vuMxxuVjPYNjYDdNM/Z1bLra92DuHsf+XDDVN7X9M6buNqWNz/C5cJ/z77DioaOdVcr2fBY6xHu6z67F2GwDAt/y2bfujcfBdIzQOR8jDaO48Jq3vvz6xrZG8lfdZj9ms+abdCOd8hDw86Wv7Cy2Uk2f9fj89lLxLoX+W4w3wt1FedSgxU163zYiY2cx2faWssh/bNkcZElDyitTQy9RPYZyl1SOdHnps586hhSXHsmQ5gNnlXjmgH8d5fM7R2GY4PwJKXpEqEGfvFZam1ZJODz2Ghr5ZWYw0KdGXOQdwL6M1nhPOZeC4j8U5Gd8MZUhACTCQEW8UsAqjMN5lFs5xOA9zGrUMCSjJOl60qRlDw++PYj2FZzPC5radSjs3i2lqH1Kzy9YMC43Nmpk6PmefxWZmvZLf3LFp3fcvcSxgTcr2u4yEGYeyMKcRy9B/3s4AYwvfQUz9lEX4/9h6x38fP88FjOG/U9tM5TFc5uynEEoKaSqNVF5in5Ucxyv5zZ2vK/sOsJutMTrqULEvcr95l7Iwv9HKkICSIiUVT6yCOvt37fZLK8GzZVI9ojWFs3RfelTatfndK5qSQL30O4DRlNZZGtDjGa1B/BXKwjpGKkOGvHJJbPjkrGbbh1x+Y0Nx3zDbMT1a5boGALiTHkqKjPAE5KkgqXfadx+7Ec4N8D2r1j376I7jf+F3d297JqnXLmbbD/4rdt3fvb3W9cKy2dtxGzXHpHTZlcrOb9u2P57Cf1dJL0zuXcFUOrkJe0onrTmTmvCnZf3SCX5i+S6dMCi2bvh5bh/O8hvKHYtUWuEyezpfrCO+ut9QaoQyUnMPu5Ju+EDzzv0e4bj2cNe5oV3p8Z7lvDyRz9ayfyVvT22nl9/vZ8gr5Wou2JJ3J0s/u7qd0vVjaZVOFlSSt9JlS99xbHlPtDWtViNUdAAA3MeQVy5bNWhYdb8AuC584JgbHhv7PBxKl0uvJO2zIbpn28jluST91DZyRppUhLTcuT+7bmOflfx9tv3cNs/SOdvPM7XX/R1lZzdKGRJQkpUqlPtnPYOu3DZyy/TYbqwiKhmqU1rxtK4LwDuOjcDYqw9nP7+U+qmm1E9FpUa/lKa9L5NbrjXPZ+mn0mN+x/Ma++zsmtq29Iio2N+l195RbTqpdlnN9ZsrW6l0Vy47hrySVTr88q5t5Sqlnts9FvDSwlxb6bSsC8A7au9/qTr96nuEPe7Dtfehq/da97i1xILKM63XQK92Xk0Z3Zcv7SQIA9ie1/qsZUdACQBwUUtj+83XKo7bn7EByzPCa2TmV4FyeS8tD2HZVY7+S0BJVqznLla55JYLl02tm/r+LC/hTfms0qsZ0nqWp9jyuXVSadzdC8u8vnyDIk9dMabegWKP9N4OXplX63DMke9dV8vDCA+ERvPb/GzIp5UUiNS7FbG/Y8tdXT637f27s23F9vfs79ZlS9ML8156Pp52JU8j7k+pN/PuAQMl3r5ORijfpfewmnzmjmv4XclD19T3sbzF1ilJO5fvVBrhOqHc6yBn+ximkzPCdfQVNW2+bcu/dnT2ee6B/5naa682nZKOgdb85ZZN5b+17Bzz/fZoBz2UFCm9UGsL6Vm6JQW1dFsl6R3TOKZd+2TuTJje8Qkg3/b2jYF55AIT2uWOY/hdeJ8oXbZ22yVpldxPr6xTsr5rcH6l57T287Pvcsu2XLul6bSk2SPd1cqOgJJHPFlQctsacYx8qjeWdz19Hpx/rih5+s5YPAQAVuFnQyhSGkSdLffkmPqr2+rdK5kyciNQg+dZjjVXPH39rHi9/n7nvyfXaxulQw/35Vu2HaYBOT2v/+O1d3e+avLDPbxDyemNrfQdjpL3NErGjtcGcrOPkQ/TGcnVgFJAWsZxoifX07+1vEM5wvHLvZu/klX3a0R3vHN8l69c/z28fWy8Q0mVK+Pqa98tqS0YxsiPafb9faKSfvtGwHrCIfsAcCcBJQBQ5QsBa2pkTWoESrje/nnpbI6xd/Vjxzk1c2ZJHs7yDjvXPzW8Q0l2KGbpGPieY+UZwxcajGda36P1vhIzaL1GR6ob7ipnx5m3Uw3W/fvjMrEZu/e/Y/8PJ34Lt5VqTMe2V5KH1Pdw5PqnloCSbdvyT41KCl7pcsyhV4NxhaCqNajc1zub4KDlOIeTdBy38VQweyUY6ZW/nhNI9DTyBBLhtUPc1XfHc2nEyn3p9mLLxc5n6VwC7tnEuP6pZcgr/zLSk2fe4Rr4W+s7aXcMr0kN9zmm/0Sw0LofJfkrPdZnaT15HR/z3OMc9M772bCw1jT4t9TwwDvfa001zlPn6+x7aOX6/y49lPxPOGyA7xFMppX0OObWPZavnkMNnS9ijtfa1SFePdL4ijcbqeGIhRl6Z9xz1uL6f94oZUgPJX/JDX9lLbHeLdJiPY7Hz2PfpfR8cFNy4yyZlCDVkxp+nko313taenMP34OJLVOTTuu+xf4dfp7L8zH92PZKj28u76Vqjlu4vdZtjqS2dyR2HWzb3+f57JqKPfxJXQ/h9RT+nVsudw5jec/lkbWVlAXXPy1+27b9cUApoedyPXeX/VGenD0tFVhsW3xygB7pHtMuuTnnPjtbNvb3vv2z9FrSjv0d7n/p/tZuv2RfU+vkjklpHs72P6ek4Td7+Szdh1H2dZR8jMLxeN6bx9z57m+EY/r7+R1KKrx9wcJsrvYslajtfYmtf2ZP/+ypdsu2Sx5UnS1z5die7Vvs2Nb0dMXSa81Dj3Psyfx7Rmj4wVtc/2sTUALcYJWbZ6xnrpdYz18uD72l9u1qkF6yzbM8lH7fuv2vjTi585yeEcTHrVJHzubpsuD6v89IZcikPACdXelNOku3dyBwlt5IjYG79v3NIOMsD3fl8a5rdGR3lJ/S7X7tWJ8ZqSH8RU+WBdf/PUYrQ96hBG4zWoU3mtbjEzYEYkMaj5/Hls9NZJBa96x3K0y3JL2SvJUGXaXbye1bmG7u+MT2Nbat1HIleT9qeX9ydS3vlW7bGA9Ivuor1+bolIV5jVaGfr+fgBK4z2iV3ogco3HNfG5mznuNKw9lvnB8RuO4j8c5mcuI58ukPAAQMeJNm79dmago1hPsnPeVG03BGJSFsc1ShgSUwG1GrfggxTCw7yidhZd2ytEclIVxzVKGDHkFeJneMHpyPQHwlN/vZ5ZXgLe9Nfsk6/laMKncALzPkFfgNl9r3F7leHHFF66fWAB5NlsvAPcSUALdaOy1O/5khONErS9dNyU/HwPAcwSUQFcae9eYcY8Ss8z819tePsL9/VJADTAaASXQjcZeH2bc44zyBMAoBJQAExBAwH+lHlwB8A6zvAJdmbEUeJLgEuBdAkrgVhp7AADrMuQVAJjKcSSEB1YA7xJQAt1p7AEAfIMhrwDAdDysAhiDHkrgFibngfGsWCZX2ScBMjArASU0WKUB8wTHSkORdx3LoGtxXM4TMCsBJRRys6eVa4e3mGV5Hsfz5LwBMxFQQgE3d67QUORpJsWam4nNgJmYlAcyfr+fAICu9oaiocDcTb01N+cPmIWAEk64qdOba4o7eQi2DpObATMQUEKCRhl30lDkDuqt9agrgNEJKCFCo4wnaCgCALMTUAIAANDELK/QQayXae/hfGqmvrPtXMnHqD22LfsUrjPqvkGt2ms51zt+Z5kYtcypTwDa6KGEQEuDYF/+z58///vv6Snfz7ZzJR9vNpB6N3rDdTT++LK9vgr/vnubb1GfAPQnoASAD0oFP4Ki8XjfGhiZgBIedGwQ7L9FuH92/Hf4eck6sW3lGiDh92fbzC1ztr1c2md5yuXnbPu545PaXsn+9mzYaSgyotr6KVXWzsqU+qRvfQLwBgEldHRsQIRP+ffPwqGwsf+H7+OUrBPbVipYiX1/ts3cMmfbi61Xkka4f6ntxD4/fnaWr3D5mnzDimrrp1hZy5Wp49/qE/UJMDeT8kBHuaFiZ8PIYkFoyzr7erkGSu77kuFusWVKGkSphmVpGiUNuStijcAwfcMB+aKW+um4Xm3dqD4BmIeAEl50fLrfc53j97keytT3LXo0jGoC6N5P9MN0NfT4upb6KVx/29rKlPoEYB6GvAJd9WiYvTH8S8MP+upRptQnAOP7bdv2R4UH/2h5In9ssMTeZzx+F2tohNvsuU7M1e9j+co1oHL7c5ZG7B3PXF5zxyS2fmrfavJ91ZVeINi1Xke5+iuW7lm5Kv3sSH2Sr0/UEcCofr+fgBJCb9y4W4NYZXd+ziM93XE9uUbf5xwAo/r9foa8QujpGfcEk8Co1DUAnDEpD7ykZcik93KAJ6hrACgloISXtDTUNO6AnKszsx7TYQx6iYHRGfIKEX5omidoKHIH9dc61BHADASUkKBRxp00FLmb+mtu6ghgFgJKOKFRRm8aitztz58/HopNTB0BzMQ7lJBx/P0wN3d6cC3xpFRQ6RocS+z3MAFmIaCEAhpltNJQ5G2xa07P5VjUC8DMBJRQSKOMFhqKjMh1CUAvAkq4QKMMAIAvMykPAAAATQSUAAAANBFQAgAA0ERACQAAQBMBJQAAAE0ElAAAADQRUAIAANBEQAkAAEATASUAAABNBJQAAAA0EVACAADQREAJAABAEwElAAAATQSUAAAANBFQAgAA0ERACQAAQBMBJQAAAE0ElAAAADQRUAIAANBEQAkAAEATASUAAABNBJQAAAA0EVACAADQREAJAABAEwElAAAATQSUAAAANBFQAgAA0OT/eiTy+/3+9/efP39OPw/X3b+7mk5qmXAbqTRi35+te9xuLn8AAACruRxQpgKwXGB2/KxXOmfLhNtL7UvNd7HtAgAAfMUSQ15Lexxrew/P1tUbCQAAfNlrAeXZ0NOnXc3PaPsDAABwt1cCytGCr9HyAwAAMIPHA8q7g7fa9AWTAAAAbbrM8lornLym12Q2rcFhLD+CTAAAgLzHA8rUDK1Xg8rYz3uUBIa5/JQGlQJQAADgiy4HlGEweJwVteT3I3uks39f+rMgLQHglXUBAABW9Nu27Y8ACQAAgBq/32+N36EEAADged0Cytxw07Pv9v9yn13NWyqtK9uoyWfP/elltPwAAABz6RJQnr1XmJt05/iuZPh5r6G4Z3m7mm5JGnf/VEoLQ50BAIArhhvyatIbAACAOVye5TUWAOZma80Fi7nv9zSPPw2SSjdcNrWNVJqp7dRKrRv7/Gzb4c+rhMvE9iuXVsl+1szSCwAAfE/3Hso9sGn5WY5cMLmnGQuojp/Hlg3TSQVPYb5zaZXuT7hu7PPjZ2f7mFomXPYsrbP9bD2PAADAd1zuocypCUZyPZgl72Ae1SwbrncMoloCyeO2Yuu2BGg98nO2/Vi6gkoAACDn1oCyViqoTA3nzKXTsu1j+mFeWnsoW9Z9Ms1dbFKk43YElQAAQOjWSXlagp4evXAt2+8ZOM38cxzHIa/bJpAEAADSftu2/bkaNJRMipMazpqbICb1WSh8V/Bssp2zgC81Mc3Zd2d5Tk2IE8tjyWdhmqXrxfJRkgYAAMDu9/vdE1C2LgMAAMAcfr9fnyGvZ71+gkkAAID1dHuHMhcwCiYBAADWc+ukPAAAAKxLQAkAAECT37ZtxqMCAABQ7f8BBHqB5ZaL9cEAAAAASUVORK5CYII=')
