# Supplementary material for: Identification and functional analysis of non-coding regulatory small RNA FenSr3 in Bacillus amyloliquefaciens LPB-18
Source: PeerJ. 2023 May 15;11:e15236. doi: 10.7717/peerj.15236 (PMC10194069; doi:10.7717/peerj.15236)
Supplement: Supplemental Information 4 [file peerj-11-15236-s004.zip › KO/CK-vs-T1_map/map00401.js]

getPicJson('data:image/png;base64,iVBORw0KGgoAAAANSUhEUgAABJcAAAOdCAYAAAA4NYMAAAAACXBIWXMAAAsTAAALEwEAmpwYAAAgAElEQVR4nOzd69KjKLsA0GRq7v+Ws3/Mdj6G5iwe0LWquvqNIqLxxBPA7+fz+X0AAAAAYMDfn8/n8/uJLwEAAADQ5/v9fv66uhAAAAAArEtwCQAAAIBhgksAAAAADBNcAgAAAGCY4BIAAAAAwwSXAAAAABgmuAQAAADAMMElAAAAAIYJLgEAAAAwTHAJAAAAgGGCSwAAAAAME1wCAAAAYJjgEgAAAADDBJcAAAAAGCa4BAAAAMAwwSUAAAAAhgkuAQAAADBMcAkAAACAYYJLAAAAAAwTXAIAAABgmOASAAAAAMMElwAAAAAYJrgEAAAAwDDBJQAAAACGCS4BAAAAMExwCQAAAIBhgksAAAAADBNcAgAAAGCY4BIAAAAAwwSXAAAAABgmuAQAAADAMMElAAAAAIYJLgEAAAAwTHAJAAAAgGGCSwAAAAAME1wCAAAAYJjgEgAAAADDBJcAAAAAGCa4BAAAAMAwwSUAAAAAhgkuAQAAADBMcAkAAACAYYJLAAAAAAz7++oC1Hy/36uLAK/y+/2uLgIAAAAL0XIJAAAAgGG3b7m00ZoCjqWVIAAAACO0XAIAAABgmOASAAAAAMMElwAAAAAYJrgEAAAAwDDBJQAAAACGCS4BAAAAMExwCQAAAIBhf19dgNm+3+/n8/l8fr9fdl48P5xemtc7vTYvVc5cvrW8S3l8v99/06bm5fIqlaWUtqX8I9vWs12tZcrlmxPPr32/uTxK6y5tU20ZAAAAONv38/n87lwxLQU/SsuUAi9xRT0V6KilmZVXyzJ7pqX2X+v21ebV0s7ejt7tiqe1bmfv3z3rK80f+a5Gzo+cmXkBAADwDt/v97nd4lpakeQCBLXWK0fnNZp3Kl1PYOgKo/utZbtywZ2aXN4zgi6lPEbyFwgCAADgao8NLs0I6pTyWqkrUks5Z+6vs6QCabVtuGo7R7rMtVrlOAQAAOCZHjfmUuiu49HcNYgzY38dtW218aFS5Si1QJpxXLS2jsvp3abRZQAAAOBIjw4ufT73DDC1jDl0lb3768htiwe6LnWnq61zxnFRGxw8TJMLMrVs04xlAAAA4CiP7RYXmtEVKszjTsGgI9y9i9zv95v+nR6tJdjVW55Z+wEAAAD2eEVw6fO5f8DkSCPbfbf9dUZ3u7ONrPdO3wkAAAB8Pi8KLn0+7QNA195g1vN2sxmtnFrznj3w+Bmts3r225EBpjPFb/jbszwAAABc7fv5fH537uLVO65MWPHOjYlTC1qU1lUL1pTyqo27E6cZLWdrHnFgp3V/1daZK+OebdvK0VLe3nWH+e/Jq/eNcLVtSk1v3Q8jjOEEAABAr+/3+7zgEjDGuQYAAECv7/f7rm5xAAAAAMwluAQAAADAMMElAAAAAIYJLgEAAAAw7O+rC9DK69cBAAAA7kfLJQAAAACG3b7lkteiAwAAANyXlksAAAAADBNcAgAAAGCY4BIAAAAAwwSXAAAAABgmuAQAAADAMMElAAAAAIYJLgEAAAAwTHAJAAAAgGGCSwAAAAAME1wCAAAAYJjgEgAAAADDBJcAAAAAGCa4BAAAAMAwwSUAAAAAhgkuAQAAADBMcAkAAACAYYJLAAAAAAwTXAIAAABgmOASAAAAAMMElwAAAAAYJrgEAAAAwDDBJQAAAACGCS4BAAAAMExwCQAAAIBhgksAAAAADBNcAgAAAGCY4BIAAAAAw/6+ugAAPN/3+/3379/v15ymZblSXj3LsI6zjyeYyfUQgCfScgmAQ32/38/v9/v3X1hBCm0Vn7AClJrWQiXqufYcT9vn2vGRyxP2cj0E4KkElwCAx9sq9XAlxyAAT6VbHACnmNE1I+4WkvscriOctgUYSl1Ocq0JcstxjZ7jqRRYivPZPofL+N65I9dDAO5EyyUATlHrBrL5fr//+Rfnkfs/7G6SqyzF6XIVsLC8pfVynZ7jqRRYyh0H8XHTuj6YyfUQgFVouQTArcQVlVJlPhc4SAUBWipAYWWrZ33cV8t3CldouZ64HgKwCsElAC4x2qWiVuGZLbc+XULupfR9lI6Z0e/O988e8fHoegjA6gSXALjEHSsgcVeRkjuW/81avq+ZrTB8/4yKx/NqeYPhFVwPAejx/Xw+PzcEYI/UIKKlsRtKy+amUTf7eziiXKX8e4+F2q/nKaV8UwPYxi0LHI/Xm3081QY9zi0HI3KDY5fSuR4CcHff71dwCdgn17Q//lW2J4/W5fifo76HI8p293zvsj7SfA/wJ9dDAK70/X69LQ4Yl3q49LB5vjd+DypSAP9wPQTgDoy5BEzX002F49zpe2jpmndmPq3rOGN99Fvpe1mprJyj5Rrc0535rEHprz6Wr14/AGVaLgGnCActTb0W+fv9/ucfx6h9D0fYKgKtFYJSmc4Y+DbM/64D7b7ZzOPpDI4fQq3X4JbjJrw+jRznvedSb9rZnEsA96blEnALvQORAgAAcA+CS8B0xmO4hxW/hy2oGL/p7vP5ZH/lT70Zb5se55vKp7Qca3M8cVc9Xbxyby+MP4fX/NnHoHMJgBrd4oBhue5tHgDP9aTvIe6mUfo/fhNerrtJOL11PTyD44m76u2aHB+fqTHhUmlmdX92LgFQo+USsEvLL5KlXy5Lv7iuGiC5whHfwx2NvhkvVYmp5cvzOZ64u9SxdMdu484lAASXgN1yD34tD5qt06ib/T2coaXLQ/jL94hcV5KWfHXJWIvjiVXljo3UcTV67PQcf84lAHoJLkGH0Qez2JEPQn7lYxVnHaupbiStnEvrcDyxstKxkQu29B7zrWmdSwCM+H4+n58LNLRrfeiKu3ml/n6K1ACcI9tY6q4VTiPtyO9hVrlCpW4Qqfnx9rQeL7XtacmX+3A8sbL4+K0dt1ua8DhOHdO5Qb5b19FTJucSALHv9yu4BL1GKuxPDChtcg9/e5rt7/119o3O+B6udlSZ7ritHM/xxBWeeHw4lwD4fr+6xcEVcr9IhsKWJ7WBmuN8Un/PDDyE+aTG87njYKNP9obvQeWFmRxPMIdzCYCN4BJcIA74xJ+/3+9/AktxYCiVPswn/DtOf0YXvdbm8bnm/cxxp+9htDtDT7lKXUVy03vGTkt15Qidse9W43hK5xmmPft44npndO/qOX5782yZvqfV7J7lAbjOssGllR+2OdaKDyS5liety5XS5sYxOEMuMJZrZXV2+d5i9HuYbeTc7FkmtQ2pAG1PvqnlS60Bj7Lqde1IjidWlDuGjlrPzHXnlp95/K54rQPgH0sFlwzkR4urjpPe9c54yAvX21tpurPUgyu00p2CmRxPrMzxC8BZlgkuuTnSKtVC42hXHJ+p1iejeczmfL2Hu34Pte54rWOJ5dQCt6Uxz/YEbbmG44mVOX4BeIrbB5fc0Nhj9lgyW16ppuYty6S6UuSak+eCR6VxPlLlS42xNGuf5MrvfD3Xat/DVt7csZmq0OTS19bR0n2jpauT1nP35XhiZY5fAJ7i9sGlz0dgiX32tOxJ5XX0Mqn0e6al5s08p0rBr555pYBYPI0/Hf09HKGWd6lyc0RZWitWn899K1ctLR/25Lsnj6M5nliZ4xeA1d06uKQyySy1ZuFXuWOZRrQGtXrm9aThH0d+DyuaGVheRWqbZ1z/7noNPdMbjyeew/ELwNH+uroAOW9/iGW+Oz1YxU3a4Y1q52M8f+T87TnHnhRAucu17kyOJ1bm+AVm2uoardeKvc8NRz135PINt69l3XG6sGfEnrLvXf5pbt1yCZ5qhYe1lS+UK+zfmjfs/9T4X6lppfShli6UpS6CKak8V+iqWasYxvsgtU9mjc12FscTK3P8ArPkxlM70hH5lwJLvePA5a53exsf3Knxwh0sH1xKfZlnPRjX8t+z/lVv0leVe7VK0CpW3J9PusC/Yf+ntnF2976esUpa0q7yveQCTKOD+K7A8cTKHL/ADL3nZek54I5WKONb3bJbXM+BHUYdt39nBRpq+e8d32KmsyrcV53sLjJwf09sOvykbQrvnys8YD5p32+euE2kPfG7fuI2wer23s/D8zrVrSyVJpU+nNfaja2l3LV0qfXlypDapni7St3pUtue2uZcvqX1reKWwSUAniX1A0DrDbM3/ZnC7bqjpzbXdjyxMscvcIaR1uTxMmGPoG1++HeYJpc+/Bxf+3LlnnEdCddZ6wKc26bU/7V845ZgtQYw4XUz9/8qlu8W1yrXNzPVhS7VlzycF36O15GaPrrO+CCsbUNp28N9UNqmeHppm3P57C13637q2Qep7QKu0Xv+OV/36Qkw5a6zd/4OHE+szPELHCUOdpTUnhNSAaTW9D2OeuaoPQu17J9c1+BcQK6lPKX68IrX+8cEl2pBnzhYEp9sqUhsOD0VrUytI/67NL+2znB9LduQU9uGVH6p9aT2ZbjvZ5S7Zz/lgoBP0Bs0C5cJHX1RSpWz9stAa57h8nvz7F333fd7rgxHfw9nWPU7uIv4x4SU2g8luXxX3KeOJ97M8Q/3cYfzsdTKJk531nlfe+7vKc/sZ9ezGyWU4gxhmjt7THCpFlyJ5YIRM6OWrfNHo7+zAiqpbeqpbMza91v6kf3U88v8KuJgXUkuuHD0BTEXrd+z3tTyZ1/cWy/iV+332Fnfw5lW+w7uohRQaknXm3YVjifezPEP93Hl+XjH87j2zNHTuueO25eTa8iRstJ2vXbMpS0o0hrYqQUuaoGWlkBMr55tSC27JxgTtygaWTYXeJq9n1YW7+fUvs4FoM5s1fW0wF7ozvs9V6anWek74P4cT7yZ4x/u46jzMaw31IIzcX7xtFKaeBviv8M0cX2mt643WueM61Ct5Y3zSP3oXcsrt82pllml9a3kMS2XRq385W2u2IYwCDT6wPGEfX+W+FeLeFqptcIZD4S1C2Hqohl+DtPc9Zi4437Prfep38MK3wHrcDzxZo5/uI/Z52PrM1wqXa0lUW9Lob0ti7Zlcq30e9bfs74j063a2qrF8sGlMEKYakYXzwsjp5/PnxWqVNotXbyOeJlSRLdlfmp6Lk1pG3qaDta2KVcBTa2vFKkulTvUs59SF5lawCpVxpzUtraYsVyLnuDclQGm1DGWSzu672JHbu/d9nts9vcw4ujtvvt3cIRVt2OFcr/xeIKN4x/uww/veVftm7PXu/oxsHxwqbTzeyKtI5Wr3mX2zo/TpNafu/HPjGD3TEvNm7mfRqLRIyft6Ek+8+Kwp0XJyDJHP0SG30VLgOPIQF3LOs7a7y1lman2PYzmOepO38FdrPqgcYdyO554M8c/3Mfs83ElM54Hzt5HZ7fkv3PPgR7LB5fOcoeH5JreMq6wTW+XazWWSpeaf/avjKUA56pW2O+xp30PK34H3JfjiTdz/MN9vOV8XLG+eXaZV9xHKa8d0LvV9zs+Kv+27MxylOb3NGueFViasY0rXiTPEHZNbGkVluoiGM4/S8/6ZraWmW21/R57wvew+nfAvTieeKsVnyXgqZyPPNn38/n87naA3qUFzox8Z5btLpW/3Ngtq1itvK1SQbq93ZNqy5fG44o/58rUkra1BVdruWeavd/DfHsCxql1z/4eZpd7lqO+g7tY9Zq1crljK24HjHD8w33sOR9bn6fDgFXp7zB96nmxlF8tT57h+/3qFgdPccUFOrfO2vhJvWnvfPO5Q9nO+h7uKvfA8zapXzRHg4Sl5ffmeXdP3CZo5fiH+xg9H+NgUDwt/FwLKoXjcobTc0GneLmwDKk8XXOeZfngUnzC5KKluWnx9NKJ2BPtTZWzJ8pbOtFKy+bKmZpe+hxPr12gWraxVIa3VFqOprksvFfpvjd6Tcgt7xoDAPe3934dLp96FsgNb9LzgybPsfyYS9vBGf8fRk9z6XKR1lp+uaBIPG8TB75K64vTxkrLlsoZ74/Svkvtm9x+6dnGUhly8wHok7t/zMrbNRoAjhXWn1L/34G6G7HlWy7l5A7yo36B7e1uMhLlbZlfUrsA7Nk3udZao2VwkeoX7u9ZFcA73cDeyP5nRK21Uq0Va5gm9QMAALAG927O9NjgUuhufTpzXe2OlKswHLlvcoGqXNet2nzOZf9fy/5nj9y1PTfmQu3HhTvdQwGAvFyvk9zwI/G83A/Wqb9ry6VaXOXyZH2vCC7VzDio735ilLrtnbXuWhnOKOPdv6dRpf0JUBNeo3OBJtcUAFhD6n69Zxyk3LAme3rdeKZ4nlsGl0YeYnNj/rTkmRu/KMynFO3N5ZEbFHwkOhyvo7Se2oDeLZWGUtlT6yrNK5Uh14/YxQZgn9mBegEmAABybhlc6tUTPW3JIzetNzJb+jwa5R0tZ+9+aS17zzbOKBeklAK/pbSxK45HAVWO1BNgagkeCTABAJCy/NviWnkYzrNv1laqOL5lQOiwP3lr+nCZK49/5x6ztLxJZgsObf9ag7FxntvyAADw+dy45dKsX0dLrQJyXehG8l8xQPO2FhMrfkfM19MqEFbSemz3jH+gxSkAAC1uG1z6fOYEmI4eRGzlh+yVy97ryYGl3Dhh9Cu9oj2e3jK+WSqf2vhtAAAAq1miW5ym9+wh2EKruHtdqutc6u2HqcHtU+OP5f4HAABY2a1bLn0+nz8qdNDDccMeuVeyty6XS+u4pJcfWQAAuLPbB5c2pS4qsImPEccHvV3Q9nbHDQPi4eeWfHWXI8WxAADA3S0TXPp8yoNyw+ejEsZ/XdFCKGy11Ht9cvwCAAArWiq4lKIyposN5F6X3tJKKNf1LZ6eGlOpNqD3SL4AAACrWT64BDASlOldpvWV7DPyBQAAWMkSb4sDONNRrYi0TgIAAJ5IyyXgEWYMhp3rzlaa37LeUr6p5XNjNQlMAQAAd6TlEvAY21hIRy1f6gZXWy43P7V8OG3vNgEAABxNyyWATrq3caa4ddt2/NVa2uWWn7X+ETNaGAIAcD+CSxDpfX38neS6a61mb6UzrHS3dGWrpU+Vr1TBzuUf5tsaGODdcm8X/Hz+PLZy9gSESusfsTc4BQDAPQkuQcKKFZ9Upe8p29Frq8CGldiwtUcqwJNLX1tHnCZVGc+lfUowkGPkjpmzjpWr1w8AwDoEl4DHqgXXSsGeI8rSGmj6fASbyGttMXfG+mut8rTQAwB4BwN6AwzSioO72AKW278zjsvcOlOD0wMA8GyCS8Bj1SrY8fyRCnlP5dl4MwAAwBMJLj2Aiuq5trF5WgIRtXSteRzhiu1oXd8sqbGUUtNK6UNb2UvbEObREkhK5dmyHt7r6uPi6vUDAHA/xlyCDrnBmlvSpua3rO8IV2zHVUHQ1HprA3X3zusZu6klrYAxn0+6pVvvubTn3Jux/lllAQDg3gSXoENrxailEtUyLspRY6ecvR2tee31xMGDtRJ5t/j8Sg2mHQ4Un0u3N8CUyrdnXlxWAACeRXDpATys30tc0Vv1u5m5HeFbpI7aH6VKd82dK753Kw/n29NibsbxM7ulHwAAzyO4BAcIgxR3DFi0mr0dZw1o3Zv/qt8PAADAHQguwaBSkGSlYMVTtgOeKu561tOqMNVtLdeVrXf9vWaUBQCAexJcggErt0YKPWU74KlSA2pvesZt6xl0vnX9vfaWBQCA+/rr6gLAauKuYqu6YjsEs6DdEYGYnnPw6ECQ6wEAwHNouQQdwoGfU/N+v1/zW5tyg0i3pFlpO3R7gbly51HtXJt1HSm1pAqnlbruCSwBADyL4BJ0aH0zUssYRnvS7HXmdqhAwvFKQerU5yPXGQeV4iC2wBIAwPPoFgcAD9cyPtNZ7lQWAADmEFwCgIWMBmZmBXVm5CHABADwLLrFQcJTKj1P2Q54o9Tb1fZ2Kcu9se2s9Y+WBQCAexNcgshTKjpP2Q54s9rA+tv/uXSlAffj/HrX3zMv/nukLAAA3Jfg0gN4IJ9r5dY+ubc4rcYxDf/TMrB+Ll3rtJH175k3WhYAAO5JcAkSVqzwpIJJT9kOAAAA7suA3gAAAAAME1x6AC09AAAAgKsILgEAAAAwzJhL0Cn3dqRS2ly62mu4e9bV6szy59YXt7ZbcWwoAAAA/iG4BB1Sr9CeETjau65WZ5Y/l0fuNeQAAACsSbc46NAa3GkJBF3RWueK8mulBAAA8GyCSzDZFpj5fr9LtsqZWf7f7/dvXqV1AQAAsC7BJTjAFjQpBVbubHb5V90PAAAA1BlzCQaVWt3MaI1zdEDm6PIDAADwDlouwYCzunNtrYe2v2fRHQ0AAIBZBJegUxiYOaOr1+xA0Nnlj9dZmgYAAMB6dIuDDlswJhWUyY1TFAZQUoGdOMgSDqgdL79i+WdvAwAAAPciuPQAKu7nKe3rcF7LWEa1NEd8r3cqv+MWAADgGXSLAwAAAGCY4BIAAAAAw3SLewADI8931kDXR3vKdgAAAHBfgksQeUqg7inbAQAAwL3pFgcAAADAMMElAAAAAIYJLgEAAAAwTHAJAAAAgGGCSwAAAAAM87Y4TvP9fq8uwjBvXgMAAIA0wSVOtWKQZuWgGAAAABxNtzgAAAAAhgkuAQAAADBMt7gFpbpphdNW7HrGOMcDAAAAVxJcWlQuYLDq+EDf77cYBGkNltTyyaURjIF3aDnXc9fR1HVj5vViW29PnrVlwvmt+Y+UAwCAd9MtbkFhJSE0u6JzllpAbNuu7V8ufUtgrbTfavkDa2s917fraJg2lX7G9XZvYLu2TDi/Nf8V7yMAAFxLcInL9VSO9qZLpVm9IlUq/+rbBjPtPR8EnwEAIE1waVFvreSs2joLuJe915Lv9/vvNTj+O0yTWyacXxs3bVsuXl9uudZWnK15AgDnUd9hVYJLD/GGi5BKT94TW2TBUWZcS1Ldzbbr8BakCX8ECLvkxWMa5cZyyqWrLdfy40NrngDAed5Qp+O5DOjNMuIK3BFc0GEdo29KPOpaUhvfqDWoNfJSgm250cCZax8AXMfLNHgCwaWF9bz9h7rVK1eOBxhz1tsi9+S9nd+tb8tsCTK15hmmBwDm8ezOkwguwefPSpkLPNxfyxvfWvNpMevasNI1ZpVyXkFXbQD2cp/lSQSXFveEgb3jMUnC6bXXf6d+qc/lk0tTGlT3bXKV3lTrhdEWDX6h4Sqla0kqXe3aE6fJBalzYyjFy+WuT+F4SKnrWyqPVNlS5WzJk/9yDQMA+NP38/n8PCBxhlUrKquWu1etwpTaD6P75i37lOPNaLm0kiPOHedjG0ElAM4W/njU0p0drvL9frVcWlmqUuVi8wwjlRjHA29Ua934JAJL17GfAADKBJcWlQo+hK+/5hlau57tPR5yXRD3lDX3OdX9Jv5FJlwulS6WWw5iLcfJ3hYqs1u4HNFiRiucdu6rAAB1gksLylUKtgr2nR+EjWs0rjReS2p66/HQc7yUvr+4qW6uCW8q6JRr6rt9LgWdSmPH8A6tb0osjceWy29veWY44ph2ngAAMJPg0qJyFYM7D/CtMjNHqhI9ejz0BmNyga2evEe7MdWCRwJLwGyuKwAAbQSXHuquASbmmfla9NLn3uDTmZUxrZXY9ATWe7qE1VrdpT7r+gkAwNsILj2Uisfaat3PZpn19rczeEsGNa3HRapbZUp8zOn6+S72NQBAO8GlReUeeu/cYunOZau5QwVjZNykWft8yydVgY7XnaoAp1pjhJ9bKtjxsircbI56U2ItD10/AQDgH4JLC8oN1LzC23/uXLacq4NitX0283gojd3UW67R9LV1rXgMcZwZb87s6W52l66fusgBAHAngkuLCgMK8XTWNxK4ucvxcHbrCq053mvWmzPvcvz0dP28S5kBAODzEVxamsoFodZxZFr1tnw6Ov3s5XmG3jcltrT4yXUDLXXF1PUTAIA3E1wCknrevrWlPzL/vevroSL/XCMtmfZ06WxNp+snAAAr++vqAsDnUx/XaOvi0pJuZJ2t+QPo+gkAAP+l5RKXawkYpV7d3ZtPLm1r/k8Udi0rdTOrDRYe51N6JXv4uaUcpTxKeZfeINayvtR2vOW4WEnv9WDPd3n2ceC4AwBgFVoucblZA9eOVsDeXHGLx5PJjRsTTk+ljfOJp+f+bylHKY/UcnGepXW2rK+0b7hWabyicH6cfuQtcttyZ14v3nxtAgBgLVousZQZrYriAMjs/FdU2uaeViG1fVfbvy37PpVHS4Ay9Sau1oCRoNJ9hW+Gi6cDAADnEFyapNQFZ1beb68szajgl4IbAgjteo7FGW+6OuptWbkufKn1c1+pN7rtFbfU6+me2dIFNJVPaTkAALgz3eImibvqzOxCc/RbsVaxd7+2tJp5a9enPfv0DuVoMSNA9cZj461qXTpL3TPDrpS5LqWt6wEAgBUILvEq8VvhBAv+EXYtSg1svQkrzy1p4/xTLThS6XJd33rziOeVtjtX/lKZeK+R7pnbcqW0jjMAAFakW9wJUm/Sqr1tK5wX55WqXOfyaUn7lrdixdukEvdftYpyqrVF6+eW9fUsO5pHanrLNMfJ87V0R9vb+i13nW3JV3c5AADuTMulycKWMXH3hlSXidzbtlLds/a8tevOb8XKtTAJp6f2a7xMLZ/S+nP5M8eM/eq74ShxN7Yj1/P5jAWHzigfAACM0nJpstqYPptcwKN1+d58WgNGV3QTq7Uyad0no61Y3lxZS7VeOyL/Wt6lcjy5NR3nygWgay2G4utMqXtmKkBfakHaky8AANyV4NJFZlUUWvNJdX07slys4ejvuzX/3qAqjOg9lvYcv63TZqwfAACuplvcxXq7cLXms5eBrgH+dGQrP8EkAABWpeXSJC3dekrjHm1Kg33HrY9G0+bm1wYTn0HQCrjS6MDYPdfGVNrebnK5PMO0I92rAQDgCIJLk/R26+lJP+utXVe/FUuFB7iD0QG1e9KmxnVK/fjQ0/WuZ/wnAAA4k25xAHAAgR4AAN5Cy6Wb8FYggHOFXdJaurLV0sdyrZVq+Yf5elsiAAArEFy6CRUHgHGKJZAAACAASURBVHNtAZ3cGHWpAE8ufW0dqbH44kBWS9c5raEAALgjwSUAXq0W3D97bLrWQNPnI9gEAMA9CC5xSz1vW+rNM6bVGHCk1ADfAADwJAb05pZKb7YbDQaFy2//AGqBn3j+SKBo5G1zrlEAAKxCyyVu7egKlsobkBqguzRod21A75YXNOQG8M5J5elFEAAA3IXgErd25NuWVMiATam1ZGv62ryesZta0rp+AQBwF4JL3J63LQEzlVodrcp1DQCAKwku8Titb1tSGYP3SQWaW1sx3rkb2t3KAwDAuwgusYQj3rakMgbv1nsNcM0AAIA0wSWW0RNguvvblo5uNXVk/nfdpwAAAFxDcIlbOuttS1e6Qxl66UoIAABATHCJWzrrbUsAAADAPn9dXQAAAAAA1qXlErcWd3sL3wK3TWtZNqQFEwAAAMwjuMRtxWMjpQJNJalBvVcbMygVROsZZ6ol79l59QYBjygPAAAA5xFc4pZSg273vC0uZ7WARWqbZ7wJL7X8aJ57g4CzywMAAMC5jLnEUnLBhu/3+++/nNVaLYVmlj0XtBkJ3uWCgFeVBwAAgPNpucTyUi1nVu4Kl1JrrVRqLbQtc+Z+aC0nAAAA6xNc4vGuCK4cIRdgygXXjupaOKoWBAQYceQ17ejrpWsgAPAUgkssZU9A4m0P8fHA2m/bfuA9Vry+rf6DBwBAyJhL3FKqhY0AyTrjEK1QRgAAAOYQXOK2tkDK9i81jlLYMidOF6Z5kp4AW6rVUi5ANRK8mxEEnFkeAAAAzqdbHLeWCy60vKHsCYGJOIiWkhvAuyQV0NnT3TC3/lQQMJVuZnkAAAA4l+AS3Nie4FprHjNaCM0spxZLwBFSb9UMA9ul605LmpG0AABPIbgELzfS8ulIdysPsL5c1+rPp20su57x7lYZGw8AYCbBJeB2AZy7lQdYV6o1pAAQAMBcgktwERUbgOvkgti1lpO5VlCC4gDAmwkuwQWOrIQYswhgTCpwlPoc/59KCwDwJoJLAAANdK8DAEj76+oCAACcbUZQaGutpMUSAPB2gksAwGOlWhfpwgYAMJducQDAo8UBptSA3OE4SnG6OE0uffy3ABYA8BaCSwDA4+UCPalxlHrSCCDBWmpvhGxJ05JHbpmea8aVb6P0Jkygl25xAADA44XjpJUG5G8NqNTSjQShRspxBEEloJfgEgAA8Hi9ARNjtgG00y0OAFjajDe/Ae8yO0gUdyNLjdWWWnfcuqk2PlyYpiWPUt6lseZq2wcQE1wCAJZ1VEVH6wR4rp6AdByEyY3BFA/2n0sf5xWnyy23TW9ZV/w5tVxum1qCYa6NQIrgEgAA8BpHBEpaA1Yt4zSV0rSUNxec6s0nzhOgRHAJAABYVq4b2Mjyo8GmPUGqUquoM/Oo5R+asc+AZxFcAgAAlpQaCyjuBlZTS9cTuDm629jV3dLCrngAIW+LAwAAlpMbZDo10PX2OfxXG7w61xUsnp8aDymXNswzN8B2qRyldbXkUSp7aqDxcGymqwNbwL1puQQAACwpF+xIvTVtT0umcFptfssyLWUpbVurlvW2TBNUAmq0XAIAALjQjFZBWhYBVxJcAgAAXiHsAtaavjXPnmXiZcPuaKnlS131erus7Slvq1I5gWcSXAIAAJZUGxcpnrYNRp3qNtead2xPF7J4cOxSV7jcQNq9A2yf0eWttfsd8ByCSwAAwHJKA3eH8+P0AMxnQG8AAGBJ4ZvM4ul7hG9JK6WJ1xVPi9/0VkoTr6+Uf8vyYbrUcq3lbd3meF257QWeScslAABgWWG3sN4uYikt4xeFXexKgZu4PKnlwiBM/HeYLtetL9VCK9wfqf9by1vb5tQyte0FnklwCQAAeJVcAGnkjWst6cPgTm5g65axl0r5l8reu125MZNKg3LX8tdyCZ5NtzgAAOA1aoGW3BhOmz1Bkrh10pFqAadeZ5YdWI+WSwAAwCvUAiRht7O4q92eLndHB2Naxojqze+MZYDn0HIJgNeoDVQapwnF6Wf+GhyutyfP2jKpQV5bxhHpLQfACsJxglLTe7uNlVo4xcGeuFtcaZncOE656alyxMukBuBuKW9pm3PLxOMxlcoHPIfgEgCvkHq4Lj0814JJMx6MUxWAHrVl4of+lvwNugo8Ve66Xbrula71PWMtzViuJb89ebcs37I9tc/AM+kWB8Ar7H24FXQBeKYnt6R58rYB96LlEiwuVdlt6foDq9tz7O992M51N0u9Rjq1TPi51koq3qbSNvZ2fWvJE+Dpnnjd08UZOJuWSw+wvRK09It6mKaUfvav8rVyjSwTzm/Nf6QcwDPNuBakuiCEY0vE40ykxtEIu8PF5Sulqy3X0sKqNU8A1rRn8HGAEYJLiwsrEy39xeO3Xcx8tWpYpj359fT1bs3/yTfXvWMBwKpGj/3WAMye8qTW3xrkbml1VBoravQNP64XAACM0i1ucbPGEFGpAN7qrC5he/JuuVbXXq89mmeYHgA4hzoaqxFcehBjiBhDBOjXen2Y9ZC30sPiKuUEgCdZ6VkBNrrFPYQxRN49hkjLa2HhiXqO/XjMuVK6WvrUuG/hNSr+O76O5tZXyifV0ii+HufGpMuVs5YnAHAugSVWpeXSQ+RaFs3KN/5701r52DuGyAgXZiA0c4y21vGeatfQ0vyRcsy45rluAk8jWM5K3IdZleDSQxlD5H1jiKRahsEbvOXYPyJgLggPPJ3rHMA5BJceyhgieauUEzhW7rq1N1A1O9B1RODsDcE44N1c5wDO9f18Pj8X3XXFrXlqY4jEUuNspNKUBvvO5ZMaVDuXPleOnm5xPXk+2UqBPpip59ivVTpmvCDBebg23yGsJxx/zvnLkzi2ubvv96vl0uqMIdLmTRfhN20rhBz7AABwDcElLmUMkXlSLbzeuB9Y20g3ht5jP357ZS3v1LhvPS0zw/mp5VLpUtvzphaYAKPe+hwIcLW/ri4Ac+UqS+FrqEfznfmmjdqrwEfW35tnb/53FlZMt3/hdFjNdk62nPefT/ux33vdSQWNUv9vaUvBozhdaSDycFty/wMAwF0ILj1IqRK2tzIyuzITVpxmrb83z978r9JTuQ4JMPEUuSBT77HfG3yupc3l1zotlaZURr/GA9S5TgJcQ7c4eIDcg1TPgOhwd6lgUu+xnwo4xcuVnD2YZm59usgBAHAngksP8YQxRGrrTZU/Xk+ufC3bmtu+VN4921VK17q+1HbsHZMGVjUa3EkFaO4UmOl5E8ydyg0AAIJLDzA6hkg45kdq7JBaYCZXEWodeyRe3zYv/pzKO1fGcL092xqKl0/l3VP+0n6N11lbX2nflKiIsooju/f2liF3vqXO41QQOfzccl2Ml61dqwAA4C4ElxZ35hgivd1HwuV6xhAp5ZtrydSatrbunuVzefR0q0lVIFvW2VKOXFpYTemc2nPsl7rUta5/Vro4UAUAACsRXHqAp4whsie/M9d91P7KtRRLrT9Vnlp3QVhJT/D67GP/7FZEWi0BAHB3gkuLe9IYIvEyo+ua5ch9OSNAlWr1NNK6DO6k95htPfZnBJx688ilr+Wz9zwWWAYA4Gzfz+fz8wD6HC1dRMLuV6nxjHLLpaRa2uTGG2pdXyp9qfw9aXPrTi2TW7Y1j9T0uJy1/V3avp6uhvAGtWP/inOjdE0+sqyuA/vZh7Ae5y1PNfKDPZzp+/1qufQ0TxlDpFbeUt4j29q632bmUdtnuWluKAAAANyJ4BKfz+ddY4jMWLdfDWBdudaM4bTUmx7D6aGeVoWp+a0tJHOtMuPPR3QJBACAkr+uLgDXSg2Ge9X6wtd/n73u1nKcvb+AubbzNwzGpKbF3VfjQE443lkuj9p6a8vluuem/h/JHwAAZtFy6eXODpKU1nd0WWZ0BRRUgrW1DqKdS58bM60neJMKAPWUNVwu15W2JX8AAJhFcAmA15vZVbY3mNM7tltv60lBcQAAjqZbHAD8v5bA0J5A0t513zl/AADeS8slAF4hNXZSPD0OGuUCSXGgptQVLTVuU2p6bd2pMZZy6y/lDwAAswkuAfAauQBLbmyl2nI9aY5cd0/+pOUGYt/YjwAAebrFAcBCvLESAIC70XIJABagexvwBCuPL+f6C5AnuAQAC1CpOVZq3KpwHjDPiueUlyIAlOkWBwAAAMAwwSUAgE+6NcWKLSwAAM4muAQAsMP3+/33X2v6ves7Qi7fcPta1h2n2/7u2Uct+QIA9yG4BADw/8KWSi2tlra3923/zgh+HNGaqhRYCrevRZxu+7y33FqRvVcc3Bw9z3oDwQC0E1wCABjUG/DYgjWrVG4FdLjazADurEAnAH/ytjgAgAm2SvCe5T+f/725bssr/jtMk0ofptvmt5S7VmmvbV9YntK03DbF2xV/zuWbKn9pf4Vyy3EPqWNupeAswJtouQQAEOjpArbpreymKshxMGnrvpMLsKTSh59bWnrsDYjF+bQEa3LblPq/lm+YV2qbU4GJ0vpYQxxoTI3zNWusLwDaaLkEAPD/cq1balKtjHrWkVtfz7p7zQosxWoBrdaWVC35tu6f0rYetR84XqrFXirAKLgEcDzBJQCAT75b10jwodTKJk53VmCj1G2stzyzu5LVAkCz5danixwAjBFcAgBer9SNaiTAdMfARO4tbpue1j133L6cuOtcyUrb9WZamwHcj+ASXODo5tlH5u9hDniq3PWt1K2mtZtWPB5SalouTaqVUfx3bvylUplycoG2ktQ+6ilvmEccxKrlWxuTKV62tD7uJTdY/ezvzHEAsJ/gElxkxYcYYxYA/FfrtTw3hlDr596xl0buMXHQpVS22vp71ndkulVbW/E/pWBpz7zc3/FyAIwRXAIA4F9XteI4e71aq6yj9D2NzgNgLsElAIBPPthQa7U52gUt1/1spFvaTEeutzSI9tkDmws8AMA8f11dAACAq5XG6Annx8Ixf3pfeV4a4+mpcl3Xztzms9cHAG+g5RIwLPfa7s3Iw3uqYjbSEmBbLh7ctpTX3nUDawvfDBdPB+YxhiPA8wguwYVq4z2Uug98PvVf0lvXlcuztq7coK97xrHY82aY1HKlss5cN/AMqbeY1dK3vuq+dE3tvUaHAfPaG+Jqb1HL5Zn7O7eP4iB+Ko9anjzf2d0uATiHbnFwkZ4xPMJpte4XrdNqefZ09bjDL5CpB0oPmMAZWgNLue5YqeBQarlUK8w4sFW6lrfmmfs7XFdc5jDPXBlreQIA6xJcgovUAh+5lkIj+Y4EWXqWaQk+hV1N4s/htNlKLQGOWifwLr0BkpmB8N5r9R654NP2OXdNLa3XjwAA8Ay6xcGiZjX9bunS0VJxyi2f62ZWa2m0d+ymklrXtyPXDTxLeP1o6aL2VHF3OQDgXbRcggXNfnCvBZaOkOpOEc+/qkJ25bqBZwi7ncWuCr4I+gAAR9FyCRbUO+BsTUtropZKyR3HzTC4J3Ck1lZKubGItv9T19pSK6jSWEdhutR6S2WO56XKk/u7tlxY5lqeAMBaBJfg5XJdOkb1jjtSW19rmVLpZm2Lyg5Q0nqNqI21VApMjU7rTVubF88vjcM0c50AwL0JLgHDSt3aNr1jj6TyTAWscpWl3LrifFtaAsR5qvwAAAD86fv5fH4qTHCuUqCkJfiRmp5KU5o2sq67tOK5Szm4F8cFMzmeYD3OW56q9vIduNr3+9VyCa5S674w2uVhZLneLhNXclMFAAC4F2+LA5YisAQAAHAvWi7BRe72VjUAAAAYIbgEFziy9Y1uYwAAAJxJtzgAAAAAhgkuAQAAADBMcAkAAACAYYJLAAAAAAwzoDcAALCc1Jt3w2lecAJwHi2XAAAAABgmuAQAACyn1DJJqyWAcwkuAQAAADDMmEsAvE7LmBypsTxS6b/f79RfyLf19uRZWyac35r/SDkAAHgnLZcAeJUtGLT9qwWRwrSp9DOCL3sHoK0tE85vzV9QCVhB6lrl+gVwPsElAF5lb6WjFJACAIA3ElwC4LX2dmn7fr//Bpriv8M0uWXC+bVXam/LxevLLdcSAOvJE+CuRlpnAjCX4BLwOKnK8d5Kc7j8SD6pSnyurLPXTdqM/Ziq0GwBq+27Cls6hV3y4jGNcmM55dLVlmtpYdWaJwAAlAguAY9TGn9htNKcGn+nNThRGuOnpTx71k3eUfuy9gt6a4CwZcDt3LE+GoScPTg5wFlcuwCuJbgEPNYdAjCpyroH4Hs6q2VYGCQcWbalpVtP/q15ajUH3J37K8B1/r66AABH2SrNLa+az7UoOup17K1l4jyt+3tW656VWgmtUk7gnVKBb9ctgHMJLgGPlgswxdPC8W1KLY2ODP7kynTGut8kroTUAn2l9LkBvOPxl8K/cwHL3PhM8d+p4zReJjegeK6cLXkC3FHqmhqOeQfAOQSXAAJhJbsUaLqie9CV636Snu5ie9Lkxl4qjQmWmj9SjhkVKpUy4O5ywfr4pQoAHE9wCXi8Ow6A7YGXUUccO45HZrjbdZb/efL5ndu2O977AZ5McAkWl3pw0n3qTz0PmbWxmlrT5NLtrci3rvvpZh37uX25d7yt2eN1xfnNyP+oMcV4D/ebNfieADia4BLwOC1jxeQG8O7JMxWwKr0aPpWmNFZOHETIrVtFYVwp4Lj3V+/Zv5rnun3MzHMPAc/38Z2vY+YPHACQIrgEPE4poNSSridtbsDtmWVqXRbgDALba3vajxO11qcAnENwCRZXar3whIfGVfgl+Hx7j/1Ua7Fa2u3vXBlylbZwWksrtVy5ctNr68yVId6eXHla807l67x4Jt/r2p4yHlFu4G7XH4Dz/XV1AQCewAPsWnqCgXEwKOyaGP+/pS0Fj+J0pVYE2/zSelPrTE1LlaG0nlwZS3mXysQzCKQ/x1POz/C6s/0LpwNwDi2X4AFax/5h7WbyvtM/jRz7vZXj0fxGz8u4ZVFtfaV0ufxTn1v3S09rL55FYOl5atebVfRexwCYT3AJeJ0VHzxV1OeK92dvEOjsCtnI+o4qW61L3dHrBwDgfnSLg4doackAT9R77IddvcLuXPG0q/SMBdWaX+s6W9PPXj/PtPe7v3MLubD71dF5O4cAWIGWSwCQkBukOjXG0iYVFIoribUxmeJle9YXp03lnQskpVpv1fLO7Z/SOFKs6YruRq3B4iscOV5R7twDgDsTXALg1XIVt9zYRKP5taQbaYE4Wv49Ffda2Vvz57niwesBgGcTXIIH8QDPW11x7J9daVZJ5ynCVm21bqBxK7hUy7tSmjhdrTy58o3k1ZJvrYXSrG0sEQSEe2s5P3WfvYe3X0cFl+AhUjeVt1/gcmo36dT8li4KuYf93DK5+W/uDjFSQTr72D+7u5fuZays1J0z1bqpFDyK06cCLnGaXN6bUrfOWl6l7e3JN1WWOL892wg8l2eEe3n7NVhwCR4gdWOJH25pk6owtFQASmPl9HxuWdcbtAbYrjj27zjuDNxR7Zf03mN7tCtnqRy1VlMjy7Usu0fvNgLrKj3PvPUZ8c5SrVbfxNviYHG5C1jt11XSWsaSaVmutkzPWDZvtwWLUtM/H8c+3E3YUiduYZSSau0zU1iOUllXVtpGYE0CS2t68/ei5RI8QClQoYI915k3cw8O/5UKJjn2YX1nXevecP123/iTewGrElha11vHshNcghfwYDXHmfux1FLn7Xpu1vYZrd72AHiU7ZxLjU8UD2KdGjvp8/n8kSbMO9UysZSm1kUhXndrXqk0uXxz+yG13XG6Gdv4Zm+s3AH38MYAk+ASvMCbLmo1e4INowOm1tLnBnGN573hexwdw2TmMrzT2x4Aj9LStTg1Zl3PWHO9XZVHuymP5FXKt7Xbdes6Rsv1BoJtPJnjmrsy5hI8QK5CrtXG9UYCS/xXaRwRxz6z6EoJz+LeCnAuwSVYXG7wYr/aXa/22uqW11q/WW1wWsc+swkwXSMc0DsXcM8N7F8SL3PGd5vq0sa5/GgDcA3d4uABwgfzeDppuW4YpfFCNqkua6UxRVLrTv1dWtdb9G6vY5/ZBJiuURubYuR7yY1pdCTXnuv5DgCuIbgED+Fhql1pjIue8S9K412Mjhfie+w3OhYW5AgwAQD00S0OAIApwpaEtVaaqfnxtFzrz1x+pXHYUnmH620pNwCQpuUS8DoqCwDHCLuqhi3Awm5vcZfibXy11PSWv1veNlfr9txSbgAgT3AJeBUVBIDjlboNfz71IH+ua+Ksa3gY1Mrl734BAO0ElwAAOFUtcHPk2zRTrZYAgH2MuQQAwCWu6KYsqPRfuv0BMIOWSwAAFLWOPZQb1yg1TtKWb7x8OAZTPD2cFr7lMzW9NEB3vP7WcgMAaYJLAABM0TqGUSpQU1q2NK03bcvyxl4CgD66xQEAAAAwTMslqEg1tS+lCeWa+88uW0+etWXi1y+35G/8CoDna+0axzp8nwDMouUSFIRjP+Rei/z5/Hfch1L6GQ9wLcGuktoyI10BPJgCvEPpXshaBJYAmElwCQr2PnR5CAfgidzb1iawBMBsgkvQaO+D2Pf7/c/baEpvsUktE85PPdTH6VLryy3XUknoyROA56q15uXeBJYAOILgEjSY8QCd6m4Wvlo5fs1y6nXMYfe7uHyldLXlWioJrXkC8A7h/csPDvcVfz/u2wAcwYDe0CAOBs3ON/570/qQ3jLgdu41zaMVAQ+oAOy5d3EO92oAziC4BAP2Dqrdak/eLW/1Cee3VAZa8wzTA/AuK1/7/XACAGMEl2BA64PnrIfUlR52VyknAAAAcwguQUHcmicXOMkNtB2mzw3gnepylxtDKV4uHp8p/jvV0iheJjegeK6cLXkCAADwHoJLUNAaKGlJV0qTG3spN05Sbv5IOWYEgwSUAAAA3svb4uDBjmhJpHUSAAAAIcEl6JAb9Hrv65dnv775iNcNl/KslT+ef8SbhFJ5ei02AADA8b6fz+enFQLU5cY/CufvOZdWbxHU82a6M62+X2nnu36flYPHjlXubOVza1WuCc+y8jnkWJznTc+m3+/XmEsAwLpWfGhbudLBe6x6bq1abp7HscjbCC5Bg9Sb1Wppt7838fK5t8GF01LrjfPOlas2PfV2uTjfXHlyaWvTS/m3pk8tUyozAAAAxzLmElT0/AoWB4O25VL/b2lLwaM4XS4gtX0urS+Vb1zeVJlSy+XSlqbH2xenLe3P3Hprefr1BYAe7hsAMEZwCQp6m1fX0ubya52WSlMqY2peLigT5lcLCtXmjQykndsHpbxq+0jLJQAAgOPpFgcVcWAj/twS4DhzDIA968t16RspwwyzygMQSnWtLbUMLS0L/CN3Xu3N50izypzKb8sTUlqGkMjND9ON/rDdso6WoSl6uYc+m+ASFKRa5NzpQhh3nbubkS6FR+UP8Pnkx5n7fPJj1YXufM2Fq5TOq15nnWMzy5zKLzcNenodtASHSuvpXX8odU/ce366hz6bbnEwQTgeUDzt80lfSMMuX+HycV5xulxLntr6amWMx2LKlSeVNh4PKVfWlrShVHlq+efKBVDrKgz0W/G8ml3m2nMMbGqBldbjsDU4VCpHK8cwrbRcgg65i/ToA8qedKWxk1ryyC3fM47RjP0xMm5SLf+7P9QC91LrElBKA6TVutLEP6LFy1xhxTKzjp4u2GH62cLjedYYr3Ha1LrCzzyTlktwgrObf2puCrDPdh3d/vnlFsbkzqXeH8nOtGKZWUN4bJXuK2fcc3rubbm0qXNlOzf8+Ps+Wi7Bgc6O0vtVAAAA7qm318KqPxiHgaZVt4F+Wi7BgbYo/lPXB/AEWiXBfCueVyuWGc6iFS81gksAwCukHoxn/aLqgZu3OvK8ivOcZXaZa12G4I5Gjs+e9D2tltxDn0G3OADgNXKDjX4+6TdPxulyb6FUgeTNSudVz7zc3/Fydytzbgwd1wVCtftP7RgqvSm5NU3Piypy62jdplqecT6s7/v5fH6+TABW5xfi91n1O1+13LzHqseocnMXq36nq5b7rt60P7/fr25xAAAAAIwTXAIAAABgmDGXAIBlGQSUmd7UhaFm1XNr1XLzPI5F3kZwCQBY0pFBAEEG3mzVY995y10cdRw6xrkz3eIAAAAAGCa4BAAAAMAwwSUAAAAAhgkuAQAAADBMcAkAAACAYYJLAAAAAAwTXAIAAABgmOASAAAAAMMElwAAAAAYJrgEAACfz+f3+11dBABYkuASAAAAAMMElwAAAAAYJrgEAACfz+f7/V5dBABYkuASAAAAAMMElwAAAAAYJrgEAAAAwDDBJQAAAACGCS4BAAAAMExwCQAAAIBhgksAAAAADBNcAgAAAGCY4BIAAAAAwwSXAAAAABj299UFAICVfb/fq4vwCr/f7+oi8AKOM67mnnI85zkcQ3AJADqFD/8eUs9hn3OEWkXescYZXN/OtdL+Tl2jVio/7yK4BAAdvt+vh7kLhPvcd8BMuWNJCxLO4Hp2PvcTOIbgEgA02CqaHkKv9/v9fB9MsR1L8XGkwsnRXMPuwf0E5jGgNwA08uB5H74LYHWuY/dw5++hVLY7l5t3ElwCgAqtGO4p/MUZRjmOOJt7yv24DsB+gksAUKAScG8qBMzmnOdIjq/7uuv9JHW8OIa4I8ElAAAAAIYZ0BsADpD69bP2S2ProKJ7Bx/NDWC8J09YmUF9uSP3ETauUaxAyyUAyNjTfWFb7vf7/fuv1ty+dV29ZYrXq4k9wPl67ynuI4z6fr///mtJ05L+qDIevQznEVwCAOD1VIyBJ9iCmLWAZCp4efS4U2HeI9dc1+l70y0OAC5Qe8CK5+fSx83kc5+3h81a+ly+reUrrSOXPl7fyK/7BsllBscQK3EfmXcfifO947XgrDLdeR9wb1ouAcCBwqbm4QNw7VfC8BfF1P+ptGG+8UN3avlU+tL01Py4DKV1bPNK5fRAyxWu7BoCNe4j/NqaoQAAIABJREFU7iM916hwn8zYF/H6ws/x9NpyqXSpfOJ1uC6vQcslADjQrAfc3OCpuV+Ke6UqBi3l2fPLcG4enCnVuiKuyNeWjZevpW1dJpfHkyvR/Ml9pL6ueN6TjFyjZrU+ygU0w/WnWoyVlssdg7l0WlKtQ3AJAG6q9kCVmj/r4auUT60rRKqM8XK5rg5wptwxHFeecnoqPam0vRWmuEKtskWN+8jaRq9RqSDP3jLEasdM6/fSEph3rVuDbnEAsLBSl4MZSnm3POzt+WUazlCqdMMbuI/cW+81KtXqZ5s+0r0s7H55xnLbsi0t33SXuxctlwDgAKXxDnKtD1LL5Fo7xOlSzdPj8qTGYUiNkVDKJy5D/Mtl3CUita2lrhN+oeSNct1KNqVWAbluKal0rMV9xH1kptZ9UmsN1euo78N3fD/fz+fz88UAsLojHl7u8oB6l3KM2NsNaHQ9d8uPe6p9zy3HQc+xElfCc0Gg0nlT+jtePpf2qe6+jVeW7+77puSs+8hZ+fcYvUa1dJ9t6e4Wpkt1Q0wFt1N/p/Iq5ZPbvpbtupM7HUtH+36/Wi4BwJ296cEErtBSOZupdD7vPdfP3A7W4T6ytpFrVMv33XpMpFrN5T7n/m6ZP7PMXMOYSwBwE3Gz/tQvdqWHyasqkaVybb9GprYnzgPOlvolPvy8pyJzl/FA9ox7wnrcR57lyGvU3QmKrkdwCQBuoufXwZblj9TTNL2lcusBkquElbewgrs3sHS3oM4TK978yX3keY64Ro06KjhZC4ruzTPOm2PoFgcAwKuNjksUDmycyi+XNjemSRiUSlW8U+vLDWTcOqgycH93GTstNYB7PH803715tJSlVn72EVwCgAO0DHBZGox3m1Zr/p9aPvwcTktNL32Op6cquKlKcm7wzloZamWHu+k5PntbXLROq+XnHFqX+0i6nKUyuI/AdXSLA4AD1Aa4LLUq2P4uVQji1g3xQ3fYhSDVKiK3rvD/WllzFYJSK4xSGXLzAd7IfcR9ZETY9Ss1VlM8P+4qVpufSlf63FqG2nK59fTkybEElwDgAnseevcsW+sik/oVeaS1RJhf6iGwVoae9QK8kfuI+0hKLqCXChjmgnzh/Di4F+c1KziZmx/aG2wUYDqWbnEA8BK5rg/xQ+YR66yVoXU+ANdxH1lHT0AvDES1LDdjn9bySM2vBYha8hRgOo6WSwDwElc+aMdN9Gf+2nxUhQaA/3rqfSRc1v3kvt7e5fHutFwCgIy9v8SmmpGHf8e/rqam55qqh5/DPOJm8GGaMF2pCXycNlemXJP71LxSGeIKw9t/bQaeaeSe4j7iPnKGI1ue5dTWN1IewcFrfT+fz88XAMDqjnqgeNODyqrbekS5V90X7ON7X9sK398KZdxj9e27e/lbyhcHBcNAWy5gmMu7FmAMp+fWm1u2tlytZVppmVJZUmU6yt2Pp5m+36+WSwDAux6AAJjPfeQecmNQpeaVliulb0nbumzrcnvW7bg8hzGXAKDg6YM/fr/fpSsEK5cdeJ8n3lNWv49snrANcCXBJQCoeGJlYLPywJgqAsCKnnZPWfk+snE/gf0ElwCg0ZMqA6tTEQBW555yD+4nMIfgEgA02H6ZVRm4nooAsDr3lHtwP4F5DOgNAB2ufOvIW6XeDAPwBO4p53I/geMILgFAp9TDqF+fj+PhH3gy95TzuJ/AcQSXAGCCVR5YdQEAuL8VrtPuJ0DImEsAAAAADBNcAgAAAGCY4BIAAE2+3++//7bP4fSWZUv5pZZ5g9x+Hc2nlHdqGQDYy5hLAABUxeOrhEGJlleqp9Js03oHND4yIHJ0sCXe1tJ+Hcl71j4Gxhx9Xh2ZvzG02ENwCQCAolRwoiWg1JrXiBUrQalWRbP2ay1f4Dwrnn+CzeylWxwAAENyFahSV6yW4MnbgyNxS6Z4X8Zd6HKtlUrevo8BmEtwCQCAabagxfavN8Ak6PE/uX0Z7p/cvrKPOZpjCAgJLgEAcAuCHsezjwE4gjGXAAAYsidQkWtZ0zIuUa1MW/6lvEt5tqwzlVdr/jUzx6U6Yh8DfWrXhto52DIof891qOcaV3qRw6hUV17WJ7gEAC/iAY4RqTeOzQhIxMGP2pvUakrpW8vfMqhtatmR/XPUfk2tI/wcElhilGOnTe0cbxkfrTXfz+fPYFDqnG/R+/bJVi3XT9YkuAQAQFUpSBEOLp1LF6eZrZZv6zpb39YWr29WC644z9Z58d8qanAPrUHm3vlnneMzrye5vGYErbie4BIAAE1Kg0fX0rUu2zovFAe1jq6ghAGzkS4uufxmzpudB3B/YZCm1EKotfVSnGdKHACvddXjuQzoDQAv4gGPpwrfrHbWcZ5al3MMuFItsLQnz1jqjZbbOlp+dOBZtFwCAKBJ6hfq1hZDPYPDjgwaO2tspr1qrZpy5QmXHy3f0fsY2OeMbsGplktndzmrtaDimQSXAACoKg1C29JaqHVw2KMrIner6PQO7ltyl30M/OnMwNLn8+e5v/ctkWe2CmVNusUBAFCUqoSMVpJaB8s+QqmitTe/WcvPqHxeuY+BP82+9vTmG3Zdy3VbazESjCq9iGAj4P0MWi4BADCkdYDXeJlSRWKkG0ftTXbh/FrFJvdWu9Kb8FL57qko1bqvhd3fUl3hjtjHwJjctSd1bapdu1KBpJYBtfeWu3Qt6V1froUl6xNcAgBgmpYuWC3jcPSO1VELpLS+MW00n6O7u4Sf46BS7jXls/cx0G/vNSU1v/V6dkSantaWZ14vuZ5ucQAAAAAME1wCAGDI7MGn+ces/WIfA3AW3eIAACg66o1jpeBHLf8nBE3OeJPbnn0MJY6dvCdcn6CX4BIAAFUtg1mXBr1uGRy2dWDYoyq1VwRbSvu1Z1789959DIw58rwSEObOBJcAAGiyZ4DXlmXfWmkaDaSNDHb+1n0MwLGMuQQAL6JiCcAMun4BIcElAAAAAIYJLgEAAAAwTHAJAF5ENwYAAGYTXAIAAABgmOASAAAAAMMElwAAAAAYJrgEAAAAwDDBJQAAAACG/X11AQAArpZ6i1447ff7nVkcoIHzlqdzjLMSLZcAAAAAGCa4BAAAQBetZoCQ4BIA8HqlSpIKFNyT85anc4yzEsElAAAAAIYJLgHAi/ilMy+1b+wvuDfn7XVSg00zn2OcVQguAQAAADBMcAkA4P+Fvwb7ZRjW4Lzl6RzjrEBwCQBeRDcGAABmE1wCAAAAYNjfVxcAAOBOdDmA9ThveTrHOHcnuAQA8P9S3QY90MO99Z63Yfrf7/f5fr9LnOdHlDOV57Z/Vtgnb+HexAp0iwMA+Py3QrX9C6cD99N73m7BlO3fSuf3EcEEr7m/v5FjPJ63TZt5vNfyG13XEedkKs/Z+wPBJQCA7C/1AkxwX73nbaqVjkAKdzZybyoFDGce77W8RtcliLouwSUAgE/+QbPWvSb89TP8/8hfSv1iDP8YOW9LaVMtPOJzPPd3mD7Ukl8tn1wee1qvlMrFfYwe475Lzia4BAAwoNS9ZkaFt8QvxjBf7pwOj9fU39tyW3AmXDbMM84vnFfLJw6AhcuVtiNVjtS2pJZhbbXvMhdsbA2EpvKqfR4NeAqirkFwCQCgk+41wCYXsNnkKrOla0jr9SQXvC1VoGcFp13z7i8XYEoFUnNd58L5qQBkKYCaW1c8PVxXarkUQdT78bY4AIBP/k1MPQ+gueVLD8fxsuHDedx6IbWOVGuI1Od42Xh663K59fbkqVLKLDPO29I5OsPZx3u4PSrQ65txjLeK7zstx+6M43sk4FkLELXk6fyYS8slAOD1SgMAh/N7pYJD8bxalxm/GENa73mbOvaODiylynV1ns6/dcy4Nz31mlu7T3E+LZcA4EU8hOXlupLs2WdHL+sXY96u97wttQTsmZcK8ub+zrXgi+eX8onXVQou5ILQreVIbVfKmYG5N5txb+q55va0WprliGPN8Xk+wSUAgP+Xqtj1eMvDrG433EnveVtKMzovnp/7u/dzKUjWWpbRcnAfPcd4KliZyq/W9bklfW56KXCZWra23JVBVNoJLgHAg9Uq/h6oxqR+2V31AfXNvxjnuituVtgGOIvzZQ2tAcneQGpPoLN1XXsDnoKo9yK4BAAPVxo3h3GlX35z3VzC+a2/+PrFGLgL9xMg5/v5fH5u6gCsTiU1L7Vv7K8y++cdtOx7Fuft8XL72L4/h/28ljd9X9/v19viAAB4pz3j6wD/eFMFGsgTXAKAh+t5SwwA5LifADmCSwDwMn5lhv/pGbgW+C/3E2AjuAQAAADAMG+LA4AXqL39C96s9/zoef16qgtR7znYWjbnOGdwPwFStFwCAIAOW4W6pWIdpt3+9Y5Z01qBV9EH4CqCSwDwEiqeAMzgfgLEdIsDgBdRIYC0K86NsGvRNjByrctdPL+nix7M5HgDQoJLAPACM8Z9gac64/xIBYG24FAYWArXm3oTV5wutRwcyf0ESBFcAoCHSw28GlZo4c3OOj9Kee1Zj/OYM7mfADnGXAKAB8u90Wf73DuwMDzJEefHVtE+8txqGRT8jHLwLu4nQImWSwDwcLlfk0feWgVPM/P8uFPrjbuUg2dxPwFyBJcA4OXeXiFQCafXds7E505pAO5U4CmelxugO5VHboym3Lre7O3XuDPZ13M4f1mR4BIAvNzbH2JzXT0gp+dY6R1rqXXa3nK9hUDbPC2BI/t6DvclVmTMJQB4uFyFwC/M/0i1GOE9Vj0/BE3KDDJ9jFXPl9W4L7EiLZcA4MHiV51v/Cr6J690f58950eq+9pRcq9+7ylnavtK0+N1rcR5fAz3k/O5L7ESwSUAeLiwQhBP57/8Uvw+e86PM86hXEV+W3/teE2lyY3XVBozCj4f95MrCDCxCsElAHgBD6WQFw6cfadzJVWe0QBoy7bdbftHPGEb7s7+PZ8fPliBMZcAAAIqTvQKW3KkWnVs01JpUulrcsdovJ54mdJ6njLGi/MX4BqCSwAAsEPc8ikM0oTTWtKPCvPK5TfajQ64nsApdye4BAAAE9Qqf6kubgDwBIJLAACwkD0ti7RMAuAIgksAADBBLWiTGoupJBUImjFgdWl5A2IDMMLb4gCg01bZaxkgNzc/92rx1PxaWWoVxdF8e9KPGlnPWWWDXuE5vx2fqWml9KU843TxuE6pdHGalFz+nM/9ZR73FziX4BIAdCpV4uIK3ZY2flANp6XStL42vDa/tN6SI7vOpLa9h2493Fnq/Cqdc63nY8v0nnWnBhjneu4v+7i/wHV0iwOAHVorfan5Rz7A5h7yPTjDPN/v97Hn05O3bRXuL8BKBJcAoNGdKltHjYuS28Z4evg5nl5bLpUulU+8jjvtf/j9fv/+Kx3XKb3prxBuH8e70/XN/QUYoVscADRIdUk4Yh2bKwbczW1jPD2sUMdjvYRdMErL5bpT5NLlloM76D0uHceE3F/cX+AJBJcAoNNRTf9bHmzPegCOtzG3vbVxW1r3U8v4Hx78gadzf/lvutTfteVK+aS4v8AcgksAcGO5gV1zacJ0I3nnjD5473lgb/k1uWcbAPgf9xf3F5hJcAkALtDzVp3S59rAqrW3CPUa/YX3qF+GPfAD/Jf7yxzuL9Dn+/l8fk4cAFZ3RrP2VBP81K+98SufU3Jpereh55fXlvxz2xiOeRGnS42JkVsuXDbuGlFKP2t/tdJN4p1872tb+ftzf3nP/WWPlY/xN3rT9/X9fgWXAHiGN93A3+aK79bx9E6+97X5/ui12jGzWnnf7k3f1/f7/fx1dSEAAHLe9GAGwHncX2AuYy4BQKOW5vJXNal/2kNyqvsCwFO5v5zH/QWOoVscAI9w9MNvalyGUgXAvfUcR7yy+yz/196dLbtqK1AAhFT+/5d9H25IFEUzo6C76tTZxiBkG2xYSMI28jz23fPZZ//L78u72MbZfGl/XddVyyUAYG4zHrjNfPIBe9lneTvbOF8kXAKADkc2p4/valO6Y02qO0TuTj0tdxaK553xQBjgTfy+ADMzoDcAdPj9fv85GN9T1rL802x6K3N7HK5rmzc+SN/m2aSWjaen5nXFEuBefl+AmQmXAOBmrVd1UwfzPVJXkdd1deAP8FJ+X4Cr6BYHADv03L3nrjv9hOuLTwC+1l0h1R0kPKkqvR+1z+/OzxfeKLe/7i2n9/m7+H15j9bPJ7eNl6bH5fZ0XWyp854yWurb8zzPJlwCgB1aD36OumPI6AlWrYvCF+5o0jPuSEpr9463v49whdL+2mvWfdfvyzu03g0wt42Wpqf2kdS6eu5IuEl9nntC3lyZufmYj3AJABq1XFELuxWESgeS4YFa3JKmtK5cObWrluFV5a8MuJo6GB4dC6R0oK4LCOx35P6aKuOJ+67fl/fa+/pz22dPuXvqcEY4+OR9kXHCJQBo1HJwtedgL3xcKqe0XG7ZXHkO+ssncaV5gGvVuueEYcZswYbfl2/bG6ycGczUWiuVWgHnukzyTsIlAIBAS/eB8GD7610+7nDmle2zr5rbVvbL7aNxqJRr7WHf5Un2bodXtPTJ7S+l1kctQaV98V2ESwAATGfGExHdPeDbRsY+qolbB/XW4QyCo2/64+4KAMAMHBi9k5N9mMdb91e/L99QGsh7+7c9vroOLYyHRI1wCQB4vdRB8d6rqa7IwjnO2F9T5dt3uUo8sPpm6865/dumXVmHHr3jftX2M/viu+gWBwB8Qsudjkp3RErdfSlUex5oV9pfe56L/7bvcrVci6Ta9hb/HtXCoVx4VapDa71Lg7bvufvgyDp5rnVZlp8PDoDZORD5plk/95nrvYnH1Nim1ZZtveNXqbzSiUlLHWpl1+ZpXVdt8NvcOke3jyPf47PMvO3PWG+uN+u2Mmu9n+xL7+m6rlouAQBQlxqIdtMyFkdqnjhI2TPYbW39LWW3rr9lXa1K72uvs99jAMgx5hIAAEUtt5XuKStn7xhYe54/cl2tjnxf43JzBEkAnEHLJQBgau5ec5+RrmWt3b7ObFGTK/uI22enxu3q1dqtLdcl8QnvcW298Ga2cb5IuAQATOvq8IG6lm5XtfDj7FtxlxwRLB0l917GoVJucN+73uOSM/cr+y1PYBvnq3SLAwDgUeIA5cqyR1sezXbSd+Z7DMD3CJcAABhy9ODTdwsDotGAafu3PR6txxGe+B4D8E7CJQAAilIhxREtdWZq6VOztQTa/m3Tasuc8b7G6wCAsxlzCQCAqjgISQ06nepSFg9C3TMOUE8wkis/182tNpZRbp7W19KqtM6e5+K/z3iPASBnXZbl50cFgNnNNt4Jz2Z7erZZP59Z6z0L7y9vZxufy5c+r3VddYsDAAAAYJxwCQAAAIBhxlwCAGA67oIGAM8hXAIAYCpnjWHxpfExAOBIusUBAAAAMEy4BAAAAMAw4RIAAAAAw4RLAAAAAAwzoDcAAAC8SO6OmlfdtGBbf8/6RpbhOYRLAADAdFInz+E0J6h82e/3S94B88y7YoZlb+vvMbIMz6FbHAAAAHyAAIezaLkEAHyeFhAAPM0Vv01xV7TwcdgSKW7xlFuu1loqrr/f2vfQcgkAAJhO6UTUSSrUbaFPGPLEYdK6rv/6u7ZcLljKzZdbjvlouQQAAAAf1DLwdyr4ae1aVwuNzhwDimsJlwCAzyuNQeGgF54rte/aZ3mLK36bRsvZs/7cYOMh3eXmo1scAAAAfEAu1Bkd5PuswcG3bneCpXkIlwAAlvSV0Zbm/PGB9TbtyAPuWnktz4+uF56u1n0HZjby27Qs/x5gO/wX7y/x9HC5uKzt79RyqfWWykm1Xkotwzx0iwMAGJTrknP0GBK1W0e3PD+6XgDm0/r9Hc9XelwLckvPt9THb87ctFwCAPjLaAsIV1kBOMsbW+cZyPt9tFwCANip1lop1RUgfBzOk3u+VF7quVS5pWVzdUz97YSAp6m13oMvi38H7izz6Lqc8doYo+USAMABcie3Wxiz/QvDmVS3gXD+lFR5qedSB9y5ZVPrTP0djrUBwBzOCF72dLc+uts4z6DlEgBA4KoD1TBIyrUG6q3LEXUvleEgHuAevn95OuESAMBfUi1yeg7oteoB4Gijv025LmO5lq1x2aVu1qm7wKXKyy0bt4htqUdq3UK359AtDgBg+feBb9hsvzcsGgmjWsZquopwDOA5Rn+bUt2kc9NTXaNL3axT4VCuvNyy67r+p6t1rut23JU817Wce2m5BAB8Xu7qbnwAnFuuFBD1XmXNHYyH60mVVxsovHXZ1HLh681dbZ5RboyszeyvD5jb6G9TLNfSKDdvapnUPKm67V22xRt+f95IuAQAsOQPclsPkkvTe8cxqi3fut49yxp7KW9v98nR9fWsQ0gG7zDy2zRaZii+mNBjz7I5tZa+8bp8711PtzgAAOgQXtlPdTs5a32tSncUBNjUWm/OJu46yLW0XAIA2Cl1NbV0BdXV1WcYaZU2g5nrDhwj9f0Wd48udY0udaXLjefUs2zu79LvY6r1Ukv3dK4hXAIAWPIHpi2DptbKettYReSV7mqUmx6eMLUEjyPd5IA5jf42Lcu+LtSl5UfXkXt+zzhMvgefQ7c4AODzcmNDtJzEjxzYztzt4G1GT6iWZfl7QN3w5K/0fxwwpq7Y17qz5VoMAO+z57fpjVyceTYtlwAAln/ffSeefvR6lsVB8hv0DoqbW25kTKWeeW1nMK+rfpt61MKt0e+dWist32XPJlwCAPjLlcFPy51vuEZqvJEjyjvrs20dwys3NkmqDOC5nnZRotZycrSOo13seAbhEgAATCjuXpd6rjYfABxBuAQAAB1a7k7Uclej+HFuQO/ccrUBv43JBN8Vfk/UWjGWvndqNxqIv49yj+Nlc3VI/S0Yn4NwCQDgBg6Yn6Xnsziqy8foHZt67sIEfFM4VlN8R8pU99nc+HCtdz9NheQt6yqFSqW68TzCJQCAHVIH0bUrweE07pdq4bP383EyBDxB6/dQKYDaW/ZoGb5D5yJcAgDYoWcAUgfKz5PqYhZeMT+ivNL0o7mrEgB3+OPuCgAAwB1yQUyqpVmr3MDZV4U9QiVg1B1d0IwN9x5aLgEA8Fm1AbkBZpTqsh3fFGBZ2sZwS83fewOC3LKp5cLXkBrfiWcSLgEAQKfa3ZXix/EJUzhfS3mpAXBTZTv5ApalfCOA3nGO9nT/bl3W2Evz0y0OAAA6hHdFSk1LhUwtd1SqLR9Pz/0PAFcTLgEA8Fm5rm+tXeLibh61O8+NBEC1ZXQXAeBuwiUAAD4pN3D3yB3XUq2ZztQyJtQWdhk7CoCzGXMJAIDPyrU4ag2Jntxq6Kn1AuB9hEsAAHxa792IcuMfpQbtDsvde9el+O/UbcNTywDA2YRLAADQqeeOSi3z7LnrUu88AHA0Yy4BAMCEtE4C4Cm0XAIAgE6pbmxXrSvV5a62bKrrXGl6SIAFQI1wCQAABlwRuuTGVMrd6S6Wuqtcbqym1OtxpzkAWgiXAIBpnXnie/ZJtdYg1KQCn1RYNFrWyDx7nb1fnVm+fZYWtnG+SrgEAExtxoNhrUHeJWxN1NINrTZ/TW7eUle9VGulVJlXBEz2Wd7ONs4XGdAbAAB2iIOZMDQKp7XMPyosK1dey3qOqAsA3yNcAgCAA9RaK6RaEwHAGwiXAABgIntaFmmZBMAZjLkEAHxOagyc1vFvct2NoDZeUesd2jY9d3XrUQqYrhhzqVduf91TTlgeXKU0Ltr2fM93SKnc0rpq9QjnKY0f18s++G7CJQDgU3K3dl+WvjFpjj7hZ36pgLIUWrYEmvE2mdp243A0nC+eJ2XvCeOZSvtrL/sud6pte7VtuzUQzoVCvYP2p34P94S7ueXtg+8hXAIAPuPIW7tDSuokqdY6aaTM1PSedacGGH8a+ytv0jImW2nbLg3U36sn0BH+0Eq4BAB83owtOrhfSzfKWT05wKl10wk/lzd/RpATd/cu3a2yp6yUUuvf1D7JewmXAAASerowOGD+nlL3tJre+e/w1HqFcvtoHCrFQZl9ly+ohUI9Xdxy8+b2wVyrw3C+1HTmJlwCABjggJhN77Zg27mX95+7nRUsp8ZWuiPELrWc2p7nff64uwIAAHd7chcg4N/sr8zsymBpWY4bp8x4Z9QIlwCAz8h1kXEVFZ7H/srbxAHQneWO7Es989/Vaor76BYHAHzKFbd2B45R2l97nov/tu9ytfC3I54ebq+lcYzi53PbeO33K5zWUt/auE1Hlsm8hEsAwOeccWt34BylfW70Obha7Xdn5Pne7b+35VHL9J462CffTbc4AAAAAIYJlwAAAAAYplscADA1d6+BudhneTvbOF8kXAIApnXW+A0GG4VznLlf2W95Ats4XyVcAgDgUDNftZ+17k44AbiTcAkAgMPNGHbM2ipg1kAMgPcwoDcAAAAAw4RLAAAAAAwTLgEAAAAwzJhLAADcJhwv6Pf7/T3u0Ta9NAZSap64vNy0Geq9TZ9xHCgAvkXLJQAAbrEFJ9u/3hAoNc82LQyWcut4cr239QDADIRLAABcLtUiZ7SFTimEObrVz1X13lMuAFxNuAQAwGPkApV1Xf/+l1rm7lY+s9YbAI4gXAIA4NFaurY9MaiZtd4A0Eu4BADAJxgcGwDOIVwCAOAx9rTiKbUCOjtYOqveADAD4RIAAJdLBSpHBECp5cNy94Y4V9YbAGbx590VAADgm+KgJgxYtulbcJOaL54nJZxnpnr3zAcAdxMuAQBwm1xoEk9Pzdey7FmhzNn1Ls0HAE+jWxwAAAAAw4RLAAAAAAzTLQ4AgMPNevezWesNvE/q+yg33hvcTbgEAHyeA/hjzfp+GTgbAMYIlwAAgOkIhXm7+I6T8XPwJMZcAgA+r3SQ7gAeAKBMuAQAAExHKAzwHLrFAQBwqbjr0uhYR1s54bKpblFHd5W6uv7bdIEJfE+qa5yYCPjLAAATn0lEQVTvAp5IuAQAsDiAv0ockuy5O1vuMwvXkVrfns/16vrvXQfwTVeO1ZQKyu/wlHp8lW5xAABcIhXsHN2SKHbkScYd9T9qHW+Vem+8X7xNuE23bt/bfL/f71//zgirn7LPPaUeXyVcAgD4S+8B/Lqu/zlQ36YdeQBfK6/l+dH1XiFupRO/nvBx6rWedcLUavb6A9/h+4azCJcAAAaVWk0ceQW1Vtbe549ebtTWMii+wt4S+j3hhGn2+s9qpFUHzOasbbv1IkktNG8pr2XZ1nrEgb3vz/sJlwAAAnsGZubZDIoNzKjW+nFPuXEYHk4rzZca165WXm7Z7TXllkstm/uf+xjQGwAg0nuQWrtjWOruYvG6wgPn2t3NSs+nDt5Tj+Nlc3VM/X30QfxRZZZa/5wZLF1Rf8q8d7xV7q6SR33vtIxZV9q/ai0H9yzbwkWD59ByCQDgL2Hz+t6rw7kD6NTV19yV1vD5UlCVG5y1dIW4tGxqnam/4yvLvVLLHn1ikAvjUuHaSNl31J823jveJvU9Hj4+IlANfxNK9ajNc8ayOS2/Q7rLXU/LJQCA5fyrw7EwSMqtY6QF1RH1Orv8XOupnudSoVpKalyPPa6ufzivK/Rpqc+25X1KtdZ74/vb87paWphwraPHacttD6npM+8Ts9Z7ZsIlAODzSleHewImXXPajAZYrScLR3S1aC3/qOdK8zlJyhsNhePn37zf9mw/uZBt5pDhq3LBei70TnWBy3WLq7WY7V0293epC3hqWxXE30u4BACwHHd1uGf+WmuJOw6QHZQzi9FQODVdMFz25pZdbzUaZvdMa52ntmytS3Yr2+e9hEsAAINarpLWrr6W5o/H1Shdzc1N7102tVz4elNXmeEuR3YZyrVkiveJeH+J/87tI7l9LLVfllp05F5j6XGpnjxbKST9Mtvw86zLsvx8KADMzkEGe/R2oeGdfM5zGd1vR7rMlbrubH8vSz7EaVmupZxS/Ubq2fP+2D/ukev6GU+7u07x8yN1a1nu7tfe40v7zLquWi4BACyLq8PAPrXuPK2DZfd0C8p9b5WW+8rJ7luE3Tzj6XeptQwcrduernfc74+7KwAAcLdUl5PwceuV1Hha6oSgthzQLrcPjexbZ++P26DHe0+OjQ/1PeF2c8Q2BGcQLgEALP8OmMJQaDRYCk8kc/MA40ZD4dQ+eWX3lSv2/aPX8aXuPW8R/o6ltvf4+fhiSO351Hylx611qNWd5zLmEgCv4MCXI/VuT6UxWnLlzTRuxFf4HplT6uSz5XNMDdrd+1xqvS0Df6fW0ToYd1iP2vdKqSteaSyf1Pzcb+S3aVny43+FZY5M38qO69ZT5p7xwZ5u1nqPMOYSAMAN4oNzYFxuoOvW5Y58Ln6+NH5Sz+PW11Urs/bcV06Ev6Rn28mFQnvLHi3D9jgX3eIAAC70pSuZwDl8jwBPo+USAMBFnBA+S20sLJ8VT6M7LWe6owua38X3EC4BAFzozoGEgbn5rqBVOCB2aiykTUs3z9T8uenxemvLppYLX8Not1euJ1wCALhIavBdB8sAHG10DK+esbha5m1d1thL8zPmEgDADqmrrdtV2e2fA+NncjIDAMfQcgkAYIeeK7oj8wAAPJ2WSwAAfJbbsQPAfsIlAAAAAIYJlwAA+LTWgW4BgDThEgAAAADDhEsAAAAADHO3OAAAPk93OAAYJ1wCAODT1nX9zzRhEwC00y0OAIDP2oKl3+/3979wOgBQJ1wCAOCTwmApJGACgD7CJQAAPivX/U23OABoZ8wlAIBGWrJ8j8/8eQR/AM8jXAIAqMh1n2JuLcGRz/x57I8AzyNcAgAoWNfVSeyL5T5fLZaeKx4Ty/4JcD9jLgEAZAiW3i03cLfQYg7b3f0EgQD303IJACBBsPQNWzgRBxQ++3kImADuJ1wCAODTBEkAsI9ucQAACQIHmIf9FeBewiUAAAAAhgmXAAAAABgmXAIAAABgmHAJAAAAgGHuFgcAwFRSt50/c0DnbX096wjraLBpAN5OyyUAAKayhTW/3+/vf6nA6ej1tVrX9bK6AcATCJcAAOBAWioB8DW6xQEA8Bpxd7RcF7rUfKnppXUIkQDg/4RLAABMKRUEhUFR6vG6rtnH4fTtuThAipcVMAGAcAkAgEm1BDupAKj2uKXMnnkFUAC8nXAJAIBXSbVCOrr8UK4rXaolVK4MAJiZcAkAAAaEd4XLPVebDwDeYF2W5eeHDoDZ6XryTG7Bfr0v7AetLYBqLYdS5bRMqw3onRtEfBb22+vNtH1QN/M+ZFs8zpeOTdd11XIJADjXjAdWsx4QznxC02P0s2kZa6llWm39M247sRlfg/2WJ7Et8jV/3F0BAAA42qxBAwDMSMslAABeI9dlrdaV7ez1A8CbabkEAMBr5AbOvirsESoB8EVaLgEAt0oNltwyaHK4bOvt3o9uVXJF3eMxMIQX3C233Y+Wc+X+e3Xd7b+ERm9GcGQ5rctCL+ESAHCbnrt5paTmyZ0wHj0GzxV1L63j60on8qnH4fy9wUDqcwnn/dLJ2pHb5NX779V1t/8SSm0PqW26tp3sKad12XD51vC3xRll8hy6xQEAt0gd1I4eWPYejO91Vd0daKdt73/qJCnVcix1wh/OF04rLR9Pz/3/Vkdu93G5vesdWcfVdX/79kCf1u3hqLtR7u0eXFr+qDt2HlEmzyFcAgAepXQVdfuXWiZ3khcGA2e3HDi67nEZDr7/KzwxKb3Hqb9715Hz9c8mDvnizyF8nPqM7tx/z6x76OvbCOe4Yrs6Y7/Tiu+dhEsAwOPlWpaEWk5QW08Ej7S37rRJtWY6U8tnVgoV36jWAiz+O3T3/ntW3eEsV21zte07/p6rhbQtZTIn4RIA8HpaDLzXk09QwrCCcd4/3uaIFkd7A9eeOuTWkwplc93cUo+f/P1NP+ESAPAoRw+ye6WZ6z6TsJtUrltc/Hc8T27ZeHym8P/47/hkKrfM2x31Wu9qWXgE+y+tntBF8uw6pMa04/3cLQ4AuEXuxPyIq7lXjK10Zd0dnP/X6GC1pa5NtWl7yn+Ds7b71DqOdmfd7b9s4vD6ju1itA5n7JtC2XcRLgEAt4kPLHMtQHLztVwZLa3j6XXn2b742ZW2+57n4r+v2H+vrjuESq0acy0mU2FoalD51nL2tqzsCYNSge7eMnm2dVmWny9EAGbnAP+ZZv1c1Pv5zggMW9dVOrnLLZsKH1PT45PAWvlnmHU7Um+eYtbPtOU7KNcVOJ6vZ95Z36+at76ulHVdtVwCAGBOVxy0506OUidgKbkwqnTS1VM+wBlauxCXvodb5/1KAPN2BvQGAICE1FXn0ZOglhAKAGal5RIAcKpZW17MWu8viu8Gt/0dP5+aJzV/TW7eUveQ1vFHnmLW7X/WevM+tkW+RrgEAJxmlhPp2EwhAP8EN6m7IKXGECnNP6rlTmSzBExPr1/ODO8t33DWdmgb58l0iwMA4BVa7krUMz8A0Ea4BAAAHfZ0d3HbbQDeSLgEAMAr1EKb+PmRO70d0S1FiykA3saYSwAAvEJqgO7SoN0tA3rHAVNqoPBwfKd4vnienNb5AOCJhEsAALxGKpgphTUtQU4peBpdt/GfAHgT4RIAAFOqtTqamXGZAJiJcAkAgOmUuqfVzNAF7an1AoAU4RIAAFPrDWIENwBwLHeLAwAAAGCYcAkAAACAYcIlAAAAAIYJlwAAAAAYJlwCAAAAYJhwCQAAAIBhwiUAAAAAhgmXAAAAABgmXAIAAABgmHAJAAAAgGHCJQAAAACGCZcAAAAAGPbn3RUAALjbuq7Fab/f78rqAABMRcslAAAAAIZpuQQAAAAPo1UtM9FyCQD4vNIBuoN3AIAy4RIAAAAAw3SLAwBY/t9CKe6CoNUSPJcuQ7xd6ncpfA6eRMslAAAAAIYJlwAA/hJeCXZVGIC7pX6L/D7xRMIlAABgOgbiB3gO4RIAAAA8lFa1zEC4BAAQ+P1+Dt5hEroMATyDu8UBAPwldVceJ6oAAGVaLgEALP8ES1vLpS1Uyt0GGngGXYb4Aq1qeTotlwCAzwuDpdDv91vWdV3WdXVQD8AttKplBlouAQAs+QN1B/AA3EWrWmYhXAIAAKYVnmRvLQ3hDUqtasPn4QmESwAAwJS06uDttKplFsIlAIAlfzLqJBWeSasOgOcQLgEAn5c7Gc2dvALPoFUHwDMIlwAAln8HTOG4LU5SAbiLVrXM4s+7KwAA8BSCJACe4vf7/X2xI/x9cvGDJ9JyCQAAmJJWHbydVrXMQsslAABgOlp18BW2ZWYgXAIAAKYUBkzxdACuI1wCAACmJUgCuJ8xlwAAAAAYJlwCAKYTD2wa/n/EQL61ckbXYZBhAOCNhEsAwFS2wXu3f2Fgc1T3mFo5o+vRfQfgnVIXJeILIWetJ35+tFzYQ7gEAEwjvivUsghsALhf6rdom3bk75SLHzyVAb0BgOnlDopTrZrC25RvYVWp9VN8W/Pc43jZeHq83rgOAMzPdzpfpeUSAPBKue5zYSgUhjupbnbhc/HypXWE0zepv1PhFjxdbsyztzmre9Fb3y/+r/adntp/4q5utedT85Ue17rrlf6GVsIlAOCTWq4sH3H1uVSGq9vMphTGvs0Z++eb3y/+kds3UvtPruucix/MRrgEAEzPwS+cz5hndbUTcu8XKanwp2WZI9Z7Zvl8i3AJAJhG6qTt6eNbCL54u7i1REsXn9Tf4fyhni5DuXJqXZF0E+JoWv3wNcIlAGAq2wH79i81iHbYeiCeLz5JzM3XsnzLsqnlWk6oYTa5bjg93W/ilj+lrj9x955SOXHXo3hfPbqbkGCBZelr/XPHDR5soxzJ3eIAgOnkDr5buuy0Tmudd09dWp6Dt8uFOpvWLma1cuIye74LWsoMy+Z7Wrq1xaFjbZvKzZ+bnrr4UVo2d9Elfh1PbyHMMwiXAACAYWefeB5V9tktQ1JlOyn/jrMuNLj4wSx0iwMAAKruHvPsihZBWh0BjFmXZflJIwGYnavDANcodetpfS4Wd9XJ/Z1aR+5x7Rbtqbql1lGqZ+l1t04D3ulLx6brugqXAHiHL/2AAzDO7wVwhS9916zrqlscAADwDV862QO4kgG9AQCAV0t1ZQPgOMIlAADg1YRKAOfSLQ4AAACAYcIlAAAAAIYJlwAAAAAYJlwCAAAAYJhwCQAAAIBhwiUAAAAAhgmXAAAAABgmXAIAAABgmHAJAAAAgGHCJQAAAACGCZcAAAAAGCZcAgAAAGCYcAkAAACAYcIlAAAAAIYJlwAAAAAYJlwCAAAAYJhwCQAAAIBhwiUAAAAAhgmXAAAAABgmXAIAAABgmHAJAAAAgGHCJQBe4ff7Leu63l0NAAD4HOESAK8hYAIA4G7rui6/3+/ualxKuATA6wiYAAC4wxeDpWURLgHwMr/fTwsmAAAu99VgaVmW5c+7KwAAZxAwAQBwpa8GS8siXALgxb78Aw8AAFfRLQ4AAACAYcIlAAAAAIYJlwAAAAAYJlwCAAAAYJhwCQAAAIBhwiUAAAAAhgmXAAAAABgmXAIAAABgmHAJAAAAgGHCJQAAAACGCZcAAAAAGCZcAgAAAGCYcAkAAACAYcIlAAAAAIYJlwAAAAAYJlwCAAAAYJhwCQAAAIBhwiUAAAAAhgmXAAAAABgmXAIAAABgmHAJAAAAgGHCJQAAAACGCZcAAAAAGCZcAgAAAGCYcAkAAACAYcIlAAAAAIYJlwAAAAAYJlwCAAAAYNgh4dK6rn//a5kez9Myf6mM1DpTy9bqU1o2V4eW1wgAAADwVn/uLWBd1+X3+/3ncW56vGytnHi+nrq01LNl2VwdessAAAAAeJspusW1BDa5YGebXguOSsu21gEAAADga24Ll45s5RO2lurtnrZn2W25sBwAAACAL7klXDojiAlbKI0GTCPLproAAgAAAHzF5eHSWUFMT5lxHfbUJ2z5BAAAAPA1uwf0HlG6I9sV6z66O96yaMEEAAAAfNPlLZe27mfhINtnBTJ77kAnKAIAAACo291yKe4SFrfkiaf3lrMsS3XQ7JZ1hWX0LpurQ+9rBAAAAHibdVmWn1AEAAAAgF7rut5ztzgAAAAA3uGwcKk0hlHtue1fadreuuXK2rOOnnoe+XqO8rT6AAAAAPM5JFyqDX4dj00UPxf+H04/qrterW57y20p48yuh6Mhke6QAAAAwF6P6xbnLm0AAAAA89h9t7hUGFS6e1wpOCo9v5W5PR8+jpeL582tI1dmbj29csumptfWvdU7V+fU6yqV1fI63QkPAAAAqDm85dIWcvSGEbVgaSszFa6E01PzxuXkgpS43qWyWl9PvGxqejit9hpz88Tz1sqqvc7RzxEAAAD4lt0tl0p6golSy6aWMZtCPfPGy4WBykioFK4rtexIWHNEfWrrT5UrYAIAAABqTg2XeuUCplyXr1I5I+sOy4/rMtpyaWTZK8vcpAZUD9cjYAIAAABSTh3QeyQAOaJ1zsj6jwxRjg5+rhR2i1sWoRIAAABQti7L8tsbILQMqJ3r8lYaXDo3LRaPLVQbqLsW/uQGta49V6tzbjDtVB1bpsVlti6XqkdLGQAAAAChdV3PCZdG5wEAAABgHuu6HtMtrtYaSLAEAAAA8E6HjblUCo8ESwAAAADvdOqA3gAAAAC8m3AJAAAAgGHrsiz6rAEAAAAw5H8cP02bn56TKwAAAABJRU5ErkJggg==')
