# Supplementary material for: Identification and functional analysis of non-coding regulatory small RNA FenSr3 in Bacillus amyloliquefaciens LPB-18
Source: PeerJ. 2023 May 15;11:e15236. doi: 10.7717/peerj.15236 (PMC10194069; doi:10.7717/peerj.15236)
Supplement: Supplemental Information 4 [file peerj-11-15236-s004.zip › KO/CK-vs-T1_map/map00402.js]

getPicJson('data:image/png;base64,iVBORw0KGgoAAAANSUhEUgAAAfQAAAJ6CAYAAADehLC/AAAACXBIWXMAAAsTAAALEwEAmpwYAAAe+0lEQVR4nO3d65KbPJguULQr93/L7B8zZBR9khAYbPGyVlVXYgzi4G4edACnZVnWBQB4tD/LsizrKtMB4KlSSsv/+/VGAACfE+gAEIBAB4AABDoABCDQASAAgQ4AAQh0AAhAoANAAAIdAAIQ6AAQgEAHgAAEOgAEINABIACBDgABCHQACECgA0AAAh0AAhDoABCAQAeAAAQ6AAQg0AEgAIEOAAEIdAAIQKADQAACHQACEOgAEIBAB4AABDoABCDQASAAgQ4AAQh0AAhAoANAAAIdAAIQ6AAQgEAHgAAEOgAEINABIACBDgABCHQACECgA0AAAh0AAhDoABCAQAeAAP78egP2pJR+vQnAh9Z1/fUmQHhq6AAQwPQ19I0rfHgeLWzwPWroABCAQAeAAAQ6AAQg0AEgAIEOAAEIdAAIQKADQACPuQ99T+1+1/ze9d79sOu6/n2/dr97vmw+b299tXX23m9ta22ZvW2srbO1DyP721rH3v6MHqfe+kfX1Vt+9DNtHavRbWqV21K+P/r72tqGo/u0twzwLGECvXYyyl+3TlZ5sPUCqFx2L0Ra6yrLqM139sQ6ErDl8WiV0zuWo/vTO+a9fRtZ/5Gy98qqXQDsre/M70pt+dHfgd7v7tl92lsGeJbXN7nvBfOIkfDb1tU60fbKK6ePbOPoBcEnZY1uy1XL7Tm7naPH6czvSqvsK2rBexdFV5YHzO+1gb5Xw+oZCe8j8nWeLe/sNt0VrrOut6VVQ95b5hf7cKY5fpRQh+cK0+S+2TvZjdaqRkLxyv7GvXWONGWf3aZZ+07vCsu9MQS17ejVtK84dqMtJS1H9+nsMsC8wgX6SD/vNn2vnBlD7i4z7u/RvvczZfcCbfSYXHHsWhdntXlGB0CObM+ZZYA5vbbJffRk1zp5Xh1+I/3jKaW/P3ds02zN4N+wrusl+/3NYzdygXF0e646DsDvvDbQRx0dtHbG3ujz7f3ypzfK+ew2feuk/svWgG805X/b2cGcQBwCfRlrfj+idWIfvc3q1zWl0e05G8p3hfnR436Hb1+klBd1nywPPFtalmWdud9stG9vtF+xNU/+/ie3jO3dC3zmvSPztJYr9290f8tpre0p3+8dq08/y9q6jm7n6DE4uu68/E/KOjqSfW+fatNHj8Mn9M3Dd6SU4gQ6MB9/v/AdKSVN7gAQgUAHgAAEOgAEINABIIDHPCnO7TUA0KaGDgABTF9Dd7sLAOxTQweAAAQ6AAQg0AEgAIEOAAEIdAAIQKADQAACHQACEOgAEIBAB4AABDoABCDQASAAgQ4AAQh0AAhAoANAAAIdAAIQ6AAQgEAHgAAEOgAEINABIACBDgABCHQACECgA0AAAh0AAhDoABCAQAeAAAQ6AAQg0AEgAIEOAAEIdAAI4M+vN+DJUkq/3gR+YF3XX28CwH8I9IPyEHdifye/A8CMBPoBKSUncP75HfA7AcxCoA/YamRO3JTWdfX7AUzBoLhBTta0+N0AZiDQd2hSZUReUwf4BYHeIcw5QqgDvyTQASAAgQ4AARjl3nC0ub3X1Dpbs/2Vo7L3yvpVt8UV+6jLBXgSNfQLrev6NwDy/1/t037aK7drr6xvBuLVD3wR5sCTCPSLtE7+QuFdDIwDfkWT+5fkTcDlCb8VArWHlmyv8+bgWs20tr7axUXZrNxa31ZO7wKlt2xrO2vTe6/L6b3jMrqPvW3Y23aAWaihf0keDGXTfPlvbd4yYGrztIKofG+zvVeGYa+cVu2zt2xvO8vj0TomrWPTOi5H9rG3Da33AWYj0L/syOCxu/uBa+tLKTVrxGfXs+fMwLrR9bVaJWoXN3vbcGS9AN+myf2HRpqxv6nVjH+nVvP8ncemdXHQCu299wFmoIY+sStCdfYBWr8MybzJvbcNghx4grQsy+pE9V9na4ejA7/21tXqI87LGhlsNjLAqzdgL9cbYNcbmFcre3SwWWtAW2/bewPrRge8tY7D3u/ETC0uwHuklAR6z7dOziMjs68q92metg9P214ghpSSJvdfEwBtjg3AOIH+I9tI61Yzc/7v2fI/LeNXescGgDpN7jsEC6P8rgC/osl9wN5AMVgWYQ78nkAfJNRpEebADAT6gNajU0GYA7PwpLgDWqHuhP4e5efvswdmIdAP6o1KJz4BDsxKoF/ASR6AX9OHDgABCHSG6VoAmJdAB4AABDoABCDQASAAgQ4AAQh0AAhAoANAAAIdAAIQ6AAQgEAHgAAEOgAEINAZ5ktoAOYl0AEgAIEOAAEIdIb5tjWAeQl0AAhAoANAAAIdAAIQ6AAQgEAHgAAEOgAEINABIIA/v94A5lW77zyf5lGwAPMQ6HS1QttDZgDmosmdpnVdm7V0tXOAuQh0AAhAoNPVqqUDMBeBziGa2wHmJNABIACj3NmVN7urnQPMSQ0dAAIQ6AxRMweYm0BnmFAHmJc+dHbVblsT7gBzUUOnKx8Mt/3k0/eW2/6//fTm35untcyn85Tznbnv/ui2X+XMeu/e1l8dC3g7gU5Ta2T7Xqjn96pv/99+Wsts8x+p+Y/MO1pePt+Zh+n8qsXizHrv3taj5Qt/uIZAp6t1cj4TlADcRx86l+o9Se7IU+by1oFyuVbLwd5Xu5bv9+avrbdVVrn83npq6y33qbb/R766tly+tUzr2I7u09nyy/0sW3VG9hH4lxo6X3G2CbsMs7wJv+yn32vaL5v1zzTzl+uqLd9bT7lsa59q+z/SdVFuQ+t4lWWX87amX1V+uZ8j5QF9Ap2uXj/5EWdP0r2w/bQG963n0rfWU4b6HXcTXHX89sZTjJS/ff5XDWQE/qXJnab8BDzS5H3EkebjK+01pdeU2zryKNyj65m5efmqpvBas3pvfcAxauh05SfgvOZ0Rc2xbMadVbmttSboM2qhdnXN9Iry9vrI76KWDsekZVnWJ5xU+b3RGmevJjYyyKw3kKzXP94bbFaue28w2N6+jg6wq5VTC8jWYLEz08p175XdOrajx/Bs+bX3W8cH6EspCXTGnQn0WY0Edu/iYy+0R9dzp7vX/YTPGd4ipaTJnevNPkL5kzC/cj0AV1JDZ9jTA+rKpty9pu6r1nPW3YMOfzWoEajT5M4hTw90gKg0uQNAEAIdAAIQ6AAQgEAHgAAEOgAEINABIACBDgABCHQACECgA0AAAh0AAhDoABCAQAeAAP78egO43p1fXXr316L68heAcwR6UE8Mxpm/Qx1gdprcASAAgQ4AAQh0AAhAoL9cr996r087pfT355N5APicQXEv9mmY5wPvytej8wBwDTV0qvaCVzADzEWgv9Q3asvruv6t6audA9xLoL/QN8N1C3VhDnAvgf4yd4Rrr8ztPYPiAO4l0F+oHHn+SdiOhPmyLEId4GZGub/M3kj0I/JlNasD/JYaOn/lNehW7b2cXrvHfHu91cq3H4EPcJ+0LMvqRBvLU8PzqdsN8GspJTV0AIhAoANAAAbFBWVEOcC7CPSA7uqH1scNMC9N7gAQgEAHgAAEOgAEINABIACBDgABCHQACECgA0AAAh0AAhDoABCAQAeAAAQ6AATgWe401b7gJZ/mue4A81BDB4AABDoABCDQaeo1qWtuB5iLQAeAAAQ6XbWauNo5wHwEOgAEINDZldfI1c4B5iTQASAAgQ4AAXhSHEM0tQPMTaCzq/YIWAEPMBeBTtcW5nmAp5SWlFI11M886722jjPzALyZPnSaWiG6ve7V3I8E78i8ghygT6DT1QpSAQswF4HOrbbm+e3/rfdq02vv7S0L8FYCnVvlzfPruv4T7uu6/jOtnF6+V5tHqAP8D4FOVyswjwbp1d/cpoYO8C+BTlNr8NsMI87zWjwAAp0deajnteJZglQtHeB/pGVZ1llOzsytde95Oc+m7OPOX7f6v2vL9Mr1uwvwv5WuRaAzaCTQAfi+lJImdwCIQKADQAACHQACEOgAEIBAB4AABDoABCDQASAAgQ4AAQh0AAhAoANAAAIdAAIQ6AAQgEAHgAAEOgAEINABIIA/v94ArpdSemTZy7L4vnWAkwR6UE8MxrsvFgAi0+QOAAEIdAAIQKADQAAC/SVa/dO9fuvyvfx1Sunvz8hy+bz5a/3mANcwKO4F7gjzfNBd/rq2XGvevW0AYJwa+gu0RrwfGQmfz9tbrnzviaPtAZ5IoPMfZS36rnmPLAtAn0DnH0cD+ki5ANxHoPPX0Rrzuq7Luq5DYX1kXgCOMyiOf+wNagNgTgKdv8rgvjPMXSgAXEugv0B+/3ft9rJeuG7v5WWUemWW8wtxgHukZVlWJ9lYnlr7fep2A/xaSsmgOACIQKADQAD60INyexjAuwj0gIxMB3gfTe4AEIBAB4AABDoABCDQASAAgQ4AAQh0AAhAoANAAAIdAAIQ6AAQgEAHgAAEOgAE4FnuNNW+4CWf5rnuAPNQQweAAAQ6AAQg0GnqNalrbgeYi0AHgAAEOl21mrjaOcB8BDoABCDQ2ZXXyNXOAeYk0AEgAIEOAAF4UhxDNLUDzE2gs6v2CNhWwJ95NOy2TG/+cp6U0uGLDI+tBSLT5E5XHqTbTz69tL1/JDBH5i3nORPm+T60th/gqQQ6Ta2a816oz0iNHIhOoNPVCsIjzelb8JcXAPl7temtC4ayzFb5Z9XWf2Y/AL5JoHOrss87D8Va8/dI03jtvviy/LNa6z+6HwDfJtD5iru/6OVIGWcG1PXWo4YOzMAod7pa4Td7gLVGtJf7c8XId/3zwAzU0GlqDX4buc3s18pR+cvyb5i3Ru9/YvaLHCC2tCzLOvOJmd/75D701ute/3it1jwSlrU+7yv2oTatth/+joBfSSkJdMZ90vcMwH1SSprcASACgQ4AAQh0AAhAoANAAAIdAAIQ6AAQgEAHgAAEOgAEINABIACBDgABCHQACECgA0AAAh0AAhDoABCAQAeAAAQ6AATw59cbwPVSSo8se1mWZV3XW8sHiEqgB/XEYLz7YgEgMk3uABCAQAeAAAQ6AAQg0F+i1T/d67cu38tfp5T+/owsl8/bWxaAcwyKe4E7wjwfdJe/ri3Xmrf2GoBz1NBfoBWYR4I0n7e3XPmesAb4DoHOfxypNZ+ZN296F/gA1xDo/ONoQB8pd7OFujAHuI4+dP46GrJ5v/necmUfu1AHuJYaOv+ojUi/2hbiefM7AJ9RQ+evsrasBg3wHAL9BWqD0Hq3oZXLlgPZSr0yy/nLaS4YAK6RlmVZnVRjeWrN+qnbDfBrKSV96AAQgUAHgAD0oQdl9DjAuwj0gO7qh9bHDTAvTe4AEIBAB4AABDoABCDQASAAgQ4AAQh0AAhAoANAAAIdAAIQ6AAQgEAHgAA8+pWm2vPgfZc5wJzU0AEgAIEOAAEIdJp6Teqa2wHmItABIACBTletJq52DjAfgQ4AAQh0duU1crVzgDkJdAAIQKADQACeFMcQTe0AcxPo7Ko9AlbAA8xFoNO1hXke4CmlJaXUDPWR573X5jn7nPjaNt6ht8+1eZelv03lPEfKL8vYWxcQnz50mlqhVAvgfJl1Xf/+1ObJy6iNoD8aTN8KsiPrGZm3dVxHjR5r4B0EOl2tkDk6nes51kBOkzu3OdOEXC6/KWug+euyOyB/v7Zcbb7SyPR8HbX19/alta975Z81cgxG9gOYlxo6txht/t3647efXNkEn/+bNze3wqqcr3URsL3ura/WNVBeMLS2aaRpfKT8s/aOweh+AHMT6HS1Tuh7J/rRQMiDZq822Kqtnn3e/F4NeK92fPe30R0dGHh2na0WA2EOz6LJnaYt8K5ojj07GvvKZucZ13dE6xi2Pp9yviNm3H+gT6DTlYd6Of1oObMpm+Vn16pJl03nV+7LU44NsCxpWZbVHywjRk7uo8F/9D702rpHmvP31tUbXNeq9ZbrODrArrZdvX0YGWhXll0aOd57xwSYV0pJoDPul7W1b69bzRR4kpSSQXHMT5gD7NOHzrS+3eyrmRl4MoHOtL4drIIceDJN7gAQgEAHgAAEOgAEINABIACBDgABCHQACECgA0AAAh0AAhDoABCAQAeAAAQ6AAQg0AEgAF/OEtD2rWFPK3tZfEEKwFkCPagnBuPdFwsAkWlyB4AABDoABCDQASAAgf4Srf7pXr91+V7+OqX092dkuXze3rIAnGNQ3AvcEeb5oLv8dW251ry11wCco4b+Aq3APBKk+by95cr3hDXAdwh0/uNIrfnovADcQ6Dzj7sCWpgD3EsfOn8d7c/O+833lsvnFe4A1xPo/GNvUNsVjlwIADBGoPNXGa53Bq4wB7iWQH+B/P7v2u1lvXDd3svLKPXKbN2nLswBriXQX6AWniOBOnqr2qfrAeBzRrkDQAACHQAC0OQelFvDAN5FoAdkZDrA+2hyB4AABDoABCDQASAAgQ4AAQh0AAhAoANAAAIdAAIQ6AAQgEAHgAAEOgAE4NGvNLW+y3zjMbAA81BDB4AABDoABCDQaeo1qWtuB5iLQAeAAAQ6XbWauNo5wHwEOgAEINDZldfI1c4B5iTQASAAgQ4AAXhSHEM0tQPMTaCzq/YIWAEPMBeBTtcW5nmAp5SWlFI11GvPei+njV4glPO1LiJa2wLwJvrQaaqFef66F8y1kfG1f7efsqwtpHvzAPB/BDpdrZrvnTXiVo27F/zCHng7gQ4AAehD5xYjNeYra9VbLV1fOvBWAp2ukcFvNeUyIwPhzgay5nYATe50tAa/tQbLfZuBcwD/R6DTlYf69pNPv2udtWDWpA7QlpZlWZ0kGTESqGfvQ8/nr5VVvj+yHoC3SCkJdMapIQPMKaWkyR0AIhDoABCAQAeAAAQ6AAQg0AEgAIEOAAEIdAAIQKADQAACHQACEOgAEIBAB4AABDoABCDQASAAgQ4AAQh0AAjgz683gOullB5Z9rIsvm8d4CSBHtQTg/HuiwWAyDS5A0AAAh0AAhDoABCAQH+JVv90r9+6fC9/nVL6+3O0zN6yAJxjUNwL3BHm+aC7/PVIma1lAThPDf0FWoF5JEjzeXvLCWeA3xDo/MeRWvPovGriAPcS6PzjaJhfXSYA5wh0/joavOu6Luu67vabC3OA+xkUxz9qg+E+DeQ7ygTgXwKdv8qQvSJ47ygTgP8S6C+w1ZBbt5f1QnZ7Ly+jdKbMclkAPiPQX6AWmiNBOnqr2tXzAHCcQXEAEIBAB4AANLkH5TnpAO8i0AO6q5/aCHWAeWlyB4AABDoABCDQASAAgQ4AAQh0AAhAoANAAAIdAAIQ6AAQgEAHgAAEOgAEINABIADPcqep9gUv+TTPdQeYhxo6AAQg0AEgAIFOU69JXXM7wFwEOgAEINDpqtXE1c4B5iPQASAAgc6uvEaudg4wJ4EOAAEIdAAIwJPiGKKpHWBuAp1dtUfACniAuWhyp2sL83Vd//7k0wGYgxo6TXmY59Z1XVJKS0rpP++1gj6fr/yCl9EWgHK+VitBbbsAohPodLWCsRfEraDfppXz1JbZe92aBvBWmtz5itYFwIhWcNfK3ObVJQC8jUAHgAAEOl2tmu4dNeCtX/6KstXSgbfRh05Ta/Bba7DcFevLne0jF+TAGwl0uvJQL6fPxsA54M00ubMrv/88//8RnwRrq/lcWAP8n7Qsy+qkyIiRAL3qPvRymVrZvTJb0wAiSikJdMapEQPMKaWkyR0AIhDoABCAQAeAAAQ6AAQg0AEgAIEOAAEIdAAIQKADQAACHQACEOgAEIBAB4AABDoABCDQASAAgQ4AAfz59QZwvdb3i89e9rL43nKAswR6UE8MxrsvFgAi0+QOAAEIdAAIQKADQAD60F8g75ve61tPKVXnaU3vlV+bfmRbABgn0IMrg3g0mEem98qvTV+W/wa+UAe4hib34K4IzF4ZR8oX3gD3Eegsy6K2DPB0Ah1hDhCAQH+RWnBfGeZHynIRAXAtg+Je4shguDNhK8wBfksN/QXyAC3De13Xf362aVeV/8m8AIxTQw9uC81aeO7VlPNb0Grz52XWLhTKe8572wLAZ9KyLKvmz1ie2qT91O0G+LWUkiZ3AIhAoANAAPrQg9JPDfAuAj2gu/qh9XEDzEuTOwAEINABIACBDgABCHQACECgA0AAAh0AAhDoABCAQAeAAAQ6AAQg0AEgAIEOAAF4ljtNtS94yad5rjvAPNTQASAAgQ4AAQh0mnpN6prbAeYi0AEgAIFOV60mrnYOMB+BDgABuG2NXeu6/r1dbYbaee12uqeY4fjNzGcL5wl0HumJJ88nh9U3+WzhHE3uABCAGjpDnlhrAngTgc6uWnOigJ/PmXEOPtv5+VwZpcmdrvxksv3k02fR256j741Oy9/bfmqvv210/U/6bPf2Z3Rfryjf58qsBDpNrZrBbCeIX4d5fuKsvf6lVgA86bPdO56fhvmR8mc6Lk/+XLmHQKer1Uw3U/PdlY+oPfMgnSecJGsB8PTPdnSeu38/fumpnyv30IfOR54QZjVbzezT7c9rPiMnzF8fr9Ht3OZ9uyO/J788Xkc+V+IS6HzkFyeRT0+cd5z8Rk/6dx6v3vrPrPeJn+2Vjv6e3HW8rv5ciUug09U6qc104j3i7prMDP3mud6+Pu2zvfuzy8ufvcYb6XPlOvrQaWoNpJnpMbBn1EalXykfWfyrY5RvQ+v9ZXnOZ/vNMM+n3fl7cka0z5VrqaHTtdU4RwfezK520r5iX8pyflHDOzPA6wmf7d0151r5d/2enBH1c+V6Ap1ds58I8hpUeWKuvdcqozV/b9qmnD77MdvMvp292vHeZzzyfu3/o9sz87Gbedu4T1qWZfXh8ySzn0xbnrrd3/TUY/TU7SaOlJI+dACIQKADQAD60HmkGUYccw+fLZwj0HkcfZVx+WzhPIF+kVatojWqtvUAkpEHQrROep8MzPnW6OzW/b7fWDdAZPrQL5I/SKT17U3lw0Zqy9QeCNEr8+rtv9uZLz8BYJ9Av9knAdyqcfeCX/8jwDtpcn+pXjN+3gReNofXWhxq02rTW2Vpggf4nECfwJW16i04R7+8oTZvGb6jT0/LX9fm3StrZNueZu+bsvbGURh3YdwFjBLoE7jqudHfbG4f2b7Wc7FrZZ15DOdT1C5Qyouc1nPgy/f35q+9bk27Yr++8VmNdjv9wqeDYfcuxlzEfX/dTybQA9g7gZcniFrz99U+ebZ5pD/Y1r7ctY974y72WlM4pnX8Ri7KRspurcNFHDUGxd3skz+q1i/w0TLzEfL58p/8se/9YV1xweCPdy4ppX9+au+V/y+X602rTW8t19q2WYyET29w6xEGz7JRQ79IfgLK1Zreyj+q3jK1P75ema1p5fKtZr087Gt922VQ95oQy3lb+7+3jjfYa4btzf8p4y5oGTn31P5ma7/Pe+eJvbI0we8T6BcZ+aWqnQQ/LbsV2D0jzXVHyj477dvN0TOrnfRG5t+cDbJv1tRGL1RGWo9qF5xPlF/IjFxU3bHe3vpcxD2LQIcX2utzLWtNxl38nou4GBdxdxLoL9RrJue3RmpOZ5Y/M+7ik+VrRmuEn/Txqq21uYiLT6C/lD+G7+o1PZbTR8YXGHfRX8evHbmwcBHnIu4qaVmW1cEAekbHXbxNK4RGBn3l8/VqyiPrqG1Lbxta00qj216ut3aBNboNI/s/40Xcr6WUBDqwT6C/j8/8WVJKmtyBfcZdwPwEOjBEiL+Li7jnEegAVAnxZ/HoVwAIQKADQAACHQACEOgAEIBAB4AABDoABCDQASAAgQ4AAQh0AAhAoANAAAIdAAK45FnurQf4j37f7t7385753t7aOvbKaX2Hb+07i49sGwDc7eNAb31n7sh36eZh+Gk5n86z912/+baeLQMA7jJ9k/tIQO4F8bquQ/P0pgtqAGb2s0C/qzZ7tNy8JaBWC+/Jm/HVzgH4pZ8E+p1hfna5rRZ/NtSFOQC/9PVA/yT89pYdDeWynE/CuDbgDgC+7ZJR7keV4TcShlfVgq+sTZd97GrqAPzK12voWy06H6i2F4KtW9v29EahH63FA8DMPq6ht+7vHrnve6ScfNBZS/le7x7z2rxH7nOv1cr3lgWAu6VlWVZBBADPlVKa/z50AGDfZYF+pEm8fK+8B7w27dNta5X1yTqObOeV+3OV2bYHgPMuCfSR28la4dEaGLf3dLcj9rbt03I/fZrdp84Gs64WgDima3I3uhwAjrv8y1m2aZsj92n33i+/CS1/Xbs9LZ+3tY5Wma31HNVatvWtbr11lw+wqd0FMLofo/tpBD/Ac1xeQx/5MpTecntl1gKt9kz1WjN/KxRb2/3JI2Fby9am59P29rE1TznvXll7+3n2cwTgN259UtyRMOjV4Ef64HNH5i2XKx9480n/dG3ZMwF5xfbsrb9WrlAHeI6fPPq1pRXqR58U90lotpryz9bQzyz7zTI3tUGJ+XqEOsDcbh0UdyZ0rqiFnln/lcH15NvByifqCXKAZ7jkSXEjg9Jazem9AVqtaaWyr3hvsNte4LYGhu29t7fNvUfFnj0OI/tbm9Z63SsDgDmllO4J9LPzAADHXfbo171arzAHgHtd1ofeC2xhDgD3mu5JcQDAcQIdAAJIy7JoDweAh/v/htBKUd0wX08AAAAASUVORK5CYII=')
