# Supplementary material for: Identification and functional analysis of non-coding regulatory small RNA FenSr3 in Bacillus amyloliquefaciens LPB-18
Source: PeerJ. 2023 May 15;11:e15236. doi: 10.7717/peerj.15236 (PMC10194069; doi:10.7717/peerj.15236)
Supplement: Supplemental Information 4 [file peerj-11-15236-s004.zip › KO/CK-vs-T1_map/map00403.js]

getPicJson('data:image/png;base64,iVBORw0KGgoAAAANSUhEUgAAAugAAAPGCAYAAACxi29iAAAACXBIWXMAAAsTAAALEwEAmpwYAAAgAElEQVR4nOzdaZKjvLouUHTjm1HNfwg1Ju6PfahSKSUh0QpYKyIjM236xn4sv4gwTdM8AQAAQ/hvmqZpnmV0AAC4Wwhh+n93LwQAAPCXgA4AAAMR0AEAYCACOgAADERABwCAgQjoAAAwEAEdAAAGIqADAMBABHQAABiIgA4AAAMR0AEAYCACOgAADERABwCAgQjoAAAwEAEdAAAGIqADAMBABHQAABiIgA4AAAMR0AEAYCACOgAADERABwCAgQjoAAAwEAEdAAAGIqADAMBABHQAABiIgA4AAAMR0AEAYCACOgAADERABwCAgQjoAAAwEAEdAAAGIqADAMBABHQAABiIgA4AAAMR0AEAYCACOgAADERABwCAgQjoAAAwEAEdAAAGIqADAMBABHQAABiIgA4AAAMR0AEAYCD/3b0Aa0IIdy8CwKfM83z3IgB8mhZ0AAAYyPAt6AstOgDn8o0lwBi0oAMAwEAEdAAAGIiADgAAAxHQAQBgIAI6AAAMREAHAICBCOgAADCQx/SD3iLuw3ee5z//5/pQb+nvt9b3ejp+PGy6HD3zbunvvTT+2ryW59fmv/X50jbIDdM6j637rjTumhDCj/F69mdp/XLT7J1PadjS9OPneo6Znvm2zLs2fsv2jLdV6/HcOt2S9PmWY7u2DL3rtDYOAO8WpmmaR37RrwW10vDpm1xp3PRNsiVEtQ679mbaM7+949eWreXvtfFa5rNlGmfsuzU9+3zt+dbl75lPz7x690errdPdsoy58/+M46bnPGgZpvZ8yzq1jHOGq+YDQFkI4RslLlvvjpdrZSu9Ya+1yLXOb+/4e74ZWJv/FW/aay2uW6fTYtm3R9xNsSUkbpnP0cffUeu7Zutyt36jtOW42XoetKhNY8v0BWaAb/lEQN8TQq4IMEdO/4zlvSrA5fSuzxXL2rIMTwpUV4X0rdJt2bK8d63TmeVXTzqmANjnVTXoNSPWcI4ciqZpffla6on3zmOZbkuJyR7x9LceKy3lAUfMZwRnHbtxsN7aep5Oa+/2bVnX1nr21mXZMg4A7/GZgD5N4wWiuEZ1RGvL11rzmxundR7xcGthrGU6Zxq9JfpIR9X816ZdC6it5/IR53ypBj03TMu5UprmEeMA8A6fCujTNF5In6bx33j3hKCeFsOWYdb23Z5teUS4vqK1/ytaPgC2Tueqc771Oo6e5TlqOwDwHJ+oQU/1tHQe/aZ4RT37m9/Ez6qxn+f5x8/W0obSuEfP5ygjHTNXlM5cbevFwAB81ycD+jRtr29dC1+908sNs9UVQeuoizm3zCOe1xHT2aul/vno+ew5/tamfaae5T4zpF8pXg8hHYAer+oHPX5DSwNBqY60FqR6yhTiYVsvGOud59r012pla0Fo6/K3hKuWGt6eeSzjH70tW7dBy7K2LtfWXj/Wavtr50JtvDUt0+k5Pkq17C37v3fe8fT3TKt3n62tU+n4adkOR1PvDnC/EMK7AjoA23m9BbhfCB+5UREAADyFgA4AAAMR0AEAYCACOgAADOQxNyrS5RgAAF+gBR0AAAYyfAu67r4AAPgSLegAADAQAR0AAAYioAMAwEAEdAAAGIiADgAAAxHQAQBgIAI6AAAMREAHAICBCOgAADAQAR0AAAYioAMAwEAEdAAAGIiADgAAA/nv7gUAOEoI4e5FoGCe57sXAeAxBHTg0eJQLgSOy34CaCegA48VQhD2HiLeT/YbQJ2ADjzO0hor5D3TPM/2IUCFi0SBRxLsns3+AygT0IFHUR7xHnFLOgB/CejAYwjn7yOkA/wkoAMAwEBcJAq8Vq1ldpSW+Ny3ArkLKI+4qPKs6QJwLC3owCNsLW+Z5/nPePHfo8gtT+tjZ80LgHsJ6MBrlcKnUArAyJS4AJ+VlnfE/6d3vmwpD0nHzw1bGj73f+tyrz2Wm+aeabSsZ8+HoNx0AL5MCzrwSUsgzIXv+LnSsC3j54athf30+dblXnusZG3+a8tdW089swBspwUd+KxSiExDbSnkto7fqxZwS3XkPRfE5lqrt9b3pwRzgP0EdOCzjgjSI4gDd0tAPrOkZJRtAvBkSlyAz1sLtXufv1tu+c4uQxl9mwCMLEzTNGvxAEa3p8W3dLFk6SLN9LHei0SXx2oXndaGj5Uu7iwtS2n+W5avNL+W6fTuKxeJAvxPCEFAB57hrgAnOF7Ddgb4nxCCEhcAABiJgA68UghhtbvClmm0DnvUcrVOA4D3EtCBV1orl2gpp4j7AN+jdsOgLZSCALybgA4AAAPRDzrweqXeTGq9t+Qeb+11Jdcvee4iyPSxWk8x6TzXlh2A59KCDrxa7vbzpVvcl25bv1j+zv1e65axFM5z82tZhtLzADyfgA682p7wutand65VvHV+ueFyF5C2LEPPfAEYnxIXgIxSOUxawnLGPNeWofV5AJ5JCzpAxp2hN+3e8e2t525SBPAvdxIFHmNLkOu5VX1tmLVlqV3Mmft7bbiWZY89+XVcQAf4K4QgoAPPMVKQG2lZns62BPgrhKDEBaCXQAnAmQR04DFKfY9fZellRTg/ju0J8JOADjzKnSFdn+PHEs4B8gR04JHubElnP+EcoExABx4nveMmzyKcA9S5URHwWKWQLvyNJd1H9g9AnYAOPFqpj3LGIZAD9BHQgdd5eiBUAgLwbWrQAQBgIAI6AAAMREAHAICBCOgAg1F/DvBtAjoAAAxEQAcAgIEI6ACD0Y87wLcJ6AAAMBABHQAABiKgAwDAQAR0AAAYiIAOAAADEdABAGAgAjoAAAxEQAcAgIEI6AAAMBABHQAABiKgAwxmnue7FwGAGwnoAAAwEAEdAAAGIqADDCaEcPciAHAjAR0AAAYioAMAwEAEdAAAGIiADgAAAxHQAQBgIAI6AAAMREAHAICBCOgAADAQAR0AAAYioAMAwEAEdIDBzPN89yIAcCMBHQAABiKgAwDAQAR0gMGEEO5eBABu9N/dCwDwdblAHj+mJh3gWwR0gAGUQrjWdIDvUeIC/BMCQwh/fmrDrw1TGmfvMOlwbwiw8zy/Yj0AOIaADh8XQvjTerv8vfyUQuMyfE/pRcuwrdOLh3tzuI33DQDfIaADfwiD93nzBw0A+qhBhw+rtdD2tN4uwXIJmfF48XO5cXLP5Z6vDZ+b79O9bX0AaKcFHfihtyU3LZGJ68Nz5TItpTRpGc2WshoAeCIBHfhhrQa9Nt6W51p8oUV52eZfWFcAypS4AKvu6pN7S+mK/sMBeDoBHVj1pKD7pGXNcbEoAGGapvnpb2jAdmk3i7GWm+fkLuBMLxpNlS76LLV+ly48jafldQyANwghaEEH/trSD/na/6Vp5h7fOv+3qF0s2zv+nR9cSj333KG2LLXtvXdfAOzhIlH4uNFLKtZC5ltaz+MgufzEj7eM33KTqSuMtD9aLlzObbfacwBnE9CBH+UjdwSRdL4tvZmcvZxXbYtSK29rSM9tp5FCMgB9BHTgH3cFu1zAXFuWs5e1d/p7wnxPKdDWaZY+BC1/tw4TP56Ol9sG8XM98zljWQCeQA06m3nz20bLJleo1aOnN5CKbzDVOkw6fKnmPTfNu5aldVu1PgdwFgGdLt6s9httG9Z6bmntrSUeLy3XSHt0KY23tny5+uB0uNqyr63T1umn65nrFeeO/ZwLqaUP1WmwrQ1T0nstwEjL0lKnDnAlJS40Sy9CY5uRLjqL9+mybLH08VwLZRoASxfb5Vo9W7ZBqRU1tx5pSE6Hzy3z3umn69kyvZzSMEceI2vnb277rE2vZf/Frd53LovSF+AptKCz6s5WwLdba7UdTallsqeVdqujWjlLwa9n+ntDd276uRDbemxsKem46nhbm9eVy/KEcwxgmgR0GnljO8+dLektHxB6w9/Ix8pRpSe5Mpba/FqXLde6u6cFOW2xXivLSaeR/p1+OxBPN/fBolTSdOeyxLY+B3A2AZ0qb07X6A3BRzlqnqWAc+T6HDG9ljKWM7ROOxc6e7S0tK8N3zuNtWFygbn1G4yjl+Wo5wDOFqZpmr0QkSOcX++ukL7ItXbWli3XEl1qGd3yWDrvtWnnLvhsmcfe6eeeL22fFk8693pLWEb4IAQwshCCgE6ZN7vrXb3Ne8LTncfD2fMe7VgfbXlyej581D58Xb0sAKMLIShx4VxH1edewZt82RMCI9fqra8/k2MTeBvdLJJ1ZCCL601ztadH2Xuh5Rff5OMLE0slLHeH8/hivSdOHwB6aUHnVLWeQRjD6BfKaX0F4GsEdG7VetFd6fFSF23xY7nhctNIl6vlwseje1+5qzcXAGAcSly4VdqtXFwKk/7ODZsG59wwpUC/1t1erV/mdDrKIwCAo2hBZwg9PYcc0brcU9ZRC+BauvttuRi39E0KALyRFnSGM1qLdOnGKmwXX5y6Jg706TcpAPBGAjqPc0QwE+7uF5cNlcJ6qbVdSAfgzZS4cIncRZy1x2sXS9Yu8CzVltfKVtYuNE2nlf6dDkuf2sW46d/peAI6AG8koHOJo7tbLAX3nmmvDd8SEluf79USPHPBtsUTxuv5sPPkkO4DHQA5AjpD+nprdO+6H/lB5+zxekpZzlyWEbh7LQA5atA5zdpFgKWgVgrnR9zx8ai7Rj651XYU6R1Maz359Dz+JGkdPgBMkxZ0TrRWI9xSptL63Jo0BO4NQ1o892n9hiQOr2u16k/mOgYAYgI6cKkt5Tu5FmZBFoC3EtC5RKnHlFyLdumiwlzPLKUb2KS9qyy/S72+lJaztgxry85xvrJd9UwDwDSpQecCua4P0wAc34QmDdS53lRyv0tdI6bDpvPNza9lGUrPAwDsIaBzur2147Vp5FrFW+dXuhA1bcFsWYae+UKN4wgAJS4Mq1QOU7uJ0VHzXFuG1ucBAHppQWdYd4betDvGq1rP9eIBAIRpmmaBgJyjwmLuIsq1iz9L49WWr3YxZ+7vteFalj121LZyPuI4APiuEIKATtnoIWH05dvijetEP8cBwHeFEJS48EwCDADwVgI6RSP2yZy7q+RbvHW9AIA+AjpVo4X0t/Y5LpwzmvD7+PM+/A5/fs6aB8Ab6GaRJgLkeWzbZzr7g+uZ0997vIXfYZp/9U0jHUc4BygT0FmV3qGT49imz/bEfdcS/JcwvSWI16YXW6YPwE9KXGi2lLukP7RLt90TAx7flpanlEpWWsL3EeEf4I20oNOl1B85bQRyniTXip4+tvwft7qXxgWgjYDObkInvE9v+Uka4gHYTkAHOFnuW6atH2xzd8I98kNyrtX7rJZwLewAeWrQAU62BOilm9Ct3ZcuYXzPNO6QuyBUOAcoE9ABHiDXUn50eVntYs9cwF4bJ/47rlUXzgHqwjRNsxpigD69pSXp8PH/S0t47v+0pOXq5QbgWiEELegAV8l1sRmXraRBfSFQA3yLi0QBLpIL2qVa8jMuAF0Tl6YcWYKSTleJC0CdFnSAG8Ut6FvHP0rct3l2Xhvu/LmE8eXH3UMB1gnoAANagnupHj0eZlS5lnIt5wDrBHSAky3BulbKEg+TC+LpsHeVv8S/13pwKRHSAeoEdICTxX2Xrz2fDpuOtzats6TlL8vvpZU87j5RGQvAPgI6AJvFreFaxgGOIaADcCkt7AB1ulkE2OjIHlRGtrVbxFyXirpYBFjnTqIAg7mrd5ZSy3Zcb778n+vbPPd3Ol3hHKAuhCCgA4xm9O4TAThPCEENOgAAjERABwCAgQjoAAAwEAEdAAAGIqADAMBABHQAABiIgA4AAAMR0AEAYCD/3b0AAF8Xws87eMaPuWkRwLdoQQcAgIEI6AAAMBABHeBmtRIW5S0A3yOgAwDAQAR0gAHkWsq1ngN8k4AOAAADEdABBhG3mGs9B/guAR0AAAYioAMAwEAEdIBBxHcPDSFk7zBaG7d1nHTYnvkcqXcdz5Quy5Ztv3cYgIWADjCAJbzN8/znJ358bdx4vNo4PcOebaQ6+3RZepatZdiR1hUYn4AOcLM4nMdaQ3pr+FvC+ZZxAbjOf3cvAADloNzbyp0L4b3zTj8wxP8v028ZJn48ty6l+eaGv3JZ0vFz08ptp9x6lPZFaVyAadKCDvAaW8pVcvXoaflLHHDjoLo2TPx46Xe8HHFpT898jl6WXHeX6bRy800fL324Ko0LsNCCDvASaZhsHafUMlyafi1Yrs23t4V/lGWpDbclaAvmQI2ADjCAUljcE+RaSi1yeoJty/LlPgSUhknnf8eyXOHu+QNjU+ICcLNSwNxbp5z2CLOlnv0qaYnLnctypbeuF7BPmKZp9kke4H65sNby+py7uHLP8KWLLkuPpUqt4bVSmtJFm3csS+u0SvtrbRlLywQwTf93bdAkoAMMZYQSjDPU1isXmM/cBm/dxsDzhRCUuABwvpEC8UjLApDjIlEATtNayrHWR/qVywJwNwEdgNMc2XvMXoI58BRKXAAAYCACOgAADERABwCAgQjoAAAwEAEdAAAGIqADAMBABHQAABiIftAB+CH8DtP865h+w8Pv6AZEmWmuPQ/wNVrQAegSB+oWraFbOAf4HwEdYIMQwmk/V0y/um7/13reG8TX5KZ5ZEs9wFsI6AAbzfP8uJ+9loAd/04fS/8GoI+ADkBWrsV7ae1Of8et7rUW+PhxrecAeS4SBeCHPXXmQjfAPgI6AH/kWrW1dANcS0AHOFnuwszeevB4Grlx154fyVLmIvQD5KlBBzjZEpjjizVbelPJTeOo4XJqF3vmel9ZG2f5uzSNtXkAfFWYpmkevbUFYDQhhK4wnA7fO348TmlaLdPcMl8ArhNC0IIOcLe0f/Jcf+gAfIcadICL5OrE4xbt5e+0BCZt8Y5by49sEY9LTI6oD1+b3tHzA3gLLegAF8ndMGgJ2Wkr+dHhu2n5kr7NU3u6XjxiOICvENABbhS3mr9V7qZFenEBKBPQAQYUl7DkXN3Cnuu1Za0HFwC2EdABThZf8JlKS1xy5S7p873zOEJa/rL8XlrCl8Ceay1fho8DvdZzgDIXiQKcbK2Vu/Z863N3lcjEQVvoBjiGFnQAABiIgA5A1VF15UuZi5Z2gDp3EgXY4Mk3Dyq95peCeFxvvvyf9mFeei43jXR68fMAXxdCENABRnN1/+cAjCOEoMQFAABGIqADAMBABHQAABiIgA4AAAMR0AEAYCACOgAADERABwCAgQjoAAAwEAEdAAAG8t/dCwDwdSGE6mPuKgrwLVrQAQBgIAI6AAAMREAHuFmthEV5C8D3COgAADAQAR1gALmWcq3nAN8koAMAwEAEdIBBxC3mWs8BvktABwCAgQjoAAAwEAEdYBDx3UNDCNk7jALwfv/dvQAA/A3nce35EtJb69Fzw8Yhvzad0nzW5l/6EHFnDX3rOt8pt79Hki5f73EYj7t1GPgyLegANyuFlTgctU4jfWye5z8/pen0Pp5bxng+d2pd57vdvZ3WlI7FLeNuHQa+TEAHGEApsLQGmT2BZ++8j1yWvQQ/4A2UuABwmLgUIv5moFTCs6iNE0sf31K2k5t/aTnT5WkdJrd+teU+alnS4Y5YvtJ+TLdv6Zuglv2l5AX+pQUdgN1yF7Wm9ctxwCuVouRKK+Iymtzv0vKsLW867dxypuvQOkxteXMB9qhlOWP5cv3zp9PKzTd9vPShqzQufJkWdIAB1C7SfIJavXxvq2iudTbWcsHilosbl+Fr06uFyLX5HL0suWGuWr7acFuC9lOOc7iKgA5wsyXQtJYM3GmtXOGsZS2F9p5yl3i4Uqt9T4htvYh2LfhuXZbcMGcs3xXunj+MRkAHGEAc0tPHR9K6PGlQ7G05bg2OW1t8W+rTr9r2RyzLCCH7CG9ZD9grTNM0OxkAxrElpKxd4Bc/XrqIsGXc2nxja3XPLctWGqen9rynVT2d/9owOa3L3XKBZs+y1Mpe9i5f67RK5U1r27C0TPBVIQQBHWA0V7QiXtVSefR8jppeLpCeuT16aurvaEXWcg3jCCHoxQXga54axiz3OUZfPvgiNegAH3NlbfXye888zyh/KJVeHKl1ua9YlhxlJTAuJS4Ag9GiCfBdSlwAAGAwAjoAAAxEQAcAgIEI6AAAMBABHQAABiKgAwDAQAR0AAAYiIAOAAADcSdRAH4Iv8M0/zrmZknhd/jx2FHTBngjAR1gg/jW7E+b/t67lPaG9/nX/GOcIz8AALyNgA6w0d6ge4eW4L+EZyEa4B5q0AFotpSrxL/Tx9K/AegjoAOQtbSip4/lfset7vHfseU54R2gTokLAD/0hui4FKZUFpM+roQGIE9ABzhZru67t379iGk0zScTmgVpgGspcQE42RKk53n+89PbS8sR0wDgGcI0TfMTeyIAuFMIoasFOx2+d/yzpvHPc1FZS1xbXnosrTOP/8/VoKe0ygP8FEIQ0AG2ODKgLy3huf/Tv88M6ADcL4SgBh3gKnFJShzG07/T8pU0lAPwbgI6wEVyLdelWvJci3luGke2iOfKWY6a3pHTBXg7F4kC3ChuNb9b2rd5amvXi/Ov+c+PPtAB1gnoAANagruSFoDvEdABTraE7FopSzxMOlzu+eXnqpb3peU7/p0+lv4NwDZq0AFOthaia8+PUPoyTX+7TYzLVpaQnuteMS6TEdoB+gjoAGwWB/FS7bo7kwL0UeICAAAD0YIOsNFXLuDU4g1wLXcSBRjMXXf7LNWKL+E8rTOPny89V5seAD+FEAR0gNHcFdABuF8IQQ06AACMREAHAICBCOgAADAQAR0AAAYioAMAwEAEdAAAGIiADgAAA3EnUYCb5e5IGj+mT3SAb9GCDgAAAxHQAQBgIAI6wM1qJSzKWwC+R0AHAICBCOgAA8i1lGs9B/gmAR0AAAYioAMMIm4x13oO8F0COgAADERABwCAgbiTKMAg4ruHLn+3lLrk7kTaOm48jdbhW5atZ/nj4RfzPGfXS+kP8AVa0AEGEAfa5Sd+vGYZNh23R884LcNu+XCQLntuvVq2B8DTCegANyu1NveE9NSTW5qfvOwARxDQAQZQCqVbwmpaKrP8nyuhyQ2TGz59Lvd47YNE7Xkt4wD/UoMO8BKlmu0lHMdBePk7LR3JDR//TueT1q7natnTcUs3ZSp9kyC8A18joAO8RK0kpreP9dowW1q8e2rp0xBfC/wAbySgAwygFDrfUn8+4jIBjEoNOsDNSi3fvV0VpkYsDSnVsAPwV5imadayAXC/rf1+t158mas1r2kZPjePdJlq9eW55V/rvcZ7FvBmIQQBHWA0aqwBviuEoMQFAABGIqADAMBABHQAABiIgA4AAAMR0AEAYCACOgAADERABwCAgQjoAAAwEAEdAAAGIqADAMBABHQAABjIf3cvAADjCb/DNP+aD5vWIjfNtecBvkZAB9gghLA+0KDTn+d9Ibg3vM+/5n9CeG04AJS4AGw2z/PjflosAbwlVHdtr8w0j2ypB3gLAR2AZkvAjn+nj6V/A9BHQAcgK9fivbR2p7/jVvdaC3z8uNZzgDw16AD80NsCHgdtoRtgHwEd4GS5Cz57L9SMp5Ebd+355vlkWrW1dANcS4kLwMmWwBxfrNnbS0tr6N7bQ8sVljIXoR8gT0AHeJBcuA8hHBLMaxd75npfWRtn+bs0jbV5AHxVmKZpfkKLC8BIekNxOnz8/xK4c/+nf8e/02m1LNNRYR6Ac4QQtKADXCWE8OcnDuNp2UsaoHP/L8MK3ADv4yJRgIvkgnSpHr21RfxIcYnJEfXha9M7en4Ab6EFHeBGcQv63dK+zVN7ul48YjiArxDQAQYU15Xn3NHCvlXupkV6cQEoE9ABThbXi6eWoB0Pk+ulpTaNtXkcIddry1oPLgBsI6ADnCzu/3zt+XTY0uPLc63z2L0OSfnL8ntpCV8Ce661fBk+DvRazwHKBHQANouDttANcAwBHQAABqKbRYCNzqr3Hs1RJSlLmYuWdoA6dxIFGMxdvbOULvCM682X/9M+zEvP5aaRTi9+HuDrQggCOsBontJ9IgDHCyGoQQcAgJEI6AAAMBABHQAABiKgAwDAQAR0AAAYiIAOAAADEdABAGAgAjoAAAzkv7sXAODrQvh55834MTctAvgWLegAADAQAR0AAAYioAPcrFbCorwF4HsEdAAAGIiADjCAXEu51nOAbxLQAQBgIAI6wCDiFnOt5wDfJaADAMBABHQAABiIgA4wiPjuoSGE7B1GAXi//+5eAAD+hvO49nwJ6a316GvD1p4vPRd/SFh7PvaEGvrebTtN9fVqGSY3/GKe5+z2fMK2BI6lBR3gZqVgt/zf0pK+Nkzt+dJzS4BdfnKWx9eGG1HPsrYM2zO90rbNbU/fpMD3COgAA1gLwFvH3zvulnD4pJA+CtsMiAnoAC/XU8oR29KCW6qjz9XUL4+tjZMOV/q/NI2eZSstY249164TqD2vZRyoEdABXmxrOI+1hMlcGI1LdNKwn5Z41Mp84rKP9Hdu2ul841r+3Hxyw5eWu7bs6fZY+4ATL1tpewrx8E0uEgUYQMtFmkdN8wy1evneZYiDd076XMuFqntryLe0eLcMn344KC3LlfsSuJ+ADnCztJV30dsrSE6uZOOo6eWmc1aIrIX2UYPrqMsFjE+JC8AA4pbUuLRh78WfaU8hW6YXB+PW3lpKtd898zujxfoOpRIWgJIwTdPsUz7AOLa0cq+1bMfTzdVqp+O2TC8dLlaq6y6VpqTzrY2TK/+oLXtumiUtw6ePt8w3VavXLy0X8A0hBAEdYDRX1BtfVdN89HzUYgNvF0JQ4gLwNU8NuU9dboBeAjrAx1wVckt9i2+ZjnAOfIleXAA4xVGBWjAHvkYLOgAADERABwCAgQjoAAAwEAEdAAAGIqADAMBABHQAABiIgA4AAAMR0AEAYCBuVASwwd67Y945/ZYb/4TfYZp/HXODoPD757ocNW2ANxLQATZ64h0ujwj+veF9/s8cYnsAACAASURBVDX/GOfIDwAAb6PEBYB/LOE51/INwPkEdACaLaE9/p0+lv4NQB8BHYCsXCv6UpaS/o5b3Ust8MtzwjtAnRp0gJPl6r5769ePmEbX/DpDdFxPXqotTx9Xhw6QJ6ADnGye5ymE8E+gTv+/YhotcqFZkAa4lhIXAAAYSJimaX5iV2EAd+ptva61fi/lK7n/07/3tqDXxonLWuLa8tJjaZ15/H9LLzBa5QF+CiEI6ABbbAnosTiM1/7OBfncdM5abgCuFUJQgw5wlVwwjlvJc4+n46T/C9wA7yOgA9xorYX80mXJlLMcNb0jpwvwdi4SBRhQXOJylbRv8x/LtLHrxfnX/OdHH+gA67SgA5xsCdmlkpU4hOcCee155S0A76MFHeBk8zz/+Vl7Ph229FxtemdYWr7j3+lj6d8AbCOgA7AqLX+Ju1xcSlfiv2PLc8I7QBslLgBsFterl2rX3ZkUoI+ADrDR3b2uAPBOAjrABmfWf4/Wt7kWb4BruZMowGDuCuilGvG43nz5P+0zvfRcbXoA/BRCENABRjNaCzoA1wkh6MUFAABGIqADAMBABHQAABiIgA4AAAMR0AEAYCD6QQceL3fDoLN7QVnmucxHzyvnq90Y6q5tnx4HW4dJh005tuBbtKADj7eEl3me//ycfZfPNDAJUNdY9m/6953Lc8Qw6bDxsQx8j4AOwCOUwurbQ+zb1w/4SYkL8Hq5EoO4hT1ucU//rk0j91z6d8s0cq396fKxLld2tPxf29+t4/fuy9J+6y15sf/he7SgA68RQvjzk9aGx6EsfmzROvxavXs6ndZpsE9u++b2aWnYlvHX9mX8eGk/tx4Hy3EMfJMWdOA1ci2NLUFp6zR6l0XgOlfrBZZrLdtr46fP9e7XluHTVnzgWwR04NXS1vRpypcw9E5ji1oNtd479tu7ra7a1lsuGgW+RYkL8Dkt9eRXzJ9zrG3fvc8fpWc+jhn4ljBN0+wTOvBkaxfmtfafndYaly4qbdVy8WltOb0255X2d+kbkvSx3otEl8dKF53mhmmdTm3d0mkD3xBCENABFnf3mHF0QH9yq+tZ++HufQywJoSgBh1gFC2t7Fum+TRP/mABcAQ16ADT31AoHL6XfQw8hRZ0gOmZLc30sY+BpxDQAQYiRAIgoAMMYu0upVfOd8v8R++Fpre+/679ASCgAwyg1O3fVb2OpN0QxsvUIreco/aYstYtZzzMXfsD+DYXiQLcrNSye9Xt3mt3OG1RCq21O6SOYgnd6WPTdN/+ANCCDjCAWki+OxCWbuAzwrIdJV3Htf1x9HprlQdiAjqw6i0h7Mnu2gdpycs8z/+E1LNC+p3r2+LoQH10//fAswnoQJHQcI2WULhlHxwVcu+4/fwZ0269GPaODwe5awCA7xLQgR8E8+uVgtkI3168+TioXSR6x/5YvpF48zYH1rlIFPhHXMbANUoXH472QanWkp57buSgWTvG794fb6rtB7YJ0zTNo76AAtcaOVB9wdH9bvfuz1L3g6WLREvD5Z7rMcpxeHc/6KNsB+BaIQQlLgCjuDuMtXa32NLyfPe6HOFt6wM8hxIXYJomIYTjxL28KNXYTqkLfJcWdAAO58MewHYCOqD1/MW0wAI8j4AO8FI+dAE8kxp0AAAYiIAOAAADEdABAGAgAjoAAAxEQAcAgIHoxQUO8OSu7Gq3an8SPZZwFscWcDUBHQ7yxDfxXCB/y3oAwFMpcQEAgIEI6ABQ4Rsa4GpKXHiN8DtM869jyjPC70zpx0HTBgCo0YLOJ+QCd80Sxudf85+f3mlklyOEHz93TGOvo+c9wjoBwCgEdF5haT0/IkSfabkAc57nPz+9YfSIaewVL0POE9cJAEYhoPN6S2iPf6ePpX8DANxFQOdVcq3ocblK/DtudS+1wC/PHVnfXpOWd8T/P6X0I17e5Xf6WPo3APCXi0R5ja115unfpWGOFIfTpbwjhPDj77TUo3RToZH6Ll+WOS5bWUJ6vD7pcNM07joBwJUEdB4v17p9VYv3VrnwWaq7zgXZ0jRGFi9vadmftk4AcAYlLjCIuNUcAPguAZ1Hq13smasnXxtn+bs0jTukpSEje8IyAsDowjRNsxY72CdXglIabpEbvhRwa+Uve8Thv1RKUxqvtJzx87ka+tJz6TS2rAec4c7jy7EN3xNCUIMOV1p7o609P9KbdM961GrnR1onKHGcAldT4gIAAAMR0AEAYCBKXOAgb7lA8i3rAUdRBw5cTUCHA7zlzfst6wEAT6bEBQAABiKgAwDAQAR0AAAYiIAOAAADEdABAGAgAjoAAAxEQAcAgIHoBx0+KHczovgx/aEDwH0EdICPqd0t9q4PZ8sy1ebfMkxpnGW8lruC+gAL3E2JC3xQLWAIH98wz/OffR3/fefyHDFMbAnjy0/tgwnASAR0gI8pBd27Q/qRci3lb1o/4N0EdAD+EUL4p7U5/n/5O/2/Z/zasOnjtVbvtedz9rbUC/nAFQR0+Khc0BA+iMtC0prv+LnSsC3j14ZNHy+VppTGXVu3LaEe4GoCOgD/KIXY1pKR1vFbnyvpDdtxzX3rsGuPAZxBLy7wYblWTth7LFx1LDlmgbfSgg5A1lrr9N7nj1Jqrd87//gDgA8DwJXCNE2zFx74tpa+oXmfUt/eudrxdLi0nrxn/Pj5lnDdMp2WdVwbtjb+nf3DOzfhW0IIAjoA/b4SHAV04GohBDXofFvvhWxHzjNtidw7vVjr9O5Yf7jD3ruQ3h3UgW/Rgs7npQH5iharo+exZR1aShMg54m3ve/9MDrK+aEFHb4nhOAiUfiiUtDI1fpCKu6j/MlqN0maJucHcB8BHSpqd0nM3Umx5a6Kpee23G1xjy/c7h1a5M4v5wdwJzXoMNV7qYj/Th9bhl/e4NeGz7XIlabTOo3cOhxty81gjGe8EcerUU4CjEJAh6l818C1W4xvnUbvsrRMIx3vyLCxdTrGM94o49XOIaEcGI2ADgWl1vLc/z3T2OKMAFEK8Opr+Yq1i0SdH8Bd1KBDh1owv+KN+6h5lD406MWFL1i7wNX5AdxNN4t82lp3ca1fi7fcVbFH6W6LPcu49Wt/rwfwPyOcH+ri4XvcSRQO8vQ30acvP5zpzvPDuQnfox90AAAYjIAOO5X6LgcA2EIvLrCTr58BgCNpQQcAgIEI6AAAMBABHQAABiKgAwDAQAR0AAAYiIAOAAADEdABoEJXqsDVBHQAABiIGxXBAZ58F9G4dfAt6wFXOvu8OXP6zhsYk4AOB3niG13ujf8t6wFHCSGsnhfOG+BISlwAAGAgAjoAAAxEiQuvEX6Haf51zNfM4Xem9OOgaQMA1AjofEJveJ9/zT/GOeIDwBE13yPUjcfLcMS8R1gnOFut5rvleHeewHcoceEVlvCca/keyfJmOs/zn5/eC7WOmMZe8TLkPHGd4ArL8Z3+3TpuPJ7zBN5LQOf1ltAe/04fS/8GOFopjGsFB1ICOq+Sa0VfylLS33Gre6kFfnnuyPr2mhDCPy1i8f/pc6OKl3f5nT6W/g2sn//Ad6hB5zV6W8DjwF0K32eF8lwNd9zX8vJ3+hV26aZCI7XALcscfx2/BI14fdLhpmncdYKz1c5/5wl8j4DO4+Vat69q8d4q96ZaqifNBdnSNEYWL6+v+uGnUiv50899oJ+ADoNIW9CAbxG8gYUadB6tdrFnrp58bZzl79I07pCWhozsCcsIve7sxhT4pjBN0+xTO+yTK0EpDbfIDV/7ivuMPpDj8F8qpSmNV1rO+PlcDX3puXQaW9YD7tB7/K1dV5L7Jq12PcpWzhsYUwhBiQtcae3NsPb8SG+kPetRq58daZ3gKq3XYKg9h+9S4gIAFUpOgKsJ6AAAMBAlLnCQt7SyvWU94ErOG+BIAjoc4C21oW9ZD7jSmeeNCznhm5S4AADAQAR0AAAYiIAOAAADEdABAGAgAjoAAAxEQAcAgIEI6AAAMBABHQAq9EMOXE1ABwCAgbiTKI+Wu8tefMvtUstX6bbcV7WULfPvmd+WcaCmdnv6u46zluO851zIraNzCBidgM5j5d5408Beuk32PM/FcH/Wm3c87WX+PbaMU1uW2mMCzHcs+zo+Po86zrYuz9r8e86F3Lm+dp63zB/gTEpceKxS8N47zTvDCVypdL4IoAD3EtChIoTwT2CP/08fXxsvN1xuOuk80mnBVdaO/9z/PePXhk0fr50DzhHgbQR0KFi+Bo9b1dNygCUYxMPUxiuV1JSGK423V216Wk+ZprbjP/d/y3nQcs6kj5e+3SqNmxuuNcg7P4C7qUHntY6oJ2+5mDQ3j5762LX5CwTcpfVi6iMvxt5SZrYldDu3gJEJ6LxS7qKwRc+b8tY38D1v/KULWGNHXNCZC0ICC7Ejrum4whnzcX4Ad1LiwuvkeqOIvyZvHTd9fOuynKF1feAIa8fx3uePog4deIswTdPsTZ4nyrUit/Z53PrVe652Nh42fr70d25atenEwx/xLcAa/atTOrbWjv/lsZZjPjd+6ZzIDdM6ndq6pdNucff5oRQHvieEIKDDqK56Y747gPBsTwqQW471u8+PJ21f4BghBDXoMCJvynCes76NAjiKGnQerfT1dUst6tY+l3PDb32+NHz8Vf6ZdbWlPqqhRalP8yepHffOD+AuWtB5rDPCec/twKdpvUu43i7jct3XnRUKSjXDWu9p9abjpFQv7/wA7iCg81itF5a1jvulN91SXW3p5kstShe0Gs94o41XUyt/Sc8PgLMI6LBBKeCu9Sax1gtF+n+tF5hSDxetSsOv9YqxZ9rGM94I461NqxbAz/xWC2ChBh06LW/e6Rt16fH4uTT45n6XppPr1i7uD11ogH7uJwCMSECHjNavsHMt6K19sbfMr/UxoI9gDoxMiQsk9twgqOcNP24FP1Lr8pbmnX4rwPkExWv09n/ec+MjgCMJ6BBJ68S3trLdeRFZa8t/7mK3UgkO57r7Zjj8q/X8ADiLO4nyWKWW4tqtwUsXaaaP5aZbmnc87Np8Shd/li42LamtR48t5TicRwAcywjnhx5j4HtCCAI63zHqG90IyzXCMvCX/TGWO/eHYwG+J4TgIlG+YdQ3uVGXi3vplQfg2wR0PuGIEJz20LInQLnZCQBQIqBDo9xdBfdMSzinRis6wHcJ6AAAMBABnUeKy01yNweqPZYbr3Uaa/PvmQas0YoO8E0COo+U66s8Dsm1x7ZOIzf/3HRapwEAkONGRTxaro67FIhLNx7qmUbvsgjmAEAvAZ3XSe8GOk3lGxb1TGMLF4ICAL2UuPBoreG5FsyvaOXWkg4AtNKCzqPFpShL+E7LU9ILOHMlLq3TWPu7VI+uJR2ey/kLXE1A5/FKNeRXTyM3njd2AKCXEhcAABiIgM4jlfodv3oawPt5jQCupsSFRzqidOSJ5SdnBoWzQ8gTt3ers7fdmdN/834BeCoBHR7miYHqCy2Q9gsAR1HiAgAAAxHQAQBgIEpcYKPwO0zzr2PKGsLvn6UGR00bAHgWLehwglzgrlnC+Pxr/vPTOw3GFUL483PWdNWTA7yHgA4bLK3no4boNLhtCW9HTIP/ie9Qm7N1/8zz/M+PfQTwDgI6HGwJ7fHv9LH076PFgXBreDtiGpxjCecp+wjgHQR02CHXih6Xq8S/41b3Ugv88tyR9e2MLb1hVvxtRRy2BW+A73CRKGy0tc48/bs0zJmWsLe0wsb/p89xrmWbx99YLCE93R+llnMA3kVAh0651u1RW7zjVtc4jKd/p6URcQgsPc654m1tu9/L9geuJqDDi/XUKZdaaIUTALiWGnToULvYM1dPvjbO8ndpGmeIW82519a68tKHLCUwAO8QpmmavaDDM/QEsNKwuRKX+O/S81ct9xOtrV8piNeuAUj/z10fkE63dxu/fb8c5c7tZB/B94QQlLjAG8W9gORKVtZ6B0mfFxD2Wdt+tXrzlufsI4B3EdDhhXoCYe+4jKd2kS8AzyOgA7yAUA7wHgI6PIwb1ozJfgHgKAI6PMhZraRqmPc5c9vZNwDfo5tFAAAYiIAOAAADEdABAGAgAjoAAAxEQAcAgIEI6ABQoRcd4GoCOgAADERABwCAgbhREXxQ7q6X8WO+0ufL1u4K6/wAzqYFHQAABiKgAwDAQAR0+KDaV/S+vufrnB/A3QR0AAAYiItE4aPmef5xMZzWQXJCCD+OjZaLiksXWz7hOHN+AHcS0AEoKvX4E4fVXICfpr8hNxfuhV2AMiUu8GFxSBKYyCkF773TXOvKcATOD+AuWtAB2OyI1vAlrKet8ovl8dpjpdCfPv6koO2bBvguLegAbHJEK/gSQuMgHT+WGy4eNg2w8Xil3wCjE9Dhw+KAFUJ4RNkB40jD8la5Y68UwEvLUWtt3toSvef82Hs+aT2Hb1PiAo229lqx1vtF6Y14bX6151vCTamsQDBgq62lJLlW8Hh6W47H2gWqLcu45fw46gOucxDQgg4NSl+vp+Kv0nPDtk4nntaaUg8ZveEj/l9LOlvEx3bN2ofS3mC+TK/luG1Zxt7z48hvn4RzYJq0oMNlcm+8LaEi1xJYCiQ9b+6l4Z7SwwbXSOvC48cWay3KteFL9eTpY6WLPWvnwFrpS03L+XHkebLn2wLgfQR06HDGm+hR00pDuzd6jrCnm8Wtw9XCce2xEY/51hA/4rID9xHQoUPcatfyFXk8zt75xgG85WI4X5XzdWefAy0lYc5BYAsBHU5w15tyz3xbLk6FEfRe9Lw2fOsF363nh2s3gKO5SBR2WC4O29ud2lHTalWr342fhxFCZ2tXi/HftXHW+kXfen60XiQLsEYLOuzQ25Vc6WLPlmntueCtNr3WC/7gS/aeH84jYA8BHRr19INeCtKlnii2TCt318Xe2nf16tTUenDJ/Z/r4z8etmX82rDp47nn1sbt4fwA7iKgQ6Per9n3DFMabq3HCiGCI6WhOfd33NIcP5cbtmX80rCL2rdQuceEa+CJBHQAmq3dpKv0f+/46XO9tfAj1M4DbCWgA9Bsb2v0Va3ZWs2BJ9OLCzTwZg//Wmuh3vv8UbSkA0+kBR2AqtyFyGl9eFrrnRu2dfz0rrjpcuQuEk2nU7tIdO0CbIC7hWmaZi9Q8G2CyrieuG+euMw1b1sfYGwhBCUuAAAwEgEdgMPE5SMAbKMGHYDDKAUB2E8LOgAADERABwCAgShxAeAVzqx7P7umXmkQEBPQAXiNJwZdF9QCKQEdHkQLIQC8n4AOD/PEoKuFEADauUgUAAAGogUdgE+pfaPT8w1VOp0nfrsFjElAh43C7zDNv455Qw6/fwaGo6YN/LSE6RDCP3+3iserPQawhRIXOEEucNcsYXz+Nf/56Z3GP/MP4cfPHdOAEZVCdGu4LgXxeZ6dJ8AhBHTYYGk93xOiz7SEh3me//z0BocjpgFPlH4gjf93DgBXENDhYEtoj3+nj6V/A2NYWsfjD6S5chiAMwnosEOuFT0uV4l/x63upRb45bkj69tz1loItRLyZaVzQDgHruIiUdhoa515+ndpmCPEIaN0UVyufCUOIqXH4a0c58DdBHTolGvdPrvFe6ueC9mWx9NxhBW+au1iUL24AGcR0OFjtnYrB28Tl3XFF0Xnas9rwy2Ec+AoatChQ+1iz1w9+do4y9+laVxpCR9CO18R91CUe7xnOOEcOFKYpmn2wgLP0PoV+lrdeCmE18pf9vDV/3a2Xbs7t9WeazXsYyAWQlDiAm+09mZfe15QgH7OG+BIAjoAr6FEC3gDAR2AVzirFVsJCnA1AR0eRgshALybgA4PooUQAN5PN4sAADAQAR0AAAYioAMAwEAEdAAAGIiADgAAAxHQAQBgIAI6AAAMREAHAICBuFERl8rdECe+M2bpZjmlu2e+4eY6yzZZ1jH9Ox7myHnWHnvDdoWtnB/A3bSgc5nSm948z39+1oJ4PGxt+CeJ1y19rPQ/APBeAjqXyYXMvcHzLSEdAGChxIVhHFHGkZaGxI/Fj9ceK4X+lsdz822Zfm29S6Uv6fbKLUNJy7cV8FXOD+BuWtAZwhGt4HG5zDK9+LHccKVwvfyflp+kpTYt822Zfk2u9CWtW8/NDwB4JgGdIRwVLkMIP6axpWW5drFqS334Mp1cS/kR3xTkxs/Nr3caWgfhf5wfwJ2UuDCkrT0mlMJzT0jPTbM3VMfDX9WiLTzAczz5m643vtbYH4xGQGdIrS84peAcl4D0tM6n4+1ZhqOm36tn2rUSHPi6s8+PJ55zTw6ya+wPRiKgc5m0Xjp+bLHWD3pt+NaLNdOwXlqWeDlroTo333Qea/0qb/m7VI/+xDcZys7+QAfAeAR0LrOnpnPrcKXx1palNwz1rttRYWvPMgMAYxLQocFbWzBzLfRvXM+n04p+jN5j3Plxrj37Y2F/HOfs/bHl2rI9d9VeG3b0c1pAh4raCZwr2XmSUjnQU9fn7YT047QEhRHOj60Xy7dML3b3MfWU/ZEuS7o8o01zq7P2x5bXsFJJ6jK/Pd9Uj94tsW4WoaLWV/ny3N0vplvU+maPn2cso7+hPFFP16x39cy0FpK2TG/U166R90c636P2S8s07/KE/fFWAjp8VE99PuNYQro3wWOl2/Qr58eo6/PV/TGqK/bHMo/Sa1v8XO53+ndaova0100lLnCiJ70YpEZe9q+/KWupOk/rNr1726cldnGrZq6Xp9I0tpxLV677U/bH4oj9snWeVzhrXun2yG2f2vaMGy7S18eWaY9IQIcTjH7xScuL7KjLPk3jb9+rfH39e9WO+1zXrDV7t/3eoLMWUEpB5qh5H+FN+yNejq37Zc88j3Dk/rjLm14TBXQ40JOCY+nNYeQX38UZrVB8U2/r8ujnR0vXqyN/A/O2/bFo2S8jeuv+eAI16HCQ5QXrCS++pTfoJ33AmCYXTbLN2kWSbzk/1oy0HvbHWK7cH17D87SgwwGe2JJbutjwqevxtOXmelu6dxvx/Dj6eL/r/HnL/ljsqekfYT3O3h/phZ3pOLmLUHPj5Gr5S7X/6f+laY+w/VNhmqZ5xAWDJxn1BP8S+4CznHFstUyz1LKYBoxcACk9V5veUcv9RD3rddZ+eWq4H2EZ3iaEoAUd9vLiBJxh7XWlVtf81JrnJ7BfuIKADryCUpf9WntxuFJLXWtP7Wvuq26A0bhIFHYQCHmb+OKwES56bpl/b+1s7zgAV9OCDsA0Te7WeDW9V4zF/mAkAjoATdJSktaL4VrHrw2bPp57bm3ckYy8bF9kfzAaJS4ArIr7+c8F7bgcJjdsy/i1YdPHS72TlMYFeBIt6AA0WetervR/7/jpc71BWzAHnk5AB6DJ3jKAq8oIlCucp1Ri1FN6lBtm7YL71g93d164/4TSKp5DiQsAXdZaqPc+fxQt6ccqlRj1lh7lSpfWpD0LleZ1ZzgWzDmSFnQA/pG7BXapdjwdrjRs6/i5W3OXHi9Np9aSOfrtvUe2Z3sdXcaUjmtf8jYCOgD/aO1ucS109Y7fcpfFLdNtfY5ny/UqVPtgGIf71h6GSr0VxePCEQR0PuHMr7rP/hr9jS/69gdHuqKU5ax5OJ6OkwvmuW9n0ud6hkmHf1ILvtfdZxHQ+YwnnuBvrqG1P97nzvIRx9O19uzjK4+P1m9TtvQwtIz3pGPvScu6ePJ5soeADsAhnvjmT78rwvnVpSM982hpNVf6wl56cQEAmpTqsY8eN+6ppXWaped7l/EIrcsPJVrQAYBVcQlTbK13nbRLxtp01/pQr3WruLX3od4ehuLprs0fthLQIZJ789jzVe4R0/m6M97s7JtvOrrsYGvd8lNt6bWn5eY9LdtrzzAtvfz09DDUO/+ncZ6MQYkLROLWkbRlpUd6U449/fxSZt/QIz6/c3qPg9zrBX+9uSX5zevmPBmDgA4HK71wC4L9Sjet2Tu9lH3DUYSPv87aFkv3h2vDxL9bptczrP28j+23TkCHDumLePx/6ws8x0jfgNN9kQ4HNUccT1841kZYx55ykzOG/XK4dJ5cR0CHjLhFpXQDi2naVqdIv1wLd/qmmu6n9CYjULPnePLhnK9wnlzHRaKQ0VMG0dInLtttrXdM/4YtWo6nrd0OPk2pZ5Npqvfckv6f6/mkNH5t2PTx3HNr43IM58nxtKBDo7gFnfO5mJOneftrQ6nVtNRNYfx6mRu2ZfzasOnjpdeI0rjc4+3nyVEEdNgpfSNZe5PgPvYNOULbdqWyhdbyv9bxW58rUV6xn+13LSUuEMl9hbvItdzkxi+11AiA7Wpfpee+9s61tJX+tm++q9Szx9bjKR3ni/au91Xb7av7ZwvnyRgEdIisvXj0tOrkXqxoU7oGoPZYrcXOvmGa+s7vnuOJ9XNp7/NHcc6vc56MQUCHk+UulmIM9g30W6sdj4dZ5IZtHb/WK0jpHE6nU7tItPbNKdxFQIcLeNEfl30D7dZqy3trx3umt9Y7yJHLBXcT0PkMF7iMxf7gSI4nWOc8eY4wTdPs0+M9evpujW29gr11vJZawa3L8Ta+Eh2L/cEZHFfbKSF7P+fH8UIIWtDvUuqJIrXUzrUMW9MzfssFIj6FA7BGcINt9IMOAAAD0YJ+s73lIq23WU4fW7u5Tq4PUy0hAADn04J+s9bbDy93QVu78UruyvXcVfDp79xt7FtuoQwAwLG0oD9ErT699HhPi7fWcQCAMQjog+kpKSndThcAgOcS0AdzREt2XF+uZRwA4FkE9Bv19IOeC9tpiUuuFT19vnTr5LX/42V0W2QAgPMI6DdqCbctfZL3Ple7dXLL7ZGFcgCA8+jFBQAABqIFHTqslRH5duFa9gdncFxBmfPjGlrQb+IABgAgR0CHDltq/jmP/QHAGwnoABDxwQ/KnB/XENABAGAgAjp00vXkWOwPzuC4gjLnx/n04gIAF8v1hPEUbwxi9gejEdBhg/guQx464wAAFjBJREFUq14c72d/cIazj6snHqtPDrJr7I8+XnfPpcQFAAAGIqDDRloMxmJ/APAWSlw+IPcV2FqY8bVVXbxNbav72R+cwXF1rt5tuuW9jHZ79ofz43gC+svlTpoQwhRC+HEivbm28Eh7t+mWF7Bl2vG80+XIzf8L7tgfe5ZvbT99dT+Opue4umpZ0uU5Ynqxu467lvV78/44a5pbnbU/tqzjne9zd58nSlxerPSJNj7Ql9/CeZvWbZo+Ps/zn58t2zqeTvpY6f8vuGt/9OjdT3fsx+U1IPdzl5b59y5j63r1Hldny53/sd7lyZ0Ho8jtn7fvj5Zp3uXI/bFlHWuvn1e9dt91ngjoL1c6oO56YXuDtW3KteyPY8RvQCOEtpb59y5jT0D42nE12nqlwfBr+2M09sf/XLl+SlwO0BNyt376u/JTY0yAP1fu67vl/1Lr79p00r9zx87bX0S3Kn1tu1grMypNo/Rc67TP3o9ffbPdY5TXxvib0Npxs1Z60LOvR3wPetP+2DrPK5w5r7UPALnXx9p2Xnt/7d0XV5dTCegH2LrDzh6v5URa+4rfG/S/tr445V54ci8Q6f5o/aYj9wIVv0id+ebwRK37I31sGT6ttWzdxrk3lty0c/O5cz+2fpBs/dCy5cNHS+vdlR9A987jqKCTbsPccZMbbs8yXBEse5fzDftjzzyPcOT+2DLvdB6118+W7Vx6f+3dF3d9+BPQN3hSuCkt65YQyP+0bNNUbvjSh6OjXrh7l/Gpzt4f8Yv71mmsqe3ru/djyxvd8lzrh5bWDx+5Zcj9X1rOo9Y7ffwJ4mUvbYsRX/t7W/lHWvaalv0xoqftj5YPEr374q7zRA16pyeF89JBVWplWt44n7J+d+jdpjWl4Hemt+3js/dHGia3TOMMV+/H0vq3fGjpGb/1uZLW/bTmyOPqCUZYn9rx/LX9MYI37I+jXyevXi8t6B2eFM4XpXCxth5PW88rbd2mrXKtiUd74rFccub+SFt8c88dYeu0rtqPZ3ybc4Yj53P2eX6Eo/f/1a8LPfN68/4Y5fX4rv1xdsv0U88TAf0Djvzal/9p3abLC89aPV08bG78rX/nyg3i5X+LM/dH7Run9LnaPs3tm3T8dJ7pst69H1u2757nj7JWAtNqlNfO3HExTT+/zo+PjVLJT+01Z/TXhVGW74z9cfcxtkXv+bG23eLHt74m5hpVatu69HfL8p4t/G9ezzoo7vDEkyf1hnUYjW06ljsD4Bvk3iDjx9feSEsfHtbGj58vlcLU3rxz0ymt2ygtnE89hp663Gueul4jLPcIy/A2IQQt6AD8z1rN6dpwpefWxo//b12GI5YLYFQuEm3g0yGwKH3tCQBH0YIO0MGH9Z+eXEd7Jx/yxmJ/MBIBHYBdhPJ+ttlY7A9Go8QFAAAGIqADAMBABPQGvvoCAOAqatABgCZrfeWnj7eMuzzXcpOx1BE3pDrKW28Exz0E9A/xogHAVrk7LS43iMo93jLu8vea3Hxy073zfa50oy3YQolLAyccAF+3J/yedRMpoZi3EtABgMcLIfzTJ3/u79xzrcPEj6fj+ZDA0QT0D/ECAsBb5UpdlhKYuKU9fa51mPjx0m84ihp0Xu/sDyZnTv+NL/r2B2dwXF1rz8WYV17I2Vpa03oRaupJd8898xg++/x7yjY+koDOJzzx5H7zNx72B2dwXF3jinDe0ivMkXrmUbpgNXb18rcaaVlaPfEcOYISFwCgSW/vK1vHXUpO9rZgb1nGI7QuP5RoQQcAVuUumpymnz2ppCE8fj4XgOPn1vpQz827Np1SXXk8XMswpemuzR+2EtABgFW9XSXmgm/vdI8YJn28tKy947TOH7YQ0GHKt+r0vthuvciIvDNaoWqtb7zX0fXAtdbio+bxBm9uSX77ui2cL/dRgw7Tv11lpV957pmGm2icY8s2jb/Otm++Za0rvD3nevq4sPHXWduipd/xWklNbZot031zOJ8m58soBHQ4mSDYL+17+KjppewbjvD2wBYb4XzpKTdp3S+twwuV+33pfNlDQG/gQGLtLnMjvGl9Re0OgOk+gjV7jydhgy9xvlxHQIdI/DVny53oFl5wzpFr4S7dwS9udT+6BZ732nM8fS1slILYWuNFrTFjbfzasOnjtfNdQ8oxnC/XEdA/xImxLtd3bfyikw7rBec8vW+o6T6DPVqOp699CCyFslI3hfFraW7YlvFrw6aPl/ZHaVyO43w5nl5cGghh35a2pnOu3PnmHGRUX/+gXnpNbP2WsXX89Lne12Kv3WP4+vnSQws6bNRaRuHF6H5rLWt801Gh7cstg7lvHa8cf7T5vJnz5VoC+oc4IcpqXXKlJS5rdZRxPaQA2Kd2sVFum6+NE/8d70f75ltazs2e46m3RvoLWhoq9jx/lNIHdf5yvowhTNM0e5Oqe8sb+VvWo9dT1/upy71mhPXasgwjLDdlT90/T1vuXK147v/0sdJF9mvjpx+wU+njLdNZW6e3etqxtnjqcu8RQlCDDnxP6U0dqFurLV+rHd8zvdrFh73TbX0O7iKgA5/kTRmAUQnofII6t7HYH5zBcTWetJtE7uUceQ4Bndc7803Bm04/+4MzOK7GZLuN46x94fw4h15cAABgIAI6AAAMREAHAICBCOgN1FYBAHAVAR0AAAYioH+IbwIAAMYnoDfQbygAAFfRD3pGLpA/8bbgax8snrIeAABfIqBDh7d8eHsL+4MzOK6gzPlxDSUuGbWDy4EHAMCZBPQX80EDAOB5BHTo4EPPWOwPzuC4gjLnxzUE9ILcQfbEA+8t6wEA8BUCOnTyoWcs9gdncFxBmfPjfHpxqZjn+c+VyU8+8N6yHgBv8eT7a3gfgfMJ6LCBDz1jsT84w9nH1ROP1Sd/sOBYXnfPJaCviA9AAOB9nvw+Lxy/k4De4A0H/xvWAQDO8sT3ySd/sKBOQK/IHfhvOYGfuB4jibepr/juZ39wBsfVuXq3qfeyc+3ZH86P4wnoBbmDLYQwhRAedQC+ZT1GYpuOpWd/3PEGny5fy3Fy1bFUa32761hueaPfEgbSW5GvbeORzvOjb6Ne2u937/PaMoy0P97urP2x5Tje8vp5lLs/EOpmMaP04h8fIE/wlvUYiW06lt79sTw+z/Ofn7P3WWnZesY507Id0r/vcsb2Wd7UW/f5aOd5vH9yepcndx6MYgl56WPTNM7++JIj98facVwbJ/f/Va/dV75fxAT0gtIBNNILWYu3rMdIbNOx2B/bfWHb5Vrc9nwIeNO2iY22XmkwHGl/LMt2ZFg7Y5pHGnl/vJUSF4D/U/radpF2K1YbPvdGVRo3DpEtw6zN5yi5r5fTZcsta+v4Leuz9ev2NXu32yhBalmOZXvWjqva9ttaLnS21nlduUxrJVJbyjBayq5KRtwfe6fd+vpZO+5bX39GLZMS0IHPyb0R5F6wa8G5Zfhcy21pOnEZxtowV7y55OZRWvfWbdG6PrllKK3rXW+0owT8dPvltnFuuD3LcNQ2rs2/dzlH2R93GHF/bJn32rleO55Lry3xtHrOjXTZ7iCgF5R21tNO4resx0hs07Fs2R+54Uv1hfGL+9Zp1Gwtt7jieCvNo7VkpHX89LnedbsiMJw5rzPEy75WjjDSOvW2So+07NN0zDcaI3na/mj5INFybpSGX6Z7xb5Tg55RetHa8jXqnd6yHiOxTcdy5P7IBfG01WXLNM6yzOfMee2dxxXLuHU+LR/gvnKej7A+tf33pP0Rt+jGv+PAnob3Eb1hf1z1+nMWAb0g/fp2tAOv1VvWYyS26VjO3B+1aY3y5npnS/pRzx8lN59cEGppAXvCeX70dr36mO4JUE/YHzW9rbZ3uGt/nH3cjfJa3StM0zSPerAA9FgLXvEL9Z6ymNzX1y3TqE17bbzc1+XpvLcqbZd0HrnhWrZFafzc+sTSx1um07uOLc74Srtnmmtf1Ze2Y8s2zk3vqOV+kt71WqtZzr1e1P7esgxbx7lL63Fceiwdp3bcx+P2vP70lsicJYQgoAPvcdWb1ZPeFM/2hW1xd0AfyVOXe80RAT3+sNoT0EvjnbHcPEMIQYkLAECrpWU1Lu/IhfLc79LfgjYpvbgAdPCG+pdtwRe1Xr+QG/YJteiMQUAH6OBN9S/bYp+nXrwGnE9AB4CL+XAD1Dw2oJeu+N86rateLPdcFbynF4LStEo9WVz95pG7unpLDweli3Z6x23Z1q378s6v/5/WFRnAXXyjwUgeG9DXrpTundbeafTMq3b195ZxW8Xj1rrcunJ75ObR8yK5drX8lnFbj6vWfXlnOG7pWg3g6zRiMJrHBvS32Ru+nyq3zj2hsra91qZTGnfvPvjqvgTe76hvHfd82xnzjSVv9dpuFpduj3L/rz2edqFUemxtulfoXZ7cco24Pd7yApduj57t1nsM57r+AjjKEn6Xn7QXn/TxlnGX59bE3/7W5nX3N5ZwlMcH9DiMpJ3/5+4OFZcxxI/Hf6e/09KHtemm8zhz3XvXs3ZjhfT5p22PEeW2Z+t227pvS/saYI89rylr33bume4X31t4v8eXuOy9gK93Hi3TvSoYtdaRr01jy3wXI22PPV9tlsY94+vS1jeqrftWeQ3wRXGjRenv3HCtw8SPp9OOx4UjPD6gl5x1oox0ApZeNK501vboDZlXhPOrX4h75tFS9+6NBHizXDCvfbuefmPZMkw6fMtrL2zx+BKXNWcF16On2xOuRrR1+XLfAuwJ573LURo393hc99g6zdLzvct4hNblB1hzRqPIGXq+scy91vrGkrs8tgU9vTglVvu6qjWQxdNYqwcujZ9bvtxFfvH01tY5LR0pXWiztjyjbI/cevSG83TZc8+VvrbMjVubZstwpf2dtrjEwx6xbXMtObXz5C5nf9g8c/qjbEO40xXh3DeWfF2Ypml28PAld4bVs+c9UhAvecIy5jx1udnPvv+r1HiTNgyslQ22jlMav/RYqUGmNv/ev7esO/QIITy3BR22ePOL55vXDbhf7VvDXItxyzeW6XRLr2G+seRrtKDD9LOMp/SCvedcOesrz3Q5R/fUN6+nLjf72ffb+cYS+mlBh/9Tam05MlSf9ULuDQIY0ZsD7JvXjTEI6MCQjnwDLF046g0WznPW+dXyreGWcpO0QaZU8742bziCgM6j1UpS0udLwy9aXuxzLey1+XGO3vBee7O1r6DdCOdM7vW7NExPOM+9luemC1d4fT/ovFtaH97aHWQ8fssLbjxMrgeD0vzYJt22Z7GvgFyQF8S5m4DOK+ReTJfwVepx4Iya8tz8OFbam0O8zeNtbz/AsUrnWen/5e/cudo6fm3Y9PHaOb/ltVlI504COq8Vt2hfZZmfF/Zj1EqR0t9xq/tVLfDwJaVzrtbr1dZvOVu/oYwfL53zvt3kiQR0XqHnRfeK8OZNYL/eFq9cGRJwrtJ52loy0jp+63Mlvt3kaVwkyivkWmByLS2p0vOtf5daewTE7VzMCc8xavezR8zH6w53EtB5jVIdes/we+frxfxZvAHDMdbOpb3PH6V0QWiuFxevDdxJQAeGkeu7uNSfcalGtTR++vc0+UAFW6zVjsfDLNa+5ayNXypLzD1ems7at5ul6cBdwjRNswORp/KC+jxPbZl66nKzn32/j+0HfUIIWtB5Ni/6AMDb6MUFADhFqU9zoE4LOnA5b9bwDb7lhG0EdOBSZ75hq3UF4A2UuAAAwEAEdAAAGIiADgAAAxHQAQBgIAI6AAAMREAHAICBCOgAADAQAR0AAAbiRkXAY+XuSBo/5qZFbOG4Au6mBR0AAAYioAMAwEAEdOCxaqUGyhDYynEF3E1ABwCAgQjowKPlWjS1crKX4wq4k4AOAAADEdCBx4tbNrVychTHFXAXAR0AAAYioAMAwEAEdODx4rs8hhCyd4KEXo4r4C4COvBoS2ia5/nPT/w4bOG4Au4koAOPFYeomDDFHo4r4G4COvBopd419LrBHo4r4E4COgAADERABwCAgQjowKOV6oHVCbOH4wq4k4AOPFbpor3SRX7QwnEF3C1M0zR7sQGeLNeq6XWNvRxXwB1CCNN/dy8EwP9v79523NTBMIBiqe//yukVI4/lM07whLWkqjvgAwguvk3Nz1VCE+/gvgLuYokLAABsREAHAICNCOgAALARAR0AADYioAMAwEZUcQG2EEKoVs1IS96psPEctY8D3XUf9NREH6mbHp9jrg67+x2exRN0YHtneO8NKb72+H3i6z9yL7zzeFa0SdumfXY4V+DzBHTgdmcA7wnWwsrzlK75N98LrX9RAr6bgA5s7QztpfAeQvi1L20f789tK7WpzcleWtcz93ukf61tur12z7T2x+2Ec3g2AR3YRu4peumf/o/j99KXdL1v+nf8lL7UJ24z8lSf+/Rcz9zvOID33A+ltun20j1T6ltqBzybl0SBLcwE4ZEAHYeeUp+4jZD0d/Rcz9zv0f7pvtF7tncJl5AOCOjArXJhpDegxO1GwpLw812uXs9P3Q+98wjpgCUuwGNZvvJdWtfz6v5VRp6kA88UjuN4+b904A49tZ9Hfqfbcu3jOVpz5tYlc59SXfDW9Ty3la7nzP0Qa91nuXF6zk0ddHimEIKADsD3s2QE+CtCCJa4AADATgR0AL5aq5Y+wG5UcQHgq1naAvw1nqADAMBGBHQAANiIgA4AABsR0AEAYCMCOgAAbERABwCAjQjoAACwEQEdAAA2IqADAMBGBHQAANiIgA4AABv5t2KQEMLPf79er+b2tO+57+o4sbR/PEc6Rm38Vt9SWwAAmHE5oKeh9Pxd2p72XTVOKdCX5mvN29N3ZD8AAPTYfolLzxPp3qfao0+3r/QFAIAZtwX0meUgPX3uWGZiaQsAAKvcEtBnw/mOhHMAAFb6eECfDbSv1+tnTfouhHMAAFZbUsVlVBqydwrdo3LnIrQDADDr4wG9VIFlRUjvrcgyM1ZOq5oMAACMuhzQ03AdVz3pqV/eGqdW33zUOVZanWWkzroQDgDAO4XjOF4CJwAA3C+EsH8ddAAAeJJlAb22hry17/xT23b12Ea+Ljo6bs8YK89nld2OBwCARQG9tS679hJo6UudZ1nFFVrHdnXcq187vWo2aFvaBACwn+2WuHgJEwCAJ7tcxSUXqGtVXWrhu7b/HDOt7pIbN21bmqM0ZmmeUaW+ue2tudNylGmb3HnVxuo5z5EqPAAArLH8CfoZFEcDXSucp18SjYNlvD3XNh2nFEbT466N1Xs+ad/c9nhb6xxLbdK2rbFa5zl7HQEAuOatHyoaCXe1J+w9a9hjI23TfnEovfIBpVLfmcC74nha8+fGFdIBAD7v418SrSmF9NLyjdo4M3PH46fHMvsEfabvJ8c85V7SjecR0gEAPuOtL4nOhMgVT4ln5l8ZRP9y+cJ4ictxCOYAAJ+25EuiPS9plpav1F5YLG1LpWutWy9/tgJ06UXJ1r7WMZde0MwdY8+2dMzefrnj6BkDAID3CiG8J6DPtgEAgCcLIaxZ4tJ6Ki2cAwBAn2Vr0GsBXDgHAIA+231JFAAAnkxABwCAjYTjOKw/AQCATfwHyyP8TcB8ZzwAAAAASUVORK5CYII=')
