# Supplementary material for: Identification and functional analysis of non-coding regulatory small RNA FenSr3 in Bacillus amyloliquefaciens LPB-18
Source: PeerJ. 2023 May 15;11:e15236. doi: 10.7717/peerj.15236 (PMC10194069; doi:10.7717/peerj.15236)
Supplement: Supplemental Information 4 [file peerj-11-15236-s004.zip › KO/CK-vs-T1_map/map00404.js]

getPicJson('data:image/png;base64,iVBORw0KGgoAAAANSUhEUgAABCcAAAI1CAYAAADl+5AOAAAACXBIWXMAAAsTAAALEwEAmpwYAAAgAElEQVR4nO3d69KkJrsAUE1993/LvX9kmxCGo0fQtaqm5m1bERVteQRcl2X5LQAAAAAP+d+yLMvvJz4BAAAA3G9d1+WvpzMBAAAAfJvgBAAAAPAowQkAAADgUYITAAAAwKMEJwAAAIBHCU4AAAAAjxKcAAAAAB4lOAEAAAA8SnACAAAAeJTgBAAAAPAowQkAAADgUYITAAAAwKMEJwAAAIBHCU4AAAAAjxKcAAAAAB4lOAEAAAA8SnACAAAAeJTgBAAAAPAowQkAAADgUYITAAAAwKMEJwAAAIBHCU4AAAAAjxKcAAAAAB4lOAEAAAA8SnACAAAAeJTgBAAAAPAowQkAAADgUYITAAAAwKMEJwAAAIBHCU4AAAAAjxKcAAAAAB4lOAEAAAA8SnACAAAAeJTgBAAAAPAowQkAAADgUYITAAAAwKMEJwAAAIBHCU4AAAAAjxKcAAAAAB4lOAEAAAA8SnACAAAAeJTgBAAAAPAowQkAAADgUf97OgM167o+nQXgZL/f7+ksAAAAA9FyAgAAAHjU8C0nNp60wvy0hAIAAFK0nAAAAAAeJTgBAAAAPEpwAgAAAHiU4AQAAADwKMEJAAAA4FGCEwAAAMCjBCcAAACAR/3v6QxcbV3Xf/7+/X7Luq7L7/f747vYNk+YTmpaav5Surn0c8um5sttU269tTTieVrTSeWjdX05uf1SS6v12KSW79nHubRb8pRLNyf+vreMlZZp2abaMgAAAGd5dXAirkiVKpCtQYt42VRlLVXxaw121KaVtimXn1oa8bTWdOL5agGSln3SIpW/Wt5atz33ubb+1sBXbtl4vWGg50gZO7JNLecPAADAGT7VrSNVwWuZr9Yy4Qy5J9ItT9fvWE/vOva4+on8lft4b7CltQzuUUpjT/paTAAAAFf5VHBiWd5ZwRptm3oDHTM8kc+1XKgt88S2ndmF5oxlAAAAal7draM2DkKLlu4OrenEedvjjG1qdSTPLfvqaMX9qop/7z4ubedZ4zS0bGvr+BWtebmzrAEAAN/26uDEsvw5YOFTlazS2ABH0go/b84MhGzp7X3KXqu4b+kfyd/mzMEaW8pNa+DhjABFbXDNcJ7agKY958Io5w8AAPBurw9ObI5UtM98Qn/mGw9y23R2BfJInluWHbnCe1ZQ6czj3rKulu978nNmcA0AACD26jEnzug28Pv9/vj35BgJM4zPEHt6n/W6o7vI3fasd6ZjBgAAzO3VwYllub6ClapwtrQUyL3KMXbklZut686tp2W5nvW2uPJ43bWPa3m4U/w60SPLAwAAXGVdluU3cjPtI33dU68ArfXdT/XbD5c5a3r4XW7+3DK5baptZ2rdR/Icz9eyn896bWdt2ZZtKH2/t9zU1h2mfySt3jdy1LYpV55a9kMPY1cAAACxdV3fHZwAxuJ8BgAAYuu6vr9bBwAAADA2wQkAAADgUYITAAAAwKMEJwAAAIBH/e/pDLTySkMAAAB4Jy0nAAAAgEcN33LCKwcBAADg3bScAAAAAB4lOAEAAAA8SnACAAAAeJTgBAAAAPAowQkAAADgUYITAAAAwKMEJwAAAIBHCU4AAAAAjxKcAAAAAB4lOAEAAAA8SnACAAAAeJTgBAAAAPAowQkAAADgUYITAAAAwKMEJwAAAIBHCU4AAAAAjxKcAAAAAB4lOAEAAAA8SnACAAAAeJTgBAAAAPAowQkAAADgUYITAAAAwKMEJwAAAIBHCU4AAAAAjxKcAAAAAB4lOAEAAAA8SnACAAAAeNT/ns4AbNZ1fToLTOb3+z2dBQAA4ASCEzwqDEioaNJL+QEAgHcQnOAx67qqUHJIWH6UJwAAmJfgBLfbnnarSHKm3++nbAEAwKQMiMkjVB65gnIFAABzEpzgVprec7WwBQUAADAHwQluIzDBXQQoAABgLoITAAAAwKMMiMmQUk+9t1YXVw96WEv/yPpnbT3yVL4NcAkAAN+g5QS36K3cbvP+fr9//t1VUa2lf2T9Z+f9rq4LTwUHBCUAAOAbBCcAAACARwlOMLW45cC6rv+ZFn5OTQ+/i5fNpVn7vrbO0jwt6wvni//PbVNqfbltzqVzNN+t+6lnH5QYFBMAAOYhOMHQwopy3MR/mxZWcHNdQOJ5w24jqf/jdeQqunvWWZqntr5QbRvirjHx+lJdZsLp8XqO5LtnP/XsAwAA4B0MiMnQSmMOpL7LVWZrYxfkxsSoVZBL37eMl9CzDb1S29SSp1SAItab7737SYACAAC+QXCCV+kddLM2UGf4falFQO77PY4OuHnkzRpH3ohyZD8ynrAMnBF4Kr2Bp7T+2nx7zfrmHACAt9Ktg1d6QwX4iW04440ob9j3/FkGwtY0ua4/YVehOGhRegNPLNft6EwCEwAAY1mXZfm5SeNqvU8pS09N4+9ST3hTT+lz4z/Eecstk3L0+55tKHWlyI2VkdumvdN68p3La09a8Ty9PB0/pjTWS8u88fRUuezpasR+WsIAACNb11VwgnuMfOM4ct42e4I7o2/THeyHfnEl9ungREvXqy2/pfynuhalgmK1oN7M4gFxw2mlv+PlWz/3zgcAfNe6rrp18G0z3CQLTHCXO96Usq75N/Ck5q19H+c3rlyH60q17knNH6d95f54Qm6/147H3v3gegQAtDAgJp90ZGyFM8ZlaE2rJ9BwZ75a01ApmdcIYz2UnuJv37d0QWhZ51vL6pnXhTNoCQMA5Gg5wbCufHK7PQ3d48yb2pYnlT1pHQ0m7FlvKT/QImxN0TPf0XN5j9a8jkBLmG+0hAGAt9ByAoBLtLaeaQ0ujBDwGiEPe2gJAwCMTnCCIcVPu0ojzeduaHNP38J0w2mp+XJP58J8ppoN15okl7Y5tWwun6nppc/x9NJ+ad3GUh5qeWcsqfLSUk7C6XF6qXl6n7CXxkgI543/LnUBaJlfud2ndb+lrhup43QlxxgAxiE4wZDiG9W4Oe+yLMnvw+9S85b6Lafma5k3/r+UTq5iVlq2Zd3btNK+S+2b3H7p2cZa3+8nKhzsV6qglYIER9K9ct4jT9xVVv9LSxgA4EqCE0wldyOZumk+46azp6LW2iR5z/cltX73R/ZNLpCyNw8qAnAfLWG0hAGAmQhOMK2WrhJ3eqKFQK4LyJX7JhfoyHV/qX3PWFoqcD2VvKPHPdei50iaX6IljJYwADALb+vgtc4IEIzeDeHJSlr8dLVWkb07jyMFrmYRtnDJtQRqmSc1b2mektSyjisAwPusy7L83Ohxh97KYmr8gu1zLd24GW+qOXKqlUNuXIfS/Ll8xnL5yeUht56WvMfbkFtPKu+pdeXma8l7vA/uIjhxXGuT/Zayd2QdZy73ZXfvM61wAIBW67oKTnCfq26MS8GJs9OdzRu2Ya8vb/tZavuwFphobVWzzVMLSOYGfS0FIUvLx948LsHdlfBUYLR2nS6VtyOBst68AgD3W9dVtw7m5qYyz77hSrXuGGGXjlpLmvj/VHeQXHqp6bmuJ6nxUHJ5cO4cc+a4Fa5lAPANBsTkNvHTziNKTwF7RpGvpT/jTbFmynMet9HU9mEcSMh9v0fLoIi5tzS0pH30Cf1sUm+rSM2zKbU0uap1yVmtcFLz17YtlY5WOABwP8EJbnVWgKKl0nRV+qObOe9neGPl8m5XdsHanJn+GdeT0ngEZ6zjKXu6Q+RaqaT201ld6FrzVwqGhd9tn1Pdf1LTcuvp2TdxGmcG5AHgC3Tr4BE9TzqhlYrAcbmK2xnCrhZXaMlvSyuCzdX5vdpZgeCj6bS0wmnp/rNHSyuc0BbQaE37a61wAOBKWk5wu9oTMNhDeToufLKcmp6qQKaaufc2aY8DBrXPueXiJ9a5PMbLh8u8rQzljuXmzG4ZqTS1wvnbG1rhAMDVBCd4TKmvLtRcVcn6stw+bOnzv7ePfThfvEztc2l6bdoXykuqgty73bnuDbV1xes7O0hx9fHr6Q7TMu8XyhsAHOVVogxHlw9auG7dZ8+4BbOZPf8tal0QNqVBH1uDULVBIltb4eTyVlpnbqyM3Odc/lLbUts34TJvL08AcKZ1XQUnYGRucHlS6Q0Ky3JtgOis8Qda3/LgPLuPYBcAEFvX1YCYAPyp1IJpb4CgRzgWRPivN62W5vYqkfcRmAAAcow5AcA03jpw5RWODsJY67qwR8vysx5brXAA4BjBCeBUxgw51xMVnZ7XbebGB4g/515Revb2lQZKLVW2a2/36BmDYBRHAzm1MSL4r5GOPQDMSHACOMxr8q5z977dU5lNvZFh+zuuIMfpn9kKovZ2iFxlOxU4yeWzNq9WHQAA+whOAIeojF3rzjcA9Kafmn/2p+st2x8GXsJps+tp/TF7qxIAYDyCE8AuKhz3O7Pvf05cyS51k0h1G9ibrz0tROJl7tg/uQr37OdBT+sPrUoAgCsITsDARr+RHz1/b3Rl3/9UK4iWt13kWlD0lI+egEQuIHBG5be1Yp47DrNWwM8qV29tVQIAXE9wAug2awXsLZ5+Y0XpqXiu5UKuUp/bhnAdodI2p9KO8xrPk8t3KZ+leWc5L1L7KTUQaI+3tioBAO4hOAF0EZgYwx0BilzaqYEmS8uU5u9dd0nrYJtnTytNH9FV5eatrUoAgHsITsDA3MwDe/W0Pkm1KMn9/fZWJQDAMwQngNOlnprWKiatFZijFZ3SGyZUnubW2mXkK3q3/+gYIVe3Kpl57Iqvl0UAaCE4ATRrbcmR6nJQW7Z1QL7egfta3iZx5SCT3Ks2mOWsVG7/NuN+mLncAcCdBCcA+AyVWwCAMQlOALerNb3PvXEhnj/ujpH7nHsjQ+nNErm8lfJXWkdu/nh9PeOMPP3WDgAAOIvgBHCZVFChpbtHXOkuVcJT6cZvDUgNzpd7dWIqnXibckGF2jpSr2wM8ynQwEz2jC3DXFLXtZTS96mAcu771LpL85SMeD0dMU8AIxGcAC5z5kB4pSBBOG2P0psKSvnZs32tN/Gz2DuYqIrtWHqPY2r+EQNsLW8qqS2XCmLevY1HBu09cq7lWq6VgrSla3XPeERHW4a1DK5893Ec6dwAGJHgBDCk2o1p6vuzbvxqA3cuS1tlIdeFI9flY1a9r4ucpWK7LOdUbvcs/5SWCnjuWI/WAihVCc59F8tdf57ert4AyZnn2t63seh+BkCrv57OAMBeuVYIZ1X6S2m3Vgz2trCYTdw9JXcMShXb8PsRhMevt5VO+KR41jJQOo57K6pPOpK3ESvXpeOzfb8s+861WtqjCfObugbF0+L/c8vV0sutP5xeymM8TyptgC/RcgI4XWrMhU2pmXC8TK4JcDxfOJ5DmGa4TGosiNRNYUsrgNT3qa4hqW0tdSEZsQLUK3WsWp8+1/q1P+3osZn12B7pUvCkUjeD7f+WllCjn5elvO851+5o3XV2F5lUq53acU79hoT5S82TSi8OzMa/IfE8qfzm1jdyuQO4guAEcLqWZr69y+Tmq3XrKH2/5+lvz3e5G96zbzhbKxC5Ju5XLRcu07PNowQozqrcxvPuMcI+6dmGEfK7LOkuR6VKYO6cPeqO/XFFZfaqgOFVle7a+bdnvfGypX1S+z1qye8o5w7AEwQnYGBff2riyVGbPfto735t6d5w9En7Vcd8z03/GZXbM1x9HpTy2dOa4MpWFnv3Ze1JdK2yecZ16OjyvcdnRj2tKXrmbQ0gti57dcuStxxPgD2MOQEMIdU3N67klW4En3raVMpX2HS3VMF5w5OyeDtLN9il5uQjSnXHib/PlYMrWsrcJZf3XMVs1u4ftTI7anejlrI1wrnWGtzZtqdlm1rn3ebf0u/1ZJkescwBXE3LCWAItS4XtQrCnTeP4c32GfmarTIX63myHPe1DtPYvp9Ny5PUmbartcymAjIjbeeZLa/OakFxRj565t1zrqWuabWxF+LpuTznlk1pSS+XbrxsbptT40Hk8py75sd/51pUtc4/87UQ4CjBCRjYCDfDULK3S8noFdtlueb8G/WcvrNr0J1Kzf9zFdNc5TH87u5tP9JFas+5Vvq+FNRoyU+rI/PuyUuplVBv3sLve/Myw3nVo6fsPR3c3XN+CybBuQQngNPF/XNzf+f6827Tat0gcn2Ja0/A4nWlPsfTa08NU9NSNy25ddby/jazbNsZldvQLNv9Bj0V7De3cEo9yYc7tPxOhnItlK4suz0tIVNG7fYFszLmBHC63FOgluar4U1CSqpCGFf+t+9TwY7SusL/a3nN3Tyl1teSh9z3PCcsR6nKbHwcW/4BfEEuoCAAAJQITgC3O1JJO7Jsrfll6maqdX2p+VLNqVvy0LNeAPiS+Lc1/FxquZZaLjVfKp14Hanfd+A43TqAT8h1Ack1Iz1znbU8tH4PX6cyAN+WGkQ0HFsl14W0tFypJWRqvivvG+DrBCeAT8iND3Dnumt56M2jm6N+KrfzUtaBZWkbODPXmrFF7VrjtxeuIzgBNOt5WlAbJDA1AGTqyUYpzTiN+KlJOE84Xy7d1Ly5POXGmEh9V8pD3KxUq4nr2KcA49g7APTea/nRLqW1+5+vDGgNVxKcAC5T+3HOfV9aLjfAVu88NaU0S09nWr/bmy8AGF2ty8Q2T4tcUGBvC4a7unIC/QQngM/TRBMAzpXqotjS8qC0TKpVYm9Lx9IYE6V0WltZAvuty7L8nEwwplF/7EbNV6+Zu1C85RgA93DNgOOcR3CddV29ShTo95Z3jm+DT87GzREA3MtvL1xPtw4Y2Og/gn6o72efAzC60oDQ8fTW5a/Qsp5cN5KnfotzA4P3vKHkrrzv2VdP71+epeUEsMtTr+X8MoEJAGZQGgC69Y1fV+l9q0bcyvLJ3+HwleMt92DhPu9Z7mge4/X3cJ/zbVpOAIfkfuT8uBzXM5AYAIxGUP1cZ+3LnlfDw50EJ2Bgs/xw9DQlpN0Mxx4AcnorwaU3aoTTw8+5t2uUlqu95jR++n+0NcAV9ryWtZRWmI79y1MEJ4BL+HEBAFoDFLnKa6pyvKWZek1oOC23XOl1oqn5RmtpcOYDIPuXkQhOAAAAw4ifprcM7HikFWdP4GQEtYEwe9m/jEJwAgAAuExqfKqepvx7K65HKrwtT/NH646wNz/2L6MQnAAAAC51xtgCe5+wX/VkfrQKc8/YHrmWEPYvT1qXZfk58Iyq1FxstHJ7xXuZNXMD4Ax+T7hTLgjR86Q8XD438GLq+9zf8TpSwZLc/Knl4/nu0PsWr5buGuF8X9+/PGtdV8EJxpYbIfiKm6wz0jw7X24mATiD3xPYx7lzLfuXzbquy19PZwJKchcrFzEAAK6k4nwt+5eYMSeYWq7pWG5aPL30XuZUs7JaU7YwX7kmbql0XJgBAMbQ0v2A/dwHk6PlBFNLvV85nB7+n3sXc2r+cJ5cMCP+bhO/E7q0vnheAIC3muV+J7xvDKeNapb9uknds49qXdf//HuDkbdDywleIXdhS0Vjz7gIltJIra91QCLmlBvwKZQafOrs935/9elDav/XWje9zZe29S6l1nPhtJbljqbJfkf2+ZHz6szr8Vev7fC00mCdM5+XI+dbcILXGa2JWK6rSItRtoGyuMylyuCeMnn1/G9QG+V75KcDZ2rZ1pGuizPI/ZbUKrO58z6V1hnXCcpSx7H1PuHINcRxzF+PU/dFte6zqW4ApTeCpNabC1q3duMt5SVO68rjb78+5+n1f4FuHXzOGZWVr1R4uIbuPOe4qmUUpLRWZmtp9MwPs/5exN1tl6XchTZV+Uz9He6PVPfb0npT6+vpxlvKSy79s9mv954HuXWGeQun5T6X/g6nxeuKp+f+zs2fW6aUl9z23EXLCaaQigqXppeeiuQu1mE6pchxLo1c5DpOK/679FSN76o92djmaXkqMuLThyultq20r3Lne8t+D+crLZv6Lv4+3obUfLVrU5yn2vUplcZslaDQVeX6jOtz77W+5Thzntr+PnLehn9/6XqcqoCG9lQ2W8+d1Hr37OfSMrVychX79V6p3/Ha/VgqKBP/HQeENqnpuWVz86fy0ZJebt13XqMEJ5hC6QJ8Vnq9F9va/LkodWt+lkXAYna1m92eIFr84xEv3/LD99VgWLz9rTcGLfu992Yg/K50k5P7nFtfantL66yVhRnLxlU3r2efK6XzPrXOmYNFIyntx5bzas95G8539HrcUm5GktoPsSvKect6r3T1+uzXZ9TOVQGh8whO8Eoz/YCHUhcCT8/mVat8HEmvpSyM9GPzpKPBzd793ruOluBAz3pbb5K+WBb22Fsp7F2mdNPLcakg3hG9Qb0j1+MZz9VU4Pzp9d55b3jVuuzXMe/vBYTOIzjBq9Qiydv/e0+4M9KoKbWiYH61J91XG/FH/Wyj3ryErnwK2nqTNPo+GknueOWCx2cFJhjL2edtLZ2nfy+Oyt2T5Sq6pem1eeLzL7XecJm4BUycTny/F36O85Ka78pjZL/e58nz7asBIcEJXqX3qcWZ6Z9htmabzOsN5Sx1voy2XaPlJ2WGPI4gVd5amlTXKpe98/M+bzzGrS3WjrRs29PSqHWZva1i7rhPbJluv56n1IJZQOh869/rfNcFEWbm5nQ+8Y9B7UcmnN4ybyj+wai1qMnN/6by1Lq/U/uqdBxyy5eOQarSWWvR1ZrnPXnN5T9c5ozrTWp9e5ffG6Q9+zrZc76mlgnn6znPa8dnr6/+juw9h3LTtum915r4u5ZrQ2t+qPtq+b+a/Xq/N+/zdV0FJ2BEoz8NBupaztsRz+3ePPW2BGhZfln2BThG25cjsX/OY1/ORVDnGvbrM958/VnXVbcOGN2bL0LwZW89t48ENrblay2C4ClvPW/fzPG6hv16v7iLxhsJTnCpmW8w33rSH+F4vp9jfI7SDcTbutbkumGk9kHrtr9l37zJ168NT563X9/3V7Jvn2G/z7fuuwhOcLkZT6SnL5ojjw0wWn5aPH08Z+MYH9c6yNdblAbnSnXxePNTnzeb8ZiddW14etufXv8eo12Xc+zbZ9jvpAhOAACH1QIPumsAACV/PZ0BIG3GiDJATvjatJZ5OZfgEACjE5yAgQlQAKM7UuFNVZh1+QCAbxqmW0fpXd9npX/nzc7RQdBK78juXa535PTeZc6wd3tb057tRvfq8+FO8bbseT3gkeVHceT1iLGR9sHe43PlOX+2tx67M5VeKRe2mAjny00fcR+9pQzkBi+9ypnX/6fyvuceKjTCAJq91+XUq3170ukx8rl1xu9bapmW6+UVRt7X8Xpy6df2z57vU+s9Wu5nvn48bZjgROpH58wT9O6De7S/bW5/lOR+VFpO1KfVtnfGAMNee4/jiI4e09yPyGz7IdTzgzd6WThyfEtveBhh21LedOzO1DP4Z27eWfaJMtDu7Ov/U/cqrcd8lON9xnU5Ne3qbRjt3Dp7P+bme8Jo+3pLs1YHbK0H9XyfO85n1Udnu36MQLeOifQW6vBz7oQcITCRc2ariZG3M7TnOM6kN4J8NMg3utI5OGNZOOOcneX4vu3Y0W/WMrCdY3fn4ej1f4Qb9Nx+G/1493r6GjXiubVnP6Z+z0qVzSfuWUfZ1y37tzbPnu/vDhzOdv14wjTBifCAhv/Hf8eRzdL0Utq987amX0q7tv01rU+kRg9KLEt63+aOe2qZmc3+ZDGU+5HNHb+3HMNeuW0fvSw4vvMeO84zYxn4/f7tTnNlZe7s68MI+25Z0vkd5Xifsd9HCRI/eW597fdtxuvY2e5qpTDy9WMEw3Tr2ORO7vBHNG5ilpoWLhemm1oul3brvGH+wnlS6wu3M067Z39cbaT1xsei5RjU0tiblxGMmq+c+BiF01LnwFU/DjPstxnL6CjHd0v7KTMeu5LR85ejDOxzR4Di6PUhzGPvNeSq7es55nce7zP2+577ppQztvupc+vs/di6Ha3zXlGmZr6OHdGzHWdt813BkNkMF5xIPeUPp4V/p6JOtQtAKRqcu6DU5m0tWHF6PU8Jzjz5W9I862TpzXfP9rYeg737rnaD9FQF+skL2dF9uee8PMvTPwBXnG+jBHFGOL5hPs42y7E7y6w3TE8Fvt5YBlKevv4fqSzvWebsY37keL/5uvz0uVXbB3fvx560zgzS3X0dK+Xlid+g+Dgf3Vd31LHearjgRI+9PzatFeCeeffoyX/riZCarxZgGTHqecaJm9ofZ1zw7njC33Mc3+Dqc21ULTdtbygLbzy+Xzl25CkD55jp+lB7EDLT8W7Z73cFMFLrLRlpX59Vfq+6Z60ZbV+PEhy/4l7/TdePK00z5kRJ3NRvlILd6oyCl7swtjzl//1+//yj3RU/2keO44iO7J/c/p3t/E5pOd9mKAsjNCm9U+u1coZjx37KQJsrrv9PqR3zkY73VfclVxvt+np2i+WRfttG29dhuiMFKs96oDnT9WME67IsvxE2uufpfjytFmlMBS9ywu/PmLdlei1SdrR52pPHt/XErm1vbj+3HoOWdezJd++8rUY7jpvebY23I3Ve5i7Ktek9Rrop6HV3Wegt+6Ge45uzd9tGPMajnsc1I+7LFiPme9YykOL637au2BnrfuK6HC832r4/a1+3PrE+uh9zFe/UfW1qntZ8X+GKcl2qq8Xr2ObN7ZMj36eOc61+NnqZntm6ruMEJzjXKDdpo+Sj156bsCu2c7T9N1p+Ws2a79Bd2zDrvpo13yPasy/3ViLPvBlTBq416/6dNd+hWbdhhnzPkMeUWfO9mTX/s+Z7Fuu6vqNbBwDwjO1mLdV0tdZiZps/XH6E5rwAwP0EJ+AEbqgB/uapEgCwx9Rv62AOKu3v4ni+n2NMj9xgb1s5SvW1FsCYk2vDc+z769i3z7DfSRGc4FJuQN/F8Xw/x5g9UoOIxUGL3N/b5zAtxuO4PMe+v459+wz7nRzBCQDgsFzgIfy+9mYuAOC7jDkBAFwuHDgTACCm5QRwmdq7vImvGrAAACAASURBVHvf3a5SA+NxbgJwljNeTZ1apnRP2rsurqPlBHCZsO956X9gbuu6/vMvNzDmdjMYDpQZ/g3At53xauqa1L2oV1mPQ8sJYHjbj5UntDCe0jkZf+f8BaDVnt+M1P1ieB/J2LScAB4RPjUNP/vhAAD4nlwAIdXKzj3jOwlOAJcKf2jCSHYqol1rVifqDQDwXnEXwG1a+H9435gbOyJ175ni4dhYdOsApuBHA+7jfAPgKUdeTb13XRtdiJ8lOAEMLTfAnh8OuIZzC4CRhfeBgunvIjgBXO4rg1le/QN5ZfpvPzYAwNjOvFf8yr3n2whOAI+I+wKm+ham+gu29iF8yoh5qvHUAQAYQep+MPwuNdZE/HfqXix33xnfA814H/cmghPALWqvFMz1KWyZBgDA3M5+NXU4j1dbz8HbOgAAAIBHCU4AAAAAj9Ktg6nk3mW8J43aa4r25ClOG5blz/6Tqc+1d3DHSv0pU5RJAABGpuUEU9kqWNtgOHvec3xmn7MwGLH9C6fDsvy33Jb+b1m+Vu5T8wIAwOgEJ2CnXCsJAQqeUGp9IUABAMDoBCd4jXVd/3gt0DYtFyiIl8m9ViiXhsogR8Vlq1Zm96QPAACjM+YEU0q9A3lr6h6+vzgMEqSeLIfN43PLh8sdHZ+C78qVqfhd26Uy2xNoEJQAAGAmghNMqec9yGekraLHCOKy2dKVQ9kFAGAGghPQIFcBzFUOVQgZhZY+AADMwJgT0CHVnSQ1PkX4PWxaXhu6R0uaAmYAAIxMywmmkuubn/ouft1iHEyIByEM/47HmCi9mSM1eKHABK3icttaZsPvc+nV5gUAgFGsy7L83LS+j4Eb38FxnMusx2vWfAMA8A7ruurWAQAAADxLcAIAAAB4lDEnAE5k4EkAAOgnOAFwkivHbTAuBAAAb6ZbBwAAAPAowQkAAADgUbp1POzK/ulX933XxBy4Qnjt+v1+yc8t15+9ywEAcD/BiQHMeLNs0D/gKnEgIfW5Jg5EuGYBAIxNtw4AXiXVQuLOIPC6rsl/I6jl48y8tqRzxX5JpTnSMQAA0gQnAJhGXMnsqfzfFaAIW3iE/0aoHNf2wZn7qCWtK45JKs0ZWygCwNcITgAwnLAyn+vSsU0fqfJfMkMeAQCeYsyJwcQDuO2ZpzboW+r7Uprbd5480SpVAbuj/LyprOaapm/esI1flyqvqWMczpc7t0rnXPxdanrt96Ynj7k8x2OH5JbJ5aclL6V8AABj03JiIC1PAeN5Ut/X1tGz3vA7aJVq1r7niXHvMsopJSO1WgivrXELkXh6avyMuCVJ7v/UMqV19eSxNF/4fRgoyM1T+61pzUstXwDAuAQnBtJasSrdZJ3Zn9hr9+A5pXPvK+fl3td/piqjI17PegZprO2L1NtN4um9tnRyeYwDAbVtac1HbsyI1rwcWTcA8BzdOiYTP4G6SukJFxyRauJdaiaeagYezhenmVtXPC21rtZm886H58TlIndcZjhmR/O0N3jTKnfu5fJypZ68AABzEpyY1NU3pcvy583giDf3jC1VOQyfgKbKcdwUO1cGU8unuiTl5k2tK85r6mm08+Beqe4Jpc+t3z0hV35aylWuDOfc/RtRmnZGulcsAwCMRXBiUCPcaD29fuZ3d8UxDjL0PGHtaTZ/l1RLDufl+MLWHaFcy45Ud4xweqmLSk8QoqXVSWmeXIu61LTUPqgFEkst9VrzUsp/nAcAYCyCEwNy8wTnuKrZ/OjdBXjW0bEVStN6ytueVid75mldrvbdnnEjjrSsAQDGIjgxmNauFAIY0O7sZvN3nntvGPtl5jECRt/nfgsAgLcQnBhIrilwalqun29uhPbS9y1Nid380qP0poD4u9rAhbX5Sk237242T96M+2/koMrsASsAgNi6LMvPzc1zZq30zJrv2djPYxjhOIyQh71mzfus+QYAmM26rstfT2cCYGSjVFBHyAMAAFxFcAK4Va2p/Paa0TvWVZonfN3pGes9c7sAAOBtjDkxABUWvqRlsMmzzomWwMLeNwf0prl3u1LLzN6KIhf06RkEOPdaynieeHrL+Caj2DuuxBvLzFvdeYxz158Rykbt3DtzjJXRznMA/iU48bCrfiD9+ML8UjfkR1p0jKDUUqV1mfBzafDfVKCiJcAxmp7Bid9YZr7gjmNcejXy02VjtKA1AM/QrQM41XaTHFcga9Nr6bWuI/U5/ru2TK2rRykvtXy1yj0pnKEyXXJGS5Vw3p703lApqZXPZXlfmfmau4/xmRV/ADhCywngVLmnc/HNc6mZfmpa6ol4Kq3t7/hVouGTxdQ8taforXnpSbOmVPH+SmUi3Net8165jlHUKqmx2baP545xrmVGvP7UNa8lP7lrYs9rzPfkMZdnr4sGGIfgBHC68GbvyE1f7WY7d2PaMn/vfD15yX1/duXw7ZXNnrKzd1/U1jH6Pu49v0bfHv50Z8W5FoQNp8fXtHi5bVrpt2DEoDUAzxGcAIbV0/Lg6pvKo60grjDLjfTebi17unrUKjNxnlqCSk85Egw7ezmuccUxPqrnfK1V6nsCFb3rLH0frr8lPQDGYMwJ4BJ3PInKdb+4It0rltmb5ijBkaulxvPYk0btyevRddxpe/qb8/Uy8wZPH+Nt/VcFD44KW0G05OXItgBwLy0ngNvEzW1LfYRT88TT4idyuXTi5XPTS0/TW/NSyn+ch5K4yXG4fC6Pb9LS+qGmpYl6rQn5KJSZd+vpcnb2Mc6V+5bzobclxF1B6zOuHwDcb12W5eeC/T5+iN/BcST1BHK2MpELCuW6yeQqStt3LU26W5/cloITs55/bygzlO05xrlzoqXLU+m8zQV2W4Mecdq1a0TqGlDKQy6dluUBuM+6roITbzXrTTX/5TiymbkszJr3WfMNI3D+ANBjXVdjTgAAcB6BCQD2MOYEAACH6RoBwBGCEwBcztsi4P0EJQA4QnACDrijwnXVOtxEchdlDQCAGsEJOGjGipen2AAAwEgMiAkAAAA8SnACAAAAeJTgBAAAAPAowQk4WW08h73fx9PXdf3nX27+0vcAAACjMCAmnOjOwEQ4EGfvZwAAgJFoOQEnqgUA9gYIBBYAAIA3E5yAQWjdAAAAfJXgBAxAYAIAAPgyY07Aw/YEJn6/X3H8itr3XOPqfX5l+oJjAAA8SXACBlAb8DJl+z43b+17rjHjvhbIAgDgaYIT8LC4MtsTTKjNKzABAADMwJgTcKLtCXSqJUTp+1JaueVzgYftO4EJAABgFlpOwIlywYBtekuwIDVvvFwpHQEJAABgNoITwGuFrU/iQUK3z7VuMSlHu92U1pv6LpwWb0Muv7kxR+JtEswCAGAEghPAa8UBiNTnnuU3LV1mcoGNUpee1Hdx95440NAahGidBwAAniA4AQep4H1PS6uL3Otce1/zGs7f250n1VoEAABGJDjxErUnriol17h6vxrU8jpxhf/p82U71q2Bi6NlQ9kCAGAk3tYBvFpY4c916dimb//ubg3TGyjQWgcAgLcRnHgJb2+AOe1pwVALomgVAQDAbHTrAHhYHGQ4ElwQmAAAYEaCE8DrtQxg2ePMtPa8CSSn9PaOs9YBAABXEJx4kVQzbxUQSIvHoUgNiBnOE2o5r1LjXJReC5paPh4vI5ZLt5QHAAAY0bosy89N63sITryLSuVcZj1es+YbAIB3WNfVgJhvE1YwVDYAAACYgeAEAAAA8ChjTrxQ6RWDwLWcewAA0E9w4qV06YD7XXneGRcCAIA3060DAAAAeNTwLSdKTaRnf4rY8yS09BrBPfMBAADAKKZoOfH7/f6pYId/j6Sln/mR13zG258aV2L7HM7TmjcAAAB4yvDBiVwFfsQAxZPCwERIgAKYxbqu//zLfd6bzp2Obkc47xl5OWOeM9Z75nYBAO8zfHCiJncDmJsWT8+lEy+bWmdq/lR6qXlyeTly4yaQA8wsbCFW+r9k6y6Xa2F2h6PbceY1uyWtK34jUmn6LQIASqYPToQtA+LuH/H/qXnjFgfbd7kb3Hg9qXWV0k/dnKbWnZMLmAB8XWocHxViAIA5DD8gZqvcDWjvzWrvk7lcGnuCB3uecHm9IPAFqUDy5s6WCEft2Y5Ut73Ucrm040B5+LvRm5+WvJTyAQCQM33LiZQrm/KGLSJy66gFL65Syg8wl1o3tbdKtVTbpm9G6LpRc9Z2pFripX5jSi32wr/jFnq5NFJa81LLFwBAyiuDEzVHbpBGfQKUG/hy1PwCUFcLhseBgNrvW+tvQW7MiNa8HFk3APBN03TrSD2BKk2Pm66GSs1Oc095UuvMdbGIl42b0MZPnUrzpbYz3pZ4u0rzAHMoPWl2TveZuftbqgtGztXb2JMXAIBe0wQnSuM7nJFeLoixNx+1ZXvHveh92jXzzTjwbaXgcu9yT14L925Hj1T6Z6xzTxp+dwCAI6YJTvRykwTwHnHrtlzLttJ3I2jZjtI8uTEjai0C4+Vz00tdAVvzUsp/nAcAgM26LMvvTTcJpRurkW9Yz+bm7x0cR3TTAgDg7dZ1fV/Lid7uEgAAAMCzXhecAHiTWlP7Gcw8eOKs+xwAYDaCEwBcbsZK/sxBFQCA2fz1dAYAKJuxYg8AAD0EJwAmIEABAMCbCU4AALzcuq7//Mt9bln+rLwAQMyYE/BhqRvEJ57Q116ZeuaAkC2vZ73iFa6pNFu2a5RjdKbc/i3t9/i78HPuNdGp6aVXSo/26t695f6NZeat7jzG2+C623ypzy3Ln0F5BCBFcAI+LL45XZZ9FbSjlbrRboqvuHFOpVnbrlTFZXt6OevNfW57W/ZD6nOu/KamL8uf+zIVtBhNKaCSm/dNZeYLHGMA0K0DYEi5J6ozVKZLcpWnnkpVOG9Pem+ouJWa1r+1zHzNE8c4Xmfc5aM1n6nlSp97upUA8H6CE0BS6qYxd+MZ/p+ar3TDOtpNcW9+WvJSy1fOGRX52fU8Dd775HjGJ865MqTMvMcVxzhsrZXr0rFN3/6l8hDOE6eXSysVWAmDKme2kANgTrp1AMkmxduNYqmZfHjTGd9kxvOlKoDx076WLiapdaWa56fmi2+QU9uXu3kv3aDX8tKTZo+338j3BiauWMfo+7g3sDL69vCnEYNntUBCbuyXlvkB+C7BCaB4Y3jWTWNYcT9ys/3UTfGeMSOuHktjlhv6PdvYW0ZywbHStHC5WrpPOFK2zl6Oa1xxjO/QE2QdeTsAGItuHcBUUk2Hc8KmyU/nZW/6PdPfJtU9Zk8atdY3R9dxp1p5+3qZeYOrj/HRAHGLXEszACgRnABuM/NN8d6K8V65p5KtT/xnFwaWUv3iW9S6+8Tr2bOOu7QEwb5eZmbWGki96hjH50cYtMudQ3FQL+4qt+WnlE4qKCiIAfBd67IsPzcs7zNiH1X63VmRzzV7D7/LzR/fGNfSzXW9iLs55NKLb15zg62V8pVbviXdeHtqy9Ty35N+ad5R5ZqA545LavtS43ek9I7nURrjZNbr6BvKDGWOMQBvs66r4MRbzXpTzX85jrzBrOV41nwDAMxmXVfdOgAAAIBnCU4AAAAAj/IqUQAuZ5A7YAatr7xuGSsnN2/LMmfaM2CqgXSBJwhOAHApN7fADFqDqLVXFMdywY4rx7VJvTWlx55lAI7SrQMAABrkAgoCAADHCU4AAPBpcdDhiRZf67r+J1gRfo6n15ZLzZdKJ15HnBbAnXTreMgdF/6r1qGJNgDwFiO8NjjMw/b31rIiHAdjWf7bTaS0XK4bSW6+lrE2AK4kOPGgGS/+oukAwFuMVBlvGTgzldfWe7Pado60L4BvEpwAAOCzUt0kwtYIm9aK+55leuc9Y7lt2Z43kwheAFcSnAAA4JNqb9CIv29580ZPECPXEmJPEOCqlg8CEsBdBCcAAKBR6i0bLS0PSsvEY0rEy8XjSoR/x8uF6w2/z6WTCriklgG42rosy89F536pH4He6HktjVIzvFyTxXje1A+l8nIf+xsAuJr7DeBp67pqOTGC3EBGpQGOUv0j48+5wEX8GqlcQMMPFQDAu7nfA0bx19MZIN8U8MggSqVlW97j7YcKAPi67VWeMys9BHO/B4xEy4kJxX0IW+fvSbfUhxEA4At67rdGdcZDMPiS1DnfMq7MzOfUKIFKLScm01tw9v6gbut5w48yAABAi3Cw2Jb60AiV+qNG2QYtJyayJ6K1dyDLUQro16QufN4vDgDXCJ94trz9Ip5emhZOL01LfS69oSNMp/Vz6m/3FMBotJyYzNY/MPdaqhmF21Tbntz255Z9Q19RAOAaqddypp6UpqbXpqWWLaWXyksuYJL6P7We1N+93YOBP/XUPUrT4utMblrqczw9l07r51L6d9FyYiKl14Ee9VQEvfS2kJ55cz+ys/34lvLrCQcAXKN2L1IaQLwlzXha6+997bc/d//WOjA6kJdrvVxq2ZQLeJampZbNpVcKXMbzpIKXqfWk0knNfwfBiQGUCmU8PbVsKmIf/+ClmiuWftByJ+PZWtNO5XW2wAMAML47usHm7vla16lbBlyvdI4KYl5DcGIAvYUlNU+q4p6bv2V9I7SiaJGavxbMiZdNRRzvCs4AAGPquS9Jzds67QqCF3AtQcxrGHOCVyn1owybOtX6eKbmu8veYBUA0CfuWx03aY6n5aYfmbatv6Uf+SZV8Uitpyd9IK1UH+g5h1pbYNx1Xo54/ms5wascqcQLAADAt7Q+EMjdIxxZvnbf0dNsOzffiM22YXSpLvCpcRm2v+NpuelHpoX5ivOW+7sUxAzXkwtcptK8muDEg0aMVo2itVvFnSfLnV09UheOEcxcZkfajyNzjL/HMaeFcjKWGZtrj0aZJqclGCmIeQ3BiYdcfaBn+9FKRfVCqcjf3ds40/680oz7YeYbkCc4xt/jmNNCOXneiA8uZjbjfnxbmeY6s9UHl0VwgomUBqpsfeNJaUDMcKyJEQbEfGK8CwBgXLNVNID7zRzEFJxgCHubIeWmX9Gs6gmj5AMAABjfzPUHb+sAAAAAHqXlBI8aofvEGc5uPpXqzjHy/jn6Lvht+iaXVq1bT2nZp+0tIyOUhdLxLe373uVqx/HJ4zzz8etVO249596Z8+eWucOXjv9RV1zj9863l+P9bb3XqaPf5crbjOMF4PpxlOAEj0oNdFly1YX6aLpnjg+RuqjF7y0fydH3O2/Ta4Od5uZ5eqDUXj031SOUhdLxLe373uWW5c/t7Pl8l9mOX6/acYs/147R2fM/7e3H/6grrvG1tK7keH9P73UqXrb3u5ZgHnNy/dhHtw4YSC7a2lLhe8oZF82WNHrGEZnF9sOT+25Zni8Lpf2797uz8/GUGY5fr55jWjsmV8//tDce/6scucanPLH/HO9v6L1OHfnuixXPr3L9aCc4wTS2kzP8P/67NC21XCrdeNl4WiqNVD5Ty6XSib2xEr4s7T/CR36sZ/2hz5Wnt5aFlLD10WzH0fG7/piNXCYc/7+deY0vzfP7/flWrTs53pwhbP1ZazXGe7h+1OnWwTTiJvzhRT2MLsbfh9+l5k3Nl2rSV1tf+Dn+v5RO74/QjBHUnpvWI+u4Ku27fKEslOw5H0JP74+vHr8nt2OkffjV478s517jW/dLz/Xiin395ePNOVL3iE+Wae4jAJUnOMH0cid36sS/ugtCan25H5C9eXnyYrbnx7DnApwL+rSkWVv26R+B0r4bqSzsveHpPc6p9bTenD1xjGc5fnscvcltPW/jdd7VJewMbz7+rUqtBc+8xu8pT63rbeV4f0PLQ40rj1uc9p5zifFccf34EsEJhhWe3L2VnlFO/jgq3rtMPH1WZzZZHOn4HrW3afNoZWHPMSk9LSqdxyMd/7ccv7uNdAyPcPz/9YVm6Y73tzxVhr9wLn2R60c7Y04wpLALxJkX5TNO8isvFLlAxvZ5xh+o8DiGlc899gR7RtRSrmcpC0eOyZ5m0SMc/zcdv7udGbB9iuP/X2de43vcVS4c7+956rfmqXOJ67h+9FuXZfl9baO/YLSbuZzeLg/hiVpqWZHa/vAJbbxMPC2Xdi6NeP5cPlPbWcpPPO/Tcvt1k9pXpTTi/VlKJ7dPSsvW8jKDu8tCvK9KxzeldA6VzsEj60rlexSjnsuh3I146TwtnXut84fTS9f0GVrR5Mxw/Fu17u+zrvG1eVr3453l5E3H+wtq9zSb2nXqyHfxtFr+StOZm+vH3/tAcOKlvn7hKgUnzk73SqMdx9Hy02rWfD9h1n01a75HMOu+mzXfs5p1f8+ab643a9mYNd9Qs66rbh28j4s2AADAXAQneI11XYtN4ML/96Z/NA0AAAD+5G0dvEaptcQZLSm0xvib4Mz7Ocbf45jTQjnhbZRpGIvgBNDszQGaloHW9gzGti03y76bJZ+cxzGnhXLC2yjTMB7dOoDP24IH27/a2yF6b2jcAAEAQJngBPB5ggcAAPAswQmAnbZBWLe/w+m5eXIDq27f6f8KAMAXCU4A7LS1uNi6hYRvjNmCDGGrjNT84edatxIAAHgrwQmAwJ7BK1MBiNb5AQAAb+sA+EccmNj7do4z8/Pk+oH8qwbjc7IU2Ey1pCpNB4AvEpwAWP5bsQi7WTzp6fUDyz9drWrBiNL5muuupRsXAPxLcAL4vNwglaX5UmNGpP6Ol83Nr5VEm979lHuanasotiybmydOs/U43vVUvafLUsu6a/McLdNh+nu6W11t1HwBwKwEJ4DPa61cxPOVPveOPaGCU5fqdtNSeU5JVSx7noTH85e6BNXc9VS9p4y1rLs0T++xqqU/eiAgDtSUAjMt3T9SaYX7QDATgDcyICYAUxi5EjZy3p7wtf2RCsTkWuzkgjq5t/akWll5uw8Ab6TlBMDS3gRd0/0xtLSaOFJxqz0Jrz39bi1Ddz1Vj+fLbUetnKa+q+nZptJ6Rm89kVJrbXUkLQB4Gy0ngM9rfRIZz9cjN//ZFY7epvtnpneXlrFBegI0279Q65PwXk89VU91V8mNnRLn4ciT+pauIaX/aZcrywAwCy0ngM/bO+YEz8iN85Cb1pJWbfkr3uDy9FP10jJndRcoHauUmVpG9A6YerVZ9hsA5AhOAATOqkR9ren+SOJK9d6uOPH8e7q4vGWf1uzpFhW2kuitxN+5X8OWJaHUORWfn3HZiQdRDZevnde5li1vLlcAfIvgBMD/O6s5dK4CEn7X8tQ/rozklk1VWnLL1CpHuc+zONqSIiVXKSzNm8vP2Xkbxd2tj+7cb3u6P/V+Lk1vnQYAsxOcAPh/vU3Qe9LMfT6S1tFlzmq6f5fck+sjLRpqacb/H3naHy6XW9dVT9VT2xuvL1UeetYdLxdvd8t+qbVGUCkHgPcSnADIONJU/Y2e3s7S0+ZckKXnCXXP90eWe+Kpei1Idda6W75r9eZzKaV1DIvQnn20N8gjOATA1QQnADJK40Jouj+Op/axp/nnaRnD5e37uSUwkesuduZ6AOAp67IsPz9U7/OFG7mRzNQ0Pqac9D+N7HnCmapM5J7015rP90zLpXvGur/iygEwe/ZrqiztPRZ7tunKddyRn7d4clwYXWsAuNq6roITb+UG4l6z7u9Z8w136TlHWiuPe867M8/VO877t7WEyAUbwwp7KQC5NyhYC0bm8pNLL7XelqCD4AQAV1vXdfnr6UwAwBvsbWHB2HJvwwm/C+fZhIOnxv/Hy6eCWqn1lYJdcfAgNZZJKn+5wVBTWucDgD2MOQGwHO++oHn69VJPh492mym9jaK0/iNau2ek1tf6RD33OX5bRy79luXD+Ur7L5ef3JP/0ZQq5Kn8to5VU1q+JwCQmj8u26X92tMyCACuJDjxEqmbhi/3FR9d7gb/7jT42xl9ud/6RHGkZtzbPo4rtbmnxvF8uc8txz+1zrO2p9b1Ixd4Sc1T2jfh9qbmy+2HUleB3P7ObUfqWF2xb8+UOxYt9nSF6F3fkfz15qc0DQCOmjI4UXrCUutruafZrR9gztZaIbo6Df5mn82l5Xi1PKU+IyDYs/69WgJfcZCgNE/8d08eeloF1PITL/8Wo1yH9wRGAOBJ0wUnWponxvPs/YGe6Ulob7NTIK1WAdu0dgUIlyt1R6h1MSilEX+fSze3HbU0Zmt+f1Xect0V4u/25OGslm5XP0UPtezv1vyMWJ428TkZ/x23LkkFwXLnYHzOp64BqfXV5q9dw3Lz1/KZmwYAZ5gqOOGHkC9IVULDz86B67Q8nW5pyp5brrXJfalpfa05fi3dXPozNb9/+jwI90/uu/jvUjrLcrxyfvU+yZWfq9YzmpY89bZ86/ncu/yedHMtX1qmAcAZpglOxE8Hjj5Z2uQqgPE6jjzdDPU8beX9UmUhVwktVS45R2/Fe09XnD3f1eY7o+VUa0uxEcrb2U+pa9fz1t+f1FPp8HPP9T91PEpP0OPrR2mZXD5q+yFOJ1ymZX/Hy7a0OniDUQMuADCaaYITy9L/RCqn9PQz1wS19+lmuFyc36uePqVuZt0Qja2nstr6ZMyN8HlKFbjW688dxyJ33boijVHK1plPqVun9T7NDqfvqXzvfVp/5Cl/Lb09aZ+xb2f05oALAFxhquDEkZu60s12rqKxt7Jfq7yoPMIc9p6nV577o1w/RslHbMR8jZins7x5246yXwCgz1TBiZS9Tyivar3Qu76zn7C+vXksXKE3CNnSlL20XLiO1i4GpTRamvKHf7c06R+x+X1pH4983RsxT0eNvL8BgDlNH5wY8caoZ+CwEfPP9VoqWbn+8eE88d/LokztcVZgcM98e5rlH11mb5P+lvVcqacbFNeyvwGAs63LsvxmucloaWVQG8yrpX9+rc92Kd3UwGepsSmupqntvWbd37Pm+2l79tubunQAAMCZ1nWdq+XElYOD7Zn/jIHDrqICA+fb25S9pcvHHWkAAMCopgpOnO3um3yVCpjbMVSRTgAAE3BJREFU2QNk3p0GAACM6pPBibsH8koNgNe67lQXk9KyvfMDAADA06YKTpzV8uDMynprnvZ298i9FSCVRm6MCy027lEbqwQAAIC0qYIT5OVag2zBDQGKa121bx03AADgC6YJTuRerxj+vUlNi6fn3q4RLxu3QkillXrFY/y5lO/W147WlF4P6Kk+AAAAo/rr6Qy02ire8f9bpT73ffhdOG9uHIhwnlQAItU9oyX9+P/cunO21g+CDAAAALzNNC0ncnKtBVItEUotE1paLaQCFHEae4IHe16Rqrk/AAAAbzFNy4kWV3ZfCFtE5NZRC15crZQvAAAAGNWrghM1Ryrpd79+tFc8xsVm9HwDAADAuizLb5aKa24QzJYuD6kBKcM090yL8xTPF+e11LIjlbdUeqk8xNvZOi/j030HAAB4u3Vd5wpOtCoFJ77ia9v7Vo4jAADwduu6vq9bh8ocAAAAzOU1wYltoMpUYCJ8HSgAAAAwlulfJbo5+ppQAAAA4BmvaTkBAAAAzElwAgAAAHiU4AQAAADwKMEJAAAA4FGCEwAAAMCjBCcAbnT0lcazvBJ5e71zy3w9aQIA8E6CEwATmeXVyK35DOerBR9m2XYAAPr97+kMAP9KVc7CaSpnc1vXdfn9fv/8DwAA/E1wgi61ivIdFeltHT3p55bZkxZcISyLYfAi/jucJzV/ON/2fWnZ1PypIFk8PVxv63UhtW1x2nGaufXmth0AgDnp1kGXPU21n8pDyzKjVWpK+Rktr+yXCgDEwYhtzIZUMCE3f/h5+5cKROS+S/2fWi5eb2p9tW3LbU/8f7zeUnoAAMxLcIJdUhUCTzChrjZQZKoSXtJ7zrXMnzqXa5/PWnfPMq43AADvoVsHl2tpYl5rkh4vk0q/JY3tu1ylpjWvxoGgV6rcjRTQ00UCAIAnaTnBbqmm5LHWJua1Jumppui56alm4PH8uYEnW/Naa8Z+RCrfKoycRRcIAABGJDjBo85o5l1qJn9GU/QzluXbwsBZblppnu3vcJ7c/OF4FbnuGbXvUq2Qcv/n1teS1z37pbYcAABz0q2D6Y0SNDizq0du0MBZzFxRvGJ/t7SGKX3uHXuiNn/PNrYE+Hpb+7QMUNsTWMy1kprVjOc8AMBRghMcMlI/9af79I+wD0Yy4/6YuUJ7hlHO5bPMuC1fL4MAwHcJTtClZYyJ8Pvc4JGpdEqDTZbeDpJ6HWJqvIjU+nJplZa9a0BMr0jkTKVzd+ZWOgAAvMO6LMvPDen7vO0JKHOZtfzNmm/+NOuxnDXfAABHrOuq5QQAMK5UC7IrAzitLYl6AkmCTgBQJzjBbWa5ORvhxvTum/GnnLmdcVebWcrbmfZ2z/hKecs5Y/tb3xj0JneVt9xbZJ7uUteTnzeXAwA4i+AEt5nl5uzpG9PUDX/u1Y+zO6vSkXv95Vf1jInypfKWc0Y5zAXEvrAflTcA4Ax/PZ0B4F+5J5GpQTz5W6pSo5Lzr63il/tuWZS3K31tYNu7y9u2vnDA1/hfbr7U9NL2xIMop9JKfZf6vHd7AeDNBCfoFt/IlW7ecvPkbs5SN4q5ZVPzv+HGNFex/lqFu+X4lXxtf9XkyrnyVna0HH7VFeUt3P/h25ly/8dvgkq9GWqbngsi5d4mFeY3l4d4vaX0AADdOugU3hSGN17hDWN48xbPE06PbxDjJ+C59FPfxa8RDefLfc6tL5TLa247U8tsaZfS6z0GbxNuU20/Htl3vXl5o9799vb9ERqlHL5pn5+5f1oDGLWWVHvyc/Yygn8A8CfBCbqUnvSkng7V0updd80XbkxnuKntrVz17Kurt3+G/ZtT2u97t2vW/bGngj9KOZxln19R3va4MlgJANxHtw66pJqpPu1tTWNLXUxoZ3/9rXa+Km+cSXkDAPYSnGAaX7h5zQ0Ml+rnzN9SwamvP0UN+9HX5lsW5e1KXyiLV5e3ljE+cl31Sv+HXXZS3fBy44uUptf+Ly0HAF+3Lsvye/uN0xddeUPccoMY/71n/tR4EKWb2NyNaSnt2rRcXnu2oSW9eHtKA7PNoLX85Y536rvc59KxvCrfbzN7eUvpOZZnlMOcPWPKzL7va64qb1/YdwDwVuu6Ck681dtu0lq2523bPLNZj8Ws+eZPsx7LWfP9NPsNAOa2rqsBMXkHN6YA36MLEgC8h+AEwwv76OaaXLsxBfge134AeA/BCYbnXfFzMsgbT1MGAQDmITgBnE7QiKcpgwAAc/EqUQAAAOBRghMAAADAo3TreNDV/aGvTF+TaQAAAM4iOPGwGSv5BpkDAADgTLp1AAAAAI8SnAAAAAAeJTgBAAAAPMqYEwMJx3LIjUWxrmtxnIrS97n0U9Nb8gIAAABnEJwYRBxUSAUZagNRlr7PpZ+avix/Bi8EKAAAALiKbh2DaKn81+Ypfd8TXBCIAAAA4E6CExRpNQEAAMDVBCfIqnUjAQAAgDMYc2JAV7dWCNPfxp1ICQfH1HoCAACAq2g5MZg7AxOb3+/3n2AFAAAA3ElwYiBh4OCKLhWl9LWOAAAA4Cm6dQxiCxakghLhaz/Dzz3fp/4OP+fmj78DAACAs63LsvxUPp8xa2uFWfMNAADAeNZ11a0DAAAAeJbgBAAAAPAoY0487IqBLwEAAGAmghMPuvuVoQAAADAi3ToAAACARwlOAAAAAI8SnAAAAAAeJTgBAAAAPEpwAgAAAHiU4AQAAADwKMEJAAAA4FGCEwAAAMCjBCcAAACARwlOAAAAAI/639MZAHibdV2X3+/3x7RN/N0TaYbLhlLr+P1+/8y/J+/h+vYuDwDAuwlOAJwoVemPAwupQMPdaW4Bh1wwIpwvnH+vo8sDAPBuunUAnCgVIDjaWuCKNEvrEkQAAOBuWk4APCjs7tDb+iFMI25FcTTNOJ3c+uKuJbnPtfyluqjE88VyywEAMB8tJwAeslXMj7RWiJc7I81NqrKfG4Mi9X8uL2HwIZ6vNL7F9n1pvQAAzElwAuBGpZYMeyrYtUDE2ZX2Wnq57dvbNaXW+uNIyxAAAMYhOAFwkycr0uu6/vPvbHePU5Fb35XbCADAtYw5AXCDeJyGO1sC9KQ5WkuEuOtHyUj5BgCgz7osy88N3fuMVsGArygN7BhqGfQxN+hkKs3SgJPx97k85dJJzZMb6LJ1PfH6WgfEPPL6VAAAxrSuq+DEW7lph7nNeA7fnecZ9xEAAH9a19WYEwCjmbHSLTABAMARxpyABle+CWH0Stae/MVN9EffxrOluij0aBmbYgR7tvNo2ch1UxmR60Z/mdiMvG1PS51D4ecnzHRevoXrS3/+Rt8uwJgTr+UCfL54nz49cOGoUvtpWb5z09o68OWRdGf1xbLhutHmjv30JiPurxHy8DWuL33etC3wRrp1wAF+4P6U+uH/8n768rbHlI2/fXGbgXu4vuSFb34CxiU4ATuEP27ruv7zufR3y7Lx/6VpresI52tZd+pfaV0tvnLDVDuGysafvlI2lsV1Q6XgHrVj1vI5XrZWVnN5KJWp3vJJmeuLsgJvIDjxEqWLtgv2eVL7M6xcpf5e13+j9eHfufnj/8Nlfr9fcvnSOsLlastu82zf17aH/8odw9zfysY3uG60lQ2/We1Sxyr8u3TMcp/DeVu+zwUWc2UnVVZayyd5ri99ZUWZgrEZEBM6hD+EvcvEf+9ZPrfeI+u4en7ylI1vcN1omz+eJ6x0067leKc+l1x5HFrzS5rry74BmYExCU68RCkS7Af+fE/t0yvXm3tycgaVjOspG+Nz3eAOox6H2tN5jnF9yUv9znzptwdmolsHTOiK6H+qCW+vVJDMDcC9lA1yRi0b7BM2e08583ifkVatrHiqPTfXF+AM6+JVoq+h5cR1wn2758Yqjv6n5i3NEzfbTDXjzC1fS6slvVpeYy37641y261s/OtLZcN1o5zXjd+u/XJPhJel7fiUjkPpXG4tt6V17Cmf/Mv1pZzXTet6gOet6yo48TapmwtoEd/keqrNRtkgR9mglbJCL2UGvmVdV906AAAAgGdpOfFCIzWBnLkP6Qj7725PNHVURuZwZ9lQJuZy93VD+ZjXXWVFGXkPXTDgO9Z19bYOrjfjj8nMNzZHPHWslJHx3X2MlIl5PHGslI853XnclJF3mPE4Avvp1vFCLuQAAADMRHDipQQoAAAAmIXgBAAAAPCoYcecqL2beWZ7X4XUslzuPdWjKG1Dz3eld6gfTWNkewc7Hb1cbPaUj9T0nmNdmnebf/RX9L69XCxL2/lam6d2DW0tY7NcO75QLpblvN+Vnmnb9M32/Qxl4yvlIvTU9aNWRkr5udsXywUwnmGDE8vy3wt57qL+tNaAQTjPVRft1A/Luq7DvBe6dOx6vsu99/qMNGbRcwM8ernY7Ckfqek9x7pl3lrwYiRvLBfL0na+tlQcautomT7jteOt5WJZzvtd6Zm2TU9dF2YqG28uF6Gnrh+tZWQ0XykXwJiG7daRu6h99WJXq4DnIt4jBXVKx67nuO4pG28uN9uNQO67ZRm7XGyuKh896abmnbXsvKVcLEv7MSjlu5bGV35z3lQuluXc637P+a9cjF0uQk9eP/bON4o3lwtgTMMGJ2rCC+b2d2laPD2XTrxsap2p+VPppebJ5eWMi/gbb6JE39vlbiLeWC6WZV/Z6Flmz9O1EX2lXPx+v2oLKv71lXKRcvZ5vKUXlr8ZrxXL8t1y8cT1Y6Yy8tVyAdxv6G4dJduPSNxEe/t7+z78LjVvnE6u+V+8bG4dufTjfKW2oeWHqnW+lNlu2p/+4Z5tf21699uM27k3MHFFPmbxhXKxLMeukWeYbb99pVxsrghMhGrlb5b997VysXn6+rEsY+/Lp/cN8H7TBic2pRuAI827S2mWIsV7flTOaHJ45nrOtDfPrT+AV/5QjvgDfKTZ6dnLnaW3jOw95qkg4lFP77vN28pFaXtGvzkeKW9vKxebq39XesTXldrDhtH338zlIlTqijBaXmMjBlZH32fAe0wfnAhdGfFOtZqIpVpXnKG1eXlu20eOwpekutWkWrV8XW0fvK1cLEu9bPDOcuE4H/fGctHjymtHqfXm6L5QLmY6HqP4QrkAxjLtmBN7HLlYloISI8gFRUbPd87WQiVsqZILTHz1R7DUiiecZ1neUy6WpV42zjDreBPxfinNtyxzlYvWc36G4/SEt5aLHndcO2by5utFbLTrx8jXqS+VC2A867Isv5EvIOFFL66cpqZv3+WmxRfNVDqt08LpuYt0vM7cj2Iqb715Sa0/Nc+dcjcEqaaw8XepdFr2X2v6vWVoZqOVi1DtGNXKR6o5dThv6pzclktND9NMrac0z2xGLRepfR1rOY5hWqVreO370jrfViaWZdxysbnid6Xnd6K1PL7td2X0chGqBSOevH7E+cvlexYzlQtgbOu6jh+c2GPWp55vNOt+nzXfM5p1X8+a7xnMum9nzfdsZt3Ps+Z7RrPu61nzDXCGdV3f163DhR0AAADm8prgxLquxWZy4f8AAADAOF7zto5SawktKZ4lKESNMkJMmaBE+aBGGQGYzyvHnAAAAADm8MoxJwAAAIC5CE4AAAAAjxKcAAAAAB4lOAEAAAA8SnACAAAAeJTgBAAAAPAowQkAAADgUYITAAAAwKMEJwAAAIBHCU4AAAAAjxKcAAAAAB4lOAEAAAA8SnACAAAAeNT/zkhkXdd//v79ftXp8bLbd73zl/IS5+P3+xXTL21DmL/W5QAAAIA2h4MTcYU9DATkKvnhtFo6uflb8tKSz9pypXW35BkAAAAoe023jlxgYJt+NPgg6AAAAADXeCw40dvKoKVVxLqu1dYVKVvwonfZcBmtJgAAAGCfR4ITZwYm4nn2BBk2RwIUAhMAAACwz+3BiSsCE8vS1+3izGBCarBNAAAAoN0pb+voFVfkWwa6jD/vDS5cEZhYFi0oAAAAYK/bgxOpN3CUWh7k5m/R+4aO3jd4AAAAAMcdDk7EgYW4JUE8vTedI3kIhQNXpqbX1pka+PJIngEAAIC/rcuy/FSqAQAAgCes6/rcq0QBAAAAluXEt3WUBrWsfbf9K007mrdcWkfW0ZPPM7fnLKPlBwAAgG86JThRGzyyZcDLePnf73faGA61vB1N9+xXnfbaG2TQnQcAAIARDNetw1syAAAA4FsOv60j90rOTfxmi9obMXLfb2mGr/rMpRvPm1tHLs3cenrllk1Nr607fuVqPE9qu0pptWynN5EAAABwh9NbTmyV5N7KbC0wsaWZqpyH01PzxunkKuJxvktptW5PvGxqejitto25eeJ5a2nVtnPvcQQAAIBeh1tOlPRUbEstK1rGrAj1zBsvF1bI9wQlwnWllt1T2T8jP7X1p9IVoAAAAOAOlwYneuUCFLkuC6V09qw7TD/Oy96WE3uWvTPNTWpA0nA9AhQAAABc5dIBMfdUoM9oHbBn/WdWwmd+RWfYrWNZBCUAAAC43rosy+9oBbRlQMpcl43S4Iy5abF4bIXaQJe14EFuUMjad7U85wajTOWxZVqcZutyqXy0pAEAAABnW9f1muDE3nkAAACAb1nX9ZxuHbXWCAITAAAAQM5pY06Ugg8CEwAAAEDOpQNiAgAAANQITgAAAACPWpdl0ecCAAAAeMz/AVfHwmM7aW4yAAAAAElFTkSuQmCC')
