# Supplementary material for: Identification and functional analysis of non-coding regulatory small RNA FenSr3 in Bacillus amyloliquefaciens LPB-18
Source: PeerJ. 2023 May 15;11:e15236. doi: 10.7717/peerj.15236 (PMC10194069; doi:10.7717/peerj.15236)
Supplement: Supplemental Information 4 [file peerj-11-15236-s004.zip › KO/CK-vs-T1_map/map00405.js]

getPicJson('data:image/png;base64,iVBORw0KGgoAAAANSUhEUgAABEwAAAJGCAYAAABBShDmAAAACXBIWXMAAAsTAAALEwEAmpwYAAAgAElEQVR4nOzd67KrLNooUO3q+7/luX/0tj+al6OCohmjatWaSRDwECOPgPu2bX8bAAAAAP/1723btr8/MRMAAACAbdu2fd+3fz1dCQAAAIDVCJgAAAAARARMAAAAACICJgAAAAARARMAAACAiIAJAAAAQETABAAAACAiYAIAAAAQETABAAAAiAiYAAAAAEQETAAAAAAiAiYAAAAAEQETAAAAgIiACQAAAEBEwAQAAAAgImACAAAAEBEwAQAAAIgImAAAAABEBEwAAAAAIgImAAAAABEBEwAAAICIgAkAAABARMAEAAAAICJgAgAAABARMAEAAACICJgAAAAARARMAAAAACICJgAAAAARARMAAACAiIAJAAAAQETABAAAACAiYAIAAAAQETABAAAAiAiYAAAAAEQETAAAAAAiAiYAAAAAEQETAAAAgIiACQAAAEBEwAQAAAAgImACAAAAEBEwAQAAAIgImAAAAABEBEwAAAAAIv9+ugI1+74/XQV4jb+/v6erAAAA8Al6mAAAAABElu9hcnDnHPL0xAIAABhLDxMAAACAiIAJAAAAQETABAAAACAiYAIAAAAQETABAAAAiAiYAAAAAEQETAAAAAAi/366Alft+558/+/v7x+fH++Vlkvlc6QNl0/lE3++73t1mZY6t5Zfklq2Ja/UOrV8lisztW6lfdVSp1y+OfHnZ4+LUtk9x1+8DAAAAM97fcAk19g83st9nmrY5gIApQb42cZuLRAR5tlTfmk9WuoULx+/rm3v0nup17XySwGIlmXjcuN9euW4OLtOtWUAAAB4niE5BWcDD0faWk+HOG1LujNm91zI1b+lp8eZvFu2Qy7vEduilMeZ/PUsAQAAWI+ASUKtF8NVpd4GteV6gzary/XwqC3zxLqNHP40YhkAAADmef2QnFatPT1qWobgpIbT5ObdODOUp6X8K2YFI2rzsaTqUeopMmLej6vHRe86nV0GAACAe30mYFKbcLRlwtTaPBlhuicn6ayV37oepfxDI9c1NZdIKk1LmSP2w4jjomWdRiwDAADAfT4TMBnZ4Gxt8JYa67VgxYiGfi2PlRvhpUlVe/O5K3jVEsDZtv5hVr3LAAAAMJ85TC5IzaURPp0n/Fd6skr4/tXyV3bHUJ+7nSn3TfsMAADgVwmYVLQMz3lSa/kzG+m5gMWVRxyfqcOd4gDYleUBAABYz75t29/Tjf6S2hwPYcOz1msjfjpNizgYUJq89WpZufLOlJ/Kt6Y2R0ecphYMyc2FMmKftU6i25tX75NwevZ96zJnmAsFAABgnH3f3x8wAXxPAAAARtr33ZAcAAAAgJiACQAAAEBEwAQAAAAgImACAAAAEPn30xVo5TGsAAAAwF30MAEAAACILN/DxGNSAQAAgLvpYQIAAAAQETABAAAAiAiYAAAAAEQETAAAAAAiAiYAAAAAEQETAAAAgIiACQAAAEBEwAQAAAAgImACAAAAEBEwAQAAAIgImAAAAABEBEwAAAAAIgImAAAAABEBEwAAAICIgAkAAABA5N9PV6DXvu9PV4HF/f39PV0FAAAAXu4VAZMwSKIxTI3jBQAAgKuWD5js+67RS5fweHH8AAAAcMayAZOjl4DGLlf8/f05lgAAAOi29KSvGriM4DgCAACg15IBE8MoGC3saQIAAAA1ywVMBEuYRdAEAACAVssFTAAAAACetuykrzmpHgJHj5TZk3vW8r9S/lt71jxVbxO5AgAAMNNSPUxaGt/H539/f//9d1fjubVuM/LuddfQk6cCFgIlAAAAzLRUwAQAAABgBZ8NmMQ9LPZ9/5/3wtep98PP4mVzedY+r5VZStNSXpgu/j+3Tqnycuucy+dqvVu3U882yDHxKwAAAC1eGzAJG+/x8IzjvbDRnRu+E6cNh/yk/o/LyDXAz5RZSlMrL1Rbh3hYU1xearhT+H5czpV692ynnm0AAAAAV7xu0tdDaQ6L1Ge5BnZtLozcvCq1Rnvp85b5N3rWoVdqnVrqlAqaxHrrfXY7CZoAAAAw02sDJr16JgkNe1rkhJ+Xek7kPj/j6qSyV55oc+VJRFe2IwAAADzhtUNyzvpCo/yJdRjxJKIvbHsAAAB+w75t298qj2ht6QERNrpT84qEn4WN/NT8GLm0ufrklkm5+nnPOpSGweTmXsmt09n3euqdq2tPXnGaHld62gAAAPB9+76/L2Byp9Xqk9Jbxzes02y2AQAAACX7vv/ekJxWb2hUC5YAAADAHD8z6WurK3N1jJjnozWvnuDHnfVqzUPgBgAAgJW9sofJrMlDWx6bWzIyCFDLq/cpNaMmax2xjoIlAAAArO6VARMAAACAmV43JOfo7XD0Bik9QaX0VJXcE2fC4SKlJ8PUnv6SexpNLp9Sr4va03FyPUBKT/WpbZvSdmldx1IdanUHAACAJ72uh8nRqI7/j4fTpP5PpY0b8Kk0uYZ+/NkhDuaUyovTxkrLluqZGl7Us21y26VnHUt1yH0OAAAAK3hdwCSnZ3LU2fNwpMrb9z3bo+NsOTVnJo5tLS/XqyYVPKrVoadcAAAAuMPrhuS0aBnmcqfcMJ+ZcsN3Zm6bXPAlFxSpfQ4AAABP+UwPkx4jghZ3BT7OejIIEQ7JKdXhiTquFEgDAABgXfu2bX8rNSBbGrS5iV5rk5KG75UmKG2ZTLVlAtPShLSh0gSypYlnU3m3Tqaam7C1VPfSxLGtE7rmtsNdx6CACQAAADX7vr8zYHIlrxH5f6HR/YV1OONX1xsAAIB2+75/d0iOhnGebQMAAABlywVMasNXao4nteSGoYT/n83/ah5PKW2bX/DL6w4AAECf5YbkHDRuGcnxBAAAQKvlh+S8sRcH6xEsAQAAoNeyAZO/v7/Lw3NAsAQAAIAz/v10BWpyQRONYFLiY8VxAgAAwBnLB0y2Ld3o1fOEFAESgN8U9yhMvY61/GYcy7XcwGnt1djT+7GUNqzPlTSlsnPLXckXAN7iFQGTlF/6cTasBBjhjgZlKp+jodnTQGwp++q50bn1O1qP5dp3oJZvLY+WY73nhk8pbcvxe+UYrwVqzgSKAOBtlp3DBIBxeoIjxxxSLfNIHfmGwZJw+TDvloZinN9MGnjfNWLfzgoCjMyz9Tt1Jl/fDwAQMAH4SXc1KHvKOTNMwfBMZjTuw+Or9xgbdVzW1qslqJlLU1qvK+sOAF8jYALwcXc2KEsNuNJnIxtpYR5hXvHfYZpU+vAzDcfvCPdpy3CcUsBhVk+MnnxbAjRhmtJ6xeULSgLw6147hwkAc7RO5hg26lLzONSWb82vJDVnRBh4ieuSagim0p+Z74J3yM21k0t3JY8zZh9nrQGWq3kAwBcImADwP0Y3KHvulPfoqV9r8AVGOvskmVSPllHHZxyYPCv1HffkHN7q6qTord/RM0NPc5+l6lFbvnW5HN9rfpGACQC36+nFEqfLXQTedSGnUfgNvU9vOpPHmbx7j+3ZT8vpydf3gTdqDY6UgiorPiGrtlzLuas1wKoHJl8mYAJA0pkGZc9QmtY6rGbFOv2yXEPm+D++2M8NHwvzi99vzaOn0ZSqW8tyubq1pok/i9PV1v3skDt4i1lDzkbmWzvPXClrZAAYvkDABODj7mxQhvmk3i9diPV0FS7VO5cmdZcs/jtOrzfJO6X2VUsjoLa/RzQkcvnmGje5wEwubUswI/VZy7oLlPA1I3tGjOi1Ftapdk54qldHfB7I/QaH28O5gzcTMHkBJxdgtLsblGfr1JImfq/0urcM5993GNFQGdnQmbHczKE3Tw7rgTeZHUTvnffr7u9l6sZCXI/jdRgseTrIA1cImAD8gKcblC6SmCU3Vv9wdfhXz53RUs+N3h4fuTSl/M5+xwRLoE2qp+Iob/meta57qacqvImACcAPudItdnbvkUPvfA78tlQwcOSd16sX+6MbC080PnzPoM/Znijxd/uOIEpvXXvrkxtCezY/uJuAyQu8JeIMrOtN55GWBqE7VgA8pRaUHXFTomUC6VFB4TOulP+W6xHYtm3719MVAOAeAgz8smNMfep17u9UHvHy8XKlfOLPU8udrU/LOrakLa1HT37wBqnge+oYz/WMiL8TLT0jc9/R0nKp80U8v1hPfVvnLSrlkQrwpP5PbSd4k33btj9RvrW96c4wsLbWC7ptqz9ONNelNnVx1fM6rmepnNRdvni4Tq7+fEfuAjx3PMV/p46l1DFYm8Awl09cl1RepTJb6tNT99I2KK1Xb9nwBqOO2bP5tAYvzDUE99v33ZAcgF9S6kacayTlghw9DcXw/VJDq7VOuXJTDbdScIfvyN3tzL0+lkkdmy35x3Lfq1SercdgKV3uO9yStlSnlkZXT9mwuhFzHgmWwHcJmABQdeaCMpe21LA8U69U/ql0Lih/W8u+rwXwUnmudFy11qN3Pc+UfTZI2RIkrZVdy7O3fqngUut+7zk+SmmvrMPV9c8tF1vle9Djaq/Dq8vn9kv4fkveTwR74FeYwwTgRx1jiu+4M1y6cz+jrONfzp3rzlrCfR72TFrR2XpdWe5qICVs8NW+h6Xyc3UIewOlepDl6pMqp3X51Lq0HDc923DWOlxd/5RwW7Ts41W/X9t2PcgzOtDwROBCsATK9DAB+CHx8IPe5UbdLR2Rvie/uP4uEL/jaIylGvupYVm5gEAqeJIKrsR/p74XqUZoKq/acLFSvXPHd2/aVN1S9a5ti6t32lNGBLNGB8R6e9mNKPtKPnetv3Mq8FUCJgAf19r1Otd4a2lYxo3HVFm1hmWukVeqU0+jMa4/39A6vCt1PNb+bi1vZrpSvePXV9Keqd+Z/HJW+V7G549SoLg3iFwqc5WeTqOHqOTO5+G2mxFsOyPXwyr1O5Sqc2ndwrRxujifVH3i5XLl1dKGUvujNT/4JQImAB/Xe0e09F5LA6n3gqqnkdeSZkQjEVqt0tD/Na2B4N48S72IRpaVKvNpufW/snzc+D5ep3otPrktUr0Qcz3JaoGVXI/MOO/Susd5lLZtS9qjfqn34kBJa37wKwRMALiFCy1maj2+Whu+qTu0Z++49ja2Uz2oRpfxdqU751fyzOU3o8G42jlxRC+X1uVTDfYntZwPSr2MevJqSZfrcdKStlSnlmOup2z4BQImAD9gxt3Y3rJHlntH4/DXGqBv1nox39NAzXWnz73uyaslfa+WMlZroK8m13OgddlDzzZeachgav171+tqr5QzZc6S6iXypJ7g6eiAYlz2KvsI7iBg8gJvORGdvYMWe8v6rs7+WMuT+yPX1fcOs4IOd9yV1AB9D/vqd81u1LbmfTbIdaasO52tz5V1WW0bzHJ2G41Y7moev7KPYNu2bd+27c9Bzyi9J+AnG3K/4Or+OJMHeat8P+7ep7PKu2M9amX4fqyjtC/CsfjbVm6QxeP5U8ul7q7m0qTmCIjrUMsvFQxK9YBJ3VnuqfPTcsOetq28HvH7velL+cR6zsm927zneGvN/+r6l75TpeVz79X2aanMGVLfobgOuWujkpbt37KvS+eOlrS1OpZuztTOW/AL9n0XMGGsEQ10xhm1P+ynMVb5ftQaltuWb7TVLox7y4vzypWdqkvq79b8fqUB+kt6j+vauS63TOoube7Oba2xk/tetebfm77l7ye9LSh89S79jLyvLss/zdie9hG8w77v27+ergR1LVHiu+z7/t/6hH+n0sXLhP9qy9Bm5v6g39u/H8cFXK1xl0s7otyeuuTShe+V7oyFZeb+b6lPqS6so7dx0pI+PAZy398wnzN1qAWCUp+V6hMvv9KxOvJ8MptgyW+wPQFzmNAlvAir3e0K3y/dxVrpYu1tZuwPznvD96O2z3Pl5e7GjxY3QGt1ubsBWuN89i7h/rpyLkz1Kpmldgz31Gel838usHnX8r35nS2nZb9dWYeZv++jt/FTZeTKjX+rr9Yjl0cc3L/iqe0Fv0TAhFNKJ+bUXdxtKzdEjs85Z+T+4LpVvx+5C8KwnJ5johTcaQ3KtAQuNECZZURjZXbjseX4HFXOk672Lhnds+uJnmKjgz2j3bFNWsoYfbzWeoadlVuXkXV/YnvxT6X9/ERQyz4fS8CEZfhiQ97Ihl3LXcyeH9veu6Kjyj3jlxqgvyR1xza8SI0bFaVeA/GFb/g6HpqW6xGVWiZXh9z7qXrEy6QCoHEdU9slro9j9VueCPa8me3FVblzcurcf1d9GEfAhFN6GwOlIQpX88b+WM3M/XG2PuH/OakGVK4h2trYaul6rAHKVbneWWeG3LSkK/UGO5N3Lb8zebfUcdXjNNejK7VPU9+58L3U9zcVVCt9d2vDNVLl1dKG4vJ78ruitk1S61aqR+s2DtW+p62/SallR7O94Dft27b9+cKspaVR86RcY6l0URMrff70+r2N/bGWGfvDPriH4OC3fHl/fnXdcoGC3J3bUiOwFnQoLVfKI1ev1rQt69Vbdm5btn7eu26p7VVbl951r9Wn9ncv24urevfR8f62vT/4+mX7vuthsqrcwVsLptwprmPtdW15rrE/1mJ/vIsLx+/54v78hQvc2rrlvqupQHTrdiqlS33WeoOhVKeWc05P2Vcc5bTePOk9/lKNtVDPPs0tfyfbi5xa759aAPR4vyVtWEb8Xhwoac2PNAGTBdVOlACM8QsNUL7jV4/T1a6LWuuR6nUwuuzW3ogt6WbUN6dln7bWZ8ZxYXtxxq8HX7/qX09XgHYrXCwcXy5fsjXYH2uxP97nuKMD/K6z5+wry11taIfB3pbzWCnd7N+s8K727HJGsb24Q+v3N+yBcnfZmMNkaaWxcAAAXxHf0U/1/kpdB9UafanARCrP0vwAqS7uvWlrdSzdaS6VndLb6yTeHqV6lvJPvV+re25ehXiZ1HupMs6wvRihdRhVbVjM1bRX8uOf9n0XMFnZHQfzm6PLXz9u7Zvn2QfPsw/ewX7iDjOuhTQWnmX797G91lQKur05+IpJX/n/3vhFefPFeQ/75nn2wfPsg3ewn5hJQ/F77NM+tte6euYuCV+XPqulvVoXx1I7AZOFif4BAL9s5nVQOO+U66z7uLbtY3vBswRMAABY0sxGogboM2z3PrYXPMtTchbnJAkAAAD3e00Pk9QkOKOGrKzaFTNc5zu747XOFh6mbZkV+kxZs9b7bL6p8e53Hzst+2dUmiNdad/Ulm/1xn3SevyW6nRlP6Rmwx9p5X1SKuPKeaPleI/Lu9PK++RM2V/YV2/cJ7yLY2wO27XM9hnPNn2nVwRMeh+h1WvWAXclEJN7lNjs4E5qW48Ihpwp645A1tXg0B37JK5DbRuNSnO831KPkd6yT1qO/5n7oXReHG3FfRIGzsNy/v7+hvwu9JT3hBX3Sc6v7Ks37RPeyTE2h+1aZvuMZ5u+y/JDclIHw9cPjlz0Mb4jN0Prtm35kr6t189x8sl9tm3P7JNUeXekqaW7Y51X3yelMmbvhycb6ivvkyuO887q9Yx9eZ/krL6vfnGfcC/H2By2a5ntM55tur7lAyY5LXdhjwMwfD98Xfo8ThPnnysr/jxX9pn1K71/p/BC9coXNbzYDQMko/I/K1fuavukJag0K/A0685wzor7pGcbzN5XKwUYV/yehH/H/77kLfsk54v76u37hPU5xuawXctsn/Fs03W9YkhOi7CR3dL9N26gh2nC9+L08ftxWXE58fvx31fW90mj1ie1r1rzn70Netfrzn3S2kifrbT/Zlhxn+S2QU8dZtTzzmDWk/skzC93Hgnr2HLeKu3Tnvo/dZ5+ep+0lLPSvrpj/VfdJ3yHY2wO27XM9hnviZtglH0mYNJ7YJUaN0fAI5c+9dndjaJRX6RSnWoXqaPKT13wjhzOkCt3dL6jT24tdWzZR7UT74wT85n8VtwnI76zI/fVmXKvWGGf1PZBKb9SF9azAa5ScLenbmetsE9SWr4rq+6rmeeJVX5PeDfH2By2a5ntM96Mbcp8rw2YzGzkhb1Ieusy6ovwVK+KWvmzyqjdpb9Dreyn98kMT2/zml/cJ6v76j6p9XRb2Vf3Sc4b9tWv7RPu5xibw3Yts33Gs03Xt/wcJqneG7MujHoDJVfLyckFX+6sX0sA6AuO3kS1bfr0PplhxH6e9V180z55uqF2R/lf+p586fz2lX2S88Z99fV9wvMcY+N96TduBttnPNv0XfZt2/7esLFzY5/j98MDKLVMLn2slr5UVurzMK+eniu5eo0SN7ZKZeYuXuPlR6VJvZ+r913u2CdhWam7qLmyw+FNvWnCdLX9s9q+mblPWqL6uTvdo/ZVa3kt9b7LyH1ydh+En9V6/o34rWit91Nmn7tK67vyvnpyP935e8JvcozNYbuW2T7j2abP2ff9PQGTXzbzgm61i/pWb613j7eu41vrnfLWdXlrvVPeui5vrfdZb13fFeq9Qh34NsfYHLYrfN++7+sPyQEAAAC4m4AJAAAAQOS1T8lhnLdMpveL7Jvn2QfPsw/ewX4CAL5GwOTHGXu5LvvmefbB8+yDd7CfAIAvMiQHAAAAIKKHCQAAwI8qPf49TFN7NHwt71Aqr/DR8Gd7Ll5dHmICJgAAAD+o5fHIqaBHvFwunyMIkguQhOnC9GddXR5ihuQAAAD8qFqAYUZvDYEN3kIPEwAAgB90BENaeprMkhtGE9YpHv6Tex33egk/Ty0HNXqYAM3iOwH7vv/3X+q92p2DlmV77j60lNmb54zlAQBW8mSPj1TgIjenSer/I20uIBLmdaTTw4VWephwu97I7tWI96yIec+Yzy9EsFvGqqbSnM0vdVegp34zfWF/ktd6bIZ6xn+X0sZ5t6TNXfS1jC0v5d2aPndxmqpHa16+YwC/7ex1X+o30W8KV+hhwq2eiOzOCpY8VfZKzo55bWmMzWzcuatATk9wpPVcFp/3rqaL07bUqeeY7/1uxHXIvdeTFwDv1NrL+IxZ128z68z7CZhwq96LYY3bNaQCEmcbZeE+bV229FkuvzNyQ4FSw4ZK6cPPHLvvNqoBf+Y4uBJwBIAeo35begP/K2itM7/JkBxeKzdkIzVBVDwGsnQXufUEX7ujnMqrNCFV+H7pvVL3+ycmsoq3Z27irVBuf7Us25NfT73D91LjZlPjY1Ppc8eXH+H1zdpPuWMzNS67VofcmO7WevTmn6rnGaXgaG59Ut+/N50bAVaXOzfG5+Tw5lDqmi1ePlVGaZhM7mZV6Voxdf2WW7fUNVypzhASMOEVVmnctjSoUgGb1PupQE+qjNpJvvYj8oRa8KJUv97ARy2/lNrd/tTQgpHl8w29F125886ogOOZOuXybSkrtXxOLrCaOw+GaWrn6jedGwFWkjsntgYWRl0jtVwXjiinJx0cBEx4TOvF6yqN2zMX27k7tal8z/aKuFrHt2ltENYaUGG6u7aZuxrfkmrk9yybW25UwLFHqazWvFLfrRHlOTcC3Gvlc+bKdeObBEx4RMtd0RUbt6XufmG6nPjzVJfyXrmGwl2N85470K35lLz5DsKKdeIZuV4Vd5Z/qJ3fUr3g4mVb3N3L4+lzI8BbtfR2nKEW+L67PrBtAiY8INXAXvHklwtuHEYEB3JdyluXKxm5TWvd5uM6xp+FP3Klbp6l9692G00NeYrfy6VJrXfLcKtanfiG1u9ky5CWUcdKrU6t57fUeWnF4/mpcyPAV/X0MBxZ5pnPYKZ927Y/B+DavtT1rPXiu3b3M9UgDRvlLcN4culbt3VLFLxUZpyupcdNLp9afUa4mv8dvU/gqtbeb/F78fvHZ63BxZRcD7Qzdert3VHqAdMTJM2lv7otUu89dW68avX68X6OsTl+Ybv+wjpCyb7vAiZv4GRFizuOk7NlCJbwFqOOt9HH7Yj8Vvku3V2PVdY7Z/X68X6OsTm+sF1bA865mwm5wHVL2lDuRmZLfjDTvu/bv56uBHDdnT/a+75n7wbnPuu5q127m72C0jboScN6RnRBFixZpx6rrDfAiuLhxKnfwNyw5VzP6VraI/2xTPz/mfxgJnOYcLuRd3C37VqD+u0X03dG2VvnBrjyA/aWH8DeYV98V+p70TIEpZZnmFfrsMWS1rtzrfnWhtXkPrszsHtneQBv1jt3SO76JvV7mLsRdnbOKddW3E3AhNuNuoAd0SCddTF9VyDm7sbA2wNMUNNzTmlJ23uOavmOzRrilur23HqxWlv27vOG8xTAPCPmw5pdNowiYAI06bkjEKeL7zznXtcmq2yd8DGud2v5ra9T61r7vGfsb+pv7rFCz6BZQZNRAc8VthEA49w9R118jXhn2dDLHCbcKp7X4Xhde6/0/vFZLW34uqXc+O9aWfHnubLfrqWxFAc4cuNUw2BIKSASpysFE0rjYuN84rJa06fWdcTY37A+xumu7WxQo3YuaNnnpWMtt1x4HN59PH3p/AfwReHvQ3wzJ76ePZv2eC/1d5xHT9kwmx4m3CrVcDz+jt8LX5e69MVpcnnUTvC5u/2pxn+uXmE5qcj5r5zgz94dTzUCW7ZXar+3ljcifa1uqfxT6cJyBUrWdSVY0nouqB3TcZqWvJ84F/3i+Q/gjVI3b3Kvr6RtLf9qfjCKgMkgsxs2M/N/8sRTu3ufUjtJ9y5fq0vtB6Jl33y14ZvqEZLT0gAcqbe8O+vXUkbtzo0LhmecDZZs29wgWEverd/RkQT+AIA3EzAZ6I0NmCcvZFM9Ot5Wl1LPl1T+XxD3glhBrndR63Kz0vfk17IOq2zvX5fr5VZLs23/PNeMrNOIvEf3BhH4A1hXroc38H8ETHjM2TkaZpzUz9blbDlv09rAyQ1xioeZxL12co3LcPk4XW2IVkt5uR5DtfTxepbqlQuKtKxDajvwrNIwm1qa0ee5WcfE7GPNcQywBudjqNu3bfvzZbnurY2Zu+udazCEdcg1zkuNzLgRWmtYlxovPfmn8ik1iN94jIz2xDH3ZC8S3qV07kgdF7kgWLR8xa4AACAASURBVCpNnH8od96Kyy8FL3vPabm8c/mW8ml9P5X/r3POYTbH2By2K3zfvu8CJqO89aT51nrzToIlvNXMHh9vyNt3Yx7bltkcY3PYrvB9+74bknOX0km1dsJtGQ7hzh53OHus9ty5HjVvQq68XA+AVPorZY2kh9Kz3hDQmJm3RgEA8KsETG5QGrdeG9MeX6imLlxzaVLvw1lXjtVcY6s2xOCsUlCkNX1PWbO/Wy1laNTO07JdzwbiWgKQZ/drLUDZmveV48pxCQC82b+ersCvq11IXrmYdZHKSCOO1SetXj/epxbEunrMjT5mn/gO+N4BAG+mh8lkZ56OUMvr7mWhV+vQnZZJfXOTU7YM+Tlb90NrXVrWq2X5MF3L5J5xfqnJRX3vAQDgHD1MJhoZpDCchrdoHTpSeypInCae5yQOEowITIZ59dQlly58r/QUkrDM3P8t9SnVhTb7vv/3X+n9+P8wTS7fUl6p16ny47LjtLV8UvVJpU2VV0tbWo+e/AAAViFgMsnoHh2tjR89SXhaT0O91gsl1/uiNe0VYRCipS6937tUT5lQ7rNSfeLlNUL75AJcqUBaT5AqDvKVgmO1gGKYVykY11OfEQHKUtDvTH4AACswJGei3EXqzPIES1hNaWhJyZW0rWW2pEsNc5mlFkTpqY9zwRy57Vpq8Nf2RS041pNXS7pc0LElbalOLb9BPWUDADxNwGSSXDf6WVJDA+4qG0quHns9x2+qJ0BJa2BihrinwOxymKs3sHbHvu/R+x07/p5R9tkgKwDAaAImD0hdcOaCHKW7i6muzTBL6lgNu++33gnPDREI/84NDUiVX5obpFb/Ut3iYRKluuaGT5SGVcR1Sw3LyNU9VYdcfTQ4x1opyFFytp4jlruaxxu2LwDwG/Zt2/5cnFz3lovo2FvrzTocQ+PZps/J9W5IBaByQb2UXBArta9rwe9UeaVgei59KuDZk7ZWx9Iwn1LZK3rzDYmVtyv/4fiax7YFrtj3XcBklLc2cN5ab9bg+BnPNv0tM/a3Y2i8t27Tt9b717x1P72h3m+oY8pb6w1fs++7ITnAeX7Mx3nDXXbGckEMALA2AZOB3tztD3iWhvM6WgMZrUGu3HCXs/N8lJZtmavnahkAAL9CwGQQT7kAeL/WwHfPeTk3+e8ZtTlERvxWtMxT4nfpW84GyVJz3Xz5uLCdWJHjEub619MVAIBVtPYscVFJS1Ap9d7xL7dM6fNSubXlSq4+1ah1MuC3u3M7fen4WtGXtq/vL8ylhwkANMo9gSaXNk5TexpNKU3uEdep/FuWD9OVesDk6hM/Sji17FedbWyVnpBUe10q9+4gXqo8ja5/Orudfv34mu3Xt6/vL/TRwwQAOoR35moXwKVgRJimtFwYlIj/DtPl7himLoyP93L/t9SnVJevqzVuzjR+WpZJpemZcyc8VkrHbrxMy53zXP3eZoXt9Mbj603euH1XOC7hVwmYAECH3ovKngvpI+iQ6wlypQ6lC/PcZ6X6xMv/SrDkDj2NqNZ91BLgintQHcvlAmrxsl84Dn5hO804vvg/vr/wLQImAHDRqIvNVK+TWVqHBrTUJ+zZwjW9x1BvD5/SPkr1RgrLaMn3K8fAV7fT7OPr1/n+wvcImADARVcDBrMbIqk7j7PK4ZrexqkGDj0cX3PZvvA9AiYA8P+FY8TD98L5O8LeJLmL3ThdnE/cFTs3JCf+u1SH3PupbttxPcP1yNUxtV3icl38r+/sHfBw2V/obWA7sSLHJdzPU3IA4P8rzeNRStOaV2t5Z/Ou5Xcm75Y6CpS8R3g8xw2pXKAtN6dO/P6XjgPbiRU5LuF++7Ztf74ga3PXDuA5Xz4Hf3ndRsr1wtm29JOPSp/H7+eGS6XmH8gtnyorV2/7u+7u7fSV42tFqTq+Yfvm6r369oav2fddwOQNnCABGCm+Q0nZW3+HBUzOeTpg8hZvqPcb6pgiYAJr2PfdHCYA8GuuTFDLO6XmoeGfbCdW5LiE55jDBADg4wTI2thOrMhxCc8RMAEAqHBnl5kcX/PYtsAVAiYAAAUz7+6al4DZ+/+XjzHfXeAqc5gAAAAARARMAAAAACICJgAAAAARc5gsKDU5Vfie8ZIAAAAwlx4mAAAAABEBkwWVepDoXQIAAADzCZgAAAAARARMAAAAACICJotKDb0xHAcAAADuIWACAAAAEPFY4YX9/f3993HCepcAwPsdv+u59/zeA8A69DABAAAAiAiYLM6dJgD4jtLvut98AFiLgMkLuIACAACAewmYAAAAAEQETBa27/s//tXSjyhvtCPPWfkDwJukeo7qTQoA6/GUnEWlno5zBBxGXlSF+YVP5RmpJ//R6wf8rvh8knodq51/UueoniecxGUe58WW817P+bGU9so6XF3/3HIxvwMAwAr0MFlQ7lHCx+vcIwlnBTwA3qYnOPL39/fff6VzaOnc27p8mDasx8gehLPW4er6p4TbIt4urXV4q/gYAADWI2CyqNzF05mLqnAoTHixmXov/iy3fDy8plRG6eK7Vh/DeIARRjRIRzdqe/IbVfaVfO5af8EDAGAVAiYfk7rDF/ZMCT8P7+qFcunC9+O7ibUyYqU84rz0nAF6rDK0Lw74ls5lo85zq6z7tl0PeNeC6i3B/NWtsq8AgDRzmHxI7SKx9cKsdtevdtHfWkbLRe2bLnyBdzo7B0ctzzj4e+RfCyiPKPNpufW/snw838vxOg7mny3zKW+pJwD8IgGTReUu9kpjyFuWH123swGN1jxcSAKzXT2f5fKsBZZHnqdXCxCM6DHTuvzsicsBgN8lYLKg+K7ZYdZdyTdYrTEAUHIlsDzqqTNPnjdT69+7Xld7pZwp806liYgBgDUImCwqDJrE74fCi8LUhWJ4xy3XXbmWLiwrNadIKk3q/ThNabnc/CYAs8TDOkZrzftM+Xf2MjzrbH2urMtq2+CQ+m1L3SgBAJ61b9v258d5bS6gAPrkeuhtW3oITi5tb/pSPrE4bek8X6p/bvhmbmLu1nW4smz8fq6eLcvn3qvt01KZT6rtt9xncJbryDlsV/i+fd8FTN7ACRmgz6jz5l3n37PltCx3ZR38/ozXEhyzzRnJMTWH7Qrft++7xwoD8D2jJh0VLNEYAAB+l4AJAJ9ydS6I0XNJpOajCs2Yn2PE0I7eSWtr65lLdyWw1VrmFXeUAQCsScAEgE+5GugY3aviiV4aI4M9remOybpr4jQjgjoztZRx5UlIV/IBAOYSMAEAklqDBYbutMv13DHhKwCsx2OFAfis3KPOU09ZaXkqS+3pLLXHoeee3pPLpyVtKC6/J78zck/jyaWN07Q8iae2jVryb1k+TJd7ck+pPqljLbc9jjLe8FQfAPhlepgA8Em5xnzq/3BISa6RHafLPbY3lU+qPqm0qfJK+YbDYOL/z+R3Rktete0bpyktF69TLl1tX4V1KB0btfWI07Zu27hcwRIAWI8eJgB80tknyKQauq2N2VK6XI+TlrSlOrUMiekpu1dvQ78lSBMHs2rlnq1DbrmeYyO3PADwfgImAPyMWkP5bq31yA0tGll2aRhKr1F5zVjvnJZjo7U+qxxfAMA1huQAwCBnG/VXlrsaUAiHlowaGnI1rzseFTxiOFJLOQDAe+3btv25E7K2le6GAqyudTLXUg+LlNLEpGGetYlMSxPEtqSt1bE0hKV1ctpwneJ1bZmotZZXS/1almvZJ6X6txwbuX1SqnfPhLp+45nNMTaH7Qrft++7gMkbOCEDjDXjvPpL5+ovr+vd6/blbckaHGNz2K7wffu+G5IDwG9xkXvNl7ffl9cNAOhn0lcAfkLPMImzef9Cg/uL6zfz2AAA3kvABICfMLMxrKH9bvYfAJBiSA4AAABARMAEAAAAICJgAgAAABARMAEAAACICJgAAAAARARMAAAAACIeKzzIvu+vzd/jFAEAAOB/CZgM9MbAw+xADwAAALyRITkAAAAAEQETAAAAgIiACQAAAEDEHCY3OOYJSc1xEs4hUpoDZd/36uepfFrzBwDg/VLz07keBDhHwGSyUqAj/iyXtjYxay6f1vwBAACA/2VIzkS1AEVr8KKWLve54AgAwG8Zce0JwH8ImEwS9vK489G9epEAAADAdQImEx3BiyNwckd5AAAAwHUCJhP19PQY0TOkFJzR8wQA4DekrvlcBwL0EzBZwOxghmAJAAAA9BEweVgYzJgxpGZ2/gDAe8XXBrleqq1zsoVpj/St1x9Xyr5a79xypTzC9btyjTVrvrvwZpkbZwDneKzwJPHQmNxjf4/XsVSgo/T44LjseDkAgFDquqIlTa7xncvvuFYpNdqvlH213rFcfeP3jr+vzlV311x3APQTMJmo9rjf1se+nc3H3QQAoNXohnvPdciVsu8KOLQEflYjGANwjSE5AAA/ZkTDPx5KUmqcr9RwHzEEpjZMJ0wTD90pDeVJDWU6O7To8KYAD8BqBEwAAOhyBFxSQ5BnzckxQq7evXJDg8J8457A8RCe3PaL8zrSrRR0AvgVhuQM5EcMAPgFtd4k27bmU/pmBh1q65rbHqX56K5Iredq+wNgdQImg3gsMAB80+wbIjPzn3X9cOUpfLlJ8e+Qm1R/Vn1mzXtSq3Pcy+V4zzUlQB8BEwCAijc2Mu/u+draGF9tW7bWZ6VgQ8sTh+I04XCpVdYDYHX7tm1/Tppr88MGAM956+9wy6N8c48V7n0/peexvj1lxwGBq/VOPT44pWXdU3OYHOlby4nL6+0B07vfOcd2hO/b910PEwAA8o3x3vdnl52bKPVKnj2f19K0bpfR6QAYz1NyAAB+0F1PXRl9J/5td/bfVl8A/o+ACQDwCWcfZ3ssl5oEtLRM7+dxOb2fl8o9u+65CUNHBlJah5GMym9GEOjMNumdL2Tkdi8dJwC0EzABAD7hzF38o0F7/JsZLCmV01KPUiP4WG6EJ3pDjCrzqUcG55bpWW5UYCn39KLcZLAA5AmYAAA/KXX3f8RTXs42rs+kMdzjf9kW/xEGTcKeK7YPQB+TvgIArxE2/EqNwDCQkLorP2LSzllagyBHujON4TPbMV4ulU9L2lBcfk9+V/Q8fSfu8ZN7Ck4pv9q6x/mV6pM6tnOT48bpAeijhwkA8BpxI7A0vCVujB7L1h65OnoOjx5n5snoGU50OLMdU2njfEppj/Txfgj3R29+Z6SGMLWsWy5dbjhVqvdSbt1TwZJcfi37DoAx9DABAF6np4dIz532VM+GO/X2Crhaz96eNrmGeWqbx2l790Nr2VeEQYiWdevd3rXjKfdZaxBEoARgLgETAACatAYMakOiRpRdGs7Sm25GfXNagnKt9THUBmAuQ3IAgNc5O3QlXNZQhvPBgSvLXQ1MhPsvHlqTUko3e/+nhofNKgeA8fZt2/5Ep9dmsi4A+D+5yU7jngStd+ZzQ0fi8lLpU/NglD6P3881qHPzZ6Q+b613rHc7nk1bUhsK0zo5bbhO4fK1dKXjIK5LKf/WSV9Tx0suj9QxUZqYNsd15By2K3zfvu8CJm/ghAwA/+fu38W3/g73DPvgfndtf/t5DtsVvm/fd0NyAADgThrbAO8gYAIAvEb4KFfOsx2fcTyyWrAE4B08JQcAeI2nGppfCyxosD/Ddgd4FwETAICCmY1cvQ0AYF2G5AAAAABEBEwAAAAAIgImAAAAABEBEwAAAICIgAkAAABARMAEAAAAIOKxwgva9734nscPAgAAwFx6mAAAAABEBEwWVOpBoncJAAAAzCdgAgAAABARMAEAAACICJgsKjX0xnAcAAAAuIeACQAAAEBEwGRhYY8SvUsAAADgPgImAAAAABEBk8XpWQIAAAD3EzB5AUETAAAAuJeACQAAAEDk309XgLx93//xnt4mAPBeqd/28D2/8wCwDj1MFnVcPP39/f33X/g+AAAAMI+AyYLCYEmoFjS5GkzZ931KQObI82r+LcsfacIye+sJALOUepDoXQIAaxEwWVTuomn0xdQd3YCPfK/mX1t+3/f/6ZEjAAIAAMBZAiYfcQQLfjVIcKx/qCdA8+vbDwAAgP8lYPIDckNUSsNW4nRx2nh4TKmM0hCiXD5xOWcDGWHQ5GpeADBCKqBvOA4ArEfAZFFn5ylJ9ZII5z4JP88NlcmlC9+Ph73UykitR2r4TFynUcN5Wofr6GUC9IrPGa3B2TBd77xLLWWcCRLHdcotf+fcVAAAT/FY4QUdjfZ4mElLEKKWb2v5pfdrAYeRUkNtZnHRDvRKnadbzlml83stj5Yyzp47c+XH77X8HvSU94tabi4AAM/Sw2RRYY+N8A5c6qIq7j0x+wI0LG+Glvr33MGtuXv7Ad925vzRez5tPbeN4rwIAPwiAZOFhUGJmQGKNwqDG8frVLd42wyYJTfZdO58FD+V7OzQwJbAbms9zqgN0wnT5OajSuVRmi/rq8Eav1EAsLZ927Y/P9hrKzX84wvw1Hu517m/U69LZaTS9M61Uuo5E74upa+ladlWreUAtA6dCdO1DrU8O7TnbD1a8swtnxtOlBuulFu2lFfrugL/5Lszh+0K37fvuzlM3q5lpv3S69zfubxbPmv5vDXNyDxbttWZegGUtMz7dMeF98xhNWfnVEnVyTkYAFiFgAlLErUHviLVo6Jn2cPVc2KqHjN71LVMYHvGV3oBlnpxAgBrEDBhKZ4YAHzBiCfdbFv5XDjiaTmt59qVgtir1OOK1G/dMVfLF9YPAL7CHCYv4AIKYE253iOlOZRSWufqyJVRmo+qVI/Weubmk4rT5AIBZ7fHV3qThGpPvct9Bme5jpzDdoXvM4cJAAwyoifH2TJywYreesyYK+qOdG/Tsh8BgOd5rDAAnDS6gXv2juWqdzpXrRcAQAsBEwC4IDe04kwg5WxwYUbgpjVdKm08H0ec7kpdz27b1coAANYnYAIAgz3Rq2JUmT3Bkr+/v+zjgs8+tr7mjm3bUsbVoM/oPAGA8QRMAID/ag0WGGpzTu4R0yZ8BYD1mPQVAE5IPZkmNzwn90SbVD4taUNx+T35nXHk2ZJX7qk5uXVKbZP4dWpoT+4pPrXlw3QtTxeK80s9Jal14tzUsB/BEgBYix4mAHBC2FA+hqCkeg2E76fSxvmU0h7pj2Xi/8/kd0ZLXqX6p9KUlovXKZcufK8U1Cltw1SwJJdfyzGQE9dBsAQA1qOHCQBc0PuY3VyDOtWoz/VAaBkS01N2r97GfUsgIQwetGyjs3XILZf7rDUIYv4RAPgeARMAuFFrQz813GN02aVhKL1G5TVjvXNqQZSe+ughAgDfY0gOAFxwtlF/ZbmrAYVwaMmo4SBX87rjUcEjhiO1lAMAfMO+bdufuyJr8zQCgDXlJkCNe1uUJohtSVtSG8LSOjltuE7h8uF7pYlaa3m11K9luVodWid9Tc2bkssjNTSqNDFtD7/xzOYYm8N2he/b913A5A2ckAHW9Evn5y+v65Pr9uXtyhocY3PYrvB9+74bkgMAlH25YfDldQMArhEwAYATwkfZft0XAwr7vguWAABFnpIDACdoaL+b/QcA1OhhAgAAABARMAEAAACICJgAAAAARMxhMsjsSf9m5m8cNwAAAPwvAZOB3hh4+IWnOwAAAEAvQ3IAAAAAIgImAAAAABEBEwAAAICIOUwmCucHSc1vUvv8SFP6rCX/v7+/prL455wuq22rcJ/W0hzpSsdQatnV1hkAAOAJAiaTxA3P3tfHeyPybymL/D6obas7t2cc/KrVxaS+AAAA5xiSM0mtAd3SwC6lqfUwCD8XHKnLBT1qAYqVpNahZ98fy79lfQEAAGbSw2QBI3soxI1ewZKxUsNdjvfDHj3H5/HrUg+QOH1cRpimR608AAAA/kkPk4fNuJt/NMr1Fhgr3K6H4+94+FMqaBUHs8K0qfS5/0fUv3RsOG4AAAD0MLlFqQdJbp6RK/n3DNfhnNL+LAUizrhznwmUAAAA/IeAyWSzG7uegLKW1NCcM1qebtM6vObsxLWOFwAA4JcZkjPRqMbziPxn1+Xtcj1DckGDFbZhOLzmeB3XS9ADAADgnH3btj8NqutaHudaClikHvub60FQG/JRmjQ0ldb+/z/xtso96jm1P1oCUvFcJbVeIi2TxJbWofSo6tzx0loOANf5HWY2x9gctit8377vAiajvPWk+dZ6/wr7B+DbnOeZzTE2h+0K37fvuyE5sCo/xAAAAM8x6SssJjXsBwAAgHsJmAy0wkSgvJ9ACQAAwPMETAZZ5dHBvENt4l8AAJih9gCJMF38wIIr5bnW5Y3MYQI3C380wscC66EEAMBsx7VneC2aerJmmG5EefBGAiZwo1yEXdAEAIAnpYIm8OsETOBmuSi76DsAACvY9z0ZPAnfO9Ic7+Ve5/LNLQcrETABAADgv1I38nJzmqT+P9LGvVbCXtVxOj1cWJGACQAAAEW13tC5B1W0vgcrEjCBm+Ui5yLqAAC8yaxeIYbpsAoBE7hRbnJXj1sDAOBJuR4iT4ifJglP+ffTFYBfc0Tic49uAwCAWeJJVw/htWgqTRhQCf8O5yIJ88rdIAyXz81xAqsQMIEHpH5sAABgtpZrz1Ka1mvX0engCQImAAA3qT2mU8OhrGVbpW5GtC6Xksor9aSQXrOG4zrGuJsbgHyZgAkAAMtraZTlggXxUIPcUztywZZ4qEGY/iyPUOVt4iBfb9DviTn7RgZzBIZ+k0lfAQBuMqKb+y+rBRhmbEOBDfiP+PvVOynrE+c451WuEjABAGB5qQki75Z7zGk8mWWYLvc6l29uuVaCcjBePBSP3yFgAgDAazzZaEkFHHJzmqT+rz0ZJMwrfKyqRhqjxcG4VNAulzZ+v5RP7titldFTn7AeufLPrB9sm4AJAMCtcvNn8E4t86q07vNRx4FjjJJU4C4VtMuljd8v5ZN7vHCtjN76hMOD4v/P5JcjgPl7TPoKAMDPmfnkmNwEsld52g2jtD4VKv6sNVjQOzSstT6pOsTBkN56ta6TQMlvEjABALjZiMfS/qpRgYieJ3usso96J9h0jJGz2jFx5vs4KoBxppfYSucF5hIwAQBgabmeFbnHnIaNmdx8Ibkycnevc2niBlxqzpIwr9TwhDiv1jrDVbMa/mfzHbHc3WXzbfu2bX8OjLX58n6XfQscWht0qbtcLcul5O6YXb0rPfqu9hN3ye86P/sduG7lbfh03fQwmefpfXtVLth4vBd+nvoNKQX1cr8lLWWcrU+tfrnPar95qXUUzPwd+74LmLzB20/I5Nm3wLa1nQtSF3TxcqV8ersUXz0/jT6/OV+SsvJxsXLduMa+LbN9+Ip93z0lBwBWULtjNuPi02z/vN1xDN99HJfKO+qjwQjwfuYwAYCHXR13PUKuS3Jugr1Ud+xcL5jw81w37p7u0S1zWKTmjyh1+c6tR09+PXJl0++JwF/vE0CecPUYM5wnTTCsLDWPELyZHiYLOu5MhHdM4tcAfM+TPT5KwYm44ZT6vzZZZZjXkS43bj2VT6o+qbSp8kr5Hu+l1utMfi3Cuobl+41nlLPHmOtNroqPOXg7ARMAIKllXpVUmtb3esvMBXVa7qSnhm709OzpKbskd9de0KQsdRMply63XCqflrS5m1i9+d3lzDEmSFJnqBX8JkNyFlSb1RkASlJBgVFSQ1Oe1FqP3NCikWW3bvfcZ+aUyQsDXrlAV9yLKZU2zqeU9ig39V48VKs1v7u0HmOOt7ozQ5PevF1XObfDKgRMoMHMH77ZP6p++OA9RjWszgQRVnG2TiOWu5rHatvyi870QGpJmwpWjeiB9AVfWY+zzn6v33g++PV9DSkCJtDIDx8wQ65XQmpOjuP/1J3uePlUGbkGYS5N6a573IjMzTkS51Wrc24+klx9zqRN1S1V79q2OHPnmXu9sQfSnVrWeZW6AjxBwGRRpTsdAHxHa9f5UrqzZbSmGTH/SE+63NwLqddX0p6p35n8YrkeC4LcdXog9ZWZej/FHDoAaQImALCgFYfLHFau2+pSc3Fsm0e4ttIDqe7KMZZKDzVnj/XUMeYcyGr2bdv+HJjrcgG1hrc2Dt5ab/hFrd/X1t+FVEPxSo+I0IzzyorDFWbSUOjnN62PY+w5qWO1Z/hkLk3tO9BTbi7t2V5Usd7fqNx78KR93/UwgbNaftRKnx9pen80U+//WkMDvqb1Tm7PxWzrkJ6evGaeX1rK+FKDeUQgC0ocY+tI9fbpDVbUfidSn+fKvaP3UCn4kfss1zsKnvSvpytAmZPFmsLxyLmJDkufH2l680+931IWsLbWniV+E/hVqWEwI/Oe/dt5Rxmsq2fy4bN5pD6/MvfVKLljf4W6QQs9TF7AiWM9Z360Umlqk6+dyRf4np45EVq6OZd6qqVep+ZzaO35ljvX1XrAtM49kVqW75l5Q+COmw0tZTwVFBXIWcMqPYJmHQ9PrxecJWACk836gbizWyXwvNSkkrU0h1RPtTBNKu+4F1vcTTp8P9XlOxcQCdPnhuGU6pPKx4X4b/CbN4fvznhXjtM7hkDWyu91pWcMrE7AZGEm63q/mVF64Lf0nv9bGpdx4KJW7tk69M7j1Nowdi4kRQ8qVvZkT6I7y62VVQr8w0rMYbKo8Efy+Be+H6cN/82oy6x8R+T/9Ljg0g/QiHlFUvmbrwTYtm3YuT/sxTFbz9CEluGPd9Wbd0gdO6leT6WeSrW5w8LlD2GZuf9b6lOqC+/3C8GS1nP3tv2zXSNIyIoETBZU+jEOPz/+nnHBWLorMkruQuJsPk+Y/QOkmzlQcvX8P7shdtfQQQ1KUuIeVLWeu3f3oGoJHDq2vyM3ZLKU7s5yrzjzWxTWKTzWXfeyGkNyFlXqsWCc4Bpmj583Ph9+R607fq17f/h+7o5dmH/qrnZqWEK4TK4OufdT9YiXSQ17SAVZar0AnB9/V8v34o4GY1iH2m92a30cHTM81gAAG0FJREFU198Rnt9ynx1yPZJSvxO1z3Pl5vK6m2OcNxAwebmWH+ZDbfxu6uSaO2nnlu8tI1Xv2oV3a8Nhpp4fvm3751jo2g9fLq/cj+rT2wO4pnQXupSmNa/W8s7mXcvvTN4tdXS+ozUwMUP4e663KSWl/dc6fKV2/u05rzueoN2+bdufL81aeu5MhO9tW/vdlZaARqoRXwp8XCkjd9FRq9NdPTDeerHy1noD3/7+fnndetkW7VoDiKlropaeHLn8Szdycj2dSjdDUj3BajedrnCM3e+t2/yt9YZZ9n3Xw2RVuRNW7ge/FjhI/TjHy9a0RLavltHKCR34ui+e4wyh4Yor1yt6UAFwhoDJgo7AQ6mXR03qTkbLeNkrZpfR0u3V0BSAdTkv8wvc1GHbTEYNXyFgsqgwaBK/Hyr1KPlFs4flAACk6EHFwTEA32EOkxco3amoBVRKaePlcuNxa+Nuw3Jby2hNkxuWVBtb/BbuQgH8Nr8DzOYYAzjHHCYf0PMD2DoLd+nvWj49ZVxJcyU9AAAA1Pzr6QpAD3dJAAAAuIOAycsd85ysNr/Glfqk1ic1Ce5sq21TAAAA7iNg8nLhI33v0hJIuFKf3CS2I9dx9joAAADwbgImAAAAABGTvv6Y0hNvel6Hw2Pix+iVnraTeppOy5Nx4vrHeac+y+U7ah0AAAD4Lj1MfsjR2E89ASf1f0v6ME0cdEili9Pk/s9pKTcs60hTKvvsOgAAAPBdepj8qFxgIu5BkQqapJY5W16u3Cv5nekBYk4TAAAAQgImH9Y6zCU31CQ3XCW1/BktQ1xa1+EqwRAAAABChuR8VDwcJfV5Sx7b1h5MmDFUJbcOs4bFGG4DAADAtm3bvm3bn7vrayv1wsg18Gvpc0GUeDhOKr/SBKm1OqXKby03Tl8qt/TejHU4yySyAL/N7wCzOcYAztn33ZCct+v9ARwxT0hu6E5LGS3lt9axpdyn1gEAAIB3MySHbdueu/vgrgcAAAAr0sPkx40cXnJHucdyAi0AAADMJGDy454KOlx5sg4AAADMZkgOAAAAQETABAAAACAiYAIAAAAQETABAAAAiAiYAAAAAEQETAAAAAAiHisMAAAsb9/3bdu27e/vryt9bpna5zyvd5+HyxzsW67QwwQAAFheb8O3Nb0G9bp6982+79vf399//8FVAiYAAMBn/f39/aPXwdGw5ttm7uN93//xb2Wr129VhuTAjVInKt1BAQD+IxyCURqOEQY8UtdXrqneY+Q+P/K4Y/+nylo5ELdqvVanhwkAALCEsEEcNoBDx2fxTadj2VTDMEy/cqP2F43e50c6PSoYQQ+TQWZ/IWfm7wfjPqkfgPAzAL5NT0Nm+8oxVqpn/Fnc4OadRu7zp4+J+DtXe312ubhHTtxbJ/d+Kk2cjv8QMBnojQeWyCsAoVLX9icupDSAAFhZKvgRByPC17lhPKUARy2fuHdOnCYVKInTpPLDkBwAIBBelKUusp6qz1f03EGFM75yjPXe1KvNb7Ft6TvqrGPEPn/iZnDLU3l6j7tc2lTw5OwcPrl5YtxQ/196mMDNUsNy/HADAPyf0nCDXHAkNe9FnL7nc+41Yp/H7z25X0cF6HL5tAQJz5TF/xIwAQC61cY994yRzt0dM+Yafltu3orc69ry8XvOGeuZsc/f6Okg3tPlr2Tftu3PxrguF/U7lKLauc9z+fbmX5tYyP5/Ru8F/tt7pWjQwHuUzjepwEVu3HNr2tK46TP5vcHbz+mrMOdO3puPsZW2I/d44z5v7cnS004snbdq+cRSvdpLaZ4egruifd/1MJmldMHX8vp4b0T+LWWxttzd1NH5ztRy0gbW0TsPQmnOgPh1riHXck7qKZvvy/U4iuffubM+XGOYzO956z6/Utfcsr15juhxo9dVmYDJJKMO3tYL0FB8snHgr+nKhZx9Cqymp7fc7DHXq4xfL3Enj9lWO8bOfN9XCYausP3e5Mp+e3qfj97Xo4JAbwsmfYmAyQJGfgHCLsrb5gS/utb9k5vsKaXWxS/M73g/1325Zc6AVPq4jLguwHed/U0bMbQm7FkAIXPurOGN6/x0A/6tfn1fj/qe//L5YhUeK/ywGSfhJ7ui0mbf93/8qzn2Z8tQrXj/pxoRx99xAyUVcIsDcbly4jzj/4H1hd/zls/C80MqAFtKe7yX+jvOo6fst3hbfVcW/p6mehzlfsN6fu/imwCl37re/GZxjMEzRgXv3QR4nh4mNyhdxF29m5Zatme4DvdLRYpbL/ZHHC+lY/HMELASxxu8T+k7G39W+u3pSXu1Lm8+z7y57ivpOW637bfm3HGMAZwnYDLZ7AZjT/4ar8/Ldas7e4d05JCXUfMKtAwfMlQHgCeduXb65Tl3AH6VgMlEI8Zjj8p/dl1od6aHR26fXZ0n4ClPlw/U9c6bVEubG/pwtm4tZV4xu4zcPBjc68tz7qx+jLUEinqub1vzT72f60V0l7Pnm9X38SG3n2r7L95vtf2Ye7912dm+vp+/SsBkkpYx4KHUCSEe75paPnWCj08CpbrwHi0n99T+j9/Pje2Ol03NExD+XapPqpdJ7ngG1tP6e9Hzfa6dN3rcMf9DSxlXGspHGeF7zo/9Sr8tqc/i37C4wVz7vStdg6Wut1rKnmH1Y6zWGD7eq+XRm3/u2iR3nX23nnPk6vv4ULoZ2LpM6nXP/m1Z9k5f3M9fJmAySe9Y2tTnpUZxT9m+TO/Xsw97jpveYyX8vPe4chzCe8wMFvy6XGP57NDMX9dzvVX6DetJe7Uus/fvG46xlvJr56HS51euhVZRCqy9YR8fcvupJ/DdGnDP7d+Vbxp/ZT9/mafkwM3ORNrfxgkcvi28m9cSWEndHYzvwufeS70upWvJL/w8935tPVrrknL2hgi0coz9n55rkhWvX3Lnla/u49590Ju+1Iv/Sb+2n99EDxO4US4iXOueO6ob+2i96xEv25p2ppV+LOFNUkMNamkOuQvW0rCI+PwZn0tLXbLD5cM6xGWllq/VJ5WP88r9ZmzzO36nnvot/NJNmpJR67nC9joTSHibu9Yxd66/kucofj/WI2Ay0NNfMN4hd1e21pX37hNoS3lXhn/d0UXyzDoAbc4My6t95+PARa3cs3UoBaevdOl2HfCMWdv9jt+pp4a/PfHbV+phO6s+pSBmT7l3DaMaWfaT1zdnvjdnjoOz+zcXYA/znGHGfmY+AZNBZn+5fIm+xV1I4ItG9YbL9UyZoSUg3Vqfq93+BVzOWX2Ogie85Rh76jroDddftfq9ZR/3SA2vPLOfWgPjT9yQjP3ifn4bARP4oFzX997XqUZC6nX8d60LfphPqf5x3qnPSt3sR6wD0O7q92b2d690V3FGOSmp4UTHMsfnzFH6rSj9LqTSteSXatDUfgtz9Sn9luXKWP0Ye2oY28pD6Xp6vLxhH/e40gMot9wK+zTll/fzG+3btv3Z2Gtb9cvOdT37tjVt64VAquFw9e9tSwdNUuXW1il10Vgra9Y6wK/paViG79XySkkFRmvL1erQ2pDNnTtSecT1qQV0a3KNac7p7SVU+/3btvw+bv3t6f0tvPL7lVvn2JPHWO6GyiG1PeLPWj8v5V0rt1Tv1ay2jw+lm2fxe+H7cR7HZz3n45KW344Vtl9s1f38C/Z918MEvqwUjEj9QFxp9JTKy5V7Jb+zdx2ulAm/IvU9qN0Z78mrtbyzedfyO5N3Sx1Hnd+Y69j2pUZW7/ESL1u7IdDyHctpSXPkVyrvSS2/77Xvd8/3/+pnq3pDnUec38+cj3vrtLK31fdrBEzg5VobMLkLuNY7o2dP1i29Nc40ws7WBThnxUbXKF9et1/V8rtS6/EwUutvYUt9HKsA9/nX0xUAzgt7hpS6M9by2Lb2C7AZF5W5dZh1ATv7whi+6IuNtNTYcL7h6m/jFakhI7PKAWAuc5i8gIu57+qZlySldNcs93ltnH4uj9L8BXGdzswPkKtny7wJd60DAOvpnU+nNt9FnNeb58pJlfmUNwd4Vth+b2Jf8xX7vguYvMEqP3SM98S+fep46i3XcQ/A1/zS7z7A2+37bkgO/JK3BEsA4Gv8FgK8j0lf4Qc8NbzkbLnHci4uAXg7QzwB3kvABH7AUxdpV56sAwBf4DcN4L0MyQEAAACI6GECAAB8XssT+q58Xiqzd+L7lmWeGO5luDS/Rg8TAADg046G/vEvpTUQ0BrI6MlzRj1mECzh1wiYAAAAnxcGMkr+/v7+kVbPCvhNAiYAAMCnHT1LWoMmrfZ9/588wyf9pdLGy4Xp47zi/FOfp/LO1StXt1zaXB1784M3EzABAAB+QmvQJEyX610SDvOJ5xOJ0x9pc+lyyx2vU2Xl8i7VqyXtkb5Ut9784K1M+goAAHBCzzCfWj6lNL2f5eqVCsjEaeNgSElP2fBGAiYAAMDPuTo565XljmVnzY3S8xSfMEAyo+wR2xmeYkgOAADwE8IAQctTc1oDGrN7VZzN/8pyVwMp4XCg0naGle3btv05eNdSOynZX99hxnUAYCbXGu09HFLpcoGD+L0w3/C9eJlc+tTy4TK5+UhyeZ9JW1JKVysb3mrfdwGTFQmY/A4XMQDATK411lfbR/YhPGPfd3OYrKgWwQUAAN5PMKTsTG+V3CS2cIY5TAAAgM+bMc/Ivu+n8j2Wa3l6Tvj/r+kNdoSPNRYoYQQBEwAA4NNmBRyuPF2nZdnWdL8aUKkRNOEqAZNFpb7cvvAAANDPdfS6wl46pR474ftHuvDftrVPYgutzGHyY958AvFD90/253Ns+3vZ3gDcoeVJOLnGeemJOS3Lh+lKT/bJ1Sf1RJ83/AYd6xvXP/Ukofix0Km0s5/U0zJJb1iX3HutZfUuM9IT5a82r4+AycJmfdlXOgBbvbmxNJv9+Rzb/l62NwAzpQIOqUZ83MDPNfZzjf5cQCQOBqQajqX65B6F/Jbfz1I9489q6zdr/XsewZwK4vTW5ekeM0+Uv9rxKmACAAAQiAMXpTTx3635lxrQpUBASwNWwH6OpwMY3E/AZHG+lAAAMF7LMIlUr5NZWnohtNZntbv0LXp7YLT06llVfOzlXqeGd4XrOWLIV63csPxcfXL1q6Utld+T30wmfX2BN3zpOUdADADgGaXHz86+Pks1eGeV8xa54U3h/8ffpUliw4lgn2xHpSalPcTzsKSGYtWGboXpSsGO8BhP/Z8b4hWvS/h+Km2qfqV8S/U6k98sepjQPAnRmQmOWtOcnQiJf6pty967Ka3Lj5zg6o1s9/vltldPF+fcnbrSmPFU2l/Z5gBvlZqTJJZq/MXn+PjvUsO21gMgzidcJvWbkwqylOY0Cct8i1Rjv/S6tvyTUtcSOT1DsFrWsdbbJvVZKd+eoGIq39w6tAS1nghohgRMFpbrqjS6jFzjoVaX3nxyaVrrcNbZH4w7tv+R56h1rm3L1v3Um39LN7kV9uusffrl7b7q9ye3vWrbMfe6NZBSS5t63WrVbQ3wBa3nxVyj9Wz+tfzO5N1SR78D9zl702RkG+CJ8lrzKV1TzS57BENyFhVeOB//wvdHufLj0ZtPzw/JDEd3uJZteNf2P6Qir2fzufJ5Lc3T+zCldb/O3Ke/sN1X+/6M2CatF6x3H9+rbWsA7nNnA3oVYQ+aN4p/g1eQ6o3UsszZss4ud/W65Y5jRg+TBeXuMh4H/awT6Z0n6Kd/DEp3cp/a/ndHmWcfR0/86OX23VP7NFfHt2/3Fb8/NT3bp1bH8Ls6e33euK0B6He2l+GKrlyLPB00qW3/MLiTS5tKk1sudS2Rul5J9YqN07X0jC1du4T5leodX1P1pE2tS2o9c72Ac2XPJGCyqNLd0xknkjtPTk+fCEOlBkfK7AbpXSeAWeuwyr5NbcOn9mmqXm/Jt7XcVb4/OT2Bg9b6PRHgPMqN65Hy1LYG4JwvBEpCb1yflt/Ns72Ge7fHlVEArT1oW/Irvb6StrX8q/mNIGDyUrOG5oxoALTcnc2la4nWztC73nfexb+yfG3YwpX9nVq2p1vdXdtwdEP5SpkrbPeedFfqdGf5tbLODNOpLZfrYZI7r42i1wgAfMfdv+uuI/oJmLzUlcbWTKMbgqEZ63w2z1VONLl1u2OYwNX8RwTmRubdu0yq/Dds9227PlHumXyuLjeye+/V7Zjr2lrq4nqmnmfyAIjd3SMOqLt7CFbLEF/niTSTvi6q1BBeVWqc3h3LnnGM+yvVp+f9lczelnfvqx6l/Tp7n/7Sdn/T9+eoa1jnGRcDs/bPm7Y1ANCm9vt+Z3nxdRL/Sw+TBR13AlJdvY/PR4kvqnNdy3ORx3jindJd91xZpWVHax13eNf2H622H2K1fZla/1RetX0blzVaLe/Z+/RXtvtK35/U9oq3VSl4VjtvlfJMnc9y+Zy10rYG3k8vE56UO/ZafqtLrw+191uXne3s73PtWpK59m3b/mzwNc34crz1x/KJer/h5GR/9pcbmzWEbFV31Xv098f2LpcRe+O2AuZ767mUd0ndzIiPu5YhIrk8SjdwzwRPcp+Ndub3OrWd3Bi5z77vepiszJfgWbb/99in97Gt72NbA630NOFuuV6Zufdb8igNLblSzhN6AkeHXA9T5jCHCQAA/IiwsQWr6Q0C9KYvDYN+Uu472RMcYg49TH6QH8hvsT+fY9vfy/YGGGOVScQhdCZYckapp9XT34mVgjj8h4DJj/EF/Bb78zm2/b1sb4DxnFuZ4UzQ4UygoDT3SOvk76nhLrOUtovv4roMyQEAAOBRx7CUq0/QbH36zgrzmxxP38vJ1e/pev8SPUwAAAB4TE8PkZI7n3pzVmudcpO7ekrOvTxWGAAAgCFSjxXetvzcObUnxMR5pJZv6XFRqlNc75WceRwxY+z7LmACAADAGKsGHmreWm/m2ffdHCYAAAAAMXOY3CzXXSw1Li18v9R1LJfP6nLrVEp/Zf3OLL/iGMEZdWrdNrUuliPNiPLP3p9x99HShGMz6zFbyznqV85jd2jpilvbhrYxAEA/Q3Ie0PLoq1FpVtWyLrVl7rLiNh1Zp9bGe2kSrRW3Uc7surZONvambZbiPHav0narbcM3f18BeJ83P8HF7yOhfd/1MFlF7Y50LJe2N5+nnOnp8ZZ1e5szj1SzDxjh7eexFZzZhrYrADP5neFLzGHC6+We1x7/HabJPd89fv57rpzce6W6xP9KZaaeQ5+r1x2uNF57tlEuTc/+yi2bqtfZerbumzgYdebYKi3fsm3gTFAUAAABk6XlGti/LPcosW37314o4d9hmlz68PXxL26Yxu+n3svlfXx2fB6ny+WT+/8tWrfRyP2V2rapYMLZfXl23+TqUzu2erdlbd1HajlHOY+NE27H3nNB+F0DAKCNITkLq03a9xWtF/+19U81slvTn02bq1OcvmVOi5IrPTxmK9Wt1GCfub9q6VOfte7L1HJnG6+1ssPyW7dlS56jtJyjfuU8doer54Cr5yEAgF8jYMKj4gv3uEdGKk3uvSfMrEPLPA6p7TVCa761/Rd+vnpDuTeANvIYbA0Y9mzLUqBihe8OAACszpCcRfQ2vnJ3m1cJJLRINQDDIRZv0tKAnRE8mLW9WvJdff+d3cZPBnZy3+kRea60bw5fOI89rWUbrh6sBABYlccK36ylS32ul0UtbfzZylq67sfpctsi97pl/oZS+to+Cd9vqVuq7FLeYRktdTnrTG+S1v2XSxsuM2t/5eb6qOXVkjYuJ7WuqV4oue2Wyzv3XkptfUY6873MLRe/H39G23e0tA1tXwCAfvu+C5h8hTuy37XKvl2lHi3uqmvLkKm3bLMV2F7X2YYAAGPs+24Ok68o3W3nvVZq/Iyet+PtBEvGcx67zjYEABhHDxNY0MzhFLnyRk4umxrecue6HGYOR3HeBACA7zIkh9dqaYC7w9+mFgBIzcPR+1QXAACAN9n33VNy4NfVghqCHgAAwC8SMOEx+77/4+kNx3vh+6nX4f9n09CvZehObp/Gr3P7prY8AADAHQRMeMTR8A4nKAzfK6U7Po/nx+hNQ5/adstt49z+zD3KN3dM2G8AAMCdPCWHR9QawHEj+0perflQ1jOB69kARypf+w0AAHiCgAmPCBvdLQGREXmZi2Osux5dar8BAABPMCSHJaUCH6N6GuixMEY4tOYO9hsAAHAnjxXmMXEDODWnRZiu9F5LXrXH5/6qVE+RcFultm1LXim5+U3i91Ll228AAMBd9n0XMAHSWuYqAQAA+KJ93w3JAf5JsAQAAPh1AibAPwiWAAAAv07ABAAAACAiYAIAAAAQETABAAAAiAiYAAAAAEQETAAAAAAiAiYAAAAAEQETAAAAgIiACQAAAEDk3yMy2ff9v3///f1V34+XPT4rpW/NK1ePv7+/av6pfOP6nakXAAAA8C6XAyZxECEMTqTej5et5ZNbtlaP1nrG9Sgt35MnAAAA8F6vGZJzNahRCmS09H4RCAEAAIDf8VjApKc3xhHwKAVNWtKMFpandwkAAAB8xyMBk7PBhZaAyFNBE8ESAAAA+I7bAyYrBBdG1iE1oSwAAADwbkOektMrDi7cGWyYESzZNj1NAAAA4Etu72FyzDUSTsTaGmTofVrOlSfjCH4AAADA77rcwyQejhL3uIjf782nJY+eNLkn6Rz/tyx/dh0BAACAd9i3bfvT0AcAAAD4j33fn3usMAAAAMCqhgVMSnOC1D47/pXeu1q3XF5Xyuip58j1GWW1+gAAAMAqhgRMahOklh67m5v4NZwU9qpa3a7m25LHzGFPZwMfhmIBAABA2nJDcjydBgAAAHja5afkpAIcpafmlIIhLU+piZ+ek8o3TpsrI5dnrpxeuWVT79fKPuqdq3Pukcm5vFrW0xOA4P+1dye5EYNAFEDh/odOVpZQick07sjhvSVhsrLiC6oBAIBTbb9hch3c7x6wR2HJNWctMCjba33jPK1wIO67N9fs98SxtfaybfSNrT6x72iu0Xeu/h8BAADgP/j4hknPncN27wbKTA2U0p2+cVwZEqwEJeVatbErAcSO/YzWr80rNAEAAOBUjwYmd7VCk9Zzk948K2uX88e9rN4wWRn7zTkvtaK75TpCEwAAAE7yaNHXlUP9jlsUK+vvDAbe/HO95ZOclAQlAAAAnCmnlH4+PRTPFF1tPbfpFSBttUWxVseomOso0GgVPh39bbTnVsHV2h5n2uKcs+Nq+5iZAwAAAE6Qc34mMFntAwAAAPDXcs57nuSMbm0ISwAAAIA32VbDpBeICEsAAACAN3m06CsAAADAGwlMAAAAAIKcUvJeBgAAAKDwC70MWt5prW+WAAAAAElFTkSuQmCC')
