# Supplementary material for: Identification and functional analysis of non-coding regulatory small RNA FenSr3 in Bacillus amyloliquefaciens LPB-18
Source: PeerJ. 2023 May 15;11:e15236. doi: 10.7717/peerj.15236 (PMC10194069; doi:10.7717/peerj.15236)
Supplement: Supplemental Information 4 [file peerj-11-15236-s004.zip › KO/CK-vs-T1_map/map00410.js]

getPicJson('data:image/png;base64,iVBORw0KGgoAAAANSUhEUgAABCAAAAL7CAYAAAAsxfSzAAAACXBIWXMAAAsTAAALEwEAmpwYAAAgAElEQVR4nOzd7dKjKNso0GRqn/8pZ/+Y12doGhAUFHStqq6+YxCJ31wCfj+fz+8DAAAAMND/+3w+n99PDAIAAAAY4/v9fv65uxAAAADA8wlAAAAAAMMJQAAAAADDCUAAAAAAwwlAAAAAAMMJQAAAAADDCUAAAAAAwwlAAAAAAMMJQAAAAADDCUAAAAAAwwlAAAAAAMMJQAAAAADDCUAAAAAAwwlAAAAAAMMJQAAAAADDCUAAAAAAwwlAAAAAAMMJQAAAAADDCUAAAAAAwwlAAAAAAMMJQAAAAADDCUAAAAAAwwlAAAAAAMMJQAAAAADDCUAAAAAAwwlAAAAAAMMJQAAAAADDCUAAAAAAwwlAAAAAAMMJQAAAAADDCUAAAAAAwwlAAAAAAMMJQAAAAADDCUAAAAAAwwlAAAAAAMMJQAAAAADDCUAAAAAAwwlAAAAAAMMJQAAAAADDCUAAAAAAw/2/uwsAAAB3+36/dxfhUX6/391FACYkAAEAwCuFQQcV5r6sWyBFAAIAgNf5fr8qxgOF69a6BjbTByA0h4PjXOwB4E/bvaVr5HV+v5/1Dnw+H4NQAgDwMirB17POgc9ngRYQGyctqKflEAD8TVeAe20tIWwDeC8tIAAAeDwV3zmE3TGA9xGAAAAAAIYTgAAAgMD3+/3fv+3z7K4uY2p54ToDSFlmDAgAADiipftFnHaVCvXV3UtSy9O9AtijBQQAAHzSgQrjRgD0IwABAAAFWxAi1TUj9XlT6sYRz5uap5RHKU3rMkvLb/2dNbSUgPcSgAAAgApbICL1/9Z6Iqxch4GLcHqYNje9lEecX9hKo3WZodTyw2nxMnLzAOS8ZgyI8ITY0pQu1RSvNa9SHqn54/xzn/fmLakt91761uWV0qfWUWndt5Yt15+zZv7SvPEF/kieAMB6wnuVUgW89ppfm0dNfkfuM/aCCHt5CkIAe17RAqIm4tsijnqfyaMm/9z/e/PGf8fR6zNlTKWtXV4qbWuZWiL4qXSt6zKX79GAguADAKyj9HAoTNN6XzMijzPuXj7wfK8IQByVerLdO4+zeR/RelHZu9C2LC+XPtf64chvzJVrRFS+ZTktI3ADANdLXcNdv/+jdQNw1mu6YMwqbMI/et6rL6BvuWC/4TcCwFvUtHBM3YPF88V/58ZmCJfRmkcqTesyS789N9ZEPD6EoA1Q61UBiNLYCam08cWg9URam8foIESPaHVLGc8ur2a93RWBT12ES+lcfAGu1zJeUJx+bwyfuFtePJ9z/zMc3YY1YyTspe2RR6/0uWl7nwFyXtUFozRmwN3OlGtv3hF9+Uo3WFf0HSyN7zBauMza5bohBbhGGCgIr0elrpA115NSpSxXwZvxfmOkN/1e13WAY17VAmITPp0uPfXocSFtyWN0S4irL5RnB2GanaddAHPJtVALg8Znz9fO+e/W0pr27Hypbg/2PWB1rwxAhFIn8twJvubEHwY2juQxsiXEWVd0Kziz7keXobUcumEAXK/UOq90jaytIO5d4+NlpfrQlx6CpPLIfXckj9RvTeUbp63NIzU2wZOug3tdeY7ufzXzPGk9Au/1ygDEqEphr3yvCEKcKevZ8TBGK40bURtAOpvmTHpYzQotlmBPy1Pm3HUmF2gIP+ceVIRdQeLWGrnvjuTRkm8u/1IeqfXoOgjA5jUBiNoIciqCH09P5Xkmj5oKb5g2l39pvljNjUBqOXGAo3a95Lq3pJ6UHFn3pZvAVJrSuimVMZV3qfyl9eVmjNU98ekma1shGNbSim5EHqUHFa0t/PassD1iuQBS7t7kSAuQUquUVPrS8sKy1pQb4G6vCUCcveC3nLx755GqXNfMe/aCU/M7ji4jd1PUUo4jy2jJs1TGo+V3E8BTuKllVrl9s7UyvFchPNNa8U6pCvKoPFY8R6Rag4TTz7YA2WuVEqeJy5XKo7bcADN41VswADjPzSyzylWKj7TW2SqVPVoiHNEjuDFLgGSWcrTYe3iwVfZL86fS9Npncvu0hx7A7F7TAgKA8wQfmN2Ril9NN82aLnS5J9Spp9e57nzx7wi/65FHrmvgXrn38si1CEiV6wn2flOPliZ7y37y+gWe6xUBCCdmAHiP1uv+0W558fTWp9G1XSp75tE6T0v3yNYuo09wR1A2F4BaiWA2vNcrAhAAnOeGEVhV7VgIpVYs4d+lASZTwYGWFiWpFi+p8uXS7o09AXCn7+fz+c18Qlo1sgszmPnYZj1uYHmi2fbrmu4gV+TxRLNt6zezLeCdvt+vFhAAwHvNVgnqUZ7ZfhMAbKYPQLiIAgBwlldSzsE2gHfzGk4AAF5h5YEbn0DwARCAAADgVQQhrif4AHw+AhAAALzI6q+wXJHgA7CZfgwIAADoLReEUFE+L16v1imwEYAAAOCVUhVjLSPOE3AAcgQgAADg/8xaedaNAXgCY0AAAMDEtMoAnkILCADgUfTr54m2MSvsy8DKtIAAAB5jCz5sbzrYKmulJ8jf7/d//1qWcbaMKzhT1pZ5t7Qt2+EtBB2AJxGAAAAeIQw+hEpBiK1yd+WrGVeqTJ4pazjv3nrd0q60bgBoJwABADxGrgLbq2K7BSw8pecKcesH+x6wOmNAAHCKm2GeINd64mgeYcUx/jtMk0ofpiuVKZdXriypPGvzyJWp9JvjfONy5MqU+40ArO/7+Xx+TuoA7En1Q9Y3mZns7Y81+3BLHrn8Pp9ygKFUUc8FI2qCEDV5535HKY+W+Uu/MxVgqV3mW881ud/91vUBrO37/WoBAUA7TyWZVanC1nMZJXGT+T1nj6PS/LV5jyzDmXne3MIqbDkC8BQCEAA08eSNWW1PzfeettfIdTe4sxVQTbeMp3nL70zR4gx4IgEIAOAxwiBEPL01n9mUumGcLe/sldvZywdAHWNAAFBFtwueqDZQURqAcZuW+1zz5oLWwRnDcpUGkNyb1pJH6zqo/W25dZMq05sJwgCr+36/AhAA1HHzyxOtvl+/ofUD/7KdgNV9v9/PP3cXAgAAAHg+AQgAgAX1eEuCNy2sQ+sH4AkMQgkAvNbKlboeZV/59wOwHi0gAAAAgOEEIAAAYHK6yQBPIAABAAAADGcMCABotPKTSH3+AYC7CEAAwAErVuRXDpwAAOvTBQMAAAAYTgACAAAAGE4XDADgUVJdTVbsMgMATyMAAQCdhBXfUoW3Jt33+z2cx968T7atl/D3f7/f6vUZz7fZW59XrvNUWVPfl9IcyXdv3rfucwDU0wUDADrYKmDbv9yAj3G6XJqjy3rzQJO5CvT2ubRuUttim3Z1YGHPXiClZj9szXfkvAC8hwAEAHRw5Enz0bxK37+9Ipj7/bXr5UgAZ6v0vzn4AwA1dMEA4BSVrr+VmqOHT+PvCBbYXmVbIKHntkl1iYhba2yfU8GM1OfaZbZ2Oyl9H34O11E8PZWmtkwAPJsABACHvLkyUarEtzSjvyMI8eTt1Su4cnTb5CrduSBD+Hc8797nmrLEywqlyrD3/VaGMEgSd/XIpdlbHvusM+AJBCAAaKYCkXd1Jcu2+FOpwj16uXtyA1zW5t9zO+91GSl9X1OOO7YBAPMTgACgiQrvPGyLP8VP3zdHWuukKuC5rhRH3kJSW4k/8zaUUrpUy4w4fc3gnS3sqwAIQABQTYW3n7PrUpP2tDAIEU8/mteZPEJHgxUlrV0yZmB/PcZ6A57g+/l8fk5mAOx585gPsVxFMpQaB6BUmc09cd7LJ05Xuwz+tLfOa+epGXCyZVqqDHvbOFTbKiJ2potGKk38N+0cv8Dqvt+vAAQAddz8/mfVdbFqud+uZbvZxs9l2wKr+36/n3/uLgQAAGkqnQA8iTEgAAAmo7sCAE8kAAEAB3ilICMdDTwIWAAwMwEIAGikkgcA0M4YEAAAAMBwAhAAAADAcAIQAAAAwHACEAAAAMBwBqEEAKa18ttGDFZKT/Yn4AkEIACAqa1Y8Vo5cAIAowhAAAAASxDcm9+KQWOuIwABAACT+36/r63YhUGHt66DldhelAhAAADAZFJP+t9YsXtz4GVV4fay/Yh5CwYAsKxSc+yaptpn0mgKzmi/3y/57w2+36/K6wP8fr//bUv4fAQgAIBFCT7wZFvFLfamSvlbfufT2Y6EBCAAgMepueE9k8YNNYzzpiDLW+QCaryPAAQAsBwVFN7gjZU2x/ZzvXF/5m8CEADAUlRQeCv7PrA6AQgAYBkqYECoNE7L0aftntKfY9BJSgQgAIClbDe32w2uG12eLHyLwNODbz1/45l8Vl3PvQbfPWvV9cc1/t/dBQAAqBXf2L6hUgakbce/8wCsQwsIAOARwid7udYRvdNofcEVVK7Pi7sF5FpRxdNL54Da4z+VNtWSK/V3bfn3fkv4XSnNXtnPrhMDUfL9fD4/JzUA9njCxB1W3e9WLTfcqfW4CdOn5k21kIj//nw+zWn2lrtXxpplnUl/9u+99VuzTsJyldYJ7/L9fnXBAACAWaWeFrdW3p5c4at5ml566l6zXlJpap/i55a9bZM479SyjpS/tqVBKc3R9aaVAyUCEAAAMKHUk+TaASmfXgHce2Kfm95rvdQGdPZaLNTkdaT8tfO0tN6AHgQgAICpufHljXKV0723YuSCFoxxpHVJ2PohNY7CHa1VntxKhrkYAwKAKm5OAK7TMrbA9vnzyXcXWOH8XVvOsNKeekIfV+z3ugTUdBkI08R/h8tv7a4Rb8NU3rV55MqU+w175a5ZbmqdpMoW57nC/kh/3+9XAAKAOntP2wDoq7V5fM2gfy3n7KOtKM60vli5XnK2Yv2Wivlbfid/MwglAIfV9l0FoN2RCn+qZUAubasr5ls5oK1SDXUEIABo5kaLq6xcIXGMcFZry7PaLhlPdPfvPbvcrfw9WlG0lqf0Ok/oTQACgCZuTLjaivvbyoET5pAbbLK2gvm2txe0vHZy1DnlTN6tAYOzr98szbPiOZd1CEAAUE3wAeA6YRAint6SB8As/rm7AAAAQNr2usbwH5//BWZSAZpwWvx3+H/8fS59/Hduvr28S2UcsZzSuqkpVyp9bbkhRwACgGpufAG429Yab7smxdem8HPq73isg9zrKeNuMPE4Dan5SnmnyjhqOanp4bSa12bG67m23FCiCwYAsKxSt6CaLkNn0ugzDWsrVZpzQYy9+UI1aUrLqcmjJpBwRioIEefv/EcLAQgAYEmlG/NelYNSM2U33RwNQtl/zkm1CDgi3A4tT+9r5+uxjVsCpL1bIMT52mfpQRcMAOBxam6Uz6bR3JhcF4DZ9ArIzSL3VH5WPdbtHdtnROBB8A0BCABgOXffxJb6UEOJ/vJ5teslHHsgN8Bk/AaR1ICJqTR7AyzGYx/U5F3qWlG7nDiP0m+I108YKEtNL/3+UtpcuaFEFwwAYCl3Bx9C2w39LOVhfXG3jriiuf0dp081l09VaEvzlNLMJD7mcsdgzbS937c3oOXRvFsHzmxdTm7ZLWlr5jcWBK20gAAAlqGyz1OknvbXvHWg9i0JcV6lfGrfrABwlhYQAMBScpU2WMXeAKp7bx0Ip9W8xaF2ntoyjlTTqij+DY7/NThX8/kIQAAAC0n1g77zhvbu5TOvVAU515c/1QIh/FxaRusbEK58g8NRtUEI1uFcyUYXDADgEVIDoaVaS5xNkxrEDUJhK4bW13N+PunK9V0tEu7sgqH7xzM4VxL6fj6fnx0CgD1uILjDqvvdquWmTUv3h1yLiHBarltB/OaM1CCUpXLkBp1MLXu2QSgdS2uz/Qh9v18BCADquIngDqvud6uWmzm9fX9KBVnevD5mlgpuweb7/RoDAgAAmNdMXVIoE3BgjwAEADA1FQ3eLH7lJv+yLmBNAhAAwLRUMng7xwDwJN6CAQAAAAwnAAEAAAAMJwABAAAADCcAAQAAAAwnAAEAAAAMJwABAAAADOc1nADAtL7f791FOMzrEwHgTwIQAMDUVqzIrxw4AYBRdMEAAAAAhhOAAACAwa5sFaMFDjArAQgAAHiQFbstAe8gAAEALOX7/f7vX236lu9q828tB+/1/X4/v9/PvgK8nkEoAYBlbBW53OdU+pbvavPfWy7U2vbDLUAR73+bbXqYPjV/mL4mb/sxcCUtIACAZfSsLKXyasnf02xapVpBhIGE8PvtcyogFgcXculr8rYfA1fSAgIAWFJN64czFaxS/nHFDvbs7Yellja5VhF78+/lDXA1AQgAYDk14zOcCQzUVs5STdshlNo/avaZXJeLXvuafRa4gy4YAMBySs3HewQENE/nbntjNPTaN+3jwJUEIACAx4nfUKGSxR1S+188bS9NGFDbgmLhtFJ+ubxT+QBcQRcMAOBRjjR3P0oFjpKagU73PvecPzVAJcCVBCAAgGXk3iCwfbdXqco9OY6nlfJPvRoRANgnAAEALKN1pP94+t4T4Jr8BR0A4BgBCAAAmFRq/BJBMGBVBqEEAIAJhW/C2P6F0wFWowUEADA1lS3eKPcaTm+wAFYmAAEATEsFizcrjWsiMAesSAACgKHcJAO0EXgDnkoAAoAhcs2HAQB4JwEIALrTN5leVm5B4xjgrNy5dOXjAng3AQgAuhJ8oLcV9ycVRM7KDTapdRmwMgEIALoRfADoJwxCxNMBViQAAQAAkxJsAJ7kn7sLAMAzaP0AMEaqFQTAirSAAACWElbE9oJepUH84ul7+aa+bykLALydAAQAsIzUgHy5in/uiXFq+l6+NQMBagXECOH+ah8DVqcLBgCwjB6Vr1Qee/mq9AHAeQIQAMCS9lo/HA0aeMrMLHKtdQBWJQABACynVAk7G3wAAMYQgAAAlvP7/T6/3++vgMHZ1gu5fHsuAwDeSgACAHiU7ZWFWxChZ6sGwQeushcEA1iRt2AAAI+RerVmr4BBmJcKIAC0E4AAAJYRV/xbXoO5fR+2jMgFFMLp8Txhmvgz9DIymAZwFwEIAGAZpQrY3us1t79bXsNZmmevPADAn4wBAQAAAAwnAAEAAAAMpwsGADA1Az4CwDMIQAAA0zLGAgA8hy4YAAAAwHACEAAAAMBwAhAAAADAcAIQAAAAwHAGoQQAprXyGzAMoAkAfxKAAACmtmJFfuXACQCMogsGAAAAMJwABAAAADCcAAQAAAAwnAAEALCk7/ebHWth+640FkNNmi1dy3QAIM0glADAcr7fb3Zwyvi7VNqaNNv03DLgKqX9/U4rHwczrk94AwEIAGApe5WxmopFbeXj9/slK1m56dDbrMGHzcxly3Hswn10wQAAlrFVxmq6ToTpYUX2X+BptIAA4BaeQHFUWCnb64pxp7uXz/oEH4CnEYAA4HKe6lEr1/2hRk2Qoub7o+zjAPAnXTAAuJTgAzOxP0J/td2jzr7JZm9ZtV21gOtoAQHAZVT2mEltVw6gXo+xWc6+paZmGcA9tIAA4BJuBukhHIAyVUnZ/q9JE6YNhZ/j9HvT4e1qz/OlY6e1m1Uqb9cbmJMWEAAM52aQnnL70ja95hWdta/x3FsW0K6l5VHr9SN8U064LGAOWkAAAACXCwMFKUdbGG1BiL38gesJQAAAANM5GkTQ6gHmpQsGADA1TzAB4BkEIACAaXmSCc9lfCB4HwEIAACgi/ANMalXaYYtmuLgQypNnC5+fW48bW8ZwL0EIAAAgC68pQYoEYCAF0q9mqr2aUGcrrb55Cyvw5qlHAAA8DbeggEvlKp81zx1CF9r1Toq9SwV/lnKAQAAb6MFBLxYy+BPqbTerw0A7+Y+AGghAAEv1tKFopTHJu7eEH4Ob1BKXUBy84bT97qOpLqJpMoLABznmgq0EoCAl+sRhPh8/h6VOuymEY5qnUpXO29c3twI2/F3vX4jvJmnnABt3HfA3wQggC5K3TH2Rqw+M28NwQc4zsCtsAbH6nxsE/ibAASQDAC0vBUj1YqhxZl5c2paPeiaAXlunGEddwXaV24ZdcX6ynUfhTcTgAA+n8/+WAmlLg+rWrnsMNLqxza8yd3H64rniqsDJ7qCwn8EIOCFtgtv68WwFKTIDTQZLic3f828ub+PBE2O/HZ4C8cGrMPxug5BCPiXAAS8UO7iV3NRLKU5M//evLmxIFov5C78ADyByux6BCFAAGI6+tJBPy7y0MYxA2twrAKrEoCY0IoXlJUDJ291dADGMwPTXXXDZPA84AlWvrY6/75bzfV+7z6kdTDs3Lx7819NKwjeTgACXujMYJKlV2bWzHsFF3Vo54Z4Tituk5UDJyuY/Vit2f41b6mquU9JLSs39hMwh3/uLgAAAPAMtcGRUmCg5aHI0XmBewhAwIt9v9+qpxClm4T4+/BzaXoqTc3yAIC1pd6MlXOmxcfsrUXgjQQgFrV3wt4qcTXpzi6Lde3dAORen1n6PveazNSbK+I0e8sDAJ5j73rvXgCexxgQC6oJKhztN3ckDc+1d2NQ+v7oKzntcwD7DPLHG8QPLID1CUAsqKZS2COf2jQ8R3wzGl7w9wZ66rWfuMEAKDPIHwCr0gXj4USMabF1f5hhn3FDC5BmkD+eYuR9qntgmJMWEA+mAkdJTdPbuAVM/HfN96npuTS5MSMAaNPSdN0gf/QUj+sUTo/vG1Jde1Ktb3OtdXLLAuYlAPFg+s1RcubpV8/v4zT2VViPgPe84u50sVHbzj7R5knXvtJDjdL3rWla0gHzEICAHSvfRLn4/s32hH60WBrrivPVqIcV9ok2jiXgLQQgoMKKNwQrV7RHsz3hPK3roB+tVoG3EIBYUEvfus+nvd+cvnXPZ1sCZ7gmrMMgf2vZ6zIzIwFyoIUAxIJ69K2ryWcvLwDeZ7XK0RMZ5O/ZVgpCrFBGYC4CEAmpSG7rK6+ckMuOrqcz2+bMct/kyDqyXeAdVqkUPZ1B/p5vpSAEQItpAhCpaH3NawJb8q95xV/q++/3e8sI0m/Qso2PbJt4GSPU/oa9dDX59Dwm9rT+rtm2y1G9tueWpmY7CcCwApUhAOCsaQIQqUhvz+hvGPHPVXxylYBtnlRTxxFmrZiNVqqEtW6bcJ6RSuNnlNIdyad2WSPk1v+s2+WoXttzS3NkmQDw+WgFATzTNAGIWZSaNYb9IK9e/puUKrUpcVDpygpuazeDmnE3eixrlNS2mXG7HNVre2557f1mN5aswr56nxXOnQBQa6kARFj5KXWpiJtG39G82Q3DeaNH7h6R516A4eqb+JGtdEb8jpmOm9Hbs7ZbWDxPbyqVMC/HJwBPs1QAIm7WHY/SnJoWztezHGH+pTSkjVx3vbdPzb5Tu39d3ZzyyHJGbZtZjpuZtmfqHLa3vN6MPwEAwFWWCkBsasZzCNO1KPX5zuXfM7gx0xPgVr0CBzkt2ybM74p12rOFQ+34AldWGFvGrwinl/KaeV+/qsXKDJX+u1rnAADwPksGIDap1g5n7A02WdN/v1c5VnP0d9f+1qPbJv5u5krv5zNf8KHmifwbtssbGOwMAIDRlg5A7DlyMx1WqOLptfOz78h6Orttji63p9I+WdMcv7XJ/hFXHzNHljmLp1XYBSEAABhpqgBEqktF6inpdoOcGmU/Nahb6u0VZ99IwD1m2zZ7+2u8j8blj9OkWgLUpLnbbNvlqF7bM8wr1Tokdf6aZR0KQgAAMMpUAYjPp77Jdsu0HgPEQUrN/npFGvrota1K6WrSAM+3d49RE6DcG2undlk13BMB0MN0AYhZzPiUOdTjxqVnPsBzaAUBY+3dY+RaTsVyx2o8rcex7HwAQA//3F2Ame29ZeMutTcuqWbeI/IBAOrVDPB7Nn/XbABmpAVEwuxP/vZuLFrfLHE2nzdwI/cstiewirP3JLlxsVKfcwMdx2lS6cN0Yf4AEBKAeLjZgykrsP6exfYEVtHzFeNbfnGAIX6dcirAkJoeps8FI5xvAYjpghFJ9Ztc9WnpquUGAD7du0DmXpu8fZf6u5QXALTSAuLBUs0oj/IkAwDudbaLQ6pbxWi6ZQAQEoCo8PYR4Uf89pa3dOTStL5+rJRXjbPz99Lr90AodTzVTst9P9u+uXKrsNnWJfeo3Q9mumdpuX6vYJb1OgvbEmglABEI+0jyr9yAVL3yPJOu9fVjZ5uxztIdp9fvgTda8YbTcf48uTEZPp/0uT233+buW1IDQ8bB63i+vQEoa9K3BCAdi89hW5JjPc/rzuNWACKwV5GdRerGJfy8dyMS31Ts5TPi5LG3bs+s+7e3WIEjWgNae824HX+Qlzo+jrRsOzJWQ0tgoDV/xz0wc0tI/nPndhKAWFBuJwmfjNfMeyafM/ZaVPTsYpDLI/d0J/UEJ5VHapTw1IFcenVZbv7SK810uwB6ae1i46ZyLIFzcvaOVfsNs3AeW8edby3yFgxuU3rimnr119Fl5PKOK/Op/3PlSDU73dLlAgWpv1Pzxy1TPF0CeD7nd2BV4at5Wc9W/7iqy4wABFMaeQLbyzt3Aq2ddqQsewe+EzpXOLLfjzgu7lIzwGbNBbpXPqPVtpZr+Q7Oqjku9o6hnsfqDFY7HlvW/1662v1hbxmMN+O+SL0rt58uGBNyokwb2dzw7nEjcl1CgGvU3CjXNFfslQ+8UW1ls2UMqTPHKu1a1n/NA6Ga5dWWhTGs5+e4qj4kADGZNx3ArTt4bdonngif+JuYU657Umn8kSeMT7LX3atlUMAe+fBcufGAUt+1ji+UWkYu31zaO9V2uyxdE3sdqxzTsh/t3dvUbKNcGvdN17Cen+eKIIQABJfKtWIIb4ByN1y5vOILTyrfME3c2iA15kOYV5x/Kq9SmePvaubPjVOx93uAdcxw7KbOcanAU/wdx4Vd7uJrUfxd7mlyKY+WfHPXw5m1lPfob0oFf+72tONx5H6Xu4cC5iAAwaVKTyxau1icTdPylORsuqNljae5iHKF3I3u3pP9mW7WZ2ddMer6VDoWj3RFmNXeU7qjv2uVQMxTjHraumJw7S3Obo+RwdCxv/oAACAASURBVMezRga9Ug8lV92vDUJZsOpGXdEMB9EMZYBZ1ATEWr9/ih7nilTLp7vELbZqv2NOYauHGlvap23fI8fY7PcBqx2Pd67PFdbP6u7avr0eUo4wcrlPeiipBQRTuPMg0kQPqDV7BeWJZgjSHFXaV3rsSz33R/v2v1LdLq2XdtYbKbnuZbyLAASv5wQI4z3hOHtyk969Zvt3BwFWXNctg+elxvnZG18ol0fNuEPh36sG4Uccg3F+Mx7nMxyPe1rOlTOuY+6RGiy35rqUGs9mL02cbq88ufIdyasm371u6b1+Y87oIJEuGAWzn+AB6CM1wGtq+jaQXypNbT7hv5luvHuMSUCbuOtDqjvEXheJ1HfhPPG/eJ6Zul+0HD+pYEGcJnczXlrWCmbZXik158qa7Rinb0mzVZ5mPM/yr1RwIRUcLZ2raoKpuTS5IO8m9f3RvFLz7uUbnrNTefb4jXfSAgKA1ytV7krfx9+dyQfersdxePZYrSnPlWYoQ4srtlFrGuZS0zqsxdFjuVSOmmBC63w1857R+hvvJAAB8DK9mlzvReWvLg/nnd2mtuW++OnUqDzObEvbcS6Oy+dItd5o3Zarbsdci5dSEGnkvlvKM9WlY0Wz7isCEAAvtdfHsGbeuHlz7c3Ryhf0pzq6Te/ali034rm0NcdAKc2RykCPG8K9PI5sS8fknFY7LsmzLdtcFWy5MqhzVwBptsDV9/P5/GYq0Exm21gAPRxtHhjPX6rQHankjD7frnwTd9W6admmV23LUj/xM/tranyAljQ1+/pdN5qfT/22vOOYdCzWmfm4rFne7FbZlnvnqbu0BoE3qZYFcdeFmjShmnEO4hYVZ+9XUnnFaeL8Usut+d175dkr19HWqaPOGVpAAPA/tRermiaTqXzvNMtN26xqt+ks2/JsOc6OAdCjDKPUbMs7y+5YrDf7cWlb1mvdlk9at6nfEk87EiTeW0YpzdH7nCN5lfKtWTctyzharisJQMBDzXpjzBrueMpin73Hk5+Kxk+c9tKNWP7KVi8/f7I951cTfCi1AthL03M+OEoAAh7miZHzEc6Mf7C6O5pc1zQhfNt2WNXV2/LoDfEM45Hc2QVjzxXb0fXonCOVSOfYOZ05LmuemOfyadUy3+hgRa5bRqoMR8odruurujnO1IXmTgIQ8CBObHWsp7+1ro+aQf1Ky7njKcvKT3au2F9bt+md23JPyzFeexO60nmjZVuO2I5n+lbP7o6WYTMfl7ZlvSPHZfj9KuefnrYgRGu3z5o8w8+jvXHblQhAwEOsdHN8J+vpP2eekHy/f4/c3XKTdFeTzxW3/RXr58w2nbX5blyWM8f+SueNo9uy13asXVerrM/Q1fv3Kselbbmvx7ac6fwKZwhAwAOsdHN8J+vpXz3WQXgzdTZv22QOPbbpLNtybzCzFuG8q5xDzm7LNwRqVvGk4/Lt7jouZxC/mSF3Tk11j4jT5YI2qemtXTji9LXlpo0ARIEdC57DxaI/6/N5Vtmmuf60Ncd5bmDKVD7hcmrLMIsZy8QxtuVzvHVbxi1AUhX7VAW/VPHf+7vm+hCf51NBjr1y004AAhbnBPhcI5tb2mdYWU03gtz07e+aJs+1TdxxLQL2pc7FoZpxpPbGzDgjDHzk8neeO08AAmBCbuavVzMI4WYvXc1T+Jq84C16HDe571uOtzcP+NdLy7lyL93R87Jz7JpqW7Btf49YtnPAeAIQBSoA8AwrHcsufPfYu5Gpbepfc0O00v4INc7u0z2Om9wx2tJNx7F5Xsu5siXg1LKsI12zmMsd2yzu9vFmo9e/AATAJNwk3WfvhqNlkDBBiP7efjP4dDMcNz3y7jEo75ll7w3Kd8V5pyX/vfIcPS87t16jZRyE3DgLqXEbtrzj+VPBgdSYPmEXutT01Ng+8bRU2r2xJ6gnAAEAF3Lj0sY64vMZe9zsVX5a8gg/XylV5lwFbAYrngdnCzCtpHZMhdx+XPqcm9aatmZ+Y0H08c/dBQBg/ZsL2vVo5rmNzl2bT4/lzWrmstHPqObRvZtfO5/XWaW5e7h/3LFt7U88iQAEwM2uDD70qrC25FGb5ypmCRbFN8RXrNcZfnfOzGVjvO0YiM9Nuemp+XssPxYuN1WGeFoqfanJ+F4ee+XYK88ZV1/bjo41cYTzzb9WCSBR74rjVgAC4CV6VljPXJxWvnGbJfhwRKqvLDxJ+HQ6biqdmj5i+akAyOeTbmGRmpZKH37e8s91Gcm15Eg1HY/z6dkK5GnBh1kCTFcFj1q4rjzHVcetAAQASSqsf4oHnuqZ39l8zuY14ia4Zt5cXmfyqJ2fNe3t61c/CY/lKvC5ZecqjT36nu+ly62nnsGHvbx6nLtSy+p9vv585ggwXRE8Osp5dW1XBg0FIABepkeFNZdn6vMKT3JK5Yj/z6Wpzaf3+m+96SxVjnreBO/ddOe+O5NHSxncLM/jzHETp0l9XwpKfD5/d9O4spVTuK/O4Gx5as6VNdszTp/LJ7WsUhnOmiXANCp4dNTdwQ/Oufq85y0YAC8TV8Rq0pfSxk+awhuRVKUyddMfpknlN1puGdv0Uhlqbhxr8rnC3s1hj5vgo+l7PdUdPT/99Tj+9vLY++7sfrF3rjr7/dWOlufMtoq/O7pfzLQerw5m3S0XhJihbPynNoA2igAEAFk1TzNKTz3OPMnhmFLz4Didm8L0+oIjSvtSqjVOroXO9n+qdVHq73D5qfNxqnVALs9UqyLWCjDdfW53TZ/f3cf3cgGIq3fgO5syAVzhbIU1dzN8hnPgcTOvux43xr1vrmdeX6zjaLC11BR/73OvFgA9W4I82QwBpvDvlYJHM5aJ+ywRgHjj04k3/mbgHjOfY3pXNp/2FKbmWpG7wQ2njbgJTpWp5oa8Rx65oFrpN3Ktpx2Lb/aGbTlTgOlMepjB9/P5/GbeYd0cWAeU2T/2zb6Oripfy6BZcZp4WulzbO/7OM3sT3JmMft+HZux9QN92C55Hig9n/0f6n2/33lbQLj5/I+bcaCXq57inF2ucx3wBM5lz5ZqWQWUTf0aTgfyf6wLAPbkXsOWm177/dHlht+H/x9dxtk8AHrauo25T4d6UwYgRBHTapoxA/AONS1V9qbXfn+kLPH3Z2/S3egDwPqmC0AIPpQJQgBHObcCAHCnaceAAGA+R8ejMY7NGHvrNfd9ab7c2y9Kg4+25A8AvNd0LSBqbf1Nw39n8jqbPi6DVgrA7Gr67PfMk75yr63c+740X+598qn/j+TPM6Tuv3rcjwHwfFMFIFq6X4Q3QWdvdFqf0BwZIR5gdUeDrIKzY2zXvZp1mmqhkJpv79qVu07X5g8AvJsuGACwoFxXiRotQfKwtcOI/FlP6aGPbQ9AyVQtIHopNQssNReM/w7zi/POfU7lk3t12NEnRJq1AlfLNfEfNR/XGL0tbGsAILR8C4h4QKzt//BpTfx5q/jHT47C5qxxH9hUn9aagbpSeabK44kBAC1SYy+Ef7eM8ZC7ruWuo6nll/IHAPh8HhCAqLm5SVXwS/PFN1i15Sg96cmNNA4AR+1do3Lf710TW8djai0X60vd99juAOxZPgCRc6TP6tVmLhvAZu9tGXuvgGydj/nYXlxl5YczjhGAfY8NQKzEjR0AM9KVgpJR3W1W3N9WDpwAXGnZAESqv2os1Qoini836GSqD2xt/9rc33GebuyAFaResVhz3jo6H/OwvQCAnpYNQBy9Keo9FkRrOY6MLwEAMCNv5gKgxSNfw7nxtA0AYCz3WgDUWrYFRMmZrg1H5k29zszFGAB4slTLh1H3P3v3VqnXsh/JJ5emNv89Z+4zQ+4zgVU9MgBx5MISztvalDCex0UBAHiyVEX6+/0OeQizd1+WGu/r6OvPU2lq82/REjCJ04xazwBXeHQXDAAA+so9xU8N2t3DXkW7tiJ+ZPDcK2wBhdT0z+e69QxwhWUDEOHJOvfmiThd+H08LXfiz+WXO+mnlheXtabcAACz6jU4N/9J3V9az8DTLNsFY+v2kHqlZTgtHpchN73m75omePGrPeModU25AQBW9sYHK71+s/tB4MmWDUBs9l5ruXcxyI350OvEHwY+cvm7yAAAT3L03uZsJX5E5b12fLCa5ZbycT8IvMHyAYg9LQNSjuqzeOatHAAAszkz0OMoI1sOjHzT2ZG3dryxhQnwDMuOAdHqjhP1qMCDpnkAawvHByqNKwQzyj24ufOBy8gHSqll9JBqIRt/vy03Lkf4PcBKpgpAtLwCc28gx3CMhdL7nMM0qfnCeXPTSwNMltLmyg1AXqrSnpvWmm9uWUfzLC1nq3wY0Z4VhftteJyMqBSn7p1S03ODh9fmk0uTu5c8Ij7ua9KHZRB8AFb3/Xw+v5lOYp7u77OOCNkf9s2+ju4qX2m5V3/XKhdYbsm/Nn3vcn8+5TGLZt5XYbTZz9c5q5Yb4Erf73euFhAA8HReqwcAvNV0AYiWbhhvJMIOsG+vi8Ze0+1cU+5Sl7vSvAAATPoWjC0IoaL9J+sE4D97r7OLx/YJ54mvM3vp4zTxGEPx/3E+QD0BPIDnmjIAsXHz9h/rAuBPucGFU7ZzaOt5dK9V3pHX4+XO5ypdz1Rz/T57jT8y/wxjjqTK4F4H4Nmm64Kx2W4U3ZAJPgCcEV5PrrimlEa591q9d7nqHubIfnN0X+v5m960v9est7Pr1j0zsIKpW0B8PvmnT0++aMW/98m/FWC0sPXDlTfoueBxLhjiXP9Oqe47PMvMgSiAq00fgPh8jjVxXZkLCEBeaayGsDIXT/980t02UuM/5FoopP6Ox3yoac3gPP98uX2pNY/P5+8xS0rjmqTSh+m273PL2cuztPxSmVNp+Y9AFPAWSwQgUpycAd6p1LWhlKY0z5H5a/PKURl7riOVyFTlMzXYaZy2dXDUuHypv3OBh71ASNzdyQCtawWiAK6wbAACAFi7ReATK0BnBoTMaQ1wtSz/zDYoVaxTQb2V99UjVgpEAVxFAAIALpbrxnHUipWIJ1dGS114Pp9P8gl2mHaV7Zl6At8j7ROsFogCuIoABABAJysHFOhrlUCUbhnAlQQgAOBCqaecKqnv0zqYaqnff+rv3OCon89/lczc9NR3e2NFtJahdyug2awUiJq1XMAzCUAAAAySq9wdGUz1TBP8lnKcKeORMrzZDIEogCsJQADAw7RUMnJPZnPNwvfyNeo+/G32QBTAVQQgAOAipUHmejXRbhnpPleemm4iewGK1rIAAM/3z90FAAD66VHBr3kqO2rZsLrtFZgA/E0AAgAusg3ct/2Lp/W21/rh6DJr5831X4cnO3NcXUFwBLiTAAQAPNCo7h6tlZctCCH4AAAIQADAA6Vek/j5nG+JkMs3JzX6PrxF3B0j/Bz/Hf5fM29qObnp4ee95QCMJAABAC8TV1ZGVT7CYIcgBG+z7f/hvp97I0V4nOzNm3s9Z5y+lEdpOQAjeQsGALxI6s0VukdAf2dbGuUCArX51gYVBB6AKwlAAMBNRoyPEFcmWl6DmXuyWso3lSb3VFWgA+qUjr3eeTgugSsJQABwCYMRXqO0fvderxk3z67JN9ekvKY8wDycn4ErCEAAwI0EZhgh9cS7Zh+LW6zcsW8+4Xgotf6Jv4tbKqRaD+2lTy2rdTmrr3NgDQIQAFxGZRvGS1Uot0FHa7rgxPlc7SnnhzOtkfbmj7+vaaF0dDkAPQlAAHApQYi/nX0KaRA5Nrn9aNvHcsdearo3IwDQmwAEAJfT7Pdv8WBxLSPdQ6j0NLw1oJBqEZHaV/e6buS6I6Tmy/1dKgsAaxCAAOAWZ0d4fzrrhZmUxg+IvwvHJcgFD+LppcBDKT+tqQDWIgABwK1UHqCfUYGrUuuJM2MKhMGM0rJT8wGwHgEIAFjYyhUxwacxSuM8HM0r1VrhrKPdjlrTAjAPAQgAWNyKlbGVAyczyw02uVfJL3WVGCX3yskjeQCwBgEIAIAHCYMQ8fSa+VLp4+/iv8PvU2M07A1CGbeGSOWfyk/wAWAtAhAAAA9ztGLeOhZD6fs4gFGTX+3yBR4A1vTP3QUAAKC/VCsIALiTFhAA8DC55u65tLkBC+Ppe/mmvm8pCwDwbAIQAPAgLQMJ5p6Op6bv5Vsz6KEBA6+TG0MBAO6kCwYAPEiPimZr3/xeywUAnk0AAgAeaq/1w9GggSfqc8u1YAGAuwlAAMADlSqcZ4MPAABHCEAAwAP9fr/P7/f7K2BwtvVCLt+eywAAnkkAAgBeZns94xZE6NmqQfDhXnuBIQC4k7dgAMCLpF6t2StgEOalsgsAxAQgAOBB4op/y2swt+/DlhG5gEI4PZ4nTBN/ZqyRASYAOEsAAgAepFTZ3Hu95vZ3y2s4S/PslQcAeBdjQAAAAADDCUAAAAAAw+mCAQCLM+AjALACAQgAWJgxFgCAVeiCAQAAAAwnAAEAAAAMJwABAAAADCcAAQAAAAwnAAEAAAAMJwABAAAADOc1nACwsO/3e3cRDvMKUQB4FwEIAFjcihX5lQMnAMAxumAAAAAAwwlAAAAAAMMJQADQlab1AACkCEAAwIN9v99sUGj7rhQ0qkmzpWuZznjf73fJ8UEAeC6DUALQ1e/3U/GZRGk7xN+l0tak2abnlsE9HIMAzEgLCAC624IQKqD32auA1lROayuwuXQqwNfbjjvrHoAZaQEBwBBbBUgQ4npbBXRb93uV0bsqrPaN/gQeAJiZAAQAQ6kQjVXq/hAGgUpdMe5i3wCAd9EFAwAeqKX7RNhaIkezfgDgLAEIAKBI8AEA6EEAAgDIirtyAAAcZQwIAHiYuEtF6lWacTChlCYVeEgFJlKv7UxNBwDeSQACAB5o79WYNa/orH2Np9dwAgA1dMEAAAAAhhOAAAAAAIbTBQMAFmdwSABgBQIQALAw4ywAAKvQBQMAAAAYTgACAAAAGE4AAgAAABhOAAIAAAAYTgACAAAAGE4AAgAAABhOAAIAAAAY7v/dXQAA4Ljv93t3EQ77/X53FwEAuJAABAAsbsWK/MqBEwDgGF0wAAAAgOEEIAAAAIDhdMHg9VZuBhw2u37C7xj5G0avnxWbwANwne061Hq9SF2/SnmE6WuW9f1+k+mOlndvWSPy3MuvJg1wDQEI+KxZeWy9IZlV/Due8Bvezo3eXEo3/DUVldrKTKkSY3+A/7QECFLH7/f7rT7ezhx/v9+v+/VtVJ490gDX0AUDgK5G3GByzFb5KFVUtn+pbVaTZkvXMh341xZMyH33+fxdee7ZanA7xh2rwFUEIADobruhdVN7n70nnz2fGubSeeoIdXLny6PHVqmVxFFxGcPPqenhdzXXg5r8w7xyy8mVp5QmtXxgDF0wABjiirE9SIufas7aP9q+AX/qdSyG59/aYGMpbfhd2DIqDHTE07f0e3m35p9KHy4nV55SmlzeQH8CEJBxto9m/P2RCkDrQFKlstXk0et3pJZ39rc8ZXu8kXU1Vqn5ds0N9Z1BAPsGb1I61u48FmrOAaVuGj0CnGfyP5J+b0wcYBwBCEhoGcSpJqpfs7wzZSjle/XvGDEI3VO2B1yptftEyxNKoI+jlffWynIqgJ4LtO9dx1sCFrXnjJr8W1p1HeH8BtcwBgQkHLlgnslr1EXv6t+x5dUyvcZTtgesSvAB+soNDhun+XzSYxWE37csb+XjOOxSMXo5wDhaQMBBrX2sZ9Xzd+SeqlzRr3L09sj1FYWn0zca+jhy7IRjFtTmVdNdMByIMQ50xNfT+HO8jNw5InW9TC03TFvKP04TlzFXntoyr34/B6sQgIATnnJj3vt35Crpoyvvo7eH4AOrSN2ob1KVib00e92ScpWK3HSgXut17Wia1DW7Jd+zZWvtjrK3PlrL4xwF1xCAgB2lC9zIi1VpQKYj7vodvd35O7SAYCV7x0nNjXvtzf0Tzi1AX66VQIoABBTcffHs9TT/7t/Ry52/Y69ZKQBwbIyKGqWWXcA6DEIJGa0jPl9RjrPzX/U7RrwNY5btAQCzmqFSPnKgyCcMpglvpwUEJNT0e67pYx3n1ZKmxxOEK39HKY/U9Fl/Ry6NJy/MTFAOAFiBAAQk9Oz3fDRNjwrulb9jZB/wGbbHXjngLvZLAGAVumAAAAAAwwlAAAAAAMPpggGf5/SffsLveMJvAAAA/iYAwes9pf/0E37HqN/glZkAAHA/XTAAAACA4QQgAAAAgOEEIAAAAIDhjAEBAAtbeeBWY7MAwLsIQADA4lasyK8cOAEAjtEFAwAAABhOAAKAbn6/nyfbAAAkCUAA0JUgBAAAKQIQAHQnCDGP7/eb3Rbbd6VtVZNmS9cyHQB4H4NQAjDEFoRYcYDEpyit//i7VNqaNNv03DIAADYCEAAMoyXEffaCPzWBodrgUW47721/+0Zfgn0AzE4AAoChVIrGSlXit+DD9t3eNrirpYp9o6/a7Q0AdzEGBAA80BZU0ArhPWq2NwDcSQACAB6opftETaXVeB7rEIQAYFYCEABAkeDDegQhAJiRAAQAkBUGH1RoAYAzBCAA4GG2p9/bv/hVmtv/NWnCtKHwc5x+bzrX0AoCgNl4CwYAPFCuy8Q2veYVnbWv8dxbFgDA56MFBAAAAHABAQgAAABgOF0wAGBx+vkDACsQgACAhRlnAQBYhQAEAMBDpFrDhNMErAC4kzEgAAAAgOEEIAAAHqL21akAcAcBCAAAAGA4AQgAAABgOAEIAIAHSXW10P0CgBkIQAAAAADDeQ0nACws9drFVXgqP87v9/vfvmE9AzALAQgAWNyKFcyVAycAwDG6YAAAPNCKgSkAnk0AAgDgoQQhAJiJLhgANPt+vyo2MLFUF5faYzact2ae3PlgxBgUuTzPLss5DeAaWkAA0Cwc4I45fb/f//2rTd/yXc/86SusjG//wul784bzndluIyr0uTzPLkvwAeAaAhAAHKZSOafWSuSR4EOv/Okr1xKgJQjRujwBSQBqvb4LhgumqD9wTFihcR6ZS8/tkapc2t5zK7USaG2xMrL7RPg5PI/EXUCOdAkpzZ/7nPo7XJ7XmgKc98oAROuF7OmsD+AMTz/nthcgOvsE+0z+9pt5tQYYUxX2UBxgCFvPhPtIOH1Lv5f3XlnCz6lARyrwEKdPlR+Adq8LQLho/C2O7ls/QCvnjfu0dp+Ivz+z7c7mb7/p746gTs0yS0Guvf2gx36autdp3TcFzADOe00AQrO5OvFTAADWVXpi2yPgPDp/jtl7K8XRPDdHtnuui0VOa6uH2vlTrR9a8gTgnFcNQunCUcd6AniH+E0WIwYoHJk/f8tV8s8+XIjfqLGqHg9Z7McAx72iBYSnMO3OPnkAYG6jWyxoEXGfcByDeHqNmrGhwqBSHPSIx/1IjQMS/51qVVEaCLJmeu5eJjcY5l6ZtBAFOO/xAQg3PMcJQgCsqVTxrDmvlyqVPfJnvDPboHbQyb1pe597Lbd23ly62rEg7NcA5z0+AAEAb3Nk4MdcRetMha12HkjpPfgkAPcTgPg/R0dmvlJNM0IAgJWdvbdxbwQwr0cPQtn6zujt/9pBlnIDPI3S+hQKAKDFDPcVZwe7fMJgmQBPpQVEgYsXACswKj8AsAIBiIzc6MpHRnpOfY6XFU/PzX/m/dVHGIgSYG7OzwDAKh7dBeOI1Gurtgp4KhBw9P9S3uG0TWqE8TiwAQAAALPSAiKSesVYj4p+rhXBXt41r6wShAAAAGB2WkBk5FoctOaxFxw4mjcAAACsRABiclo3AAAA8AQCEP8nHH8htrVkSKXZexXn3iCOqbzDaaVBL3NlAgAAgNkYA+L/1Iy1sDftaDeKI3nrsgEAAMBKtIAYzCssAQAAQADi8/mkX70Zf380zzPBh71y1eYBAAAAd9MF43P+VZi95vl8/mwx0eMVm1pfADzbyoFm1ygAeBcBCABY3IoV+ZUDJwDAMQIQke2GKH77RPw5nJaaXvocT8+96SIuV2p5NWXYKzsAAACMZgyIwFbJT1Xe4+/DNOH0TdiNIv4/DAiklpULPqSWV1OG3PcAAABwFQGIwNkBI0t5pFo11C4vlS41QGVNGVqWCwAAAL3ogtFBrrtG3MVixDL3ylD7PUCtkec2+mntdlfaprmugb3yBwDeQQuIDu6s1IddMEplOFpGN4xASo+39DBOrstgKX3Ldz3zB/a5HwOe4tEtIFqe0qUGjvx8/h4Ycm8QylTLg9wAkvEAlLmxIUrflcoQBye0fgB6c1M8p57bJBVgsM3hOs6zwJM8OgDRKnVyrxm3ofWiUMoz93fLd0fLBdAiFUBlPnvbJxVgnyl/eDPnV+BpBCAGc+EAnk7lcl41XSN6DMB8NH/7DZS5hwSe5vEBiLsGS3tCdwfBE6CWc8V9SpX4UiuVHuf4s/nbbwDgXR4fgPh87glCrH5TJfgA8Hyp1zn3PPePzh8AWMsrAhAbNz51rCeA5xvRIuLK/AGA9bwmAGGwtDrWD8D6Sm+tqDnPx29fyk07mj8A8E6vCUBscoOlvfVmyavVAJ6ndC7PfVf7RqYe+QMA7/S6AMTnk74JeutI3G4IAQAAuMIrAxApKuIAAAAwjgDEjfSTBaCHt7biAwDWIgBxEzeLAPQgkA0ArOKfuwvwZrkBMQEAAOBpBCBuoOsFAAAAbyMAAQAAAAxnDIiLxa0ftm4YWkTA3EZ3lxqZv/MLAAAzEIAAqLRiRd44MwAAzEIXjAkYjBIAAICn0wLiQluQQbABAACAtxGAuNCKzbcBAACgB10wbqQlBDzP9/vNHtvbd6VjvybNlg4AAFaiBQRAJ6U32sTfpdLWpNmmAwDAarSAAOhg73W6NV2wartp6c4FAMCKtIAAOGkLPmwtE/YCBHvBihlsv2f2cgKspvZaEacP1VxnWtKH8x0578e/yfUDyNECAqCD7WZr77W6K3Wf8IpggHFqxwX6fD7/u76EFfzSPGH61imZIgAAIABJREFUlnP50aBBPN/RfFxz4PkEIAA6aOk+UXMzOMvTI0EIgPFSgYhcS4lSECJ37XAuB2YhAAEwmVmCDxs3rgDXiAMRuWvBmWtEuIzav1Pz773xqTaf8HOcruatUMBajAEBMJEw+DBTIEIQAuA6I8+38ZhFpb/DMY5SYwOlrlOt+cRdGFPXwJmuh8A5AhAAJ8WV89TNWWlAsDjNXrPaMN2VN2Ru/gDOKwUX4mvD3Xqd90tBipIZ1gHQlwAEQAd7zWRrXtFZ+xpPgQCAZ8md13OB5tUr5qmgeorrHTyPMSAAAOAG4ZstUt99PumxE8Lv43laBqdcxeoBF+A/38/n81v5hARvt/pNxRV6rKNV13Op3Kv+JoA3SVW+987dpW5/pXxTcuNEhPnW5FXKJ/V9mK9rFTzD9/sVgIDVqUTu6xWAWJUABMA7Oc8DM/l+v8aAAKgx8gbODSIAI5QGSQa4gwDEjVQ6AAAYyb0mMBMBCIDJjez+MbpriRtfAAA2AhAAC1ixIr/yuBkAAPTnNZwAAADAcAIQAAAAwHACEAAAAMBwxoAAWNg2zkJqjIiaV6/1SFMqAwAAbAQgABZVepVv/F0qbY80XicMAEAtXTAAFrRX8a8JCpxNI/gAAEALAQiAxWwV/+/3W/Wqy16BgjCf1jIAAIAABMCCtgDAFgQopeu1vKNlAACAz0cA4laaLgNH1Z4/agMENV064nycwwAAaCEAAfByxnIAAOAKAhAALxaP6wAAAKN4DeeNPHXs68r1uVXU9t4QsNmarteWz75BSakrRDg4ZDxPLk1pfIdcPrpjAADQSgDiQrmb/I0b+PvVVvxrBv6LK3zQU24/DQMEe/P2SgMAADUEIC6Wu2FXQT0nfFp7d6UoVYaWtwTM9FsAAAB6EYC4UK5SqaI5XqqlSdyNImyOnmpefra1Sq5FhG0PAAC8gQAEj5IK8qQG2Yunha8YjPu45z4fVSrf3m/hvbSSAgBgdQIQF1OpHKemgnZmXIY7BrmEz2dcKxnnIgAAriQAcTMVgPOOdmtpGWyy5W0XLeWsSWMfAQAAnuCfuwsAV9p7E8kRW/eN3OsJt2UIIgAAAG/2/Xw+PxWj68UDIF61vBW1tj6oGXCyZdo2vXUQyVKa1nLvLccxXDb7OrqrfLOvFwAAnuP7/eqC8SYrVjT2Aie5wRt7Tqtdbkua3uUBAACYnS4YN1GxXIenxAAAAOdpAXEjldq5Xd1NBgAA4Mm6ByD2+qy39J3vXfGryTcuX8vT79q0qW4FKrnXaNm3UuMwxN8BAABQp3sXjB596EdV7mpfgbj9GzFwY1gBDt+cMNsgkaXy1JR1L833+/3fvzvULn+V7QUAADC7YWNArPYqwlTZWsq6zV9Tcc8tZ5ZK7RXBh9GBnha5QMQq2wtqhYG3bf+9OxgIAMB7TDEI5d7Nb+oGOb6BzqU9e3Mdv3rx7I16Lqgxa2AmdvbtDzNLbdvVtxcAAMAshg5CGY6hkGv9EE5PpYmnhU/PtwpjmH+8rNZxHHJy5Sj95qPLuVNNS46rXV2WmVvqAAAArOr2t2CcrezWjutwhR4V5VFlre06MWPFu2eZSuthxt8OPZXOt7UD6ObyqAnQ1uS7N3hxvLzRb6vxNhwAgH5u74IRtlzopSao0ToI4V6acEyD0vJbp1/lyuBD2Hrl7t+9lWfvjSy10+Gp4pZl2/+pc15LYLkmXWl5o89bAg8AAP0MD0D06gLRW/xWgysGzcwNXjjLE7bU+BmjxOv+DnuBr9m3FxyR6zoGAACjde+CEVZeS01p4zEb4u/DNPGTtdxy9sZ+2Ctbblml73LlyC0nfPofT7/T3tgbI9wRmGpd3qzbC6505FitCT7H5/gRY/WE5clND5dfKktt/gAApHUPQOw9XTvy9K1mnl5vZ6h5In5kWms5ZlITXGlJs1oLglXKCbV6HYdnKuBHghql5cXjSJTOP6nxI8JBjVPlq80fAIC82wehHGX2m8HZK+G5oFGuvC1pZv3NQJtcN6U9R8/PrQHiveW3BLKdtwAAzntcAGL2ij1rsl/BcaXua2Ga1He9j7lU64eedMsAAMh7XABihRu+1DgXAFfqPcBu6Vy219IgnnfkOTE3/lCqHEc4nwMA5D0uAEGeV0ceI2DE06TOBXvdD/bGeUkN5tjrWCkN7FsakHhvEMrcIMHhd0fyBwAgTQDiYqkb/ysqtW6Ogc8nXfmOB2DcU9vSodaZgXtLrSt6DBLcmj8AAHn/3F0AmFkuYAQrKj35D79PSXVZKC1H5RwAgJgABMCLnGm9cLaFxFFbC41Rwm4WAACMowvGhUo3t54YAm9Qe67LjS9xV3lmJWgyzsr7BQDMSgACMgSMgBkZ/PIa1jMA9CcAcaG9V88B77A3tsgVr6GsKVP8XeotEfH3qfR7b5TYlNLlyl+77FLaVHlmPTe7blwn3nesdwA4zxgQkPH7/f74F0+D1eQGm9yrdMevnwwDEalpuddVhsdRPG8pXVjOo8supS39vlm0vqmEvrZ9Yrb9AgBWowUEwMVKFdwrXsmbqkgdHYTyyt/S0nIj9aaPmsrjzBVMwYd7zRiYAoDVCEAAvEzPimyuO8VVan9LbTlnrORr+TCPVNceAKCeLhgAL9UaMJj56W/vss3yW1V256MlBAAcJwABcINcd4aZhd034ldkhmMthH9vUn+H8+YGnEz9v/2dKk9N2pryzL4tAABWpAsGANWOBE7C71NjM5yZZy+/UtqW8sws9TT+yt8x+5tD9qxefgBYiRYQADfZqxzzbrUtMVJv6TnaRaB2vitfGzuaYw8AriMAAUBRqtsCAAC0EoAAuNGdT19rn5SHT9ZZT/za1b2xMFJp99LF37UuO5c2V56zv7UmrxIDUQLAMQIQADdTsaeH1ICe299hhTn+Lp6emreULlx+mK5l2aW0pd+SWv7R5QEA4xmEEuAmdw8euC3PWx+uN2Kd5wbZzFWwr1h+7bJrAwGlNEd/qyAEAFxHAALgBqmR9+96BaQgxLVyLQ9GLmv7+2q1v622nKX87v6tAMA+XTAALpareN5dUVRpu1bYBeDp677373v6+gKApxKAALhB7knuCoNS0lcciGjdBqVBIeMAx94AlOHfcZlSYz7klh+28ki1TCilrSlPqbtJzW9NrW/7PgCM9/18Pj/Nbu+hyfNaZt1es5ZrJrOto73yxE30a8RdOcw393y57R/PM9N+y59mO68AwOy+368xIABmdbRyY76558u9wSGexxN5AOBpBCAqjLwJHH2D6ekMzCn39FSl8116DkQZ7jutA4uW0u6V8a6WAD3WnVYMAHAtAYhKK96gvLEiM/o3j8x/xX2MY3J92a94KwJz6L2tc/tSD3vdga7cX8Pf2WPMEscaAFxLAILHWfGG8o3BorfLvf1gxf2XNr23ceopfkvlPBxzxP4HAIwkAAFwE5U9Rsq1iDjbZSHMI/d5b/mlz/H01Bs0Um/k2GtNlFvmXtkBgH68hhMAHmyrnIev+0zZazUR5pOr4KeWE04Pl5X7PwwIpJaVCz6klldThtz3AEB/WkB0UPPU5Mo0ANCiprtGj8EeWwayrF1e7WCutWVwbQWAcQQgTko1+6xpGjoqDWl766o2sFOzznPbriZ/gF7OnK96nqdy3TVGjjuRC2bkBv/c+x4A6EMXjJN63aTU5OOG6Ji9J3u1zZNrnhDuPXXrMWo7QCh1XpkpQH1npT7sglEqQ2sZZ1q/ALASLSAuED7lOfpE6kga/tXrFXI1wQMBhmeK+5iHWlol7c0/mqe7a2lpIZAa2HHvu9SgjrmBHmvz2BuEMve2jlTauFy5sSFK35XKEAcnHB8AMJ4AxEVagg97VHDX0hqAYi7hNstVlmqblO/Nf7RcreUfwb59v9L6T31XO60lfWueNcvJDRxZm65XuQCA83TB6Kh0A156ghqqaaavKf96BB8A/ua8CADvIgDRSU3w4fPRRH92o26GawNQzOXI/nBmO3+/3z/mDT/H01PTUvPH6eLvWpedS5srD+c89byx7R8rBh9WLTcAzEAAooNU/1nWMzr48Pk8tzLxNmFl/2j3iXj+cLDSVF/11PTUvKV04fJTfehrll1KW/otHPfE9bjtH6sRfACAc4wBcdLeE8bUTXiq/3c8f2sazskNdgYpZwOOuf7oufx674+p/GqXXVsZflqFeQbOTfey/gHgPAGIk2oH7CoNSlebjxufY3Kjuqee7KbmzY32XpumFIDi2Vq2+90tqWr3y9py2s/7EiC9l/UOAH0IQPB4PYI/NfnUpuE5at56sZreFS0Vt75yLVCs4760OASAMQQgADLiAMNeC5e9gESuFU2cT5g2Tr83bsSWV7zc1DgOqe9KvzXVHax2HAv6aelCwzH2WwAY4/v5fH4utGUr39i9bduu+rT1TLlX/c1XunL92h4AAPC37/erBUSNUZUJFZUxVg4YMZ+9Vg0hxzQAAOQJQPAoIyt/KpfvVbvd7R8AAJD3z90FAAAAAJ5PAAIAAAAYTgACAIDHGTUm1Pf7rcq7Jt2WJnzzUEs53i5cf7Xb5cgyRuRp3+CtjAEBPE7qwlt6TSUA1IpfR3w0XTy2lEpju9RA0b3H7Bpxz2Df4M20gAAA4FG2CtysFbdUJfnIK59n/X0cZ9/g6bSAAB6ndOHV+gGAuFXc9jl1/Yin5Z5Ml9LVKuVNm3ib5rZPatunvgs/l+bPpbVvwL+0gAAA4JFSAYWtkhhW3MJKY/hd7v94vr10rcJy7AXVPen+c7yEeBuEwYfUOk1t+/i7+PvS/PF0+wb8SQsIAAAep3achtLnMK+aimPv8Qf2lsW/Suu8dnuc3W5789s34F8CEMAj5ZrRAvBsqYrekcpfaoDDo+lqm8zXLK/X72M8+wb8TRcMWNxbmtiNer0WAO911XUlbDK/fc51DeEed91j2Dd4m+/n8/nZoe/hZLKW2bfX7OU7K3VjUNsctjYtAGsrDRKYmlZKE+ZZMwBgbbq98h79LaXlPFWP9bdNLw1CuU2rybM0fkRNuXv+tjfvG8zp+/0KQNzp6RXGp1lhe61QxqNKTyZqmjY+db0AMNaM4z/Q1+htZ9+Af32/X2NAXClVgRKZpKfa/qpPUwoyPLGLysq/52375t3sK2zsC8c8LfhgP7jeKvsGXEUAAh7miRXuWrmL/BMv/Cv+prful3ezr7CxL7Qvt2bQv5p0M1mprJuR+8GWd+9AwYr7BlxBAAIqrdS6YIUytjraBQMAWl316kbuN2ob2jcgzVswLtTjHcXAf8JRowEAgLlpAQENVmoF8VQt6/7omzPi+W3vZzm6Xc/sT/aleR3ZNs4tz2RfYHPHvgBvIQBxsVT/fCentQhC3ONoZTF+7dXetlu573nNftkzzWbV1321lPfI/rTCvlS7DlqOm1UH7GtZF3GaJ51bUr+j9pWBrfvQrPdD9oU+x3xrmlK6u4zeF+CNBCDgAEGIueWeXGzbreZGeDU15e+ZJrX+Su88n13paVfr/rTKvlS7zfZ+T+u2X2H95Lb5088tubd17W3fmn2kJt8ZvXFf6HHMH00zs577AryZAMQNwlYQs5+QZr8YlIxetyttxzfKbZO4FdLK+3io5u0nvdJ8PusFGGqVbiRTwvW12r7UMsjeWweBTe0Pbzy31KTZ20dmf9K95037wlXH/Gr7wObMvgAIQFBhxQvEVSf7VNNz7jFyP7V9/xTu9z3GUZjRqADLrL//qoDStpxerXGu8ob9oWXbjFp26ftZvGFfaJFbH2FL0Zp1VptmJk8NxMNoAhDQgQvQumqCSLNt31luwo50RZphXY7a1jPuSzNV9GfdV96yP5TKMXtFyr7QT8/jvbZF3YotJmbYVvBUAhA3cfKCsVr7s2vNcs7qzUyPPp1L/ebV9qUzLVpipfW00nVv72n8k84tLdtmte3Yw5v2hVZ7546WFhAr6LkvwJsJQNygdMNaO+8TTuTQomXf3xscsJTHSgNizaZnRfYKrWMgtO5Pb9uXWpvRz7if7JXnqeeWmm0z4/Ya6a37Qi/helk9CDFyX4A3EoC4WOpktDdC7owXp5YbzSMR45o0tcvgWWq3e3hDEE+vZb8qW7WScqR8Z/en2dfJWeF2T+0DM+8nreV42rmlZtvsbd8z7Atz/PY7zbQPbO7YF+AtBCAulIuE7kVOZ7NXrtTvONosLZdmxosV12t5Av1027ooHX890uQCQG940vO031a6UT6yT6TO1089Vz/xN6WE27S0fVv2kaetu6f9ns+n7Trw+aTPHXvXiyeut9VaAcJdvp/P5+cguUZNq4HUiT3lqm3Woz/vXuuOIy0g9io7Tv7PM9NxcbdV9+9Vy72yVdf5quWe2arrdIVyrxSAXWF9pqxU7pXKClf7fr9aQKxq1tYRV6mJMr99Hb3R0Yv+XreOmm4fK92AAgDAHQQgJhQ3ey2lGW32SnxpYCMVwWc5ejzUDgh2toVFbR4tPEUBmFvcTcU5G6BMAOJiLeMh1AQiZudizEi9961UQKula9SVZivPLFpaq4Rpjg5qu0LLlzftK7Z/2Zv2BfLsB8CdBCAutDfYZM1AeitdNAQfGKVl/JHw794jt5fKUqrk5AIdqbSpwQAdV2m1A+Cm1n+pNVXJjMGp0Jv2Fdu/7E37wlVWHHh15rIB7/DP3QV4m7Aisf0Lp9fMv8LFI1VpGr0cnm3b90dv75oR23OjfKe+D9PEY5fEy0mljedZqcJzNeeCd7P9AWB+WkDcYPWbpF6vZNvLJ5fmaFNZ3mXkk6mzQYC4DLX5CTzUO7ut4/NM7nOuFUuq606uJUwsNx/1bH8AmJMABM32uorsDdRXm08ujZsx7ta7hU9tfvb9OrXbZG9dh9slrlTmAqJhN7tccLVUMU0tjza2P1co7T+2HUCeAARAZPab/5nLNoNUha6UbnOkQpF6il2zbfb2Mdv4ONsfAOYlAAE8TmtFombMh/D7uNIR/73X9Dp+gprKrzT2g4pJm6PN2a8OROWWpzn+ObY/I/z/9u51yVFWCwCoTJ33f+U+fyYzfAxXLxF0raqu7jaIJCYRtxvM7Sf7B6BNAKJTqwPQ00FY9eTBuHOerjXUZ89QoJ51Rrex2nfHLGZ83Upp+jkztn8lM75+9j88l88s1IVt2358UPrUAgi9wYWzI+Qi7tDmc/IOvanwteyU3Hqtq9I5tXpzkxDm5gpgjP3Pnew3gLYQggyIUbWJpWQKANtW74iWgpWtIObRDKpVM7BG9D63PRktV23ryfvj2+x/AJjfr7sb8GSf2bBbj6djv+Nx4rX6cuVa2wSuNzLxXc86PY8faRNl376q6SrqXOx/YJR+ONQJQOwQZzvUJq3LTVaXezyXhplmVdQmoqtNVgfAuPh2ik/cHnV37f/ecqULFa11AeBuhmBc5GgQIDf5XG/nBBjXGqud/p+7U0Vrndp2R4Zk5LYXtyv3/+iQj7e743WxL+bx7X2R+zyncsM/AWA1MiAuEmcjfLO+OKsC6JP7fNWyjuIMpTRbqVVHabvpUKrSeqXt5X7vqR+YTy4bY+Q4b64qAGYhA2Kn3GSUM5m5bTCjUhAip3cSuZEOfy5I0Np2Tumz31v/ymp3F8hlr+y9Q0Gr3rRsbx21TBraVtj/rYylUT3vNwCYiQyITq3xlunj8dXRz/K0kxmP5cx1ROO6c/Wl206vyAJ94myAtBN/JKPoSCbUyLb3XNl8YrZUbT6cXPZK/BqUysWP9dablu2to7Zt2lbY/7WMpSNK28u9Rt5TANxJBkSn0hXF3sf31LlnG086mYBv6R0qcYert/3EgGUrK2VvHa0Tu956e04AnSTuN/P+T33z8+c9BcAMBCAAtn9Tq2tp3GnWUi69Opfm3Xo8t7x327kU8JH6aSvt6yvqsF/mc8b+37a+IZy9wyl6Ahi5Mk8MPAKwBgEI4PVKHfFWhlErQ6m2/Mxtn1H/k5xxcjXLCdos7VjJE/Z/7vOem2PCewOA1YRt234cwIAne0NH/Q3PsUcrg6S1rFZHuk4qXadWf229uIx9OmaF/Z9uJ1d3ab/XyvQ+x97siidaeRjK2/bVyhyPoSyEIAABPN+TOwNOVP/rCVe/2W+l/e999n2rvuartvut7C8oCyEYggHM48qrU1df+bqrs6GTA+txggLP5bMNdQIQwFRWPHCvnNb7JLmJOu+og3ussP9lLAHwdgIQADzCGSd1TgzXtcL+9/4C4O1+3d0AAACYSSmzLYTw52fP+qX6eA77E+pkQAAAwG+14EPPrVBHgg+yYoC3EYAAltHT2at15lqdvZHbJgLwLr3f/eltWHMEH4C3EoAAlnD1FalSPbnlADxT/N3fU+6MbQhEAG8iAAEs7awrUqV6dAwB3qE3qHBGIDrelmyIteXeD72ZmfBGAhDA9HqvSH2rHQA8y8j3+xmBA8eSZyntz7v7LTAjd8EApuakH4BvSO9w4eSRHqULJPovkCcDApjW6MH7rIO9TgPAu6Tf+Y4DANcQgACmll5VqE0yKfgAwNlKwwBLEyDHGRS5Mmldjjnry01aDeQJQADT6r0iddZkXrV6dCwA3iP+vv/8XTsG5MrvKcMz6DNAmTkggCWlY3TjcbtpmVz5kXoAAIDjZEAAy7jyilTrSoUrGQBASTy0Rp8BygQgAAB4BRluAPcSgAAA4PGuvCptzD/bVr4lJ/CXAAQwFQduAGBVAlFQJwABTOOqg7YrUwDwXm+5uKGvwwoEIAAAgEeJgw5vOTF/43NmPQIQAADAY7w18zF+zm99DZifAAQAALA8t8H8y21BmdWvuxsAAABwBifbf3ktmJEABAAAsDRDDvLcGpTZCEAAAADLEnyoE4RgJgIQAAAAwOVMQgkAADxeLgtA5gR8lwwIAABgSSPDLz7lfn5+/vysMjRhlXZCiwwIAAAYkDsZjJe5qg6QJwABPI6OIQAw4tNP+GRFpNkRn75DWi5+LH28VG9atreOeP3ctmty24c7GIIBAAC8Rgjhz088LOPzWHyyng7VSMvFj+WW5epNy/bWUds2rEIGBAAADKid+LnCPL/aPhqdTyJddvR90RtUEHhgVQIQwOPoGAIA35YbInFVHfozrMoQDAAAGFS6As47zJKBMEs7oFfYtu3HlyXwROlB2XcdAGdynLnfyMSKtQmpaxNOpuXT+RxKE0um0nVak1CW1ovLjLznTELJ3UIIAhDAcx3pGH7zIL2nEwHAHHyH3+uOk+pVT+RXbTfPEUIwBAN4rvgge8cBtzctUmcAAIA3EIAASOTu/w0AEN8uM1422mdI19Hn4C3cBQNgUG2caPp/LphRG/dZqyu+L3mpLADf5fv3HT7H39Hbb5a0+gLwVDIggMc6enUi16HIdUDiZWlAoPd3T11pMCNXFoDv+Rxb4h8AymRAAI9Umpm6dwKmnk5k76zXpfpL7SjVlSuvswtwj6PHGb6vlFHYyi5MA/+5MqV142W58rXtxW3taTesQAYE8DilTkHuwJ5b95NVMJJdEJevlTmrrlJZV+GAs4x+n5TKXfGd1FNn2v6RNvTUvW37jjPcJ5dR2JNdmGYtljIQc8vTfkXuvVHKqhxpN6xCAAJ4pNLJ+5lXCnIH/TM7Ans6yyPBC4CSnpOmXld8H7XqPLP9o23w/Tu/1l2yWgGuOAhQqveIVoDrzG3BtwlAAPxWmtk6/p1eeSgtS9f/qE0kmbuyUWtXbbsA3zTT1djcd+LId+RMz4V7tIL5tQkpz9q2bEaeyhwQAL+VZrY+c1nPdkf+F3gArnTFnXZK491z49s/0oDAnvaMjMmHbbtnjoWrJph2sYJZyIAAHqk2FvlOOgDASkZPhFpla+Pr08yDdNx9+nuv3uEZPc9lZDnXGHl/1jIdP3/3ZDWmGQrpeqUsyVJ2Y9qu3kzI3N8wOxkQwOOUOg9XXMnrdca2v9H+O18jYG09J0GtE/5W/d/6bmo9lxmPM7T1ZhT2ZDWOZD4eyZJsbdt7jdUIQACPdPUEUXvac0YdV1/l6NmGLA54r9zQhdKV4tLkfrkhFiW5eXN62lQqtyfIUVpvtuMMwAoEIIDH0gkEONeM36u5q8O5zISrJgzkfj2Bqjfz2jCTsG3bjzckQH0itNbkZaV1S+V76snVm/t7pF2p3MRuuSuUpUnhcmWA9fVe1a99J3yW1f5P1b7fRieRrJXpaXfvdpiHE+1/eU2YSQhBAAIgVjvhb11VGymfC3CUgh61wENvu3qCKiPtaf0NrG22z/Ns7WFOAuL/5XPDbEIIhmAApI5M7rTnQP9Zp3dytj1tqnVCWuObW8y+DVzJSRS9BMT/8howKwEIgEmMTs52RO/Ebj3t0cEBruBqNnvVhh0+lclQWYUABMDNrr5KURqmcdV2gPXN8FmeoQ2sq3QXlqfyeWEV5oAA+K00UVrp78//vevG5eN1ShOrpVqTovVOQjkysVvuikptokwAAMgxCSXAy8laAADgG0II26+7GwHAPQQfAAD4JnNAALyMIRMAANxBAALgZQQeAAC4gyEYAAAAwOUEIAAAAIDLCUAAAAAAlxOAAAAAAC4nAAEAAABcTgACAAAAuJwABAAAAHC5UwIQIYQ/Pz3L0zK1/0fqKZWJl43W31q3t30AAADwZv87WkEIYfv5+fnn/9LydN3a/7X6R8scqb+0bq08AAAA8NdUQzD2nsjX1osDBKP1964r8wEAAADqbgtAPCVz4Ofn50/GBwAAAJB3SwDiKcGHmCAEAAAAlH09AHF18OGJwQ0AAABY3eFJKPfITT55RtBA8AEAAADm9PUAROsOFnvF9ZTuxLG3vivKAwAAwJscDkCkcx/Ed43ILa/5lE/vPtGqJ17vivpL644+PwAAAHirsG3bj5NnAAAA4CohhPtuwwkAAAC8x2kBiNrwh9Zjn5/asqNtK9V1ZBsj7Tzz+ZxltvYAAADwXKcEIFoTMKbzLKSPxb+TZNSEAAABiklEQVTj5WcNDWm17Wi9PXVcfevRPQy9AQAA4FumG4LhbhIAAADwPIfvgpELGNTuilELLtQe/9SZ3oEiV29atrSNUp2l7YwqrZtb3tp2fGvRXJnW3TnSunqep7t8AAAAcJbTMyA+J8KjJ6yt4MOnztwJeLw8Vzatp3Synba7Vlfv80nXzS2Pl7WeY6lMWrZVV+t57t2PAAAAkHM4A6Jm5OS1liHRM4dEbKRsul580r0n8BBvK7funhP6M9rT2n6uXkEIAAAAznJpAGJUKQhRGl5Qq2fPtuP607bszYDYs+436/zITQIab0cQAgAAgCMunYRyz0nyGVf592z/zBPtlW9vGQ/B2DaBBwAAAM4Rtm37OXqS2TMJZGl4RW1CxNKyVDrXQWtyyVaAoDQRY+uxVptLE0Dm2tizLK2zd71cO3rqAAAAgD1CCNcEIPaWAQAAAJ4nhHDOEIxWVoHgAwAAALzbaXNA1AIMgg8AAADwbpdOQgkAAACwbQIQAAAAwBeEbduMjwAAAAAu9X/pLOwtfoCybwAAAABJRU5ErkJggg==')
