# Supplementary material for: Identification and functional analysis of non-coding regulatory small RNA FenSr3 in Bacillus amyloliquefaciens LPB-18
Source: PeerJ. 2023 May 15;11:e15236. doi: 10.7717/peerj.15236 (PMC10194069; doi:10.7717/peerj.15236)
Supplement: Supplemental Information 4 [file peerj-11-15236-s004.zip › KO/CK-vs-T1_map/map00430.js]

getPicJson('data:image/png;base64,iVBORw0KGgoAAAANSUhEUgAAAtUAAAJQCAYAAABBzpgAAAAACXBIWXMAAAsTAAALEwEAmpwYAAAgAElEQVR4nO3d7ZKkKNsuUH3jOf9Tzv1jtjM2DQiCCrpWREdXZfqtlV6Jt7guy/JbAACA0/63LMvy+8nVAABwxrquy/89vRAAADA7oRoAABoJ1QAA0EioBgCARkI1AAA0EqoBAKCRUA0AAI2EagAAaCRUAwBAI6EaAAAaCdUAANBIqAYAgEZCNQAANBKqAQCgkVANAACNhGoAAGgkVAMAQCOhGgAAGgnVAADQSKgGAIBGQjUAADQSqgEAoJFQDQAAjYRqAABoJFQDAEAjoRoAABoJ1QAA0EioBgCARkI1AAA0EqoBAKCRUA0AAI2EagAAaCRUAwBAI6EaAAAaCdUAANBIqAYAgEZCNQAANBKqAQCgkVANAACNhGoAAGgkVAMAQCOhGgAAGgnVAADQ6H9PL8CRdV2fXgSAYfx+v6cXAYAILdUAANBo+JbqjdYZ4MtctQMYm5ZqAABoJFQDAEAjoRoAABoJ1QAA0EioBgCARkI1AAA0mqZLvZxcV1NhV3zrukZfiw1f0oXV0bS232NdApZ2kXWmO8Hcep5dltrlKNmu+220H+7s8oTj5fbP0fTeeqyk1qFlfj23a+2y5Y6to/GPjsvU8Vk6TQC+4zUt1b/f79+T2f7n0nH3/8deD3/e/qVO8Klp1k6/p9Zlqe0nt2S7poY7szxbCDpa5q8fK7XDls6v13bN7bujfVy7LVPTPRuSBWqA73pFqE6dyFItZE88ROHsPM+cpI/Ws2VZ7tp2sdbMM8OXBqQvHitHwbVmfnds19J93EPNfGqPVQDe6RWhega1J/4rw1xLCLkqaD4VYEc00rEywvyeIigDUOMVNdUl9q1JW2g52wq8V3tp+Gi+rYGldD1btsGZZaod/slA85VjpXQ+veZXsl2fCuz7LzJHpSNPH58AjOkzobqX7WR69sR6dFLeT/9qdwWE2PRTtc655WkJqU+Y8Vh5+thMlYvcIVy/0i8aox+HANzjU6G6ZxhoCaQl47acqGvWc6aWtzuX8SvHyhl3HZtPaf0yBMA3fSJUp06OT540r6ghPrueNcvy9qDxlWMlNv0r12+E7Xp0FaR0OWb6IgrAfdyo+P/FgkvPMJoav8RdpSAlyzFqkLizZ4a3HitnttWdLc8t+7h0mBoj/z0AcL91WZbfyCeG2vrGTaz+cz+NXq+HyxgOd9SdW0kXY2fXPXz9aJpHy9ISuK7a9rl55oZ3rMSXu7ZuOnejYc12LZ1+bLzSaeaWJ7ZtS5b/aJieaj4LAbjXuq7vCtUAb+WzEGBc67oq/wAAgFZCNQAANBKqAQCgkVANAACNhGoAAGg0zcNfZngSGwAA36SlGgAAGg3fUq1PVgAARqelGgAAGgnVAADQSKgGAIBGQjUAADQSqgEAoJFQDQAAjYRqAABoJFQDAEAjoRoAABoJ1QAA0EioBgCARkI1AAA0EqoBAKCRUA0AAI2EagAAaCRUAwBAI6EaAAAaCdUAANBIqAYAgEZCNQAANBKqAQCgkVANAACNhGoAAGgkVAMAQCOhGgAAGgnVAADQSKgGAIBGQjUAADQSqgEAoJFQDQAAjYRqAABoJFQDAEAjoRoAABoJ1QAA0Oh/Ty/AndZ1fXoRXu33+z29CAAAj3h9qN4HaaHvWrY1APBVrw7V67oKdzfab2vbHgD4kleG6q3FVKh7zu/3sx8AgM947Y2Kgtzz7AMA4CteF6qVHYxl32INAPBWrwrVAvWYBGsA4O1eFaoBAOAJnw/V67r++2/7fXR3L2NsfvttBgDwda/p/eNM6Uc4ziwh8e4Sl9j8lHQAAPznsy3VsRCuHhsAgDM+G6pTtmAdKwuJ/b7JlZCE48bGyU0jN0ztPHPzr13PGlq2AYA3E6oTtnAd+39r5Y494GR7bx9Kt2FTr+emEU5v35peO8+92Pz3r4XzSI0DAMCLaqqvti8XyYXK0hKS0mmUTO9M2cpRMD6apmANAPAfLdWBfVAsaeVtmU/rNFo8PX8AgDf5bKiOBWYPj/mPVmgAgHLrsiy/NwTJs4E4bJkunfZR6cS+Bjo1j7PTaJlnbh1S9d2x98PxSvjSAgC80bquQvXT0/4S2xEAeKN1Xb9b/lFKEAQA4IhQnbDvzu7MeC3jqGcGAJiLUJ2Q6xmjpSu6knG0jAMAzEWohgvFnlA5olGXCwBm8dlQXfJI8HC4/fslj+4ueQz40Ti5x4YrGRlbyZMta6d3FVdHAKDNZ0N1ySPBc48SD8cPQ9PRY8BLuqfLPTY8t9w8L1aPL7gCwHt9NlRvjh4JfnTj4T7YpqbbIgzzsekLa/PYfymKXYHI/b7/fz/MXupKR2zc1DCpUpUzN+ECwFd8PlQf2bcsx1z5uO99i7Yw8y7hFY/9/7krFLkrJLkrK7krG0dXQlLTBgD+I1QXeiJIpFqpZ6S/77xw+5Ts+/DLVu4LWO2VjTNXbQDgy/739AL0sm/hKxG2wKV+ToWbo1rqMOzslzF8PXd5PtbiWLLcjGm/f1LHbLivU/szdUzux+3JcQUAaa8J1bVKa5RjQaLkBrTSIJQbtmR8tdVjigXm0i88taUWd3+R8sUNAP62Lsvye8sJ0sl+XF/dN7ErE7FhYqUf4TipqxapcUPhlZejwJ4a/mg/zlwi8sVjFIB267q+K1Qvy3fD28jsk7y3bZ9Z12fW5Qbgeeu6vu9GRb0TjEVQybN9AOAdXheqN4L18wTGtH3XdgDA/F55o6KeMJ5n2+eluqxLvZdz1IUeAHC9V4bqTcmjwOnjqidKflHJzY3hsOHNiqN9qcktT6orwNQXj1xXgrnXa7YrANR6dahelnyLIP0IKdfItV6n3gufnPi03N9brI/33O+l0449Yv1M94YAUOr1oTrGyZTZ5AJ0zEg37OaWpaarvth0clejRll/AL7hk6GacrUteoLMtb6yP55qSX56e/nCDzAvoZqkmoBx9iY7/nP04JYzZgymTwbbp49ff0cA8xKqyYo9bjukPvU6JTcqvu2+gSt675mlHCT3tEwAxvbafqppUxpoBOr+fr/fv/+OhluW+E15+/f5x36bjr5ttmWd4YsAAP/QUs1pAnVfZ7blvqeP1ml9gWMWgKtMEaq/1Fozwgk/DB4lJSA8Z/T9sv39hv1R71tic/3Jx4YNW+lTfV2H446+rUL+9gDmMWyo/uqDGmZZbyd6SsWOk5oyjNywLa8BQE9DhuovB7ZRH1ChxQye4W8PYA5DhepZL9Fe5YnL1rnL8QAAxA0VqpdFoA7d3QNAuP21kHGGL2UAfM0woVp4S3P5l5k4TgH4oiH6qRYYj+mzFgBgXEOEagAAmNl0oXp70EXshrrYQzB6zjP1HgAA3/Z4qK4p/diGTT3Ct2Y6NcPkpqtsBQCAx0N1qVj4FmgBABjBNKE6JRWswxKRsFwkVzaS66v5aLzUa7Hp1ZaruFkRAGBMU4fqWIjd7MN27Oft/31JSfiglVSfzbEHsqRKU8L57AN2qoylVc/puRoAAHBsmH6qz+jRf3NNqG2dT6hn+NWCDQDwnKlDdQ/7UH53MO3RCpxqNQcA4D7TlH+8uZ74zHptZS9bCclV3rrNAQB6mqql+qgbvaN65bBVunSYcLr7ecWG2y9XatxUbXaJkvGOwnCsHhwAgHPWZVl+TwYqga5OKti3huRUUE9Ny35rV9oXek1/7CXlQPbbfPy9AYxtXde5Wqr5Uyw4nT3xhq3oXCvczqVfXkquQBxdeQEA+pumpvoqZx5tnurX+km9uud7c+36SFq//Nw9LgCQ94lQnQuJZ4LGyE927HHjomB9r1wLcmpfpB5uFA4T/p97IFI4bccAAJT7RKimnmB9j5JtvO2LVA12LpDH/t//nHsokWMAAMpNE6pTLWtHj/4ueSx57vWjVrvUY8mPWgSFFZalvGznqpA70lUWAJjZNKE61rJW8ujvkseSp14vabVLPaq8ZrlHJXDdb9TSi1GXCwBGMV3vH0eXvWt7R8hN64xYsA6nL6ySUtql4d1GWAYAGNl0ofrI0ck/1c9zz3m3dm/H+53pezocLna1JfVzeAUmfC823NFylSzvbPzNAnDW60L15okWvlRpSe/p30nIuEbpdj0armb/5IbtfSVlxuNm5i8DADzv8VC9BdCSFubt/9jDLMJWttRl9FQtdax1LvV67sbDcP6lyw0AwLweD9WlSmuUYwG1pF/po27JSoYtGV9tNctS/ojyo/HPjuvYA4C+pgnVPEMAu0bpFZqj8c+Oy9hyD/NZFvsQYERDdKk3Q/dyT7sr3O67Tgv72raP6CV3LJUcZy3DOJ4BuMIwLdWtLXdvdvd2Sc1LCHnOUblHqpY//LsKX48NUzK/Fk8H6hk+Y3INDTMsP8AXDdFSvSe4/emJQJ269Oxk/oyjXmVyDz3K3cCbGubqXmxySo6x1mF8xgBwhWFaqpfl75P819kOLMtxeVRrq+aZhyid9fTTRH3GAHCVoUL15uqnHo6q5oEgV1KK86zwhrSjBxZd8UCjq8o+RjmmZjjGY5+DIy8vwNcNGaqX5d7Ws1GMesIcPXy8yWjbutfyjLZeANDbsKE6xkmZt4g9QGhZ0v2ilz6CPPV+7PXUMLmHKLUI11XQPnbVvgCgv6lCNfd56mQ+89WIXo8MPzN8j8eZX/lgotQTTp/y9PwBeB+hmuHMGHZm/jLwtFhreqyLv9ZhZn14in78AeYgVJPkZM5VUq3iqbDbY5iZgnRo5mUH+AqhmqzYA0H2vzvZ93Wm5OaLPeXMyL4FeDehmiKxQLA96tlJvr/SUgX7ZT5X7tvYtGcre3HsArNal2X5+QA778wJK9cP8RVap59rYet9M2NqWY+CRGmAiE0n9Vo4ndy0e3Y9l5Jaxjv2S42ZS4au/jssnW/Lvi09xnsShIGvW9dVS3Wr2lAcu7mqRcm8e5zscnWsV4eo3PRTXcOlfi+Zdmq83LTvkHvUeGiEpxZSbpZ9C0CaUH2jWBB7ywnyynXIbaOarv9ST6jr9dS6u/Zj7Zc45nHHl7XYlbJQ6u8qdwUndsUo9vvRz6n3jr7oAjxNqB5Aqryg9PezJ7OeJ6me5R+9pnP3Cffu8o8SQsc4eu/blnnt/z7C38O67e3n1JWg2Pjhz0dhOvUZtn8vthzKToCRCNUDyZ3scied2pPZmZNU7vXRjLhMLY5uZhttv8y8/Uf6Itayb3P3CJTMp2U7nLn6lpvfaMc3QIpQPbBcy1BunCO1J6lYa9J+nNFainq2Yu2/eNyttJxlxP0y2jFR4s59/PS+rb0XpEasAaC3GY8v4P2E6gvF6g9Tw6UuxYbjH51Uryrf2J/ke8xvBjOUkHxxv8xqpn07S1nFLMsJfINQfZHcTYmx1ufS6ZW2mp492eTG+1Id4x2tban5LktdcPrSfvma2n2bu88inEautTosGwtf27++n3fsMyr3ejjMflnD92LDOd6BkQjVjWIngWUp7w4rd0JL1UWWnMxiJ9Rw+P3PI5+kUkEhdRLe5IbNBY7YNEv2Wy+j7w/Glfo8uXpapTXZJVfESt7zdwGMSKhudObDvec4RyezN5ykcif3kuXODdsSHK4UayUfeR/VyrW8lrTKHg2T2m5v3Z5nuLIB0JdQPSAnOzaj3YDYw1FPFC3jb+/HSqzOll69Te44SpWKAHBMqB7IW0ITfzvqXaV2Wm89RkruGTga5q3bppfSq1cA1BGqB+KE9o+39EHbq9TgTV+2nuyiEACuJFQzlDcEx2Vpb01+Y+3vm1vYAUCohgu0Buq3hc+n1inWBzwAXEGohoG8LUzvhYH26qB99BClN29rAO4nVAOXS/WtfpVYn+Z3zRuAb/q/pxcA3kJpwTmxp+zFWrVLh9n/H44nUANwFS3VwO1SDx4qefDO0TAjPLwHgO/RUg0daAEFgG8TqgEAoJHyD6A79eUAfI1QDXSlDAaAL1L+AQAAjYRqAABoJFQDAEAjoRoAABoJ1QAA0Eiohg70eAEA3yZUAwBAI6EaAAAaefgLdLCuqxIQ6Gjmp3L6LIBvEqoBGNKM4XTmLwNAG+UfAADQSKgGAIBGyj8AYDKxMpMZy2XgTYRqAKazD5WpMHnnMC226ZdOOzb8uq7FN0yXrk843H76tct8lTuXww3pHBGqAZhKGG5iYefOYXqpCfjh+1voPVq+muAdrndsfrXT6e1oOXrOX6DmiJpqAKZSEm7uHOYKW0COSS1TbUt37v1YaAfytFQznFm7pOqx3E5c0N/Ml+17lzfsyzdqp1nSeh77OVc2Eg4fW75YGcrRMu3Hq5l/7ufUe7EW/VmPN9oI1Qzh6prFWdgOvM3TX5KfmP8V8+z9xSAWCI/mvx83Nq3Uz6mg/Pv9/ipbiY0bTqd02Wvmn1r2VCAPlzk3L75DqOZxPnz+c1ftJtyh5RguDaZH8ygNOSXLWro+teucW9fYtFLLceUXiNoQnptG6r3YzzFnl6O0Djy1XCXvPf0lkmcJ1TzGZbK8sNUEZnLHl8Je8+gZqHvJ1U3Hbkhs+ay46wpZqqSjREmoP1qPlvmX8ln9bUI1j/IBlHemZQWednegbm0RP5rOXZf1S6e7D9Znxl+WP9cjVc4x2+fzSMs74/aj3bosy8+Op0aPDwsfOHVGbEnjbzN/Aep57Fz9GRHbzmHozQXO1DAl0wmnVbPcT6ttkT7ahuHrseFTNwbG5Oqb9/M9Wo7YOuSWsWa5ziwz37Cuq1BNvdaTxsgnnZH1qAnlWrPug57LfWdJxohmXe5Z2L6Mal1X/VQD0IfAw5UcX4xOqGZoW93gdknt6svrT12+j9VHAlD3CHZ4khsVuVVtv6ip2rmr5v3Uh7YbEpndFaHH3wTLoj6ZeQjVDCl2ghY8eYvWrsF6T6fVFYFakAJmI1Qzldid2mHYzv2eejpW+Hv4c01/sEfTPdu37KzdXPGnoy+GsWPkzEMmSqcDQB9qqplS2L/q/v8tPOwDRDjcfphYsE11qxUbby833dpp8U69gu0opUzCOsA/hGpe4UwLcMnNgakWwqM+S2v7thVK2KSurLQQfAGup/yDqYRPAUvVXm/D7n8PnQ0ZpTWuWp85q2epz5XHobAO8B8t1QwpVhJRegKvfaLV2dAhNHOV3NP8al1VYiRQA/xJSzXDit1wmBomfC8VrI9qnvf/74ff/5wL7eEyl04rNgzfVHI1BoDxCNUM7UyYKC33OPo99V7rDWI104IRCfoAf1P+wdSc3JlN6umgYdeLsafIxa6CpKazn0bPvxN/cwBxWqqZUmnddG64lnAgWHBWyZWUHsM4PgHupaWaKYX9UO+VPkWuJXQILHyRL5MAaUI1AIcEaoA85R8MKfVo76OHvOQemlHyiPLYa7Fl2L8eGyY2D75BV4sA3yRUM6T9zVqp8BoL27ku9sJHmKcCeDhMbtzUMLkvArzXVfv56WPo6fkDzECoZmhHN2aVtgpeXT/dsmwwMoEaoIxQzdRGPtmPvGwAQF9uVOQVRm4VHnnZIEcrNUA5LdUMKVbvXPPI8PD92I2GseH20yoZN5xOybLBDARqgDpCNUPKPUL8qM46937pI8xrxi2dNwDwXso/APiDVmqAekI1n7J1f9cyjhpp3kygBjhHqOZ1cqH3TFg4UwYCAHyLUA3AsixaqQFaCNUMaV9ykSu9SJVmhK/FWq9jr2+vpVq7Y/MLl7VkuWE0AjVAG6GaIcW6p0t1kxfrvi71+PJN7nHlseHD5QqHr1luAOB9dKnH0FofU14SjlvEgnU4fa1/jE4rNUA7oZqpHQWB1INbes7bQ16AFj5D4B2Eal7hiZa2VGnJ1fODnhxX44g92fVouL079qPjBdLUVHOr0gB6dLNfrGY5Nv5+mNh4+3FTr+duQswNm1puGIWANK7cDdP7z6xY+Vnv5YjNG/iblmqG1Osx5aXDnBm2ZHy11UCL0tIQny/wPKEa4IOeKpninNz+il0tC3tFCktLwvdivSjFrvDF3o+9tp8ufIVQze182NazvejpyXsQ+NvZp8CmejaKBehU6N0H5lRXpGGJ3H6Y/bLsx4lNF95OqOYRPmzL2U7MTM8W55Rsr1TPRrnP11yJWs8rCfY3XyRU8yiBMc/2obc7jynHb52z26rXNravoI3eP3jMnd3RzUggobe7jqlUrzzE9erBI1UDHRumZDpAHS3VPO7qpx7OQtdVzE6pxz1iXXcuS/yztPQmxNgwqWnEQntquuHP8Gbrsiw/Bzs17mzt+pLWberE9V499u3Vx4fjD/iydV21VDMuJ2jo48rAq3Ua4B9qqqGDr7Wqw7L8WToA8HVaqgFe7IpWaq3TAH8TqgFe6qpALUwD/E2oBuCQ1mmAPKEa4IV6tihrnQY4JlQDXc180+ZbgmOvEKx1GqCcUA10N2MIm/nLwBW0TgPUEaoBXqQ1DGudBjhHqAZ4iZZALUzXy13dmH07ulIB9YRqmFTshL5/zQmRUgLUedt222/DN5QSOR6gnlAN3C4X4koCXsswM3zxOPOF6Uww1jrdJrXdbE/4JqEaOnASLZdrxStp4WsZRovsf2yL64VfWva/537ev7Yffz+NcNyj31PLkGtpTy1bav3g6/7v6QUAzsmdyGY9yZUsd+swb7g0H6oJyOu6CtQ32LZxLNimft4H6m3c/fj718NxY//nlmE/rzDIHy1bav3g67RUA7eJtcLdKdYqN6LcNgqXuzZQj7zeb3LmOK/ZNyXlU6XH0dkvqsI0/Emoho7Ohpazl1FjJ81RQ9NIgS52KfvNUiUAMa3b5EvbNefOGxdTx/PVy2A/w5+EaoYyc8tH6wkmdfn1DQSteiVfmFpu2Lyq1wr7+R4j/U2NtCzwJKGa4cz44Zy6sadWLNwcTWeWMB4GNifiNkfbL3dM6LWir7DOeFn+/lKUqkEuGSY2zXBfxVqrS+YV+7l0+Bk+d0p8uTGHvoRq6Cx2B/3ZabROZxQtdcBXeHr+pc4Elx7Hy9leK1LL/fZeI2q/pLTcbHumRKz0/drlesv+W5Y512XmLwNvpfcPqrnbu8y+xSn8t1e6Ld+6zWMtY7ltdHaY/faf8QS6l1qHWO8QZ6d91BvE/udcrxR6jbjHG45rmJ2WarhYTfnGXk1r3mwn06OQVjp8zTCzbaOU1A1py9JnHXv3WqHXiGu9rdUfZiZUc8pTvSe03JjVMn5NjfNZZ3vxiAUUJ9ix9CoFiv3e++/wjl4rHJ9xLcfJHZ9RvMuZ4835Jk+oZholJ/jcMGfHj9WDjvIhEvtQfEuJwxvVBp/cCewNLZSO07jS48Tf/31K9klJw8iZz4Cr96XjrR+hmtNmu/u75LL2SHWeR9v2qBeAJz/oRtmGIzuzf/f7tce+7d1rRaqW/a29Rtwhta1G/vt/m5KGldTNuLXTCYe/m+OtjVBNk7tazcKT8dlhZpTbtrn64qe2gw/WOqnwHL62/d7zBFbbw0RNTxK59xwj9Y5uGt174+fgk3rd1zLTce94O0eoposrazBb66jvcvWHypl19EE3j3D/lpzA7N/vqfkccHw8o8c5q7SRaMTzzpcJ1XTV+scXfkDMEqiXpU+/wL2nO8J2wf6lTO/jxPFR5u4vHyVBuXTfjXje+TKhmuGVBO0zYXx0LTexPNlCNXPr2J3HzOzHJ/coac2Mvc41epxbwnsMek+/heOtjVDN0Eo+cEb7UGpRs9yp+toRbgKbcfvfdWKouXTvBPZNpfW5o/79v9Vd55a7G4kcb/0I1UyrtjQk1tNByTBhXdsVHx5np7n/oOsxPa5Ruz+cwL6p5ThpmQ7HYr3YHA13xp2NRI63/oRqplJ6I1eP4VPDjGbkZaNO7MucExg5jofr5W4Mrmncyf0tz3KFdYZlfJJQDTCAktKmcHggrmf4K+0qMjXs/oty7TyE2LkI1cDtWi+f1jw0IVY+Eb7+pNzDFs6chAGlUjxDqGY4WuDe7egBPi3jb+/HLqvWPs3sDqVfIJZFOIAaJfXP0JtQzVDe+uF3poU0HOcLJ4eShx0cDTPDNjoKyl/Y13CH0s9OjTn0IFTDDWpDcarXh7POhrTe4a70KWFvdvaJeL2PCdh785e4o8/ft6377I0OOaM3OAjVMJjUDWuzh6jRPwyvVlrGUbqdvrwt6U+Z0bvEyl9mP4csy/jHp1ANk4h9MMb60E79HvtwzfWBXDpeiacCda6/8aeWo3S4s913wRlvr0H+SgndsuhJ5En/9/QCAHXC7pnC0Pj7/aJ9b4cnzVjg3r9WMl6Nrc/lXJ+vPaVa/Eu6t+q5DF85kfMOb7gqRl7Y/334uZz6ef9aeIzEPt9Lfk8tw/71kuXMrd+dhGqYXKrW9qjLuViLdknPGmc+rLYwe1eozbX43hVyY19wSoaHpwnW75VrQEn9HPaglGuUCcc9avyJXSHdn4+OljMcprXxp5XyD3hYGG5zw8U+mPZKyzTC10vr7q4IfbF5x74olA6Ta724ah16zye3D4Rv7vClcokvORM2a46B1LClpXipgF8zvye/EArV8KBUMM6FypLplX5wnj1ptp5sj1pGSoePDfNkPeFT2xOgRGkDSg+pL2ZXL8OTn6VCNdwg1XqaC4BHLdi5D6zYOEd102HtWq6WWgD8U8t2yV1xyA3TU+zE9vZ9XHqFKBy2ZPgzyzHi9tZaTa2RjpcnlmVdluU3ygYA6oz0AbYZcZlKPNXKXDL+Hdv07NWRO5bl6unn5nfU0nbF8pwdpte8rpjvCN60LiVSXxxTXxJLSv+Oppkqx0g1/qTmtZ/eUWt2avjbA/W6aqmGWY18gvjCTU69aqdH3YdvVrrNU/tHCy4zqC2FO1vDXDpuzfAttdXKP4BiI18uXpZxl6unLwWqWC8xoVi5Uq6kJNeqFLsRdeRjPrUuta2EJdPKbZNw+DdsW+b3pc/KZdGlHkxnq2/mfuvar9/pEU822/qFd+qn/o/V3W9S4+3fP6rzD6c94hWQo/WKheLcNsn9XHKfwz5Qz75t6cTwNpwAAB66SURBVG/7+756+j0/K2eipRqgQM8TxKgnm5JlKrmxMjbdMOztXy+Z51V67Iu7y0Fy222kbct4rv4CVfu3MOpn4VlCNUCGy+PXhcZYGUJq/leI3bB45Tx73URVst2e3rbwRco/ABJiZQ29pvk1PYJ5zxa2VF1xWJ4Rm2eq95Cj5bvieOpFi/V77Es8cuUe4ev7so3c663TD98PX5v5WNSlHkDgytbpM8Hy6iBe2kJb2rKbuhkvth6xYXM34fWQu4myZPiamwtTw+eGq9kmMWemk1r/N30JfNO6HEnV2ofvxcqy9sOH46WOm5rp1/48i3XVpR7AH678MB/1RHF2mVLj1bxe8lrvbVY7vdzwRzcX7qWCS8n8zmyTJ7Yt4yg9bo+krrDUTP8rNf5CNcByfe30qIG61OzLD9TrdbXoKzX+aqqBzxu51vVpX+0a6wpba51tyh16tPrmwvTVvfLMSEs1fMSsH1LLcm3r8ZXT389n1gCVqoGuvXx8NN23OFrXt64348nV0Mfql4/uA8iVdNROP/Z+r95xniRUw4fM+EF11ZeBmYPuCGpubgyHeWtL7ZfWlTkc1UEffeE7Om57T3/2vxPlH8Cn3B1yvhCoUt1g5Vq49u+/wZfWFYgTqoHPuLt2+guBei8Wrmt7CJnZl9aVccX6f55p+jNT/gG83ux1eimjntS+9mWi1Kj7a89+m9/V+9AxkiZUw8eV1MaefTjI0TxjN8MczaPWUwHv6v6ul+WZk9ubu8O62gzb561fQOEOQjWPGOHEXHvyuOJk09IrQo/lKXkYRekDK0pb4Urm0cNbw8GIrcBnvmjN0Gpb6w3rGvbIAJRTU81j9rWtT/QR3POpapuak+c+9O3XPzeNfR+3PZx9KtvZ4XIn6p7B4+l+p68KJCMFnfC4TQ2zLH/v2zd+4XnbupY+AQ/4j5ZqHvH1G3qO+v2MtQ6PoCXUhX2Vxrpaag2NIwSYtwfqM19Ga25gnNmX1hX4m1DNkFIdyoehLPy5pAP78PXtvdr63tJO71PTyH2xGPHu6h7LEuvwf2+/H1umzVi+tF/etK5aq6GOUM1wSp60FP68D9Sx+t9Y0E0NU1tnHC5jLDTecdNaj+mUXso/uy4trdxXTbunK/fzCOvXYoSrCHf50roC/xGqGc6Z1pGak1esdbRW6TK2Bt6SOuvaGxtT740cAEZeNgBYFjcqMqCnbzIrUbqMuZu5UiE31SPIlS3dJeH9DqOH+5yZl/1q++Pq6WPsal9aV+BPWqr5nCfCTzjPoxsSS27k7FXjnJpWrEY9tgy5mvL976l695L69dEJ1ACsy7L8nAx4SslNhfv3SsogjqaZGi5Ws10yfGoasXmGUq3SV5g1+M2w3Fcv4wzbICX1Nzvr+uS8cV1nPvZCb1oXxrOuq5ZqnlXbtV7JB2LpuLnfS3rrODtMzfuMz4kagGVRUw0AAM20VMOHuHGqL63UeTP3OFPrS+sKxAnV8BFO6n0JSgDsCdUAXOLoyaVv8qV1BeLUVANUEpgACAnVAADQSKgGqKCVGoAYoRqgkEANQIpQDQAAjfT+AR8xcx/VI7QOa6UGIEeohg+ZMRTO/GUAgO9Q/gFwQCs1AEe0VANklAbqq1vUr5x+7MElV7l6O9V8+XnLPrMe5a6ahy/dLItQDc1iH9JnTuw+lOc34z5MhYw3rUvOW9bTejxHiRob5R8v0PoHPeoHwrqu0WVLvV76/tn5poZdln9OBNu//etH83h62x9tx9LXS1+Lvb7fFk9vj5CyDwBKCdU8FhqOAlRquY6Wt3V9SsdPtTDngvVIwXGUQB1+IQGAGQnVk9tCyShB7WtKg/9IYXqTC7E1ATc2bOl2GTlIa6UGoIaa6hfbt6TuA0L4836Y2PD74bb3Y/PIDRsOt/2eWpaj9Sl5PTX9cH1j6186/Z5GC92hq7/A5ULsE9um1/5O/e3khs1th9w0wu2UumrSum41XziO9mvJNnn6y81d61tzrJQsR+m0Wo+73Px6r1Prfui5PBASql8iFoS318IwtB829vp++FTATgX1WIiNDXcU9GPBNhYQcuOFyxTOM7WOpdOvUVJrfcUHfK8w+nSwmfXklzomS4aNvV87r9zrZ9WMf6bE6Oy8rnLX+tYcKyXLcddxl5tGz8+NHvuh5zaGGOUfL3BUWhAG7SOlHzL7EH40nZJlLC2RKC2tONsCVlO6Ufv6nbXD+y8TLfN04jmvR+tm6bRKS25a9Zpez8+iK921vj3X9c7jbj+tmtdr9dg+IxxPvJuW6okdtejeOf+jD86agFv7IVyzvrGW97PTD1v2NyXlIj1bDmN6HwfhMgra/cSuJPWaZunrV7i6XGg0s61vz+MudTWvx1W+WrPtB95FSzWXiX2oXflBd/WHaK41fAvXZ05QvVuve5/A9q3d+9KZnr4e0mPlWDP72v6cdX17H3ep6dx1XM+6H3gPLdWTStUr71/L1TTvh4/9HKuV3oQ1yeF4YbDMtYakPtRz0z2a39F6x1qra6YfGulDvOakkttOqXrc2LxKjsX9a7XL+Ra5dX7Ttvjavr1ifXvXIjvu2oeHEkL1pEpqgXO/19Yz1nwon32tV81o7XRrp/8WuX1SUrqSG7b0tZL33uBrJ/CvlQv1XN+7AvUble6Ho8aCzZe2HX0I1XzO1040PCt1xeSO+ZW83lvqatRb9VzfnsfK3cddbj53zL90Pxxtlzcfq1xPTTWfEbup8E3evG6z2pfBxFrRluXPG15TN72G04pN5y4ty1G7Pqlh7nTX+uaOlVp3Hne5afT8zO2xH0q2C7RYl2X5ORHD/I5OXjOfNGb4jJr1S01sud+0Lj2HH0UswFqP58y63PS1rqvyD/gKH/oAcB3lHwAA0EhLNUAnM5fYhN60LjlvWU/rAc9TUw0voa7vvd6yb9+yHiXesq5vWY9lede6MB411R/xhW/+PigBgCcJ1S/1tQ7sv7a+AMBYhOoX+uIlrjd0y1QrdgXClwsAeIZQ/SL7Tv2/bHuowfYzAMDVdKn3MkLkP76wHXLr+IX1B4CRCNUv8ZWShxr7FmsAgCsJ1S8gUKcJ1gDAHdRUw8RiXxp8wWIUbqYFvkSo/pCa8BW70c/JEAAgTvnH5EpLP7bhtn9HwmH24zOW/T6xfwDgGUL1R7WEL8ENKKGHGuBLhOqPSN2wt67rv6/vfw6HCf8v+XkUX7hZUUABgGcJ1R+yhctUbXQqmG2vh/+nftYbyTNsc0YUOy4dq8AbuVHxY+4IvrOeMGf9MhBrhS9dD0+eBIA+hGo+bfaykFQvLbkvCLOvM/PZl2D5Age8lfKPjxCk/rQPnrP2apIKKfurEeHwjgMAuIaW6g/J1VLv38v9vK+rLhluNG9rLcvVwY940yjnjfx3xTv57IA6QvVHHJ2Mz5ysZzvB1wTqmpNJ6gE5d4zXy10nz9mOGfqx74G3E6r5jFhZxFGPJ2fncdd4NdPOBee7Ao/W1vO2qw9Pb78zT1ZtuZl2NrEreLVf5EfYNtuxprUayqmppsmZOt1wnLs/tPd11LPXGaeWPRVinj5ZO0m/S8nfzz5Y7o/BNx4HZ9Z19s8g4D9CNYd6t3Cmbqx7wj5czyZ3Q+L+/dh4TwbsWbf3CEb9Inj04KjSm2ln9pYbh496DwLSlH/AMsbl1jNSIat0fZ4O1rNu9yeFIW2kbRgrYSi5mfYtjtZ15PUd8XiC2QjVH7H/wNyHmTDYhB+s+x4kjk7mqT6TN7EP69T89stastxfNut2EKzbvLG19+1Kv0g8sU/9HUI7ofoj9i0lqbAaC625MHv0cyywxy6NHgX3o+WGL7v7b2CEG15nNtKNw0Bfaqo/JuyfOnR0ibK13ODIUV1iz3kBfeRq9Gtupp3dbDcOA31pqeYPRx/ysdbk3vNW2wfjK/n7DK80bd74N352Xc/2Vw+MR6gm6onSirDkpPd0gXa1f0tXX90ayaw3DgN9CNWTK60tTtUtx+qgt+mG48cCb+wBAfu7/mOv75cltnypYY9quYExfelv9EvrCvxJqP6I0hrl2AmhpF/pkkubR8OWjP+F2uqaVq6jHleOxgcA+nCjIgxkf0WgtGY1NX74vnpNALiOUP0Cb3yIQi+zl4e0LPvM6821trrf2s+NXO8WZz+D7vzsOrPe4Thh2ZrPXmAjVL+EYP23GQN1aj+GJ/XUMOH/sddi0+RbYlcyekzv7nHPzqt0nuGVo7OlVVf+nfkbhnEI1S/jA/YfMwbqTawHgZJa8jAwxMZJPdwHjsRuSn6z1MOqAFKE6hcRkv4xc6De3LEvtVRzlfDYKimfSA0Tm96Tcg+5OXuVKLd9UvMonTZwH6H6hfYtnWdrJ2cSrufsgfouNTdEwuboy17sKkhJ152pYUa6qpL7PD3qUSl3lSi27iXbwRUoGIsu9V4qFpTe+iH7plD4xJcCX0QoVfIZkgt0Z3q0KZ3vHUqfC1AyjdR7sZ+PxtsbZVvBFwnVHyI4zSFXS526NBz+HGvh2v+ce9AP3xY7/mJBMhUuw+OthzuO0dTf3RXzObN9Ssfz9wzPEaphIEcnxF4PzqmdFt8w+lWLq5YvdVPi6NsjZ+Zlh1mty7L8ZvrD+8KlrZn2B7Rw4i/TezvVlGekWq73r+V+j83j6HM8vJLS66rKmbKUXDd6R9tmez1WO52SW/eaafc6Xt70N/qmdWE867rOEarvuiw3iq+tL9/lJBdXEjrhDm/6G33TujCedV3HL//44h9B2BLytfUHAJjNsKHaTVT/cEMZAMD4hu6nWoj8h+0A35L7m/d5wF1cKYU6Q4Zqf8h/05k/AMC4hgvVAnWaYA3fEfscbPlsfPuTVenLuRjqDVtTDUAbIRrgPtOG6tjJwrdqSs0cNr52nH95X529UXnmbcaz3BgP5w0VqmsuN8WedvXk5SqXyuYz4/76aliyr8adJ+8gTEO7oUI1ANcSvIkRpqHdK0N1ySNzSx+tG3v0a+qxsPvW6qu+9cda6GFWjudjNdum9DHYAPQ3faiOPdI7PFGHv293wacCc+pEH5vO7/dLvh7+fLcZw0pLrbzLl+e2Qev9Cbb7dc7um5JwDV8y4/mQ+Uwfqkv+SFIB+Wi6sYBd2q3dUyezmU+isXAWfgFKjXPl8oTLVDvMNtzR+yXTKVWzXOEwR9s8nH6rs63VvfZP6z7sve/C6dbuG+BP/ma4y/ShOuWqy8qxFu7U/O+UOgHPItXaue3H2E2pVy/P0U2wpTfKHi3r1TfcprZt7Tbfj9Nb7d9rr/3Tug+vOlmf2Tex8eHrBGruNNzDX0bSI5jfEf72ZSgzSy1/rKXuqWWpHaZmuKvFtl3JNk+N29s+MJYMe9cwR8Nd+UXjzLII1PAPgZq7TdtSHbs5MJTqdi8cLyzpKJlmbNiwxnob/io186g50Z5tEe4xXg9PhIqWD++jWv7YvFpc3bo62rS26ZVs19rtcnTvxIgBd8RlgisI1Nxt2lDdEmBaXy957Y4/5lgZypnWrZJ53DVe6XRbS29GC4A1V0XOtpq27JMnS556fIm4eh6p/Xd2m5xdnhFL0wC+4tXlH1+59LO1jtdcPh9Rrm41dGe5y9FxFF6daJnHFfsut61qtvnRtJ7SY//02Ie91e6bvRH3E8DbvTJUt9whfyaUhuM8eWIeMRyUSLWwHZW47L9QXOGOL2a5UqSzSrbL2W1eOv07vPWLc8u+Caczwn4C+IJpyz9yWmonz4SacJwRTmAjLEOtVEv7UzcExurlR3emJrhlm5+ZZy8j7Z8r5t9j3/QYD4AyrwzVzGuUE//+htbYe7EvX+GNmmFrY6r7tqe/lI2yzWv02j8t+/COfTbjvgH4qmlD9f4yaK7FKrxcmjs5hiew2OtHJ9LU/PbLWrLcPKukbKJkmNxwJcPcpaSs4M5jtKTsJ6Vm/7TswyuujNRM12cGwFimrakOw+i+jjoMzmGYjY0ftlrFXt+/lioTSbVE1iw3vFXpMS4s/slnA8D4pm2p3hy1Jh2djErCcYtYsA6nL0DwpNiXydgw4dUV+inZB2emtSxlXTDWXI27Ws2Vw5r3z84XoNT0ofpIzU2LvVuDjspLeJbWv35iQeyo9CpVGrUfJzZ90lLlbympK3Ql4/ZaxqNlOnq99P0jrhYCrV4fqjdPtLClSkt6TPMOI9XQ7ofZhqtZvnBYX3D+kbvRLya23Utu6Nv/HexLsHK/7+f5ZrX7oEbLNN6+3QF6GypU1wSl3Ml7/3PuUmKuljrWapZ6PdYTQfhaSegIf36D0vU5+uJR2wJHfyXbvGUfve3Yf0LqMzS8QXr7OTZMSQ8npWUjLTeK5+Z1NF5uHXI3j5dOHyBmqFBdo7RGOfaBWNISlmupKx22ZPxRW09HqqFNtV6WhraR1mVGqZB2tC1rvkzZL/3EgmL4Wq68IvUFP/Z3lHotHD91teKoQSEVjmuWM3dF5Mz0AVKmDdU86+oa2hJHrWTk1VwZqJnmmQD+VVfsg2X5u5ehno6+0NZcraj5chy7qng0/5jUNimdPkDKcF3q1XzIfs0T4SS2P/YtQLHXYq1kJf+ftZ937vhxbNUrLW1a1/WP4zP2Wjj+JtZaHZsvY4j9/afs/y5bp1U77XDY2mOpZvoAyzJoS7VLwn97Ynu8qYZWOPtbSYtyablTy2sly/ZWvVv1R/jcvPtqxdXrPMI2BeYwZKje+DD7x93b4eka2tJSjpJlUo4wPvujr9TfT668IVZPnCrRik2npI47XMbYPHLTPZpfrpZ7vzy5bZKbPsCRYUO1m0T+Mfr6XxFaY62lqZuReE5r6DgaX6ip1+OLb8nwPa9WnF3mo+m0XhVx3AG11mVZfqN/eKTuVH+jWL3pU/MPW4Bir8XKP45e215PlY4chazU9GqWOzefrzrzRWWkS+9v+KKVWgdXXNrZXsCV1nUdt6V6L3WSeaOnP/RHrqHNDdN7eYB3cMUDuMsUoTrGB+S8tBjNI+zhY/s5NlzJlYdUt4pnp39UT5uaHt9h/wN3Ga5LPd4r1cUa4wrvbSi5sSvVxWGs+7TW6ae6b8xNDwCuMG1LNfMRpudVW3qTkuqXuGb6pUFZmAbgTkI1cIteZRmxEo/c/ADgDso/gEM9Wn2PaqavosUagDtoqQYO1T5s4+hGxVxJR+30Y+97eAcAdxOqgSI1D9s4051h7+kL0wDcSfkHAAA0EqqBpH0JxozTB4C7KP8Akq4uoVCiAcBbaKkGAIBGWqoB6GbmUh5XToAWQjVM5OrAcuX0nwoss4W8VHeEM5lxuWc7ToDxCNUwGYGlnm0GwNXUVAMAQCMt1QAT2p4aOWMrPHFnSn9iVzQcE/AMoRqAWxx9CSgNlTXT2U9rpnr1bVlL1nM/zLqu2e2T2jY10y8ZF75I+Qe8zHZSzdXk7odJDVcynW24tyhZl5LtUbLdethaq2dQst1+v9+//3LHZc10aqc/mtSxlArdsS8Q+3Fi2yYlHGY//lV6/A3CU7RUw4uELVSxFqvYMGemkxp3Vr0Cdcl262kfEEduOTwKsqXLfnY6I2+bErEW4ty6lhzPLdtk9u0JVxCq4UXOtD6dHWYb7i3BumRdegXD3nKtk1+W+zL49i+JMak6/P2XstQXtO31/fipUpDSspFwuNw8aoaBpwjV8GFudHuXEfbl6MF0xC9FmzuWLRacw9dSNz+GQTZ2VSY2TCwAx4bLzaNmGHiKUA3AUK4MR7MFsDM3bJZcccmN36Lmak7rlaHS6cBdhGp4qV4nzFnCx2hst3Nst/ISrVhPH0+XQqTKQ2KOlrF0Wl8/XhiH3j/ghQTqZx11aXZX7yCzqQlkNdOaRW3PGvtttT+mSrvTe0KuJ5Mrpg130lINL1NaY3gUOtQqnnO03b66HWO1tPvf9+/Hxs3V5MZ+T81/85b9ULseqZsLw1KL3M+xbglj9dn74Y/quMNljM0jV2N9ZltAb+uyLD8HIsyhNjgsS7p+MtULQO5GpXC81Am6drmvVDrvXE8GJb0d1Gy32uWe6UvNTMu6N+tyA2NY11VLNbxJLhSUtJjuW5FKpvOmEJJal5L1rd1uALyPmmoAAGikpRqArtwwBnyRUA2TEVjq2Wb3UeYCfJVQDRO5MrC89UatmdbprfsA4AvUVAMAQCMt1QADCktWZiph0doOfJFQDTCoGcPpTOEfoCflHwAA0EioBgCARkI1AAA0EqoBJnFUr9zy/rqu//47Gi83LMBXuVERYAJXB+r9TZH732OBOjUswJdpqQaYwFFwbXm/5j0BGiBOqAbgXzUtz1qpAf4jVAOwLEtdH9PqqQH+JFQDsCzLP6Udv9+vKDDXDAvwBUI1AAA00vsHfNRR12lqZQGgnFANMIHtC0+qS7uW90Ox98PpxIYF+DKhGmACqfC6vd76ful8hWiAODXV8FFn+y0GAP4mVAMAQCPlH/BhamTHprs6gHkI1QADit1sCMC4lH/Ax+3DmuAGAOcI1QAA0EioBgCARmqqAWUfANBIqIaPO3qiHgBwTPkHfNgWqH+/37//9q8DAGWEaviofaDeE6wBoJ5QDR+WKvNQ/gEAdYRqAABoJFQDAEAjoRo+LFU3rZ4aAOoI1fBRqRsSUzcwAgBp+qmGD/v9fsu6rn8Fa4H6WbErBfvX7B+A8QjV8HECGgC0U/4BMJjcFx1fggDGJFQDAEAjoRoAABoJ1fBSusWbW6zMQ+kHwLiEaiCpJJgL7wAgVMMrrev6b3d5zGvfMq2VGmBsQjV80NY39T50x37f/392GAD4AqEaXizWWr21Yu9bPvevhU9U3D958cwwtNFCDTAHD3+BlyoJtWGwPhpWjfUzBGuA8QnV8DJba/HRa6Gj9/fTyAVnAfA82w5gXso/4MNi4bhXS7MWawC+ZF2W5ad1BN5hH2Rjrcrha7Hyj9xrYVCO1VfHpsM5sS8mtus7+buBua3rKlQDjKj0iw/v0PIFKnVV6I7jpKS0DL5gXVflHwCjSYXnkpp23qO0e8p9Lzxhzz5XLFNs3oCaaoAhpcKKEPM9Z/p+d5zA/fT+ATAhrdXfU1pqEeupJ7z/IbzXInwvd7/E0fux1/bThbcSqgEmJJy8S49uKlN12bEAnQq9+8CceqjTvtwkDNr7ZdmPE5suvI1QDTCgVPjQQv0dteHzqJee2PRSdfux6bQQpPkCoRpgMGHr3kbvH+/XY9/2Oj4cZ1DHjYoAA9q3Ou5vVBN03umKXjtSNdCxYUqmA+TppxoAJpbrp/roRsWWh0SlbnbMTdeXQ97Kw18AAKCRh78AAEAHQjUAADQSqgEAoJFQDXBS2DNH63RS7wEwPqEa4KT9k+VqxXpKyM2jFyEd4BpCNQAANBKqATqKlYTEft//H46fGy837XB6JfPtUb4CgFAN0M325LrwYRnba+GDL8LSjvDJd6nppB7esX+9ZL6xYQA4539PLwDAm6SCdYmW+ulw3NKgLEwD9CFUA3SSerzzE0+t3cL9fnliPFEXoA/lHwCdxMo2Yu+PaORlA5jBuizLT0sFQL2wW7xUN3mpGunUeLGAm5p+atzYdFK12OGyAVBnXVehGgAAWqzrqvwDAABaCdUAANBIqAYAgEZCNQAANBKqAQCgkVANAACNhGoAAGgkVAMAQCOhGgAAGgnVAADQSKgGAIBGQjUAADQSqgEAoJFQDQAAjbqE6nVd//1X8no4TI/phNOqfT02TG6+R+PWLDcAAHP7X+sE1nVdfr/fX7+nXg/H7TGdcFolrx8N02O+seEBAHifYco/WgNoavzU6/vQWzvv0nG1UAMAfMNjoTrXkjtCK+/WSn52eX6/3x/TAADgvR4J1UeBehSx8pOz0wAA4L1uD9VHIXWkFt59XTcAAKQ81lK97xVjxNAa1k2PuIwAAIyhufePWrEeQO6un26ZZ+24I9SHAwBwreZQHbbiplp3j4Jl2BJcO53UTYUlNxvGhmmZb816AwAwv3VZlp/gBwAA56zrOk4/1QAAMKtuobr0UeSx98JHefd+vHduWi3zqFnOER9XPtryAADMqkuoLukmLxXgUk8m3LrW6+Fo2VqnWzKNK0tszoZjZT8AAH0MV/6htwwAAGbT3PtHLATnegPJBeaSHjrCHjZi0w2HTc0jNc3UfGqlxo29fjTv8EE04TBHvY+E0ypZT72YAACU6d5SvYW72hB2FKjDJy3uw+D+9diw4XRSATJc7ty0StcnHDf2+v61o3VMDRMOezSto/U8ux8BAL7o0oe/1ASyXEt2SU32Xs2w4Xj7INnyJMXUuGdCas8nOx5dCQhfE6wBAI7d/kTFnFSwTpU25KZzZt776YfLcral+sy4d05zE7tRdD8fwRoAIO3SGxXPBL8erbFn5t8zPM7cVd2+/GNZhGkAgBJdnqhYcqNgqrQjd9Nc6rVQWDt8dAPiUehN3ax39N7RMucefX52O5Ssb+y11O+5aQAA8Ld1Xa8J1WeHAQCA2XR7TPlR669ADQDAm3Wrqc6FZoEaAIA3G+6JigAAMBuhGgAAGq3LsqjNAACABv8PPxGPFnAsydcAAAAASUVORK5CYII=')
