# Supplementary material for: Identification and functional analysis of non-coding regulatory small RNA FenSr3 in Bacillus amyloliquefaciens LPB-18
Source: PeerJ. 2023 May 15;11:e15236. doi: 10.7717/peerj.15236 (PMC10194069; doi:10.7717/peerj.15236)
Supplement: Supplemental Information 4 [file peerj-11-15236-s004.zip › KO/CK-vs-T1_map/map00440.js]

getPicJson('data:image/png;base64,iVBORw0KGgoAAAANSUhEUgAABA8AAAOiCAYAAAAfZf5lAAAACXBIWXMAAAsTAAALEwEAmpwYAAAgAElEQVR4nOzd6xKjqLoA0GTXef9X7vNjdvYwDFcFBV2rqqu7FREvSeAT8Pv5fP58AAAAADL+7/P5fP78ET8AAAAA/u37/X7+c3chAAAAgLUJHgAAAABFggcAAABAkeABAAAAUCR4AAAAABQJHgAAAABFggcAAABAkeABAAAAUCR4AAAAABQJHgAAAABFggcAAABAkeABAAAAUCR4AAAAABQJHgAAAABFggcAAABAkeABAAAAUCR4AAAAABQJHgAAAABFggcAAABAkeABAAAAUCR4AAAAABQJHgAAAABFggcAAABAkeABAAAAUCR4AAAAABQJHgAAAABFggcAAABAkeABAAAAUCR4AAAAABQJHgAAAABFggcAAABAkeABAAAAUCR4AAAAABQJHgAAAABFggcAAABAkeABAAAAUCR4AAAAABQJHgAAAABFggcAAABAkeABAAAAUCR4AAAAABQJHgAAAABFggcAAABA0f/dXYCa7/d7dxEAXufPnz93FwEAgIXoeQAAAAAULd/z4MdTMID59PYCACBFzwMAAACgSPAAAAAAKBI8AAAAAIoEDwAAAIAiwQMAAACgSPAAAAAAKNrmVY2x3OvEfq90DNeHr3lsWR6vy237/X7/9/dVZfmtaylfvK60j3h/tfW94v2HZagdy6hyPPGeyf1/9fujVJaWMqT211Om0v1Y2i6XtuV+yW1fu76p69yTJwAAjLBt8CCsWId+y3LrU8tL+ZT+f0dZag3P1PY5YaMrboCVjmmUnmNpuUat+3vSPZP7f8/x58y8P2oBiFo5cvsrlbm1TL3XOV7Wcp5b9lUKFNWOAwAARnv9sIVcJX/G0/eRZelpxPc8vawd15leB7kyHw1I9DSoRlrpnsnZ5f7InbPWIEeYprXMtfux5Oi1P6JnP72BNAAA6PX64MEZd1bWr244z9zXmWO5K4Bw1FX3zJPujxX2dxcBAQAAVrHtsIVWoxoZtfHkV5blp6V7dG936tT2Z7Tu/0jZZnnKPbPD/dG73yvux7sCE633y0qfFQAA3mP74EFp4rLU/1PbtEqN+76rLGGeMxsSvePGz+7rikbRm+6ZHe+PUnmvuB9b5jiYve+eoJNAAgAAV9g+eHBHpTk3gdtdFfhaA3HU0+GjVmrs/vZxtTvvmdXvj6v3t8OQh9IkkQAAcIftgwdXWb0Sn5tUMffk+opjObr/nvH6K1+Xlcq24v0RuiJotMLx1oI4reUwdAEAgKu9fsLEntnLZz+xHDnz/ExXDWFoKcddvQhWuWd67HB/HLmmV57jM5/R1jQ9BBAAALjK9/P5/Fm58tkyVrw2Ljxc37I8t7+44ZAafz27LC37ypUztX1rGXLlyenNt/VYesvRUqba+pXvmdbr2VKmlvxT6WJn74/eeQ1avhuOHEcu/9R2vecmV8be+yV3vkYM61j5dwEAgGt9v999gwcAjOc7FwCA2Pf7NWwBAAAAKBM8AAAAAIoEDwAAAIAiwQMAAACgSPAAAAAAKPq/uwvQ6sp3uQMAAAB/0/MAAAAAKFq+54F3jQMAAMC99DwAAAAAigQPAAAAgCLBAwAAAKBI8AAAAAAoEjwAAAAAigQPAAAAgCLBAwAAAKBI8AAAAAAoEjwAAAAAigQPAAAAgCLBAwAAAKBI8AAAAAAoEjwAAAAAigQPAAAAgCLBAwAAAKBI8AAAAAAoEjwAAAAAigQPAAAAgCLBAwAAAKBI8AAAAAAoEjwAAAAAigQPAAAAgCLBAwAAAKBI8AAAAAAoEjwAAAAAigQPAAAAgCLBAwAAAKBI8AAAAAAoEjwAAAAAigQPAAAAgCLBAwAAAKBI8AAAAAAoEjwAAAAAigQPAAAAgCLBAwAAAKBI8AAAAAAoEjwAAAAAigQPAAAAgKL/u7sAV/h+v3cXYSt//vy5uwgAAAAs5LHBgzBgoDHcx7kDAAAg9Mjgwff71eg9ITx3ziUAAACPCh78nphr7I7z588f5xUAAODlHjdhogbueM4pAADAuz0meKB7/VxhDwQAAADe5RHBA4GDawggAAAAvNMjggcAAADAPIIHAAAAQNH2wYNZQxa+3+///vz+H6+bsb8z2wMAAMAMj3pV4yhxQCJumM8Y+382T3M+sJIjr/dM3f/uawAAWMP2PQ9GS/Vk0ID5m0kTafW7V1rulzDY8PsTLgcAAO6l50GjXAAhbNzEDevU/1PbnM0zfspbyx+u0nJP5nophMGH3Dalfc2692fnv8o+AQAgpOdBg3j+g9CvMp/6+9foiYdAhE9XR+SZyx9WEd/zqaFAue1Ky1Ofpdn3/h2frZ0+z3qLAAA8k54HDcJGe00u3ZnKf2oOhlKA4IoAQksDoTRvhO3esV3JrMlOAQCA8QQPBugJLpzNs9Y1+6qu2735Hi2H7fbeLnRXd/9cEKS0PCxrqdy9+ac+n615lI4xV9bSkKfc8lqPqJb9hcdkyAUAwDMYthCZNSHgqDxrFXEVdVYSDvmp9ZbpWZ7LP14Xfp5zQ4ZKQ4HCdXFZjuSfamy35FFSKmtpCFRquzjP+O9wfcv+SucPAIC96HmQkKropp4Mhg2W1BPEXKW6NIliLc8wbWrb1PqRdDWnVeu98rvPc0/gS3kcXZcra64nz4j8z+ZR09pLoecYf+vDIEfuu6y0TwAA9rd98GDGkIFfvkfWtaRtXXYmP7jTkWEtPRMpjnRF9/qRefYOa5j1HZkampDbPwAA+zNsYZDZlXN4urC7fmmIw2i1OQ1m7OuM3PmZ+YR/RABCDwQAgL19P5/Pn90bqHc2smc8rVx53gIBDWZqvfdLT99bJj8MtytNcliaFLA1/9RxjSpjraypNHGZcmVNlaEWsCidL98bAAD7+n6/zwgefD4atVdwjpltpYbmTvd7S1l3Oh4AANby/X6fM2zBbN5zaXgwW/j59Vkey+cXAICzHhM8+NHoGE/Dg7eJ31yyslJZc6+xBACAXo8ZthBSWR7HueQKV7zKEAAAOOb7/e7/qsaU3BAGDZG6O16VBwAAwNoeGTz4fK557doTCRYAAAAQe2zwIKWnYTyzu/6uecMMpaCe+xkAANbwuAkTR5jZQ2HXvAEAAHivV/U86PGbN2HGU89d84YZ4nvV/QsAAOvR8yCy65ACDS4AAABmETwAAAAAigQPAvHT+9wrH9+UNwAAAAgeAAAAAEWCBxUzn+LvmjcAAADv4m0L//VraM9ocO+aNwAAAHw+ggf/M/N1cTPfguA1dwAAAMxm2AIAAABQJHgAAAAAFAke3MD8BAAAAOxE8CDDvAEAAADwF8GDhxH0AAAAYDTBAwAAAKBI8CDDvAQAAADwF8GDhxH0AAAAYLT/u7sAwH5mB6lm5m9eEAAA6Cd4AByyYyNczxwAADjGsAUAAACgSPAAAAAAKBI8AAAAAIrMeXCDHceKwxHhHAO1+/77/SbTtOTRsx8AAKCf4AEwRS4YkEvbkkcqz5Y0AADAOYYtANOcfbuBIAAAAKxB8OAGXhfHG/z58+fz58+f6v2upwAAAKxP8CBDYwbGKAUQBA4AAGAP5jx4GA0xdtEbOMilb+ndAAAAnCN4ANwmbvSX3rhQCjT81unJAAAAcxi2kOFJJoxR6jEQ/vktK21f+lwKHAAAwDyCBw8j6MEKvt/v//6kXq3Ysn38d6qXQrhO4AAAAOYxbAEYrmWIQWl5qSdCTxoAAGAMPQ8AAACAIsEDAAAAoMiwBeAQ82sAAMB7CB5w2M6NR+Pkz5l5/kx+CAAA6xE8uMGTGkY7HsvOQQ8AAIA7mPMAAAAAKBI8AAAAAIoED24wo9v89/v9X77hv3u3BQAAgJg5DzJ2Gsv/a/iHZf4FBHLHMTNYEOZdOo+58rVMmFdL01oGAAAA6gQPNpcKHPz+nwogzO5hkNpfLkCQ275lHyPKALRrCcilPpu/tLnvqlFm53+1ngBofN6fcg4AgLUYtvAAuYpiqifCXWVpTdeyfS2NijOM9QvA/f7kvkt+n71U2tmfyyd97lvPdyptLT0AwFF6HmS88Wn16ArnCuewt+cDc9x9H3CO63et1vOd+377BRBcNwBgJMGDl4i7DpfStKo9DbvbyGPlnKd1Keec0nCq0vLwPirdUy35x3m1lGdHuXP2pGMEAK4hePAAPU/XW4III4T7uatiukIZ+MvIce/G3q+vdI1+n8f479z6ML/UXC617XPr47xq6XeVChQ87RgBgGuY82BzuWBArQETjo+Fq5wdk23s/f1aGpql75ee81OaELa07x6rX68RDXvDGACAEfQ8eIDwCVq8vHV72IF79V5Xdu+/qqdIqzu6+V89nMJQBgCgRPDgIVap6JUCGKluyLnKcalbbS2N15atb8ST0BFPUo29b5caKjCzTPHwglxZrnL1/lrOd+5z1DIUJOXuewwAWJvgAUO1VkxLwynObqsC/Hytwx6MvR8jDNi1pkud73hdKuCXCp7kGs3hut78j5TnKq3n+/P595wGv2VxXuH/VzhGAGA/ggc3UFGDc70Pcg32XLredbHSk98R+R9Jf6URQ6BK5+7I3Ai1a9Gbf0uA8ioj753ccd19jADAfgQPgO0Zew8AAHMJHnDK0VnzYSRj7/dwJACTml/ibW8OOHK8s4NdqwTTAIDrCB7coDQeOLR6pWz18vE8rZNhGnu/jvC4UgGYmtQ5fpOjAdoj53ql/AGA9QgeZNzxNHG1CdLeWFFnbcbeAwDAPf5zdwEAWNvvbRC/f4fLc+nC9akn1HG6eB9xXm9UC+KmzlkuXWq72vKR+efuoVJ5AIC1CB5soFSxLlW4c+nCdfG/f/8P/06lgTfreZXeE6SGU8RDK1JzQ4TDFULxtnG63HZv0tL7K74upXk5Utcpt3xG/rkhObn0AMB6BA8y7qrAhA39WoU6rOiVKn65ing4VKJUkS9VHOGN4s/aW9SGVLQGGWvn7u3DpnqPv2eYTm2/qW1G5X8kPQCwDnMeLKalYpWqWLY8oQqf+PROYCZoANScaRim5n2JPWECyVapJ/yh0ccfT+B59/l907UGgF0IHmyipWJ9RJhnKUCg8sYstfHwubcepLpDh9uk8k29wSCXrnV/qc/Q2z8vs3oOvOW85oZ55Iw43y1DE670lmsNADsxbOFFRgQg9EDgTqWhNIb3zJObByX8dzwXQmn7XD6p76i3zS9xROrc5851mDZ1rnM9287mf6Q8AMBavp/P548f63+bWYkpVa4/n/ITl1zFOt4u18W1tu9f2txTVvcKIx0ZH5/6DKTu71K6lu1aPmulnjs+K8doQPaZfb5cDwDg8/mrTmDYwiKOVs5y2/Usb1mm8sgspSf1RyZjM7xnXxqqAADrEjzYiIo1/GXmZ2HU8B6f1fYeS3o2/a3nXKTm3ZhRlrfdz6VgZmmOlFpevb0GZywHgDMMW8hYqbKkYs1THen2Hw4ryKUzvGcdV0z29zRHzslV5/Et16t1mFPq/7U87loOAGcYtrAJP/rwbz2fC8N7gDN8tgHA2xaARYSVc0MG1vKbCf/373B5Ll0tn3D7eJk3K/wldb7Ccxafv9J5zF3DcF3ter71eu12fGGvKN+HAIyk58EN/Jjzs1ulNHTHPVyqEOeGDDjH58Wv6gvPdaqrdO76xOtL2739e7J0vj6ffw+bqZ3H1DVs7fr+1utVC4T9rHjcsyaPBeDdBA8y/OBylR3vtbsa5KVzdXTdqlYMepR6h5TemtGy/mfF477DmXt2xBtMXK9/z2XSui5MM/P8lPLPBYcA4AzBA2AZKrn7Kk1+2bL+xz1wXuu5HpHHG67X2UDO5zOvZ0atF4gAAgAjmfMAuI0KLTlPfqL9RG+9Xi29C2Y33gUHALiKVzVmzPwx9kO/l1KX1dZta68d3E2p3LVjLuUZG3FunniOa9t9Pn3nrnbu4/HdpXH3Oan18fZHy3+3K855advSeUwpXbdcGWr7uXMOlJHnPU7Tui5VllL5Ws55bfmR/AHgqO/3K3iQI3jA59NfIQzXh84GD3oqglcELFqCB6EjZR7VKNn183Y2eBAq5TPz3L+Fc34P5x0ArvP9fg1bgJxcpTL3ZO83k/mMcvxmOq893Q3T5tbfoXRues/zqLLUzuOINL90R7cdJbevq8/9mzjn93DeAWAewQMoyDXC4ydXs2fUbtHypPrup2u5c9VynkftvxaIGZXml+7otjOkzv9V5/6tnPN7OO8AMJ63LcAFZjcQfw3SK7vgnjmm3i75o85fyz5HpfmlO3ueZug5/61lKI2Vf/N24Tajz/mZcj19u3AbwQEAGEPwAE5qnaAsZWTjMKwkX1FhPnJMR8t05lhmBzlmnutRcx6cye+qbXbeboVz/sbtZnzXAAB5hi1AQU939NJcAyPLs2PX29q56TnPV2nZ9y7jpI/Mg7HLsa3KOb+H8w4A8wge3GDlRh5/K02MGK5PbTcjkHBFb4KRE/m1noej5/ms2vlsmZPgyLwFv/RXzJVRO/93nfsnc87v4bwDwHyGLUBB2NCLl7duP8JVQxJG5Hu0m/aZ89zr7nHQM69lb35Xn/sncs7v4bwDwLUED6Di7orlr6Jbm7k/XB9PMhY/dYsbrXc3pj+fuQ3q0NVzQ7SU426rlONNnPN7OO8AcJzgwQ1WajSwvpauuKV0vWmerCUQU3oq2ZMm3l+87C3nHACAZxA8yFCxh+dpCcSMSpNL57sFAIAdmTARAAAAKNLzAG7mNWHzOccAAHCO4EGGeQnukWrkXTVW/I6x6O6x+ZxjAAA4z7AFlhKOKY/fIjC7EaiRCQAAkCZ4AAAAABQZtsCW4mEl4XCH0vKwF0OpR0NL/nFeLeUBAADYkZ4HLOn7/f7vT9z4/i37NdB//4+HOYTLf8KGf5y+N/84r1p6AACAXel5wJJKT+t7nuSnAggj8z+SHgAAYDeCBzzWVW9paGUoAwAAsCvBgxtoOF6jZWjClZ503WcPxZiZ/5OuAwAAXEXwgKXE8wbU1sXzDXw+6QkTU8MWUnMX9OR/pDxPsuNxmX8CAACO+X4+nz87NgJmu+PJNNdwbc/b9RzuWm4AALjT9/v1toU7ePoJwAzhm2pa068iVZaeY6nl3ZvPqH0DwFMIHmR4OrmOMxW41FwHqeUAu7vrNbGj9pP63T3zW3x2+Jh6AAD8k+AByztTgUvNdZB6dSNjlRoTLQ2NWprc09Xep66rCo+jdJy5bWeX7cx65un9XkvN0QIAkCN4AAx1ReAg9XT1rqeuM/wagbnjKTUSRwfG4vNYy19g7jlSwavU/8O/c2ly6Vq2qZWptVyl/YbpnxCABIAZBA8yVBzuU6u49VRM4wphnKZlf4zT0rA82vjUaIVjSq+zjd9eEwezwkBXLU3Y0yHu9VDbT7w8FzjMlSvOI5cutx0AIHjAYnKVxtL63GsSw8pfLk1tf/S54m0Gqev3ZrWAWenpcW3YR+rvlqe2qX9zrdbPRkvwNG7Yl9KHwYFSPq2f29Z0rUHgWn6+UwAg7//uLgCEao340vqjT7U1bMa4stL9uw+eXsmvDVUIg2Gl4Q3huYrPW5xHuN94eS5wE6cP/53Kn7lS1/gndx/klsV6Gt9XfreenRunduy1zyIAvIHgAUupVTxnVExVBM+7umFYa5A+paFau9db5j44ci5Gpn/CddhJKlB09hocDTTcYVa5VjxWALia4AH816qV4V3kxkzP2E/8JDz1JB3epnWYSKn3SG3+gNSwsNx2cVlyPWBSaXLfJ6keAC3lyh1z7bskTgcAbyZ4wFJaKp6tFdOWNKVKJ+1WeSpZ6p6/s6Pd/o+ej959Pelc7+zMPAIjl/UMfcilHbG8tJ+jw9wA4M2+n8/njx/If5tZGVbRZnct44NrTxhzvQWOpqlN0NZS7lWUzkGsNA9IKm1L/rll8XZx+tLwCkE6VrbLdwMA3OX7/Qoe5KhIQN6un49dyw1nzQ7e7Boc2rXcAHC17/frVY0A8HSzG8ez85/15oYRE0oCwFsIHgAAAABFJky8ga7TPMGV73AH6lLzU7S8yrRljo04z7P5x3mV5t4ovR3CbykAXMecBzcQPIA8nw84LtXwLjXYc686rU16ejb/lvS9/wYA5vl+v3oeADzJkSeyLW+qYB+la3fkFZw9rznsvW9Sebf0atLzCQCuJ3gA8EC5rui5dPHTYU903+2u4QG5V7LG3JsAcD0TJmZ4qgE8xS8YkFr++aSf/obr2cuI61ab02AVK5UFAJ5OzwOAl0g1CHNPcFu7j7Oe1ISGuUkH4+tcmrhwZP6t6VPraxM2AgBzCB5w2M4NCxXO52mZMb7m6dvxHrV5CmoBpNp35Oj8z6QHAK4heMApO1bgNLaeo2Vc/9F7dNftjBM/bufvBtcWAJhN8ADYkgn92tUmTFx9XPuVdrynwiEAv79nHMfs/AGAtQkeANvReKlrOT+/sePx+TSefE+zr5f7AQDeTfAA2IrAQVnvuQkDCGfyAQDg2QQPLhTPIP35tFfQd3oS2PN++Vx36dpxjkrDXlzTOZxTfo781qSGuLinxnA9AFiJ4MFFUhWAVHfh1DY7SXV/7hlP3XLMo9IAtGoJip4NnK6k51jiNLXfNvrNuB65tKX95H5bS2mPBD5Wundazx3AG/zn7gK8Qeld2eH6MP2ujd/WH9IzM+OPSsN+XFfu8Gs8/P6kvp9b0vzS7Sb3m9T728YYo65H6ZWYtd/o8F5PlaGUR8nI7/hR99+RV5kCPJXgwUVaGss7Bw1SPHkCnmBkwHLn78SeuTF2Ps5djLoeZ+sdrjXAexi2kLHqj+EuwYXVy7l6+Z5i1c8Re1v983tH4PTKc9JzfD3lynWff/t2NWfvt19PmSN5hNuVXuWZShfuO/x/vF28PJU+TpcqSy5NfPyt29TKCfBEggcLaenqudIPU0s5V+19sGKZnmhkhWrVe4nrzK6gj2jQ3RXYGHVORv/+HC2X7f5yVX2gN4CQm5SxFDgIh/aE6WrbpfIIy5BKVwsIhGnCvOPyhMtzAZDcfgCeSPDgIj0TBxovylPUntZAi5Xun1rj4ImNiFqX956J9ThvhevRU0+pfQ5yZS7NHRLnWytHKa8wn57hR3EAAeANBA8yRlb84uh2uI/f+tx2cVrY0RMbVFxjpXvmirKcnXBulNZ5Ho78tnFM7XyevR6pBnbtfjzT86L2eco96c/lV9KT1xHudeAtTJh4kfBHK5zkqCfKvcOPU3h8uQpM+O9cRaVUgTmThnvVniRBaNXAwcx7+Pddf9dx9+777G8bZb33w4i6xpH93/G9ntrn3b8vd+8fYLbv5/P540f+31aqtK5q13O0a7mfoudpU892PM/V1/zo8LJUUCwOnKYCD7k0o8oNJUfuxVrX/3jegHB9KpBResiQ+1zl8qktqw2ByJW9VJ5SmQCe5vv9Ch7kqIzV7XqOdi33k9Qqp4IH3HG9d73Hdi03uHcB9vH9fg1bAADgWgIHAPsxYSKnGN/HES2TZfFe7g14Ll38AfYleDDAlTNwx/up/Qif/ZEube+HH3gaAVGYS90BYF+CB4toeXd4zwQ+retrzI4PvIVGDQBAnjkPTsrNtA0AAABPoefBZKlXIeVeH5R6nVfvcITSdqXXhbW8UqmlXDCLew4AAO6j58Egqd4Hv8Z66p3GqQZ6/N7wXI+G3PrSdnEPiXif4d9H8gcAAOC59DzI6HnK2dKQjgMItbStjfNUA7+2/5TcnAut+QMAAPBcggcnpBrcLW9e6GnI9zbWe4IeR16Xp+s4d/H6PgAAuI9hCxfJDT+4cn875Q8AAMA6vp/P54+nef9We8pZmggxtSw1bKG07MjrF1NzGrRMhJjrQdGSPxyV+4z1Lud5XGsAgLV8v1/DFo7KzQ8watnRoQ+1fFor5K35AwAA8HyGLbycJ3wAzxZPevv707vt2X0DAHvT8+ClDD8AeL54At7akLXR/MYAwHPoefBSf/78UakDeJHe7/xfcEHvAQDg8xE8AIBHmtmzIBz6EA+LyKVJpQ/XCVIAwNoEDwCArFTvg3goxK/xn3srTyp9+P/fHwEEAFiXOQ8A4GVaeyXUGvOpAEFregBgL4IHAPAiqYkTf3KTK+aWzSxjXCYA4F6CB8AWNCDgvNTbF1b8bK1YJgB4O8EDYFupLtVhwyj8/6x9a+Swqt8cAvFnojYUIZ6PILUslyZOn/p3bv6DX5kBgDUJHmSowMD64sbR5/PPp6kzJ18zuRu7af1dS6WLl5X+3zv3gd9bANiDty0AW9BQh36CXADAKIIHwOO1vlc+Xp7795H8veeeVZ2991a5d4+Uo/S5BAD+SfAgQyUC9hE2vnMzxNfeK5+aPC41sVyq4d+Sv/fcc4eW++nssIE7hx2cnS8h/rz7/AFAnuABsL2w8Z1a1yo3CWIpj94Gi/HdXMn9BgCMYsJEgM91b2loZQZ67pB7Y0LqrQipz0q4rPQ2hThdrGV/qTc+HDmO1H595gDg3/Q8APiUgwZ3dGUu9aaAGeLG/u/eS/2dG8qTGp5TGsYTbte7vzjdkeMAANrpeQBsq/bkMV5Xe698qWHT8tSz5Umr99yzqtq9l3sin+o90Pq6xtJT/tRrWFscPQ4AoEzwANhWz1wEtffK1xoTZ99z35seZukJVl3djb+0vzNlOHIcgnoA8E+CBwDwIqs0hOOhDb3bzbbKeQKAVZjzACAj9/732vvkz773/uz28JO7h2tpUpMMpl5rGN6r8b9T6VKTGPburzREqfc4UtsKGgBAmp4HwGvVGgq5p6K198GffV+8980zSuvcA73bnE13ZNhObz5Hjh0AyNPzANiCSj7c4+qn8bP2V8t3tV4HqZ4d8bozeQNALz0PgK2V3jUfLm99W0KcV21fte163jd/JH84ouWeOnPfHdl21n3emu9Kn6/amyZG9G4CgF6CBxl+WGF9udcetrweMZU29e/cvkpliNfl9hn+/0j+cFRL43PE2w16t8x7d8YAACAASURBVGnV81nY7TNzZKgUfD56lOxmt+8m+HwED4CbpSo7uZ4DR+YeKO2nJ69S2tx2R98335o/8B61HlG/ND09nOJ/p74zNXDW5pWi+3Lt2JHgAbCt0uztsZ6G/MwnpkdeTadSwRG5RmIqXW3YT2r5yPx7GrFHhhztrtTI6O3RlLp2cXo9nvbg2uwt1VMRVmfCxAxP+mB/tV4NV+xvp/x5ltxQnVDYWIzT5pbPyD81/CiXd9hIru3/KeJjLin1aKrlH+fz1PO5uzDgwzOEgTxYmZ4HwK1KFf6WCc5S8wOkGhmlyQhTDY9SvrX9leZaCMsTN8Ra84cevY3GnFQAYWT+qfStAYG3V7iP9GhqyZN1uT7P8+QAKM8heABsrfUJW8uylmBFy/LefHvzh6vdNTygdTjRkz4jMwIBn8/xbtGecK/F9Xi2WZ9/GMWwBeB2vV1sd6diwJVGPMmqzWmwipXKckbYhTnVRT3s3RRvk+rRlArChF2kcz2tfFetxfV4Bz0QWJmeBwAXMfyAO/QOralNmFgaWnA0/9b0qfVPHdozajjI0WEmTzqXAIwheAAs4akNgNBTj4v19QytOdITaHT+Z9K/lafSpJR6p5z9zV3xnrurTE+vv8CP4AGH7dylypc7Z7n/n8c1XZdrk6fR8g5HGsW54S4/Z7vHr3jP3VUmQw14C8EDTlnxh6PGlzujuP+f50nXNDUUYMZ+r3rS96RrM9KO54X5Up9LDVzgLMEDYBkqwTDO7M+TzyvsJ/e5TQ1vaPl/6t8tc6XUlOZGSf2/Vr6eMtX2M+L4arx1gVV52wJwi94fRD+gAHBc+PaO2O83NvV3ODlpnD78dzzJaWpS09ZyxvsrTZBaKl9vmVr2c/b4YGd6HkTiWZ0/n/ZGi3GHz1f6wW3d1v2Rdubchts7v/cb8aTJ9bzHkfN+9rNLnuvxbFd/z/U8zc6l630LyNFGdS6A0Lrfo2UqBQJq+xFA4A0EDwKpL/Hae459Ufxb7jVfqXS5L/XaD1stTWsZerg/5jlybsPtVtJz77V0nTxyn6cmxbrD2XPRcg/MVPts96xrXVbL66rGRs/3eJzmquvWcw1qx9NzfWqTzs2cX6KW/4qfI8pST7jvLsvIchzJKzdMYVS5WuumK9Yx4G6GLfxX7os79wWS6/b1dmGkuBSF7V3ek6a1DD3cH/P0ntvfshXPb8+9l3qqEq8/sq94+SpK1+zIPTBb7dr1rGtdVktTu2dmyV27O69bzzWofS57rk/q8zXjN6dkxevBOeG9M+r3bda9eKYnQW/a2Q9mfCagn+BBIPcllYrgk9ZaqW0510f3Mati7f6Yp/V+WP389gxhOXsfn/kM3Sl3DVc7nt5usL159eaxwpPj1LW767r1XJ8jn6XV7seUla4HY8RBqLO/d3FAItcjJ+7ZEqcL84mDUWE5w3x+aUs9X2pB5XC7WhlGlSk+9615pdLAExm20KH1C8EXx19WqOzm3HmN3B9zrX5+wwrH5zOmUl+qmLV0u75D7/fDCmWuia/tqLxa7pkrz0/PtVvtuo38XYobMbku31f0RJhxPVKNTNtdv93Ze3ZUILQnKBcHHkrpzgSTZ5Spd/2q9VyYRfCgQ+sX/1u+SHq77q7kyFO/nnzdH+2OVL5WOL9n7vFUo+PKcsw+RzOuzxXXddQ1HVGOVAO0dM+M3HfOkX1cUa4r88jJBQ5+645a5XrYbs52qes7MrB8xJUPflZ+yASkGbYQKHWdiv26lZEWdru70+gKfety90efnnP7+exxfkv33siyr/JZq6lds957YCWzAwefz71Bx9K12+m6zfysjOx1UvOU68Hf4mEFMz7vpSEC4forA353fK/VzkPLNj5PvJngwX/losC1CPAOjZi3GvkjePb+cI/kHT23v3Urnl9PU/7Sen3O3AOrGDnuNc7rLrVr94TrNkL4eZ8VQGj5LLkeewoDBqOvUXgvtHwPjw5s32V2jx2fJd7MsIXA70c//tJp+ZLwRbKWkd3Cf87cHz3p3ujsue1NO9OMe+9sOa52tHJ29h64S2mIwYi8rtRb7p2v2xlXfb5cj2dzXYDdCB5EfJGfU6qwxI2qeFltecu24VOfWU9/mGOFBvdZpXsvfLqUexp05D5P5bOzVY4jdf5T3zG1oRi59KX8Y6V7ZgV3fHZ7rk/us/LU63P3/llD6Xsqda//7uPwfk7Vz8LlqW1Ty1Np4nS58qfyLuVR+jzngrO14yxtE6dvLTfs6vv5fP64mTli1y/CXcv9Frtcn13KGVu53KWg4R3738Uq5Z5ZjlWOsdeu5WY9R+6lUkO7FkAIt295oFNqLOcCFLWGdS0IUdpf6d+pAEDLcZbSHwme1Pj+YDXf71fPAwAAeINcYzT39P1MnrU0LfsJtzuSR6r3US6vI8Jehbn8BQB4EsED+KR/fGrd3Ubv248LAHC3q+ojI/ZTyyPVI2CUq+qJsBLBA06ZMa/AHUrd1XJR69H7Zj+u2/O4putybeBaV3WbH7GfO7r4z6wnGrLAql4RPPABnMM55c3c/8/jmq7LteHtjoyZ/3zaJgYNl6fmBMhNCtqSZ5x/qkyl4Qi98xeUjie1Xe9xpsrXck5MnMhTvCJ4MELLh90XwvPlJh/6fMqz9eYmzzmSf2nyndoswQDAO5TG3ZfqCKl1Lct65z7oKUNuu6Plapn7oaWcPftWL+MJ/nN3AWZLRRgh5/v9/u9PLoodR5XjyHZq8pw44py6J1vzz0Xdc+kBAADOenzwoCZsLMbLwv+Hfx9Nw/rCxndqXatc74LeSH+JCDYAvIcHA++gJzMre03woPSktzZJXjgW6kwa3iG87itc+1SADHbVez+fve9nfm6OfC59luHd1CufTeCA1b0ieNBS2YoDCKX0rQ1Dlbx3apkA6Eql3hSwkzuG5oz+3Jydl8TnGPh8vH3kiQQO2MGjJ0wsjVsv6ZkYsRZkYA+p2XFL60qz9YbbpIYt9MzM2zO7cak88AS993T4ufB5mM85hmuYuf95XEt28ejgQY+jgYajebOWETP+tuRVy+9I/mbyhX65t5akgsNx0K/3rSulwF+YNhWUFhQEcnI9sHxPrC++bq4Zu3hs8CD3dDZclpuzIPfUODePQariWcoHZtq5K2OuQbYbn/m1pBr84fCzXHAgtTzuzZAKJOQCErleEPE2cTq9J4CcVYZI0sf3Obt6bPCg9Ynw0WVH0/BOpSeOM+x47z3l6YlK2zVaP0s989205NdzT7beCz1D5Va2Sznh6XwOgVkeGzyAK9UqzZ4cwjgtwwZmDkVrdWZfLd8ZhjMAAFcSPABgG7nhACubFbRY/bgBgGd5xasaoUXq1Zqpd8qn/h/+fTQNUBZ+jkqfndznrfR36t+p/aXmuwm/J+J5CmpvcCmVoTQ5o+8OAOBqeh7AJ//aw5bXI9Zma29Nc6Vcw2NUOWoNoBH55/I7si7X7b1lWWt5Y6kZ/XvNPs+raT22I3PSnJn7IJe+Vo4j8+Q8+foCAGsTPIBP/nVH4fqflgnYWp4K3vnksPRE86xZ+bbkd2Rdrrwty3oas7lZ+Vvvl9Zy8xxPDwYBAHsxbAE+fWOnf+lqT7dredXyudqIcqQaO6OPrzYxZe+6Vc5/jyvO825mDwO6cphRbrgDAMCdBA+gQarRMPJJ/d1653rIjdHO2aURdHeDrWXMfcku53mG2cc+O/94CMqbryUAsCbDFuDz76EG4bwHv/Vxutxr4HJ55dKs0lgNl5W616fOzd2N7hGuCOKU5kyI59pITbj3hPMMAMCeBA/gv1omWWtddjTN1VITAbZuE/97d7VzcXRugtQ+etY96RyfFQesfv9OpcvNB1FaPjL/UnAtzjs3IWtu/wAAdzBsAbi0S/bOwu7kKzbqnnKec0o9eH7injFh2tzyGfnHeaXSp3o21fa/st3KCwD0ETwAhik1tp7i6uPJvebx6ee55OikmbHc0/1R+efybpnD4soJGkd6yz0IAG9k2AK8UKqb9E/cMK11ra49LR3dmCiV48i6WGrd2TkqSue7dl5z+559np/uruEBtfvvx/Xk8zl2f5a+1wDgDMEDeKFaRbJ3zoYr53Mole3oupb9nDmms/sxH8I/jehl0TI0YQUrlYX7tAYKU8GGeOLV3rxn3YOzA3d3zBtirhLg6QxbAGArYdf/VM+Yn7DXSaoBlWtUjci/JX1qfW7/O9px2MUOckNaasNwSpPBpraL1482+96+47Oz8+cVoIWeBwALKg11oN5jo9QzJrdsZv5n0u/q7HAfynLDmVJMZgnACIIH8EBPqSQ+5TiO0NjiCVrmdwjTtaR903YtZgYY494wqX/HacPltW3CbWt5pZaPzD/Oq7c8rWXN/T8uQ61MAHf4fj6fP76MgFWoIL1XqsLeUoEfuf+Z+UOvnkk1a9+dtXkPWtalGre5xnZtm3hdLa/cpLKj8h9ZntS/a9u2HJ/fR+BO3+9XzwMA9vDEMdLQ60iAYGRvhyOfk9I2PfmFE53OyP9I+la5axPOOVGblwLgboIHAAALa2k85ibafMq8E7meBndpmdOjp7dAqrcBwGq8bQEAYEGpp+y19J/P329kONPQzjVgjzRsRzSGa3MaXC3XC+JIPgC7MOcBsBRjOt+rNucBMF6pq3xqkr+eCRN/y1PbtEx+WEo/O/9a+tI2uTKGaucw1tLTAWCm7/creACsRYPxvQQPYG1HPpOzP8d3fU/0fF/5LgOe4Pv9GrYAAAAzCBwATyJ4AABA0a/LfM8Y/SPbzC7TKOEElblhCQIHwNN42wIAAEWjX9E4wt0N85GviATYgZ4HAAAAQJHgAQAAAFBk2MIiSq9KGr2fN3alm3l+c69mAgAAeArBg0WE70/+GT0B0B0TCq1i1vn1ajkAAOANDFtYmEboXCPOr2sEAAC8geDBouKn4uHrgOJlcfrUE3VPxP9p9Pn9LXeOAQCAJzJsYTEtDf/f/8N3DP/+/fn8u4u+Ru3fZpzfXL60yV2TH/cuAADcT8+Dxfwarb3bpP79+QgcxEaf3zhfQQQAAOCJBA8WNbLBH3fJ18D1NHslpWvhOgEAwBoMW3g4PREAAAA4S/BgEWGvgLhxH3eHD+cyiLcx10HarPMbc74BAIAn+n4+nz8aPMDd4mCM76X3yU1eCgDAvb7fr54HwJ5a3shQ6lFS2q6U192N2SPlWKXsRwggAACsQfBgsp0nJ1y9wu7cPkv8OsyS1ifUqddqppb1lu9qYXmPlMObQAAAOEvw4AI7NhR3aWg4t++043XnmKPBHs452lvFXDAA8FyCB8Ay7nhCHg9jyP0/7ukQrq9Nupk7rpb9lSb7zE3gmSvPrgQQ7tNzH+U+K7Vrl7p340lqU5+LGfdDb9Bk5yFBANDrP3cXACA0q0EQ/kntL/X3r4FSCg7E6UrDL37re/YXpwuPqZQut92uDL24X+rzE677fNL3fLg+tV3qsxNvn8u3VNYjjgxnqnHfAvAUr+l5cKYrpScLbZxjzjh6/7Q8gUw1vHvzKzVsavsulTE1f0OL3nkhnqBnXgzmqQUKYrnAT8urcwGAdbwieHCkK+XsyktLN87U+qPb/db9nJ15Ppf3nee4dfb9kecvt/xJXcavcKa7c+1atLi6W3xpf2fK0HIcu9+btSfZXGfWZyY17CfebyldaqhPz/d3uK73+6WnLDt+/gB4t8cHD0pPSFKNkysqpLV91LqFHsk3d5zxsiOVmRXOcWofPU+ba+tz+c88r2/Re/+E28XDB1Y8z7l7pXW70VY8R0c85ThWVfo+vDrIVlqe+x5ILf9JfSbj/cRpWn9jesritwGA3bxizoNSV8qf0ljOq8pTW390u9y6kZWWu89xa/fxo+tV8ObqvefDhkMt6BP+nVv221dcmQ8DGKl9hoGPMF2pQdK6v1zwq3RMuXxzxww9agG6o4HvM8LPzNl8Sv8fWZYr6xsAMNLjex60aP0Rf/KP/ZEn9b35j0x3p9rTotLTqjCPtzvbPf9out79jtrXrHxGBM4gp+e+LfU0m9XrphSsu1prWXweAdiV4MEnP/6xlK7V3ZWZFrky9lTeamac4zvObes+a93UVR7Xc3UX4ln70xWaEUY+eS99D7YMB7jCHfv1WQVgN68IHvQ8/V3lCcZMqa7SqeVn8gyXx2af45kVstZzdXSc+1uN7KHR+6RzdvrR21+dL/Q40rMnHnbzUxuiE37PxsvCf+f2ES6Pf5dS+aTyiNP3lMVnFYDdPD54cLQr5VODCDMasyud4xUa62EZBBDqRnZ3DvPrST8z/979Hb1f3GPs6mwPrZbhSa37KP3/6H5GzKcAACt4fPDg8+nvStmbZheppyCjrHCOZx7fnZ4WwPqJK+VH7x8AAGC+VwQPPp+1GiGpbpHh/0vr4+WpCZpK3S1z3T8/n/Pn6M5zXJpNvuW8tpz3UKrba7g81w2393iObr+jnsBP2Cuh1EOhdC1Ly0fmH+dV6l2R+wzn9g8AAFf5fj6fPyql8+z6BHyHcu9QxpTW+RLeqvX4Uw3vUoO9FDSq5XEm/5b0vf9+qtI5BADgPt/v9z09D2AHGkt9Sueq5zyGk5nNyD+VvnXuhKcOWwEAYC+CB7AIgYN73DU8INUzIcU9AQDACgQPLuDJ4TxPObcCB8eMOG+517mNyn+UlcoCAMD7CB5MprI/j3NLakLD3ve0h9uUhhYczb81fWp9bcJGAAC4iuABsLXR72mfnf+Z9AAAcJf/3F0AeDvd0QEAgNXpefAiuS7btTQt25Xy0jBmtNRQgJ3yBwCA3dwWPMhNdHe0on60gXvWLo2L1venp95Xn1rWovVVdNBr9mduh880AABc6bZhC7/K+W9SsDOV9dw72q+wSyNjl3ICAACwnqWGLYxo4Gokzxf38sj9PzebfcvM9LleC6UZ8wEAAJhjmeBBqlv9T2l57jVo8bapxmttu55Gci7/XZWGG8THGAcESuczle6XNn413W+7cH1q/wAAlOtvIXUo4IjbgwepL7lcwzLVMC0FA8L/pxqv8fa9jeJUPrnG8UpayhavL/0Y1eZPKOWb23epjCufWwCAu7TWj0xqDRxxe/Ag9ZS65Oz8BrV3rKf2VcqjZ90KWnt41FwdIMntzxAGgOfbefJdv02sKPfQDaDk9uDBT+sT6c9nbrR09V4DZ6R6aKx4nD29N1Ys/1vMrMzPbii4b2A/O35udw568A5PrvcC4y0TPGiRGxd/Vzl2Es4N0ZouDta0vMIxdW3C/7fMbRBva66Dde14LVTmAeBv6ldAq9uCB7kG6edTnlE/7nUQ51NrlJYmSyw1UuP5DeI8w/Kt2BWstRy9wzRm7muVcwcA8GQCCECL24IHR7qjj1x2pJFayqOlDE9z9Y+MHzUA3uTIMM3ca44B4Kythi1cRSO1rLcy05o+l27UHBdmFgZ4tpZJdFveArTaZLyt5Un9zoVvgurZx1V1odJkyGf2n3q7Vm5/veV7Kr0PgBrBg4DGZZsjwxhaxpnn0o26HrPnyvCDWz4HqXk0Pp98xT1VmSy9beOXV0+lv3S/jXri15sHcEzuVc21NEfyuVNvoP33vdjzCuQr54bJ9RY9W4Z4KGppf6HUsFUA/iJ4EPADAceVKnq5eUFy/2/JO7Vdb6U/9ZTlzMSsuac2qzU+4IlaPmNP+hymggW54yt9n7XMPQUAn4/gwWuElYzcxI9hw6c06WQpj3h9mKaWR1zeXIOytHxk/qnzkjqO8P+pp+tPqqyWlCqbtetRyye3LLXtinQFhfXedJL7TMa/haOGzM0y67ul5TcvVW+o/YaWfiePDl8s1QVK+dR+y3N1ilqdAOCpBA9eItVtMX7Cmqss5dKl1sXdBFu6T+b2VytPrgIyKv/ceWk5/tL++duoczP7HJfutd+/gbQRn5OrAw8jA36zjvuq753eekMpza/cqR5eqe/Z3P5L5Qv3ESvtr1SXCf/dUicAeCrBg5cp/ai1/uC1pKv9gI4oR7ifVJBiRP6p9KUn7HHZyFvp/OR6tvzWpSq7KoxQdmdw7exncmTPg9FK5cmV9+z3balX2e/vWpr43yVxfq3l77lWrb/lLftY6fcMYCbBA4a5uqJV6+Y4S+7pSGy1CudqZje8e/I9EmxyfSHvzkb3qMDB51Oex+TniuNs2UcqsPn5HP+NjM9Da9oZDenZvxFny+z3AHiL/9xdAK414kd9tTxWfwqwUlneYsWnhfAWqwQOSt+9Z8v464U0+zh79xEe++9PuDy3TXyuZvVgOKu2/9XLB7A7PQ9eJjVOOx7/F1ckSt32c+tSTz1K4whz6eKxkvE+a+U4k39r+tK4yVTZGCt1v10xnKAnb8EMmC/8zk6ta316XvvNWf2zfKR8pWM+Um9ombMglSYXxCj9ntbKVypTrZy5fHLpVr83AM76fj6fP77s3mFEpaenAjazHGf2v5rdyvuTCxJ9Pv8ektAyvKMlkJNLX3rSmOpuXMo3dzxh5TBXYcwd547X9w6lQBB7WGEY0kp2LTfv5Z4Fcr7fr54HjOVH571yT4Ry63rStubde+/VuvK2luHo/gEAYBfmPHiJUnfOEXmkJmmaVY478wcgTfAYAJ5Nz4OXGFGh63lKO7Mcd+YPqbkwgPkEhQHgXoIHwGFvrMwLGMD1fO4A4H6CB8AhK7zFAAAAuIY5DwAAAIAiPQ+gwezu+TPz9xQfAAA4S/AAGu3YCH/jnAQAAMB4hi0AAAAARYIHAAAAQJHgAQAAAFAkeAAnlOYUCNd9v9///WnNJ7cszquWNwAAwFkmTISDegIH4WSLqf+35J3arpY3AADACHoewEGlRnq4rtaYT60/swwAAGA0wQO40KieAal89DoAAABmMWwBLjJzTgLzHQBwRO73Y2aA+rfPXH619TPduW+A1QkewEV+FZEZPQRm5j1bbc6H3Y4HYCd//vxp6s028rv4t8+j62e6c98AqzNsAQCAf9CIBiCm5wFsZsfeBSWlCuqTjhNgV3FX/lTX/rjHWO3/qfxT64/kWypval96uwG00fMADvpVNuLXMsZ/x3/iykxLPvG/w2WpvAFglNQrgcNGd7gs3ib3dyq/1PpSPqn9psoXD+1rLRsA/6TnARxUenViSwWklLY1bxUdGGfnLtpP/y5wbdbRMl9Bysy3DcX77e3NJvgO0EbwALhdritpTqmbam3bXF47VByPlHWn41vBjudp54Z1D9dmDakedDm5yRhTaX7/PppPnL4lTS1PwxkA/smwBWA7pV4YvRW81SuEZyuvqx9fiQnb4D5Hn8b3fmZTQw+OqL2554hfuXb+HgUYSc8DaKQRM1fL0ycAxkrNsfP5pIcB/Br68Xw8pe/v1BP+Un6puRRy+aT2m5vrIM6vtWwA/E3wABrMrECooMzROkN3qtIYVihrM3mngkq15fHkXan9h/+vvYO9Z1bz3fR2V+acM0Njjm5P3tnr8VMbNlCTm8SwN59U2tT34NG8csvO5gfAXwQPgGX0dlOvTdqVe2pVa3in0v3SxrN4/7YL16f2H+dbK1O4n1zgIJdOg3uclkBMy3wdrXN6tIzBvuK6tgagckG4q++/GddphesQ7u9nh+sRl2nEvmccg+9JgD6CB8BSzjwhKgUTSjN090zWGG/X0whMzdEQb9OiVr6nVYjvGtLS8kQ013ukN01peev6WXLnvtZN/cpAx6zrdOZzOsuM6zGjt1IqSJpS6y1V++yf6Z3xpO9JgCsIHgBL6O1q2+LqJ/Bn93emnC373nk4Q2rIyFX7vCLNL93dDdOS1LlvbRDONPIatO5vhes06nqcHTaQ01KulvW5AE7c06q3bCtcQ4DdCB4At1uxq21NbmjDyLxHW/Vc9kgNN1lFy3U7em3jIS+p9VfpOYadrlNuGNGI/c10tqxP+F4A4BqCB8CtjnS1/W2TmrsgTp9qCKQaYeH/W+Y2iLctzTeQK2/871J35HB9Lp/WfT/BjGNZsaH7+bRduysaukf2sUsD/GdGQPBMXqOvx1nxd1RuaELquzn+jisNJUktr33X5/Yb7zvOH4B2ggfA7Xq72uaeGo7YZ+++jnSZzm3fu6+ru2u/2V3BlxWCPrWhMCvNC3D2fM3sUTTKXdcjFRyIg7yp4EBqeXyec0MnSvssBVlT6Va/rgA7EDwAHu3qyuKdlVMV4znuPq+lni6ztAamUr2D7pqMblTg4PNZs6HZ0vvk7PUoHXNp2MzZgGqtTC1mDRkC4G+CB8CjxBXN0ZXF0tCCGfs7UybOy3XFLqVryatVqVv2DEfK92uwnsnnrJHXaSVXXo/aMILckIDZzlyvliCQ4QwA7QQPgNuN7Go7+4lhz1CKI0Y0MBkjHFudWjciWNAyb8fq7i7rqOtUGhe/03VqCaLEcsMDVjLrfK92nAAr+34+nz++OOE+q1ZAr5R6cn7mafrsczoz/zffD3cf+937P2rXcvfY9Rh3GMbUEwytTeCYmhzxSPrab0Fpu1z6Uq8K/rbrZw2Y7/v96nkA3K+3q22q4pjrudBSYSxVPs/mn5pALHUc4f9TTzlV5oAZer5bWuZd6Mm3JX1qeWm70XMuAPC3/9xdAHibXyM5bCzH/3+jsJtsrctsqnttblK5uEEep0910R2Zf5xXKn2ctmX/ANR5kg4wjp4HwLZaAgwtcmN8R+WfSt8aEBA0uJbzvS7X5nqzez7NzF+vLYDxBA/gYqVGo0rO9e4aHtA6c7l74jrO9bpcm3vM7vU0M389tgDGM2wB2NaIimFtToNVrFQWAADeR88DYFu5uQV+f+fmGwjTh9uUhhYczb81fe5Vabre0io18Wfpvi9tF+u9/+J9x/d2bz7MYwJaAFp5VSPcpPXNAm/T83qxmedMo+V6zvlxrQ2pUvAg3r70/zNlG5WWst7z/vmkgzypBnvu/kgFQUfm35K+99/8k3MD5Hy/X8MWAGBnqcp+qvJfemsIjJyAszJ04QAAIABJREFUNrXNFRPQ1oZ3vf2tRgBnCR7ATcLKj8p7n7A76o75wxWunPwzbJTlGmjx8tT/479z/y7ly1/u+F0Jh1tdeU3CoV4lvzR+cwGOETwAtjO7AqiCyVOFvQ9qvQ7CoEAuXarRlkub6oaeGgcf/x3+O55LIZUPx5iAFoAaEybCjVR4gVWd7UpeS3vku2/1RunOTEALQI3gAdxMJYa3ynVt//HZOGfGfAajrk9qAryj3CdpR65/bZ6CWg+TlmEDI/M/kx6AfoIHD1er6B2pCB6J3LduM/upwEpPHVIV5hXK1Wrm077ZTxJ3Os9QU5udviV9z75y7p588e79A8DTeVXjC/S+oiuXR2vFtDWPs+mOmpl/zzF+Pm1dPVe1a0V913I/VS5Q5Br1q3UjD5fnnvyXuqPX9tvTkyA1bCHuVl66N1Lp3DP/1Pt79PnMOYd6E+3FbySQ8/1+9Tx4i9KTKeNFr1UbD+qHGziiZaLC1LKzXbuPbt9briPpqJt9/lwfgOfwtgX+pfb6rDhtvF38aq3Sa7VKr3PKbVdbPjL/OK/ccYTrc9uHeir5AAAAdxM8eJHU661ipVmJ4/Rxz4Xca7ZyT6VS+8rlHabNLZ+Rf24255bzVNo/8Jcjk64BAHA9wxb4l9aGbu88CT3b907GGAcQRuafSt8aEBA0+Eup98WZCThzeQIAAGMJHvAvZxpgZ2bxPrq/z+f6yQZbXzOWK0+p58cTlebcONIzI5cfezLpHQDA+gxbeJmexv3sxtiI/FveJLGC3GznqTQaT8c4bwAAMI/gwcOVJjtMrS/N+B+nTU0WGOaReiqcSpd6ih/nHaZN5Z0q74j8W9LnzkXpXIb5h/m8vQFcmqyyFAxaKVDEMW+/9wEAVvf9fD5/VNoYrda7YfbQhiuHTpy1U1lDveWOG/ip4FIceMpNXFnLb2S5WUuqF09vmpY8ctscuefP3m/uWY5w33CE+wbI+X6/5jxgPD885ByZxLJlGz0P9tb6OtPcvBmpbVvuiZ5JX8/MzXGW71OOcN8AMJphCwyT66KfShf+PaMcM/NnPSrJ+wqfzodvTWkNKJSUXtMKAEAfwQOGSb0usZRuVgV+dv5cqycIJGC0l1y3/jt6lMTzapSCkKm5OeL5OXLbleb1KOVfSl/bLwDACIIHwHQtDbHaBJy5iSxzE2myhyPDVXrzD++X0nCI1CsjUxPHltLVtkttG0/Cmnt1ZSp9nPeooRLsz30AwGjmPACm65nrIDeGvTU/3mF0sKi1odUzT0K8XW4fqQDBmTIAAMwgeADAVlITJ/4cbVifaZCnXk8bK70pZJYR5wUA4MewBWBJJr58h9z1LS1PvcqzNM9JS+O+tt8dmf8FABjp+/l8/qhYwH12Hau/cyNrx/P9VKmx/bmJFHte6Rivzz35TwUiUuVIzcORSl/qEVH6zMR51j5fpfTubz6ffX9buJf7Bsj5fr+CB3A3P9T/5Hy8z4jXMq7AvctK3I8c4b4Bcr7frzkPALhXqnfAbnYuOwBAC8EDAB4jN+RhxDY9QyyOGJkXAMBoJkwEYGtnx/u3bpN7BeOoxv7soMHO85QA12iZcwV4L8EDAAAAoMiwBWgwOwo/M39doHmSuGt/+ErP1NsZcm9YyPVWSL3BIPdGh9KbFXLLR+Yf51UaTpE6T4ZJACk9r7cF3kXwABrt+COq6yFPEjd8f0MGSoGDXLrcdr/lqX3l8q6t/y0bnX+cV26/qeMv7Z9ncE0BGE3wAIBttAbEWiY/LKU5ui63n1SQYkT+qfStY5YFF4GcWu+oXqVX8s7uBXV1/q0B2VzgO8wLViN4AMA2zlSoru6Ke9fwgNxwjZjKKVAy8juspRfVLFfnf3YSXoFdViZ4AMB2ZgcBRuRfqhivNFRgpbIwjuvKKC3ByFR64HkED+Cglihz/EObmxitJ5/cJGql7eEJSt1ow/H+4f/jf5cmF0ylC/dVyrtlAsbasfTm35q+NAdCqmwAobOvw+3d1w6T0ZbybylT7f+t+4OrCR7AAbmud7U0o/Kp/aDBU+W6eebWt1S2cmlqeZX227Lv0fmfSQ+QMroHS6kxvNNktLlzkwoa1AK4uaFmrUPQ4Er/ubsAsKMzDZJR+1Lxh366cgO0mfF9+Ws4Hwm4hkq9ukr77jG7HteSVg8xViN4ABfI/QDnIs+9+WgQQVn89KeULvx7Rjlm5g8wwsr1irh3wFO95TjZi2ELcLNUV7iUp/5w5IZz/KxaeWEvrffR7PvN/QysbuXAweezz2S0P0fLVDpOuIvgAZx09ocqN5YulhvDBwCwslIvy10no02lD8v3W99SplQQpHSccBfBAzhhVODg87n+HfSrKEXU33YuAOCJeuYi2H0y2rNlgpWZ8wAOap0Fd3ZA4I0BBwBgPHUKoETPAzigNOlZz8SHtS55qafyftQBAP7WM/n0VVYsE5wleAAHHO1+l1pWexVjb/e8HQmSAABHrVhnWLFMcJbgAbCdFeZIMIkRsDLfTQCMJngALCE1G3EtbWrm5at4ddJ5XtMJALAPwQNopKG4Ng1NAACYR/AAGnhbwjWOPs0v9UKI34iRmqQy9S7nVD6eio/lNZ0wj98WAEbzqkZgKT2V3e/3+6/GZ/gmi9RQiHB9+P9fXqltcn8DAMBb6HkALCH1BLr1TRM9vRVKb8NofcUmAAC8jZ4HwO3CJ/1xr4AWMxv0LUMpfr0WzIvRr/YqUwAA1iB4ANwq94aFI70K7hIHPQAA4GkED4Db5RrdueW/gEJuqEPYEyAOQuT+Lv279GrIHYIbq+sZOgIAwD3MeQBsp3UuhNKyM3MftKZhvJY3XrS+wWH0HBa5XjSjt8nl454EAGbS8wCgQsNsvpbzm3uTRi6vMG0q/Yhrevb1naPuK/cnADCb4AFwu1wj8MiQgJETF8ZDH0bnzz8d6VHSm79rBwBwjOABcKvcxIhHu3OPfAKbmgRx9hPeNzZuwzkqrgrOhPuJ/x2myW0Trk+VN06X2l9uu9S2pbK1HEttvwAANYIHwO3CAELYuNEV+/nOvqbzqNQcF79eJmGPk7AhHg9/CIdHxMdUSlfbLrVtqWy1Y4nz1gMDADjChIkP1zpxWG2bVCW3JS9oFTd6SsJGUynQkHtDQpw+9WaFUfnHeaXSp94Ikdr+aUqv6UwNGYm3HX1OapNmtja4W+7f3KSeLd/ZJvSkhXsAgNH0PHi41onDatukJhpTMeEucaAhdY+2PnkNl8/Iv+VJcO4JdWn/T5H7HqkFOFPzUFzRW+Hod1/LNUzdi7MZygAAtNLz4KVST0G5Rm18tGvSrnSues5jrtE2Kv9U+taAgEbdP8W9Mnoa26O+85703fmU4wAA5hM82FipO/RV+21Z1rL8yV2zWdtd92BqaEKKz8TfShMUtqRLfQ/FEw+mhs+U5hhIrc/lUxq6EufRU7bW9IKU7/KkIBcAaxA82FRrw+PsPn7iLt0tldS4ghwvr1W0n6p1XDN1I+6XlqEJK1ipLCPljqtl7pWcs3MC5OYXyM1TkFt/pBy1bc7MffDE+wcAuI7gwUPMqBS2Bid6953qaqxrNkfk5hb4/d365LU2cd+Z/FvT57rjP7lXzu/4ck/jn3bMTw0AAQDvIHjwMEe6pV7ZlTXXRVyFmqNqT257nhxfkf+Z9E8UBhDi5UccCTy0bnM0qDE7fwCAK3jbwoPEs723pP186jOIt07s1lrGX56l9U93pBELTxV+/7R8f8XOBkBHDofIbXd2KMUIb/l+BQDm0PNgU3F35lylsGXisNI28URfcbpcV+2eLuJP75rNeKl7dKf8AQBgN4IHG2uZCGvkU7gRy0eWc3eCJsddNbyG9bTMQRGmTc3d0hrcLH0+c/M05PJL5Xk2/zivUpA2N/dGbv8AADHDFgDYQmkiyVzgIJcut11p0spc3vGQsdTyGfnnJuBsOU+l/QMApAgebO6qSl9qQrNR2xzJe0Y57uCJH/Rp/Tz3zPvSu/2IyRhH5Z/Lu+U8rfzdCACsR/BgY7MrfatPQja6HEedvQ4CCNCudVLY3LZXNpbDJ/tX7jfV4yHlzLkEAN7HnAcb0910b6lrt1MlfnZvkZl2Os+kzZ7MckT+LUMTVrBSWQCAdQkePFxuQq0jk2uFaU1Cdm4SslSa39PJnSrxO5X1R8BtX6XPd27cf/zv0uc694aZ2ue99buvdiy9+bemT62vfVeyP9cVgNG+n8/njx+YfbU0NnMN67CSmapklxrOtXS5/H7bl9alyhWmn51/S/ref+euR8+61ewW6PjZtdxvcNW1qe1nh14NADP4fgJyvt+vngdvEf4QlBqtPfmkXDkJWWqs7qj8U+lbh4mcmczNUBSYS8UYAOAYwYOHOTrJ4ZnKdOop/kw9wwNGyg3XiGmYwHpavy9KQ7ZGlkMQg9ncYwCMJnjwMKMm+JrFJGTvlAq2nA0CHQ2U8U6t98jse8m9CgDsyqsaNxY+wepJk5pIKzdZX7x9Lp/aJGRxutRT/FK5Unmnyjsi/5b0uXNROpeh3DV76pCFcBK6UZO1hXkCAABz6XmwsZZGU2lOgNo8CKX1R/bdmldPua7I/0z6XPlyAZGW7QEAAK6m5wFD6KLfJ+zlEPZmePs5jHtzhL08ntorAwAAdiB4sLm48Xk0j9b95Jb3TELWk3+rliEcqwnfFpF6c8QT5Yah/NalhjOU5rgAAACuYdjCxlqf9p95fWKYpjTpXcv2R/LPiY/pDQ3vJzhyH7q2AABwPz0PNudJLAAAALMJHmyspSt36m0J8b9L60p5hv9PpR+df+6Yavmxt9xwGQAA4DqCBw9QCiDEr7NLjSOP05bGmMfj0sO0ueWj8o/HwhsTv4/SnBStrwFNvZ3CkAYAALiGOQ9e6ugcCD2NtVQAoTf/1oCAoMHaeq/5kTTsp9arxHWGdj5PAMwmePAwq1QUwl4BZ8oSPl0uBQhUigAAAOYxbOEBwgZ2OITgTH4jyvQrz4z8a/tlfzu+fpM+o3o5AceF8xOVXv888ru4Nk/RnfMYmUMJIE/Pg0319jDIzSUQ//+XX9z4T6WL84jLkgsgnMk/tT6VH9e4qoKlIgdQ1jL/UWm7OM3MVyLXhiTeOYeR+ZMA8gQPNtXzI1768c/lU0tXq1DUyjc6f0GD68065yZCBLhfLqgAwHsJHgBwm9RTPo0VOGbW5ynXWzDV2zBVjlIvxXjbEfmWypva1yrzRQGszpwH/M/sMebGsAPAflKvyW19PXPu71R+qfWlfFL7LQ1pzO0rt28A/knPA/5n9o+mH2UgZZV5S3YObD79+9W16dvfzM9Ty3wFKaOGQOTyyfVWuLJsAE8neAAA/7VjA2LnhnUP12YNra9Q/nza5k1oCXb0zr/Qkq4lT8MZAP5J8AAazK4AzsxfhYcdmOEc1nL0aXzvdjN7JJzN2+8nwD8JHkCjHSsRGmPsZMfPGKyot/Ee/p3KI/ea59Sy3OuZW/NLzaWQyye139xcB3F+rWUD4G+CBwDcKhXkUmm/x5Gx8q7fPFdcj9Yu/rVtjr5COtV4P5pXbtnZ/AD4i+ABALfJvfJtlad+LWOeW16N1/r6vNxxXz32unV/q12/GderJZ/Zx7rr9fjtf+ZEiavlCfBkggcA3KLWzfnuin3LE9Fcl+feNLXld5+Hzyf9ir3U8ruu38zr1ZLPVcc643qMCoSkJlOs5ZcatnCmXC37XeHtLgA7+s/dBYBd/SpjLfMK1NK1zk0Q59NTBlhRaXb1ux3pzn00TS3dCp/x1HfNStdv5LW4Kp8zRl2PX4P/9+fMb1U8n0DPvZ/afziPQavW+2CFawiwGz0P4ICep049r4I6s8+7n07CDCs0mlu1fAaPfE7DJ7mtXfFn6jmGla9f7jjCSfRGfK/OPgfeKADAVQQP4ICeinNvl83WfFT4eIOru72vrNSYHXWeSufgyD6uKNcMowIHv7yOGn09zsi9ISHVWyBelwuAtb4VIV6W21+YFwDjGbYAJ5UmOAvHmp7Nv5SPXgfsqnf8/13e/BkrdfFe9fqdvV5xA3nmvnrddT3iIQRxQCAeshCuC+dciAMEcbAh/DssfyndkeENAPQTPIATWnsMtFZCj+RzdyX9rHDehrBSaS6H50s9RQz/v0pD4K2Bg9q48FWv36jAwedT7xl25b1xxfU4M6ymti4XZG/5np8xHAiAfoYtwAm1schXTM7VMh4aVpXrVbPKvVzqcp1L15LX2bLMcqThuNL1G3m9Ru3rjCuvR25IwZFytDo7V0PPnEKrfKcA7EzwALhV6cmeyt47rHqdw54wqXUjggWpcdylsd0rWqVco65XaQx9quv9ao5cj1Qg5Or5RlYIvgBQJngAAAmt3bFzaXvTzOy99AYjr1curyeOre8NhOTmLkjlk+udkZvDoLaP+N+p3gelSRcBOEfwAA4odQnteXoV5pWqAJXyWaWbMAD76vntKAVYjsx90BvEaSmr30KAeQQP4IAzE0SNSvOkClJq6MKTjg+A8fQuALiW4AEA/NeKY9j5i2uznpmN99JbIkrDHXLbHEl31N1vHAGYRfAAWEJp/CtcwX23LtdmTaOvS+trMks99lpf/TgzGDU7fz0ugLsIHkAjT73WkboW8VwQnigBAMA4ggfQYGZD0ROEv/U+NWqZYPKuMgLsIg6Khv8vvTEhTJNKH6YL8y/tM/WbWHp9aUv+tSEQPeXNHfOZ/FvOX8srXdUlgNn+c3cBAEIqP2v4fr//+9OSJv5T2mZGOWdvk8tnZfH1CP8unYPUdq3XtyX/nvKPdOe9srJU4DX1SsXS6xVzr2AM884tj/OrvbYxTpfbLi5TKvB7pLwz8m85f7njvypwDvD56HkALKI0FOFMnjs8Ucrlf5dcr46U0hPJUvpR5TtSYR5VyV7pmsVq91prD58wfcs90XPvlNaF+z9jlXtlZa1zC7Rcj55r1npea3meuY96yxsHEEbmn0rfev89/R4F1iF4ANwu1UAPn3TVtou3/a0LGz25Rk2u62e8/9r2ufWpp3Y9jbE7tJajFlDgHql7KdUIqX0ujnDt99Ma+BvtzL2Sundnumt4wJVBWYAWhi0At8pVxlorTKknQan8zpQht+8eb6zc5bq+p9aF2+TyCNen7os4XWn/tX3UytZyLLX9Xm2lezA+X7vcK4w3+zyPyL/WA20VK5UFeCbBA+B2dz7BjnsH3O1JDZfUmNzcurh3RrxdXHkv9TRJpattVxt/nMs/lz7Oe9Xu76ny5oT35tnPZu66rHyvPFX8/TcqeBZfr/C+SfXuivdTK0Ou50wuXZi2t7zhceZ69ZzJvyV97lyUziXAaIYtAK+WanTE6660WuVvZEOxtu7MU71aGXPHUWrU18rWW4bd9R7fkXtn5XvlyWrHe+az0BMcLm135jNYy6tW3p7zMyL/M+nPeOO9D/QRPAC2U3pSmloXP2n8fNITJuaeKIXrevM/Up5V5J7qfT7XlffMflJPJmOpp3+z3XXdZzQMSp+pq++dK+6VEftiDA1dgOsJHgC3y1UCW54I19bt9kRpFalgx53lfVJDYfZx5Lpzl57KHj2/uc/tnffOrHvlKfff7nLB3ly6WffD7Pyv9pTjAOb6fj6fP74s4D5+sNOVwdYK4swyvfW6pII2R57IpsYdp8Q9PHL/jvNN9d7IpT9SrlJ5jqS/+n5qvS6/ZakeGL3H0HPvtFzHVF533ivwVG/+zQPafL9fwQO4mx/sv/Q2WONtRp5DDYZn8RmjlXuFt7k7UA/s4/v9GrbwdEe6fbc04jSuGC31BLRk5lj1Wlds9uG60cq9wpsIGgBHCB48XG4sa+/41/j/V08wBiUqP9c7UvHsHat85rqW8lBpzpvZgF71nmnZ1j3DLka9dQQg5T93F4B7tIzdZY7v9/uPP/Ey6sLzFi6Lz2HpHMfp4vxT63N5v8XZHket24yo1JYm6Ztdad75vhh9bna4Z1omdHTPsIvf/Vz7A3CE4MHGcg2hK/fbsqxl+RsbYhz3q/ikZnRPTYQWrg///7vvwm3CtHE+qfzctwAAvIHgwaauaLyEjfzUkIVSWXKNubgRd9WxrKQU8fc0YI74vJbu5zCoUPL0gFdL74t4XbhdrVdNKk2uHKntastH5l8K1K7aS6X1GGo9deI04boj56K0X/eMgDoAaxM8eIgZjc7Wrm29+46f5v6WqSixglSAK+XJ3T9bel/EaXPpctu19OIo9QqpBSVH5p/qsdJ6nu4IjpbKFR5D7trl0sd5956LuHzumXXuGQBoYcLEhwkrGq2NmiPbHBVWjsL/P7EBxjv8KvpP09poqR177fyM6omTC/qM7OmT66XSUrYrlcpV6nVTS1/jnqmnX/WeAYAWggcP0tOICdO2PGEd1UCqPVF5akMsljr+Nxz3KKWneJ/Pv4NUuad/uX/H3YdLTwSfet3OHNfI74zW/X0+6V5NM8X3Rs7V90hruUZzz9Stes8AQAvBg03FjZfa2MyehmqqgdXSfTPMN7c8zD+VVoWJFqn7pGVZ6f+1J7I9TyefZHaDbkT+Ld3MV7BSWWZyz4yzUlkA4Pv5fP74YYJ7CJr8m8ryGlL3Zi5gmQsAxtcytU1unHgu71IPk9z+R+dfCtyW9nflfV17qt0SfG5JXwoMx8vcM2vfMwBQ8v1+BQ/gTiqI/yZ48By1a7nDE2qu5Z4BgDV9v19vW9jdVeNZv9/+tyG0bnMk7xnluINKKk+lEUYv9wwArE3wYGOzG8S5bp2tWreZXVmcnf/Z66CyzJP8gnW1+zo3H8vIcszMn3HcMwCwBxMmbqxlrCrrSl07gQR295agIeO4ZwBgD4IHDxdP0hROxlSa6Cr1xoUwbW1SqDCvVDni9am8U/nnlo/MP3fO4nXh/1PnpDZuN3VMO3XbnT3UZKZdzjEAAKzChImb6+nqmWpkl4IKpYZzLV0uv9/2pXWpcoXpZ+ffkr7337nr0bNuNTsFOkK7lhsAAO7y/X71PHiLsLFUarT25JNSa5gdXZfbT7zNqPxT6VuHibSkyZXFUBQAAGBFggcPc3SSwzNPYlNP8We66z3YueEaMU+1AQCAp/G2hYf5PY0/2oC98g0OZ/M404PiCiuVBQAA4AxzHmyspZdB68SCuQn84vW19LVJDVPbtpSxlD7e/+j8c+lz56LWI+Lpcx703pe5dL1pWibazJW79OaLI9ckFzja4boCAEDs+/0KHjBObejC7KENO02EVwvW7KD2Jo670tS2LQU9Wib+bNW6XwAAWJ0JExlGw6jPr5Hb8nR9Jy3lH5VmxrYzrVouAABoYc6Dzf0aoEfG1x/dLpVH7knuL//479Fm5z9DODfFmXkqdtYSdDoTmBod1Arvr/j+Lt17O92XAACQoufBxs42jEa8FrD2asServhnjueNDW/KjgbUfnLDJMLXhMbBs9K8HwAAsDPBg80ZLsCqZt+bteDXkfkKasGwo9sIIgAAsDvDFjYWPv3Mae1aHS/PDYeIl5/NP16f6xbOXq4KasVDP1a1ctkAAKCF4MEDlAII8dPXVNr/b+8OlyU1uQWA6q3v/V+5748pE8IAgoKKrlWVyhxbAdFuZQsYv+IwXDe3vFf68bCGmvR4trgbf816o9cZyfkJAMAXCB58xJHu2Cm5OQxa0s+9aSCVl4bZXEq9UGqOZcs6uck6w94xtYGF0oSbuV4xm9zcB7X7AwAAMzDnwcuUJnw7K24Y9ZgBv2bMOvNoDSKdWefIHAS1ZTtapjNlAACAJ9Pz4AXCxng43CBep0c+Wx65z0bw9BYAAOBeeh5MqrWHQWp+gXgOgvDfufRLwxaOpp/6vPU1j3C11PkNAABvtS7L8nPj+26jGzcaT+fMWn8z9wiZsb4BAOAu67rqeQAcM6oBPmswBQAA3sycBy83etZ3s8oDAAC8n54HLzf6Ce5XnhCPDo6MTP8rxwgAABhH8AAqzdgI1yMEAADowbAFAAAAoEjwAAAAACgSPAAAAACKBA9ggNxcA+u6/ue/1u1b1wEAAOjBhInQWSlwEE66WFrvaB4AAAAj6HkAF6l9W0PNejO++QEAAJiX4AF0FPcuOLseAADAEwgeQCcCAgAAwFsJHkAHAgcAAMCbmTAROoknMRRQqJOa/DFcpg4BAOB+ggfQQdzALQUOBBUAAIDZGLYAg7W+enH7d6onw946MyoFUgRZAADgGfQ8+Lhc47PUaEttk3ryXpPWW4X7HO9/qj5K67esAwAAMILgwcf9fr9kN/pS1/rUNvHf27/f8GSc5ykFsLbPRgVYRqcf53NFXmF+tYHD8Hdgr6yp7WICYgAAz2bYAkm5G3wYYa83Ru6z3+/3z39XNeqvashv+3WVvbzCMtUEDEp5lI4fAADPpOfBi4WNqSsn6Us14krLapZf1TAs0bjhDk94Ip/6/Ug1+Eu9knx/AADmJnjwUuEN/Kib9lzjP24oxGXZa2DE5U5tf7WReXr7wh8jeg+kzrMwv9zyOPCWK1NN+qUgXmn93Hc4l25c/tR3pjR84EidO28BAL7DsIWPGHGTX9utujXvXC8FTy6JbedFad6OuDEed5NPDRGIG96pJ+e16acCZzXrp8pQSjeVT5xnathA+P8eUvuYUzp+AAA8i54HH3PkSeOVE7flhiloWHxDa/f2mnkRauTmGOiV/pH1j6abCoLk3N1o970GAJiHngcfEj/BrFl3WZbdbXqOZ97rtq73wftd3aAMn+h/4fyq+b6GPQL21gMA4Bv0PHip3LjtWNi9ON4+J9UluaZbd5huabx1qtfBEyZMHOnuJ8BPcNfr+2qGJnxNbnLE1Dwlue2/WncAAG+1Lsvyc4MH93l7YKRG7Rs64s9Sn9dMfhhuVwpi5eYYOJP+kfK0pFvKp9T4rxmeVDvhZJx+74kaAQC41rquggdwt9SbJs6mtzkyr0XrtmfVBAnu+I16+5Pzt+8fAAD9rOtqzoN8gDdjAAAgAElEQVS36zW2uUc5wjx65De63G8YA98ybj2e2+LKfS91f6c/gQMAAFoJHrxYTaMx9Qq4EVpmsT+aZm+t6Z+tv5GT9uXSzT3ZvyOA8CS5uUBm57WIAAAcZcLEF9sLCGhAPE/uVZW95CavzJXlbY3nWm/9brx1vwAAGE/wgCq1k7Pl/k6ltTdhXbzu3tj4msnfWieV20s/3ofUJHFHGmxfe/Kfexr+lf0HAICnEzxgV65BnHpVY7w8NxFfqbGdWjdeLzcrfumVcqX9OJp+/Jq/3EzzR5/4Htlutt4mqWOwLN5CAQAATyJ4wLIs9Q3c0ivcUp+1NPxK6x79LBY29o+mX9ud/0lPzUv794Sn/rn5HgQOAADgGQQPOPS+9+2zmSZf6zWfwF5viTi/u9QGg57y1L9HTw0AAGAMb1v4uFxX/tTT+XCdlvR7rNvr1Y7Lkp/TYJSreyDkjl1p/WX5+7WdGvAAAMBmXZblp5HwTqkeBKkJAkOlYQm5z1NPikuTIsb57TVWw7kGcmnmJj8srd8r/dx+5PZrL5jw9e+jngcAAPAs67oKHnxR78bZ6Mbe7Omn8iv5+vdR8AAAAJ5lXVfDFr5mtsDBG/Wa/BEAAOAqggcvd2Yce2r2+/izM43dUvrhOuH/exudPgAAwBt428KLnW3cl15J2OMJec0rD1NzE/Q0+5P+vTdj1L45I7XN7HUDAAD0o+fBy3mi/kyphvmRxnrtNnvrHQkyAAAA3yF48GLbK/v2XoEYdt0vDVNIbbe3/Gz68efxMsGRP1LH2XwUAABAL4IHH1Az/GBraJYaoWEDfls3t7xX+nEX+pr0ZpGqpyvUBGbiz0rb5rYX3AEAgPcQPGBZln5vAMiNl29JfwsI1EymqHH6r1QAJlYTmInXrQnq1Kzbsh8AAMCzmDDxY0aObQ8bkmfSDxu+pYbnGxqZd/ScqM0vF9SpWbclHwAA4PkEDz4gbIznGtw9xsfXDE0YYfax/VeXfXRQ52w+AADA8wgevFRrD4NcV/Tt/7nu6XH6pWELR9NPfZ5KbzapBvjZfdnqpSadq4IurfnMHgwCAIA3Wpdl+blR/7bRjTWNwb+lAh9HgiGpIE6uh0BpWEm4LN4m91kst27rsXe+AADAs6zrKniA4MHVSo3q2XtT9OB8AQCAZ1nX1dsWvq70mr4Z0p9VrnGs0QwAADyROQ8+bnRjtUf6Ag8AAAD3EjzgkUa+UvJugiEAAMBsBA94nC+Mec/to8ACAADwRIIHPMoXAgfbmwjifTVZIsDz5IK6JhoG4GsED3iML90shQGEeDkAz7H9Xse/zyOvWa4FADyRty3wCF8KHGx+v98/+xz+G4Dn24IKAPAVggcAACelepPFy8K/4+W5dXKvPN4+2wtglNIAgBaCB8Cj6IEBzGbrPRf2Rkgt237fts/C+W9S896k1o/TLvWASJUBAI4y5wG3++KQBQDeJTWHTc1kizXXv17XSNdaAM4QPAAAOKk0oeJVT/3DfEqBgtr16C/Vw6TleFz5wCX3Fqir3g51JJ+vvbnK+XQ+/97bvJ1hC8CjfLVrbc345XCd0ljqkeXLfQZfk7vpvvP7EA5lyImHPHCtVJ2HkydfofYczZVn9GtKz+TztXPa+VTmfOpPzwOqjL4ZGpm+Lz5PFzdCco2S1CvjrhrTXNsFG94mN9lgPPQgfkIVf2fif8fzGaTWKa1fc1Mcl0ug7zmOPPENj73fXULOJ64ieEC1GX9Y3Cgxgxm/W/AVtd/P0hPAmm1a5z44Ui6/Nc8xotGWCiilJuvc/p8KQpWCUrXdzuOAVSpQVlO2OI9UkK02kPZ2zifn01UMWwB4kB4X/zholhsSES/P/buUfmn7mjIAfNXR3iCp7cJeaKllqZ4xNf8vpbWXR9igjBuXNWWL86jdh69yPjmfrqDnAcBD1F709yL5YXQ+N8whFXWPL8rh+rntU92ia8sAM8g9HZsl/TP5XFU26tVcJ1JPY1vSr+kxEzf49sqRSrO2bHvlcU05zvn0N+dTmeABwEPkGuy59Vo/i6WeLPRI30WXN2l9mtd643n0aWFrWY7kM7Js/JF76ht+vi0rdb0upV9bhqO/3Vdvt227V+Yvdj93Ph3jfKoneMBhtV+ilh+Q0rq5H7/Ql7/MvM/IC1Wq18HVXIgB+o+zPtowPOtoHqPK9tXrivPJ+TSSOQ84JHxiWXoy0fq0pja/3DJ4k5HndylocNWTRt9fZhPP25H6O/x/uE7qaWDqu1bKo9S1t6YsqW3j8uXKSx+l49KyTbwsNewstSzefpMbYrb9P0wrtzwOSufO19x2uX3LpbNX5i9wPjmfrrYuy/Jz48aemq48pR4DNedYTWOmtQxXREbPmqGMV/pifdT2oCk9SUhdAON/h9vl0govwqX19y6kNWWAWYTfi1S335p/l9JZlvJM4qnvUrh+S/57ee2lwXvNeKxr7k9nNduxiL3xfPq6dV0NW+C8Hl+0uMES27uJ8WVnZrXnbmm9+LPw79R2e3mW0qvZvqYMMJOap21HxNe+vetg/O/Wsux9F11Pv2nG415b5tn2a1nmDnosy7vPp68TPOCUHj9uLV/WVJciABgtdf150rjaM2WpubbqPTReTS/L3un3bqS27MPRXq2j6+ktnE91nx+tp6vaI6XA9R3fAXMecMrvV57zYI9AADHnw32M7YOy3PVuxHfmzHV1hO167zd6nNF1m+uFdva4Hg0stfaAC5c7D/c5n+o+z5W3ZnjmCDVDWe88//U84Hbxl0RAgaukLgypMcZH0pvxHE7Nb3BEqV5p16M+/a4eF0/mFf479zuxfZ6b7yMVhNibb2RvXoO9suylk+p9kNoGgO8SPOBWuZucnFknReSZcjfLR3vUGFbzR6leadejPtX9cWfnEyk97WrNr5T/XlnOzltCH7nJL1Pr5bqDl5YfSX9vQs5SGUoBpr08Uuns7ceoa0nvhwnbdqO/Q86nMedTXI5Sfnt1lAsI1wSLS9umynvFb7ZhCxyyrut//sv9GOS6Qdc0ysJtU/nwTl/sMr+d3/G/w79T34fc8tJ6NfmF/0+tA7yPa+w14l4fNb1QwnVzy8+kX9p+rwxhz5WaPFJlLu1HqUw9hfuR28cncj6NOZ/icpTyK9VRallp/Vy+ufVLy0cRPOCQ8Asff8HjL9TeOqVtS2nspQW91Da8jzpyIQm/E6WLWe5CvOWxl1/vi1Jcf+HylnX4o7U+6Wt03ZbS75VvS3B+L0/nWb1Sfbfc1+QauGfTP3tvdfSerVe93G1koCPF+dSe75EyHUkv9zt+pk5SwZWrzjXDFoDPC39wS9HusBEd3mz3emJXe/PeclHfPo/3I1xek+cRqXqN6y+8UcnVcWqdLzpbn/Q3um5L6Z/5Hhz5HajJ86vfzbuE16Dwb8aJr0Gl+4fZOJ/GuKIerzxWeh4An1fq3fKEHi+jGiipHgu5/GvWa9ku1UviyDpfcrY+gefo1ZNrWdLf+VkDhneXewvGpgLVpa73OVcFb51PaVeWu7Vn1qj7utH0PKDarD8cPFvqvHpTJL/FyKfqPZ7af/mpP98V9+bY/p1ar+aJZLz8SPq5bWrKEDd8WvJIpbO3H3430lLHO3VsUt3fU8c41SOtNv04rdYypNYp5ZFar1TWUpl6a+2WXgogXHnf7Hwacz7tpZ/rxVVaVqrT2nxz613xWyt4QJWRJ6MbC2Y04rytucikLvKlLsilcpbWDW+IdGHky7bvQOlGM7yBy31X4+VxA7sl/VQDvbYMuQZ9Lo9UmWsDGbmy8Efqdz73d6r+9uq0Jf2aNErXktY8zpTtKedS6juw/V0KzI0uT83fzqe2NI+W40jevfIdxbAF4FZ33iCkItGlz1JP2nI31kdtN+0t66YuLqnPchepeN3Udi3H4ky9bnW6t86XjKhP2vX6rSoFCM+kf/b38uhN6QyNPBhBYJ0v0vMA+KyWm96aaPLIG4iZntwdrdcj0f8v6F2f3Cf3pJLvSPXemCn9tyrVW6nHTUtX/hHHxPl0v9Y6mr1OBQ8AblZz0zLjBQbepMeNXmrYQc/07zBrue9yddd16px9mFD6bOQxcT7dr7WOZq/TdVmW3+w7wdy+fuPx9f3fxDfST62TeOgC8H65SalSQ5nif5fWP5p+Tk0ZwnRT66TyKK2XKmupTHClWe+xZi0377auq+AB9/v6D+TX938zS/AA+J7Rv9OuAzDGrN+tWcvNu63ratgC8Aw9nk7NPCHcU28S1Gl/6hTexXf62WY+PvA0ggdcrjRj+LJ840LGODOeP0+/sVGn/anTeZiQjBozHruvfKcdG+hH8AB4jBkv8MC7mZAMAP74v7sLwPd4JzQAAMBc9DwAHiE3wzd/HJkPQp2WqdP+1Ok56u8c9defOn0/x5gWggfA7VIXrnVdu71XfZNLq+ZND63ppF6LVtq2Vm1aI+u0thy91tnWiz/vVa9PqdMwzdbzp1SG3Ge5G8Yer9V7Wp3ORv2d85T6K5Wj9/d69PXnKXXKOI4xNQQPuEXqXdJ+cL4p11DZzpEzF6PUzVXqBi53o3U2nW0f9rY9qrXx16NOt/SP1kfrOuH+HNm21V11GucT/l1Tj7XpldIpLT/j7jqdnfo754m/k72/11dff954TpaepLcEVN/yRP6Nx5g+BA+gQuki/vT0Z/gRz5UxFWTqkW7rOmfyuqL+UxfzUXVaSnvEOtt6o7+DsavrNKe2HnP5pz67MnAQp7+VKSxfyh3H/OnU3zlP+p0c8b0+ms8ZbzonS8GWlrKPfmhwtTcdY/oQPOA24Y/MDD+qM5Qx9pYf8av2I3eBD28GevaEiD87q6VsV54bNeVqrdeaYzJbnYb7M0qcR/wkdO83ebY6fSP1d87T6q9Hw7L29/ANv5Nf8qS6mjkAQl+CB8DjPeGmpEfgYC/9o9sfKdOVDeJReewdk5nq9Mobs1z36VK36s1T6/Qt1N85T/pOj9wu5Wgg9e3f6d73BaleBZve+3blNeHuMjAPr2rkVn6UWJbyuOyeeZw531qeCqfyau36WGNLM1eGluVH7dVrzX4frZsRT+rvqNPac7NXgOHqITZPOE9npv7OeUL9lYJxvX7DSr+Hva8/T6jTUbZx+6ljFtdxOKyhlM6M3nyMOUfwgNsJIHxb+KQz1HNIS6/AwVae0gXyiifIpYv69vlWlrhs4edn3dmNseWY1Li7TuMbzVQ+s/1W3l2nM9vqTv0d95T6u+K72/v3MOcpdTpS6btX6tWRe2Aw4sHBSF84xpxj2AK3yUXHZ1HbVa11LGBNpPeqLnNX2S6s8TnRO3CwV789GoA1eR3RmtbIOl2Wsft6lafUae7pVurvp9f1U+p0VurvnKfV30zf3Zyn1emTxA3pWffRMaaF4MFJuUjiXmNyb/07GoQtjeFwvSNBgNQPba6b2BOVbu7j9VrSrM1vb/mMRuxH7inutqzmPE09NUgd+9IT49CVx2tUXjX1WtrvlnXi/HJP166q1yuPX7h/NXWdaqikutem6u2u+rw6rzdSf+dc/Tu5d8/U83t91/Vn9oBJrVz9f8FXjjF/W5dl+Tno56S+OHtfppbG5xXH52x5arffPluWtu5fd2s9ni3bhustS1u97NXX137UZ93fJ5f7yWUreXK5n1y2klnLDaPN+t0YXe4n1EvrPdiy7D/QKwWAjjxUzJXn7rqrMUs56WNdVz0PRtl+XGb5QrWUs8d+5bafMXrbs7v73kUnzkvkFwDgnNI9VPxZy7rwNiZMfKDUOKLSsprlqfWO+Gr3rJwe9dDS8C9FvB0TAABgFD0PbpTrIhU3BHPj3XJj5ErjhHs9oc6VIbU/b3a2XvUY6E8QpT912p86hXfxnX4uxwb6ETy40d74qHi9WuEELuGy1u1b9Rj68MUf+FTPEQGFY9Rbf+q0P3UK7+I7/WwzHp8v3g8zB8GDC1z5RD4OSIQzadeU6YqG69ZrIddzYcYf+aPOTrRZux0AAMAZggeDxK8UK+k5ueLea2NSvRJSZT7zdoEaYQAhXj6DUrn3ho6k/s7lkXv9UlyGWeoNAACYk1c1nnTklSw1jcHw85bG4966e69PzOU9shE7w1PzGcqYMmu5AYC5PeEe5AllOGKWcs9STvrwqsYOes4N0GN5axo12+0FHvxozOfoe49bt7vr3DhzMbu77NSpCVrWvIt71HEupf/kmy31ymhHHrqMyL91nqbWbQDeyKsaKXIz9j61k/CEQ1xaXwV59zlzdkgNz1Z7boZDx+J1r5p/pvWzO6lXrpA6f1qvMa3O9pB0br1f+JrzHq87j9MxASJvoecBRS6Y/3rLD3/NTVoqaDT65g5q+V0aQ71yp57zP0Gr1Pm3N49YTulV5jA7wQOoMPJmZqabpdI8Grn5MVJPJEvzdeQu0qXlcZrx+vFNQWo4Rmof+YbSjV5peeqc3etOn9umtgxX6fG7pF45Y+8aEy6vuTalzmnXBXrz8IW3M2wBaJaKxqdu5FLr5bpGpy62YffW0v9T26TKFOe1lx7vEHYfzTUe9s7PcPmmdJ7n0q85P88MGeqhZWiTemWEmmtMeO6ljnHu9z7Ow3WBFqnfopphDc4j3kLPA6BZ6cY7dRPfmm5uu/CzcN29p6R75Zip9wf/VXPszpwbqbxSQasz6T/t3Ms90c2t1/pZ7Cv1Spuj15jaoJDrAimlHifxPUeu5wq8meABVUb/KI5M38V/X233zDsumDXBgSely3Wu7JIen+93nDd3daNWr9zh6LE4cwxrrgvOl3drDVrmgp/wVoIHVJvxh1EkuE7qiV+qYTb6HKjtSbARAPiu3PCY0fmVutCPdtd5rl65Qu54Hz0PRp0/zhc2LcFP9yq8xbosy8/JzJ5Zf/RmKPfVZWx5arLXfS8n1Sth7wlxePFNXYhrbyxLXV1r0vVU6flSx3iv+3Lp/I3PjdL5GaeVGzedSz+npgyjxWUsDR/KraNe2VMzHCFcb+/Yl/6dSquUTri+68J5T7gHaylD7bDJXC/M1L9by3BmmzvMUk76WNdV8IA6s/44zFDuGcr4BKPqSf1zhvNnDPXKnZx/fTyhHmvLcCQoGtrbptUT6q7GLOWkj3VdDVsAnk/gAIAruC58U8tcB7XDKuGNBA84rHWSvdo0W7rK1naz5binTGQ2It1cl1W+4cixT507rY2Nt59z6pWjRh/DUvq98m5Jp2ZyRucz8CSCBxxSO56rpfFXWjeVfu1Yd86pGVc8Mu9l6X9sw/Nm9P65+XuW8HgcOfY9Ak41+c523qhXehj9e1xK/8x5cfT838vTudqH+0PoR/CAQ2ovaD1vBOKbPhdVAABy3CtCX/93dwGYX48nOXtp/H7pV3n1LMNXrOv6z3/xstTfpfVq0gs/b1meK/te3qnlPdPP1U0q7do6pE3p/MytF36eqv/UMUqdqz3KUdqfXDmvOG/UK1d44u99afu9MrSe/6V0avbD+QrcSfCAU3pcxNa1vuF/Zxf6N9jqOjXkJPdatPjfqTHJue03YZ6p/5fyiMu5l3dqH3umn3pV01491uRPvdQxOHI8NvG2pXO1RzlSeT/hvFGvXOGJv/el7WuvCbXn/951OC5HqUwAVzNsgVNSjcwWR7fjvPCGJ3cjkruRqU2/dHxTn5XyaMk/dSPWM/3U+rU3dG76+tk7P2vreu/Y7/1Olcqxd1488bxRr1zh6b/3Z+9NctvvpdvzOgXQm+ABt8s9EeAace+CkfYCCr3yWJblr6c9o9XWo3P7Omfqute5undezHjeqFee4q7fe4CvMmyBW4VdAHNd/0Kpm07BhmNGBwqOdK/sUabSTeSTnjI+qSxv96a6ftK+PKksZ71pX2bxpd/7FrOWG/iGdVmWn4YXe+IGenxxS43di9fLrZPLJ9X43Num5bOnuLqMqZutmidzpWOZWzc3prQUBEqNDw3TT6VdW84R6efWz+2/J2Tn1RyD0rkXf763fs13paYce9uVynLFeaNeucrTfu9zasoQpls6/3PppvKJy1oq05PNcA/GOY7xt6zrKnhAnVl/HGYo9wxl7O2OHiRfrGfOc96MoV6/ze/9NzgO7+cYf8u6roYtANdyoWEWztUx1CsAzEnwALjEuq7ZRsPWBXPUWM/R6fMupXOV49Qry+L3HmBm3rZANRdizig1GEY3JjRWaOF8GUO9six+7wFmJnhAFWMTAQAAvkvwAAAAPmz0MJKRPIDaN/I4jD7Gju+zCB4AAMDHzdhIM6S2nuNLDyZMBAAAAIoEDwAAAIAiwxa4XKoLUrhsxm5VLb6+/wAAwHwEDwAAgP+oebCx98as0ue59Ev5bp/VpBmnsbdtbRnf8sBnbz+OHtsjdVZ7bBzf+wkecLnf75edAMWXFADgXnHDMNVQ3JvMrvR5Lv1SvjWv9i6lUbr/bElvWz6zveN79Njm0tnLq7Y+Hd/7mfMALlb6QfJjBQDcreZ+pKYh3/rZ0R4OV3lKOc46c+xKn6eWH+2ZcoenleeJBA8AAIBb1HaPX9e126v7wnTCdEt5aFi2ueO4hmmH/3Z8+xE84Batkcm3+fr+AwDUNhpbu6ZvjcTccIswnXhYRCoPDcs2o45ruJ3jew9zHgAAAEkjG1al+Qxy8yC0pNvy2d42b21gjtiv3HGN/z6ar+N7Hz0PuE2PH4+ZfX3/AYBnu6tB9cSG3JEJ+Z7uynp+4jENvfH4jiB4AAAA/Ef8poMv5LvnTQ3MK+v5rmMal2HPm47vKIYtcCtfUgCAZwknmEt9Ft6/lV67mPs8Fjcsw3Xie8W9SfhSeeY+C/+dGydf2ocnP0kvyR3fM8c2d1xzebUc11S5Hd97rMuy/FQMAAB809O7lOf0Kves+19r1v1zfJ9lXVc9D7hPKfL8BV/ffwAAYB6CBxfJdc2v6XpVWr+1u08vpe5kNeVJdQfKvXLljVr3/43nz15+Z88xAIA9pa7wzM/x7cuwhQuVXkNTu02pcXn3bKktZV2WdMPvC2OMju7/m86fZdkPfJw5xwCAejPPP+U+YJ/jSw+GLTzArO8VPVvm0jtYZ/6Bq9Vr/2c8f2r3cbb9AoBZjbjeuo4/x6jj4Bh/j+DBxHJd33PLapbXPBVOzWDKfO46f2o4xwAA4FkEDyaQa7zFT3BTryYpvWKl9JqSmkZbLv1UWbnPU8+fGs4xAAB4BsGDCZTen5par9bWKMs1zI6oLUPrxIBvc+X+z3T+1BAwAACA6wkePMiVT1Rz3cyvmI1/e5qce6L89sbhqP3/yvkDAABcT/DgZmED8sgwgbP55iavSz1Vzq1zRNiAjpd/Qa/9n/n8ackHAAC4l1c1XiTXnXuvcZ5aL/e++yMT2+XWzZWrJQ/6ecv5s5deazkAgGfyAOD9HONvWddV8ID7ff2H5+v7v1EPAPAeruvv5xh/y7quy//dXQgAFx8AAHg2wQPgdgIHAADwbIIHAAAAQJHgAQAAAFAkeAAAAAAUCR4AAAAARYIHAAAAQJHgAQAAAFAkeAAAAAAUCR4AAAAARYIH3O73+91dhFt9ff8BAIDnEzwAAAAAigQPAAAAgCLBA263ruvdRbjV1/cfAAB4vv/dXQAAAGBuqYch4TJzPM3PMUbPAwAATlnX9a+Gxbaspofdlb3wWso0slyl9Hvl27IPe+vpKQkIHgAAcErqieO27KqnkbWN29ryjC53Kf0zeR99Ery37pnPPZF+B8cYwQMAALo48nR6Xdfl9/t5sg3wcIIHAAB0MSIIkBr+kPo7/n+4Tm4IRWqdXBn2ylTKtyX90vY19ZJatyaP1Od7+yHgA98ieAAAQDdHAwip7bZeCWGX6HDZtn48RGLv/2GeuTTj/MIG87ZubvmZ9Evb75Uht5+5PPbqNy5HqUypfHPLmJdj/G3etgAAwK1qgg1xA7c1/aPjtVsaRqmGd4/0zzbOctubxwBoIXgAAEBXuSfs4efbstxT8r30a8twVSM33Kfw76/J9aLgPRzj7zJsAQCA7lJP31NP5WvtjeM/o0c6pcbUrHMDzFpuYIx1WZafiBF3uvKpwBN9ff8BmF9u3HvpGpfriZBblhq2sLcsVYY4j9J8APF68b/3yh7mX5t+Tk0Z4nqoyaO0XqqspTKF3N+8n2P8Leu6Ch4AAPBeew2c0Q0gDSzgDdZ1NecBAADvpOF+zt6bFPa2ad2WObQe41JPob1tt3WvOofifSv1nNrrVXWkzE+fS8KcBwAAvMq6rlUNjvDVh6PKMTL9K211urfOsvw9v8Ub9p8/jhzj0usd7woK5NSWa9SbSJ4aNNgIHnC7r19Qvr7/ANBb7cSMZydxvDv9O+SCCLknpgII73H2GB85B+I5Q7iXYQsAAECTVLfzXJBE4+89zhzjEa9PrZlkNewBtDeRaOltKXvp1w5jSE1qmsu3ZqjHkeFFRwkecLm9Vy29KTqf8vX9BwDaPbnx/eSy8SxHAwip7cK/4wBB+O94272/Q6X0cp/Xbl/aNgx0lPY9VQcjCR5wi5rXNr3Z1/cfAKhz5wRqLePY3cMwSs25lXsSX5t+qUfFXr5735PSq05L29UKgxKjCR5wuVx07yszIn99/wGAOk+8Nzjy2kuBhffocYxTDerc8IMj98u18530+H7tPfkf3TOgduhELyZMBACAh3la4GDvyWaugfT0V89Rr+cxTk26eObp+d6w4CfqUb6rv1/rn7x8mbleadzSF3x9/wGAtJnvCVINoln3hbTWY1ya6K9mKG8qaFF64l67LFWGmskUS+vEUp/HcxnUpF1blpHWdRU84D57E4y83df3HwD421vuCd6yH+S94RjftQ8z1t26roYtAADAE8zYoIBZ+b61M2Eit9l7t+nbfX3/AQDganfff6de8zgLwQMAALjZjA0JmNHd37O78z/DsAVuNfOXp4ev7z8AADAHwQNu9/UG9Nf3HwAAeD7DFjjs6e9OfSOBBgAA4A6CBzS58lKUROYAAAozSURBVF2i/E39AwAAdxA8oJqJfO4X1r/jAQAAXEXwgF13v86ENK96BAAArmLCRKponD6T4wIAAFxB8IAiXeOfL+yBAAAAMILgAVkCB/MQQAAAAEYSPAAAAACKTJhIF6mn3jP1Whg98aCJDQEAgJnpeUBS65CFbd3f7/fPf0e70d/R/X50o741fUMQAACAJ9HzAAAAKowO7o9MP/cgY2Seo+tLj859bzxnuY/gAZeIu+2Hf4e9HLblqWXh9rnlpeEBcZ6l9fbySS0/m35NHZR+ROO6BAD6m/E6u9fAe+M+8S/Hl14MW6CrdV3/+S9s+MZDGeLP4uWpbcP1wuVh3qUhE6XyxGmk8tnL/2z6NXXghxQAALiDngd01dol7kwkNBdA2LP39P5M/q3p1wYEBA0AAIA7CR5wid7dpXLd+a/qltUynKAkNzwjlx8AAMAdBA+4VK8x+Xtd+Uv59ChDzdCEEcxpAADPkpsbae+zcJ3az1rmgRptRK9SnsUxJiZ4QBepSf42ubkO4vX35kkItw/TCHsdtEwsWFue2vx7pF87VwQAcL9U4z51X5P6e1tWSrsmr5p8RshN1OxBx3s4xsQED+hi7wdkb16A1MSDpbRz+dX+kJ0pT00+vdP3Aw0Az3N2HqXS3Ee18yI97R4h1+DkPRzj7/K2BQAAGKhHQyv1tqYR+fS2vYVrbxnzcoy/Q/CAR7jiBya84M6YPgAwn573BaUnvk+8/0gNwfQK6ndxjL/FsAVuE178rvhxGR2Jf1qkHwC4Tq5Rn5sD4UweuTmmeuXTU3x/p0H5Po7xdwgeAADACVc02FMPXZ4UJMgpTbangfkOjvF3GLZAF+Gwg5pxT6Uu/vF6cbqpfFLpl7YFAOhBQ+m/ZhpWwTGO8XfpeUAXWwQ89yrC3OsHc5HK3GsK421q058pQg8AzCH3MCTViMq9ZjH8u/RZ7vXRqS7jV8jte+o+LVxeek01z+IYExM8oKvcWL/aSGTtD0vrfAl+tACA3o6+Ojq8hznyWUteoxx9PXbLttzLMSZm2ALDhRHzs+m0pG+yFgAAgD4ED+hqRGM9NYxBNPNv6gUAABjFsAWSjjbSW8c91Yz5a8kz3k6wAQDo6Y29Gt+4T/zL8aWXdVmWn4YVKa2N7qc20p9art6+sp8A8EZvu46/bX/4m2P8Leu6GrbAu/lRAwAAOE/wgKyWCQdzr3K5S/zayLf70r4CAADXM+cBRbVzBjyt4fq08owkcAAAAIym5wFVntKjgP8SOAAAAK4geMCu8BWJPIfAAQAAcBXDFqiWCyBowF4jrnv1DgAAXEXwgCapBqseCdcQLAAAAO4ieMBpGrUAAADvZs4DAAAAoEjwAAAAACgybAEAADglNQdWuMww1/k5xuh5AAAAABQJHgAAAKeUnjp7Iv0OjjGCBwAAAECR4AEAAABQJHgAAACcluq6rjv7uzjG3yZ4AAAAABQJHgAAAF2ET6E9kX4nx/i7BA8AAACAIsEDAAC42e/3W9Z1vbsYXXga/X6O8TcJHgAAAF1pXL6fY/w9/7u7AAAAwL+9D2ZulKV6T9Tuz7btzPv/BbXHuGa90vl+5nxwLo2xLsvyU6kAAPAMswYQUg22vUbcmWAD12s9xvG53Hpun/kuzPo9eqp1XQ1bAACAJ5lx/oNcA3L7O96fdV2n28evaz3GvI/gAQAAPMwWQJipQZZ7yhs/eZ5pn/ivmmNcKz4X9s6N0vqlbXOBq9rl/MucBwAA8EBve6Jbux/heqnu8TVsN267Vrl8wh424RCD1HCD1OdhgC237fZ3/P/c56XyIngAAACPNsO47ZoGV23DtefTbdv13+5sPqngwN5QndLnpf04Mr/CDN+3uxi2AAAAnFbbbXxZFo20SbUc49Z0S+fE6IZ93JOBNMEDAADglNLEiOHnqe0EEeZw9BiP1qOxf/c+zMKrGgEAgC68evH9ao/x3jCDeG6L1mEL8VwGNWnH6eTW52/rugoeAAAAMJ/U/AmMsa6rYQsAAABAmeABAAAAUwlf88g1vKoRAACAqRiucD09DwAAAIAiPQ8AAODBWmaCL82EP/p1dKX0e01s17IPe3mabA/a6HkAAAAPtjVwaxq64brbf1e9w76U/pm8j75Gb29dgQNoI3gAAAAAFAkeAADAx8TDG9Z1/ee/0vLcv0vpl7bfK0NpRv29PFKf7+2HmfshT/AAAABeJmwsx93zt2Vhgzk1zCFcvgnnT4jXz6Vf2n6vDLkhG7k8UmUu7UepTMB/mTARAABeptf8A6mGd4/0z843kNv+zDwH5kCAMsEDAACY1NHJBGtc9ZYGYA6GLQAAwITirv4j0l+W/KsXZzRrueEJ1mVZfqKIAADwTLkG716jPjVPQPhZGBxIbZdLqzTfQCr9nJoyhOmm1knlUVovVdZSmYA/1nUVPAAAAOqlJmEE3m1dV8MWAAAAgDLBAwAAoEr4akXgW7xtAQAAqGK4AnyXngcAAABAkeABAAAAUCR4AAAAABQJHgAAAABFggcAAABAkeABAAAAUCR4AAAAABQJHgAAAABFggcAAABAkeABAAAAUCR4AAAAABR1CR6s6/rPfzXL43X2ltek05JWbfnPbgsAAABv8L+zCazruvx+v7/+zi2Pt82luZd+aZtSWWvL33NbAAAAmNlrhi3kGu1hg761YX9mWwAAAHiL24IHpSf8szTUtx4WyzJXuQEAAKDFLcGDNwQONqkhGgAAAPAmp+c8aPW0wEHYe+CI3BwPAAAA8BaXBw+W5e/JB8Ou/6X1Rtka/a0BgHhOBAEEAAAA3ujy4EHqjQulngg9egUcWVcgAAAAAP44HTyIG/jxk/h4ea/0YzUTF6bW2ZbtlS+1ba99BAAAgCdbl2X5afQCAAAAKeu63veqRgAAAGAO3YIHpbkJ9j7b/istO1u2XFpn51SoLWfP/enlaeUBAADgmboED/YmFyxNfBjOHxAv7zWcYq9sZ9OtSWPk0JCjQQDDVQAAAKjxuGEL3nIAAAAAz3L6bQupxn7p7QulwEDNmxJSb0lIvWYxXDeXRy7NXD6tctumlu/lHb+6Ml4ntV+ltGr205skAAAAWJYBPQ+2RmxrY3MvcLClmWo8h8tT68bp5BrKcblLadXuT7xtanm4bG8fc+vE6+6ltbefR48jAAAA73O650FJS8Oz1DOhZs6EUMu68XZhg/lI0CDMK7XtkcZ4j/Ls5Z9KVwABAACAZRkcPGiVCyDkuuSX0jmSd5h+XJajPQ+ObHtlmpvUhJVhPgIIAAAA3zV0wsQjDdweT9eP5N+zkTzzKxDDYQvLImgAAADAsqzLsvzONhBrJizMDUkoTd6XWxaLx/bvTYS417jPTRq499lemXOTFabKWLMsTrN2u1Q5atIAAADge9Z1HRM8OLoOAAAA8CzruvYZtrD3NF/gAAAAAObVbc6DUnBA4AAAAADmNXTCRAAAAGB+ggcAAABA0bosizEFAAAAQNb/A+/Adip7qaFSAAAAAElFTkSuQmCC')
