# Supplementary material for: Identification and functional analysis of non-coding regulatory small RNA FenSr3 in Bacillus amyloliquefaciens LPB-18
Source: PeerJ. 2023 May 15;11:e15236. doi: 10.7717/peerj.15236 (PMC10194069; doi:10.7717/peerj.15236)
Supplement: Supplemental Information 4 [file peerj-11-15236-s004.zip › KO/CK-vs-T1_map/map00450.js]

getPicJson('data:image/png;base64,iVBORw0KGgoAAAANSUhEUgAAA2UAAAJoCAYAAADmn0k5AAAACXBIWXMAAAsTAAALEwEAmpwYAAAgAElEQVR4nO3d6dKsJrsAUD313f8t9/mRmBA2kyOga1Wlsl9FpG21eWRwXZbltwAAANDF/5ZlWX4/cRkAAMDT1nVd/q93IQAAAL5MUAYAANCRoAwAAKAjQRkAAEBHgjIAAICOBGUAAAAdCcoAAAA6EpQBAAB0JCgDAADoSFAGAADQkaAMAACgI0EZAABAR4IyAACAjgRlAAAAHQnKAAAAOhKUAQAAdCQoAwAA6EhQBgAA0JGgDAAAoCNBGQAAQEeCMgAAgI4EZQAAAB0JygAAADoSlAEAAHQkKAMAAOhIUAYAANCRoAwAAKAjQRkAAEBHgjIAAICOBGUAAAAdCcoAAAA6EpQBAAB0JCgDAADoSFAGAADQkaAMAACgI0EZAABAR4IyAACAjgRlAAAAHQnKAAAAOhKUAQAAdCQoAwAA6EhQBgAA0JGgDAAAoKP/9S5AzbquvYsAPOz3+/UuAgDAY7SUAQAAdDR8S9nGk3N4Py3jAMAXaSkDAADoSFAGAADQkaAMAACgI0EZAABAR4IyAACAjgRlAAAAHQnKAAAAOprmPWU14fuNfr/fsq7rP//Piden3oXWun1t23B9nGfuHWy5z1QqX24/LfvIaTkuLftN7WvvMS9tV3LVsQi3r50bcd61725P2c58z6VtU9fN3jwBANjnFUFZXOHdE8zk1u/dvnXbXF61Zal91LarBaVxWfeUpWW/cZp4eetxaz1mtc931bGopd2znyvOj9o53Lqv1HXT+jkAADjuld0XWyqJZyuSLa0esVzFOa4A5wKaI3nllpXyuOIz7MnviKP7O3sswjSlQD6V99Hjc+XxLtmznyPnDgAAaa8MypblfBe1nFrrzp3eWAk+c9yeOOabp/bT2xvPMQCA0b0iKNsq56WKc219Tcv2TwYJeynbsf1dcd7UupNu+3j6+2m5bsJ0AADc4xVjypblz8kXct3/zrTKtGzfMr5nBKUytk5EcqWex602pnBLc5ez4+Wu2HdpwprYDOc3AMBMXhOUbUqTNITrz+ZfSzNzxbVXuUc+bmfKNEMrU+26AQDgPq/ovnhXpfdMvnd0+Tqb3wzd0PZ2LTwaQDxxLLbyxf89+R3UuvS2muHcAQCY1SuCsmU5FrDUKqy1Cn9LV8b475aZ7FLpWtLsKffVwcyRz1DaR81VLTpHZ6B8yt3f897PoiUNAOB667Isv5ErWS1jXVJTjreMBao9/d+7PlXGPe+6Sm27J02cLrd9yzu19lbm936G1uN2tHx7yrF33Fjp+0zllfvcrfmntmvNs1Se1uum5XhddQ/ZM7YNAOAN1nV9R1AGvIPrHQD4mnVd39N9EQAAYEaCMgAAgI4EZQAAAB0JygAAADqa5uXR3pEEAAC8kZYyAACAjoZvKTM1NgAA8GZaygAAADoSlAEAAHQkKAMAAOhIUAYAANCRoAwAAKAjQRkAAEBHgjIAAICOBGUAAAAdCcoAAAA6EpQBAAB0JCgDAADoSFAGAADQkaAMAACgI0EZAABAR4IyAACAjgRlAAAAHQnKAAAAOhKUAQAAdPS/3gWAWa3r+p+/f7/f7u1S29TWl/JsTX90GwAArqelDA5Y13X5/X7//LdHa/pauiPB25FyAABwL0EZXOBoUBS3tm3BHgAA3yEogwNSAdVmXdfsuqPiPLd/p/YTpwu3jf8GAKA/QRkctAVmcRC0dWlsCXzCdLlWslSeW7o4/ZY2ly63HQAA/ZjoA07YgpswoLqjFao1z5ZxaAIyAICxCMrgYqnWq9y6o3nu3bYWjF1RRgAAjhGUwQEtLU5ht8OSlqBpz36PEIgBAPSzLsvyUyGDfUrvKKu9/yvVKpXr/hgvy+0n3iaXPrV9qawAANxrXVdBGXyF8WQAAONZ19Xsi/AFAjIAgHEZUwY3qnVlfPv+AQCoE5RBIDX1/BUzH/YiGAMAGJ/ui/C3sFUpnDWxZ1AFAMD7CcpgyXfzKwVm67r+81+8rLSfXPp4u1T+AAC8j6AM/pbr6pdannoHWbgsF8TF6+Mp8cMALWyxE5gBALyXMWVwUC4wq22TYuwXAMB3CcrggNxLnWvB1dngywufAQDeR/dF+FuuFSvXFXFZ8oHR0RazmngSEgAA5rcuy/JTwYN0oJULvnItVqmxYmG6Peu1igEAvN+6roIyCF39njIAAChZ19WYMggJwAAAeJoxZRB58t1gpX2dKYMp9AEA5iEog4e1jhU702qnxQ8AYB6CMgiEAZPWJgAAniAogwPCboelQC7unpjaJrVtarvcstK2uTSpfQAA0IegDP5WC5RC4ZT22/T14b/Ddamp8FNT7KfSxfnkptXPbZtLkyobAAB9mH0RTkgFQKHWgOfu8WNnygYAwL0EZXCjkSfcGLlsAABfovsiLOVWoytalEZulRq5bAAAX7Auy/LzxJyvqwUmqTFg4bpwPFfu3/G28Xiu3PiuVLpSGUqfoVY2AACeta6roAxStokwAADgTuu66r4IAADQk6AMAACgI0EZAABAR4IyAACAjgRlAAAAHQnKAAAAOhKUAQAAdCQoAwAA6EhQBgAA0JGgDAAAoCNBGQAAQEf/610AOGNd1ynzXpZl+f1+t+YPAMAcBGVMb8bg5u6ADwCAeei+CAAA0NEQLWVxq0Gu5WNLN2PLCAAAQEr3lrJ1XZff7/fPfyWCMQAA4G26B2UxgRdnrev6z3+1dC15HUnTWgYAAOjeffH3+/3TWhardVeM14d/x3mGlWOB33ulvvfSuVXL60ia1jIAAMCyDNJStgVRYQU37NZYqviG68PgLFwed5HUevFercFPS7qjaQRgAADs0b2lbBMHVNu/S3LrVYoBAIBZDBOUpdw98YcujQAAQG/duy9eMbbnaHfE1lkfmdMIY7lGKAMAAGMboqUs1WKVGyu2/b9lfSptmJ73GiEYGqEMAACMr3tQVqq0xuvO/K1y/B2poPyLZQAAYA7duy/ClcLW0rhbazy7Z7zsqjSlMsAX1N7Td+Q9fkeuJ9cgALNYl2X5veEpfumdZne0VNTeocYzZm2FmrXc0Kp2T86ti9Odfeefaw2A0a3rOndLWes4sTt+kP3IA5Sl3gspSAKAP00dlAHwDnFXw1z34XhZ3BXySNdIAOit+0QfYTeW0uQILTMthmnjdKkXUqfS5F5ebQbHcal8wbjC+2qulSx178+lj/OK05X2AwCj6h6UbT+gqWnuUz/kR3+ww3Vx2lQZ/NjP4a7vwvcMz2p9uLJ3HBoAzKB7ULapTV9/1Q/2mW392APc4+y9u3Z/1tMBgJENE5TV9PoR9WMPcM6eXgZ3PfxybwZgZNMEZZsRW6tGKw9zmXlMnHOflNKY39T6uOt6nDbXDb3WvbxWDgAYRff3lOUm0yj9O942NQlHqqKbm6yjVIZwX6l9x+l4hycrcbNWGGctN+/lnARgRuu69g/KZuHH/lsEZXWzlpt3cj4CMKt1XefrvtiDH3uA6+W6LB7N44r8AKCH4YKyXLfDeH1rV8KWSTpq3RqPvqNMMAeQl+tqvjePK/MDgB6GCMpaBmvH60NH3x/Wkm9sz7T53mvG3VLjIWsV09axlQAAPOP/ehfgqJanoS0V1FgqvcCKEYUz1+UeKoQPCFLvAqwtg6PWdf3nv3hZbZvU36n7ci0/AJhF96As94Nbc7abyhWBVqoCEf5/WXSnmUVYwQu/x1Erfanzt/YC9tJyuFL4wCC1LHVNlabHz02LX8oPAGbSPSjLPZ0PK8SlCmbLj/GZ1rLSe3ZyFQgVX3px7jGK3PjfPS1lG+c1AG83xJiylNQ4lyPufILq6ex7lAL3N1cIncPcITVZUvj/2nYA8DXDBmWtal1hasvO7htmlrpG4KzWroq17QHgK7p3X6xp6Xp4x4/3npkTVWQZhXORUcTdz7d7args7iZeWh/mG6atpQeAGazLsvx6P5FseR9Yy/vLSlN755adXZ8rZyqP3OeeUe9z5i4tr0W4Y59H9lN6dURL/mdbk7Vm8AbuwwD0tq7rGN0Xr5g1rpbHkbEMR/Lc+yM544/qzJWYNyk9xNjkJqxJLa9NbgNvNeP5PvJ9uPW+lFtfynPPd3VkG4BehgjKern75c4qt/NJzaY5sqMTJ1zxQAEgZc/MyCWp7q93lANgBMOPKbvbnRVRlVzgS0Z9rx99pIIiDysB0j4flEFMhQHOGfnF64wpPl9Kk7bE6cJtnXvArD7dffHoS0qf6t5W20/LE8ejaY70+X+DVKXgqck+4I32XEdXvTj66mu3ZQr/zZmp/ke97575XsJhAi2TDsWvU8hNRpRLd/ewBIC7fDYoy82cWPrReNKeH++r07TO6vc2e8+Jq3zh2ELLQ6Z4/Z7r7657dC3fPbOgXpHP0566L7Z+f1c8iAQY0SeDslzloPSenKfL1zKBQ61sV6X5gpZzAjiv1DLfck9O5Xenq+6RM95rz3wve53Jp6V1bNRWSIDNJ4OyZSnPStezEh52zdjKwzNq54TvAspK980zM4XWxhX11NI9b2Z7v5dS2tYWzzuO4du+F+B9PhuUXeHO7jJx//rRjFIheoOZj+WI5yZj6XmOPHVt9QrIRr13hJNutLw/sfQgMn5Qmft9TH0HtXIAjERQltHSffHsTT6X9ww/HjOUcY/elZsZj2fvY8bY7j6nr7pHX3EeX9FSdvQ9XHc6emxS5QqX1da3bNPy2We8rwLf9dkp8XM/NvHy7Ske79d6TgB1e7uBH73+et+jU601R4WfZZTfnVnui1rDgNl9MijLPWEtjePafizd9N/pyDkB1LUEZ1dcf2+5R48UXNx9XzwzfjvsmnjVMcuNXRwtAAXeaV2W5TfKD8DTUjfaJ49Fy9TJuSmSn0iTWl4q9xv0OCdmPZ6zlpv7tFReW2fIa0l/haOz9l19P94b6Dx5/d35vcxwH5mhjMDc1nX9dlC26XXDnfVGnxtMvalNXT3jZ75Ty3lwNs2Z7fcuP8KT6G8Z6R7wlvvwrGb4HDOUEZjbuq4m+uCcWoAWOjve4imjBY8tx6yU5sz2d39fox1rzrlzYiTmkmoZrF3v8frw71SrY60VMpdvapvSvgGe8MkxZdzHD9h4zsxSdtf3GY4Dcc68m+/4e1LXdmr6+9w2qQAp18Wzdh9J5ZvaZk9ZAe6gpayz2W/48RPM0FVPRcN1pfyuEO5nhC4rcWXkaJqRjHBcudds3+8s185McoFZbZuU1vMpN0nXmRbcme6twNwEZR3NVnHJKT3ZjP+9Sa3f8gmDjFyA9pZjV3LVWLORzFZe9tnz3eYe2uxdfpbz8Xq5LoAtAdDVcpOtAIxG90UukerqUZtKOLe+VyUp16WmhzcGZMA3tPaSqG1/dL93bwNwBy1l3Obup6JPdWnsJa4s5Foca2lGMXLZeFaum/De5Ywr1UqW67KeGzMWrw+XlbYLpR4W7ilLvB3AXQRlnHJFi87RH7s3/0CWunvuSQPwtNaJg87+XVteWn90XwB30X2R07ZuiGFQEI8P29Jt/6+tD/MO094VeNS6WY6kpTzxMUxttyfN2WMgYGST6ya8dzkAvImXRy8qjNQreXfP+Djj+ben3LN+Rq53VUDlfALgLdbVy6NhWRZdAQEA6Ef3RYZQmqnxzJN13ZxgHFdej65tAN5ESxndpMagpZxpsZqltUsFEwDguwRl0NksgSOc1dpNeO9yAJid7oucEnY7TM3ml0oXrq/NrJbaLrestG0uTWofAADwJEEZp4TT2cfT3MdT4Kde2Jl7cp56GWiYT+7ln7ltc2lSZQMAgCfpvsglUgFQqDXguXv82JmyAQDAHQRlPGLkcSAjl405hYF+7UHAnne97Ul/dBsA4Hm6L/KokVulRi4bc2kNgmrpjgRvR8oBAPQlKOOU2iQfqbFmpe1LE3WE+YR5HZ3ko1Y2OCs1VtG5BgDEdF/klLhymRtblqqEltbnKq21fErbtu4bekhNXLP9vzSVfNyadrZ1DQB4npYygBulZvuMXTFDae7/AMD4tJQBDOCqGUp1jwSA+QjKAAZw9nUQtWBMt0YAGJegDOBmLUHT5q6WLoEYAIzLmDKAi6Vm+yytPzND6SYV+NXKAQCMQUsZwMX2zjZ6ZJu9s4wCAOPSUgbwAib4AIB5CcoAOglfbH42j6cDMl0iAeA6ui8ytTsrhndXOvdUomeuAKfGOM3orsk3zh6TO8rVEuRplQOA6wjKmN6MlcMjFfG3fM63fA4AgKsIygBukHovWDjbYmmbVPrczIpxfqkZGY/8He6vVq5aGWcMxAHgScaUAVxsC07iAGVblmp5S60Pg6BUwBSnT+13+3fq/y3pS+VqLaOWRgAo01IGcINcYFbbJuVIS1OpNS4XLO4tV21/gjEAaCMo41NyXb5y60uV5FKFc5TuWrmXC9fKXup6Fy57SuklySN+lly3v16TZ6S6Fob7q3UzPFquUa4DABid7ot8SmslMdXVK9WaEC6rtTY8LdfFbVMqeyqIaA0srlb7HFuZ9nyWVLqry5zaZ7y+tv0VZWhJ03ocjpZLixkAlGkp45NykxK0jH+pBScjBGa5VpG7WkTuUvsc298prd337pJqJctNmBGfe7n1qbS1fYRpUp89l742xi38f62Mo51XADAaQRns0OMlvVeaueyho5/jqe+vNVA88/cVgfVV5cyte8v5BgB3E5TxWfEYq7MTHbzRiJ/76Hiw2QPqs77++QFgZIIyaNAyqcQb5bq69dQSRF+53VGpMXx37afUJVEXQgAYn4k+YIfZK7YjBFU9tYwZvEI8OcmdUvnHXQhnP28B4O0EZXza0daT0YObVPAxY/e1O4KopwKzeJ8AADm6L/IpqdnsSutTs8wty38r2bU8e2mZpTBX9tysf6m0d8tN5x/b81nC5Xd8llKw37Lf0rvVSsejNJNibZ8AQD+CMj6lpatXLX1LnqOolW3PDH49P+eZ76HXZ8lNJZ/6dyj3qoZckF0KoFv3CQD0JSgDuEkuGDuTX0tgFQdwo3e3BYCvE5QBPKg0o+VdrVhaxwBgbIIypveVVoC3fM63fI6SltassFvi3nyPdkPUfREAxiQoY2pPvvupp5HKcsZbPkeLVAtYy3vDamPHUvnHE9Pkln/p+APATARlABcrBT9HJy0pTUhzdDlzt9y+6Xv1PQBfJygD4NNmrFTPHMTk+B6ALxOUAQBMrhQg5gLeq7vqH+kqrXs1/OX/ehcAgO85UhlMjZsD/hVOHtQykdAVgdDZGWQFY/AXQRkAwOSMKYW56b4IMJEz3YNCPStqZ7pMnXklwBmtrQF7XofwtKPdxI6eP1d0S3vyuNf2dfbz9L52w/3HnzVel3rxfZxH+Hfq2Mb5pPZ35vPA2wjKACbUWsFLpVvXdbjXPowsVTEtVdprefW2p0K89/y58vM9edxr+7ryetkTaMZpzly7WzCUCpbidakgLRWs5R6SxNvE6Xo9XIGR6b4IMLGtIpWqdOYCt9y7z+52VTAYViCf0Freo6876Kl0HPecP3d8H6Mc9zuDhx7XbusrO3IBcMu+R20thpFpKQN4iVRFrvUl1U+X66zUk36OqwUBsacD416eegH7qNduat9ntj3bhRTeTFAGDOftFb277X0KfffxvrNy1avVbwR3fOY7WjBm/25KY6y2ZXfsa2R3lXOGzw53EZQBQ/CEtM2RdxHVvOF4n538YE/6UY7XFRN2HM0r3u5s3nvHfF2t1Pp01bTydxz/0n5yk3TErX9xN9RUAFprMUzlmcon1VpWmiwEvkRQBnTnx/icI7PSzd560cMT5+nTDyeOjv2Jz587Wyyfuj+UWsPu3mfK0Wu31O2xdd+5bpSpbUrrZxxnCb2Y6APoSkB23DarWWn9svxZiTMOa7/UjHV32L7Tu1uFWvZx5Py5uvxPHffU/u7Scozeeu2630OeljKgGz/Q++09XrkJGRz3dqluXuG6uAJdmk69Jc1djuR/5vw5+3mePO6liU6uar0c5dp9MrB7aqIUeIN1WZbf1y8SFUNizolr5QbHO8akPHluzHoezlrunFk/j3IDV1jXVfdFAACAngRlH7Z1i6i9a+YL76IBgNmlftP3/saHf6fGtLWmj5e3/DvcFr7GmLKPyk1Jm9LzRZW8k64zjMT9bQy+h3NqY+hq3ci3f4dj2cIp7HPj8XLp47FkpX+nxp75neBrBGUsy2LwLfBN7n1j8D1cIwyIwmW1bVKOTExyVG3affgCQdlHlZ5C1WZJiteXnmxdNWsVAJCX+k0O/1/bDujLmLIPS023m+p2EMp1SwjXxd0mSvkBcI943HBubNHV9+Yj45CNXT6v9YFqbXugDy1lH5fqa/5UV4cRpQYav+FzAd+T6xERL7viHhfmeeQhnAd310i1kuV6t+TeIVYaj5bq/ZJLH5Yp9XA2lab0b3g7QRl/uLurw6hdGlNBWDgAGeANTKLwTrnvM/VC7KN/p/ZR2751Xcu+4M10X/yolieSd3V1CLs0jiLXKtbaeggwoyPTk6e6vafSpfJJ7c/9FUBQ9mnhD2Lc1aE0tW5pfZh3mHaGp7KtTxkB3iLVMpG616fGCtcmlMh1j8v9H+DLdF/8qD3dC67u6gDAuGr38NaWrdr9f4aHdQBPEZQBAM3Ovo+qFoyNOu4Y4E66L37UW/vxn/lMuW3feJyA77qqheque+OI444B7iYo+6gZf+xaKgBHP1duQg/T4n9HahKCeF1vtXLU3kfFt6Qm1IgDsj2TfOTGFafyKuWTai0rTRYC8AW6L8LfUi/T3pbzbrkK4qb1HUp3j5EplaP2GfielnOxdXzxnmnR90yRvicNwJsJyihW5uIWpPgJZ8u2qeVH/07N+pgrY6q8qe1CKgbfkwqk3vAiW+cyozLBB8CfdF/8uNJ0x6mpjFunSs4t35SmRm5JX5qWOVfe3HapYzJ7hZy/xN/lnu81V2lMvWcpzLvU7bG1i1hqH7WyO6c56sz5kdoul1+u2yMAgrLP2/vjeHa6+1JFt7U1K0zTUlE9sh3vEJ9TredsKRCqdelqeXBQerhx5l1OqS64LQ8i+Lazsym25mfyDoA83RfpJjc1cq57Ymr7o/vNSVVm+Z6Wabtb88itS/07ZW85Ul2LBWMAMDYtZTyqdbKEZWkPuq7sdsP7tXYHvGI/R1sGWlq19nyOeIrxp44B/aW+69p3v6fbbUu+zjWAOi1lH5WbOCM1yUYtfW3b3LivcF28PJe+1iUs/H+tjLl9pvbHvOJzrPUcHF3u2ig5Eygyn1Rrae4entsmvN+G99Dc2OFwXy37A+AvgrKPynUZTK3bk/6KroatedT+zq1TKSCWaplKjXHMjc8qVWTjPHLp43+ngsVUBTi096EI75cKxFtaYVNaz5/SuQ9AmqCMrjw55W6t51hrUL9nWW2/ex8W7C3jnrx5n9z43D3n5ZXlACDPmDK6GG1q5Nr4CnjaSNcHc6q1kB5tMTtbHgD+pKWMLlQ2mcmR7n9nttm73QgEkWNKtZKVxuO2rA+XpbbLLXd+AOSty7L8vn6jVJkg5py4Vmps1OjH94oyP7XN3Z4u04jHAADusq6r7osAAAA96b4IvFbYbao0NXdLd60wbaoLV+6VEPE+UvupjflJpc99hji/Whlb/0597ly5amXUCgYA/6WlDHitOAiL37UUrkuNfckFZLl0te1S3SFTY3Fq5Sp9htzy+Jik/t+SvlSu1jKa8AEA/ktLGfB6tannW4OEWgtPaSxUj/dFtWyTGztX2kfL8TpznAHgawRlwOed6U6X6qaXy7/3+6LCfFNlbu1WebRcui0CQJruiwB/u6slZ4T3RbXksXfM19FyaTEDgP8yJf5i+mX+5Jy4Vq8p8XOTVpT+HW9bmvyi9Jlauh7mJszI7afl89T2Edo7WUhtoo/UZ60d5xTXHwBfsq6roGxZVAD4k3PiWjO+p2yvGT/TqGUetVwAcAfvKQO4wIxBxIxlBoC3MtEHwEEzvndrxjIDwNsJygAOmjGwmbHMAPB2ui8CAAB0JCgDAADoSPdFgIkcGROWmrJeN0YAGIegDGBCuXeK5dLFryQw+yIAjEP3RYDJbUFWavmy/Bm01V76DAA8S1AG8BKp4CzXGqaVDADGofsiMDwtOvvomggAcxGUAcPyouM/lQJUxwkA5iQoA4YjGNunNtFHar3WRwAYh6CMqd1Zsby70irgSNP1rl3tOP1+v+RMi1cEvXdfH3fm7/wCYDSCMqY3YwVLK0WagKxu7/EJA7Mz+VxRlhG49gAYkaAM4OVmDJ4A4EtMiQ8MQSsZAPBVgjIAAICOdF/kk8JxJduYm+3/sdQECfFyztFK9j6t10rLd+/8AODtBGV8Tm4mumX5b4CWSp9aD/xX6RqK07XkBQBvp/sin5KqHAqw4Fqt11RLOtcnAF8gKINFxQ8AgH50X4QEXaYAAHiKoAwS4pYz48jgGNcOANTpvgiLljG4wxMB2bqu//wHALMSlPEpqWnvr6g4qhDCf4XX1Z3Xx+/3++c/gDdqnan2ibqI+s59dF/kc+LALDU9fnzTiSuXufVA/jrZlqWup9wU+i1pAL4u967VO/bDPQRlfFLuplK72bgZQV3pOgnXtVyHR69VgDfYHkB5EPV+ui8CAMCEct0W4+Xh36lhHKl84uWlf7eUiTJBGQAADKw0Jj5el1oedgkPl4dpc8vDMsT/LuUnMNtH90Wm56KHPlx7APdrudemArNcuj37rU2klFrnt+EYQRlTu6t/tb7bUHbn9eH6A0jfC1vvj2fvofFkS3vyc/8+RvdFAAB4oaOtVkeCsav2/VVaygAAYCCp14G0jNuKx3iVXi8Spw3Th9uUXgtUyk+L2T6CMgAAGEgqoGldllpe+vvsvlryo073RQAAgI4EZQAAMKDUu8KO5nGXu/L/2vvOBGUAADCY+B1iR93dnfCu/K/Od/QAT1AGAAADGj2Q4Dom+oBBxDfe1idEuVmTWv6EKnUAACAASURBVNeX8tz7ksm92wDvVXuf0sz3Lvc7nhDPahgui4XnZOn8jK/L2syLqTzvyD/+DLXPGP+d229t9snS/p72yZaysH9u+CV9re8q4zjTRaE1fS3dkQrQkXIA79fyWzrzvcv9jielpr5PpVmWfdPlx3WP1PKn8i/lm1ufm4q/lLblc/TyyaAMRne0kpC7QQI8ac99x70LrtM6bX1NrhXpzvxrjSO59akytjS0jNYY88nui6Wo2I8APaSa3jd3NK+3NOuHaeN0YZnDvwHu9MS966luVaX8oObO8+ju7n25/Gv72dONOXXtH83vKVrKYBCpJzt7m9dTzfexlmb9OG0uXeuNFKBklHvXk92qRuo2xdhS10RuyMMV51RtzNid+bfs4+rrZpTr8JMtZTCq+Id8+/fVWvNsGcshIAOe8sS9KxeYHSmX+yNHHW0Jyz0c2P6fe2AQ76fUffGO/FvyPbrf1PpUfr19NihLPaEa5UuBUEvXmrN57t22Fow92T1nlCdcR7jn8CUz3Lvu7laVo0sjsbPneuvfqf3sPd+vyn9Pvlfsd7Rr7bNBGf9qDU5He6LwJi0tTqmntyktFY89+z3i6XNkxnNy5mASjpjh3tXaVfHqcs14DwOu9ekxZbWI+gvi/u0lXz1GT9nGk4U/6lvFoNbVJvx/bX0pzzht3Py/SVWeauUAvqPlfjDqvavlPpzqVpVbH+4nTKv7N1e6+zfYb/z91mVZfl++KXy99Wfvj8JXfkS+8jnPGOUYjVKOvWYt9xMcG+7k/AJGs67r/S1l4ROh7b8797XX12/MuS4ay7JUv694ffh3vN0T3z/PUamBOX39PuzeBYzq9jFlua4Ce2+KLdscyTP+9xdv1rkZbVL/3pRmsgm7aFz1/T9l9HOid5nO7j9VGex5fEvdmkoV1/hhRmqbuz7Xke9gtONOf3vO1b3nT+oc7T2RRaobIfAsv0Vln53oI/ej8dWbdS4YK8mtn/X4zXBOlFo2n9r/UaMd39y4klDpushNSvDUZ2mt5I523BlPKdA/cv6k7lN7JvE4opZ37VoH7uW3qK7rRB+p7m6pbm65AbOlrnOlAYm5H6DWYOQrahOAtE4QkjNSl0bnxL1GO74twVTpvG/N8ym562i0487Ycr+9R88f5xewLH6LWj3WUpZ6qpvr7hZuE3aLK3Wti7vglfINyxDr3RLxtJaKZC3N0croaE9Gep8Tpe5wpUAgl77UEtTj2Pc+vi3OPGAY4XxOnS8zHPcrvOmz9Baez2fOn72tY63dHnP3vfA3P1fOEa5T+KKv/Bad8VhQ1tqtoFXLF+jm26YUMIfLcj98ufWptGF6/pXqHpd7EJHbJnw4ET+QyD3wGFWPG/TRc/TMsbzrc47+/V7FfWW/0jl3xzFsDcxyvxst98U4be1vgBFNO6bMzfUae4LlM3/7vurCCka4rLZNyuzHe29QdNU+j1TczlT4rn4gNfv3vodK9nVGOI61p+V77osx5wp30srDVaYNyjZHb7a57Vxc39XznMh1y6md22crGk+2NLz5muv9JP5I9+KZj7tK9nl7uhSePX9SAVeqi2Hr+JKWsrdck1paOcq5s0/Ygye1jr888p6y8P+ldWHXq1x3rThdqmtDap+lfump/LlX+D2l1p3J94je50Tr2LHa9nttLXN3f77exzdVnqt/CJ7uF9/y3Y123K8gIDtnz/V+5fmT6kmxpyylOsRRT93/eJewV4tzp80bf4vusC7L8vvqwUjd0L96LM7aO2agdZun9Tonck/dcuP2tmV71o/wZO+O43vlmK7aU7xcF6rc8a/t+6nvYbZ7XemJ6sjlfqu950/pmmndbts2VWlrXZba5wj3QeblHnTObL9FT1rX9dtBGdd5S1DGfGY9j2Yt9xMEZVzFOcNVnEvcaV3Xvu8p66nUfe5rwi6jR/8O/x+mCf+O08TrctvllpW2zaVJ7SN3PACYl0o0V3EuXUcdK++zQRl/CftGb+JJJsL/t6QP08RdSnJdS3LdUcJ+26muerltc2lSZfuar35u5qZSNI/wYVrqwdoVebek6X2+uNcCe0w/++IRcetK7xv3KEqTTOSCpVw+rT9GZ4596wxcsVorWfjv2c6NljL3/kx3DOxV+YFxhA/wQlfcU1t+X0bp+tr7Xgujmb2OdbdPBmXU5X5U4wkNaj9+I1aW3QTexfcJc8j9rsDInLM85XPdF2tjmr6s5Tjc0crRS2qsWS3NnZ4a23fFuLsznzH1b4BUd8cjY4D33Btr26b2URrXnEvz9L0WRtO7jjWDzwVl/Nf25DLXKpbrgpJbHucZLg//XQsgwrFg8f5ats2lKX3enlJdQu8c25dKFx/7L4+7A54V39Pi+1yuQhev33tvrG1buo+mflPca4GjdF9kV3BSGkdWS5f6kdqb755tW/c9mqvG9m1pjuzv7laycNno38cVws9eO96tx+NIq/VT28AVasFKy/q9csFhLf87xjgD3/KpoKzWBUKl47++dExGPTfOjO0rLW/ZL9dpfRJeO+7huXDk6fpT20BN/CCi1BIVpw/zuHL8cuq+evU+cvuENxu1jjUa3Rf5w4jd+76k5Yd/b+vF0cqEyvi1UgGOa42viB8qhC1SLS3/R/Z3JH2P69G9FliXZfl9tUKgMkROj3OjVCFIdV3cpJbnWtJK3XDip8O5shxRq3B84ToMx5OkuqHmvuPUd5cao5JLl/q7lmf4d7ifUrlKnyHOryZ1/blfz6Olu19tu5bWqdRDjtz9q/V6SpW1tQwtrcp332u5nnvP9RzTP63r+q3uizCyJ8b2lfYx07i7mYXBS+6HKQ6Cwu5duWAll6623fbv3H5byxWXIxd88n5nxnLFf9fySq1vWda6XWl5av3esWWuCWAjKIPBvaEyq9Vjv9buTHvGoeXWtbYKlNb7PgHgOEEZDEq3lm87872XWuHi/OPz7EjLxB5HuzTybqmutgBfYqIPGNTVg94ZR0vQtLlrAoBa0H+0xawmnuABNs4N4MsEZQA3C8dstayPx2mV0oZ5lib1yG2bGn9WGm9WWh/uJ0yruyoAlOm+CHCz2qQCRyYr2DOJy5k0Z/4WiAFAGy1lAC+kdQoA5qGlDOBFTBADAPMRlDG1uyZBuDvvZRm/0nz3578z/9GP7Z1aJw/58jECgNEIypjejJXLuwOeqzi2APBNHnw/S1AGcLN4VsXt3+G6eH0o9Q6nXLrW/aVmUJzxRwyA+8z4uzDrw1kTfQDcLAx+tvcw5V7aHP4/tV2cZ+6lz+GU+KX9pdIAAM/SUgbwkKPjvWrbhQFY6r1jLfsEAPoRlPFJrS/ZbVm/pfmq+FiV0tWO01cnoEidY1dIdVHM7R8A6EdQxufUAqyz678kdSxSFXytNX+5M+i8IrD7alAMwH4tD2VbHmLvfdD91t8qY8r4lFrXsKNdx76q9bO3pPvCcdwCp9x5lgv4Uy23qXWl/cVp48lA3vojB8D1wvHIua7ycZqWfFr2+1ZaymDZF3jd1dWMb9hz3uTS7lnessy5/E2lbtp3zchZyvdN99XWJ/93znyamnn1LceX/q562Oqc/JeWMqjYWhFKrRVwlgoTT6o95W49F/d2TS7l+5bzf8+T/zs/s4cvjOSKceVv/50UlEFFacpx04j/6+03yzNKXQ11HeRpR7ppc5xjC+d94XdSUAbLu/soP+GJm2WqxXIWpafmrf3o4W6lLnbhg4X4IUM8VjE1djH3QKK03czXe67ctc+UOw7bv1Npc8v37BfOuLsO8IWAbFkEZXxM6sdy73ud/LD9V+u062ftGQgM7FMKguIxtfG/4zFL4X0019NgS5saU9UygcDoUl3cU8cnVDp+8fHKHaPcPtw3uctTAVN8j5rxvlBjog8+p/Zj1TK+wo/dX2pPweNgLTW74J40wD2umMBoTwD1hWs6NcHG0Yd+R47XrAEt84jP7doMi615xXIPdd5GUMYnnRl8/cYbwVGtx6nlRrt3pkFgLHe3mr/hYVjPiT82bziO9Nf6ULa0/RVp3kRQBgAfckWrWA+zlHf0WeZmOY6Mbc/D69x46r1pWvY9M0EZAHxMrZt2bYxSqttSS5pUN+XUNrO35qTKnxsrtv2/ZX0qbW4fqbLMGIzDV6zLsvy+eoG6Oc1v5v7yo597ji29pO7N7tdAD1++98z62Wcs97quWsqY210X3YwX9NVMbwsA3zbzA9rZCMoA6Co3UHwjgO8jNV39SPnN5K7PXsrXwy/O8uD7Wd5TBgD84epK05crYa2fvaVVovWBxZePN8xIUAYAANCR7osAdFV6ya2n/fdItbbUutjlZgZMTbH/9e6nLTNbxrMtlmamLM3GGOZb2y61rPT9+e7+XPbFY8IztJQBwIeEU9inlpVeBpubtj0VVJTye7P4+Jbex5T6d+lVA7k8c1Pqx/ns/f6+9t1BT1rKAOiu9t4srpULzGrbpPie7rEnKDrzHeQmCfkqLff0IigDgA/JdXGrVThVSNvkWqz2yr1g+wm+a3ie7osADCHXrYtrtY4dq21PWqoVcla+a3iOljIA+JhUK1ltUomWSSfitLX0b5T6/LXxWqlj2JKmNDlIKt1WnjBdKd83f08lulPTw7osy++rJ9rbfxg4zrlxH8eWklxl0HnDLFIzGTp353N3UDZzK+TZY+Ga+NO6rlrKABhH7ofaDzjwpCdaDGe8r80cTI5OUAY8xtMx4O1y3QUBSgRlwNRmfmqnsgbv5Np+B+9q40mCMgjEA6SXxY/rFXQB+ZMf+j+ljsmR77bHtfvmfR79XtxDz3Ps+zlaH3Ds89SxygRl8LfUDWJdV13uTnDTpdXZ669HkPuFfe79XkZ92DDjffwtx35GPY997VzNdY1tnZjkaP5nqWPVCcpgyQcPW9eFni/xnJkbLS32XH+5bZ/0tX26Lz5v9mM/c0W757FveUdgambP1PIr8z/rzD3+SwRl8LfSrG8GbcO9Wq+/zdcCo15q38udldLavTf35D1OX3uXV2lZaV+lMsTv/arln/L0sedfvY790TFsrfWSnmPk9t7jv0hQdoCTB+bS8hSu1hpzdvtl+VZAP8Jn/koQNfpvUq18qQCmtj7371T6VEtCrqVjz75KZUgdgx5dDkv5p4LeLwXBPY/93fvtMc6U8wRlO4xQyeAebjDv1fLdltJcsf2X7xl3tTK3dB+667jb55/7vqJ8YVAwWqXy7G9E7rOd6ZZ79th/MQhO7Tu1bc0V5/3M9Y691+fMn/VJgrIGgrFv6PUkk7G1dK0odbFz3/hX6V569PrrMa7mK/vc9tfyvVxVvtZK9xm51pSWcp2x97Pdfey/GATv2f+T532ru7v63Zm/OladoKxCpeobwn7iqa4ZzoE5bd9nS0vW1T8Mcb7OoX/Fx+SK6y/XpepOb9/nke/lTPlyraq5Fqa919aRYCzeV7i/UutXnP/eFuOnjr0gOL3dk+f9Xnd/Z3fkr47VZl2W5ffVg3FF8zfvkrqZ9qh4sU+t5aX0hK7lB6jlXlD7scmt/7raMXEP7q/n9/L13+E7j30qUCwFj6kKdKl74ZZ2b5fFUjlylfg4/d4gOOXu877ld+nJbVvTnLkm3ePz1nXVUgaho33Q6edot8EnKnu9zqcRnj4eGWvh+hqT76WfO4/93uuw1kLU8u+Wba8oW8+WtjO2+2YqSD3a8yIVLF+Z/x7uJWWCsoyvP52D2aW6D5WerubSzKhHZaLFSGVhDs4ZvqQWdB550LcnQHa99SUoA14nFXzVnqSOFsBcYXvy2ftz9d4/0Ma1Cv38X+8CjGiESgxwj5axXGGasLvHnjThwOae95TUmI6n9rv9BwCUaSkDXu/M+IYj4yFqy582SotZSal76cjlBjjqrRM+5SZ3yaVzj/+LoAwAAB701kBkz0zDV/fkGP3hY42gjGF84cnK7DcM5jVDa1ko7h5ae33JpmVq75b9znKcYEZP/N7PdL97M99BO0EZQ+j5ZOUqLT8Abk73GPF84DmpgPNoEDrq/QXe4qnf+9z71LhX6d5bC7JT7/fM5ZlLm3tf3gwEZQxplguI/pwr73P03XPAfFzX75N651npZeG59eGEWWFgVkrbur8RCcoYwtNPVuL8UrPmHfm79IQmLletjDPcQGAWrddw7lqMX66aS1vKs3Tdw1c88Xuf+r2duQVlRrngqCS3PvVKm70zKc/AlPgMI3wisomfgMRS6+MbQXxDjtOHy8Oy5P7fkr5UrtYyznYzgd7CVxDkxqzUrunc+LQ4Xekeksszd93D19z9e7/395lnhPfPI+s3qXrYmfxGoaWModz5ZGXP/lP7iJ+K1y70lpt96UkhnJWr2GxG/KEqnf+11qV43ZG8UhW1o8fpynsTvE3P33u/s/dp6QVQS3N1T4JZeiYIyiazt0J1VeUiledTJ3jLk5C79pu6kFu7Pxwt1ww3DpjRXd0Ga0/ogTZP/d67Nu+VqquWunTnWjpzXU/jh2elMWZhfqMTlE1mT6WiNJ7qijJcaZQnK3vK0XocjpZrlic7jKt0jo56bqVau0Yt6+bpp74ws1F+76/Mh3/t6c1w5u9cT4fWsoxoXZblN1uhr1IaaDryMTkalPUow578QqlgMtW9ofRkJbU+19JYeppSCm5bylnrlpEr48jnIPOYJSg7cz/OjQOLl5XyrD1gqeVbKkPrvQu+4Inf+zj/2u9zrbyuUe62rqug7M1BWSlt6QaVumGmbnwjH6Mrfemz8j5fCMqu2tdV+blnwHu4nnnCuq5mX3y7LYBK9b3NPT3a1oXL4/9/hZsxs2vp4vElrmkARmRM2QfEAdf271La2NcqMroVwbucHQdb6vJY6hoNAC0EZS+yp1LQUmlo6ab41orImz4LGL9UH9vZun287OvHFYBrCMpeIvcU9+wMRzUqIgAAcI6gbDLhOxtCpW6HcZrSTERxkJZqLculBcZVmh7/DVpmP8xtk5vwqDaLYqk7IwDsISibzJ4f+zPviriqDMA43nrtpgKo1MtES9uEkx9tf6cmRcqNza3tDwBKBGUUqVxAm9bXT1yR55F8Ym+7ruOZY7dltW1SWo9N3Pr45pZIAO4lKJtcrbKVqhC2vFS11D0nN2B+TyVPsMdXnOk2eGVAFt8D3nQN5roVXjHh0ZFyAMBe3lM2odw4sbibTbg+1FJhiZ84b/tNdfc5UhF5+/gWviV+mDGK3MOVszMRjqZ17Fht+6vLAwCttJR9xJ6ZGI88QfeEGNocmVwilyaVX6y0/E3BQ6qVrDahUcuER6lxY/Fxq/UwAIAaQdlkjs58eDTYCvdbm5UxLmOty+TZMsFoauf00cklcmlMLvGX1oD07N9HlwNAjaBsMrlKX8tLnFuDoL3pwn2mKomlcWglX5icgPdoObdLrVMt53bpIQgAMC9B2UtcNUZk7/a5YKyWvrUcb56cgHeoTbeeW35VMNXaLTm1HAAYg4k+Pib3pD6euOPsjHFHJwDZyrLlE+cbrgf+VWpZTo2BCtcDAH0Jyl6mJZi6cprtvWlaAypjNphBOMYztyw1uUS4LJdHS5p4rFlKGJiFebmWAGAcui9OKp7tK6yUlWYHy+UVp4mXlWZ92/YZ77u0rFamO8XHpnZcVF7JSZ0bRyePaF0fpzk6Fg0AGIegbEItFbI9Fb+WiuWe9Ufye0opsIy9bcpwAADGpPsiza4MUmqtZLn9XB0kjRIsAgDwXYIydrkqiGlpabtjcoJSYBmOt2lZnxvrE67T0gYAQI2gjCHdOTlBPNnCtp/SrJO5F/qG61Lj8HSBBACgxpgyhnVn18K971crrdcFEgCAMwRlDO+pWRqvmBWvJDVbJQAA6L7Ipxx9v9rePFLOvlQbAIB30lLG57S+Xy310t/S+lTaMD0AAKQIyviUPe9XO/O3QAwAgFa6LwIAAHQkKIO/3f1eMe8tAwAgRVAGf7u7y+He/AVwAADfICgDAADoyEQfg5q5lWTkSS7CGRTj2RTjdOHy3GyK8fKz+ddmdszlBwDAvARlA5ux8j16MLkFS6lp7DfhtPbh/3Prt2VX5L/9O7c8lR8AAHMTlC3pQMJ7pt5tz9T4JWEQdTT/+L1mpX0BAPA+gjI46KpuhakWt9L+AAB4FxN98ElXtDrVxozdRYsZAMC7aClbyt3HRm6daOli2doNs2Wc0pvGMqUm4shNrhGfH6UJOq7IvzTGLLUvAADmJiibVG7yiL1ptuUt+3ub2jiw8O/UcasFR1fnLxgDAHgn3Rf/dqTS3dOVZWvJa+RjAQAAMxOUMbSru0yGXQjvcHf+AAC8j+6LAeN23u/u79V587yZA2DnC/zFdQx8naDsoJGCt1xrUuv7r0b1polFuNeM58nM1ybcwXUMfJmgbIcRb761wCWexW8Ws5UXOK50vW8Pl9wPAHgzQVnk6XdOnZGaOr2WbgazlRcAeB/1EZ70+aAsDrhS76AaUWlCifjdV7lAs/T+rNY0VxqhS2jqeLaWZ4Tyw2xa7ilaywB4u88GZakK9Lquu3/4ewVuLV0WW9KU0rWkSTl7TJ48prUXQdfOiZEDd/6y9yXruXRXvqwd2K/2+9x6/V2VD+/mQRBP+2RQlmvR2J7Gbhdi3EqUcner0YxmvIm1nhNxesZ29CXrV+Uz47XwlL0ty2bH/bbaPbf1+rsqH97N904PnwzKlqXcOpR7aq4i/m4t54RzYC5PvhjdD3ibM4FVfC92zL/jqtmEZ5+VmHu5t9DTZ4OyI55uKfHDMSff27yuejrams8Xz5Urjq8HZcTCcYdPt3I4D99DMEZPgrIdeo11Yhw9u7SSNlqFaE95nCvnOH7vcWUr2NPnhfMQuMJng7I9/c17VPpGq2juMesP1J5zwpP6+ZyprO3p8jTruwFhdle0lOneCPTyyaCsNnnDKBXuGSt0vY/ZUa3nRGq7OC3juSJAEmzBuMLr8orALM4T4G6fDMqW5b+V8Hj5Hirif5rpmMTT/p85J/x4j+nKl6yrpME3uNaBp302KFuWeiXalPjHHD0mI8x65Ef4XVpesl7bvjYVe5xm41yC64TXcmrK+vgazE1rX8tnhN8h4JvWZVl+bj5tSmOL7tjXjN/LFeWe9bPTx6zny6zlhjvMej3MWm5gLOu6frulbK/Rxg/lngruTbOlq61vyecKvWbQAgCAHgRlB/UOGHJdL/am2Zaf3dfVBGYAAHyFoGxSVwYrtSmAewVGAjNajdByDZzjOga+TFAGTE3QDvNzHQNf93+9CwAlXuQJAMDbDddStndCidZpqN88zW2ui98dAY3uhAAAcK3hWsq2Cn9rQLa9n6T1nWNvUwuSwmNjqnoAABjPcEHZGV8LGFIvxKylu3tfAADAPlMHZaXueeu6VgOVcH34d7zdtm6kYCQsa6q84braNPilz13bFwAAcM5wY8r2CgOzsCUn9e9Nav2Wz/Z3/P/Utj3Vuiy2pimlu6rbIwAAkDd9ULYs+WCsJLdeAAIAADxpqqBsz8yMd0/8sXeWSAAAgJRpgrJaN8Q92+3NI+WJQMz4rf1aX5GQShumv/sVCm9+RQMAAPusy7L8RqoY7ulWWKqAp8aZhen2rNcq1ldr4HwkcC+NGbx7/OAo4xMBAOhnXdfxWsr2VFJbJ7I4+7eK8/hqL9D2HQIAMKrhgjIYTao1bVNanmptzbX4tuQPAMA7Tf2esrPOjNnyzq73CN9Dl+v+GL6rbXuFQm75JvfahSP5AwDwXq8Nyloqs2daIbRgvEcYBKXWtcq1hu3pZgsAwPfovshn3Nkt8O5ZG3VpBAB4ryGDstzYnL1/p14mnfo7/ndtRsYwH8aQm9AjXPbETIqlLopnON8AAN5ryCnxU1OS56Yub0nf+u9lSQdmvaZM/7rSe8Rat2l9T1kqmAvX1V6RUJr8wysYAADIGXJK/FCuQpoLlPa+KLh1f7n9cp9UN8DcZByhJ16pcGTsmVcwAACQM81EH7mZ6MIuY6XAqzSZw5H9hsLZ+zivNmGG4wwAwJsMHZS1VL73TqxwR4X+aMBHXu5YllpPewbGqX2HYxsBACBnuDFly1IOtPa+yLc20Ucs96JfL/h9Tq2LYm597+6lvfcPAMB8hh1TdsW4oD1jeI7sX+UbAAC4wpBBWU6vlggtIM8rtYZdlf9mz2sTwm20lgIAcIWhx5Qty59jhVLjdnLLUhX4lkk7UnnvDQaMIzou18X0qhczp2brTL1nLH71Qfy+syfefwYAwPsNGZSlWiDCyTRqLRRHK8upd5AdncCjZdZG8sLvIQyOrwqASlPu58qSykNABgDAWVN1XyxpqSCnXjjdSuX7eVcHYFueue6KrWMJWyYiCdMDAEDJcC1lR7sLnm2Ziivapfxau0xqLTvv7DT3qRbPWqvb2e/MKxIAANhjuJayXEtES+tDayvY3nThPlNdHONlPC8XzNcCr7CVLDfRRy5gT70iQZdGAAD2Gi4oy7kq6DnSArdt11IGFfLrxJOunH2NQS3tntcmnNk/AACEpgnKWuW6DOZa345O4sF3aQ0DAOBKw40pq2kZp3VFhbmlRe3IlPu0OXtswzF+pTGAuW1K+dXen1bab0u5AQD4lnVZlt9oT/1zL+1NjeEJpd47FaetLct1UUztu2XZaMd2FrngpDbrYen41/7OLSstj9e17KPGeQMA8B3ruo7ZfTGeVKGW5kgee7ZvWacSPSevUgAAoLfpui/e6cop7LV2HFf6DkqvKahtm+JVCgAA9CYoi1wVSAnInpV7AXRtLNi2TUsQtDddavbIMI9wGQAA3zVk90W+7apZMsO8vEoBAIBRCcpg8SoFAAD60X2RT/AqBQAARjXklPgQam2Z8ioFAABms66roIzxjR6kXF2+0T8vAADXWddV90U4y6sUAAA4Q1AGF/AqBQAAjhKUAQAAdCQoAwAA6EhQBgAA0JGgDAAAoCNBGQAAQEf/610A3uOqaeGfzntZ1gze7wAABkRJREFUzHoIAEA/gjIuNWNwc3fABwAAJbovAgAAdCQoAwAA6EhQBgAA0JGgjMut6/rPfy1paula9lfbz9G8AQDgbib64FLruv5nso/471yaXF4t+2sty968AQDgCVrKuFTL7IutMzSeyasUkAEAwEgEZXR1R/C05ZnruihgAwBgJIIyXmkLvLbgLF4OAACjEJRxm54BUGq/AjIAAEZkog9uMWoAFHdnNOEHAAC9aSnjcmFAdnR2xDts3Rm3/7ZlAADQk6CMS21BWGqSjb1T3Id57UkTTvIxaosdAABs1mVZfiqtXGHWAGjWcgMAML91XbWUAQAA9CQoAwAA6Mjsi1zKbIYAALCPoIzL3DUuy5gvAADeTPdFAACAjgRlAAAAHQnKAAAAOhKUAQAAdCQoAwAA6EhQBgAA0JGgDAAAoCNBGQAAQEeCMgAAgI4EZQAAAB0JygAAADr6X+8CQM66rn/8+/f7VdPm0uTSt27TmueR/cfbpfIqfcZ1XYv7Ddef+ey1/QAAsJ+WMoYUBiXbf+Hy2La+NSCK871CLa9UUBWWoxZY7vmM8X7D43fms8flBADgPEEZw8m1ONUCs6NGbvlp+axboHXkuIz82QEAvkJQxpBywcIVQUQpgFnX9Y9uk9vf279zy0rC9FeVtUXc3XDPZw+Xxa14WssAAK4jKOOTtsAiDsDiroSpbn/h8tYuhbl0YdBTCkRbgqC96WqfPf7MAADcw0QffFYccG3/LqWNnZ344qoumUda4LbtWsogMAMAuI+gjCHlgp0jwcuemRlbgo+tNak22+GePFv3mdrP3pkYS/sAAOB5ui8ynFzLzZ4p58NtWmdwTO3rqL0zHLZ0Pbxy2v69aYwhAwC4z7osy88TckZUe5dXLW0ufek9XamxZLm84hapWutYmHcubcv7y0plyy1reUdZ6d1ouTIAAHDOuq6CMjhqluDk6nLO8rkBAGawrqvui3DETIHJlVPYz/S5AQBmYaIP2OHIuLYRXFXe2T43AMAMBGWwg6AEAICr6b4IAADQkaAMAACgI0EZAABAR4IyAACAjgRlAAAAHQnKAAAAOhKUAQAAdCQoAwAA6EhQBgAA0JGgDAAAoCNBGQAAQEeCMgAAgI4EZQAAAB0JygAAADoSlAEAAHQkKAMAAOhIUAYAANCRoAwAAKAjQRkAAEBHgjIAAICOBGUAAAAdCcoAAAA6EpQBAAB0JCgDAADoSFAGAADQkaAMAACgI0EZAABAR4IyAACAjgRlAAAAHQnKAAAAOhKUAQAAdPS/KzJZ1/Wff/9+v+ryeNvaNq355NJs+2hJkypTrcwAAABHnQ7KUkHVFgCllsfblvIq5X9HmlSZ9q4HAADYY7jui0eCnpZWrdaWLy1gAADAk7oFZamWqi14OtMa1dK18Gj3Q90WAQCAq3UJymrBzdHArGWbowGfgAwAALjD40HZncFNS0vbkdY4ARkAAHCXS2Zf3Ktlgo/RzFhmAABgfI8HZbVZEXPLjrhqfNld5QMAADgdlOXe/1V7L1gsl7Yln7gV62iaMJ3ACwAAeMK6LMtP8AEAAPC8dV3He08ZAADAl1wWlJVmM6yt2/4rLTtbtlxeZ9+J1lrOKz/PVUYrDwAAfNElQdmZ946FY9Di5Vd1q6yV7Wy+LXnc2UX0aHCl2yoAAPQ3XPdFE2wAAABfcnr2xdyU9pt4NsZSwFVav+W5rQ//jreL0+b2kcszt5+9ctumltf2vZU7V+bU5yrl1fI598yeCQAAHHN5S9kWHOytxNcCsi3PVFASLk+ljfPJBSBxuUt5tX6eeNvU8nBZ7TPm0sRpa3nVPufR7xEAANjn1pdH76nQl1rSWsakhfakjbcLA5EjwVi4r9S2R4KcK8pT238qX4EZAADc79agbK9cYJbrmlfK58i+w/zjshxtKTuy7ZN5blITrYT7EZgBAMA9bp3o40jgcEVr0JH9Xxl8zDzVfNh9cVkEYwAAcLd1WZbf2Yp3y0Qbua6JpUkncsti8dip2gQetaApN9lFbV2tzLlJNlJlbFkW59m6XaocLXkAAADXWtf1nqDsaBoAAIAvWdf1mu6LtdYnARkAAEDaZWPKSkGXgAwAACDt1ok+AAAAKBOUAQAAdLQuy6JvIQAAQCf/D3IpToRxh/SzAAAAAElFTkSuQmCC')
