# Supplementary material for: Identification and functional analysis of non-coding regulatory small RNA FenSr3 in Bacillus amyloliquefaciens LPB-18
Source: PeerJ. 2023 May 15;11:e15236. doi: 10.7717/peerj.15236 (PMC10194069; doi:10.7717/peerj.15236)
Supplement: Supplemental Information 4 [file peerj-11-15236-s004.zip › KO/CK-vs-T1_map/map00460.js]

getPicJson('data:image/png;base64,iVBORw0KGgoAAAANSUhEUgAABIgAAARnCAYAAACfPl2UAAAACXBIWXMAAAsTAAALEwEAmpwYAAAgAElEQVR4nOzd65KsqNYoUD2x3v+V8/zYn90uGhRUlMsYERVVZXrBTKfgFMl1WZbfAgAAAMC0/izLsvx+ckQAAAAAM1rXdfl/XxcCAAAAgG9JEAEAAABMToIIAAAAYHISRAAAAACTkyACAAAAmJwEEQAAAMDkJIgAAAAAJidBBAAAADA5CSIAAACAyUkQAQAAAExOgggAAABgchJEAAAAAJOTIAIAAACYnAQRAAAAwOQkiAAAAAAmJ0EEAAAAMDkJIgAAAIDJSRABAAAATE6CCAAAAGByEkQAAAAAk5MgAgAAAJicBBEAAADA5CSIAAAAACYnQQQAAAAwOQkiAAAAgMlJEAEAAABMToIIAAAAYHISRAAAAACTkyACAAAAmJwEEQAAAMDkJIgAAAAAJidBBAAAADA5CSIAAACAyUkQAQAAAExOgggAAABgchJEAAAAAJOTIAIAAACYnAQRAAAAwOT+fF2AM+u6fl0EoBG/3+/rIgAAAAxJDyIAAACAyTXfg2ij5wDMS09CAACAuvQgAgAAAJicBBEAAADA5CSIAAAAACYnQQQAAAAwOQkiAAAAgMlJEAEAAABMToIIAAAAYHJ/vi5ADeu6/vP37/db1nVdfr9f9LWjadvf4XrD6al1hNNTy+7nTW3zaNnY/sb+r1XuM7H9OirD0ecVlutq+Urf1yOxsqbm2a/76LMuLVvqs8s9ZlLTt3LeWScAAADtGy5BFF54xy6kw3li02LOEhSxbeckBq5uMzZvrCxflDtX6eeV+qzeeF9zkjqxeUu2c/WzyHmPSreVm5yLrRsAAIC+DPWIWeyiOOdiNXWhnLogzrlQTl2gp9Z7ts2z5XLUKHfu+nLLfjW5cLV8d9/XMNF4Ns9+3Xfez9g2rqzvyJXjFwAAgD4NlSBKiSUh7lxM17gYf0Mv5X47SXRFD+/jEyR9AAAA5jBFgujI0WM2V3r03C1D7W2+nUTJ2a+vlZRtXddb+5HznmzbePv92spztt2WP0sAAACuGW4Moly54w7VXscdV7f9dblbd/TelI4rdMVb4z8dbftoYPOQYwkAAKB/0yaIjpRc/D+VbPmqt0jtC/tRe5rc/Va31h0NzA0AAMB4pkgQ5V7kpubL/UaoJ8t2NhjxExftNR8Vuvpe5s7z5HLL8k7C7M57UrsMpeXQCw0AAGAsQ41BFEt4vHURmzsQ9lPleTJJFP7/1rdUPfl5ffm+vtkj6M7nkztPCUkiAACAMazLsvxavsArGQslXOZouXCe1DJHA0bH1hkbPya13J1t7rd1ti9n70dpuc/k7FfO9NhrJZ/H1TKWjjN0Vuaz7ZWuP7Zc7jqPyrPte2n5z+Z5wpXzAAAAAHnWdR0zQQSMxXkAAACgnnVdx3rEDAAAAIByEkQAAAAAk5MgAgAAAJicBBEAAADA5P58XYBcb36VOAAAAMBM9CACAAAAmFzzPYh8rTUAAABAXXoQAQAAAExOgggAAABgchJEAAAAAJOTIAIAAACYnAQRAAAAwOQkiAAAAAAmJ0EEAAAAMDkJIgAAAIDJSRABAAAATE6CCAAAAGByEkQAAAAAk5MgAgAAAJicBBEAAADA5CSIAAAAACYnQQQAAAAwOQkiAAAAgMlJEAEAAABMToIIAAAAYHISRAAAAACTkyACAAAAmJwEEQAAAMDkJIgAAAAAJidBBAAAADA5CSIAAACAyUkQAQAAAExOgggAAABgchJEAAAAAJOTIAIAAACY3J+vCwBPW9f16yKQ4ff7fV0E4IBz6Xicd+FZzpNzci5lZBJEDGFfQTtp98FnBu0Rl2Pz+cJ94gjHACNbl2X5ObDp2bquTs6d8xnC98ThXHzeUE7cEHJMMJJ1XSWI6NeWvXf8jsHnCd8Qe/Py2UMescIRxwejWNfVINX0zYl4HD5L+I74m5PPHfKJF1IcG4xEgogu6c45pt/vZ8BHeJFzKc67cMx5khzOpYxCgojuqKjHpoKFdziXsnHehTjnSUo4lzICCSIAAACAyUkQAQBJ67r+8xP7PzX//v+ny/Lk+r7w9H4AADxBgoiulHb13V/IhD81tdrwv7LvNS/2gG+UnEu3+VK/U/On/r/j6Uc9vnp0xCMr0L6S8+RRO7N2u/Ns/Xe232qbT3sW6pEgYni/3++vC5o3GuZfNv6PKrwr5ap5sQcA0Luwnbkfi6Z2u+ls/Xe2rz0L85EgYmi5d7hpi0H+oB+5j5uFf+euo2Tbqe3t/0+V52rZzsrwxH6+wXkX4D7nUnonQcS0jsbViDXwU4+n1bjoSC13to7UMrHt5OzL2TJn+54qN9CXfYN3/9jF9neqQbxPxofLhOsrbVTHlottL5z3ybIdleGp/QTGkdOOO2rLnbVJY+s8e/1sm0fznG1Pexb6I0HEtI7G1Yg18GPdhmtddMSWy1lHuC+p7cSmp/YxVq6zfT8qNzCOfZyXLBMqXced5Y56kJaW7Wj/S7cD9G+faAjjvKQdF86bOxbck0lt7VntWeb05+sCQCtilXlOIz5WsYRSFx1nUomn3HXkVIx3pPb9rNzAGPbnzTuN5qvniTfOL0fbeGr/gTE81RY8O7fF2qzbckfnoqPXc86n2rMwPgkiprbvHXR1+WVZ/nPHo2TZO0oaEE9fvNzZd6A/d8+XOa6uv2S5N7YBkKO03Xh2Hjpr99VoF2rPwlg8YgY3PFGZPFHRfXHnWkUKhI9Y5f69iXXfD+ffCx8hiD3KEStTahtXylay/6l1xeYB5jXCuUB7FsawLsvyExD04s6d302qa2v4PHI4/5Vpe+Gz1UcVUrje1HKxdcSeKU+VI7Vszv6E6ywp9xl36hlRTtydeXK51mPMeeB9V8bYePpY9pnTitKeiZtwmZK20dG8qXKllom5+3rOPuzN2J5Vd9GzdV0liOhPjROvk3lbfB6MpMWETOsx1nr5RtXC+95ivDCvFmIi1GKZ+JfPh56t6+oRM3AiB2rYP5rU+znmSrf/1GNiOa4OhHq1LF893nHnPdqvYyRbvDzx3sBotFmB2iSImNbRuBIAd4ySGNpc2Y+n9/3O+s6WffNzevpxqlGOsdA+UQSz02YF3iJBRHeeajCOdPE2Eg0geucYhudIEvGlVo4/bdY+qP8Zga+5p0s5X/VJf3ym0J6zQVRT03LXUzpQa/h36QDcR+U42pejgWBTF5FhGfffXhYbyPZsX84GsDXYMzxPm5McjhFGoQcRXWvhrg7PULEyghGP49i356SmpRIl+3liiY+zbcT+Dr9xK7aN0nKk9uWoTLHfqTKG84bbPdqXs/dltMca91rpxcHcHIP/8l78bcS6n3lJENEt4xOMQ8XKKGY4jq9+y9SVQYePtpEayPrsK5yvuvLVxrnby92XnDKUbLcnI+4T/dDm/Jt4/Jc2LKPxiBndO+raT5vCz8tnBX1IPZZVsmxNtbaR2u+aj56kkk2p9/7OZwPk0eZEG5bRSRAxhNTdV9qkMoU+5TzGlbuOp+d9Yrmz9X3Rg2D/+FnpY3xXtgMc0+acm/Mko1uXZfk50KFNGuzQj97iNbe8qQufo8GTY9NSPVtid2OPBl8+mjf3Eaycch7NE1tv7mDSsb9z9uWsXHstJNVq6KGMMAOxCGNa11WCCFqmAoZ+9BavvZW3ZSO8lz3sQw9lhBmIRRjTuq4GqQYAuMqFEgAwCgkiAJiQb+S5Z/uWsRGSQ6PsBwBwjwQRAExKkui6bUDo3kkOAQAbCSIAmJwk0ZwkhwCAPQkiAJjYV1/fzrckhwCA0J+vCwAAfC+VJJJEGEP42fpcAYCQBBEAsCxLPGmgZ9EYJIQAgDMSRABAksQCAMAcjEEEAAAAMLl1WZafu4MAAAAAc1rXVQ8iAAAAgNlJEAEAAABMToIIGubbg6Af4hXqEmPQBrEI45IgAgAAAJicBBEAAADA5CSIAAAAACYnQQQAAAAwOQkiAAAAgMlJEAEAAABMToIIAAAAYHISRAAAAACTkyACAAAAmJwEEQAAAMDk1mVZfr/f7+tyAAAAAPCBdV31IAIAAACYnQQRAAAAwOQkiKBh67p+XQQgk3iFusQYtEEswriMQQQNOatwxSq0Q7xCXWIM2iAWYQ7rui5/vi4E8LdUJetuDbRHvEJdYgzaIBZhDh4xg4b8fr9oRbuuq7sz0BjxCnWJMWiDWIR5SBABAAAATE6CCBqTuksDtEe8Ql1iDNogFmEOEkTQON13oR/iFeoSY9AGsQhjkiACAAAAmJyvuYdGbd14xSe0T7xCXWIM2iAWYVzruupBBAAAADA7CSJolDsz0A/xCnWJMWiDWISxecQMAAAAYGLrui5/vi4E8F+xrxE9SuTu5z9L+B59RWnNZLFvu2BUb8Vrafw8PU6EGOYrpTEWLlM679myYWyJDWbxdvt0H2M567jqbP13tu/8QG88YgaN2VdC289+esw2T24FtF/v/u+aVI6MqHa8lsZ2bNmniGG+cCXGtvn3v0vmPVs2nC42mMGb9d3289aA2Gfrv7N95wd6I0EEDUlVhLkN4hy5DV7g2BvxCjMTY9AGsQjzkCCCxnyZwFnX9Z+f8P9wemz+s/XE/o4tB734Il5jcZeKxdhysf/P1ieG+UoLNzWOjmuxwSxaiMVlOY+tVBwetXFj27hTn6amOz/QAwki4B9H3ezDsRa232E34P30cL37v/frCZdTSUJcLL5SsZhaLnYnOLW+2OtimBHFjuX936njWmzAs/aJmzD5lBNbqTjMfZT0LF6vbPNoHucHWmOQaiApVjnn3CmKXWCGYq+pGOFcTnyllislhpndlYs2sQHXPVXvnNWRsTbuttxRvB69XjLWUlgWaIUEETQmVWFdrTz2y+VWXKky5AifRy9Zj3GQ6M3b8dp6fIlhnvZ0jIXLllxE3tmm2KB3X7dPU0rrwbM27lnMP3VOCMsFrfCIGTQkVeFcuRjclts/evKGq2WNrQNa9kW8vh1fTzT84aqnY2xbNhVnd2+Q5G4fetND+3SE2BphH+jfuizLT9YS2nI2zkHO/CXLpO4IheOShPNfmRaWb9+4eOLiF95WM17DeErFbU4spuIrLE9qXIVUmcUwtZXGWGqZ3OXOYiSH2GBEb9Z3R68dxVZO3XfWxr36iFnO6zn7AF9Z11WCCFpW+05mq9uGHokZqEuMQRt6j8Xeyw+1rOvqETPgv1ScAACMRhsXjhmkGviHLq4AAIxGGxfySBAB/1BpAgAwGm1cyOMRMwAAAIDJSRABAAAATE6CCAAAAGByEkQAAAAAk5MgAgAAAJicBBEAAADA5CSIAAAAACYnQQQAAAAwOQkiAAAAgMlJEAEAAABMToIIAAAAYHISRAAAAACTkyACAAAAmJwEEQAAAMDkJIgAAAAAJvfn6wJA79Z17Xb9v9+v2rqhVO1YqmkfS6PsB+MZ5dgcZT+gtpqxUjsOxQp8Q4IIHtBjJdZzA5txjRJLo+wH4xnl2BxlP6A2sQKU8IgZAAAAwOQkiAAAAAAmJ0EEAAAAMDkJIqjk6Pnp1Gux6bnrWdf1n5/YfJ7nplctxNJRfOUaZT8YyyjH5Sj7AW94O15i08ULtMkg1VDBFw3V8Btetv/D16AnLcTSsvz3G5RKY2qU/WAsoxyXo+wHvKGV5JB4gTbpQQQVHFVyJRVg7ryp+VS49K6VWLprlP1gLKMcl6PsB7zh7XgB+iJBBA0oTeQczb+9tv+t+y6zqBFLX6ixH9v54Mr6YVnGOS5HOU/AG56KF7ECfZAggo893VCNzbtvgMOoasbSm2ruxz55DCVGOS5HOU/AGySHYD7GIIIPPdlQXZZ/u/vGxkOAkdWMpTcTrG/shyQRpUY5Lkc5T8AbJIdgThJE8LFUr5+n5odZ1IylNwd9r7Uf++mSRJQa5bgc5TwBb3giXmLTgXZJEMGHwko2925l7vwwizdi6Y14c06gRaMcl6OcJ+ANteJFsgjaZgwiqCB2xySclvP1oLl3XraBqLef/bhD+2nQmxZi6YkYamE/nBMIjXJctrAf4opefBEvIfURtGtdluUnKOG6Xiu2XsvNuHo9JvcXiD0/utVrucnX62csxuCaXo+5XssNvVvXVQ8iAAAAgNlJEAEAAABMziDV8AAD7sEzRomlUfaD8YxybI6yH1CbWAFKSBDBTbW/jtcz2MxilGN9lP1gPKMcm6PsB9RWK1a0T2FcHjEDAAAAmJwEEQAAAMDkJIgAAAAAJidBBAAAADA5CSIAAACAyUkQAQAAAExOgggAAABgchJEAAAAAJOTIAIAAACYnAQRAAAAwOQkiAAAAAAmJ0EEAAAAMLl1WZbf7/f7uhzAsizruh6+LlahHeIV6hJj0AaxCHNY11UPIgAAAIDZSRBBQ47uwLg7A20Rr1CXGIM2iEWYhwQRAAAAwOQkiAAAAAAmJ0EEjYl11dV9F9okXqEuMQZtEIswhz9fFwC4bvtWiX0Fvf+miVjFHXv9bJmS7QNx4hXqE2fwPXEI/dKDCBq0r9BKBwbcpqWWi71+tkzJ9mE24hXqyo2x1OviDJ6hvoPxSRDBAPZ3WIC2iVeoT5zB98Qh9McjZtCo3++XXbFu8z51xyTs0pv6P9Z1eF+Wo+7Cqf1LLQctE69/LwdPK4mx/fziDJ6lvvt7ORiNHkTQsJLKp7TxvK7rXz+x7cZ+b5XrUQUbzpeqtLf/j7YHvRCv4pW6rjxmIs7geeo7cci49CCCBqXuXDwpXN9R5Z26+xOr9HPKeXZH6cm7TVCbeBWv1PVGjMXWKc7gb+o7ccj49CCCxuzvZOzvXuTcfYlViKm7MFfWVVNqe1fLD28Qr38TrzztToxty4kzuE999zdxyKgkiKAhR91c968fSXWRbemOR+wZ8JQWyw/LIl5jWiw//XoixlLLt3acijNapr77rxbLD09Yl2X5ObChDWddV8PXU4PlnXWPDZdJrSe1rrOK82i9+0ZGrMGh+y69EK/ilbpKY2ybthFn8Az1nThkDuu6GoMIepaqqI4qsNSz2k9st3RbKlpmIl6hPnEG3xOH0C+PmAFJb98tcXcGrhOvUJ84g++JQ6hHDyJoTKoSSg2Qt3my4ko9a16yfMmyd7cHX6kZr7lxdNYt/o6jLvzilTeUxFg4vWa9WPuCUZzRmlr1XWz52GNfsf/vOlvfne1JKtErYxBBY1LPPYfT9q/lxrDKCp5VM17vlEmcM4rSGNterxEDYouZvdk+3f//RjK2dKwzGJUxiKBBWy+A8I6KygnaI16hLjEGbRCLMAcJImhQjbsmW4Ue+wrP8P9wemz+cL3hemJ/l9wBhl7UjNecb1zZT8tdT+xxNLFMq2rGWLj+7f+znhGx+cQGo3urV0/MWXylYvGovVv6CHXpNp0j6JFBqmESW+WT8ztsAGy/t58w2ZT65ofYesLlzr6SFGYU62qfmpaKo1icpWJVLDObsO7bTz87rsUGPG/rnZQa++4svlKxeNbuDbdxpU5NbfNoHucIWqUHEbAsS/xuUM4djdiFZejoDixwLifOUsuVEsvMIuwlu79wLD2uxQbc81Tdc1ZPpno/ncX90es5dbNzBL2QIIJB5Tx+EuvuWiLWlbZ0WeA4XluPM7FML3LqxW2+2OMppcQG/FduHJ4prQtLBqM+6kGUev0K5wha5BEzGFD4+EnN7SzLvQrO3RNmdxavb8fZ1ZgUy7QsFWd3b5Tkbhuo0z4dIb5G2AfG4WvuoWE5dztiUsukLjRTg+bt570yLSxT7gCg0KMn4zVn3pyYPIr5cL2pwTdjZRDLfCEnkXPlEZDUmCelxAazqFXfHcXhWXzl1H9n7d2rj5jlvJ6zD/C1dV0liKBlte9qvr0dGJk4grrEGLSh11jstdzwlnVdPWIGs1NZAgAwMu1dyGOQapiUbq0AAIxMexfKSBDBpFSUAACMTHsXynjEDAAAAGByEkQAAAAAk5MgAgAAAJicBBEAAADA5CSIAAAAACYnQQQAAAAwOQkiAAAAgMlJEAEAAABMToIIAAAAYHJ/vi4A9G5d127X//v9qq0bStWOpZr2sTTKfjCeUY7NUfYDaqsZK7XjUKzANySI4AE9VmI9N7AZ1yixNMp+MJ5Rjs1R9gNqEytACY+YAQAAAExOgggAAABgchJEAAAAAJOTIIIKjp6dTr0Wm567nnVd//mJzedZbnrWQjwdxViuUfaD8YxwbI6wD/CGt2MlNl2sQLsMUg0P+6KRGn67y/Z/+Br0poV4Wpb/foNSaVyNsh+MZ4Rjc4R9gDe0khwSK9AuPYjgYUeVXEkFmDtvaj4VLiNoJZ7uGmU/GM8Ix+YI+wBveDtWgP5IEMHHrtwpPUsK7X/rvstMasTTF2rsx3ZOuLJ+2IxwbI5ynoDanooVcQL9kCCCDz3dSI3Nu294w8hqxtObau7HPoEMpUY4Nkc5T0BtkkMwJ2MQwUeebKQuy7/dfWNjIcDoasbTm0nWN/ZDkogrRjg2RzlPQG2SQzAvCSL4UKrXz1Pzw0xqxtObA7/X2o/9dEkirhjh2BzlPAG1PRErselA2ySI4CNhJZt7pzJ3fpjJG/H0Rsw5L9CqEY7NUc4TUFutWJEsgvYZgwgeFrtjEk7L+XrQ3Dsv20DU289+3KH9NOhRC/H0RBy1sB/OC8SMcGy2sA/iih58ESshdRG0bV2W5Scw4bpeK7dey824ej0m9xeIPT+61Wu5ydfrZyzG4Jpej7leyw29W9dVDyIAAACA2UkQAQAAAEzOINXwAIPuwTNGiaVR9oPxjHJsjrIfUJtYAUpIEMFNNZ+R9gw2MxnlWB9lPxjPKMfmKPsBtdWKFe1TGJdHzAAAAAAmJ0EEAAAAMDkJIgAAAIDJSRABAAAATE6CCAAAAGByEkQAAAAAk5MgAgAAAJicBBEAAADA5CSIAAAAACYnQQQAAAAwOQkiAAAAgMlJEAEAAABMbl2W5ff7/b4uB7Asy7quh6+LVWiHeIW6xBi0QSzCHNZ11YMIAAAAYHYSRNCQozsw7s5AW8Qr1CXGoA1iEeYhQQQAAAAwOQkiAAAAgMlJEEFjYl11dd+FNolXqEuMQRvEIsxBgggAAABgchJE0KD9HRl3Z6Bt4hXqEmPQBrEI4/vzdQGA69Z1XZbl70p6mxZOvzJ/+PpebN2/3y+6jRJ3l4dWiVeoR3xBO8Qj9EsPImhUTgV09Dx47rPiR/OHr+9/wor5bD25VLz0SLxCXWfHmviCd6jvYGwSRNCw3MoodRflqfljYpUwzEy8Ql05MSa+oD71HYzLI2bQoFjFdlQZb5VhboVdOv+ZVLfb/TbCrsKp/2Pdi/fljXU5DucLpZaDJ4jX/65XvPKkkhgTX+KLetR3/12veGQ0ehBBY/aVyfazn55SesfkyTsssQot9cx37Pc271EFG86XqrS3/4+2B08Rr+KVuq7EmPj6uzziiyeo78Qjc5AggoYcVSj713twVtGl7hDlTovNc3TX6ck7UrAs4jW1nHjlKaPEmPiid6PE4rKIRzgjQQSNSVUSJZVQybbC+dd1/efnaU/eFbqzvZr7yFzEa/3tide5XY0x8ZW3PfFFLvVd/e2JR1pgDCIYzN1KOPcuRmt3PMJuvkdaKjdzE6/ilXrEl/iiHeJRPNKHdVmWn4MR2nBWeYSvpyrO/Xz7bsE588e2GZMqRzhPrFtybHs5z7CH8x3tY+7+wVXiNU288oSSGBNf4ot61Hdp4pGRrOsqQQQtiVUeOa/lrLelOH+7PK3tP2MQr2Nsj3bViLHWji/xRQ/Ud2NsD86s62oMImhJ7C7E/n+Vb/vbYx7itf/t0banY6y140t80Qv1Xf/bg1x6EEGDYt1Zj+7apF7/ylEX3bfK+fb2mFeteL3SeHzquH/73CJeOZITY7WO2fDYfOKiTn1Ir2rUd0frrH3snpWzRgJMPNIyj5hB43IaoiWNVXcroJ6n47VmOaBHpeOgvLVdmE3t9mk4VlHN+PvqvAIt8ogZAAAAAL7mHmaxdWnd7oSE3WpTXXxT84frDdcT+zu2nLsy8F+xx1o2R9Ny1xP7RhWxzAyufNNQuKyYgPedxVkqJo/au6XDIZRu07mCHulBBJPYKp+c32G33u339hMmm/YVW+zvMMm0Xy6WmILZxbrap6al4igWZ6lYFcvMIqzz9tPPjmcxAfWs6/rPTyxxcxZnqZg8a/eG27hSp6a2eTSPcwWt0oMIWJYl/ox1zh2N2IVl6OhOLHAuJ85Sy5USy4wu7B27v2AsPZ7FBDzjqbrnrJ5MjSl0Fv9Hr+fUzc4V9EKCCAaV8/hJrLtriVhX2tJlgeN4bT3OxDKty6kPt/lij6WUEhOQlhuPZ0rrwpLBqI96EKVev8K5ghZ5xAwGFD5+UnM7y3KvgnP3hNmdxevbcXY1JsUyLUrF190bJLnbBv5Vo306QpyNsA+Mw9fcQ8Ny7nbEpJZJXWimBs3bz3tlWlim3IFAoUdPxmvOvDkxeRTz4XpTg2/GyiCW+cJRjF159CM11kkpMcFsatV3R/F4Fmc59d9Ze/fqI2Y5r+fsA3xtXVcJImhZ7bubb28HRiaOoC4xBm3oNRZ7LTe8ZV1Xj5jB7FSWAACMTHsX8hikGialWysAACPT3oUyEkQwKRUlAAAj096FMh4xAwAAAJicBBEAAADA5CSIAAAAACYnQQQAAAAwOQkiAAAAgMlJEAEAAABMToIIAAAAYHISRAAAAACT+/N1AaB367p2u/7f71dt3VCqdizVtI+lUfaD8YxybI6yH1BbzVipHYdiBb4hQQQP6LES67mBzbhGiaVR9oPxjHJsjrIfUJtYAUp4xAwAAABgchJEAAAAAJOTIAIAAACYnAQRVHD07HTqtdj03PWs6/rPT2w+z3LTqxZi6Si+Soy0L4xjlONylP2A2t6Oldh0sQLtMkg1POyLRmr47S7b/+Fr0JMWYmlZ/vvtSVdiaqR9YRyjHJej7AfU1kpySKxAu/QggocdVUB7SJsAACAASURBVHIlFWDuvKn5VLj0rpVYesJI+8I4RjkuR9kPqO3tWAH6I0EEHytN5BzNv722/637LrOoEUtfqbEv2znhyvphWcY5Lkc6V0BNT8WKOIF+SBDBh55upMbm3Te+YVQ1Y+ltNfdln0CGEqMclyOdK6AmySGYkzGI4CNPNlKX5d/uvrGxEGBkNWPp7QTrG/siSUSpUY7Lkc4VUJPkEMxLggg+lOr189T8MIuasfT2oO+19mU/XZKIUqMclyOdK6CmJ2IlNh1omwQRfCSsZHPvVObOD7N4I5beijfnBVo0ynE50rkCaqoVK5JF0D5jEMHDYndMwmk5Xw+ae+dlG4h6+9mPO7SfBr1pIZaeiqEW9sV5gdAox2UL+yGu6MEXsRJSF0Hb1mVZfgITruu1cuu13Iyr12Nyf4HY86NbvZabfL1+xmIMrun1mOu13NC7dV31IAIAAACYnQQRAAAAwOQMUg0PMOgePGOUWBplPxjPKMfmKPsBtYkVoIQEEdxU++t4PYPNLEY51kfZD8YzyrE5yn5AbbViRfsUxuURMwAAAIDJSRABAAAATE6CCAAAAGByEkQAAAAAk5MgAgAAAJicBBEAAADA5CSIAAAAACYnQQQAAAAwOQkiAAAAgMlJEAEAAABMToIIAAAAYHJ/vi4AAPRoXdfDab/f783iwHDEGLRBLMI89CACAAAAmJwEEQBccHTH1N1UuE+MQRvEIsxDgggAAABgchJEAAAAAJOTIAKAi2Jd63W3h+eIMWiDWIQ5SBABAAAATE6CCABu2N9BdTcVnifGoA1iEcb35+sCAMBM1nVdfr/fsq5r9PXttbPG93751Lxn8+SsI7VMycXBlWXgCvEF7XkiLmPLbvPXjgExxkz0IAKAm0ou/rZ597+3n/36Ug3p/Xq2n6NG9xPlv3Khe6UckJJzDIkvqK/0eHsqLmPLvpW4EWPMRIIIAB7wRAPyqQvO2PxhwzunFwW05O7xKr7gGU8e2+IE2uIRMwC44ajbezjfWff52N3UtxvP4R3Z7f9YWfbTwl4Qd3tFwCYnxsQX1Jdb3+3nfzsuw+VTMRduS4zB/+hBBAAX7Rua++7yR93kY+somf+qfYM31QDfP1oTNqpTF6+p+VLLQYm7MSa+4BlP1Hf7dV2Ny23Zo6RqGIuxWBJjECdBBAAXpMY+KG00h+MwXCnHkw3Y3IZ7zrgqGtbc8USMiS+476n6br/c1eM3Nn5RWJ69VMyJMYjziBkAXJRqPJ4NtlmyrmVJD2Kb6kp/tr6r5chZtuSbaDS+OfNUjIkvuOfJ+u5sncvy3LFcsqwYAwkiAGhKrHF6NqbRvhv9kZLxHWrdPdWg5kviC9qTG5dPb+MKMcboPGIGAC8I77Lux0iIjalw1JgNl03Zz5fz+lbG1NgOqXXGBveM9bx4YywY5iS+xBftqRWXOa/txxgKtxGbNyyzGGNW67IsP5lQaJPnn6FdqTEZjl4rieme47/nstOO0hgTX1DHlfpu/3pvcdlKOeBt67rqQQQAV6QG5zxqLOeO1dBz47TnstOW0hgTX1DHlfpuv2xPcdlKOeArehBBw1RS0L5Ywzf1+MiX8fxUGVLnpRb2kTHlxFjr7saHgXFpQWuxeNRbNzY9Z12ly8FI1nWVIIKWSRBBP3K++aQ0np8+Bzin0LPej9/eyw+bt47lnO0c3bQQb1DGI2YAAAAASBABwJvCb0ba/x/+vf+ds+zRdnLKdFaus7LeLQdclTo2Y6/tp+XEYuz11HpT8+aUXfwxoqNYOqvf9r9T6zrbVs72xBj8S4IIAF6ydXnfD9q57wIf+zv8+t/Ysttr+8ZsOG9OmVLl2v6PlW+/7TvlgDtK4+TomI+tQ/xBubNYOpovpw4821Y4XYzBuT9fFwAAZnFnPISjBujVb3PK3ebZN9SkyrEs8UFNoZbcY7V0HeIPyp3FQpgkurOuK/OKMfgvCSIA6MC+EZvbKyFn3toMEsoIxB+UK4mFksGov46rPTHGaDxiBgBEhd3p764LahvpWBV/jC71qNib2xdj8Ddfcw8NO+v2CrQjJ173Dchw3rBxmRrrJCWcP7dbf6pcues62vbReA9Q6izGwou9WNwcTTtaR7hMSPwxk5L2aU7dtp/vaFpuDB5NF2OQtq6rBBG0TIII+iFeoa7cBFHNbQDiBEa1rqtHzAAAAABmJ0EEAEDX9l87/eU6AKBnvsUMAICuPfG4i0dmAJidHkQAAAAAk5MgAgAAAJicBBEAAADA5CSIAAAAACYnQQQAAAAwOQkiAAAAgMn5mnsAprKua5frXhZfw00fxBi0QSwCpSSIAJhOjw3P2o1xeJIYgzaIRaCER8wAAAAAJidBBAAAADA5CSIAAACAyUkQAcByPOZB6rXY9LvrMfYCIxJf8L0r8ZN67a11Ae+SIAJgei5eoR7xBd+THAJySBABML2jb3kp+QaYu98W0+O3zcAZ8QXfeyoOr8wP9EOCCAAKreta1EBOzV+6HpiB+II2PBWLqdfEKLRHgggACrh4hXrEF7RBcgjmJEEEAJlcvEI94gvaIDkE8/rzdQEAoCfhgJpnDd3Y/FfWAzMQX9CGJ2Jxmz9ncGoxCm2QIAKATKV3QXPn1zAG8QWteDIWc9YlRqEdHjEDYHqxXgfhtJyv7s2Z9+j13OWhJ+ILvnc3Du/MD/RjXZblJ2MLbXJHBZ7Xa1z1Wm7m0+ux2mu5IaXXY7rXckPv1nXVgwgAAABgdhJEAAAAAJMzSDUA0zEuAtQlxqANYhEoIUEEwFRqjWtgzAT4HzEGbRCLQCmPmAEAAABMToIIAAAAYHISRAAAAACTkyACAAAAmJwEEQAAAMDkJIgAAAAAJidBBAAAADA5CSIAAACAyUkQAQAAAExOgggAAABgchJEAAAAAJOTIAIAAACYnAQRAAAAwOTWZVl+v9/v63IAy7Ks63r4uliFdohXqEuMQRvEIsxhXVc9iAAAAABmJ0EEDTm6A+PuDLRFvEJdYgzaIBZhHhJEAAAAAJOTIAIAAACYnEGqoUHhYIBnMbqu6/L7/ZKDCG6vlcR6av79NrbXY9Nyt1G6zJNqb//r/eMdV+M1tux+HTkxmxN7Z/Ncid8rx7Z44KrSGNuWEWfwrCuxCPTDINUwgH3jdv97+9kcJZBi60wJt5WaluPrhkXt7X+9f7QndjEaxuv+91Esbuvafo4ugnM8cZF8Z/3wFHEGbdkf1+u6Rn/C+VLriS23f62W2uuHVkgQQYNiyZcn1gU870687ucv7eV3ZVth47Z0m/CFu3WiOINnXInFJxO2sRuhb/WaE8PM4s/XBQCuO2t0hq/ndKc/e1wtt1zhNmP/h432sIxHj7OlypgzPdX9P1WeVPly9hU2Vy4Srzwe+oTU8R8ri3igJeJMnNG2OwlboD49iKBRdyrMq91gSyrqVBffZfnvI2fhnaFYV/19wzec7yi5k7oDFb6W2m64zdS8sfKd7SvzuPt5v9VIjh3nqbIcHefhvOKB2p44hsQZ3FdynN1J2N4Ra+elHkdLPf4W+x9moAcRNOxqYy92l/HM3W73OWM4xNaRSi6dbfuovKnuzEfri60jd96zbTOHq5/7E8fM08dd7rlDPPCmuzdOxBk84+uE7VGvufBGY9j7bp+Yjd2U3M//Ve9C+JIEETQo9YhUqaNljh7fSpWjNIH0ZqX69Pae3lePAIzrTryePUqS2s5RF/0njrU7x6h44Gl360RxJs54xlPt07vtNTf9oB4JImhM7FGq/V2Oq+s861GT23huQeyuUO4yV7d1V6vvJffUiNeUo8dU9n+fbbckdmqdB8QDud6MsXA7++2JM2b3VCw+kbAt5aYf5DMGETTkaJyd/ev76eGz09vv/U/YsH2ijKntxsq33+a+W29Y3v06wvlyejkdVephd+KjfSmZ92jbqfeFMdSK13AbqZiNxc/ZfDmvx47/1LzigZpKY2x7TZyJM551JRafsCVjn0rCPFXOp8sFLVmXZfk5uKENOXcs7vT0+aJX0NvbvPsePb1txlU7Xq/M35Key04brsRYznJ3529Jz2WnH1djMXztKEGTczPzqOdOLHka+/ts3tQ+6TXEDNZ19YgZ9C63G/usyaEZtk0/Wnjs5A09l53+iTNo093j9Wj5o6ETjl7LLZdYYxYSRDCAWhVbqktxanru61e3e2X+fXf7kouGXHf3lTnsj5PcY+XpY+qpYzXn7q544GtfxdmZJ2JEnNGTHhO2rZQDvmAMImjM2fgFb2xrk6oczyrNmneIUvMflXX/+tMVvmfQ55Ybr3eTpU946jg9u4MrHnjSm3XiG56ID3HGF+7EYq2EbWpssLMxw87WJ76YmQQRNCT1jLa7hdAe8Qp1iTFow1exWOtG5tH6nFeYnUfMoDH7bzYJp8ekBtYLl0sN0BcbPLD08ZGzR7zOBgUM/7/6SFts/8LtxLYVljH2XmowEFMar8uSjsXUoJpHMZo6jmPzHhFDtOpOnZgTL7nH/tExLQ6ZwZX6DuiPHkTQoPCRqKOG8PZ6eDEZNgzD+cJHrmLznG3rbLmwAR5uc//7yvrD14+STOF7Eu73vltx7L3s9XEG6suN12U5jsXU30cxGjuOU/PmlEkM0aKSGCuNl6Nj/6yOFYfMpiQWN7Gk0jYtbO+F/+9/p9Z1tq2c7e1fD6fFypCzTeiVHkTQsbPGXuzu4dV1Hc2bWu6s4RDe4Sxdf245cy4mwr/vbhti7txpPYrR2EXkE8euGKJXucds6TrEIeSL9WoLp6Xmi80b+zu1rdj02Po34bKphOu+XGdlgh5JEEHHUpVhTEmyprQhWVIh5jR076z/aSp7WlESo3fi+WliiJGIQ8jXyo3Ms/kkX+FfHjGDgaW62b65vS/XH971eXPbMAIxRK9GOmbFIb3a99Y5s3/E8u663nRWbuiNHkTQsdijWLGxC47GM0h1tT1a79n2jroM78sT3pXJXf/Re5C6W3u2b6m/j7YNJVLHauy1o+72+3mO5s+Z96hcYoie5dRNRzGZWoc4hOecPSr21vaf2KZHzBjFuizLz8EMbRq5shl535iTYxrqyo0xF3tQV0l8hEnOVMIyZ9rZ42qx13PHGjoSG4PoaF+gV+u66kEEvE/DGwBgfKne31emnbUdU6+frTv3Ebiry0JPjEEEvGZdV8khAKrZP0b25ToAoEd6EAGvkRgCoKYn6hl1FQCz0oMIAAAAYHISRAAAAACTkyACAAAAmJwEEQAAAMDkJIgAAAAAJidBBAAAADA5CSIAAACAyUkQAQAAAExOgggAAABgchJEAAAAAJP783UBoHfruna7/t/vV23dUKp2LNW0j6VR9oPxjHJsjrIfzGuUY3iU/QD+JUEED+ixkum5Umdco8TSKPvBeEY5NkfZD+Y1yjE8yn4A/+MRMwAAAIDJSRABAAAATE6CCAAAAGByxiCCCtZ1TT6TXfpayfz7Z6q36eFz1j0+K868wmM65xhPzR97PdzOfp2xWIwtm+vKeeHuOSE2/Wh55jNKjIkvRnJ0rG3O2n8l642t52xdpeuv2f69sy7gbxJE8LCjxnLpayXzp5JFo3zbBPPJSYBuf6eO95z/cxqOZ+vK2ZfS1+6eE2LTnQPYGyXGxBcjOTrWcuIrJ7mUu/4nyn3ltbfWBfyXR8zgYUcN2tK7FyXzx+Z1t4RexRq42/9hr4U7dwaP7jTe7TG099R5oWY5mMtIMSa+4NzZ8dlKPfdEWYDrJIigAVd6I5R2Ida9lhFcPa6Petit69rcHcanzgninlIzxJj4olWtHFNvlePJ9q+2LzzDI2bwsRrJIZhVTo+EVM+IMLZyH415motXWtZ7jIkvWjXbMSU5BG2SIIIPPZ0cWpbjAUBhFKkLy5xjPidGzsY4qBVbLl5pxYgxJr5oVW77LhY3qektkxyCdkkQwcfCSr20h5BKkJnUPt7PGppvxNsT54Qr64FlGT/GxBetyjmmjnrjpZZp1ZPt35zBqXt6b+BLEkTwodI7Hk+NDQGti/VeuHocP3X8v3ERW+uc4BxAaMYYE1+0quTYrH0cvnE8PxmLOesSo5DPINXwsNjdxXDaWVfgK/OHPypCercf3DZ2IXv0OyYWI/v/w3Wn1n+lK//d88LVc0hOOZjXKDEmvhhZGBux5MdR0ii2ntQ8T5UzNa1G+xd41rosy8+FJFzXazKm13Izrl6Pyf2F8FcDWz+h13KTr9fPWIwxml6PBbEIY1vXVQ8iAAAAgNlJEAEAAABMziDV8ADPQMMzRomlUfaD8YxybI6yH8xrlGN4lP0A/keCCG56++uAYVSjHOuj7AfjGeXYHGU/mNcox/Ao+wH8yyNmAAAAAJOTIAIAAACYnAQRAAAAwOQkiAAAAAAmJ0EEAAAAMDkJIgAAAIDJSRABAAAATE6CCAAAAGByEkQAAAAAk5MgAgAAAJicBBEAAADA5CSIAAAAACb35+sCAAAA0KZ1XQ+n/X6/N4sDVKQHEQAAAMDkJIgAAACIOuohpPcQjEWCCAAAAGByEkQAAAAAk5MgAgAAICn2KJnHy2A8EkQAAAAAk5MgAgAA4NC+x5DeQzCmP18XAAAAINe6rv+ZtiUsttdqJTBqr7/Euq7Z5djmban8QHv0IAIAALqxJTd+v98/P28lPp5cfyzRVWJflrN17d+zq/bbWNf1dvmB9kgQAQAAkLRPwG0/++nAGCSIAACA4YTJi7DXy/7/2PT9a6keM7Hpsflj/59tN6eMsXXllj1V/tg8y/Lf3keSRDAeCSIAAKA7++RHmLwIx9zZ/o89jpYanyf1O9xGajtH84Xr3M9TUsajcsbKclb+lNQ6jGUEYzFINQAA0J2j5ETstVQS5CzJkRoM+iyxUjJG0JkriZicZfT+AfYkiAAAgOGVJFm25M/RMvvXr/bA+Vqr5QK+4REzAABgGm/1mkmNWdSi3HGISpcD+rIuy/KTOYY2nd25AtohXqEuMcZmn5SIjQu0f20/Zk9sXJ/UvPv1pR4Viz1idrSes2mx/Trb3tF+Hi1zVNaY3H0C+rWuqwQRtExjGPohXqEuMcYXHHf/SiWngDGs62oMIgAAgJDk0N/Cb0cDxiNBBAAA8H88OgXMSoIIAADg/0gMAbPyLWYAAAAAk5MgAgAAAJicBBEAAADA5CSIAAAAACYnQQQAAAAwOQkiAAAAgMlJEAEAAABMToIIAAAAYHISRAAAAACTkyACAAAAmJwEEQAAAMDk/nxdAAAAAJ61rmuX616WZfn9ftnz1i5LTSX7CW+QIAIAABhQjwmIKwmfWfYTavOIGQAAAMDkJIgAAAAAJidBBAAAADA5CSIAAIDBHY15U/raW+u6Y13Xf35KXjsrU84+nK0fWmWQagAAgIHNmBzaD1y9///otbMy5SaHjtYPLdODCAAAYGBHCYrS5EUPyY47+1u6bA/vB+SSIAIAAOAvpT1fjuaPvfZWz5q3e/D8fr9/ehXpPURvJIgAAAD4x0jJoS9sSSLJIXojQQQAAMCyLOMkh5blf4mafY+eUK2ybOs1SDW9MUg1AAAA/zgbeLlk/isDO7+hdnJoWfQkoj8SREC2nu+CqJiZjXiFusQYoyrt8XM0f866vk4OSeDAvySIgCI9VqA9N+LhDvEKdYkxehEbNDl8DCqnl9CV+b8QHuex3kypXkyl71U4LXy0rMfzBPOSIAIAABjY0dez537t+9X5c8vxpNQ6c3pClb5Xb+0TvMEg1QAAAACTkyACAAAAmJxHzIBH5Dxrnfs8dsk3ZbQw0CH0QpxCfeKMlswy5tQs+wm1SRABt4WN0JxvqEg1XM8q+KP1aBzQk7eP157i9MtYdkHNHT3FGeOrdT5rLfnYUlmgdxJEwG05FXNu5R1+80PJes6Wha+9+a0mqW9wOdJKnH7Z2N/K5oKDK3qKM3iLY7FN6jliJIhgIC1UwK3dVdrokcDXWoqNlsrSmrAHhvepX1/XiS3HmTqRNziPts3nQ4wEEXTuyx4Jpa9/SY8EvtTShWLLcdqSfaKolc+OPG+dc49iqfU4UydS09ufcevxduTLOFDPESNBBB1r7YSeW9E8Ve7W9j9Fj4S5tXacilNG1dI5VpyluSgd21efa4/HUiuJre2R1B7fQ57na+6hU72eyGdsDG9+v59xISbT43G6LHPHaUjM9mE71no63maPM7E1nl6PRcQj/5Iggg71WgE/9Q0rvqkF6hGn9KbHOlGc/Y+LUmiHeGRZJIigOy02hNd1/esn/Nrd8HdY+ez/D+e/sp7WKzcVMF8Qp9eJWXKJs3Liawwttk+BcsYgAm47+6rd3HmO5itdD3yttcayOGVE4qy8HDCTnC9zyf3Cl5wxxVLrae1clWI8IiSIAD6gAgaA/1En9q3Vzy7Wi+8scZPal7Nebkfr0UOOnnjEDDrSagUMAG9TJwJHcs4PueeQs/n06GMUehABRdwFgX6IV6hLjEEfJJQhjwQRkE3FCv0Qr1CXGIM+SORCPo+YAQAAMKTf75f1bXlP9TLSW4me6UEEAACFeu6V4OIV/iY5BP8jQQQAABf0eCHYc2ILagi/cexqXD+1HviSR8wAAAAYyrquf/2EX0Mf/g6Tp/v/w/mvrEdylh7oQQQAF8Qaehp/ANCGnK+ez/16+tR8peuB1kkQQUNyLjj3/6twaEXOcRmb5+rxvC3XegyIV+6YPa7UidAusTiv2Ln5i8/cY3x1SBABcEus23aswt6+QSS8I3elgs/5NpLaWigD45o1rnqWm6wLp22f1dF7H74ee1QmtkyqDFDCeYG9WB3zRbLG+awOCSJoiMY5PVJBw/PEVX91Yk6yLjUOyn7+cL7U+CmpRGBsmuOJ0fV0roCWSRBBpzT2GFHsznrs/9gFVupOfHgXPXXReXSH/i7xypdGjatwO61LJW7OHu07S5Qd3bn3CAZPKEnWfnG8OcbbkaoTwnNdrI6JrSOcVrouyvkWMwBeFX6ryF442OP+91bpH12ohvMdXXxtrx9t94xGCK0YKa5mk/O+7N/z/QVQ7LPbuFACaop9Q1xYd4Q9KsO/wxsQsTrp6rq4Rg8iqgq7SO9dyfKm5h9pkM6cE5sGH63KienY4xCl64vFSclF1pt328Urd80cV6PXiSVtlaP3OXxNcogvOObmcvR5X73RdpbwfmKbHNODiGpiDZVY9jc3y3s2eOP+d2paDicXuCbWRTjWm+HM23d/jhojOeVP3dGCJ8waV7MoaauU3B13F52nqd94Q6q30HZOc16rTw8iPqGSORbrvv91z6Z9GXrkmKsrlRBuTfi4zJEnejyI12taPHa+IK7+XabFOvFN4SMcue+1nkTUpL67T3yeSz0KTR0SRFQRNkhKukUfre/OSSE1uFn4f3inNizj0eNsqTKmlutRj2VXmdS1f0Y8d74wdnLOGbH42v+fM5ZKuGzpBVdKq40W8dovcTWemu/HnTYW5GolIRTTWnly9FrfpeqY1Gth/RGrY/Z/x+ZN3SQ4WxflJIh4zdVKpSTAzx5DSzVcYw3r/Typu6M5DeerDeVWLzghVHJMX1326W3VaDRoiPAkcfXf7fRQJ8bKeZaQu3KBdZawi7VXYtsCKHV0Hkm9VtK7NOc8daUM5JEg4lWlWd3S7G+qkVWy7pzGW2rbR+W9ksl+q+ENrXn7zs/T2xOvtGikuGo5xkouhEpeD6fnJgdbfq/oz0i94oH/kiCiKbnd1/dKE0hvNpBT2zurWFOPqdGeq73i7izfoqcaiznvx533PBWLT5R5r/fPc1S9xevMcRVb354Ya1NvMUYZn1U/3oxFCcOxSBDxitykzNndsZafJ009hhZT2kjfP+bWmtJK4U4vq6NtfV055W6/t883R+rRyytyjo0rj5qklrn7nvf0eZ4l4FPTYmMChI7uKKeWOypDbT3E68xxtddTjPGvHmKMMr19ViV1S+pm7tG5M7bunBvAb79XNWOxh8d+KSdBRBWxRMnRyfSpi7T9ulLP4cfKFmvkhln036/+IJ2pbP22jtYq4dILmLNH/q5uq8X3ZVny76q3+vnm6rHMT+jt8zw696ViKYzL2HyxfT1KmMemffk+tRqvLR07X/n6M8jhAulcqzFGvt4+q5L2aSyGz9qrufVd7jrf8kQstrAf1CVBxCueqjRS64lNL91m7vxn27q7r0f72NpJ+cnGwN39a61xsizxCrenz/dp+/cjJylxluwNp8V6vuz/r2GkzzOVuEk1HGPz5K4357W39RqvI8bVXsufQSvHbi96jTH+p6fP6om2eGqfzpJAPZwXrsRia58x9UgQUU1uNv3tE+nb23x6e72eoPd3WK7YH0+xXhD7baS2/5VeGgy1hXeiYhe2sQvcs54oqflyzkG19RqveznvX+ozPIpN8fqMGeNqb4QYm01Lxw/P6TEW77ZNS+u70t5KtdWIxZaOA+eZaySIqOosMK8E7tnd7NLuk7Hlc8sVa5CXbq9Ujxe7T1VAZxcmR6/Xet+O3pMZK6acz/rsjlXucfZkLNfSY7ym1pHzuR7F31Hvltj8NfQar+IqraWy0G+McV9v9d3dc9lRD6MR67tYr9Kn1l1LrWux0UkQ0Z2zTH/q9dyTQ5jkyTmpx7Z59WSU2mZLGfmYo3I/dWJO9SBqzZVec61/vjlSj7QsS1k83Plsc3suPrGtbV2jfp7LUtZbpCQ+W4rj1uN1xrgK1/v1Z5DSQhmuejP2Wo8x8vT6WZX2YM2VkwBqpZ7bPBGLqfqoRblJOv4mQQQNCR8V2LSeAS+5cMiZ/2wbLV1cbnLK0uvnmyP1CMtT63zSU+sc+fMsdSU+v4zjXuJ1xrgK1/n1Z3CmhTKUeuOirpcYI0+vn9VZ8iZ33rtleGM7KTVjMbdX0ddavG5omQQRVexPKEfdLMMTT2q52Lxn08PXc7YTTt+XOfZaart3Ksz9STqc3qKzbrQ17trklOUtpdvr7fPNsY+VMg+VCgAAIABJREFU3Plix0ws1sLlY7EZ/n10/nj6GBnp86zZgEqt9+1GW0/xOnNc7Y0UYzPoKcYo09tnddQ+rdk2Dc+btbZz5s1Y7CFRJEmUb12W5eeNooZYQmUfnEeN2bN5w9dj60g1Zq+sJ7ZPOdu8eyJq7USWej/2zvb97HPfryNnnrNk3VFZGNcXn3lrx9lRDO6lku45r6fOB6lEes601t5H/vX1Z/P19kOtlSdXr+WmHa0dQ7nt07O2aZgw35bLWW9s/pxytvQ+blot1xNG3rcnrOuqBxF1HWXrwxNqarnYa/vl7mSrr5wgcpZpOYP+pLPP6Wz60fGRO4+TPCGV/7Gz9+bq67FzfM6yPqs+iCtaFruw35RckJ9d6OcmAs6kevTlvp6z/txlz3oZ9ii3ngqnp3r+XF3v1fngS//v6wIwr61Cunuy3NbR0km3xTJBDbHuyF/ZynJ2t+9o+f16gHhc5SxTOu9IcbftS+7+HM1Xso7w5tlI7+mR2CM9+3bYUe/G0FsX+ncT9SXrPzsGzpIiMJKzcwASRAykxWBvsUzwpDt3N58WS8pqJMM9V252zBx3+5tfORciTyWH9p9TaRn4r9j7phcdMAOPmFHF/o5garyZo0fFzuaNTQ/Hszh6jjhVvpztx/4/K9NINDShH+IV3vVkvZ+bYMp5vHNUV5I2T491lmqHxraTah/mPnKWs51w+jYtbJ/mPk7Xy/GkvoNnSBBRxVFjJWfcmZJ5zxpGOWNeXBn/5sr4O70bdb94xlkjOfw71aCNLXvUwNZIjuutvPwtFT+x185uhqRuXIi7b6VugF1dPvU+jvweppwdXznC+Dp7f/c9t/aPZsbWcXZTMrWNnO3EYm3fU2+/TFiW3DK1pvXyQU88YgbAbamG6Sb2d6pRHXstvNDMmfdom7Ft5+4XvKE0PrZ5jua7Gkvi7nlPXXQfvVejvnc5jo6vp7ezJVxirx0tt5daR24Zaixzp0xAv/QgAuC2Ow3xo4vAo54FT5Qht5EMXym5yCyZT9zVl9Pr5K6c46OHHiBfudvT6KwnTq4WP58WywTUJ0EEwKdKG9hvN1o1khmRuKvrLCkT6+3T+z636OjxsO31O8s/rcXjoMUyAfV4xAyY3taNOvyJzfP0drnu7ffP5/WsVKy1Lixz7fI/sf4nyyjuzp0l3/aPA4aP333lLB6//hyOerDF4jHsGbTft6OER2z5o9dj646tY/8oZqwsqXGBYsvF5tlvJzX97PdZmYA5rMuy/AQ+tEnF/J7Yex1O83mkHXXTDxvaqXFMUsL5j5ZNPTaTWsfRMqntpTg+yl15z55+n1sow9l2zo751LSjdYTLhFqMu9ZiLFVvhM4e9Qov+nM/09Q8sXPuWbmPpreutNy97mdLvIdjG/3zHX3/7ljX1SNmAClvdy3vWek4KeG0nG7+ucvmPEpQsn2fP1/LOV5LYujKMuIuz5V9Sr1HV97TszKMqKSuVqcDHPOIGUCho+7cR3+f/R+uG2YWe+Tl7JGK8P/Ua7mPWcTWEStjalkYQe5xfhaL++kly+VsPzfpIzkEcEyCCKDA0eMasb+3+VP/x+Z1ccns9nESi7dYPJ3F5FHspdYbW/9ezTh+ItkkYcUTco7zo1jcz3tlOfUlwHs8YgZQoPTu4wyPVMBXSi8QYxecqfVeWf9+2bueWI9zSn2zJihiddvRmFJ3lyt5DYDrJIgAgC6lBuuNCecrHa9k1kQAaZIU/7oaK2IMoC0eMQNIMJglvK/WRWJJYgj4H0kbgLn4mntomATFO3K6t4eDYcbGSkgJu9Cfdal3Idsn8VrmLO5SA9CexV5uTMbWF9vmlQtkcVyHGKsnp046eu3scczUvCXLna2T94jFsY3++Y6+f3es6ypBBC1zAoN+iFeoS4xBG8Ti2Eb/fEffvzvWdfWIGQAAAMDsDFINAAAAnOp5bLLU8BG9qdkDSoIIAAAAyNLjI1qxhNAo+/Ekj5gBAAAATE6CCAAAAGByEkQAAAAAkzMGEQAAAHDLfnyccHyfo9e211NjAsVeC6eFY/PcGV/orKy582zznb2eWs/ZsjVIEAEAAACXxRI22/9Hr23/H633bFrJ+s6clTV3npxynL1nX/CIGQAAAHDZUU+Xs14wpcuG057sZZOzrtztPb3fb9CDCB5QM8Nbc909frUj3FH7box4pWVf3Y18wlN3hr8mjnlTr+3TZRErvfvi0aga2/5yP74iQQQP6e3k0XMDG+7oLVaXRbzynFGO/1H2A2oTK7xtlM9vlP0o5REzAAAA4Lbf77f8fr9kgqWXXjln+7F5an9aeV8kiAAAAICqWkmCPGW05NCySBABAAAAFb3xDV1vJlqe2p8WvrlsT4IIXlD61Y3h69vPlW20cKKBnrwRr0frK1kenjbK8f/VfuyXFce07qv2qRgZU3j+2yc9ts86/Nz30/e/S197Yz9SZQrLkFPOkvW8HScGqYbK7la+4UkplhWXHIJnvBGvR+trqYsx8xnl+P9qP1IXEtCir9qnpTFGP1KfY85XuR99lX3O19znbCvX1fLGlj8rZ4tfc68HEXzoLPBzTww1T5LA/zwVrykaybRslOO/5n6IX0ZRu30KtEuCCCpywQf9+Oq59f3/utzzlVGO/y/346tyQCnHJ5DiETOoROUL/WjhojJ8Xt/5g7eMcvy3sB/QOscuTxjlZtYo+/EkCSKooEblq0KHOt6M16NtiW++MMrx38p+QMu0T3nCKJ/3KPvxNAkiqCQ2Ev3VE5HKF+p6M16Pvu0CvjDK8f/1fqin6YH2KXBEgggqCCvLpypfFTE87814TW1LkoivjHL8t7AfT2wbatI+Bc4YpBpeFn4lbjgtNj02cOeV9QBlasRrzH6AXg1tWjHK8f/WfkDP3mqfqu+gbeuyLD+BCff0WMH1WGa4q9fjvtdy05Zej6N9T6P97970Wm761esx12u5RzH6+z/6/t2xrqseRAAAAACzkyACAAAAmJxBquEhxiaAPohVZjbK8T/KfkBtYoUzsWMkHDeKeUgQwQNqnTg9IwvPqhlP4pXWjXJ8jrIfUJv2KVDKI2YAAAAwoaNkn0TgfCSIAAAAACYnQQQAAAAwOQkiAAAAmFTsUTKPl81JgggAAABgchJEAAAAMLF9jyG9h+YlQQQAAAAwOQkiAAAAmJyeQ0gQAQAAAEMnidZ1HXr/nvDn6wIAAAAA31nX9T/TJFPmowcRAAAATGpLDv1+v39+9tNHoPdQHj2IAOCCWKNpPy1shMReO5o/Z9ujNnRijbjR9xkAvpCqX3+/37Ku6xCJlRH24S16EAHAC7aGSexrZEsbLaM3cmL7N/o+A/+/vXtdkhTlFgCqE9/7v3KeH3OccWhuKirIWhEdXWUp4iVN3cIGeEvqO3b0796vBLiepAURAAAAEDVqVzOBoeMEiADghK3pdepvZ4RdzlK/78vfT9vekqW6roX1jZUZK+9KXY+uJzdfbP1u/gDgXr5r56GLGQA8aGvuvP3bC7uc7f/fgiipANA+OLRPMrnNu5+eKzNWXmwb9mWdqXtqPWFAK7bNqekAwHGp71LfsfMRIAKAk87kytkHb0rzplrwtMzREwtUHSkv18IoDBK1XE+qPACgXmrEMi1156SLGQB0pNS162q528/76a3XEQvmtB4y1w0rALSRepHju3Y+AkQAcEEq8NKbUtDpbFDq7dFB3l4/AHyB71KWZVnWZVl+TgbokwcfGENNgCiVNyictp8/lZg5pVRurg6pZc8kiT5a91QuoZrprpHz8J0IffBZhG9a11ULIgB4Qou8QVfyAoU39LFE07FlU+tsXfej6/FwAgDQ1icDRJJWjssN/3/dlYsEaKv1Z3Tkz/3IdadfzisAuN9nAkS5ZvqMw3EEZnZnt6mwu9YdQa07ygUA4BmfyEHkrdI3Oa7/si/gGWeCHFeGbhdUgTLfgdAXn0n4puFzELmx/jZJSIG31La0iV2jtmFiU8vpBg0AQI/+ersCVwkcfJvj+7ctWObBEp6X+uylAtix0cBy5QBxpWArANDWsAEiNwzzSA1zPJtttCEPmfCO2GevZoQtn1k4Zh8Ycq8HffEM1pe37i9K9zbh390HjWPILmYuTPMxmte/Uq0TgGfccS3yeYZ/+a4H6FvpBf7dA2NwnyEDRIALLdyhdLNzRk1Q1+cZgN55WduX7Xg4LrQ0bBczSPEmHmgp180ldb1xHQLgSwQhxrLv4pXq6rXNs58v9Xs4Lbe+Ul1i9aIfwwWIjl6cwhP7aC6ImhP9qF4/DGe2qZf+pWeOLUDKFhTKfd/kklGHf3dtAmBEksX3L9bda38Pss9hGhslOvZ/mAcunBY+/8Wmh3VJ1Yu+fL6LWarZ3dUL3ZUT+s0LbG67z2zT2/1LU0NMA5xx9BqWShx/tBzXLQB6JDDUt9L9Qyw4kyur9niHgaYzz5D06fMBopSa/pr6dfYlFx0HeEvpOiQHEQDQUqsGEKln3VhLo5q6eOE1vmkDRK3FuhRsv8c+NLGoa6wVTOwDmSs7V8a+v2esPrnt2U+rqVds/tp61yoF92LzHbloPbmch0P4hlIrzW0eAIBeaSAxr3VZlt9IB//MyZpaprYFUWreWAujXDCodp6a4Ekp0JRbX+7nWJAnFcAqlVOzvbH9k5OKUKfqNooR6wwzq7mu1pazLILEAECd2DNQ6sV8+HuqZVDqWTe3ntT6ah1ppcQz1nXVgqik5mTPfShqTvZcAKh2uTNl1CQSuyJMbhYr/2oeqP26rpb3plHrDVzjsw8AHBG7d8g9b4W/H30pv/+91Er6KPdB/REgWtLR0dp+nXf0u2zxYXmzv2ipC1trX+u6oUURAABwN88d7A03zH0r+w/CFg3t8YPRIuDxRtDkrRY9vR5HYE6xEc626bGfAQCesN2jpFokbX8XQJrL53MQnen6daVfZ2pdR7p7lfpj1vYpzSWaTrW4iW1bar2x5VPbdqTeKbNdnGbbXhhJbQ6i3EAAZ/MWAQBAa+u6jhcgWhY307Oa7bjPtr0wktrk/3s1if4BAOAN67rO28UMend2RAAAAAA4SoAIABor5R0CAIDeDBkg0rJiPrpgAAAAwH2GHeZ+CxIJGnyf4wwA9CA3AMg2vWawkxl98eXurMcS+K5hA0QbwYNvc3yB0eQeglzTYGyxVuzhS8vYS8xZX2x+PTD29e0D5jN0gMgIMN/muAIAPbpyjzJLUGGG+7jU6JQAoxo6QLRJ5SRykR5LbkhogFGE1y4PDfA9V1oEfT2oEOuGN4P988hs2w58xycCRMsSvxB/sa/zl/ky/ZN9AgB9KgWJSvehXwwObb66XSUG0gFG95kAUcysX04AALwr1pow9vOXfDnoVWvWfFPANzwWIPrqFyFt+TIFAEZxtsXIF/NofmlbrhIkAkZ1a4BoliR8tOOc+S83FwD9G/klmO+Y63QrAuArbgsQebDljK8nbgTgm0b8vhLUOG7bZzW5h/bz7KftjXjeXBFL4hx7OegeEOAdzQNEsvfTitEgAICepO5H9tNj83z9PqY2oBNrbRXrjuWFIcA7/rqjUBdxWnEuAV+newowG9c8gD41DRCJ8HMHD08AAN+Ru7db1/WPLnn7/1PTwvL202PLp8prxf0rMKJmASLBIe7kSxb4Mte4ecQeWFuUlXpI5pqj+/RLx+Pu+qeue7GuZuH/23PH9v/2L8z/tF9uPy1MYbAvD2Bmjw1zDwAws/Bl2tWH0dRQ2l7atVczymoqAfPIx6PXfJBn65L6zPW0bQBvuiUHEbzJ2x9gRNuDmGvYN8WCBHc9lGoJca9Ud6Zl+fOYhqOYjWjf6qb1Nequc3Vf37BF0r5lEQD/1aQFUc2bkasR+zvevhx5GxSqqcsoQ5meeTOUapr7lpFvvAA24cNkr98btBMLIOS63rz9fcu/ws9pboSzL9ynxFq/tTgX79g/pc+JzxFA3GNdzHprBr1fb+5L6Wy9e9rW0rrPfDGHy7y5XeH6v3ATBsztC60OOCa83wh/37eGaHk/4Ry77miOolpn722eXO7ouRjmCKqdJ8wRFMsntN+G2PRU7qHUugBm9HoOopobnTtuiMKyj8rVJzXdm79rYoEs+xL4Mte4MdwRZHmqS5pzLK/0ErFmvtQyR7yxXGybrrYcyr2sTM2T+1tqWizfV6xr2VPdPgFG8XqA6Kr9F1VqBILcG4q3mvOH9d6UAk+xeVJJL0tvR/bzpJbdT4vNn1tfuH2leh9VCirWLNfLG7maGyYAvifXaog+1dxXhtNH1kOLcQCeMVSAKHbjtE2LtTKqCbSE5T8lrPdWr1xrqdi27qentj+3X0o/p97AxOoVK6O23kf33b78/bTU76Wyjmq9nHwjAN9W+53agiBTe6X9GbuvW5bxv99HOZfC/ZzqepZbZpRtBbjTMAGi0tuX2gt6TRDkSWcCG6WmtjX7KjZPq31Q04y3xbq+dAP2Vks2AJ5T89CaCiRt/8dekuh+fZ8j+3IfJDpbRk96q3fufv1ID4LUMr1tL8AbugoQxS7SsS+D2i+Imgt9i+BQb18upTqkbjBbrvvpQMdd2/O0noKX3OPqMXVOwNjOfH7fbPHMMY4NACP76+0KhH3vYy1PzpR3tCXOfvkj69nK2a8z1ULn6Qe7N4Ilb7eAuXr+9OIL28A9nBvwbYLA44u1IuJv+32TawUX7sPUMqn77VR5qeMSW19Y15p6A4zusRZEsYvqstQlGo61eAnz2YT5dlLlx/6em/9MvWPlhsuUtiP8ObZM6udUkCa1j8Ll9sumpue+JGN9umvqXeKmmdFpGQakvP2CBZ4Q5mqK5aWM3SOmptf8HLufzj0fxJ47auoN8AVNAkQ1F8cWTapj00rdz1JfArV1u3LBP1JuTZ1y86R+vlL+mXlrli/VFUbS6iYxVU7uRjW13t66vcIMWrUk0CJhbLEXcPypdC9Y+hykWuu32t+pHgnuYYGv6yoHEcBIzubzigV1at5OxqaHb0hrguRAWz5j0FbpM3X2+/fIurXqA2b0eg6i1vYPTR6MgCfVdpXM3cwefTvpGgfQh1Q+HM57Y/+1Cgx5DgFG1KwFUU99cHuoA231cm5BjVTerlKX2KfrBAAt1D4HzJ5PE6B3TbuY9RQk4jucU4yk1/O1xzoBMBf5NAH6dksXM81paaXXh21YlnTeoFDNW8rcPNvP+3lS8+tmC/C83L2v+2IARtE8SbWmlrTiHGIENW8Rz7wJvZKLyOcGgKfpSfAv+wEY1W2jmN09/CTfE54vzhWAcYzcSsL3TZ5je3w9swYIBInmPfbAN9w6zH3s4jjyTQb38mUKf3o6kXXtukqJRJnTiOeB+5I6ji1HzBokmXW7ge+4NUAU46IJUO/Ja+Z+XaWb3NToMNTxlh2+a/bP9qzpJmbbXuCbHg8QfYGHofv4YgUAGN/X001IjQB8kQBRpf2XgC+A+9jPjGTfvSrsahX+LbxRTs2X+tv+99J6wvrVzB+rR6wbWekzqstZPa2I5nPm8/HlB+wv8pn+ry+nm3CcgS8SIKrgy/45R7q4fFHspknQrF/hMPfL8u95G/4tFryJzRf7235aafmj64utK1w+VcdQbBvImylIlNrO2mtc7X5KBWF6Cl4e2eZwnvCzCKNx7gL0S4Aoo6ebyRnNmgA3ta1feeP2RTW5eq6UccfyZ9Z35OGcejMEiVLnRSqQWbt8qbzS9B4cDWjFArZvORroys13Jkn+kTrcbcb7FQC+R4CowBf9u2ZLgJt6UOzhQQBqOE/PERAvz1f6LhgxOLQXO/6pevfw3XgkuFfa/0e2ZT9vbR3uNOPnFoDvEiBKGOWGcgYzvF1nbC3Oz6+d41/bnifkuu+NLJaD6+51hF0dSw/xPe3zoy1p3nI0j1KppeVd23L3PnKdA+BLBIgiPNj0Z6Yg0Uzb+hWpB9Pt/zDHz36+I2Xkkk7H8v8cmX+TKyf2e7ict+nXjbrvSnmpnlh/LAdWTW6sJ+uYcle3zxbOtt5alrZDnp8JNo76eQKANwgQQecEi8YQC/iU5jlaRk2Zpe4pNWWWymmRc4nvO3rtunqtqzmXe1TK3XMlJ9MTauty9eWH70IAuJ8A0QXhTVGp6XoPNzZP32Cl8uksSx/7A4D7hN+To+cJaqVmW1PJqHv7Dm3ZQigl1/Krp2AZAIxOgChwZBjd2A1bTE83ME/fULqhO+eLXXVGPual4O/Vt+JXy4Ae1Sbbr+kC9hVHt20fJLpSzhekgo2znDsA8AQBokbclEDZiJ+T1jlD7igDRpPLZxXOs/97atSqVM6tUu6vEYxY55grAZxSsFFwCADaECA6KdeXvna0lPDGN1Zm6sa2tozYDXbYOqV2naVtDJfL1fGMq/kLRqOlFfRpputQS7G8VrX5rM7kyipN55pcq6Zcovxwnn1ZRwM/X2tpCwBvEyC6IBUEyTV3jv09zDMQ/h8uW1vGvo7hG9aj6yxtQykQFfs7ZW56AehRTXCvZQDwaPkAwHECRBflWuqkpP5ee6OTa1lSc8N1Zp21668p8+6WMT2+3T8zmk+odnlvVL/H+dCPHq8vAADQggDRDWoCJFe83Rrn7fXH9FKPmFirrtL84XyxkWxiy4ysNk/IkS6QpXlGeNCf9Xzo0SjnzJuce9/l2ALA9wkQnVTzoFDTd/6LDxtPblcpF1JPanIxpf4WdgkM5x9dbd6JFp+7bZ4RzHo+9Oir1+uW7J/vcmwBYA4CRBeURkxJJV8s/T02b2odYT1KCapr5i+1voit/8h2x9Z91MjdZmLHpDYXw36ffsnR7ndXg0R3d3NsacbzoScjX2sAAOAIAaKTahMvXv39aOLGI2W0mj81rfT7WTUPbFdbFj2xXCqJdyujBg1y+yIW/Dwzz5k6Pc350AeBIVKu5hN8QmqgiWXpq54AQB8EiBhOqQVO7PfUtCPrO7tc7CHi6g16TQ6o3m7+awIUtUGMLbhW00qoxX7obV+GRjwfYHSxa0xvgdiaVsAAABsBos6cCRzEunbN8DAYuynvfbtrWz/l8hPt9ZYs/KrZzuEaM58PMBrXLQBgZH+9XYEZtX7Lf1dXrpH8fr+u34ruEwrXdE+M5Wva/z22XKlsxuN8gHHEPqfbv3Ba7O+pXIHhcrFyYsvllsmVDQDMSwsiPqXHB+KjddqPUHWmnB73QWutRjMbgfMB+pYKuoStXPcvMsIBImKDPeynha0rw3Jiy6Xy3NUMbAEAzEmA6KTYzdg2Pdf1KXezVpNIsjTCWGp9+7rW1Jt3zXYscsGP2Ch4sc9K7Tz79Y1y3o9QR5jVma6dRwanyLWOPTrARKw8rYcAgI0A0Uk1b+9yb/1igZnSz6k3krF6xcqorTf9mOWY1HS7azVPaT6AM+66rqRa/7TieggAbOQguqj00Fnq23+1+0hJqnWSh+X+easLwFN85wAAWhDd7EielNY3Z6UubPRPyy6APuW6qqa6vIbLpFr8xloQh+stLRfOE0t8HbYkBgDmJkD0kDce8mOJKkc2U6Dkq9v6hfMQYFnKAZXY33OtecPfj7T0rZn36HQAYD4CRIHaFhtH3/qlEubG3gym3jzWvJGM1S81byn3EWNIHbMrb4XvOA+cVwAAAP0SIDrpylu/0hvE1LSj89YsLxdRf8LgzNluZldajjkXAAAA5iJJNQwslVsCAAAAjhAgivDA3Z/Zu761OCfD0fL2v+emx+aJlQcAAMC4BIgSBIn6MVNwKAzM7P/llM7XWM6rmnxZqXm+lgAdAABgdnIQFcwUnOjRbPs/lcw8pyZAkwvk1OzfXBJsAAAAxidAlGFkr3fZ7/ngTWz/5EY0C0eyu7NuAAAAjEWAqEKq9YUH5LbCfWz/jkEgDwAAYHwCRJV0sbmfIEO9MBdQbFrq9/28qTJK86RyFgHwX/tr6XbtDK+5Z6+jAvTPuPICyzECYCQCRBf4wuduqRvLmmml32vKzM3j/AfIC6/hsUDDlZdNrsP3Kx3DEscIgJEIEAEANBYL8Bv5cXwCPuc59/vknAb2BIgAAB6SehiLdUWr+T32c6zFi4fAc2L7dBPu29gxCX+f7RiF+4H+OEbA3l9vVwCIk7cA4FvWdf3nX2i73sf+374PUt18Uzni9stpvXHetv9iufliOflyx2umY7TfNvcz/dofo6+dg8BxWhABADwg1xoldCQHXe5vHvjaCAM828+5eWv/9rVj9OUWUV9nEBJAgAg6pPUQwHyOBJCOlMk9Wu3bLx6jL27TLLQkgrnpYgadERwCGN9dD1lny/TAd07Nfmu1b79wjNzDfIMgEcxrXZbl50IO79OkF8YUdjkJP8MemOYWG9o+9rdweuw82s+X696USmDNcTXHL3ZMcg/YXz1GrnXf45jCXNZ11cWMf+XeFKRuaEssV7+cL2CA7zmaj6Z23tpyfbdcc+T4OUYAjE6AaHJnhrY8eyNjubbLAfA93tgDAG8RIJqYm1AAWhk5X0UP34UjtCZ1jEk5ek8Z644XdtU7e8x6ub99qx4jXEuAfgkQTcwXBwAtjfi90kvQY5R9N0o993o5xvwtDJzE8jxdOWa9nKNv1UOCaeAKo5gBAAC3i7Wq6SWgw58Em2A+AkQAD7l6k+UmbUxusAHyUkGidV3/+Xfk99jPsXJrhOuILX+kTkfqUVrP2W0CSBEgmowvDhiXt6wAfE0sALPZvvdi/2+tkVIjwu1zGu0D9fvlSvfFsXXElg/X1aIeNes5s00AOXIQfVjqC0LyOnje/mbOZ28+Mx/7I9udmjc14mbtSJxnRuzsRe6huXbZp7b5yPFocbzu/kyd2X9Xjte2fC/n6FPnz5HrY2q+3LKla0rtOnN5k+6oRy7YU1qPIBFwlgDRx+Wa7ALXpN7oXSknHMklNqpLav79fPt60YcZg0RHH8JS02Nv71PTS8uPJPaAvrW06O37/cjxeKKclo4GIo8cr7D83sRar7yZNXAuAAAgAElEQVRVh5brry0rNbJaq7rUBkB7PkeAb9HF7MNKTVaBa2oeYmLLhJ/LWJPxsPn40ebq3iD2abbj0st3zYj7PPVQnnpgfDv/yNEH7rvLuUtqPx89Xvuy9tftHu2/U66eZ3ddA8+WWROwXJb7X7iOeI0CvkkLIoCHlG4AU3kUauZnHD28ke9NGOxs6WoLvzel6hsGhnleLngfCs/tUT//sdaqZ7Yh96JkX/b+MxtrRZTKzbP/Pywn9fIltz2x1kO59aY+nzX1yO2n2rJi8wDUEiD6uBm7NMCbYl0RYp/BJz+Xup31R7eBfz31Wch9H379OHx9+2rctQ+Onr81gZVUV7VaTy539vN7NFdP7by15caWi21zLuh3Rz1q13+mrCtK++bu88y9CzxHgGgygkXQVvjQ2ePnq8c68bcvHZszD+A130m5B7dWD/09HoejD065+Vtt391Bg7vKWZZz++COfRo7XjXBhavrO7Pcka50d7v7/tX9cV6rrqFnl3N84DkCRAA3ijWVzzVFj7U6OtvE3M0UI6jpFpFqjTdy97EaR1o89dIqrcfgUEullj9Hj9f+7z1u77Lc2wq1NsdPyyBnywBcK2e2M9bN7e3tuMtXtwt6JEA0Afku4D6lG7KaG9Hc7zWf2aeamENrR7pe5h6+a8770R6etu/usN6l7/Oz3T5aSAW53yqnldrr8Jnjtf/b28G9mDv2fyy3UErrdb95LuX25ZkWkTO/FOrhugBfJUAEANwi1jou9ntq2dwLjlJS2S88PO2DDuH02uWfEkvKu/9bqgVlOM/Vclo6Wu5Ix6tGb/WBTdi9H2hHgGgSLXM1AP3SWpCe1LRySU0v5fWqaZHxhc/BKNtQ25KydDyvlvO2nlo+9SgX2IsFAPeBgFLy7tyysemxecL5UvWPlZ0rI9fdvCb4XQp2p9ZX2l7nKRD66+0K8BxfAPfZ3hjG3nzG3ibyHb19rq506XiCzwKc47PDF6QCgakg0H767/f7o5XZNq20bLjO1Dyx9cTqv1+upoxwu1PrObKdsXqF8x+p92hGrjv0TAuixlyoruntYbtG6q3RpvYL7M63ON4QAYzLvcV4fOceU9NS8EyOnjPz1Kyn1JqtVEZNoOeKWJAoLN85CsQIEDUweo6Dnoy2L2OBF2805pF6W5mab5u39vdSc/lY2aX6xdZR0/T9TB2uNLFnTK5994l99t7gGPOWp879FusplRH7Hmyl5fdrD9ecnF6ui/AlAkQXuSi1FWsiO6JUve94QG/Z751jUsdur5RTIfw9dmxjzcFTgZrYeZFq7l5zTp2tQ66M3HoYl+N3j54+G73Ug/48+aA+0nre+PyWuskB5AgQneQB+36xlhQjyLXoaP2AHi7robxvucBhGCw6svzVeWPLXq1D7Y2pm1fgi3y/5oX3MqkWNakXHNv/sXuumjLD8mN1yrUILt1XpcpIBW/C5Y5uZ6x+NfvE/SAQEiC6wIX0fiO+/WjxFq32AT0XgMoZbZ+OJBcg3EudJ3c2O6/Vog61ZbiOQlp4jXiylQbcpXQfU7PckWk1n5dcnWrLLpVRU6/Uuo/MW7N87fYC8zGK2Qluzp41YpDoqv0bpjuW2+ZxHl8XPrDl9u1s5/ER9g3A2Ga8X/syzzswJy2IDnKxfEevb017rVetkes+ilxT89j5E2t2vv851Yx9X35qeqr8VLfElnWoyYkElI3+vcO3OT+/wTGEea3LsvxcAOq5YL6n530fvjHb1zPXb3w/PdVfPCacP/ZzTdm97s+RXD0vez6vqSOPA3cotcRwnvVt5muBe4yxzXzuwuzWddWCCFp4o898637vPM9NGJCSy08GPRMwH5djBggQHXD2oplarsUblrsv5LUJd2PzxpLU+tIBnwcAvi+Vk8h3Xz9yLeCBOQkQvaj3ZH5HRjIKA1W5bk7MaeTjf7SF2JXyAGJcNxiRARv69oXrilZP0JYA0c32SVxbX7zuLDu2niN/vyMgJPHh+EY8dm5kAaCdEe8FAGYhQNSR1t1OYl2+Yj+XyjjbTSw135l6AAAAAPf56+0KzKLUoiY1vPTZsvfl7eerXVduWO4a67r+8y9W36PlAfRIq0aeojUjAHA3LYgeUHNTd7ZLVm3QKVxXqcwwmHT0IejN7mA9PrAdrdOVpI5aZX2P8wFgLK65AIxIgOhGsaBAbkSz2oTQNWW3HD2sx4BLqOc3q/sg27LUjwYXJv3OHYeet79W7Yh5NfPVztP7eb0s854PIxjlHAIAgBq6mH1ULhhx5OGxZvk3RyjbPyjHWkv1ZN+t72zXvlhXwi8EA8JjmNs/pWNdO88IZj0fRiA4BADA12hBdJPtIS3WMihsURL+vp93Wf58OKwpez8tN8JY7AEnrEvs99Iy4Xxh/WLbe6YL1ogPaLGH+5q8TOE58yVHj/2RbpKp9Y2yD2c8H3o28rUHeM6Xgsi+Y77tK+cp0IYA0U1SQZQjvy9Lfe6Ro3mGjv695suj9EB+tA4pNQ9oqW45tZ5YLhYkbGnUG7rcvghzY52d50ydnuZ86JMbaWAGtd2+GZ9jDewJEHXsS2+fWiq1wIn9npp2ZH1nl4s9mF9thVCTr6q3c6c2t1aNmiToLROl97YvQyOeDwD0yf3nXMKXm449zE2AqGO5FkVXRsT6ysU/1lqn9+2qbf10tDXZV1qH3NH6Z3Qznw8APGeUeynuc2RQFeCbJKnuUOtWANsyIyRyPquU3PhtYTLtlFzy4f3fY8t99djOzPkAwJN8bzDaOTBafaF3WhDxKT1+SRyt0xboyiX9brm+EbVIVD0K5wMAd/vKdyZttOymD4xFgOgm+zf84chiua5RR0YjKyVirumilhqtrFRv7jXbvi6NgBe2Dot9Fmrn2a9vlPN6hDoCMKZRvgt5liARzEmA6Cb7t/6pwEssAJMLzJR+jgWfYsmbS0GoUr15ziz7vKbbXat5SvMB9Mh1C+BPs9wrw1PkILpZ6aE01nUkXP5K95KSVOskD9Pv6zWfEgAwp+2edP+y8e71vaF0f35n+VfW694RuEoLopcdyaPS+qJf6sLWmxnfEGi5BVDPw9E3+Q68z5F7jFSahDvX/daxv2Pgk/325sq/ss0+K8BVAkQH3Pmw/kYQIOzWRj++GhRyngGtlXLvMT7H+H2ltAUAfIMA0U1SeX5ieYOWJZ1QN/zyzSXjTU2PNQMOp5WSZEtWzVXOG6A130lzKOVX7NEIdWyhNOhJ6ffcoCxhHsz9z7kBX0Klcs+WdXUQmv28pX1QU/9W+2tPS3aYz7osy8+Hvp6L5Htm2felmwegXz6rzxilazT3cPzbqb1m1cyXGizl7OArsZ+XpTzgS6pOR8va/h7bzv2ytXXKBWpSL5FTwdGaQNWZ/RXT+/da7/WDkazrqgXRUSLp77DPAdjznTAvXZv6lwpu5D63Ncc0F7BJzX8m10/pHNsve7ROtXVoseyVugFzEiA6QZDoWfa1cw5g41rIsozzvfhWjslleSaIGku8HK63plVObnpJKegU6651t57Py57rBrzPMPcXiMDfb4Sbv5b2fdTDfwCzm+07gbwRWhK9Vcdtva3WHduOI12UtjJqnK1zj+dCj3Xa9Fw34D1yEF3kZvU+9q19AKPxmb2X/UtolHPiyXqmct0sS3pQlCNlp8o6uv5c8uhwub1Y7p9SfVJSZYXzpLYll48ot72pclJ125dVs2zNNh4J2PX8Geu9fjCSdV0FiFoofZlQJ9yP9qEvPRiNz+y97F9CI50TT3X9yu2TWHChdX1GOiaU9X48e68fjESS6kYkgGvDxf1P9gnA384+BOQeiO96YC+NgDTStf3MPoq1BBlpm+9S0zJmc+Q+8uxyd3CsvynXIqpGi+WuzAPUEyC6iYsVALwr19VlWerzw9Q89MaS9cb0eH+Q274zOXRSXWP4250PvanjdXfrpbPlC0COIbZ/70gqnuM4wzMkqQYAPic3mhLfMUKi6rfsB7r4/fJDzF+VK792uPgj67paBuNpnXgdiBMggo75EgRoK/cQG44kuf28/z/8e2qe8G+p5VLTYuXlHo5Sy5XKqNm+3PTYNpTWV9rXsXpzzD4oJIDCV2zns2sF3EeACACYQi6YsX+Ijv0cdmeJjQaUGiEqlb9j/wCf6jazD57EHo7Ceu6XqymjZvtS01PbkNqvsZYsNfXmmDuCQgKQ9MT1Ae4jQAQATCEVyDlaRm03h6vrCdWsNxXoqi0jtX2tAg6pnDOlevMuAUiAOUhSDQBQaXu43H5+UovAyZFk2623LyxXIGg8NQHI0vKlQM8VsSBRWL7z7hsE+eAeWhABAJ/z5YeHFtv1xr4RGPq+Ut6jVACn5bprW/gB8CcBIgDgk/YPi/uuJZswN0n4cBnLWVIzTynvStjdJdZqJ9b9JrYNqXUfLSO3fam61mxDbJ/UbG/s55jU/uBdApDf0Pvnq+e6wajWZVl+PlzQp96/mIH/8pm9l/1LqPU5sQ9sbAGwO8+5Hs7pmjrE9kvp53DZVNfFsLVfbNnc8jGxeWvqyn/1cH6WjFBHGMW6rnIQtaZJ6zUu8ADAG1ItzFqVFzPKfU9tTp/Y9uSWzU07Om/N8nIRAeQJEDWQeuvBcfYlAPC0WDDny3msACBGgOgizRrbig1XCgDL8kyXH8bxxLlQ6qpU+j2Wbyn2e/hzrotWaz5XxDgnYE6SVJ+USxRJG0aiACCkVQfL8vzD6z4xd/h/bGSucL79PLGATzhfGGC6+7z3uWLPMw7MS4DoAhfO+82+j2fffoAUD7Pz6uHh9Uwrn5qXXqkR6p46332u6OHzdcRIdYUR6GJ2wmgXztFp+gzAXtjagnk8fcz360vdj6S6kIXO1vup7fW5wrEHBIgOcuF8hyARAKFUtxjfFd8RGxL9DqncPzXrO9oN7Oz9zFP3QT5X83jq8wWMQ4AIOiYoBpCX6pLDNzydZ6g0mmrqhVWq9VAu99A+z1A4//7nu5NUx/hczeEL95julaEtASIA4FM8LHDWmXOntktZ6ffU33o5n3upBwD3ESA64EiEOvWWpbap8n7+3BCpR5TeioXz7L1ZbwCAHmitAMCXCRDdJNcEuTTCRWxUjLDco2LBmhHqDQDwNi+6AJiBYe4flguU5EbGaOXsm6+3612qAwDAXbY8QgDwZQJEA8h1B4slOEwJWxHdHWyprbegT5xm7AAAADxFgKhzWwAlN9xoOMpFrIz9/OHyd6ip9111EHACAIBv8zIV2hMg6tx20asd6SIUG171iYtpTb1bygWkRuQLDwAAgCdJUv2imlHF7ljn1XW9Ue+UWOuo0YNEgkMAAJDmfhnuIUD0sP3FLNbl686LXawbWu363qx3qj6xuozsi9sEADMpda2vWdZ9AABvWZdl+fkiqnMkCJJqxVIbjEktkys3dWMRtvjJtQB6ot773ElX1pFLgn22RdGbywHj80YT5pVr1VxKB7DN4xoCZT4ncI91XQWIjnAxel84EtsmvBlznIA3uP7AnHKBoNILPPcwAPRgXVddzBjX0Td0AAB3Sd2DhK233bP0qaYV/Sit0r++HHAfAaLBnLmpCJf54tupVLc1gJ64RsHcjnY5C6fVsNy55Wrujc/eP1uu7XLAfQSIOpQL4MQSTZeU8g59yZe3DRiXFgPwbbX3ZqVu8rHfU9OOrM9ybZYD+DoBIgC4icAQzCP1gq/UWsV1AoBe/PV2Bb5qXdd/vvBj/c5j8+3/Hk6L3VzEpm/TUm+yYusL61pTbwDytodFD33wfamu7jXBn+068cUUAACMRYDoJmG+ny3wsu/utX94CG8gwuVjCQ7D6ftpqa5osZEy9tNq6g1Angc9mM/+Hmr/wq32WuCaAcDbdDG7WSz4slcKutQEeq5IveEu1RsAgP9yzwTAyASIXla6kdi/hW7dgicst/ebGm/kgRG4VgEAMCJdzA64s5vVG923RgkMAQAAAPdal2X5CRDUq30zHA5fug/GpH4Ol021HMoNWx+bXhN8Sg27Wqrrk7yVB3rnOgUAwIjWdRUgOsrN/3vse6B3rlMAAIxoXVddzI4ymtc7PHQBAADAfQSIThAkepbgEAAAANxLgOgCQaL7CQ4BAADA/Qxzf9I+qbMAxj3sW+AOdwf37yzfNREAgLsIEF2U6m7mJv642GhtAHcY8fqi1SoAAHcSIGog9qDhRv64ER/YAAAA4AsEiG4i2AEAAACMQpJqAAAAgMkJEAFARk2X4dw8peXXdf3nHwAAvEUXMwBIeCI4tO+SbPRGAADeogURANxEsAcAgFEIEAFARE1rHi1+AAD4CgEiAAgIDgEAMBs5iABg58ng0O/3k5waAIAuCBABQCAM2sQCQjXz1NiW0SIJAIA3CRABwE4sEBROq5nnCMEhAADeJgcRAFQ6Ouz99nOstdH2v+AQAAA9WJdl+bkxBWAWowZkRq03AAD9W9dVCyIAAACA2QkQAQAAAExOkmoApmNoeQAA+C8BIgCmcmceH3mCAAAYlS5mAAAAAJMTIAIAAACYnAARAAAAwOQEiAAAAAAmJ0AEAAAAMDkBIgAAAIDJCRABAAAATO5/b1cA4G3rur5dhdN+v9/bVQAAAD5AgAhgGTPQMnJgCwAA6IsuZgAAAACTEyCCm63r+s+/7ffwb2/rpR4AAAC8QxczuNG6rv/puhQGYX6/X1VgJiyntdp6HBUrs3Y7tmVH7PoFAAAwGgEiuEksqHNXIKZHsQDP1lIpFfTped/s61ZT/7vnAQAAaEmACE4Igx9HWviUggL7INL+5/06Yuvfzx+rVxh0uDMIkWr9s6231LKqN7H6htv25DwAAACtyUEEJ5x9gA/zEaXKjP0cBn3CQNL+b/sgTDhP6v/WUuXGWhT1rmYfPTkPAABAa1oQwYPCFj5Xykj9LfZzzCgtU0YIIIWe3Lcj7p/RjPA5AQCAqwSIoJGn8sakuo3VqAlQPZn/pmY7nng4bxlkeTpgI3hxPwnTAQCYgQARnBQGW1L5dkZ7qGxV39S257rXjdAapnRMa/NS1ZwbI54/X5TK/QUAAF8iBxHcaJ8PKJecOUwyHU4vzZObP/w5FriKLX9FKuBTesDeciv1+gDeKmAjODSmMPcXAAB8iRZEcFLtA3xNa5Oj00rrPZKLqHaeo8JA1tF19RYcSY0Od0c5rdYFAABQS4AIJvNkwOErgY1cC6twtLhNbKS7I+VopdKvUbuPAgBAjgARXDBKTpIriac9CNe1AntiHgAAgLvIQQQnbEGTUXKSXAk+CFjAn0b43AMAwBECRAAAAACT08UMLqjpYhYbQazm99jQ2qnRx8I6lOpVu45weqkeI7c20hoEAACYmQARXHB0NKptmf30/e+x0av2o4Gl5t3PXxoB68g6YoGhXD1GzVc0Yp0BAABaEiCCh+Ra84TBoiPLx+bLtYa5uo5UIAwAAIBxCRBBQ7WjhaWGyY61ODpTh1wZLdYR0gIHAABgbJJUQ0P7kc1CM7SymWEbAQAAvmhdluXn7T8cEwZCapJUl3IUpcoO1xNLHB2Wf7aLWc3fc/VwLWEmpVaAAAAwinVddTGDs47kBGpZ7v7vqXmPlHHm77X1AAAAYAy6mMFLtDQAAACgF1oQwcN0xwIAAKA3AkRwwpXgjsAQAAAAvdHFDAAAAGByAkQAAAAAkxMgAgAAAJicABEAAADA5ASIAAAAACYnQAQAAAAwOcPcA8BJ67pmp/1+vyerAwAAp2lBBAAAADA5ASIAOCnXQqjUemhd13/+1Tgyfzhv7TrucGQbY8sCAPAMXcwA4AW/329Z17WqG1o4X2652Lxv2rbz7LIAADxDCyIA6FxtoCQWOBJkAQCghgARAFwQC8DcGZSpbXW0t80f63oW+32/rlQ3tVSXt1KXstp1pOp1dH0AANQRIAKAQVwNhGyBotj/W+Bp3yVsH1jaT9/Pm5qeGuGtdh37IFhNPQSJAACukYMIAC5KBTbuWM+ynGtFFLMvJxdkqV1XKVBzdR2xeQSGAADaECACgM7sgx65wMmR+WKthVLzXBl1LFdGi3WE5FgCAGhDgAiY3sgtEDwc96NVN6cjrYNiCamPjHj2JbNsJwDAXdZlWX5uqICZjfpgOWq9v+Lq/j/S1Sqct7TempZFqVZEKWE3utQ6znYxq/l7rh4+CwAA563rKkAEMGqgZdR6f8Xo+3/0+gMA0M66rrqYAfeJtQSofSDVKmBcMx73K9v8BsEhAABCAkTALWIP+uu6Zh9MR84FxN9mPO5ntvktowbgAAC4nwAR0FzqIXTLFxJLotu72pwuT83Toy8e95xc/pvUNr+tp7oAANAXASLgFqkH0f1D9SgBgppRoZ6cp2dfOu61arYZAAB6J0AENwtbg+wf+Hvp7tFLPWJ6eMCu2S9PzrPXw/65w5e260vb0oMer1MAAF8gQAQ3KnWpqW1hcHcrkrdaOoSBstw8d2q97U+2+unpYbl2P/Zy3Fuo2eZRtmUUPQe0AQBG9tfbFYCvigUJZnqgST04p0Z7+sq+mb21yIzH/cg2c9123ti/AABtCRDBCVvy2f3vtXKJifc5WsJ8LeH6Ur+n6rXNE67jjoesVAuR0pv/7cGv56BBqXVQ7cNrTSujUfMPffG4p5zdZq4TJAIAaEuACE44m0Q4F5TZlxH7ef8gGgYhwr/tR08K50n939q+Tvttrl1fjwGDVgGbLwaHNl887iVXt5nzBIkAANqRgwgeFCapvlJG6m+xn2OeCEB86QE5TC5+dttqymm1rreMVt8WRj5eo2txXQUAQIAImglHK7tzPTVJfmNqHqSe2o6R5IZnD1tqbWKtzI6Uo1UEAADwJAEiOCkMtsQSUo/4Vnu0+j6hlHPoqXmAuFGvtwAAPZGDCG60zwe0zwu0CVuL7OffTy/NU5OgOqxTrh6M72gS8qvHvudzp+e6AQBAL7QggpNq31bXtBo5Oq203iO5iGrnYRyxAODM+aZ6rhsAAPRCgAgmoxtG3JdamRw9vvv8R84NAACYkwARXHDncNatH9Zb1vXJQMKRdYWJno8Mrf5VV49V2LUxNlpXOE9s/v18299zy6bWfaWM2jqU6gwAAF+0Lsvyc9MLx7zRhYdzwaKZ1QbKUoGfWDlnAkapwEsuiFMbvKkt48jyNfPX7EueZd8DAJy3rqsWRABflQv6hEpd7O7Oa3U0V1eLdbZeHgAARiZABBfUtNCo6TazTZ+1y05un4T1iHUjK3UDurMr4EhS+z7WYmj2fZWj2xkAAF9kmHu44Pf7/RGg2NsetFOBlv2Q9ancObH5w7Jz5ZfWfbaMI3U4Wufcfgj/35dZewxmtd/3vWlxbJ46vj3vRwAAOEsLIrhRLiihy06b9dUsM1tgKNzeXPBs+z9stZUK7qXmj/2cCvzF6pRrrZYK8p0pI9eC7WidAQDgSwSIoKHwYTL1IM2zZnuwvxIAjAVdUr8fDWyW5i+tu0UZR7d5tnMHAIB56WIGDfXU9WSkLjtP+dr2AAAAtGKYezihtgtPbN5wuVSy5aPzx3IDHUkofbaMmjJLdc6VWVtOriufJNX/OpKAOpcTqmV9NmfL76kbmATf77HvAQDOW9dVgAjO6P1BpEX9et9GrjsTLCLPfnqPfQ8AcN66rnIQATCfO7sb3t2VURAEAIA7CBDBx8RGZHqjDN4TdsULu/LFRier6boYK39kI9ZfHi0AAO4iSTWc0PODZYtE2T0l2+a41FDtsdG5wv/3Q8rHpIacBwAAxqYFEcBHnQnw1SwjMAQAAN8jQATAIVqWAQDA9wgQAXDKl3NUlfIwHZmvtqxt3q/uUwAA+iZABPAxsSTj+yBFOD2XtDq23FeSVKeEQZpU0KYmmHMk4KPrHgAAbxIgAviYMCCRClDEklaXlin97QuObF/rIBEAALzFKGYAkJAL7tSM5lY74psgEgAAbxMgAoCI2i5fNQGg3DyCQwAA9ECACAAialv/XCE4BABAL+QgAoAXhQEoQSMAAN4gQAQAF1xJVB1OExwCAOAtAkQAsBO26IkNeb+fJxXkqZkHAAB6IUAEADu5wM32t1bzHFk3AADcSZJqAAAAgMkJEAEAAABMThczAKZ05/D1AAAwGgEiAKZzV64fyacBABiVLmYAAAAAkxMgAgAAAJicABEAAADA5ASIAAAAACYnQAQAAAAwOQEiAAAAgMkJEAEAAABMToAIAAAAYHICRAAAAACTEyACAAAAmNz/3q4AwB3WdX27Co/7/X5vV2E6sfNsP80xAQBgFAJEwGfM/mA++/YDAADnCRABn7Cu6/RBkf322x/P+P1+ydZq9j8AACMRIAKGtj2cexj/r33gwr4BAABKJKkGhicAEme/AAAAtQSIgGHpRlWW6wJFG7Fz0HkJAMBoBIiAIQkO1RMkAgAASgSIAOCifbBS4BIAgBEJEAFTWNf1n3+18+fKOVsHAACAHhnFDBjO0e5l4fxXuqdd6a6lZcm36cpXdvf+ubN8n18A4OsEiAACWwBJniOOcr6UjbiPBP4AgBnoYgZMY+se1vIBNexytv89Nz02T6y8VrRuAQAAcgSIgGn8fr9DgZLSvFuwaT/fFnzat0LaT8/NEyvvaYJI54J0+xxXdwX5AADgTrqYAUTUPODnAjk1rZRi87wRWBDM+FMquBcTmy/XWm2/v6/k0gIAgJYEiIBpxR7UYw/huQf9/XItPBkASAU2+Fvs2MbOjdj0LcAUO3dGyW9VU8c7tuNqYK22TqXzv/fjAwDQmgARMK2eHwDvDCDUtozhb7EAQqzLYGy5VgG3WRKnp/ZX7UiEtfv7SCAYAGAWAkTAFGpaBoS5gGLTUr+H60i1LsrNc6Rb01k15V9tWfT15bb5ewomhOf3/hjmjmd4jsbO6dg8+99z87RSW15NUC537Ho7rgAATxIgAqZwNidQrHvQkXKPrvfuh9OablM1++Ho+kZaLhZg6KXVVawVUSpAE3Zxix3iRJ0AAAn+SURBVLVCChOjx/6W+jlVVvhzrVjQtbUjyeMBAGYjQAQwoVK3Ka7nvGkd6KgdUW8vFew7mly9NnBzdpufDMqUAlkzdOUDAIgRIAI46UxgJdZN5+0H0daJtr+g9rikklGfDbqdSZx+tHvXmeTqtcucOZePfgaufmbe/rwBAPTqr7crAHC3Kw+ErR+Gj3ZRe1KsBcqMju6HfeBk+7efXmvfCuhK0DH2t6edyem033e1yaoBAGhHCyIAuOhMQCcMguQCPLnE6ftpqe5S+7/VJlff/15KXh3OcybAlqpDbp13EIQCAGYlQAR8Xpi4N/WQeWWUptLIX7mH/1Ti6Np6M5YrwZPYtDOJ0s8kbW9Rl6PCpNKpBOK5z+z+9zDQVZO0HQBgFgJEwOeFeWJigZcrozSVRooK5wnrFSujtt4z6SVHUmq/S/bdRmxksdw+jc1/dB7HDABAgAiYSOkhsRSASI3k1OrhsmYkqtkeZLXsOCfVkgYAAFIEiAD+3x2jPx1dt1Yo/xopuJHL4/OGt9cPAMB4BIgAAm884KdypLQufxSj1Zd6vXQVBADgv9ZlWX5uwoHRHAkglJI/x34Ol021HEolvY2tN7Z8TG3S6nB9OSMFXEaq67Kkj+lI2/AFo503AAA9WddVgAgYk4fBY0bZX6PUc0+AqA8jnjsAAL1Y13X56+1KAAAAAPAuASJgSHfl6vkiLSvukzsHnZ8AAIxEgAgYliBR2UjBoZHqCgAAX2MUM2B4Agtx9sv9wv1rnwMAMCotiICh3Tk0/MgEKgAAgCO0IAI+IRUkmiVIEm77LNsNAAC0IUAEfEYsKDJLyyIBIQAA4AoBIuDTBE4AAADK5CACAAAAmJwAEQAAAMDkBIgAAAAAJidABAAAADA5ASIAAACAyQkQAQAAAExOgAgAAABgcgJEAAAAAJP739sVAGAc67oOW/7v93tkPXfvo/12AABAKwJEABwyYoAiFrT5ynYAAEALupgBAAAATE6ACAAAAGByAkQAAAAAkxMgAqC5dV2T+XK2v5Xy6dTk27krJ8+ROpbme3M7AACgliTVADS1rmsyAXT4t9S8bweHautYSnQtOAQAwCi0IAKgmVLQpHbksJr57hqF7Ei5peDOm9sBAABHCBAB0MQWHKrpmrWfv2e5Ov5+v3+2FwAARidABEAzW0ClFDgZIahSW0dBIgAAvkCACIBmjnQh6z2wMkIdAQCgFQEiAAAAgMkJEAHABSPkUgIAgBIBIgCa2Ceojg0Vv/1fmiecf69mnqtq6pj6e0/bAQAAR6zLsvy8+QSgxqitZWKBni9sB/+ybwAAzlvXVQsiAAAAgNkJEAEAAABM7n9vVwCAsXwlV85XtgMAAFoQIAKg2p05Xp7MIXPXeuTBAQBgVLqYAQAAAExOgAgAAABgcgJEAAAAAJMTIAIAAACYnAARAAAAwOQEiAAAAAAmJ0AEAAAAMDkBIgAAAIDJCRABAAAATE6ACAAAAGByAkQAAAAAkxMgAgAAAJicABEAXfj9fsu6rm9XgwGt67r8fr+3qwEAMDQBIgAAAIDJCRAB0I0eWhGt63q4Dvtlji5/Zn38S+shAIA2/vd2BQBgbwsSvf3Qvw/a5OqyzbefZwv6pJYTEAIAoDdaEAHQnR5aEu2lWvnEgkP738NltBZqpxSEAwDgGC2IAOjSPkjUSxAgVp9U3fb1FxRqp7dzAgDgKwSIAOhWqiXO2+5oudLbNvZKYAgA4B4CRAB078mgQC5Qc7YeNYEugQ8AAN4kBxEAFPx+v8MJp2PTc+UAAMCbtCACgIiaQM6WZyjsclbKkxObFwAA3rQuy/LzNhMAzku1FgIAgBGs66oFEQBcJRgEAMDo5CACAAAAmJwAEQAAAMDkBIgAAAAAJidABAAAADA5ASIAAACAyQkQAQAAAExOgAgAAABgcgJEAAAAAJMTIAIAAACYnAARAAAAwOQEiAD4lHVd//l3dLke9VovAAC+RYAIgE/5/X7/+X90X9kOAAD6JkAEwPTWdV1+v5/WOgAATOt/b1cAAHq3DxztA0nhz+H827Rw/tJyodg6c+sDAICjtCACgP8Xa0W0BWP2wZd94Gf727ZcbFo4f2m5bZncOnPrAwCAo7QgAoAlnww6FiRalniLnVygZh/8ORvMia1TYAgAgKsEiACYRthVbJsWBl3202LdxErrCJepmSfV7ayGrmUAAFylixkAU9i3AjoSUMkFbVq23Em1UjpaBgAAnLEuy/Lz5hGAryh170rNG2v1E3YFCxNDH002nVpPal1HklanthEAAErWdRUgAoAzYl3TWpbXunwAAEhZ11UXMwAAAIDZSVINAAeFQ8y3kOvOBgAAdxMgAoCD7greCAoBAPAWXcwAAAAAJidABAAAADA5ASIAAACAyQkQAQAAAExOgAgAAABgcgJEAAAAAJMTIAIAAACYnAARAAAAwOQEiAAAAAAmJ0AEAAAAMDkBIgAAAIDJ/a9FIeu6/vPz7/crTg+XDf+2LbdNrymnVI/f75ctp7Rsqa6lugEAAAD06nKAKAya7IMxqUDLflpteblyctNryikte7auAAAAACPoqovZ1QBLLohzNQAk8AMAAAB81WsBolzLo1iwpmQLAj257H4ZrYcAAACAUb0SICp1Ezsb6FmW5fFlY93pAAAAAEbyeIAoF0x5KsjSMqATS4ANAAAAMJImo5gdFQZTngyu3BEcWhYtiQAAAIBxPd6CaOtCtk8c3TKokhudLPzbkWUBAAAAvupyC6Kwe1XYoiacfkc5NevZJ5M+umy4/NltBAAAAOjRuizLT2ADAAAAYE7rur43zD0AAAAAfWgWIMolmi79bfuXm3a1bqmyrqzjSD1bbk8rvdUHAAAAeEeTAFEpoXNuGPhUoup9EuurSnW7Wm5NGXd24zsb6NG1EAAAAFiWF0YxKzF6GAAAAMCzLo9iFgvo5EYjK40UVhqFLBymPlZuOG9qHakyU+s5KrVsbHpp3Vu9U3WObVeurJrtNEIbAAAAzKF5C6ItUHE0oFAKDm1lxgIk++mxecNyUsGQsN65smq3J1w2Nn0/rbSNqXnCeUtllbbz7HEEAAAAxnO5BVHOkeBCroVRTQ6jvSPzhsvtgyJnAkP7dcWWPRNwaVGf0vpj5QoSAQAAwBxuDRAdlQoSpbpP5co5s+59+WFdzrYgOrPsk2VuYknC9+sRJAIAAIDvujVJ9ZkgRotWMmfW3zIQMvLw8fsuZssiMAQAAAAzWJdl+V0NAtQkiU51H8slTE5NC4W5dkrJp0sBnFSi5tLfSnVOJYiO1bFmWlhm7XKxetSUAQAAAHzPuq73BIjOzgMAAADAs9Z1bdPFrNQqR3AIAAAAoF/NchDlAkCCQwAAAAD9ujVJNQAAAAD9EyACAAAAmNy6LIv+XwAAAAAT+z/zS8JqtwOHLgAAAABJRU5ErkJggg==')
