# Supplementary material for: Identification and functional analysis of non-coding regulatory small RNA FenSr3 in Bacillus amyloliquefaciens LPB-18
Source: PeerJ. 2023 May 15;11:e15236. doi: 10.7717/peerj.15236 (PMC10194069; doi:10.7717/peerj.15236)
Supplement: Supplemental Information 4 [file peerj-11-15236-s004.zip › KO/CK-vs-T1_map/map00471.js]

getPicJson('data:image/png;base64,iVBORw0KGgoAAAANSUhEUgAAAv0AAAGHCAYAAAAjl+0uAAAACXBIWXMAAAsTAAALEwEAmpwYAAAgAElEQVR4nO3d29KjqroA0Lhrvf8rZ1/MldU2k6OiAo5R1dX5E0RUop8czPb5fL4fAABgWf/5fD6f71fcDwAAK9q27fN/TxcCAAC4lqAfAAAWJ+gHAIDFCfoBAGBxgn4AAFicoB8AABYn6AcAgMUJ+gEAYHGCfgAAWJygHwAAFifoBwCAxQn6AQBgcYJ+AABYnKAfAAAWJ+gHAIDFCfoBAGBxgn4AAFicoB8AABYn6AcAgMUJ+gEAYHGCfgAAWJygHwAAFifoBwCAxQn6AQBgcYJ+AABYnKAfAAAWJ+gHAIDFCfoBAGBxgn4AAFicoB8AABYn6AcAgMUJ+gEAYHGCfgAAWJygHwAAFifoBwCAxQn6AQBgcYJ+AABYnKAfAAAWJ+gHAIDFCfoBAGBxgn4AAFicoB8AABYn6AcAgMX95+kClGzb9nQRADjh+/0+XQSA19PSDwAAixu+pf9HSxHAXPTUAoxDSz8AACxO0A8AAIsT9AMAwOIE/QAAsDhBPwAALE7QDwAAixP0AwDA4qZ5Tn9J6nnQrc/33+fz/X4/27b9L4/ws9KyuTxTwnz36y+tp7Qdsb9L25Fz5LcTcttztCxnjnGvfFaqK7k8S+VpKW9rWWrKEFtfz33YWrbcsS0tX6oXse91S54AvMsyLf2/i9n3+/3rX8uPw/wupKll9+solaH0/m8d4esaR9Km/i8tk9qvPZ0tS+sPAKkr59LmynO2vrSmrV1fj31YqithnUgF5bX1PZXv0SBewA/wbssE/Sm1wVyshe+qi2QpEAzLlGuZzgUfNY7+YuaRfVPanjNl6fHLn+pK/LOaILO0/a3752zdjt2IlMpU2oc5qXL1qpthnrXraTkXALC25YP+z+fchXf1C+aRFu5RytJr2Z5l4G9X1pcR1vcUdQ2AVq8I+me0b6E70oLboiaPbdtOrefO7XmbK/ZtbZ655e+ol73WV7O9v3XcXT9/5Smt13cHgJxlJvJeYcYJcEe7838BQ2koxB1BRaksI3pTXalxRX15un6mhgPdIdy+mvXO9h0C4FqvDPprA7Sng8+nWhRrJhoe0bI9T+/7nzfXlV7Dpe50V/18yj74f/q7AcBcXhH0hxfIKy6WPS/CqbxKkwV7rP+KIQKt23OkLL22X105fryucMfN1AjbWzOhusbTN58AjGv5Mf0tT/s4GuyWxgPfdRHuGfjXru9qdw5jUFeuX+eZZVvLe2fL/Zmn59SmaSHwByC0fT6f78gXh9oxrLnJi0fWF1s+d+GNjfctlSGWJrVczfbtL/RhPqW/Y2UrBbe1AXmqrLV5lsrSKxhUV/Lp9++3rjtMl5LLt3Xcfs1+PrIdqfxjy7Xum1QZU/u8dX89daM38jUG4A22bVsn6AdgLM7fAGPYtm394T0AAPB2gn4AAFicoB8AABYn6AcAgMVN85z+GX44BwAARqSlHwAAFjd8S79HvQEAwDla+gEAYHGCfgAAWJygHwAAFifoBwCAxQn6AQBgcYJ+AABYnKAfAAAWJ+gHAIDFCfoBAGBxgn4AAFicoB8AABYn6AcAgMUJ+gEAYHGCfgAAWJygHwAAFifoBwCAxQn6AQBgcYJ+AABYnKAfAAAWJ+gHAIDFCfoBAGBxgn4AAFicoB8AABYn6AcAgMUJ+gEAYHGCfgAAWJygHwAAFifoBwCAxQn6AQBgcYJ+AABYnKAfAAAWJ+gHAIDFCfoBAGBxgn4AAFicoB8AABYn6AcAgMUJ+gEAYHGCfgAAWJygHwAAFifoBwCAxQn6AQBgcYJ+AABYnKAfAAAW95+nC/CEbdueLsJyvt/v00UAACDhNUH/PtAXoPZn/wIAjOsVQf+2bQLRi+3375n9feTmIVxmv/7fZ3cdf3VtDqnevppjp74BMKPt8/l8V71o3H0B5o8z+74lkAnTxtZbk5/g6X1ix7xUD9Q3AGa0bdv6Lf0urM/4tYBeKRY43bFe1hW23O+pb/Q0c72Z5bpa23M8Uu9dyijlYG7LBv1a0p6XC6CuXm/M/qQZe5070Yfp9++n0sTSx/JmbuobR814TGa5Wam99qS+Lz+1N/ZXX+s0MNDDko/sFPCP4+4T1bZt//sXK0vudRhYhcHU/rPfOmJpUulTeTMv9Q3GVarzqd47WNWyLf28U4/ehVyAlArkcnmF7gq+Zg7yZrnwqm8wpljvWOuyobt678J8c2WCFq8P+nNj+UZ1dxlTEx4/n3tPRHedAFMn4V7u3Gej1+WYUYJU9Q2udeQ6UupVi33W+nCIVL6pYL8UyO9722I9dmGafW/gDDEJ81gu6G/9cufG8o1qhDHyTwzbSZ2AZz0hzlz2VYUX3D31jTvV3HT2SvNL91T9aJ1wG163e5Z9pN4731l6Wy7or5ULInnOvpt0L3Xiix2z2I1camxzrkUmzCOVPpYml97Eyue11rP95+obV4s1SMV6W3uk+b0/ilR9Tb0ftqDX5B3Lp6czvXc1Nx2G/XDUa4P+lNqxdbXj9WJ5he8fGfOX61rMrXMv1WpSu521WlpOjpzASl27R96rCf5q0x5Jz7XOtuK1fKa+0arXubL22I/Y4BW71rQ0/uzzWa33brbyMg5Bf0JubF3teL1UMN6SR7ju2Pu169xLtQjmbi7OtF6MLrY9NSfWWVtRa28Ka1rOjqSZqaXq6DGuqVOrfY94xt2B65319si2tZxfRuq9i8UbqXLAEYL+SrEvZEyPlpUzrXq1Si07R06Us0r1eMzQFX5Eazd47zS1Qw5G0xJI1NapGbb7Z9Yb3JgRbjp7nUeeOB/12mdnrkE5rcvO1nsHRy35nP4zcsN69ml+d/Nn1nM2jzOeXv8ocuNE95//Xs8e8P+UtuPu4QWzydWFljo1o9+2z7od+3PfDPWzdFMca1k+ks8ocsel9J1bxSzHivm8tqW/dhjMW71pX5TGia52QYl1J3NMKcAPrdRD9vnM1/o/W53vVd7Rt7u2ASHWW1aam9a6nr2763dqfU9+z3LDM0euU8S9Nuj/fOITdFNpwq64lvF6sXUcHfN3Zp25bQ+XC9cZyzdc95vNGMjF6vYoZtufo+7Hu8wQBMx2jFLXgafyucKRYTixhpjYTXcqWG1ZZ+1Neq/9OkJjQc0QxNUaL97k1UH/53P8ItVjvN6VY/6ODr0otViOdMG4S82wjBH3y8wn5ZH255XHfeZjFHP19vQIfGewb2yJfRYLumK91jX5hOsbfT+dHes/wzbCVV4f9Jc4QayvdsLuKmOyOa90TmitUzMY4aZ3hh6FHkpj+HumKaV7k9KN1O+92OvYTVTs75qe/Jre+lK5Yp+X0qd69lPblVoH4zKRNyE2drBluTPLCCrvkwrkcyex73eeSYA5bmjb1B73I3VqVnd/D37rW3GuDc/6nQ9TN0ypm6Qw/T6fWNC8r7+xNKn/U3LrrSlLTRlS6XPvMyYt/QmlO+ueY+9a7urpr3acaGrZmeTqWU13f480s9X3I+U7U6dGN8I2xFpKU9zccqdcDNDSu3Jk/kEqn5b0tevSUDknQT98xghk7nC2u/+KNKtabRtH3J7Zx2gLlp4TNjykhsccyffoUNCa+tzaYHLHd2PW798bvTborxljF6bb/50bv5dadv9eLH1uffuy1pSbY+xHelOniFEn7hf2OKY+G1muRb9lhMIV2zvLPnyz1wb9uXF1+/dS499iwXbpdc2XLjYe7/e6ttwAb+HcR2h/Dd0r9XSmGtlK49lLaXLpw9epWCFMlyt/bChlLtZI3QCF643NU+rVQ8I9Xhv0/5SGIpS651Lj93pV/nByUSx/XzRSDB8A3ubINbG2JbzmvdL6W6/ftdtTW97a9LXbJQaZx+uD/pKWyTa9A6zS8CHIUV94C639rEI95koe2VnpiRbTVYJ9JzEARrYfOvvENevoelNDmXqlZy3b5/P5rhaQ1T7G7Sc2Nj72Olw21cIfGxuYWm9s+Zjaib3h+kYwU9A/U1mZgzp1j9R+tv8B/jkXvnZ4T+0Y+aPj91rGvrVckIztBwCgleE9AACwuCWD/tQTdbifrnUAgOctGfR/PgL/EQj4AQDGsGzQ/yPwf4aAHwBgHEsH/bFfx+N6An4AgLG84uk9V/9q7tu1/NQ5AAD3e0XQ//nEA1E9AH0I8gEAxvaaoD9m5GDVEBkAAHpZekz/rPRAAADQk6B/UCYgAwDQy6uH94zIsB6AslijyP4951GAv2npBwCAxQn6BxK28hviAxCXa8nXyg/wb4J+AABYnKB/cFr7AQA4y0TeQfwCewE+QJ1Yo4ihPQBxgv5BhBeqWZ/iM/NNy35/r7Idd5l9f11d/ivzn703cMbzHMCMBP10N+NFPBY0rbIdd5l9fyn//XrU1/1Nz4z7AOAuxvQPysULAIBeBP0ATE0jCUCZoB+A6aUCfzcEAP8wpn9Qs07kzakdf1yTrrR/rhzrPMJ2zDiWe4T91mKU8p7dlhG24676usrcHIArCPq5RRgspIKHmpud0uS/2nUdMcJ2XLl9Vxlhv81Y3rPHdoTtuKu+xibzbtsWXV9qW2rKFd7AhMerNp8rPVmO3P5+er/A2xnewy1aTval4KKU15UXllW2426z7beRynvmCTcjbceVUkFlGIyH73+/37/+1d7YpNLX7oOrn7J157Go2QcrnctgZoJ+bpdr6au9+I7gzu3Yr2uf7wyt/KHZjv9Tx7l3/qvX1x5j+nP7IFb22b57wLsJ+rlVbVAxWuAXunM7UuOUZw34a4xy/J8+zr3yf3o7Zq2vNXLzH/Y3O/vX+//Dz1PpU8uE66jprYiVq7YssfLkPo+Vp6acQH+Cfm51d0vuVYHGndsRW9d+vPRMZjv+Tx/nGfKuWdes9bUkF2iHPTbh63Dexn7/hJ/t5yaEaVL/p+TWW1OWmjKk0ufeB64n6GdZq7YspoZO8LdVj/9s7qqvuWE5V6kNtEt5tN44xLTW95oeipr0R9alpR+e4ek9DOlswLZf/sngT+B5zGzH/+p13FWPZq2vYWv4T9gi3WIflN51bFsD4ZphU63bccfxn7GOwQoE/dwivJjFuoFzF6fYhTF2gQ+7qnt7YjvCvErrGNFsx3+E49zjGI+wHXfV11SLecv6wl6JWP4zfN/2ci36pZuF2HHuacb9CTPbPp/P15duPLOeDGcvd/j/bJ4q9+z7S/mf8WR9jakpS+lGKnw/lj42Xj4lTB/rvUj1cKS2KTU/YL9s7sYulT5cb2qY0JkeGOCYbdu09APwLj3Hp5c+q3mvVJ6Wsf21aWrL1pK+drsE+/AME3kH5aQI0O5tk0Rn7eUB7qeln+5WueCush13mX1/KT8zOTpEJjU3o1d6YFzG9MOOCxu9qVP3OTOJF2Bl27YZ3jMqrXYAAPQi6AdgerGGEo0nAH8I+gEAYHEm8gIAjyn9vkHqmf/79OEysc9L62z5PCX3WwaxvMz54U5a+gGYWm4YjyE+44v9CnL43v7//b9YQJ36PLbO2rK1bkvsPcE9TxP0AwBTygX2R5fv0fpeU6bwl47haob3ADA1Qya42n7YTu71vlX/bD08OsQIUrT0AwDL+P0qc23QvQ/eU8vEhh7tX8eWq23Fz/U2CPbpSUs/ALCMJwLlo+usvSmAHgT9AMDSnhoqk2rtj/UMlHomDPfhLEE/n8/n2Mkk9ki18HFrTkwAXKVlCE/p86vmgpydrGuoD71sn8/nqyLx+bRNfgvTpp5NXMrvygl3R/I2AZDe1Kn72edzCgPj0jP4c2lqrj1h2ljDVW05fulyy+Xyzr2nLtPDtm2Cfv6ovVCm0sVuBEYP+kutL74btFKnnifoB/jbtm2e3kM/uV8+3D8ZYf96/3/4eSp9+Dq1XClvAIC3MKZ/ULO1VOW6VWufaxx7/UsT/ojJftnccrm8w/KEZtr/MTPf4My871euU3CFoxNUc73OLXmd+b6a28ZMBP100WMSVG2wdPRZyDMHwUfNeLF543GCN+s9ibZ14mxq/TVP08mN91/x13ZX256eZrjeCvopuusxYamJTr2Wm+ELCUBZrKe3t1z+Z36MazYeFVpnhv1kTP+gRjl57IfL1AyJmUHuCRG596CWOgXjuHM+V+vcttHFYgDi9vtp1OOrpZ/P5xOf+Pr5pE9gsUod6+YMx9jvP0+Nww/zSKXfv27J24kLYA2l1v7UteMKR+a2jcr18pxRYw5B/8Cu7roM19VzmdqWztiJsXad4evwC9aS96hf0KvVdEf2ePTqDN2evb21TsFdagLnOwPsO6/Zd1hlO54y4s2doH9wq51EribQqtfjdwxq0sQmuzk2QI1Yg0HLpNvYnK8jjRBvarhwju5ntBjOmP4JjHi3OLL9cJ6WsZOjfCnvVNo3NfukpXfmbd687U8Z6QLLOVeNJ6/NM3y880pz21J8f/obqa5o6Z+EFux2sTkGVwaosx2fu8a57s16QTlzbGfcXrhTy5yycL5Y7L3U3+FyR9Yfft5rbhvcQdA/kVSQ1vo84pWXK+l9kh3l7v2Mu7ofV9hXb+ri/3zmu5GdMYia+XvRa1+35HNkbtiVjT095rbNJlZne19XUzdmreuZ7Rx2NUH/hFpPaLX5zL5c7ER01Rd+5gv1U57oWbjSmy4mb7vZuduM+9Q5cD215+ZYQ9GZ83q4bOpm6UidG2lozQgE/QVn7mjfFBSM5OwkrdyyTh6EUt/zq1vDnjLieW3EMgGMRtCfEbuQ/CaG5h5vyHOOtDYcOc41+c1ixJb32fbh5xMfY9yrTo1ohEB7hDIAfwu/l7HfJyjNx8idS/fvh5/VzLEIy5L6u2Zbas89ozzFZ/unLE6YodzFJHVBT7F/x9V6nMPPYkY53rU3p7GTaXiCC9O1pGmdHDfCiTHUcrx7njvIG62eHDFifa8xa7lJazmmqfN6eG3IBc+5eYphkJwLtlPpz6yrlF+qLKV99nQjiZb+jNTB2QcyLtjzqznOqWVmPf61k89y+6Y2zaqBQesEvt/7rTdBT5rh5vYtahshjtzot6Tp5ezEzD11Me3K3rDWEQ9nynDF2PxUEL6/dl2xLU8S9N9g1sBwVT2/rFps32XWE31P9sH9Sr12pQmVvdJcoeVG4w3D5q4QGzZz9fqeULOdLa3zqR7tmd0W9B+5O59hvGZNhRi5/PTjOK/r7cf27dv/pFKAUnNsZjl+R4Zb/oI4gX9eaTjmFe6+keyV/8p16bagPzcOq7TMU1Lly93ArHI3OKsjX9aW4zybFbZhRqvUqVUvfLNITW4spZ9dLsCPeTpWmEmsd/roEKtYfcvV19xnYV1PzQmLvZ8ajhPLb/9+OEw1LFuYX/g6NU9gZIb3JKRaD2q6jsK03KP1AvlLc+Q4z2Dmss+stU45T5BTG1w8UY+uXmdrMFVTnqPX6JWXa93PpbStPVO5OWI1sdbP2Z6FUtlqlxnZMEF/qcspdfcWSx9eXI/ehe0v3uH7tctzv7DXpeZLe+Y4Q6ilTqln97hzWEOLUmDWer0pXe9ykxdbg/gz+/GKIbGty921nieXi+3nFRq1zpipZb6324P+2Im35u4s7I6Jdc+EaVN5tXhrxVhByxhGx/k4LdX/qG2h4n5vvsjv1c4PeGp/HR2+5BxU1uumt3TDkJoknvqsl/06fkoNwrE8Vj9P3B7099qhbzg4OamKPWr34RPL7Ze/46TzNm9vLWIOvvP/aBkmdOf+aunJWHUo5tV6HtNSj9CdvZm1DcG15XhDHRpmeE+N1EGtuYMdtWu3VcucghYrLKcb8z4CqXr21XNm3/e5oaypiY65NKlz5D7NXfvriSG3b2TfsDdV0J+SG+KzvwucmeC1zZH9ZR/XmT2QGkGqpaxmv8bmN7XOY3mDVeppqYGnpmXzbJqRzFLON4jNn4z9vX8v9n7u7/D9MO9UQ3CpNyi1zpZhwTP6v7tWlGtp2N+9pw5qmHalg1Dy2943bfNR+zpkf/X3tu/eVfaB1v5fafjavm6XWnlL+VzF+GpY3/5clAqqY+eq2PU5vPEMz4/75cJ1pQL+2PpqypD6fBW3Pqe/9fMzO3yV4GSV7bjD2fqyf22f/5v9cr1co0buAQcAd+oRn+WGY8fOdUfLlRvWVirDate86Yb3CDwA/ijNYwpbx2Ld4rlu+twE0NRyTw85mu064caNt0idF64cxZG6gUidm1YeLnlb0H9mDGu4/Gwn9KPesp1Py7UC8A/7Y0y5caepYD8XyIdd4bEu9f17qeVyefM3+4Q3iQ23uXvdpTJcUcZRzn+3Du+pmXCRW36/zJPuOngjVBBgXD1ax3IXttSY19Jye0+fr4E6teeT8Luf6ukrTeRNnVNiaUuNCbl0uYm8sbLnyji7x4f3XNmlAzCru54eERuK03M553ZYT808zB5zNXN5lholrizXrG57es9R+6f6hBeW/Xvh6/3/4eep9OHr1HKlvJlH7rg5ptxtH0j/upfDMa+zmrnswPU0AF9v6KA/nD3deseXGm8a+yw2fjW3XC7vXtsOrClsrNiff3L256rYMrGu6VIDRyxNqUEkPG/W5O1iDuN7aqz9yueIkbbt8eE9dzBmlZSjc0zgjLNj8Fs+O9oNn/o8d848kjcwlruHXa98jhgtphgq6A/HsKYmYBzJ15hVAIA6owWssxlx/z0e9IdjWFOfzWC28gIAhDxq95xR99vtz+kPW8xLXdVh639uvP3+/VKaXPr965a8RzzAAABHpIY5i3f+1hLbPunW5/S3ik1SM2YVAOAesRjHXMa/zRIHPj68BwCAecwS5PK3oYP+2PAeAACgzdBB/+cj0AcAgLOGD/oBoEbqB8IAGPwXeQGgxj7I3/+SuwmHAP/Q0j8orVMAdVKt+r95YbEnwe3TxN6r+RX3lkcZluanHZ2/Ftv2XF5nnh9+poy5bXa9g3to6QdgeqnAMffY5djjmWP/7//FAt/U5zXlO5oulz71g5dn9c5XsA/3EvQDQKVcYH90+R6/3llTptiPTl7tiXUCcYL+QTlBArzXb1hS6fVPj8D6l/dT158n1w1vIOgfxP5kG57cnQQB8lLnyTvOn/tzdU2L/T5Ar/ml+djr2HK1gX+ut+GqITelsu3X75oH1zCRdyA1E8AA+Ftpwu7VY8efGJveYzJu77zPrtO1Dq4l6B/E74TX80kLAG+xD/zD95/w1K/Jp4LnI9eXlm1IPRGpdp379wX/cA1BPwBLuCO4bhnCU/r8qkads63mrUN9NE7BHLbP5/P1ZR1HrHva8bmP/R1nvxxn392rZUhPrleg9Tn9Z1vCU3nlgvfUI0Rr8s691zrUtPZ3B3ITj2M3Kr430M+2bYL+0YQnasfmXvZ5nP1ynH13Lz/4BPBv27Z5eg8Aa9i3FBsXDvA3Y/oHs+/ifGNL1QgX6qNlqJ0QN5vaoQaje/LpWFet443nCACOEfQznBkDmSceg3eH2Hatsh17K27T29Q+sQbgrQzvGZCLFAAAPQn6ByXwBwCgF8N7Mt7Sfe4GA5hZ7lxtiA/APwT9gad+RfFJM21zywU8l7bnL1H21GP7asre+3nYd5W7x/JHXFXmUtqZvpsAjE3Qv/PWFqFZfgyspeel1PJXWvaJfdJj+2rKHktzxl3lblm+p6vKXFqXH+qrV6rjABjT//l8/vsrZS4Sn8/nzyNDRxza1Ov4lPJ5qh70WG9NHr23765yl9LdXWd7lBkA7iLo/y8X5j9m3xc9b+BGvBmsLVNNuju3r2e5Q9/v96/fuOjlyf2z354R6yEAc3l90O9iGndFAHWH3gH/aFoC55HcVe6e9XaEG6Lf9jhHAXDWq4N+F9O82QL/3sfzqtbjo1q2b6Syz1ju1rp0pu7VTDh/en8AMD8TeVlKGBytdmM36/bNWO7aMvfYlti6Pp8/Q+20+ANwlqC/UfgIvdjj9VyYn7H6Ezx6b99d++fO49Ir79oyh9//I+tOrUvrPgA9vXZ4z5EL9G+Z1BCEludwX2XlQGE/qTH2fs2yNfn8nl5091OdemxfruxX1Y07yx1b193HKixD7GlXLfUtZf8krdVuYAG4n5b+SrGLrta4e6WCnpr3U69j6Ud7ZGfL9uXKHqu/PdxZ7tRk16v1LnPt+wJ9AHp5bUt/L7kJeLGWwFxLZWrZ/fupddTm3cqNDQDA/AT9J+y73kOlVuZwHPA+uA4/23fv7wP71HK5vAEAeB/De07o8USNXECe6+avDeRnDPZnLHONVbZrle3YW3GbAGBP0P+w2NN/ei4325jgp8t71YTJp7erl1W2Y+/qbTIJF4ARGN5TafYhMjOXHQCAc7T0Nyg9pjM33n7/filNLv3+dUveWhoBAN5L0N+o5ZGIte+VAvKWR09e9VhGgJ6u7n28Mn/nVWBGgn4AHjFj8GyoJDArY/ofduQ5+qnn8wMAQIyg/wa9n65jCA8AAC0E/QAAsDhBf6X9kJrc0JrU0JvwvVjrf+z93K/+ptYXlrWm3AAjqjn/5c5nvdIAzM5E3kq/x1+Gj8vc/ypv7rGZuUdvpl6HP+oT+5GffVliP9hVU26AEeXOUTXnx15pAFYg6G9UemRmqaUo9SNfvS4y+5uNVP4uaMDoSsF3zXnMuQ7gD0F/Z6WLTKw1vve6/SAXMLNYz2RN+iNSvbUAqzGm/yJPjA29Ith3EQSekPrV8li6swT8wBu8NugvXUhCpcmw+5ai1LjR/XrDcfj7iWS/ZVPv5ybp5tKmyg0wmtoAvObG4POpmx/gfAiszPCeSrVj5GMXlZrn6qcuRi1pa5Y3th94m9oJwVr8gZW9tqUfgPVdOY8KYCavbunXqpNn3wBPCIfaxB6pGQbwuTSp30WJDQ1yzgNW9eqg//MR+KfYJ8CTSkMeax7nWfvIT+c64A0M7/kv3b5/CPgBANYi6P/UP/3hDQT8AADref3wnr2rfy13RLlxsQBX0tACcB9BfyAW9K58YRLkA0+48tyjxxLg3wT9FVw8AJjNyg1W9CPGeZd+4O4AAAuMSURBVA9BPwAswuNHaaXOvIegn1dLPb/7xwmQVuoUTzGsiSNiv3HBmgT9ADCx302lYI2z9g80UZ/WI+jPePt4yDd84XOPan3D9tOfOsUT1C168QjzdQn6A7rh/7AvAMZmOAZX+AX+6tZaBP07KvjfjPMDGJfzMlcS+K/HL/J+/jlxqth5vy//il1+seOuLnCGOgXAaAT9/+WCXGYfAcztbMPNig0/Kas2dPFerw/6tfC3WXWCz74OqA/0oE5xpaeuXW+qy2/aVt7h1UG/gP+YVQN/gJX9rnnO3/BOrw76Yc8NYJyb4+PsN2axH8qyvykIX+/TxNLvP8vdXIRpUq/DtKU0sfK0pjes5w83iWsR9MOOII3e1ClGEwvkfvV03xsQ9gzEhqyFaX5///6lAvDf52F+4esw7f6JMrGyxRopatLHyi/YZTWvfWTn0dbL8Nn1+3xmaxG941f37t4nR7cpdnKvyWP1Xy6crU6P5Gid4rhYC3XLPn9DfS8Fsq1zUY7ur1jgX6v1B/CO/mCewJ/VvDboPyK8IKRaSmJpj+R/tatOaE+fJFt/RjyWNvcY16e3j/G11inOO7rP3/J9zrWA323fULb/O5U215pfc/xa08OqDO+pFDs5vvniHbth2F9gj7bg9LLvns2Nz0xddGIXiDeN8xSgHtdSp+jjyD4f6Xz1Nq2NMo4P9KGl/6RYi0U4NjD8LNVysV8mzDMmNtSo5e9UfkeHxox4Uo71zNTevO1vGt5i5GM5k1Kdor/aff7GOp67vqTGtKfSx16nxsd/PuXrVzicKJZ3mF/qmIblyeVbW/5UnjAjQX8nqeB+//f+hBKeZHLzA0rdsqX1xvIOHZ2bUHMBTXW71zq6XK48vU/gqwRyLmysbOTzVe/zXCrv1Hu5v1vH9pfSl4bz7MWG1R5p+W8pk/MgqxL03ygMxktqT/y5lpSak33r+mJ55Vp2WspQu76U1A1Nj3Xm9o+LBIxvtPPVmeVWaWgA7iPoP+lIq3HtpKIjF4ywVb912aNqhtHcqaZ7eZ82N9wpzMfFlpLaOkU/Lft8tPPVDHrup1TvdSz/2uFCMzqyT2NDg1faJ1zLRN5KT47zKwUKrYFE7/xCsTGXd2qZnJcK5HMn49q8eacjdYpzzuzzp89XszhTb1MNKLX5z3zOvaJh72wevJeW/ga5FofcJKjws9RkpVSa1Amy1DISjlGMtRDEylnbtXxm3OZVzvSO1FyYeqyP9Z2pUxxzdp87NsDqXhv0Hx0Gk0rfOgnqyMSq2rLUptdi8Mebt51rqFP3s8/jUg97CN//vd5/tn8vlWf4XiyfVONSqrGp1AgVrqt2W0ppYrFBbv/lhoqlGgNrt7f1GJT2iSFBGN6zIF9oAH5Svc+pxqnSE3JiPdLhsMpwHeH/qXxy7+fKV7st+wA4FfynGsT2+6+mJz/c5pbtTe3PWLlK+yRXbt7ltS39KzJmGICUo8MfY3oHjbFAOKd0Y9KyrvCz3HK5dKUy1wTvZ6T2SancvMerg/6jQ3xGddd2rLTPWEPt0z2uGmN/JIDouV7d9tzt6npWE3zXTtTOfU963ryU9slV692vW+MfOa8f3qObq82VQcWv67HmeOzT9j5+V+TJdcJu8Np0Pb/7+278K/IvrTf1N5xV0+J+9/qPPHTizu/GE9ePq4J9DQlr2T6fz/ftB9SdcZ2rA/7Y+MTacvQuW01+vdbppHpOzfe3tT4dLUeqy//K4zty/clN7Py9V9NL0jIk4siEyLv0vtbUHvvcBM/w85o0sc9jacL3w+OdG+6S21e545nbltT2xNafW19se0r7pGZfp5atLXcubU1ZY0Y+v9Bm2zZB/57KnXb3vjkSQPUso6B/PkfrRjixLfX693fr+nPvx9YX+6wUGJTKnwtCrlZzk34kzdMNA0fzvvs89XYt9YZ/s7/WsW2b4T17vwvklUNHZhHug5m+9PvjFnsdHtPc8c7ltf8//DyXPkxTyoc6Z4fTxIbK/Or+FcN19gF+mH/4WU059uWPLZ9a16jOlnH07QO426sn8saUuhLfYqYgP5TqQk61joYBUiqvXAtq7PX+JjKVviYf7hOrK3es88hnR/N+y/ms9Vjmhmbs30/1yqR6ZGp7io54or7O5upjsDJ1az2C/goq/b16nGjuvhjmWiV/ZahtuXxLUHalqy/yR/IfJfCY+XzWug9rzwOxm+3wvVS6MG3p794E/mX2TTt1ak2CfoaSGn/8+Vxz4o4NqTgiFiAcSXO2HG8WBlp7qcCopgco5sj47Zbx53eY8aJ+deBcs97Wm/K79vOMx5MxqUvrEvQzjFQr2l7v4G3kk9vIZRtFy01hLLDLBXOp4Rq5cuTyrylXqmU5VY7UnJBwG2Lbs0rdKh2f2HHPDf8rBfW9ehh6NmgYEkgv6tDaBP0MIRU0xfQM3nJjcFMBV66LP1aGo/k48Za17qPa1vvU617lKC2fCl6Prrd1e0ZQG3y03ljVLlMqy9ng6Oqey6vXxRqONFQwL4/s5NVSPQRwh7fUt5ab9FKamvH5qTxqW95/y+Ym95bei63zqXkd5gmR8obzD//YNs/p5+UE/TxllIm9XMf5BBjFtm2G9/BuZ7v94Sh1bW0CfmA0gn5ez4UZ6MWcHGBUfpEXgNe5apx77KljACMQ9AMAwOIE/QBcYtu2qt8S2KdJvQ7fq80/tVyuHAArEvQDcInYD4PlfiQs9jr8ob3Uj5ml8s8tV/q9DYCVmMgLwKXO/DhY6of0avOvDeQF+8DqBP0ADC/8Bevey5l8C6zO8B4A+C8t/sCq/CIvAJcIf/huP6Y+Ni4/pTZNKv9wudz6XQ+BFW3bJugHAICVbdtmeA8AAKxO0A8AAIsT9AMAwOIE/QAAsDhBPwAALE7QDwAAixP0AwDA4gT9AACwOEE/AAAsTtAPAACLE/QDAMDiBP0AALA4QT8AACxO0A8AAIsT9AMAwOIE/QAAsDhBPwAALE7QDwAAixP0AwDA4gT9AACwOEE/AAAsTtAPAACLE/QDAMDiBP0AALA4QT8AACxO0A8AAIsT9AMAwOIE/QAAsDhBPwAALE7QDwAAi+sS9G/b9r9/Ne+HaWLpY3kdKUNsHaV8Wpct5QkAAE/6z9kMtm37fL/ff/2dej9cNpdP7HVLGWLpSvm0fibgBwBgdMMM74kF6TWflT7f3wCU8jmybGueAABwt8eC/lRrfOmzM/lesRwAAIzukaD/qgD76FAbAT8AACu7Pei/MsD+fr//m08wQnkAAGAEpyfyHhF7Qs6Tgfdo5QEAgJ5uD/pjT/CpefLOETV5pcoj8AcAYBWng/5wOM3+aTex94/45VP7KM7cBOFcPkfKcCZPAAC4w/b5fL6CVQAAWNO2beM8px8AALhGt6D/yK/Z/j77/cu9d7ZsV/yibks5e25PL6OVBwCAa3QJ+kvj2XOP0Uz94u3v8Zs9nPm135p8a/K4cgjV0eDdsC4AgHcYbniPCbEAANDX6af3xIL03NN8cgF97vNfnr/P93+nnqiTetJPLI9UuXN5laSWjb1fWvf+UaKxNLHtyuVVs529nr4EAMCzurf0/4LPI4/EzAX84a/t7oPV/fuxtGE+qQA3LHcur9rtCZeNvb9/r7SNqTRh2lJepe08ehwBABjPpT/O1RIw5noCauYE7LWkDZfbB7pHgv39umLLHgmie5SntP5YvgJ/AIA13P6LvDmpwD81dCWXz5F17/MPy3K0pf/Isnfm+RObSL1fj8AfAGBel07kPRKY9mjNPrL+nsHtzI/C3A/v+XwE+wAAK+jyi7w1E2lTQ3dyk0pT74XCseulCbqloDw1mbX0WanMqUm0sTLWvBfmWbtcrBw1eQAAMJ9t264J+o+mAQAA+tq2rc/wnlLruYAfAACe021Mfy6oF/ADAMBzhvtFXgAAoC9BPwAALG77fD7G3gAAwML+H4KWGlfv9veDAAAAAElFTkSuQmCC')
