# Supplementary material for: Identification and functional analysis of non-coding regulatory small RNA FenSr3 in Bacillus amyloliquefaciens LPB-18
Source: PeerJ. 2023 May 15;11:e15236. doi: 10.7717/peerj.15236 (PMC10194069; doi:10.7717/peerj.15236)
Supplement: Supplemental Information 4 [file peerj-11-15236-s004.zip › KO/CK-vs-T1_map/map00472.js]

getPicJson('data:image/png;base64,iVBORw0KGgoAAAANSUhEUgAAAlIAAAHTCAYAAADs2/aTAAAACXBIWXMAAAsTAAALEwEAmpwYAAAgAElEQVR4nO3d2Y7kqKIFUPvq/P8vx31oudvlAgx4YlhLKlVmpOdxB2C8LsvyWwAAKPa/ZVmW30+WAgAosa7r8n9fLwQAQK8EKQCASoIUAEAlQQoAoJIgBQBQSZACAKgkSAEAVBKkAAAqCVIAAJUEKQCASoIUAEAlQQoAoJIgBQBQSZACAKgkSAEAVBKkAAAqCVIAAJUEKQCASoIUAEAlQQoAoJIgBQBQSZACAKgkSAEAVBKkAAAqCVIAAJUEKQCASoIUAEAlQQoAoJIgBQBQSZACAKgkSAEAVBKkAAAqCVIAAJUEKQCASoIUAEAlQQoAoJIgBQBQSZACAKgkSAEAVBKkAAAqCVIAAJUEKQCASoIUAECl/329AGfWdf16EQC68fv9vl4EmIoSKQCASs2XSG18ywKIU3oP31AiBQBQSZACAKgkSAEAVBKkAAAqCVIAAJUEKQCASoIUAEClbvqROhPrQ6Wm/6l1Xf8ar3T6++F/v99f0wz9PTa92LCl46bcvZ1ql+VsOe7az8fpxPbN2TA1+ys1j9Q4OdN+61iILd+V+Z1tk+O0c87R3GVLbeOz8c/2T2p/5kwTaNswJVLbhef3+/3x765O6kqmv108U8Psp7f//2zeV8aNrcOdri7L2f66Yz8f90/sRpczzNkyhv7fDxfaJmfjlMwjNu7VY6F02Nz5pbZJ7jKVnp+p/Z8zr9h0a4OREAV9GSZIxdTeZGsDWOibcsmF8Urwqx235sJ9tp2uLEvNuLnjhfbPlfnevc3vuom+dSychZWS+eVukyvn6N37P6VkPrnbC2jP8EFqWZ65SNYsQ+5wb4WQJ7fJm+txxzxrtXBshbR0LLQwv68IRzC+YdpI3WH/rXC7EYW+De89caGMzfuuca/exHK2U+6ytCx3Xz+5nlf21RvHQu587ppfzTn6ln14PasW7Pm8AP4kSBXaLn4lF8KathJPhqn9Ojyt55tGyb5+aj1D0yvZb18cC18fe7GqwDcc1y83XPZ4fgD/mKJq72hd13//lfxtr6TqJKfx6tV51Ix75eKdu51yl+UJJcuYkrv8PVfzvX0jf+vY+0qqsTswlilKpI7f+GLf8ks+f8sXbY1SardTybLUbvOc/fy0Vm+eTy/XGyWPLZyjqXmVLEfPJbXAn4YvkXryYhW6Ob319M/d475VzZezHHeEqNQy1Dw1VVMC2Zo3joWa/fdm8Lzy1FzuMCWEKejfuizLr+UTObetQewCVtoAdj987jRDy3jWUPk4z7N2VPsLbu24qYv8G9spZ1me3M+p6cTWJ6chc+n+ik0vZxnO9n0Lx0JpO6icbVJ67KWmHxovd5qp5Qlt25zlzzlOcpS0ywLusa7rOEEKYGaulfC+dV3Hr9oDAHiKIAUAUEmQAgCoJEgBAFTqph+pFvvmAQDmpkQKAKBS8yVSHuUFAFqlRAoAoJIgBQBQSZACAKgkSAEAVBKkAAAqCVIAAJUEKQCASoIUAEAlQQoAoJIgBQBQSZACAKgkSAEAVBKkAAAqCVIAAJUEKQCASoIUAEAlQQoAoJIgBQBQSZACAKgkSAEAVBKkAAAqCVIAAJUEKQCASoIUAEAlQQoAoJIgBQBQSZACAKgkSAEAVBKkAAAqCVIAAJUEKQCASoIUAEAlQQoAoJIgBQBQSZACAKgkSAEAVBKkAAAqCVIAAJUEKQCASoIUAEAlQQoAoJIgBQBQSZACAKgkSAEAVBKkAAAqCVIAAJUEKQCASoIUAEAlQQoAoJIgBQBQSZACAKgkSAEAVBKkAAAqCVIAAJUEKQCASoIUAEAlQQoAoJIgBQBQSZDi1Lqu//7LHf7q/ACgB//7egFo27quy+/3i/7+hKenDwB3USJFUmmo2YKWUiUAZqBEitds4WoLWltIO/68HyY0/H647e/MR1inF65RYxOkeEQo/GyfHUut9sOGPt8PHwtVLlRzEKDpkeN2bIIU2XIDy1lJwTFcnRnpwhPaNiOt35MEZnrli9/YBCmy5FSthS4Qb140Wv/Wty9p23/mwpoW2m7Qq2OpO/3T2JxTsTZM279WtLhMm9iF87hdCWtxn0Itx/NY1mVZfnYqMblVUbESqv1nsd9znvJLDd/D8XtW6qRUKsx2YWSO7/6t6ypIwRsEqXK2CTNwnPdtXVdVewAAtQQpimjLUy+27WxTgH4JUmTr6Yb/1rLmzifWqNzTO2E9Vne88Y7JK/M4e1/mV+d3yXs8U9OArwhS8JJ9mNrfPHoLDDzj6T7VzsZ98zi8+2ER5xBfEqTIklNCcAwI+89iP+cMG/p7aPj956HPcsaNLVtsGmfzOdp30dBqVw2U845Jajlu+qdDTk7lhqhQ772xbg9Sw4bewxf6LPYKmbN3+aXGjS1bahqp+cS21bYtGN+x247UjTP1jslQ9x+p91CePSW6Hyb2+3E6uV2ahNbpOO3QOZKzLqluVFLLDk9RIkXSHW1VQhf7s+FjyxK7UOfMv2bcnGnkLCNzCIWJ2JeC7fNjyWRo+P3nqWFiX2D2QsPEvtjEpn1cjtD/Z+sRC1GpdUktQ+zv8DQlUpwKVXHtvXXRqp1P6NvwU9PIKbkLTZP+nR1bpfu6ts3U3ctxnHYqqISO6StfoELrkrsMzi3eIkiRdFb0niNWbXY2fO3fW9DDMnKPnCqqvVhJ0F2eOu5i1YClJc418zxbhty/wxNU7XGLfdVXqvRmH6qOw4amdbxYx9pa7Kd//PlYLXf8OWfZQtNIzafk2zVzeavE5O5j68twcjzvtD+kJV4RQ1NGLslJNTDmT70cB6GGzWcNss+G2Uv9LTRMTmnXXcscmm5uo/DQzznrcrZcez0cP8vSz7FO2Lp61x6NGfmi0vsF/22jHguhwDHCeo6yHm+z3fq2rt61R0NC1WajSK3TiOvLXIQBZqaxOc1wIWYGsaqzHmmTBNpIwSd8g89jOzEyx3f/VO0BTctpbA09EqLGIUgBzROmGIkQNRZBCmja8TUh0DMhajwamwNdiIUpNyVa9tUrtXiPIAV0o+bdcvAlwWl8ghTQtZIX6EItXT0Qo40UMBylVDxBWz1CBClgSG563EXpJimCFDAUNz3gTYIUAEQcg7mSTo4EKWAYbnrA2zy1R5d6vjnub/SjrAfMZAvozgGWRZCiYz1exEbpULKnAOimR63tOO/peOd9ghQwBDc97nYM3wI5IYIUMAQ3PeALGpsDQAbBnBBBiqGUVOukhs2ZTmiYdV3//XfFW+txtrx3rAvAyFTtMYwWQtTxibyab7BvhqjU8qoaAzinRIph3HXTz5lOaJg353/HdFJ/F6Lgb0pnCRGkmM4oIeGp9dimq1oP4JwgxVSEqLLp6xkcIE2QYhpvhqgn5/XEtEOvVundCOsAtE9jc6ZyLF15I5Q84c71GKWUDuALghTTeKPDxv00nwood67HG8sLMDJVewwj9oqQ0u4McqYTGmb/2ZV2RW+tR2x59w3New5X2nYBb1AixTBiN/ycz3PaB50N83S3BXevR2p5ew1PAG9TIgUAUEmQAgCopGqPbo3SBmaU9QCYkSBFl0ZpwzPKesAMnK+EqNoDAKgkSAEAVBKkACCD9oyECFIAAJUEKQCASoIUMCRPWAFvEKQAACoJUgAAlQQpYEiesALesC7L8tOWAJ51dlN3Dl5nG3O33GNqP1zJcbau66XjMmf8q/MgbV1Xr4gBxhG7YSidolbOMfX7/T4JLDnzE6Kep2oPGMJ2M4O7xI6pO0LTNg3HbP8EKXhB6qLrG+OzVG3Qm3Vd/w1Y+/9D/2LDhz4PDXP8G+UEKWAYvuFzt6ePqdD0922v9tWG2+f7n2PD7z9PDbOftnOnjjZSk9h/Kw81jAydQLnf4mPT3qaR2yCyZL49ljKkLpg8o8fjhLbdeUzd/YBEbZspAeoaQWoCx6CzP5GO30ZCfzubdmz4/bei1LRK5+ukB3oR++J6vMalrnuxUqa7+LJxjSA1mTdPmNx5zXQSP31BxDbmfrXH1F2lV2+VrCrBraON1OCePDGO007Vsd9V/+5EB1oTaxCeqkY7luan/t+un6lG6KFp5gyzn7Zrax0lUvwht61S7KR7sjTAiU4uDWe529kXxZLpnH12Vu13di0sbSvlunqNIDWx0MmYanyeGi82jdITNPUtbpSTfZT1aJ3tzN0cU4QIUpO649UEtdOLlXqVNjLv8Qm4K09HkqeFbXznMjzxJeKuDiWPRj2Wrz7VXDJ8yLE0bNTt3Cvv2hvc2dMhOU/05c7jbPzcJ/dynxbs7bgNXVCfbhRdc/G9K6CetRF5ouTxi22cWpaa86lkml9paTs/rWZdZwqZs1vXVWPz0R2/yYQaHx4/P457bOSYEmtoeRaiYss0SjuX2IU3pyr1im36JSFq6w5j3y3GlXlv0w19nhqn1FfbeDYzbefSdR3pmkU+VXuTSfVTcvb5WUPL2ptgTt8pueO0rGY933T2AEEP27z1bbyXKunYPj8+tbUNE/pb7EGPnGmW7uOetvNVOes62jpTRpCawB03wivj147by817JqGb8P734zf1UAA4Ti81TqzKePtb62I32FBVdum22JcYh8YvmWasep77jBq2HC+C1PBC1XfLcv547VFJW6macWvnybuON95lWYI34pzSjpxxjsOUtqX7Wmydz0puStbrGKxqptn6dmxdTrXmqNu4py82T9FGanD7i2yq3csdJ0ELJ9Jb3/pq5pMqnehNrM3IlWnkDpNqh9LLNt4HqpanmZpXyec9K1nXt7Z/S662pRyBIDWp2Q/8t6Uap+7//qaShwhasv9CcPx8WdraxrWe2Cd3TXOk7Xymdl1jx+jIZr6nqNrjr4tC6vdY1Upp+5bU9Pd/K12e1HKlxo0tW2oaqfmE7Kurjp+/LVQtdlYF15rUOny9jWONkGPVcPuqy/1wsWMt1PasZprHYY8/x7Synd9wdV1H3CYxs7az04/UBGIHdk7j1JKglBo+FlxSgad0+rF1urJsNdNu6XyKfUNMLWPqhnEMm6nfQ5/njpMzfkvbGfhPa9fBJ63rqkSKP6VubPsTo7Z9S83wNWFg+3vtuDnT2Csp0n4zCNTM46xUreT30Oe54+SOHyJsvWOm7TzTulJGkOIPoZKbr9VeuO5Yl9xpuLgC/GO2Kj6NzSfV4kF+FnZaCXYpJevQw/r0yDZ+x0zbeaZ1pZw2UoPLqdoqabOSau9SOnysTVJs+UIlQ2ftZ2rXJbZ9zuZzdi7N0Dj3a7bxO2bazjOt611a/LL+hHVdBSnaMMNJd7W9Fuds43fMtJ1nWtc7zXBNX5Z/1lPVHgBAJUGKz8X63AGA1glSfG7rTHDkYuBUSBQg72Ebv2Om7TzTulJPkAIAqKQfKXjBsbRtloaYb7KN3zHTdp5pXamnRAoAoJIgBQBQSZACAKgkSAEAVBKkAAAqCVIAAJUEKQCASoIUAEAlQQoAoJIgBQBQSZACAKgkSAEAVBKkAAAqCVIAAJX+9/UCQKvWde12+r/f77FpA/AfQQoSegwkTwfAOwmrQO8EKeBTPQaSnsIq8CxtpAAAKglSAACVVO3BBfsqnrMqqnVdg8PkTqNkXgC8Q5CCSrFgFBs2ZxqpsDVzeMoJkTnb6GwYYRUoJUjBBVcDTsm4s4ap3ICUM52S+cy6vYEy2khBpd/vt/x+v+IbdM1wufMa1dl652xfoQh4ghIpuGgLOFeq5HIDUmpeo9rWdbb1pt6TXzie/jLjGO+PIAUPKbnxCwvnZgyR1OvxOJm1xLl3ghQ86HhhFATaNXPVKVBPkIKLYuHo+NkdIUoQe5aSQaCUIAUVUo/JlzyGfywBCT015pH8f7wVboQooIQgBRVSN9rUk3fHn3OmM/NNPTewbsOlujA4G2b7+8zbezb6J+MOghTQrNzAWhJeY8O4wc1F/2TcRT9SAExJ/2TcQYkUJHiKC8bkwQLuIkhBxJMXVxfv/wirfEn/ZFwlSAGfEVYZnf7JxidIAUE9X/yPjXt7JQiOQTXi2AQpIKrHi34oOI2yHtxP/2Rc5ak9AKayruu//0L9kx1/Dr3qKXeY2HwYhxIpAKaifzLupEQKAKCSIAUU21eNpIbJmU7NMDnzzzHKegDfUbUHFHnr1RqxYe565cYo60GYcMpbBCmg2NlNP6fvnLuGueLL9RCanvPUthV2CVG1BxT5/X5DdDI4ynoA3xKkgCqjhJBR1gP4hiAF8DFVRtAvbaQAPtRiiFJCB/mUSAFVWgwANb5cj/28WwovI+xXeIsgBWR789UasWG2Nk1XXr3RwnocXyHSK6GL2anag4/0WKLz5qs1coep0cJ69Lbv93pedribIAUfCFXnuDnRktjTjI5T+JMgBR869mx9/AzelqpmdGzC3wQpaESLpVQ9t93ZG2U9nhQ77gR8SBOkoDGhm9jx87eXo2ejrMcTco8v2xDiBCloWCuhinGUvvPPsQZpghR0QnULVwji8AxBiiwlF+Grj/X32C3A21psT0V7HB/wPEGKU28HGxf8fKr+CHEswHsEKbLkhqltOKVK7xOq5mafwzcEKU7tq5GuVtlt0zu+Y+xYVbXvDDAUzNw00myrOdi38D3v2iNbrKfj3GGPwWn/rrNQ4+nQ8Pvft3/6CEo7bivbq3/7/bjtW+AbSqS43dmNOuc9ZbHhuUYj9X7ZZ9AmQYoqoYt6qOrvzbZSbjT5VP31Q1cX0DZBimz7UNTiRb3FZeqBUNUe+wH6IUiRlHtBP7ZfCn0WGyZU3XT8OdZe6my5KKPTz+84pqFP67IsPyctENPrDb6XLjh63b4z6uWYasEs22pdVyVSQJqqv/vZjjAOQYpTLvpsWg5VoadFW13GFpaFcz0cU3xPkCIp1BFmDxePt5azl+3xBO2p8rjxwtgEKZJc+MnRQv9Uqc5Z314W4QnmIUhxm1jfUtvvoZ9zhj1OPzZ87GnBknFj65GaRmo+s2m56u8Ns+//0bQUzmmXIMUtYlWAodB0Nmysu4PjZ6HXzOw/j3WxkBo3tmypaaTmM7NZQtXI6wacE6TIVhsOQgHlbPjY/EuGP86/Ztycaex5j13Y1VCVe/yE9tMT4UZ4msdbxxT9EqTIklv99aTa+cQ6/XxiGi6w50obqYeqUL+i6g44EqQ4FavWKh0/90Z4NlwLN9QzsfcO9uqp7V3aSD1n38fa2NVqtfTJ8fSeu48pxiJIkbQvDUg5a0C+n15s2NC0tr+FPst55UyonVbN62dC00jNJ3ax7fEi/MYNu6S0840g3Wp4Omp52WJ6DoAQ4hUxNKWH0qZava7bl8t9pRq1Zrl7KnVwPL2rp2OjBb3u51Lr6hUxQKfOLtQlDdlLx2E+jg1ipgtSoW+4pRdcJ1Sds+2X6pdpz/5ik9sWLTVMaeN35nPlOsT4pgpSoYvksd+i2DjcJ3YTi93sZtpfJcXhsWFzSlh6KIXJ3Zeh4B07ZmJ/H0lJw/3UcFceAOjh+MpVch262s3K1eqwnPFnqXJ70zRBKvZNc7u4ph7v5zmx/TLj/ipZh9iwoe0S2rZnw7TgrvZNIx8zR7n7tvTJ2JzQXjpuD0qPqdjTyW9tg5x59LovWvZ/Xy/Am3KepNpODt4V2u6z7a87LnCzX0hnO2aOSvbtlYb8NfPr1R1P4B6f+g0JPTVMH6YpkbqTA/05T3xzG21/5V5w7yzmH20bnhlhfVP7NtRdSM10riwb+fYlY2fn/7EKO1b1HRvmOBznBKmDVCPn4zCUeWKb9rS/7rh53Bl8SpanlW2Ykrs+PR0zKanlL9kWX7Q57GH7Lss3gS+0T45VicdwFAtKx+FDAeo4TGzaxE1VtZdqV3K0HXQ8K7Wd7a8/lVzUjhfN2mF645j5x137dsRjpFTJMXXHvO4M+LVV/SNXfz9hmhKpswanuW0ruMfZCW5/hR3XyTfG/zhmuFvtMZWyP8ZSJT9nVbNPVr+5ppSZJkgty58nxfHz3PGpV/Ntyv76z1dPAvXEMVPGMXTu6jG1LH9u5zu291v7zfGRxyti4CU5j5xvjt9+Y8Xvx2+0qYt9zjA1y803YqUYe2f7PxbOc6ZznF+sZG+mLwCpBuA548S2a+kwx3mflbSG2k6dLfeZkffz3rqughS8pdcLS6/LPbpe90uPy93aU22h5Wltm7a4TE9Y13Wuxub0KdbwUYNIYhwbwFumaiMFAFfsA/pXpS5nVbS8S5CiabGLVgsXsxpKSZ7X67FRw/E0r5GP6940F6RKGuRunjygjnXho1+YeY7j5ns1jYFj49buz9TDA7HphsZxPL0v1sTAvphbU22kcr5d7R8hfaOzOBev75S0i/LNnGWJHzOb0PUj5xqy3SzvuO7kPt0WGwdoS1NBysUC+EIqGMVKHGbv8Rv4R1NB6qqttGK7uO1/j32+/R76PDb90M+x4YDx5VxfQsMd/74fLjXt0HiuO89KbVvbfW7dBqn9xerYY2zo/2Mbp1BHhmfF9vtvpbGOEPfTcXLVq9l2tvfcvrzR5Vxf9sPtfz7rFNN1B9rWXGPzXLmNQ8/aOF2tTkw1GgXmcsf1JWcc1533zdRDO2WaD1KlfWXsS5e+knptgxMvT+5F6+t9TTvuutH1er72tKwwkuaDVM8Xh2MxP9CmUBOBTezLWashvtXlglE19a69nG+Cud8WjxeT43ih6Zx9FvPECx/5kxIpSsXCT8jVfqTOri+xNpeh60ZqnJzxnQ/36ylIt2KW7bOuA7+0eJadOAtBilKODe4iSJWbZfus66AvLZ5lBwIA32qqjdTVRp6xou03irwVqwNv6/lJPddKRtFMkAq1aSo90WLDv9G3SslrJgDu0uM1pecACEfNVO31eDEAAObWTIlUidTTdaHfj69b2A+XM72zJ26O00stz75USnUgAPStmRKpXKG+mUKvRzi+SiE2XOzVMKG+ZI79zJy94iE0vdSyAAB9abJEKrct0T6c5PQPU9PmKrUssb/lhiMBai4972+lpn0raZ+Z6mpkc7WfPxhJc0HqrCPNs3HealSe2xloanlcaObT4z7vOQBStv9iw+Y8DHTHA0PQo6aq9mLth2KvWXn6An98w/qT86GOqlFC3MT/c8d2KKkhgNk0UyK1b7OUEmt3FGpQvv0caosUGzdWknR8F1es5CwUvs7aabkAAV/L/eKYE1IFWWbSTJAqOeli7ZJq53E2vZpp5yyjC809cqpbmYdjoVzuNtP2E/7WVNVeL1yo29NzFd+6rv/+yx029ffaefW6/facm+VKtlnOk8aeRmY2zZRI9UBVXNt6LJkqaaCb85BD7bxGuOn1tu9bkmrKAKQJUgVcWNrXW9uzq4+kH6dV+5RozyUIPe3vFp09fQekCVIMZ6RSlmX5uxHwFze5lrelm35a6K0Kod9j44ZCdmg6qWF6JlhyRpBiWK1d/K6EkdCTn29qbVuSr+Qhm+Pnsbc3hIZ3jDArjc2hEamAdPdNyrdsOOc8IYcgBQ1484Lt5gBwH1V78LE3q+2+riLkfi23X+vVLA8w9PzWjpb2jSAFH0r16H/WK/9+mOO0Uo2BU31ICVd9sa/uNUuA2utxXVv78iBIwYdyGvGmhisZJndes2jtYsz3ZjwPuE6QAqYyY6kD8BxBCpjCiAGq51K1kfYDcxOk4EU93/h6NnLbrx7Xy3nQtpLz5a7XWoV62I/9rTWCFLyk9YvBqEYOUXC3kpB79QXqqQdnejpn9SMFACzLct8Xvpx3g6b0VGopSAHD6u2bLfTiyXMr1O1LywQpgMHcUT2zruu//3I+T02Dsbz1BaWXMKWNFDCkWUuj7gpRsU5dY+1azqbBGJ7Yr70fK0qkAAbSwg2p9xsjacdSySulRiMcK4IUwISeuoHtS696qJahzNZ+afu3fVYj9Iqr2N9bJkgBTOatl2P30saF/8RKmXLbxOVOZ///cbztXw8halm0kQKYSs4NKhaAcoNRLzdA/pbzXs/Y53e8+7PHY0eQAphMqJTgeAOLdY7Ya6eJ8BRBCmAioVdxlD55J0TBfwQpgIHs257kdlVwHCb2gufUi59j7aIErrZpw3adIAUwkDvauNS0X8lpH0Nb3njgYAae2gMAqCRIAQBUUrUH0DFtXOBbghRAp2ZpgwItU7UHAFBJkAIAqCRIAQBUEqQAACoJUgAAlQQpAIBKghQAQCX9SAFDCHVM6eW5wNOUSAEAVBKkgCGkSpyURgFPEaQAACoJUgAAlQQpYBihKjzVesCTBCkAgEq6PwCG8vv9/u32YOTSqFB3D70Yeb8wH0EKoFM9BpKeAyCEqNqjC/tSBjjTY8CgH+u6Osb4lyAFDMmNDniDqj26sZVKuUGSEiq5zD1mZmhbxTWuQRwJUsAwQkFoXdfkzW+0KuOS9wueBcez0JCal8DBLAQpujLLE1mUix0X2zFzvLGPFqCW5e/wchYgc0NS6bxG3bbL4rrD3wQpunO8WLuwsYkdC/sAPuJNflNShXk27NkDHmfvNhxlO7vOcEaQolsjf/vlWyMfU1uI+jIg9LR9BSjOCFJ0z4WOZcm/OecE8B6OqSth5FgN9/b69rB9IZfuD4BhxMJF7Em+kW/oqYB093prWM7MBClgCLGSprMqrC1QjRQE3gw2QhSzE6SAYezD1PZv/3nO+L2Hgjefnhv9ST3IIUgBQ9mHoRGCUYn9k4mpkrl90Ix1CRF7yvH4eWpewhUz0NgcYBBnXRKcDVcyTO68YHRKpAAAKimRgotqXsmRO/yTy3K3UKPjYxslDZOB0QhScMHVV3LcGSy+DimheR97uBai7qUNEnxPkIILrr6SYwsao4Qp3mM/QxsEKWjE8amq48/b7zG51WexUozQa0NSv4cefU+9BzG1frEnx4QFoHUam0MjjqFhHzK2fzlVOanh9tPbho09qbUfNtbWKRaYQssbms9xOjXrC/AlQQpucke12t1VfXcsS+z1KrnTuPJ3gNap2oMbvF09lTv943CxUuMDQocAAARfSURBVKTYuK30Wq26D2iVIAUXHQNHqDftWElT7Km/s1Kps/AU6zSxldKuUj0uMzCHdVmWn4sU1Cmt9kr1I3WlsXltX1axUrTQvI9ify9t21TbuP5Mr6ERRjDL+beuqyAFMynp96p3I68btG6W829dV43NAQBqaSMFE9HTOMC9lEhBI958Mi7UIB6AcoIUAEAlQQou2HdYGeq88vjZcfj956HPcsbd/y1n/mfzASCfIAUXhPqPCr3uJPcVK6nplb5WJTWN1HwAyKexOdwgp3+nnOH3f68dN2caewIUQD1BCh5U26D7jtez5E5Do3OAeqr24AZnYaeHUp8elhGgNXo2h4ti7Z22v+0/O/bhFHstzHHYo9zXqqRe+3Kcz2jXgVl6VoYWzXL+eUUM3GCWC0Zv7Bf4ziznn1fEAABcIEjBBbF+nQCYg6f24IIZiq4BiFMiBQBQSZACAKgkSAEAVBKkgCF5fyB8Y5auDzaCFABAJUEKGJZSKXjXbKVRyyJIAYMTpuAdM4aoZRGkgAkIU/CsWUPUsuiQE5hE7MXSQD3nlCAFTGS72CudgnvMHKA2ghQwHRd/4C7aSAEAVBKkAAAqCVIAAJUEKQCASoIUAEAlQQoAoJIgBQBQSZACAKh0S4ec+16C9x3dxT4/jhvrbTj0+VlHeqHu6rd5pKaTWof9cuSOBwCM73KQOoaLfWiJBZL9Z6nppKafsyw5y3k2XmhZc6YJAIyvmaq9WADJDSaxELN9fjUoCUgAwNFnQaq2ZCk1/LquVS8j3YJW6bj7cZRGAcB8PglST4SOfclT7Zvdr4QpIQoA5vN6kLoSOlLj1pRg3SHUkB0AmMNnJVL7aricEHJX+HkiRC1LXWkWANC314PUVv22bwCe83RfrIuElLMn9VLDq64DAM5c7v4g1j/TWb9NuXJKrXLmFZtO7jKGGpXftY4AQJ/WZVl+AgAAQJl1XdvpRwoAoDe3BalU1dvZ3479P4U+u7pssWldmUfJct65PndpbXkAoDe3BKmzhtmpJ9piPYfn9Eae62zZrk43ZxpPVp9e6TcLAKjXXNWep+UAgF7c/tLi7bPN8Qm3syfjUq+N2U9v/3vshcepd++lphmbT6nYuKHPz+Z97PjzOEysa4fYtHLW0xOJAJB2e4lU7kuCY+OdTTMUJELvvAtVJ8bCSGy5r7x2JjZu6PP9Z2frGBvmOOzZtM7Ws3Y/AsBMLpdIpZTchFMlVjltrPZKhj2Od+wo9O739tUEkzt7Tz8r8Tt+JkwBQNyjQapULEyV9mx+JazEqgxrS6Rqxn1zmptQY//9fIQpAPjbo43Na272d76zrvR1Mtv835xva449wAtQABB3S8/mOY29Y9V2qYbPsc+Ojm2BzhqRnwWdWIPrs7+dLXPqlTK12yFnfUOfxX5PTQMA+M+6rs8EqdphAAB6cdsrYs5KeYQoAGBEt7WRSgUlIQoAGFFzPZsDAPRCkAIAqLQuy6LeDQCgwv8DvzqHpt4dEyUAAAAASUVORK5CYII=')
