# Supplementary material for: Identification and functional analysis of non-coding regulatory small RNA FenSr3 in Bacillus amyloliquefaciens LPB-18
Source: PeerJ. 2023 May 15;11:e15236. doi: 10.7717/peerj.15236 (PMC10194069; doi:10.7717/peerj.15236)
Supplement: Supplemental Information 4 [file peerj-11-15236-s004.zip › KO/CK-vs-T1_map/map00473.js]

getPicJson('data:image/png;base64,iVBORw0KGgoAAAANSUhEUgAAAj0AAAHwCAYAAABND972AAAACXBIWXMAAAsTAAALEwEAmpwYAAAgAElEQVR4nO3d6bKkKIAGUJ3o93/lnB89TlsUILiynBNxo+rmVSRdvwQ012VZfgsAwOD+WZZl+f3kHgBgXOu6Lv/zdSUAAN4g9AAAUxB6AIApCD0AwBSEHgBgCkIPADAFoQcAmILQAwBMQegBAKYg9AAAUxB6AIApCD0AwBSEHgBgCkIPADAFoQcAmILQAwBMQegBAKYg9AAAUxB6AIApCD0AwBSEHgBgCkIPADAFoQcAmILQAwBMQegBAKYg9AAAUxB6AIApCD0AwBSEHgBgCkIPADAFoQcAmILQAwBMQegBAKYg9AAAUxB6AIApCD0AwBSEHgBgCkIPADAFoQcAmILQAwBMQegBAKYg9AAAUxB6AIAp/PN1BY6s6/p1FaB5v9/v6yoANE9LDwAwheZbejY+ycLftIQClNPSAwBMQegBAKYg9AAAUxB6AIApCD0AwBSEHgBgCkIPADCFbp7TcyT1vJIzz/dZ1/Wv+fbll5SZKyM2f1h+6vejeXNK6300fe3yctPH1lFu3dfWbT9d7XvLzbvV80qZALxrmJae7WLy+/3++Lnr4W378q+WUVJ+6t+jeVPr4Y46xqYtXV5s2to6HW3XLYikpqtdl6lyz4YYgQfgW8OEnpTa4BP7BF/rqIyrZZ9Re8E9ChY1y0tNn2rlOfMeU/W6M/juyyxdTun6AuB5w4eeZXnmwnfFlfqcCXFvamk9P0mQAejPFKGn1P5T+R0tDrkyng4+67peDiA1dby6vJL1ti3j7WC11edoua2FawD+NMxA5h7tB8TePW/JIOJaby8vtYyS+jy17NyA8pCuLYC2TBl6cgNR77ho15TxZPDZpnnTleX10EqyDz8CDUBfpgg94QUqddt3zeuxac6W8eYYn7PlP3mBv7Lun65DbT3eWF8AnDP8mJ6vLti1nroVfu+uMTc187zlyt1TpdPUEHwA2rMuy/Jr+eRcOobiysMJSx5Il5N7dktNvfYXyqOHFabmrXkQYEzufdSO28l1HabeZ2za0vJj85WWmatP7kGEtevr7mOtZowRwMzWdR0n9MCMHB8AZdZ1Hb97CwBgWSYY0wMAsCxCDwAwCaEHAJhCN8/p6eHBdQBAu7T0AABTaL6lx624AMAdtPQAAFMQegCAKQg9AMAUhB4AYApCDwAwBaEHAJiC0AMATEHoAQCmIPQAAFMQegCAKQg9AMAUhB4AYApCDwAwBaEHAJiC0AMATEHoAQCmIPQAAFMQegCAKQg9AMAUhB4AYApCDwAwBaEHAJiC0AMATEHoAQCmIPQAAFMQegCAKQg9AMAUhB4AYApCDwAwBaEHAJiC0AMATEHoAQCmIPQAAFMQegCAKQg9AMAUhB4AYApCDwAwBaEHAJjCP19XAHqwruvXVRjW7/e7rSzb6Tl3bif4itADCfsLqBP+c66uZ9vpHdYzIxB6IGJdVyf2l+zXc+16t53ec2U7QSuEHtjZPs06oX/j9/sVbQPb6Vul2wlaYyAzBJzEv1W6/m2nb1n/9Ejogf+jyb4d+5aEkO3Ujtx2ghYJPbC4kLYodkG1ndoj+NAToQcAmILQA5XWdf3j52i6Frxdj9jyvlgf4XZqZXvkzLqt4A1CD9Or6TLZpt1+clrqhnm7LrHlXa3D2dvZt59eLuIjbCtoldADF7g4tCkWkGwrQOiBCkd3FdV0d+W6XVLdZ6Vl5KapXebRe4x1IaWWX+vuFpot+KTqXPIebKu/9dSSxtyEHqi0neDDi0WuGyX29/0FeP96qlumtIywvH0LR+0yj97D/rVwGSXr5StbHWP/2lZtbSu4kycywwnhBWn7f07q7zUP4yspo6S8M109RxfDkjFOrV5M99uxdD3n2FbQJqEHbvL0wOaagPWEr5d/h1i4CbfLHe/z63X19fKhVbq3oELJBeRsi0/vWnpfHmyY19K2gjety7L8nAiYWc3FMLxYhGMi9q/tp02N7Uj9PfxbavlhXVJl1E6fWh+x91/6vsL5Su3HtNSeq0rfU6y1J8W2ihMqad26rkIPOFm37UroqSmfa6xHWreuq+4tYF4u1DAXoQcacOb5KLHb5imzv138zHxX5rGd4DtCD7zkyi3EJfNosSgXPq9mz3aCcQk9AMAUhB6osO+qyHVZpLo0wtdST9NNlZdqhYgtL6xrSb1HYTsBMUIPVCj5KoHt99gtwuH84W3Csdf3r5XcVryfvqbeI7GdgBhPZIYTjr5KoOa5K6lyr4hdUMPyZxhbYjsBe0IPPODoQrW/c+juT/BhuS6aabYTzEX3Fjzoiy4JF9F6thPMwROZmV7N81pSj+3P/T+cN9VyUPqVBjUtDzVfedHieSBsabGd2t9O0Kp19TUUsCyLk3arwu1iO7XJdqEH6+prKACASQg9AMAUhB5Y0rcm851Yl4nt1B5dW/RE6IH/44LajtyF1HZqh8BDb4QeCLigfqv0Qmo7fUvgoUdCD+zkvkKA55VeSG2nbwk89MoTmSHi6a8f4F+xZ+DUsJ3ecXU7QSuEHkg4811N1Lnj4mk7PU/IYRRCD1Ro/eSv2+Ffra8D2wm+YUwPDELrRh9sJ/iO0AMDMbi3D7YTfEPogQHoLumD7QTfEnoAgCkIPdC5sPVA10mbbCf4ntADAExB6IEBaUXog+0E7/KcHujYdsF04Wyb7QRtEHqgY+GdQO4OapPtBG3QvQUATEHogYFoPeiD7QTfEHoAgCkIPQDAFIQeGIi7g/pgO8E3hB4AYApCDwAwBaEHAJiC0AMATEHoAQCmIPQAAFMQegCAKQg9AMAUhB4AYApCDwAwBaEHBuLbu/tgO8E3/vm6Alf4/prxuThA+5yLxzTi+be70LM/uEbcIPzJ9oY2OTbHN+I27ir0rOs6zIqnzH572/5/O/qEbX21qfd9uff6U2bE828XoWc7sY+wwjnv9/vZFyJS60KXA3dz/M1rlPNvNwOZe17J3Md+8Kf9iQje4Bic1wjbvvnQM0qTGvdxoT/muOFu9imWpf/zb9Ohx0FGSu8H3p2sC57mXMxez+ecpkMPUM8FCiCui4HMAPQj1QpQGsavBveS+b/6cDDCYOCeNdvSc2aHTB1o67qeborrtQmPuWzNzVp5uNuZfWqb/vf7/fHz1vm0pL5fHSeOz281G3rudGUn63UHLTm5CHTAm0qCzxaynJ94wjChx4EyH9v7T70G9NlojTtv32q//zf2k5o+9npsmvBvR/W5WlZvej3/DhN6apTuqHcdGEfTHh2oR8urPcj3f8tNQ39cTBlF7KK67d/7D7lb19n29/0xEJt+/3pumn3ZsfNi7O9ny+I9w4Weo52qZke948A4WnZ40MaWdbS82PRH5ZRMM4oe309tnVOfdJ9aHue1Ekxb3uZH+/DZMUa10+TqsR9HV7O8Vrb/rIa6e6vkIM5d1K8cGCVKPjEcLetM/UuDTMsnwVo9v5dc+E5NH063nYxz8/a8jrimdh97qg6b8MNXOF3Jue2J93B0/OzrTR+GCD01B8oTO+qZ2zBjrTQlZZ2pf+k8I3wCSQWAHpXsG6m/5e7mGmkd9eIogH6l9vxz1X493LGst9Zrq9uPekOEnlacOTBy3UpfHWg9HuBffmJ9WiywxrpDY/PFxnGNuI5a1cs6P9rHasXGDB6VGXbhx147GlYQTrMvO/Yec9MctSKljq+jsmLT8J51WZZfiyu+dIdINZHuX8v9HirpCgoPhppWm9KWltxBV1JGqk6p93BU71aVnKRT09S0bnw5315sXy5pgj/atr2vI/PVz3fXPvalsG4t13VEva3vdV37Dz2tulr/3t//W1Kf4Ho+EZZ2SaWmzf19lHXENXfuY18Ser7V2/pe11X31hN62xFGEbu4974dSt5HbvxaaMR1xDVP7AepFqa797WSlvl9fY7GebbkzHaJtd63+N6+NG3oqdmhane+qztZrG+7BT0dhKluvV6UruvUgOWS+XtfR1zzZOhNdYs9cfznuun2g6bfCmI1cuujNNDl5mnp+tGKaUNPzQ5V82nijp3sy08jox2EPR70tXXeB58z5fS4jrjmq23e+hghxjfcwwlhRr/f768f6M0W3sM7ofat3+HvqenCv++ny5Udmy/2oSK33JIyjt7D0fJj6+poeSXvd/SW3yFCz9FBkps2V15uR0stJ7cDv3FwvLUcB2F7SvZtaNXWArT9pLrGw99j3XT7bq3YMnLzhNPslxs7vmLzlZQR1jG1nNjrqXUVq1ds3ZXWe0Tdh57czlS784bT7MvaxHaa/f9zO/DTB0dYFwchMIrcufhsGaXTlHygSF0bSsu42k19JBb0wt9naCHufkzP2QFqT19IS+sV2wFL6lUyTclBeDT/UXi5IhZ8wvJnOAjvEAul0LL9Ptv6/vrUWM29/XF797UpLLf19f2k7kPP3TtKqunzrXqVzucg5IyzF5pUkLqy/YSz+ey3eY/b/o599ov9vqSXYxbdd2/dLdX60Ko7duAvDoK7g+XMUmOuYu6+4Fwpx7YbVzhOb99VnbLv3ol94Er9u19O7PXSeVLThF3tufcavlZSxv5cGNYjtU5K1lXsvefWa+7/Mb2ef9el0ScyL0v5Si3pJw3/H06TKi+cJ9XykRq7U1uvWB1zZR91W5UsJxxrU/o+U/OWroPctKV1bXXffVNt927tetuffFP7m+0wNtuYUI/7xLo2/DUUy/JtM+CXdaCMbfOvlkJPLpynpktNEyuPbzjWCPW4T6zrqnsLepZrSXtiHNbR8sJxA/uQk2qxS01jHAJwt6YHMuc+XT69zP3vtKfHTxk9K+2mrG11OppG2GnDF+di2tXzvtB06FmW74IP7er5gLtbbDza2XWTGpNVuoxY99VVtnM7BB+Wpf/zbzfdWz7xsSz9H3Ct2ncltbh+Hf/tsC3mNcL5t+mBzKERVjjn2f7HjtZRTffT0d14sa7g0jsWS6ZJjQHie47F+YywzZu/eyum5JZzxhC7XZ68EU5M9MG5eGwjnn/XdW1/TE/IYMd5jHCQwaici8c26vm3u9ATM+rGAeiJczGt62YgMwDAFUIPADCFrru3Zu4/1owMAHW6Cz2elvwv6wEA6nQVetyO+x9figoAdboIPR5QluchbgBwrJuBzC7medYPAOQ1H3p03ZQrecw/AMyq6dAj8NQTfAAgrunQAwBwF6EHAJhCs6FH1xYAcKdmQ89d1nX9/5/t9/BvTyzvyvwAwP2GDj1ba9H2EwaKJ1qSrpZ5R50MZgaAv3XxcMIzYt1jwgAteHoffLJ8Xc5Az4YNPSmpk3b4XVZHv8fmuVpm+FRl3681rh63pw8MQO+G7t4KheN79raLUOzffTfZvqxc19mZMlPlAwDXTRV6wvCRk7p77EoICcs8+r4s36cFAPeZKvQceWLMT64VaPvbmb8DAHWGDT1PDVq+q0ytPOTkumL305SUc8c0ACMYeiDz0W3q+2f3xMbbxMoJpwvLLS1zP21s3tjfS3mwY99Ktp/AA1Cv2dCTCgpnyjnzt5Jpr4z5uXu8EGM52vdLWjLvmgZgFMN2b531RCuJlhdq5O4IBOC8Zlt63vbEGBrjcrjirtZOAP7VdOh586Tf4ldSnOEiCQBxzXdvaeYvJ/AAQFrzoWcj+OQJPOOxTQHu1UXoMbAzz8VxHPvn86QecbD/f3hM3DUNwIjWZVl+PV0wc99x9WYdvlxnuWcP0b6v95+zeq03wLL8ew5reiBzzNG3mb/ly0/GLjwAUK+70BMzW0sPAFBviNADvTGGBuB9Qg+87MlWQq2QAGld3L0FAHCV0AMATEHoAQCmIPQAAFMQegCAKQg9AMAUhJ4T3BIMAP0RegCAKQg9AMAUhJ4TfIUAAPRH6AEApiD0AABTEHoAgCkIPQDAFIQeAGAK/3xdAdrX891qHiQJwEbooUiP4aHnsAbA/YQeALiZD11pX36IFnoA4Ab7oNNj6/hbvlxPQk+BWGK3c/cp9emrdBuu6xqddiv3zL6QKrN03txr9s02tLjf5ZaVKvPq+yhZRsm8Le7XrdarRfv19PZ6E3oKpTbKzE2YNRfXo5Pc0Y6fW1bNQfP7/aLTXz3wtnLPzsvYWtzvzpR51/sY6Xh5InjOZL8vvLEO3bJeIHWAzpzst/e+/eROYPtpU38/u6y7TvglJ+GtHjMHXe41yn7Xev2eNut14C5vrj+hh1OuNsvXlJX7e6snm3Vd/wpn2++512PTxMrb9LhueE7tfhfue08Fl6Oy3zpe7jbzB9+7vRWchZ5Cs3+SOWP/CXWkdVfTshU224af2vcnzNQ0sfKYzxP7XerfOx3tv70eLwLP/d44xxnTc5Idvsx+PY2wzkoOyKMxESXz1yw3trze1zN/enq/e/LYPLqQvX28MDehh8tyJ8y7T6RvBKfYoOmawZth0LuDEDO+t/e71KDkozodCec5qpfjhTcJPRXeHmXegzdbb55c1r7slrdtah2MuG/2/Gn9zJi3Frdb7+/jqXNGbbm14/HuqM+Z88Fo55CYdVmW38hv8G4z7BSh0k+WR59IcyeKkk+cqWWV1G//Wkztp93Yp9nU77FlHV3QwxBTst+Ntm/22h3aw36XO35yrTtXus9K6nXm7+E0b3wAOLNv1pwP71r+HfV829MfbrX0VDKY9F+puya212IDCVMHfDgAMZzmaFmxeVPOHEyplpWa38/UIzZokz71ut+dmf/MfI4XNiXdrlcIPSc4oMpPjCVjfY6meeIkPCLrglpff6rnX7G71rbfU39L3dmWauVKtfLt5Vr8jn4veR8t7GtCT4Ur/bKjdT3wnCt98Xv2NTalF8bYPHuj71NPX5iPBquHreS5v+0/FMZavPfLipVzNDwhtZzYvKXvo4XgI/QUSqXko3EqcFZubEVsupp9cyS5C3jJOixdz/vpe12v9qm0VMvJnWqvFVfqELbGXL0epbZ9LHylpmmB0FMgdRDE0vh++pGM+J56UtNkvf0++kVqWeoGx6cGGNcMLh3pOLBPxdW0ht29zDeXURLwalpnUq1MrRF6Ch3tFMvS9oa+YuQTXG9iJ6mSfXNERyfjq4N2Z2GfiotdwJ/eX+68w+toGXeV3VsIFnpeNssJg2fVnGhG3OdquyLuODGHyzyatjdP7VNnW8Hfni9XXu1doqHc/Ln9OPe3cH9M7Z+pYyU3ODk1lidXr1x32tH4oTcJPTcqadrrKRHzjbv3n173uaMLVumJ9I4LX+2JurV13so+1fJ8sXV0VxfX0fy1LZa5VrlcK93e1Valo3qVzvM2oadQaoeIHSg99GvW6Pl9tHCQ3eFonEnpvjmS0m1b+gkztx5H2Y/27FNpb47nad1o+7/QU+BowHJJsu79ZNHjTt/7Ol+Wsk9OZ/ZN/lQ7gLnnC4F9Kq2V91janXamvvt5cuOVWlkXdxN6Cu1PBOHrpfNDidp95eq+ObujbrKjboEe2KeOtfTeSrudzgwsLx0L19L6uJPQU2HUnYB+bSfEVgYJviX3KTU1oDM3TWo8xwzrMmXm9864hB6YwIgX8KNu5ZJPsWc+6Y62Hnle2KWU+pAStsDEurlyd3OFrx/dbp9a3r6uJfXuyf98XQH6tTV/l97Cm5uupok2Nr6CNOsHvhWGhf2YqTDYpG4HT02Ten3/WqobLNb6GbszLFfv3kzT0nO0walTc7tj7SDRo+WenXdm4Sc14H25W82X5fh8VhJerogFn7D83s8h04Se2En/y4tA7xeg0rqXvM8rnxp6/sTxht73M9uWmRwdq7FurruXPepdW5tpQg/vC5tBrx5EvTerUmfUky4c+eLDSqrr7G1Pv3ehZ0kP3tqL3S1S8mDC2EW/ZnBa7+4a/NZ7i8UXwnWmiwvuUXsspc75sTEzW/nh/LmxPLEBy6nXY3cshq8dXat6HtA8XejJ7Ryp3/eDt/Zl7KdLPd8jtoPkRsL3uBPl6nzHe+lxnQBsSsfIxM5zuXlzr9VOWzL/CGN7pgs9JRsqFWCOyo0FoNKmwl67bN4KJLEBzL0edF/S2gPMbLrQk/LUxaB04FmPF6G3WqhSTb2kxZqwgfv4AHG/N9an5/Tc6I6DoJeL1P6imrqNfP9ch9idc7GyYuWU1oP/bN2o+9tPw9+Ba74e9DuS13oNlmX5zXASjI3lSU2XujinXt//LbbhYtOmBoy1uC16/TTTa71rlD6GYYZ1AV9o+dzdizeHSUzTvXV2hdYO0C0dOFY7ZgiusH/BM3q+CaUFb6+3aUJPCTstAGccPcaEf6V6Sd4i9CyaJ0votwbIS3Ut85+vr7NCz/L9Rmid9dM/rZjwjRaOO8f/f9y9BQBMQegBAKYg9AAAUxB6AIApCD0AwBSEHgAYmDu3/iP0AABTEHoAgCkIPQAwME+F/o/QAwBMQeiBCRjICCD0AACTEHoAgCkIPTABAxkBhB4AYBJCDwAwBaEHAJiC0AMATEHoAQCmIPQAwMA8nPQ/Qg8AMAWhBwCYgtADAAPzcNL/CD0AwBSEHpiAgYwAQg8AMAmhBwCYgtADEzCQEUDoAQAmIfQAAFMQegCAKQg9AMAUhB4AYApCDwAMzMNJ/yP0AABTEHoAgCkIPQAwMA8n/Y/QAwBM4Z+vKwA5PX9CaWnwYEt1AfiK0EPzerxg9xzWAEbVbegJLyq5C2PqAlR6MV3XNTrtVu6dF+W7y3yijgDQoy7H9GwhZP+T+2S9XfBr5inxRJC4u0xhZ1ypMJ6bHphL7XlidN2FntQGPBNiSubZljf7BWNd179+aucFgC91273VorAraf/7PqztA0AYqEq66fbz7Kc/KueO5e5fy32CeCPkHHXdlXzCOTtN6bp7yplPb+F+CIzN8f637lp6vnLU2rPvcouFn9jrqX9zdUgtK+zyi9X1zHJTwSIW4Lbf3wo823tN/b2kjDPTlKzrJ105kWm1BGYm9BQouZBvF5Nc2MiVX3MRu3OQc0lZqWliLT9vKKn3lfd1NM1Xn5yOWtdKCT4wtrvOFSMasnvrTNdDbJ5Ut0aq6yjV+hFT0tXwRBfKl10cd1xoU61mX3mzi+/O99rSOgTu5ZhO6y70pC7a+9fO3Ire4k5yZazK20oC35k657qXwv+/raT1r2WpbZYaJ1ZanvnMZ75v5yNtXZbl1+PKevo5PamWn/1rud9jy0oNCK4djFwzkDlVXmlYyLUGlPxt72zoOVpfXwxkPvr7l61pPR7PAE9b17W/lp7N02NgSsZyHP1+ph6ldS0da3LX+I9UOCsd7wMAX+s29Iygl9aA1CDtKwENAN7WbegpHUB617iYM4M+U/OcHUAa3p5eW87R9Ll10kpwiXUrbmKDyXPdYWenORv+APhWl2N6asajfDHd1XmeKv+uMS5vaq0+pXppxQOYxbquntMDAMyhu9AT64rYd0HExp6Er4Xz7P/NlZOqT7j81HSx+Y5ev1p++PfUetgc3YUGAL3qdkzPJnZ3UXhhD5/pEo6HiU0Tm79m+bEywn9Tf9+/h6vlh+85VkbrXSJCGAB36D70bL4egHsUjErtQ8rZ8ktba3oIEy2HMQD6MkzoGUGsleeM3J1GseXxrqfD5pPl22eAngk9N7mjiyjW/XZn+UfL5T09ru8eWgYBcrq/ZT18ZsvR77l5cl/dkHv2T+q5Obnl1CzjavlH77NmDBPX9bqOe603wLL83807S+ehpwUtPYunp2XNqtd13Gu9AZal4+f0uK36GS5qAIysy9CzLO2MiYg9/6an8vdaWaezO3oe09EzpEqfM1VSBsBIDGS+6OmgIIjMJdfaVvIMqdLnTB0FHvsdMKJuW3pgNCUPwjxSGlbOfOksQO+EHmjA/g690gdL3h1OausA0BuhBxqRe05TON3XdQDokdADjajpmioJJWdag3RtASMTemBAxuYA/E3ogcGUfvcawGzcsg4NSH01ybL8/TUkJdPEwk4sDO1fy9UBYARdfg0F9KzXrqde6w2wLB1/DQUAQC2hBwCYgjE98AEDjAHeJ/TAy54cF2PcDUCa7i0AYApCDwAwBaEHAJiC0AMATEHoAQCmIPQAAFMQegCAKQg9AMAUhB4AYApCDwAwBaEHAJiC0AMATEHoAQCmIPQAAFMQegCAKQg9AMAUhB4AYApCDwAwBaEHAJiC0AMATEHoAQCmIPQAAFMQegCAKQg9AMAUhB4AYApCDwAwBaEHAJiC0AMATEHoAQCmIPQAAFMQegCAKQg9AMAUhB4AYApCDwAwBaEHAJiC0AMATEHoAQCmIPQAAFP45+sKAOet65p97ff7vVkdgKZp6QEApiD0AABTEHqgY7nuK11bAH8SegCAKRjIDJ37/X5/DWg+auWJDYAumW8/f2zardw7W5lqy2yhDm+XB5TR0gMT2i62v9/vj59UGKot9061ZbZQh7fLA8oIPTCA/UX0ygW1JPhsrTxXAxLA23RvAY8Ju3H2v++7yMJnC9U8a+ioq+jpOoTlhdMflXPlvQN1tPQApxy19myBIhYGwtaifXdb7N+aZbxdh7C8fZn711J1PLtcoJ6WHhjEmxfJkq6tXCgqDTNXlvFWHUrLK1W7XKCc0AMDyLUg3FFm2JoRTpfqtol1HaWE3U0ldTpaxht1uEPJcoHrhB7oXGocyZmL6H6eFi/ALdQpN3aohfoBaeuyLD8HKvQpN4i35G+h2haOo0G4pV1PYWA7OxA4t4yn61AzkDlVnuAEz1nXVeiBnpV0xfR2fLdQ59o63FXnFt47jGpdV3dvAe1o4aL/VR1aeO8wOqEHJnZ0y/lbDyDcj0EqXe7d9QvHQdXUY//v0XRHywWeI/RA53IX06P5chfaNy/C23Nsapb7xFdDnHmydThfbrrUXXYCD7xD6IGOpW7H9oWWAH9zyzp0LtUlVDvAOTd/zV1aYRCL/R77/q6jO9CO7kYrudsqVe+z5YfvLfZcoLD1SFcWfEdLDwxg/1UHZ7pL9l+XsJUXlp/6N5w3LC/39Q/7+uYesHoVd5IAAAO+SURBVJj7uokwQKXKjdXzavnheyspD/iOlh6gWqq1ItWqkpqm1F1jj2LBp7b80iAj7EB7hB7gsHtnP81XA42vynU71Sj9aovW3j+gewtY0i0gZ8opee2Ocs+WUftU57uWC3zPE5lhUkeDf2u+KiH39Qu5r14o/WqL1NigWH2PBlan3s/Z8mN/z60T51v4hq+hgImF3TSlF+e3L9xPL+/N9yP0wHd8DQVM7MydRS7a51l38D0tPcCyLPlvEv/qYYdHz/FpvXygHbq3AIAp6N4CAKYh9AAAUxB6AIApCD0AwBSEHgBgCkIPADAFoQcAmILQAwBMQegBAKYg9AAAUxB6AIApCD0AwBSEHgBgCkIPADAFoQcAmILQAwBMQegBAKYg9AAAUxB6AIApCD0AwBSEHgBgCkIPADAFoQcAmILQAwBMQegBAKYg9AAAUxB6AIAp/HNHIeu6/v//f7/f4evhvNvf9tPv5ykpJyyrpA7b9GfqH9a7ZrkAwPsuh57wgr8PErHXw3lz5eTKj9WjtG531f/KcgGAdzXTvZUKBaVhoTZUbEHkTBjZhxhhBgD68FnoybV+5FpVhAwA4IxPQs+Z8BLrRgIAKHXLQOYaZ1trcoOG7xJ2WwlaADCO10PPsvzdatNCt1WsDm8ELQDgHa+HntK7p56UW+ZRfQQgAOjT5dCTes5N7vk3NVLP7klNl+uiyt1yHmt9Kqn32eUCAO9al2X5uSgDACNb17Wd5/QAADzpttCTu9Pp6G/bT+61q3VLlXVlGTX1vPP93KW1+gDAk24JPUeDe3O3f6eebHz2acm5ZdT+rbTckjKe7EI8G150awIwk+a6t9wdBQA84fYvHN1e24R3NNV+S3pYZvjN66kvB91Pm1pGqszUcmql5o29frTs8Bvhw2lS31afKqvkfboDDYCR3N7Sc/aLPEu+iyt10d+/Hps2LCd1gQ/rnSur9P2E88Ze37929B5T04TTHpV19D6vfCErALTo0YcT1lwwcy1BJWOC9mqmDefbX+ivfBVFat4rX8Fxx1djHLWkha8JPgCM4pOvoUhJBZ9U102unDPL3pcf1uVsS8+Zed8sc5P7Co7Y3wGgN48OZD5zYb6jNePM8u+8uPd8K3j4hGphB4BR3PJE5pKBxKmuq9yg2tRroXDsytEA5aNQkhrMe/S3ozrnvp7i7Hooeb+x11K/58oAgF6t6/pM6Dk7DQDAE277Goqj1hOBBwD42m1jenKhRuABAL7W3BOZAQCeIPQAAFNYl2XR9wQADO9/AYzUriwkE8uZAAAAAElFTkSuQmCC')
