# Supplementary material for: Identification and functional analysis of non-coding regulatory small RNA FenSr3 in Bacillus amyloliquefaciens LPB-18
Source: PeerJ. 2023 May 15;11:e15236. doi: 10.7717/peerj.15236 (PMC10194069; doi:10.7717/peerj.15236)
Supplement: Supplemental Information 4 [file peerj-11-15236-s004.zip › KO/CK-vs-T1_map/map00480.js]

getPicJson('data:image/png;base64,iVBORw0KGgoAAAANSUhEUgAAA/QAAAPpCAYAAAC7bWYnAAAACXBIWXMAAAsTAAALEwEAmpwYAAAgAElEQVR4nOzda7LbqtowWnvX7tE+/W/BWW2a34+8WiEEEEhIAjRGVSqeNkJY1u3hpu/n8/n5AAAAAFP57+fz+fz8iOkBAABgFt/v9/OfpwsBAAAAtBPQAwAAwIQE9AAAADAhAT0AAABMSEAPAAAAExLQAwAAwIQE9AAAADAhAT0AAABMSEAPAAAAExLQAwAAwIQE9AAAADAhAT0AAABMSEAPAAAAExLQAwAAwIQE9AAAADAhAT0AAABMSEAPAAAAExLQAwAAwIQE9AAAADAhAT0AAABMSEAPAAAAExLQAwAAwIQE9AAAADAhAT0AAABMSEAPAAAAExLQAwAAwIQE9AAAADAhAT0AAABMSEAPAAAAExLQAwAAwIQE9AAAADAhAT0AAABMSEAPAAAAExLQAwAAwIQE9AAAADAhAT0AAABMSEAPAAAAExLQAwAAwIQE9AAAADAhAT0AAABMSEAPAAAAExLQAwAAwIQE9AAAADCh/z5dgD3f7/fpIsCr/Pz8PF0EAACgghZ6AAAAmNDwLfQbrYZwLb1hAABgLlroAQAAYEICegAAAJiQgB4AAAAmJKAHAACACQnoAQAAYEICegAAAJiQgB4AAAAmNM1z6FuEz9P++fn5fL/ff59jH3+2t2wpz5w433D9cV6pZY+UIbXOXJm2z/a+f0lq2VJeufSt6zuz3XPL15at9FvsLb/3O+79ni3rBQAA3mG5FvotONr+5YKyXDCU+zz1/raO+HWN0rK1Zcili7dBbbAY5xm/PvIdW9LWru/sdo/XkQrya7dh7bbM5Xs0QBfMAwAASwX0qRbZqwKfvQqBuEw1gVuPsqa2wZZ3HLjWto6n8mpNXwqaW9Z3ZrvXatmGZ7Wsp3Z7AQAA77BUQJ8jCEprDVB7B7Ojre8p9k8AAOCIJcfQjyJsUY3H8tcuf7WacvUoR8v3P7u+mu3+VGVBWImy111fizwAAFCyfEA/8yRiZyata11PKXismZCu1d3ry62jpjxXrbsmsN8I7gEAgNjyAf3TLZ2zdBuv2U53b8Mz65thu4eBvWAdAABotXxA36JnYJXLa+Tg7YpJ31L5X/n9R9jupXW1lOPpyigAAGBsS02KdyYgTY27zn0+sp4zypecCfyPbMs7W9zPbMPaNC1m2fcAAIB7fT+fz8/IwULLOON4mU38HPCc0sRppRbXOE1uufj92nSty8dpa/MPP9+rHGmd3C71LPZUOWvXd3S71+afWq51P8qVMffbtW6v3sftkWMNAAB4xvf7XTOgB9o51gAAYB7f73etLvcAAADwFgJ6AAAAmJCAHgAAACYkoAcAAIAJTfMc+jsfWwYAAACj00IPAAAAExq+hd4jtAAAAOBvWugBAABgQgJ6AAAAmJCAHgAAACYkoAcAAIAJCegBAABgQgJ6AAAAmJCAHgAAACYkoAcAAIAJCegBAABgQgJ6AAAAmJCAHgAAACYkoAcAAIAJCegBAABgQgJ6AAAAmJCAHgAAACYkoAcAAIAJCegBAABgQgJ6AAAAmJCAHgAAACYkoAcAAIAJCegBAABgQv99ugAAUPL9fp8uwmE/Pz9PFwEAWJiAHoDhzRgYz1wRAQDMQZd7AAAAmJCAHgAAACYkoAcAAIAJGUMPwFK+329yzH04pj03Jr9XGgCAOwjoAVhGbiK6OMhPBf290gAA3EWXewCWVxN0C8wBgNlooYdKHkEFY9tay/eO1Ttb1Z03uIsKKYB3EtBDgbGycJ/c8VYTFNcG6XcH2M4b3GXbt+1zAO8ioIcMY2PhPmeOt5Zlt3R7y+Q+r+kBAE8I9+3wbwDWJqCHBME83KfH8RYH2VdWENRWCsAT7J8A7yKgh4ibILhPj+Ntbyb6o+Up5eM8AQCMQEAPATfpcJ87jrfcRHmpR89taVJd6uM0zhOMbttf7asAaxPQA7CUMIDZXtd0oT+bBgDgbp5DDwCwIJM4AqxPQA//R9dEuI/jDQDgPF3uARieVkYAgL8J6AEYmpZ8AIA0Xe4BAABgQgJ6AAAAmJCAHgAAACYkoAcAAIAJCegBAABgQgJ6AAAAmJCAHgAAACYkoAcAAIAJCegBAABgQgJ6AAAAmJCAHgAAACYkoAcAAIAJCegBAABgQgJ6AAAAmJCAHgAAACb036cLAE/5fr/F935+fu4sDgAAQBMt9AAAADAhAT2vVWqB1zoPAACMTkAPAAAAExLQAwAAwIQE9Lxaqmu97vYAAMAMBPQAAAAwIY+t4/V+fn7+fVyd1nnuknps4iwcJwAAYxDQAzxkxsB45ooIAIDV6HIPnzkDKwAA4N0E9PB/BPUAAMBMdLnn9VJdiAX3AADA6AT0LxUGsaXgNQ52nwx044nrvt/v6fKkJsP7fr9d8oazjhynqXQ1+dSuCwCAcQjoX6g2WE2lezLQDWej3/4+Izez/bYeQT1Pive/3P64t5/W5FO7LgAAxmIM/UvtzVSdu6GPg+rZ5YIWwQxPa9kHS8ekfRkAYF1a6F+oV5f1sIU79TpeVypt6rOalvjSuuOWxlwerd8TnlI6VnsOQWkpz0j5MCaVSQBwPQH9i6UC4CPLl/Lb/k51Y899VtP9NxXIx8un1nX0e+b0qDDgnWqD2dp0Z4/nFj3WoVv/+pwfAeB6AnpOaQ0iSunO3vTtTQaWUhqXXFoG7tJ7Esg3DKVhDE/0HgGAtxHQ8/l81p3heq8CITX5Xa5VScDDzPaCKsEXV7mz9wgAvI1J8V4svMHaur6Hf6cC2Fx3+N7dh3vLrTcMYrZ/4fvhZzCyUsAUDz85kgecoRcIAFxDC/3LtLTEp27AUi3Z4d97E9qVJsWLx9THeYTpUmVIjZmvGcPZazzwrARwY9o79vaOtThNqYLOWGfuoKUeAPr7fj6fHxdX7jDyjVxNQLPqo8EEc88Y+Xgo6VXuWb8/5/jd72ebA6zr+/3qcg+1wiEJK0n1igC4gnMNAPQloOcWpW6/T8t14c+J5xtYhRttAACYizH03GK14Hez2vcyxvVeKlAAADhDQM+r1czk/zaC+nvYvgAAnKXLPQAAAExIQA/8xXh6AAAYn4Ce1yoFrIJZAABgdAJ6AAAAmJBJ8XiteFIyE8EBAAAz0UIPAAAAE9JCDwBcJvd40I2eUQBwnBZ6AAAAmJAWegBgGEda7+NlwjlRts/0BABgRVroAYDLlALp1Gfbey3B/M/Pz7//4i7+RyoFevMoVACuIqAHAKaUejqJlngA3kRADwBcqtQSf9f6Pp9fFQBba3n8Ovw//jyXPn6dW24vbwA4SkAPACxjC5ZTAXMY6Kdeh+Pu4y788WfbOsI0peVKeQPAUSbFAwAulwpyr1zPmXWUgu1cpcDeciGBPAC9COgBgCnc9fz61Cz5PZczzh+AXnS5BwCGF89m//nUt4iPauayAzCG7+fz+VFTDOnZkt/M9uBK9i9yarq67y0Tpk216qfSp8bK58TpU69r8r7jGHCsAazr+/0K6GHjpudPtgdXsn+9z94kdTXL2mfaOdYA1vX9fo2hBwCulQrIw1niS8sAAHnG0AMAl8m1rue6tntGOwDUE9ADAJfKtcKnWuwBgHq63AMAU3hzwG8cPAApAnoA4HGe315mYkAAUnS5BwAulQvSczPfC1r/tm2XN/dSAOBvAnoA4DKlye/Cz1PLCe7/JqgHICSgBwAuFQb14eR3tcG6oP5PgnoANsbQAwCXC4P62gBd0Jq3BfUqOwDeTUAPAAwl1YIvuAeAvwnoAYAhmMm9jVZ6AAT0wNC0yv3ihp3V1QTzZ1vuHUcArEZADwwnvEF3A/6LbcLqUrPhx/t6at8/ejzoDQDACgT0wFB0H02LWyRtI1aVan2/Yn+PKxAcUwDMSEAPDMFNdb3wkVW2FyvLPcP+qnU4ngCYjefQA8NwM13PtuJNfn5+Lt/nPdsdgBlpoQcep2XsGDNc3+utwZ79CwDGJaAHHiUgPUdQfy2TEb5rGzieAJiNgB4AEgR2v5iQEQDGZQw9MI3v9/vvv+3vq9f3hPA7cr9t+wtc/7a1YK+8fxpLD8BMBPTAY1qCpi3t9u/sDXfN8k8FdALJ5/kN8mwbABiHgB4YXirwF1RwBS3zdVZvxbYPADALAT0wrfD50XFX/L2/w//DNKm/S93897of7+XbklfO6sHVXQTzbex3APA8AT0wvS0IS/0fdtXPpQ/TbAFKKv2WLgzIS0MASvm25gUAADGz3APLiVtaU0F9apk9qeVLy5WC81JZBPVj2/vNz+b9RC+BVEXWm+mtAcAsBPTAtMKb7tzzo8MW8fDv2NGb971Kgnj9jKk1gIt7Wmyvz3pyIkb7KADMR5d7YHipYKM2AGtteTwa1AiG3qN3pRAAwFFa6IEpxEF9KnjKtdLngvq9Me7h/2H68HWpwiAuc21eqTTMI7cvxftL6nXus3gISZh/6/pb8tqTO+YAgHsI6IFpHAkaaltTWx6Ll5owr3X9R/JifKmKmr1APtVtP/4s/j9eV8369/ICAOYjoAeWoaWQpx0Zi15bebQxESMAsBHQA9Or7TZcSnemMkBFAps7Wr1NxAgAbEyKB0yv9Ei6vXH3NZ/VrB/uJmAHALTQA8AB4cSJ8eMTwzTxOPpw2TCNiRifk6ocqa0MBIAnCeiB4eVm6d6bsTsVcIVpc8+oT93Il8oQvp9Kk1oH82t9fN2ZCRRNxHi9ml4+ADAaAT0wvNQs3eH7uUC/9Bi78LO4dTQOxEszhZdmLa+dmbyXOPBIVSjUaF1u5KBQRQo19s4VADAqAT0wjb2Wxdqg9erx8mfKdsYVcwTULDd60LzXTb3V6N83R3AKAOsR0APLGDlYGblsZ83w3UrDKY7kdVc37J5B+Ay/05NyrfQAMDKz3APLGXnM68hle4NtmEQ4PAJSBPcAzEALPTC81Pj2ltm/U7OIp1psUzN/lybYOzKb+BsChDsCoVwgfmTegDNBfW5/yLXi5/aF1n2uZlLGVDlM3ggAa3k8oD/a/fHsDePdNe+5yXY+n7aZdVvL7OaMFcT7b24sfe4xXjX57L1fu2ztuld2Vdfl1utFLqjeC6hbypOaIHHLNzUhYq6ypzQRY6kSay+QLz2R4anJG0f2tso3AOb3eED/1Ji1EdZXGoeZu+Gs2Va6kAKr6VGJu7lrTHqqzGcnZGw9v7dOlOj6AQBzmXIMfapb7EpyrQOpbp3xcqtuE7jCkWMmXsYxl9bzHN2rR9b270pXXpvC73GVu7bTyN783QGYz5QBfUl4s10a3xqmSaUPPyvdnKU+j5dLBQB7N3wtXYEF8pBXOjaO3Lj3bHGlztlW7ZF+o1nO1bOU8yoj7TMAUPJ4l/szUt31U2MD47SlcYZ7YxpDe2MhU+MacxMoXe3tN2cbN2nAWbnzeW7sfCg1Rjs1cV28vvjatfd+nCZX0Z26hqXKMIK3XMdG3PYAjGvagL6lhbt18qpae10r9/Ls1TWzpoLADcIvI9+skpeqmNveT01sFh8TuYq23Dri91LpS+sLy1pTbuZytpdGLtA/s66a603NZ6Ptl1fMfTC6N35nAI4bOqBPXdT2WsrvdGVre+471QTtb2nFOGIvqGNMNT1vUgFzKZDee13TS2ev901NucmbdRvNWu7RvHU77p13ACA0bEC/wkXs6HeIg4Awv+3zveXjZfiTltI57bUk1vTcSaXptQ/kJi0buQV0VDMem6VzdKrip2X52nXOuN1iKlx/G30YBADPezygT43r+3zqb4ji9/bGNu6NM0zllStPbjzjXrff+LuWWv5qtkuJG4AyLaVr2fsdr+xVo/cHNd3a93pZte6XNdeqGa3yPXroNTwPgDU9HtC3XLRrxh2ebRnrMfa+pUw1eQs4oc0Tx0xugrI71w2zsy+nqXwGIGe5x9ZBK60fz6nd9rkZusPXuaEqYdq450u8XLhs7v1w2bhcpbS5cq9s1eAj9dvHr+N04efxe6n9IPV+uD/ulSuVvrbcTxGwlrlWAZDyeAs9wJ7anjdHeszk3mtNW7O8sfRrMEkjADAKLfTwEVwB7WomaawZM392rpSc3HwOq1UspXoixJ8BwKoE9MCjdCM9Z+SW1bf/rlurfGlW+9LnPdY9S0B7dD8Ot2HqXFKb55XbaIbtD8C8BPTA4wT1x4wczPPbE/v2XU9beHIfzA07AIA3EdADwxDU1xPM99VSqWSSxrGVekTsba9U2lz6+HVuub28W6j8BCBmUjxgCB7TWM82epZJGscVBrulSQNLkwKWJjS8aiJEADhKQA8MJdcC9eYb36smTRvZG74j/fWYsb/UCl6qBGl9DCcA9CCgB4aTmzH8rQS39/D4tjarbqvUMIWey624zQB4joAemIKbYO4gqK8zwjaa/beauewAjENAD0AXqVbJUktlS+vn3YGPYCtvpG2z96i6eMLBOH1p3HucRy59+Lol71G2IQBzE9AD0E1phvErl+3JpGV5I26TUnlqJxJsffxd74kQAeAoAT3AzUozcdcuc3VgdST/XLlSrZfxcrl1PhlAmqDxnRMyAsBMBPQAN2sNyOO0Z1usa9YtcPvl7RM0vnE/ONIlPl5mxJ4MAKxJQA8wsFRgUPt4rCec6T0wyyRno5ePfaX97MjxFS9jHwHgLv95ugAAtAtbArd/tX+H/4dpUn+nls0tlxIGTrXjmVPLAgDwNwE9wMTiYDn8P5xZO5d+b/bt3CzeuRnB4S65yqa9iqeaSq3S+3El2d4yuUq2vXIDQA0BPcBCcuPt91rC94KJ3Fjy3KRx22elGb5zLfa5ZSGUqmyqqXiqqdTKvR++VzNpYqlSrVRuAKhlDD3AQGrH4cZd2UvB815QfzRwFnAzgr1KoprKqiufZpAK6uP8HUsAHKWFHmAQcevf55MONmpbr1tn6z7aOtgaDJlhnzvFx1QsF3D3XHdNLxgAOEILPcDNcpPM1c66XeqqnnqOe2qZUlfk3Pje3Hj6Iy3/gnru9sQwjt5zTRiKAkBMQA9ws6OPdOu1TKnr7966dBPmCkceWRiPa8+9bqnUSi0XLpt7vzTJXanCrFRuAKghoAdYgCCAt6kdk17zuMSWRyq2pK1ZXiUZAGcI6AEm1jpO/un1XTn5GADA2wjoASb2VDBcOxt/apn4sV56F/D5HOt2/ya2DQApZrkH4JSaGbxzLfvxuGLezbPY0wTzAOQI6AHoYi+wPzIbPu8kqP9NMA9AiS73TOXqm7wr83dDtj5ByC+9AhDbc25H9wGzvf9mGwCwR0DPdGa8uRGYrOvIWPKZHWmBP+oN23NlZydQzHW/X3m/iL/vyt8VgD4E9AAHaT37pWVSvFRaFV5riudHOHKsvG1/cT4BoJWAHuAAwXz7s7dTM9rf/dg97te7C719BQB+E9ADNHpzMH/me4dBfa88AQDeTEDP0mq6+OaCiV5pWMubg/kebLv38kg6AOhPQM+ycjeOqS6/cZDRKw0AAMBVPIee16kJugXmAP05twJAXwJ6llTbWq5VnRb2FwAARiKgZzktwTwAAMCsjKFnKS0tqLWPUsp9boInAADgSQJ6lhMH2We6Se8t2/v5yrBRWfQsxzMAMAMBPUvZm4m+RbhsKR/BPL14DOI4/BYAwAwE9LzGFnjHLZ+pR89taVKtpHEaN/v0oGJoLB5JCQDMQEDP0sKb8O11TRf6s2mgloqh8anAAwBGZZZ7gIcJEsfnNwIARiSgB3iIrtxz8WQLAGA0utwzHTfUrEAwP6ctqPfbAQAjENAzlStvot2kA/xydcXplfk7jwPwJgJ6gEnFj1aboVLq7jKm1meCuzozbh89uAB4GwE9wM16BLVxHrMEMncHian1GQsPAKzCpHgAk0lVCMzYmgoAwDkCeoBFbEH99/v991/p7038WSheNrVMKY9SmtZ1ltbf+j3P0MIPAIxCQA+wmC2wT/2/te6HQWlYERC+H6bNvV/KI84v7EXQus5Qav3he/E6csvQR6mipKVy5mwaAHgjY+gBFhd20S8FtLXd9mvzqMnvyFCBvaB8L887gvoZJijsofQ9U/M8pCYo7JEGAN5KCz3AIlKz3qfSxC3ZR9ZzNo8znl5/zttakfcC614VOqP9zgAwEgE9wGRSwbpWy9/uDqjD4QUjVjRcIR5aUZseAOhLl3uACcVBfenxbHE3+NKkdbmx7eE6WvNIpWldZ+m758bqx+Pre1eCpOYGeJPcb51KBwBcQ0APMKmjgWTNGPO9tD3y6JU+994dj/Yr5ZkK+M+M/R9Ny5wLn89+BUpNBYuWfgD4k4AeYFGCn2vt9SaoqXQIvbnFXzAPAMcI6AEWczQwPLJc7rF1b5FqfT/bc+JtgX1N1/3a7v0A8DYCeoDFHO3WfORxbjVj3t8iNV/AmXxGVvrdc3MWlNKUnshQSgMAbyegB4COZgjIe9ibX6HmkXZn0wDA23lsHcBkwkeF5WaPj9OFn8fv5VpHc/nlWkpT64vLWlNuAADqCOgBJpN6zFuqe/L2TPR4THa8fO4xcLn8cl3zU12qU7PXl8rNn2wXAKBEl3uASe096m0vGKwJzM9IBfVx/rpTl22/0RPbSWUCAIxPQA+wqJbHgPUO3t46Y/sqrvy9zFIPAP3ocg+wuCdaWlcO5AWkAMAotNAD3OxsN+p4XHvudS6o3hs7n3ocWe790iR3qWfU15QbAIA6AnqAydSOSU8Fx6VlS++1pq1Z3lh6AIBzdLkHAACACQnoF7L3jOhe+dY8w/puo5QDanlU25wMCwAARiKgX0j8jOke9p49XbuuqwMXN9jMSFA/F8E8ADAaAT1ZqZtXN7PQn6B+fIJ5AGBEAvqXiruotwQUuZvauFt+3EW/1FW/1KU/ThOvQzDEzHK9XxiHYB4AGJVZ7l8qDCBablZTj61K5Zl6XXpM1ZYm9bitOE38GK2zN9qpCgQ379wtF9TbF+93dGjRVZ5ePwAwLgE9TXoE0aXWyJbHWPUM5sN8wooFuFNqn9Nyfz/HPgAwCwH9S5Ra1lvS9CpL2ELfoqZCofZ75Frj494C8CT7IAAAOQL6F8gFpqku7KXPZ9FS3lxaY5qBUcx4HgYA7iGgX0hqUrnP51wL396j6uJx+HH60nj5OI9c+vh1qqLhyHwAAAAAMxPQL6Q1kK0Nfktpci3/e+/trbdlLH1tGgAAgJV4bB3T6dkKn+tWr7s9AAAwOgH9S9z1zPYr809NVJdaX+33zE3M59F1QE9Hz73hcnecvwGA+QjoXyI18d0VAeuVQfA2/n5vfUcmxYsrPATzQG8tFavhuSg895WWjfOP5yc5UyGgMgEAxmQMPa8neAfuVqo8PPJIzb3eS2ef3OE8CQBj0kJPUtyaU2r1yaXJzbpf00qV+jzV+tSrBUp3VuAJuXNP6ZGaqTxaJx4FANaghZ6/lB41t/0dtiClHkeXSp973FyppSm1XLyO1DLwBPseR13xyM1cfuF+Grfcl/7OnfvjfFUmAMB9BPT8pdQ1847Hye11Da155F1LYBW38rsZpUUc/EDszPmsxzpzXffDuVVqK09rKmudRwHgPgJ6kq0xT7Z2P71+qCVw4ai9/Sa3b9WeE1Mt6K3rKi17pmwAQD/G0L9c2F1+lsCk501j7rF3sEcwzxE159o7Hql5dpK8XJ4zXUsAYAVa6F8iN0FdrlWmNPFdqltlS/q9Lsqp9cddPuPvlLo5FXBxFfsWLc4MPWo5Z/feJ4/m6fgAgPt8P5/Pjwvv2NwcXadmroC3st/9zaRfPKGl63wo9xi7molJw3Sl82RunP1eOR1D/extT9sbYF3f71cLPe+199g8N0DATFrHvNemrc3XORMA7mcMPQC8kIpLAJifFnpeK9XN1M0te+wjzM7QEQBYh4AeAF5EIA8A6xDQA7eZ+ZGAuQnGZiOYAwBYh4AeuNWMAWUqgF/lewAAMC+T4gEAAMCEBPQAAAAwIV3uAV7q+09iKMH/jg0l2PIKlw/zP5ovAAB5WuiBIX2/37/+9cr3Cq3lLKXLfbaXd2sZtiD7538///5LBfkteeXyBwCgPwE9MKRt0rmfn59//406qdv3+20q51XB/Ajb6miFAAAA7QT0wGtsQW/vYLfnjPe5vPbWccWs+99/vn8E6OHf8Wf/luNEKz8AAG0E9MCU4q7l4d89u+gfKVcpuN77/AlbcP795/tv9/jtdRiglz4LCeoBAO5hUjxgaGFgvgXCYVAcdjXfAvlUutCWtndgXdstfjS5Me65oNyYeACAMQjogaHlAuBc8LwXMF/Zcl+qSLgzmO+1rjOBu1Z6AIDr6XIPTCmcAK5GPGncExPHxbPQX7H+S3oeRIF5baCuJR8A4FoCemBqcVA86kz4cWXC9l5P8XCD3fTBBHexrYU9HFdf+qyUFwAA1/h+Pp+fEcd08tuo425XYzv/6aox5i0t6pvUMtvn4WfxLPap4Lb03l654/9TZc2VKZdn6nUun1L+qQD+im7/qQCfa612blrt+zxtxok4Aejj+/0aQw+M6cxj2uLPchPj9dJSltT7udct+bhhBwB4H13uAaiiWz0AwFi00ANLCCea01p9DV3tAQDGIqAHbnXHpHWrrAMAAEoE9MBtVmk5X+V7AAAwNwE9cJuZW7VLs9rPRGUEAMA6BPTArWYMKGseCTeDmSsiAAD4m1nuAQAAYEICegAAAJiQgB4AAAAmZAw9MKSe49afGgMfrre0vu/3m/x8r9y1+d/B+Pzjnv7tAIB5CeiBIf38/PwV6OYC3zvzOrves8tvfz/xffY8vf4ZqQgBAM7Q5R7gQWGA3kLwDACAgB6Y0vf7/SMIDv+OP1vdCK3zAADcT5d7YGipceJhALu93lq5U5+l8hpNqXt+aaz8yN8JAIBrCeiBoeVannOBbKmlOhUMj9CyvReU13ynUb4LAAD3EdADU1oheE0F4QJzAABqGUMPTC1u3Z6hC/oMZQQAYHxa6IEhhRPcxS3W4azwNZ+FecVpr1Rab+r7xbjgGCoAACAASURBVO+VtsHd3wUAgPEI6IEh7QWoLWPlnwp2W8qYeq91+RXFEwKmKkCe3hajlAMAeB9d7gEYUvgEg7DHwqY2gL56iINAHgB4ioAeWEKueztzyg21AADgN13ugVvdEXCvso5VpeY4qA3W9x5jGM+hUJqrIPV3nC5OE+dbKhMAwNUE9MBtVgl8VvkeT9mb8C+nFETnAvm9ID3szh9PRhguG+cT/w0A8AQBPXCbmVu1BW7P6xFEp8bih5+lXqcI5gGAEQjogVvNGATN+Kz7nFG3/11d2HPd6GtolQcARiOgBzhgxqBupIqIVBf20ucAAPzNLPcADCkc2x6Ocd/ETzYI04fv76UppY9fpyoaPGEBAHiKFnoAblfb+l5Kk/qs5r299baMpa9NAwBwBQE9MKRUa+fRwKlmEjSoYRgAADASAT0wpFzX5iPBVG489lXBWU0FQmoSuNzEcHtdvrc0As198TPor14OAOBKxtADr1V6hNnZfLf/w3+pgD3VvTtViZHKI0wzm6cC46Pr3bY/AMBIBPTAlMLJzOK/489G0VqBkGp1rx03DgDA+nS5B4aW65oevw5nL0+lW8mK36lWavhBy9+5/N68TQGAeQnogaHlAq23TnS3F6CuLK6s+XzSz7Pf/k6lL+X3tu0JAMxPQA9M6a3BV25SvLcpVfS0DEsYcWgGAEAtY+iBqcUB2dkx6sznzOSG4YSDAACzEdADQwonuIulxsuXPosny8ste7XWdV41C/8KWrfLXnrbGQCYkS73wJD2At/S5zUzw18pVxmRq3w4myZc38otzeG2yG2n+DGAcfp4W5kUDwCYmYAeoLPWVvizad4UjLZ+173KnTdtOwBgPbrcA0soddFnfav3TgAASNFCD9zqjoBbUP8euswDAG8moAdus1LQpdJgDCvtUwAArQT0AI0EkQAAjEBAD1BJIF+m1wIAwL0E9MBrHB1vnQpUBfd/sj0AAO4noAdeJwzQ9wLRVCXA9/s1qzoAAI/z2Drg1bbgPPfZ55N/drku5gAAPElAD/D5HdjHQXquFV7rPAAAT9PlHiq9sTX2jd+5h5Yu/bllru7SfyZ/z34HABiDgB52vDV4WXGMeKmCoud3bQ3I47RnK1Jq1n3m+27fDwCAZwnoIeOtgfzb1EyKl0rTK6BN5S9gBgCghoAeElZsnabdFljnWtCv3EdSE+/FgX7p77DMcXnDv+PXtesFAOB5JsWDiGD+XUqz3H8+fwbBYdq79pFtPan/t301LEucLkyTKnucLk6T+x8AgOdpoQf4lFvdRwpiU70F4qA+tcyeo0MPAAB4joAeAoKWequO8d4bM392/6jtuh6WIzfJXq5LfexomWsm99MVHwDgOQJ6oMnMkwXeNct9af25CfBSre61+dVOondFhdWM+wEAwCoE9BAQnOTNHMiX1AbO4eua7unxcqV11Uw6l2stz/0upbHzqfLFE+KVegekJt4DAOB+Anpg12qB29Xf5Uj+PZfJdc2vWVdNOVbaFwAAZmaWe6BopWB+b/K4lFRX9ifmD3jqd1jp9wcAWI0WeoAbHB2y8NTkg6sOsQAAWImAHsjSOttP7cR1qeWe4HcHABifLvcAGaUAfNXH9gEAMA8t9ECWVtrjSjPcxzPa1/6dep3K1+8GAPAOWugBMrZJ9MLJ9OK/U8JHxm3LxPnm/o+XjZePHy0XP0LuaNd+AADmo4Ue4GG5uQpaHy8nkAcAeBcBPUBncdf4Upqe3eN1tQcAeBdd7gE6S3WbP5rPncsBADAXLfRM5epA5cr8tZ6+R2liu7BVPtVKn2rdD5fdhMvF4+ntawAA7yCgZzozBitaTN8lNft8y36bm0RvL+2MxwYAAMfpcg/wkN5j6AEAeBct9ACdpbrch3SNB3pQKQiAgB7gAq2PnAMAgFYCepZTahl9Ig0A9KZ1HoDPR0DPYmomI7szDQD05noDwEZAz1JqbnDuTAMAvZh/A4CYgJ5X08pBTx5PyFVW27dW+z53cb0CICag57XcUNKDeRS42moVj6t9HwB4koCeZe3dNG6f7aWrufl0g/pOfncAAJ4koGdJvQKt0YP5q3sZXJn/7IGwYB4AgKcJ6FlOGGidCbpq8um1rjNmDCpnH+4gmAcAYAQCepayBYqpgHELwuLPUo+ea8ln9uCUNoJ5AABGIaBnKTVj5u9IAwAAcLX/PF0AAAAAoJ0WeniR0lwAm1zPg9Y0pXQzW/E7AQAwJwE90zFm/ZjcdouD/FTQfzQNAABwHQE9U7mydfStk53VfOdeaQAAgH6MoYcXqK2s6FWp8dbKEQAAuJOAHhbXEswDAADzENDDwlpayn9+fj4/Pz+7gb3WdwAAGIMx9LC4OEA/E5AL5gEAYBwCeljY3kz0LcJlS/kI+gEA4B7Ddrn/fr///tv+jj+7ap25z55S0w2ac964fcNjK/yXevRcnDaVDwAAcK8hW+j3nmddG+DWtBSGaUr5anFkBeF+HO73e+lr0uT+vtvVFQxX5v/0tgMAYC7DBfSpIFwL9e9t4Ia/v227vn0fW8mMx4n9DwCAVsN2uY+VxuumugPXdNVPpYk/yy2Xey+V31VDBAAAAHiv4VroU8JguNR6n3qdmsRre51r9Q5bbONHeaWGA4Rp4mVrJxKrEX8/zlllW6osAgCAd5oioO/R3bylS/XZ9cR6Blxh5UBufZSttO2u/A6GeAAAwNimCOh7iFvK73RFUPTUd1mBIPW9Sr194nS5yrnchJ016VvKAAAAe4YL6Fee/O2K77XidoIr5IbLpNLllm/JLzc3R00ZAACgxpCT4oXj0WuejR2mD99vTbM3kV44Lj4uV27ZeGw98Iyzx1/r8qn0zgEAAPQ0XAv9puW517Xv7aWpfZ5267rcxMNY9rrU3zGURSUfAABnDdlCD3CVUpf6uwJsc18AANDDsC30n8/fs5EfueFOzWge30znJq3SegbrKT3KsjWfo4F5r0dZAgDwbkO30Nd2gW/JI3xufC5PN9jwPuHcGNvfe/bOJQAAcKWhW+iv5gYc+HzyFX81tLIDAPCUIQP6Ujf51PPXw66v8etUvvHEV3GeuuDDenJDbfYC8vh8kTt/7KUvlQEAAI4YLqDP3fzu3SDngvpQ/Iz7mpvus+NsgTEcfWpFrkv9Xn6G8wAAcLWpxtCHrmw1T7W4mZUaAACAkQzXQl9jr4v8VesDAACAUUwZ0Icz1d/Zcq7LPcxBjxoAAN5guIA+FaTHY9rD/+Oxrqm0qdelSa5y6QTzML4rj1OVegAAjGS4gP7zOXdD3rJs6yRX8CbxJJIAAMBYhgzoAYA1pIbAxE+xAQCOGTagj1sGU4+wy32+pSm9v5enlknQSg8AACMbMqBPBeul4D33eWm5mgoBgQwAAACjGvo59J9PuqV8L8jeGwt/JE94q61yy8zxwBGl66trLwCcM1xAX9sqXprdfu/9mjyPLM/c/N554WMibSMAABjDkF3u96Qm08k9Xq72sXMm6IF9ubkpVuQ8AP2kKkwdYwBw3pQBfW58e65Lfc1Ed8bM8/nYD2rZPgAA8LwpA3q4kqAe5jNzr5G3nGtqe8wBAPWGD+hrgqvc57n3BWz9rXYzbR+B+cx4vM587gQAnjdcQJ8KpGrG3uXGwOfer81zxhvEp8y4rUo301qTiNkPAAAYyXABfc6Rx94cfbwdbN40CRx/cn5gBKtVLK/0XWZQ6sE4K/sQwJ+GDOjv7O5cetydiwYb+8Lczva0yJ0n7i4HzKzXcUQfM277mSsiAK4yZED/+dxzoUndXG/P2Z7xQgeUHXk85dnzhBvQ8ZQqVmr2kV5pasq5yrXI9fZ+ti3AO/zn6QI8JXdDp4v1tfa263aDV5OuNh+/JSkt+9mR84R9b0xbkFOaSHX7l/r9eqWpLecKXG/vt9L+A0DZsC30d9h7Jj191QRPcevNkbF/qXwgZ68bfOt5wv42rr0gpyYA6pUmZ9VhGa6391h1/wEg79UBfQ03Gv30unHby6f1RsZvzOdzb4uWfe5+2+9bG/D02h9q8lm5YqhlG67ynZ90xz5bO5ykdt+vfWrRjM5UsJhzAqgloN+xysnz6gtkz0C956SENfms8htfYZXWnp4VQHtquhHPvj1HVHMOCs8HpXNDr8CyNh/7wy+2w/Pu6kmXS1Ob/2xa78GOzDlRUwFwx/Yc5b7hjnKssn8yv9eOof988hec1VoJ4vGcI/OEgbGEY4BXOy5qj4ej54kZjre3qf09ase+13Th16X8l7dcb2fX65x1dGjKG86Ze9fTo3NObJ+X5u+4Y/u2Tjj7dDlaPLE9ocZrA/rciXGUmsVeZguO426xjGGlwKQl0O5xnpilMo02s51bn/SW6+0bhNeBq4+B1Y+xUmDfOqcL8G6v7nKfa3lc5YQ528UwLK+Weno6sx/1PE/Yn9dQ23Wf32qOoxUqDN/gjutzTQv2Ku46h8QVaHvDAFLpa4ZXpI7peP6SVKVQrnzx/pZaJs439Z320tb+nZqPJVfW1PeCK7w6oP981j3A3GTaBld4a0XL277viko3e7meQaU0pfG/q1YSn2U+k3GcCYp7z3WTUgoiZ9pPnphLpdTqXwqka9PH69r7rWoC39TrsBIwt2ycT26/zFUc5JZtSR++jpdX+ctdXh/Qc5/chSE+MW9SaWryAUjZ68ZaOn/0SgMz05PuvJrtVdsaXpP/XjA+wu+XqggNP0u9TqnZH3Ofl+5Nax39zeAsAT232buZ7pmmlI5z3MTts30ACNVeE+LW3k3Prtu51ue9ssZp4lbqo2p6DOScuSfJLZsbBnCEewHu8MpJ8UoTkdR8PjrBBNTLdZ3OvV+TDmBGuSElqa7FuYCzJp9cmjDvFe5ltqC39XuEAWV4nem1PVL5pcqa6mYephmplb9WzTX7inHv7hW4khZ6gJulJtvp2SJQWufeOMiZuWGCc+7sSZdKs8J5qJfWbZGrREkNVwz/P9v6nLqebfmnhlOWxsvH3yWXPn6dammPy5H7vqVx96n0cX57Zb3qmg6h1wX0uQOv9nPy3EyzgtpzwNFzRalV6/MpjyUs5bOXpnaM4qxW+A5H1XSV7ZHvHRVPrZ4qh/sDRnN07HjJ3n5eO5dRzXst5a/5LmeGYZ6ptGpJB728LqDnGk5YsC83Vk9lGGdcMa/FnRVPZ1xx/JyZWAu435nzjMo5VvCqgD43JrY0EYcDHd6j9hzQ+1yx1wsg7rYXdyWM04Z/58q/t1zqvVK3RufJdah4ege/J2elutzf6cz1x7WLlbwqoAcYTelmKBfIp7o/58Yklsb/xWMXc90ntzTxsrkyMK5UBU7t73ZlxdPePh2WoXTM7KWt/bulzKnyp5YbyYhlYjxHurbf6cy6HQOs5JWz3AOMIhzjfiaPLeCuXd/R9cRq18sYasa7pmy/c+q3zo0XjfftVCVS/FlccZTKJ3fMhPnnyhD+X5O+VOZc+XPLAcAVXtNCX7qg7l1stTzB+vbOEaWhOal0d6ot3xWcG9+hxzj9UnDbMonUmTHupV4opfXtyVV2AcDVXhPQAzytR1A0qlW/1+xqxrfeNQb2TMXTmWMnt2yuS31q+SMcDwDc4TUBfWlSqBQ3p/AuteeI1nNJavnUjOFhfmG+cfrSePlSmtLY4FS6sFy5ZXPdkBlDaR8OP0sFurNfA2vK39ot/ug2mX1bAjC27+fz+XnjhWblgH7msjOHlfax3HcpTSh35D24Sk039tQyNQFvLr9SxU/4fm5CuVx5cxPO5cqdm9Su5pjO9UwoTYJX+g415QeAnr7f73ta6AFgRa0BY22FUylNTe+V1HstY9+PlLG1t8yRPGu3i0AegDsI6AFuVtPKmPs8TBP+XZMPzOzM/uxYAGBVAnqAG+Vm2Q7/3kv/+aQD9tTYaIEMszvTdV23dwBWJ6AHeEhu5u29ccZwxmz70NlH5QHAyv7zdAEA3uLI2OXaGbhLeXkeNgDAmrTQAwwkNTa+NGO2YB0A4L0E9HQxc1AxewumLqVryY17j5//Hr+/mXlfBgCgjYCebmYMLHPPIZ6F4A0AAN7LGHqAh9T0DlFpAwBAjhZ6gJuUHjUXpwuVnjkf5pd7b8beJwAA7BPQA7tSrcSzD1cYSWn75T5Lve93AAB4F13uuVRNd+FeaVJpv9/vv/+OmL38jOfOSRi1zgMArE0LPZcZIRgOg5nW4Gb28vdUCkIFjO3u2mZ+GwCAtWmh5zI1wUSvND2Xa1l+5PIDAABrE9CzjNm7F5fKP/t3AwAA+hPQs4TZA969YH4EJmEDAICxCOiZXk0wP3LAv1e2n5+fWydSAwAA5iCgZwnxbPClyeVGVCr/SOLnpwPAnfau92eun6NeewFKzHLP9OLAMgzgc69HUio/APBL6ukvobO92Vx7gRkJ6LlMWHuee/xarzR765+5/JtRbjR0/79Watu2zK+Qu9mN98dSvvxyZFvFy6TOBTNt95b9cXbffxLf9X/HvuuWV7h8mP/RfN8sdc0c6Xo0y7FypJx3NjTUnCdL59ma/Ef8XeCM7+fz+Xnjjl0TTL1xuxw16/bayj17+Tkutw1T7595r7Ysn086KK99AkJNxZH9pt6ZG8Xc7/nkzXPr9/l82vbH2X3/+f4VhJ8J6uNlz+T3drX7bnhd37T8nXpdc1zXvPe0o+XscU7qFXTX/B69ygEz+H6/xtCvJBxX1jqO7Oy4M97hzD5GWe6mJNWy3iK+cXUzc41c6+Gsrtof3ybV6k8/pWvRtq+m/t+O19y8MPFQvbinXfxevHycxwiOljNVQfKUs+fZkb4L9CSgX0R4og4vUqWTlqCMFkf2MdrkbkzOBobbDYxg/n6lVqYwIIiDg7gSJvd3/H5uHbV515T9rfvQ95/vHwF6+Hf82ebnfz+C+gvFwXpJ7vxXWjbXeys+ZmY5Vq4oZ+pecu/cEy9z9n40brF3b8vbGEO/gFKta+om/qqT3Ownz9nLf6XWfYx7xV1HU7RK3K/0u9R28U29jo+71LKl5Up5kx7rHnaV315vwXrqs9CWTlf7+10xpO6tx0lu+EFcuV9z7tn7+6hS+fa+C8xMQL+Impv4K2/mZz8pzl7+OwgUx1XbI4d79bhpLB1fue7Ce8uF7Bd/ywXeuZZ2gfo9rgrCjub5poCw5jxxpuHozm3pnMeKBPT8wYmO0FtuVkaRu6k5e1xqie2vpldEr/UcGd5Su9yRibDeep04E7jret9HqqIqFUjutf7GPVviZcP8cuPpa1qCRztWWsuZSl9zDak5J9ZU0NSeZ2vKdPS7wAwE9C9y9uYOuM7eEJmjN0i5G1nH+nGp7Tf7ds3tJ2f2x1UdnQlfUN9H65j32rS1+bYObxzlWLm6nFcEzDXn2ZnPu9CLx9Yd/HwkpZNxzWeho995tFroFrN3Gb9jPz26j82g1GJRc3PS+yam5bjMtV6U8rirZXkFNV3d95bJ/S65CtZSy2GuLKWx+LV51+xjqe+0kr3nxOeeLR8G6uFY+lRextLf7677uVmOldpy7p2vSueQ2ve29/fOkzVlO1ru0npgBt/vV0B/9PPRtJw8a5dvXf9M22sTdqGbufx3revzOb6PjWq0gB6YhwB9XCtcn97A9RLO+X6/utyvIuxKFb9fuzyUnN3HaOMmB+A458+yEa4xI5QBVuA59Av5+fn56x/0ZB+D90lV5PH54xn08Pk4VmqlxvIDx2mhBwCWdFdw9WsEY18rzO8ye/m5hm0LfQnoudTRR4kcSbOX9kht8NPlN2kL8KTcI7xmMmOZZz/3r1T+I8vMeqwAcxLQc5maC2KvNHtpz16cr06TSuvRLAAAQIkx9FymJvjsleYKs5cf4IxUZeTMXajhKo4V4Ela6G9WevRX/P72We0z5Ev5xp+v+EzO8BF0Ne+PZoRyjrJ/AgAA+wT0N0sFbEeeg55bJnwvlWb7O/XZis9jn+X7jFLOUfbP3DIAPbRWYJfOQ0evPz0r0WvzaqmEra3YPau1AnivESJ+33UFWJ0u9w+pHXvd2mL7dAvvE1YN5sPnvt/9m9o/4d1Kx+nsx3BYsV1zTjqyLWrybCnDnrCi9OzycZl6l7Vm3fF6Ut8v9V5NWXuXf+VjBZiDgP4hApu+4sA3/D/1/mhy5Qyf9X5n5YT9E1hVz3NpLq+9dTxR2Xx0WNeT89i0TioblzVXWQ6wEl3uH1TblflsV/i9MdCzaxnXPeKFfK/8T5X7yf0zNQ9CnAa4zlu6KNd0i1fB+duM+8HV5X3LsQKMS0A/uB43EaULy5UBftxdL3w/DtzOprnC0+VPTVA3mqv2zxEqNIC11XaLX02pEna1BgCVwcAbCOgfVhrjNXutb01XxF5pzryf83T5R/itV94/gXcLK12fPJ/dva6SmgaAmc71Z3uQAcxAQD+Ant35XLjozf45lhlbyTar/vZ+kzWlhv703l53nROfrrRgXs5vMD4B/c1y3a/30sTv5SZ5i7sq59ZVsw7eZ5T9M7cMv8y4TWa+KazhN1nLHcFvfA69Yh+a+XreWnat8deZcZs6v/EmAvqbHe2iXTNza+26atfRavaT5+zl72GU/XN2PW4s3ZwyitX2w72Kxr3vWjtHSu79UqXnUaVK1NZK2L2x81dUbNSsJ9Vb7EiaKxsvZjpWXGNgHQJ6upj9gjB7+QGoc6RHUK5Sc5Q5Us5W4D/ZS6q1Ff5sGtd7YDUCeoALaKXv4+jTHlItn2/ejke17H9+K96stnfH5zPOMeIakzfabwUlAnqAi9wZ1Nc+nqkmXWu349YyHNGSd+pG7Pv9PnrjWrvd70pT4+j2mv23gquNdIycuU71PB/tlSGXz5XXndb8nc94ioAe4EJ3BPW5cbp76XJ57UmlqS1DD6WWk9xn2zZ84saqZtvcmeZImY8a4beafX4U5R/b0ZbcmuXvOkaOXKd6no/29pHSXBR3XXfCcs5y7eE9BPQAFwsnajp6QU9N9hR+VmvvpqK0npY0dyjdQKU8Ve4e4357pik5u5+25nv1bzX7DbTyj6v3sfL0+az1OtXzfDTKNaXW078VxAT0ADfYLvRPXtTDMvS+0Q5bS462whx15PuMfHN1Z0tObjv4raBO7/1zhGPkimPuzHmt5vqSW+eVtLozCgE9wI16taCeLcPVQX3u81al73t2GEMvPW8a7w5e79oOo/xW8KQZj5Ee56Snrltn5xC5Il+4goAeYCFPT/x2VWVBqGYegDt7CLSoGfJQk652PoSnbzyf/q1G+M2Pmr2b7grlH2E9I5/PNr3OazXrePK8tsJvxZoE9ACLGCGY/3yu6QHQOhYzNVlSSz5X6DnJ28jB/Gi/1dOVGkeEAYDy3++OAKx2DPqo57PNHeeaq68vJaOdzyBFQA+wgPAmokfr7iiOlDO8sTqbVy8tv8/ZfHqtq9UqvxVcZbVj5KlzzR1W+61Ym4AeYHLbzUOqVSnspriJby7im7L4vZo0e+u429PrD7X+Pp/P388xDtPU5DNTF8+RfisY0YjHSK/zWpxXKk3u+jLadWeUMvA+AnqAydWMXaxJU0rXmobfev0+Z9PUSt2g13Txb0kPzM11B8YhoAcA/pUao1rqTpsbMzqjI5UZtfneEXj0LP9V2+KO9eX2QcEfsCIBPQDQzcxBU2tlxmh6lv/ubXF12c/kBzAyAT3AZGZuAV3Vm3+Tu2edns0Ij9viF7/DMW8+v8EMBPQAE3EjOp5Vf5OWyabCyalW3R6fz9+PoAr/nuH7z1z+mcs+M9sUxiegBwD+EgdOLelnDwJSlRmpR3SFj6na+/53tg73LP/drbNXbHuAlQno6WLm7lipR6vMxM0LT7t6VvT4Bj/1uKPex0Ep37cHDbUt96M9TqpFaQLAlvR7y12lZ/nvHofee9tf5cnz3hVWO6/tnX9mPD9d8Rvl5pr4fObZLgjo6WjGA3/GE3po5ooI1nHlrOh7aWsr5GpuhMI0pXxnPFecEf++tQHeitup9TuNNjHbzL/JaGV/8rzXqmafG237nlV7bXjie5+Z7LG3Um8i5vGfpwsAwLvV3gCX0tLPdiOXaiHM3eRtn63WypcTb4fZbn5nLv+Zso+0fzrv3SMVnI60H0APWugBuNXZ7qN7XXLjSbLCADXXVT+VJsx3b7nUe7kWvNJ3GEGubK3vz6i0H5QmX0t9Vtrvrgoorip/nPYKM5e9Rq/zXqqirebvmvNY6tw52/nrjL3tktq+NculPovzq3mdyid8r/RdUsuUys1cBPQAdNEyhKV0g350HXs3ROFNS/w6d7Md3nSF6eJ8UnnFy+bKwDjOdEuuaVW9+je/uvxXmrXsd5z3Unlsy5fOMan0pfNfmH6l81fue4RK26W0fWuWS30W/3651zXrrPkupX2jJk/Gpss9t9o7SWwnr9qTSS5daz5H1rG3/l759fwucKXtZqU1fcu+Hd4EHRXeKNWu7+h6YjMdy/G55+pyn8l/pu3KWu4475UcaUWvOV5mP38dkft+pcq50vWkR6XHkYquvWvcmcozxqSFntvUBPOp1q7W/Frz2SvTkfX3yq/nd4Gn1LZgtbR0nS3PUy0Rsxy/uSChV34pPSpp7pbrrTGLmcs/etl7n/dyrfKh2q7TZ3oHrOzI9xuxZXvEMnEtAT23ueuGq+cFp1Tm3GdHlsl9tvrFkzWluhSGcjfgqZvTUW/Wzxr5e+UChVlvDO8q91XrUf4x1rHnyvNe7fki7tZdm77VyOevnJbrSU26XmnOOrKOGX8/ygT0DKNmjNMmTAc8K9VSFo8FzC2T+zz8rFTRFa87Tp8aS1iTJvWdUsukvkdu2b1tMrrUdkhtg9zfqW1ZGtOZG/eZW0+pzLNS/nHded4rdatOVRyklkmd/1LnrDh9+Hqm89deD47StSN3Lk+lKV1PStssly5cb5guLkvpt8iVae/7xddagf88BPQMpSWYB8bQGky1Hr97N75H3ttLU5P+yLpWOHelDKuopgAAIABJREFUWiJTlbGlwLxUybK9jvMsrRfu9uR572yZas9v8WczHWut5/jUe0evL73zqC1b6zpa82RcJsVjKHst7603byvd7K30XYB1pLoHfz7XTMpVWi+8if0f2GihZxi1LS+1XYJWutit9F2AOdWco3Nd6mNHz2e1vbjOrgdGNVO397fa6+4PvQnomUppDFLu/dlPqCt9F2B8qaC5dTKpUk+rVPqenCNZmf17fH4j7qbLfUbtzQj1UpOuhH+H4yZzXThb8q/p0nmkzKn1nFmm9jP7Y38qSCCtdD6O06QqWvcm64rTpM51uUmichUOcToAeAMt9NympuvlmUlmwq6gvZQmFTkySdbRzwDuNuKkXGfSAMCKtNAXaKWHdWmdh3OeOoYcuwDwmxZ6AKAo7i6/vW5Z/mwQbjIwAPibgH7H0ZuXN5q9N8Ps5aeO4xnanb0W9jjeHLMA8DcBfYXax/C82ezbZPbys8/xCwDAagT0DeLAHpiHQB7qxde53FNH4rlmSn+nXqfydawCQD0B/QFuNgBYVfw4udSM9OH74d+pR9GlAvk4/d46AYA0AT1dzNxrYfanGbjxBZ5Uek59Tuqzmc/DAPAUAT3dzBhYxl1DZ+MGGOitZgK8VJf5HusFANp4Dj0A8K8tUO/1mLm7lgOAN9JCDwD8qzSxXW7sfCptPJY+zDM1Zt6keADQTkAPAPwrNft8S5CdmkSvJq1AHgDa6XLPrfa6Um6zH5fS9UpTo2b5XJozy4af9/geAL2ZjR4AnqeFntvUBK97rUK90vQobylNr2C+x/cAaJHqch/SNR4AxiGg5zY9Hg9XcwPZ6yazpry5NGeWBXha6yPn4KhUBdFehVLLYw9z+ebyn8Uo2y21ztmfIASz0eWeYeQmXsrplQYAeEbqGh1OvNiaz/aEhu1fKrjMfb6ZobJ9lO2WWueRcgDHCegZSu2zjXt0aQcAxlB7XW/t3bZ6bzjbDRDQM5Tai06pZr0lzci2spsUD4DVzXy9fpLtBhhDzzD2nm/8RvFzmgFgVbXX/rP3CHvjvnNpRvXkdkt9BtxLQA+DE8wDwC89AsfS+PNtHatdd6/abrnPBPhwHwE9t8lNeLf9XXpUUq4rfmuanuXdS3Nm2dSEMwCwutJEdbUzt7+R7QbvJaDnNrmLR2pm1Fyamtrhno+t23u/Js3RZV1sAXijnuPC3xS82m7wTibFAwDgEWFvtZY08Xvh/+G/XO+5khkC2VG2W806gGtpoQcA4BFHe7TF79UE4TME6rVG2W416wCuJaCnm9lrYmcvPwAA8C4CerqYvTZ29vIDwJulKuVd29vZjjAfY+gBAJhW+FSY7V/4PnVsR5iTgB4AgCnlHvEqGG1jO8K8BPQAAEyr9RGypNmOMCcBPQAAAExIQA8AAAATEtADADCt3Phu477b2I4wJ4+te5GZT8g/Pz/K/yDj597NvguMaru+fr/fP4733CRvpNmOMC8B/cvMeEIOgwnlv9/MwRz92HeBUYXBaPw+9WxHmJOAHgCAqQk6+7AdYT7G0AMAAMCEBPQAAEwv1V2cY2xHmIcu9/wlnhAl9fmmpmtWKb+9dR1xZ/lb0tSoKVtt+XtvBwi17Id76Vr21TAf+zAA8HYCev6wVyObmv205Ua8ZV1H3Fn+ljQ1aspWW/7e2wFCLfthTWVY67paygC8Q3gucT4A3kSXe/5w5wXwinXNfAHvWfa9vGbeTjyvZf/ZC9jtqwAAxwnoaRI+T72mdXu0m/He5b/7O7aUv9aIvxPzKO0/Pz8/f+yzPdd1xbEAzCl1jjEGHHgLAT3Nthvp2YL5Ta/yP/Uda8pfyw0PZ9TuPz2D+lS+o55rAACuJqCn2XYDnbtBH/0Gu0f5r/6ONRMJ9giQereg8i5P7z89jwUAgBmZFI8mqS6vNZOyjRLk9yz/Vd+x9qkAWid5M8cC8PnsT7575rwwc2Wh8yG8h4Ce7vZmZh9dTfmv+o5hPrNtN8jpsS87HoAnzHjembkiAmj32oBei07a3iOh4u6trY+NigPW2uVGLH9vYdlz660t/952yD3Xm19afuc3nktK+09qHytVgB19DN3eOoB3OPrITIBVvDagJ600W3VLmppl73xs3RXlr1m2xV7w0lKGvTRudDijZl/tuT/n0tmPAfpTIQJzefWkeCZTAmJHbmScSwDG4ZwMvIkWegAAOKlUidBaUZzK645Wc63zMJ/XB/RhLe4bTmCz11grP1c5ex5Y/Vxi3wVm8tQ5OTWx7ZHzZ2p+licfmQuM6/UB/efz+euEu+rJbPbvpfxcoedxv+q5ZJXvAbzL3efkK+fZudJq1yx4GwF94ExNKjCnKydndC7hLDfYHOHck/b0dgkD59TTQno+uePId316+4zKeZjRCegTHLhADzOeSzwKbixazmhhf+mrd4C7Be1xd/zw6SCpbvbh8i3rog/HFaMT0A9i5lrR2WeTVf5nuUCOIzd+0v71nNRNP8QEHHPJ/U6p41yPr+c5DzM6Af1AZjxJzN6ap/zPcoMyjr0bFfvXs1Itd/D5CDJm59ieh9+KUb36OfQACAhmMXtvHPpz7L6H438MfgdGJKAHeDEBwVzcTML4tmM0PlZz75fGzsc98bYx+DzHeZjR6HIPADAZlXHj6vH4ulkfgQfcT0A/mb0LeO2Y6pp0V9ws1OTZMi68lN8T5W8d014zCVnP7/BE+WvzYh2llosj+4L96U/GccJaHM/zcR5mJAL6iex170l118oFWy1BdS81ebacHEv5PVH+2u2/l19rPrWeLD9juvJmJDUr8NHnItuf4E8CiTV4OgHQg4B+Ij3H7NTMaH3V81f39LhRebL8PdZzVb4zl595XNlV1P4F3OmO66aKSuAMAf1Cwu4/paB45Odp1pYt/J6jqN3+n099+e/8jWYvP/MIW6Vyk0PFf9uPgLs57wAzMMv9YlpufkcLiEOlso18c98SDO954rfpWX7IiSvutr9L/5vZGQDgbwL6xYzYct3T6MHk3vZvKf8W6Nz5W/YsP+xpmdDyieMBAGB0AvqFhDfBK9/4bi11uee5PqV2+ys//G3lcxYAwFWMoX+xkVtbc2WL3xv5O6S8qfyzfTfGZD8CAMjTQj+RXItoPMHU9i/1qKfc53G+V7S+7pW/tmx7+ZfWdUaP7V+bf2lbjF5+2NQc86HcHA5XHA8AACvQQj+RmkdB7aXZe1TdXj5n9Cpb7v2ny1+bZm/Zq58LXlOGHssKvOjx+Dr7EQBAnhZ6AIagBR4AoI0WegAeFQ77YH4zD7+xDwIwGwH9QGa+Cfp8lP9ps5efsd2xf9mH1zFjYGz/A2BGAvpBzHjzE1L+Z81efsZm/4L3yFVs7J0Hzva00VMH4Bhj6AEA+Hw+f07QGv7b68FwNhAXyAMcI6AHAKCoJqgH4H663AMAjykFiUdabeP8tPxeo9RFPnxiRfh7xJUC4d9hPuF7W17xcgD8ooUeAHjU1q07ft1qC/7O5MG+cDvHFShxAB7+rvH/uXzCyoA4nZ4CAH8S0AMAj8kF3j0CckH9db7fbzKwrpk8L5Wm9j0A/qTLPQC8wKytmnH361CuC/fZmdafMFvw2lLes79Ljm74AAJ6gNdIBStuiNf2xO/bOyjegsF4XHaq63b49/a6dV1PGf2xbbmA/IpAvdao2wrgTgJ6AFjQk4HWFXLfJfU9U4H/6OJJ5J4q97b+0uSCqUqTcLmaipc4n3j94fImxQPIE9ADvERpMik3yGuZKZA94qou3CN4ujKidp25SpSz+ZxNB/A2JsUDgIWsGujWmHWegDd4834JcCUBPQAsYuagKdfVu9QFPPV9t/H2M2+Lz6fco2YmqfkPVvheb3TH72b/gHa63ANVZr7AznxT31tupnB4Wo/H19mXx5Pqit96PZm9coZ69g9oJ6AHqs14wZy5IgLIe8NN/MpzBTCXbT+0P8J4BPQAL3PmsV6M6y032vbd66W2cWqW+db34tbX0nr2Zs+Pl+NZ9g94joAeAOjqrrG29Jd67FwqWNp7L/x7yyPMr2Y94bKp2f/fUok1klQrvf0DniWg51KpG66nT65nT/Ajfife6UwrxCoTbjEe58O55c4NYQCVWqY279Iytecl565nlLa7/QOeI6DnUns1uTlX1qr2CObj7/PmWuBU97mj6c7uG2/tZlf7G8Tetp2AfaWuy1efY1PrTnHuulfuaRLbe/YPeJbH1kGl3IWq5uKyqrBGvlRzHqfLpalZX01Z3qz3I3/CR4DdvY/nWglTYyyB6+wFak8dh47/Mdg/4Fla6HlMahKU8HU4Zir8LDehV83kK6V1liZdifONvbX7ckvwvNf6XrMN97qC8lvpBqt22EjuuLhLTZdLvzv0lZuYLD6npK7FueMzvq7n0qXWnRszHS53lZmv6722Te2Y+DfuHzAKAT232DsxlwLs1GQpexOlhJ+F76XWE+dxdkKVmW8ArnJme+4pVfKEaXqubyY1lVW1w0bcHME7HBnz3OO92rR3notmPO/1vE6d+T3esH/ACAT03KLHyXWvpbDU5XqvZTiV11GrXkh63CCkekP0sFcJ07OlYqTft3UMYannSSqoz/1euQqy3HpS6VP5l1p79tZzpMcNAMDsjKFnSlvgHrbih0FJ7/w3pTHib/dksCtQ+y1XqRV+3vp+fFyVujiWuj3GlW5h74q94TSlbpipdex14QQAWIEWeqYWd5PP3bQfDTZLXf/DNNvnbzVay/XbXL3tc70fcuvNBc6lnhMtXXyP9kwAnlE7b0dpWdeYdZzZH4C/Cei5VGo8eyi+Oc+Njw//ru3mm2shDP/fW2epa3L8/lu1zDkg8O9r1G05WrlGKw+8yZF5O2aphNv7DrkKxtZljuY3ojPzuABpAnouVXNy3hvzfmYClJax1LWthS44v6UqSMLPSl2kwzRxXqnu1rk0e+vgT6Wbwtq0vT6/22jlgdW1ztsxSyD/+ZTLemR4Xu/8RtS6PwB1BPTAYTUVH2crUVrT8PdN3plhI6XKklRvlr2eMaleN6nX4fpT3ezjNHH61LL2E7jf3vwcn898gennUx7+k/vsyDJH8xtVzf4AtBHQwwECBEa118LRMmykRw+b1r97VdocGZ8PjEuw12ak7eUcDNcS0AMsoKWSyc0VMJJU75xcmjuNFBS3cp6H9xDQQ6Nc9943mPnmZmV374d7k10CbFrm7agJ7Jlby/4A1BHQA1UEbus5GpDbF4AaR+btiN8X6K3j6P4AlAnoocGRmcDhSvY/YGRnH/fq/LYWj/+F/v7zdAEAAFjXz8/PX/9ml5qhP34v93SO2mWO5DeDFfcHeJIWeoBJaZ0HeEbpCR8tT+soLXMkP+B9tNBDpVIN+Gy14wBwN9dKNqlu98AxAnoAAACYkC73UCnu2qa7MwCsTStyf29+/C9cQUAPAAARgSYwA13uAQCAy+Ue/wscJ6AHAACACQnoAQAAYEICegAA4FIe/wvXENADAADAhMxyD0DRzC0nZqke3/ef/P7187/23y/O70geQH8e/wvXENADsGvGm66ZKyLeZgu6v/98/3jdKlz+aB4AMBMBPQBMaO/xT7NUwuRa0Hu0rK/SOr/Kbw1AfwJ6AGBYWyv7z/9+kt3pw/e2v1cJ5AFgj0nxAIBhxd3xt79L/3//+S7V3b7UAq91HuDdBPQAdPP9frNj17fP9sa213xek8/q3hbk5VrdUy3yW+C/UlAPACkCegC62GYsTgWT4Wc/Pz/FoL92HaV8WJtgHQB+EdADcNre44dqW4xXbFm+Ump7vXkbrhzk+60BSPl+Pp8fFwRo5/mp7zPab362PLXL76XbPt9ay/fyrM2vZn1n8plZ+N3iXgqzfud4cru997fPSo+pW2FyvJV+65WPSdrNvj/MXn7W8P1+BfSsb+YuuY7NsYx28R4poP98Pn8EHbn0NUF/Tbl6pZlV/N1qK1NW84YZ7Vf7rVc+Lqm3wn6wwndgft/v12PreIcZT7gzV0TwPq1d6s/cCNW20LO2NwTzALBHQA/ANMIgXlA/pssrI/////v///t8fnU07GeGfWn2ySAdt4zy+8/e2wU2AnoAmNxoN6S3lKfzKmYKkkf7vVsJ6hlJeOy37JO1Q9bOLP+kUoWH43csZrkHaDDTTf+eXi19Wz7bv9R43/DzXJo4fSi8scjl8yZv/d5vtOpvPXtPA9rNcN7eythT+DjX3KNdR1FbuTHyd3gjLfTw2Z/E66oJumafsRg2uX03vImpWXYvn728gHm0PB2Dec34G/cqc801Dc4S0PN6pZrYmlrao2lKrZSMa7Wuoqt9nxkdvXFMnTP8jmO76rde4fqxwnegbMbfuKYx5vM5fu6Ne5/FeebWlTqXpJ44E6bPnTPi9LnvnMp3L6/Sul2v+hHQQ0FNl8CjaZzIgFDLOM7czdxslTN7YzQ3Zx5zeHR87JVabmhrfutRvhfM5Mj49t7n3nAYWeopMHFAnEubei/OO/eEmDh9LpiP08VlbV33bNerkQnoebXwBDNCOZjDat1Ea77P08fI29QEuvFnqRvDkbUMdcql3dsva/N5yl5lwyq/NcyipnLwiuOxZdhnKm3pXvaqYQNHl3U/0Z+AntdyI8QZua5nsyp9n9m/28xKN5ApI1RQ1tg7/9buc7N83xqr/tYwupZr3B3H45GhcKku8aNyT9GfgJ5XEszTy9MX0KvWO/oNwdscubkbVdwzqmZ4wV3n6xG2m+sTULLKOWKV7zECAT2vFd+4ObFwxhP7jn12DUfGce55cr+oCYprx1HeHWBfvd2u+K2Bc+6YZ6M05jz1fqmVPlUhGvcQiF+nxtyH+cVlzY2TT+VbmhSvtG7nvH4E9LxS7uT1BEEZoxuh1fKoWY+to63Ws/xWLV3qP5/j58nRu6XXfKfZf2uYSc18MkeOx1JX/SNygX7tMjXlaRn+s/eeYXzXEtBDJFUTWZpY6UwamMWM++1sAU/ruPFcS8+Mv9WVRpxR2W8NY8vNJ3PX8TjS+YrxCejhk685PFKD2ZJm7zNgfWdanuNKC+eTtFFujq/6rWervIJZ5LrCHzn3xoF/6rxU84STXIVCriwqANcnoAeACc16c1Yav5kak5lLs72O30vlM+u22rR0pZ3RKr8TaaP+vkfntDjTTX5vvH7NevfGx++tl/UI6AGAW+31bKq9mT6TD88bNdCjrxGHveSMXr6SmcvOOQJ6XkHNJNyn90zeupX/v/buLFlSGwsAKDh6R+79r6C9ptcfDlyUfCUECJDgnIiKykcKoUyG5GoC3meE4I62SjO3P+nq8kQVV1H3+3V51u/nKr7SHkq5PHXBfz8BPa931QWrxx8l6EXUInOkYm1rrCB8yVt+d97yOdivp6D+TBlqg+Lcb+A6AI/S5IL6tPzrdbfyjJb3sB84T0APQFN7Hm3TKu8eRTdvWy0nrbaZm1Dpru2peAFyegrq71Qay758H1d8J+l2XZ/fR0APwK1KrQ7RpEEj3vjVzEJcc1NV89lzLTSpO24Ur9oO7zHi+QxruRbvo66u6M1tj/f44+kCAPAtaXe/dAKz6P/oMUG9im7w3EAB/GLm9V+eGtPu+38PLfQAPCJ381IKiEdu3St93uX96HWpq37usW2160XLcsMD0nKVPhNERj5/YZriILh0XEcVF1H39yioL3WVj3oJ5CbJy6VzLr6HgB6Ax43atb5WKQguzWicm8Bo3buhFMyn6dJ8orxy66Y9Jt66r1Ktn9pwp7vnVAD+7cx5tmfd2p5hzvv30eUegG69pUtgOozgaB61Qw+uvIH8YiCYDg3p+fPX9qDo+TMAUE8LPQCXKLUIR8tLrc3rNF919hGAZ9S0yr91P2nl6tPIlX2jjx//6rFf2mdfrOikHwJ6AC7RIhAa8Qbpa13SF1/7vIs9T22IlkeVXbl5DaLtRumvnFMhWv8pT2//iNErvkauiIC30uUegC68KQhed49fj0tfRBMhrbvTR5Mf1aTJvRdNlpSWq5Tvevulz/FFe57akJsDIbcsNxnkOm2UvjSnQvr+Vl65CbdGb2WGvdbnSXpev+W3izFpoQfgUb209rW2d/xyzbKtNGcmRapdd2+ar8h9F1FFVe77zwXIZ7/n1nMqCOQB+iGgB2DTHTfwgoS+vakHxdWODLt4co6EvRwHHBEd16MPQYAeCOgBKHKTNY7SpIK57ts1ea7X57y3VI6M9jlaPoIwNzdCS1vlrenRUSpnae6ENB+gXwJ6AHiJmq7ce2/S3dT/rdVTG9bvLa/TZet807zTMe3rPNL0UdmifGsn2CuNxR9FVLF1pEdEbk6J1t9Jqby5Y2y9rFTO6L0jvUv2fJarhpXAlwnoAQA27JmP4Gh+e+YtqCnPVXMqjBp8td6HVzta3j1BeZp2tF4XgIAeAJqLZoePXqfpcy1waV5brXbR37l8cy146brsIzAaT+68i5a9ad+O3usCvs5j6wCgofTxZdMUP9psz+PKoi7PtY8iywUhuW7UHkt2Tvo4wPS99f/0JXfe5f5f0pb2eS+2ynlX2Z/cNryVFnoAaCwK6qep/GizSItuz1uBeSnwZL/SfhG4jKF0ntae073ZKqdzHsYloIeDRvkRB+5V6vK+tU4veisPPOXKSeJ6cfcYel38oS1d7jll3YXryDpnaoRz65bybVEDnZZfrTawVrpR3bpe9HY96a08wLY9QXlulntgHAJ6TtmabTe17oZ6doxmNIHTVlnO1gSvb9TTca0Ai9xY1XT8e25ZOtY6Gnudvk7HwKeVjqXX63yi8sCb5OYyyC0vTRx5x+9/TXlzY+RL5SxdV67+XK4t0I4u99ymNBHLCDeOuVY3N7/AWs0jpbaW7fm71aO4jozPhz16Oa5anDN3fpYz5d3byNHD5wL2EdDTldwjY6JHNaXpooB6a529j2sq/ahqpQeAf4t+H/cEc0+Pt1Zh39bZ4wH4nS73dKXmUU3rdOvXuWC+tI7HNQF38LgyvuroULUe5qnR+649QxehPS30dKnFY2GOdkXzowK0JiDgi44MVds7ye4drtrO1+43DF2EawjouUztRHW9KZU192PztR9lAKhRO1Rt7+/oSPcVkdHLf5Shi9CegJ5LlGZ3Lo1z70nuUS57xtzDNF1b4WMmYuArBHzj8lsC1xHQc0rpES+RqAY293iV3IR30SOW9q5Ts35pRv7azwuLEY8RN8/AXWrGUo94HQW4moCeU1qPbd/76KZo+ZHx93se1+SGAgDq7B2q1tMkaT2U4ahe71UMXYT2BPQAADR3ZqhalP4JvQbGJb0Gx4YuwjUE9HBQr2P/AaAXLYaq+a19D0MXoT0BPRzQa+0346h9CkRNuq3KpVweoz6JAhiL6wtrjgdoS0APB+Vm7YctUXfD3JjCreNrq3Ipt63aMgAA0K8/ni4AjEbgw1l7jp+tgP3oJI6OYYDjanrqpWmWruZRl/O929BTEFhooQfoVPpIRQCedzSY3zPRn2AeqCWghx3SH2Td7rmD4wxoZaTnvJ+Z/fzKa+ZyTd6TpmVZarZ/lOMDxqPLPcCD7rypODNWH3iPn5+ff8759evenClXr59pmuomMn2y/I4PGIuAHk66sqacdxPMA3czr0bfnr4mOz5gPLrcQ6UlaBe808L6pu3q1prctvaUAfiGdTfm6Fnh0W/genk0Tnx9nVmnr10vXV7Ks1Su3q9zvZdvmhwf0CMt9FBp6XYWdUXzA8Ae68qhaOKk9XvRDcZ6nVxFU7o83VapDMB3pZV869+79P8o7fraki5L09euly7PBXppuXLb7Fk6C35v5XV8QH+00APcrFQBlN4Uba2/1T1S90ngiNw1IqpkjNKWgqOotTWXribAqmld7eWaVypnVHnbS7lTjg/ohxZ6OMjFH4AvONJymbbglvIerafbVs+oUppSfrVpemu9d3zAswT0AAAc1iKwPJPH3d2lc0Fm2ntqK01pWZTfVt69+trxAXebp2n6GeWCAPCko90fR76J8PsA/WjZBTuaQKy0PLf9msnLIuuxyzXrpQFZtP7WtbY0tjrSc5f3khbldny89/jgXeZ5FtDDUS7k39PbPu+tPMC1nj7nSwHbG4362Z4qt+MD7jfPs0nxAAAo+2rwMnIPqzt99fiAHgjoAQA+KPe4sFKa6L10vTQI3pNnT3ovXw+OHB9AWwJ6AIAPyo07TtOU1p+mf8/AXqogiLbLuDwKDp5nlnsAAJoT0AFcT0APAPAh8zyHz1BPW9rXy3Kv0zzS/6M8a8oDQB0BPQDARyzd4Evd7ddpove3npue/l/abm45AHUE9AAAH1TqEn/lxHXRJHmCeYBjTIoHAMA/0snurh4Lb6w9wHFa6AEA+MdTj5XTSg+wnxZ6AICPiMaqp2Pa1/+nY+ejtNHrddr071w6LfUA+wno4SA3HgCM6Mzv155107Rbk+kBsJ8u9wAAADAgAT0AAAAMSEAPB5m8BwAAeJKAHgAAAAZkUjwAPkcPmz6YDA0AzhHQA/BJgslnqVQBgPN0uQcAAIABCegBAABgQAJ6AAAAGJCAHgAAAAYkoAcAAIABCegBAABgQB5bBwA7lB631vuj8JayR+Wc57n78sOdRn60onMZvkNAz21G/mHMeeNnWrgZgLzl/FgHwb1eD9Zl/Pn5yZbTOQ//NuJ50eu1CLiGgJ5LrX9URvxR/DL7DmK588F5AgDcTUDPZXTfHNt639mXUG/drT1tKcu1kK+Xp+feelmad5Q2Sh+dw1Hvgqi3wZ5tu04AwL1Mikdz8zwLAF9muYHXjQ+2pd3x193d0/+jtGkQHgX7y3tR2ih9LpjPVSKU8ipt2zUCAO6lhZ5LCObfx8067JO7DkYVnlHaK8e7n1k/N6Ee0HbSzFxvHoA1LfQ0pWX+3QT1cMyRcydt4e/ZukUfvi7tmXP0vEjz8BsMRAT0NCOY/wY3FNDeW86pt3wOOMqkmcDddLkynH5cAAAdl0lEQVQHgANyE87llkeTyaXvLa/TZet807zTMe3rPNL0UdmifGsn2CuNxQf+bc+kmc4noIaAHgAOaN0Slwv0a9epKU/N2P3astRsG/jdepLZtGJs/f7WEywAFrrc08SR7vZnu2bWrH9mG1uzuj/VtbTFbPO6xcL9DEsCFnsnzTRHBZAjoGdYNT9srWdybpX3Xq1r590UwH1Kj/Jcd2OvyePIdtNtAX0xNw1whoCeR0TjNBmHfQf1Si1rtbNXH6mEq+1ezzhcewFIGUNPd9IJY7aexRylj/KJ0qTpaspU+jvNJ11e+jtdXpqIap3/1mfJbXOr7ADAMS0mzSz9/vMs+4SeaKHnUblZXqfp91b80jNda2ZbzqVZ552rNIjSpD+4UStb9Azp9WdI/9/6HLWzVteWIfc+cNy6m3upu3uuO3y6LLouRcuXZaXrWJT3ers15eZ5WunHkBv3vmc8vLHzQA0t9Dxm64Zk7w/Y0TH1rcuR5l36Mc5NflOj9rPUlsENQ/9y+3dhHz4vncE61+MorcDLLa95HbXqRdeVqLUvLV+p3MB1nGfjsK/ojYCe29V0HV/LtYy3ctVFOdc9/8ob5FzlQO7723ofOCbXK2ZRU5GYG5LTQq4ib6vc9EFFy3v4/R2L844eCejp3l0Xz9bbqenOf5VouMJW670unP0r7Sc3GGPZ2l9RK3rrbQskxnZ1ZTd/u+u30W9w/wTz9EpAz61KXT5rx7enadZ5RzfApTRbN0TRtktlTvMptYxH3WRzZSx9P1ufJV2WfndHbgj9qEEbT5xLKvLeQ+XMtXyfTJPzi/7N0zT9OEBp4aob05rxoSMa+XOMXPYzevjcWujbuPJ6tYjGokev03VzLfM1lYel9SNR2pqyttDD+fQ2KmigPdcpejbPsxZ6eIIbWY6KWlUdS/2oHZOe6xFU+ju3bG/amvWNpR+TfQXwPQJ6uldqlRqNblsAMIaRezy4z4DvENDTzJ2zt4/qDZ9D74LnmQwL4B4jXmNHrogA9vvj6QLwLiZZejfBPAAA9ENAzyUE9e8jmO+LfQEAgICe5jwO6X0E832yTwAAvs0Yei6TC+oFIf0zizoA5NVUdEdp9v6+lrajsh2YJgE9F4t+aLTc988NQt9UlLXhWgQcUXPtiNKkAfhWPqX3Xb+AhYCe2wk84Lhodvt5nrMtNU/2tui59ajXcgH9qxlWGKVped0xtBFYGEMPMIjco+qWv9ObuyWgXv7dTdAMENuq8Oy5QhToi4AeYCC5G7yaGz83hwD9E8wDewjoAV4q1yVz6aKfvo7ez6Vf/71Ot7WNrW0BfJlgHthLQA/wYktQvw6a113008dMRsui9Ou/12P4o2EBUfrctgC+rlRxCpAyKR7AQGonv1tLA+p0eW1eubH7pbxK65e2BfBWpVb46DF3WuyBEi30AIMoTX63fr/Fdu6aSO/JSfsAjigNIdpKs5VnbRqt98BCCz3AQKIu9Mvy1NlZlO9sGdIKBYyipnW9dD2L3tubp+slsBDQAwxmz41cNHZ+/Xfaup8bO7/8H42Bj15H24/St+5dAADwJQJ6gJc6Oq69NFZ+6++92xTIAwAcJ6AHGJRu6gDXMkYd6J2AHuBjoi7zAPzO9REYgYAe4GPcpAIAvIPH1gEAAMCABPQAAAAwIAE9AAAADEhADwAAAAMS0AMAAMCABPQAAAAwIAE9AAAADEhADwAAAAMS0AMAAMCABPQAAAAwIAE9AAAADEhADwAAAAMS0AMAAMCABPQAAAAwIAE9AAAADEhADwAAAAMS0AMAAMCABPQAAAAwIAE9AAAADEhADwAAAAMS0AMAAMCABPQAAAAwIAE9AAAADEhADwAAAAMS0AMAAMCABPQAAAAwIAE9AAAADEhADwAAAAMS0AMAAMCABPQAAAAwIAE9AAAADEhADwAAAAMS0AMAAMCABPQAAAAwIAE9AFxonud//i1/p+9dtc3ce3du723W+zP3uWu+i1KaNx4XXzk+AO4moAeAi8zzPP38/PzzLw1qfn5+qvPZk6aUb+0297giz14tn/XMfl2Oi61tbBnpuIi+JwDOE9ADwAWioO1LgS8AcD0BPQDcKBfUp92T067Kpa76pW7NW+vlluXWTcuo1fV3W99xVNFT6sL/puNCKz1AewJ6ALjJVrBTer38v+7Gv+STpllvL0qX5hOlya2b+/9rcvsy9x2X8lmnKfXqcFwAkPrP0wUAgK9YAqEzwc6eVs6z2yk5+zlGlwuSUzVBfavyOC4AvkdADwADWQdMd3dfrqmQqJ2E7QvS/RR9H7mW8r16Py5SjhOANgT0AHCBFq3xI/ra5y2JusHn0nzNFz8zwBXmaZp+XFQBtvV2491beYhtjbFOl0fpo3HMpTRpvjUTlEV5b42zLn2Ot8oF5lut43u+v7ceF65ZAG3N8yygB6jV281ob+XhOxx756Td40tB8UhqhmOM+tkAejTPs1nuAYB6grLz3vj4NsE8wDOMoQeAl7kieGoxcRu/rB/vVjtkoceguPa46K3cAG8hoAeAl7kieBKQXaf2u+1xH/RYJoAvEdADAEBi5GERKlrgOwT0AHCR0szguVnC18u2ZiiPJlbLbSM3A7kb//3s1+8Y8XscuSIC2M+keABwgfUzyBdpoLYOzqJlUfr13/M8//Z6vU60fmlb1LFfAeiJFnoAuEgU/E1TvtWv5hnm6d81LYhRGgHfcfYrAL0Q0APABaKu0rXr3GHErsQ9sF8B6Iku9wBwgVLAt9WKemcrqxbdfexXcpahEtG/FnkBRLTQA8BFcsFfNDY6N8Z6+T8aKx29TredS2/ytOPsV3K29t+efKIJD+1XICWgB4ALbN14R+9vjcluOeZaYHDMiPtVkH+P3PfreweuJKAHoGjkrp5upO/neOnDyPvhrXKPK4yWvelY/LLoPEz3bU3Pi1KaqyrstoYXXbm9nnqj9FSWHAE9AJt6/zGL9BjQRF2r32jEz3bmeOlpv/Z43PO39JGE0/T7MZPrZr9en7HUDJ04E8yvt7Flb8VBKd8rjsV0yFAP19OlLL0T0APs0MsPzDT19YNHHfvqnXrYrwL5cZRaWnPDL+xfIEdADwDwAYLC/lxVMWtft3VVpV1uwsxlWXRsRMM1ovyi19FkjbnJOtNtbq0XLUs/Q/T5os+xZ93cZKC5ckbb3ZqQdKv3wNPzlAjoAXborVW8t/Kw39EbgZqxmfTnyP6u2dc1LbmOj316Cor3Xuvt6+scufaWuq6Xgu0onyjwjPIrBaHR61IFwvq9XJmjvHLrloaZ1Hzu9bq5p33kPl/6XvSEkOiz5j7T1j65g4AegKZaBxSl1og32TNWNtcaMWLlzlePl9r9vXdf66L9vFKwEy0vtfjlxjT3ely/3dFrb6nFO1p+9f4tjY+P0p7ZTsme36zcd1MawlJTpvRc3JLbb08S0APs1NtNVW/lmaZ2z2LO3eS+XWl/5t6LWh9G8fXjJbdPz+zrEb+Ht6jZJ3fkQVtXX3ujFugoTYvf+7PX2jOO9Cys+W5y69zh6fPyj0e3DjCotPvW03oqz5U3ok//aN4ttz/fdLPvePkl2t+tgsPRvosvGbES7quuvF7VBKt3teD3pqaSe2vdOzx1/6WFHuCEXru39laetWh83yJddqQmP9rW6PZ+B2/53NP0zeNFgPcNvfWsor310Im19N4h/T83xjx3zVvWTcd9r5fvTRMN+4jWiYYP5dbNfa5ondz7uR4S0fdWKtNWGdPPWvNdPXUuC+gBGnjzDVnrICfqnlj6oT/zYznCfil9v0fL/+TndryUXbG/uc4dlTy9VCR9zR1B2Fbee7cdBbm5rvlby7bS1KQ/s62afGrXP1KG0t97y/v0tVtAD8Ajcj+A0Q1KFMi92dZnLE2o9FZvPl5quthGy7nWCMcO50UtzKW0d5+PZ3se9Wjr87zt817NGHoAHhd1p/6apRtkbUtE+n093eXvTm84Xmr2t30N9yrNQ3P2fEzz3nMNS1vl172W1n9HefYwt84i7W2VU3Ntyw1n+CIt9AB06wu19Ec+3/om7mxebzLC8XJkGIB9DffaGq995HzMjTffI22tz70ubfdJLa9broG/COgBuEQ04Uxpea5b4dkboLd623fheMmrafkD2isN6elNr+XiegJ6AC6xZwKdvXnwPo6X4776ueGMuyaojFr7czOwL8vW7+d6C+RmbU/zzK3nuvEextAD0IURukvTD8cL0FrNPCZ7LNepUnf7dZro/a3KzvT/0nZzyxmbFnoAHqW1gD0cL0Brd1xPSkF0FNRftV2B/PsI6AHY5FnM7OF4AXrXS6XgVhf5q7bHewjoASjy488ejheAek91gzds6T3maZp+7EyAbX78AIA9jj5vfs+60Rj9aN3SJHuMaZ5nAT1ALQE9AAC9mOfZLPcAAAAwIgE9AAAADEhADwAAAAMS0AMAAMCABPQAAAAwIAE9AAAADEhADwAAAAMS0AMAAMCABPQAAAAwIAE9AAAADEhADwAAAAMS0AMAAMCABPQAAAAwIAE9AAAADEhADwAAAAP6z9MFAADeb/5rzr738+fP6fR7t38kDwDojYAeALjFEkTPf82/vW6VPme9/tE8+Lb5r/9m3/v583+n0+/d9t48gPfS5R4AuFyuRbzV8hZlgZKfP//3TyC9ft0qfSmfdR4/f/6vWGEAfIsWegDgcetW85qAe0n/8+dP2J0+zS9tpYc9csF4q+UARwnoAYBHHelSvwTp6brL6zSIXwf5AntaW7eY1wTtS/qotT1dphIAKNHlHgDoxt5gO5c+apH/+fMnbNGHM+a//ru7S/2SNl039/+SdvknyAcWAnoA4BUE6zxtb6CdSx8F7WfG4QPvJaAHALpxRUAuyGcEJrsDjhDQAwC3WYLraNK6qJt8lL60PDcB3pK/yfG40h0BucAfWJunafr5+fHDBrBlnufJ9RL6J2jnKrnJ6taT3O1Jn1unJm1um8B3zPMsoAeoJaCH/gnmGZ1J74Ba8zx7bB0A0M48PzRefYl//jtNf7dX7KfCjqcJ5oG9BPQAQFOPBsYHN/1YRQTduvWY+N+ff///378OV0itqZyC7xDQAwBA4PbAuMHmVE7Bt5jlHgAAAAYkoAcAAIAB6XIPADym1D34SHfnND9jiQF4MwE9APCoJehePxryyDjg9NGSxhJzp5aVU1FeKqeAiC73AMBjckFKi+BFAMTdfn5+/jnu1q+P5LPO4+fnRwUVENJCDwAfswQGIwS867JG3enXy5a/R/hcdxlpX4/uysopgBwBPVxg5Fp0Nx6kHM/vMOp+XIL0tDv+ugUz+nt5/UWj7uu321s5xfiifWo//650vVZBW0dADxcZ8QLkJpAcx/O43vI95I7B6IYvCvy/4C37+q32Vk4t76/XZyzRPr2rJ1HP179cJWyq1/L3xhh6gErGMDKSJXB4I+fi7968r99ob+WUoAYo0UIPAB/1tiDwbItUL9/HFQFcL5+N313VWmt/t3NHhUqpa356jNT04liWLWn3DPeIlkfb2ypnbdnS7yHKd+93FK3/ZgJ6pmn690lS++Ny9cnS6kfO41/udfS4GGE/mXSL1q46X2oe/9ZT4Ji7ycstz52LZ7oo93pe97qv366noHjvb4/9fZ0j9yqlYym65q2fbJALynNB7HrdtFt77XCPXNpoWVTOPWVL30/T7f2OtipA3khAT7E2bcvV3R5bBvPpZ7z7BK+9yaxJV1P2Upq7ai333Fj3sp84r3VQEbUmvNFV50tNsNeD3Gfes7/feGy8cV+/XYvKqShtrsWU+xy9VylVPG6JKu+O2nNfGaUt3fdfVbaj637pOiig/7jcCfyWkyD3wxfVVF5djqhmcStdLq+a7dWW5S6lm5Be9lMtN1XboprxI9eVMxWOI7vifHnb99jbdeEK9vWYrqycevsx37PR7lW27O31MU3nf9PvNNK+OMukeISimse1aFm6fHm9The9X7Nu+rqmLNFnqVl+hb0Xy7N5nWnZv1puf/Wwn/ZIu3rxy5X7stfj4SpXnS/L8TuiEW+cz/jyvv6KLx3PoxvtXuWMt9zbvOVzlGihpygag5KrndtKu8iNbYlqONe1oev3cmU5ekHt5WS/crzP+jtbbytKd4cjn7GX/RTpuWy9Sc/rtXTZkRaEaFujG+2G/47v/S37lu/S0+v9oqET6bLod6+0bnSvna673v46TfpbUvqNje4Z0+3VxAFHyhblu/c7+tL5JaCnaKv7fXrC5G7OowtGLt/SiXfVGJkrguczzgYxOTUVIC22eaTHRI0vXJR71DpwylXepTcM0Q3E3mNghGPmqvPlKSOW+S5fusF8C5VT73TXuVh7n1WzLA3ES+vWptly5D7xbNn29IKo/Y7eTkBPaKs1vrROTdppaneibeWTC1yf+gF9sqXtyYvbaPuJ65V6ieR+pEdrqT5q5POlhzIcddexVWq1itL2uq/f7gvXmq/bcy4u6d90Pn7lN/XtBPQfl2s5b3lyb7U2t9peqXt/rnfA3RexL144az5vb/uJ+13VK2U0bzlfeijDXk9W8k5TvvWp930Nb7F1Xp09H9N0Z4Yelnq8Rl3bc+uUKif8Jo9DQE9xjEs0VibqWh8tL10Ioi606QVk/XeUZ+0YmfUFOF1+p5ru7lHaER0pey/7ib6Mfi7UcL4wTfkbbPsa7lVbyZYu31K6365VutcuDaXcU17XlvHM0zT92HHQVs18AbmKifV7UX65dLVpctuIyg3TdPy4OHIcbp07e8rx9eP5yS6gI37vPXWZ3XucA9dofS1r8bu0p4Go5Xbp0zzPWujhDjU1obW1paWeCHvSwNVaHIeO2eOe+u5GDjCv/s6umADROQL73TkZaU2X97Sie/1+rsdArmdrmmdNF3zGJqAHoAtaEL6p9Y31aF3Tey8ffMUV52Kp92Q0Vj0XyOd6eq7X3cozWu768w4CegAepbWA6AbzSEt/zXCnHjjWoR93nY+5wHyafl27rihLNO6edxHQw0VcMHmTO45n58w3XTlEqLfAubfywFf1dC5udZG/anu8h4AeLuBiyZs4nnlSqdtpNKGobqTASNat83dWbLtWvodZ7gGAZs7cJObW3Xp+c4vntLu5Ba6wJ0jPTWBXs15ujH4unevdO5jlHjjt7E3wiDfRfgzhfrnzLbqGmPQJ6MWZa9CZp8J44tF3COiBR434w3J3t7hezX8VZif/M2hl3Zl+7/aP5NFSqev3VZVApXyvCGZ7qcx6omt9un9zy77s7uMRAAE9cML62adu1L5pCaLnv+bfXrdKn7Ne/2geLW3Nrl5bCVRzLuUeU5S6Y7bk3lx5LYqudXdd/3q+xj55PAIwTX88XQDgneZ5/u15qOvluTRR+vV7Nevm8jqaR2n9r8u1iLda3qIsdyh1+aZe6fyPlueC6fW5aj8A8HZa6IHTSi1X61b8NG20PG31z01+laYvvXcmj7TlSYBQb91qXhNwL+l//vwJu9On+aWt9L0pjfle3o9el7rqR2nW+W6tFy3LDQ9Iy1X6TC20GO/Zw/m597vO9ezI7fPomFmvs2cirNxxkrtubpUt/R5aHI/R+gD8ooUeOGWr1ToN8rfsvWErpa/NqyadYH6fJdjeE3Cn3fGXv0v/z3/Nj3e3j5R6dOTOiXXl0ZJHVPGVrrdOmwvalnyiNLl1c//34qlzcr1vo94Etd91+r1vrVs6PnLpSsdS6fg6Wrb0e2hxPEblBOAXLfTAIVstMm9Q0yp/V+vlyPa2oufSRy3y0Zj8HrTo0bEngDm7nZLezuunW2uj696Rdc+Wv9QDJH0vSls6vq4q29F1BfIAeQJ6YGgtgo0zefQU6LzRCF3rr5LrBn+Hs5VZd5RXkPfLkQqkJ4+vvVxnAfIE9MBupbG+ue6SufTR61zXy2mKn7O6Nc74SB7pe9F4zt5aLnt1RUDeU5DfojV+RLnP+7XvYQRvOT7f8jkAWpqnafpxcQRGdFfrvJvIstzkd+tJ7vakz61TekxdD8F9NEFZ9F6uVbRUOZVLU5rALrc8yntrvHPpc3xFzXdYuyzah6WKx5o0S7q949lzWpSt1fH49DALgF7N8yygB8Z1R0AvmO9DTy3yX+L4H8sX5jYB4Jd5nnW5B+7RuoUl6uK/N+9S13ktQv0QzD+jdSBYehpBtH/3pt+7/bcdUwJ3gG8S0AO3aP3IoZpZnPfmcTY/2sp12X+THoOwrcqsM5Vd0VMJagL32vQ5W0M2RlbaH+b7AHg/AT0AXXpzIL/oMcjaKtPRyrnc/my1vEVZRqRiEuDbBPTAIaVJjXITJkXrb02QVJoorDQJU2l2eje50J/SpIil9MujDdfSZV9+/CEA7/bH0wUAxrN+HFy0bOuxcenyJZ/SI+NygX1ajtwj73JlgRbmef7XMb4+9tbLc2mi9Ov3atbN5XU0j9L6LS3B9p6AO+2Ov/xd+n/+a35Vd3sAENADp6yD8dINfxp0p2lzz65f/s49/mirXGtXBiR8V02l03Ls5R7BVVMRtVWpVdr20Txy/19pbyt6Ln3UIr8E/oJ6AN5CQA80EbWWt0g7TdNvwcgZrfKBtVJlVhS0b+W1d9tn89pzzvZOsA7A1wjogVNaz1xfChxabUsrPS3traAaRc3wlCu64l8RkAvyAXireZqmn7fdhADXK02At8gFBNHytPtvaVu5rvql7eS6OsNZ62O29eto+EluEsqafPfkUVuO3d9XZvK73GMKt9Ln1ik9ps7keAC8wTzPAnoAOKvUQp2rWDqSPhdsr9+L0u/NI/1suYq7Xu8fzGgPwBcI6AFgUC3GtdfkMcr4+YVgHoCvmOfZc+gBgNhIwXyuyz4AvJkWegC42dn5HLa6vde2vOfyMN8EAPRPl3sAeMhIrd8AQH/mefbYOgAAABiRMfQAcFJpZvlohvhSF/etvHKz2kfrpu/VlAUAGIcWegA4YQmUo8fBrYPqaFm0fMknDbTX7+cC+7Qc0XPtS2UBAMaihR4AGlkH42eeTb8O3kvPgY+2XfueQB4AxiegB4DG1kH4VuC8J+00tesir6s9AIxPl3sAaKRlq3fUOn/FtrTUA8C4PLYOAE4qTYC3yHXDz3W5X/LYekZ8biK80naiMfgAwFg8hx4AAAAG5Dn0AAAAMCgBPQAAAAxIQA8AAAADEtADAADAgAT0AAAAMCABPQAAAAxIQA8AAAADEtADAADAgAT0AAAAMCABPQAAAAyoSUA/z/M//2qWp2la5JPLM9pGbfnPrgsAAABX+c/ZDOZ5nn5+fv71d255um6LfHJ51rxXm/+ZdQEAAKC113e5XwfZe4PtM+sCAADAlR4L6NPW7KU1PnrvaJ5Xa1FmAAAAOOKRgD4X/EZd7M/mebUzZQYAAICjbg/oS8Hvetx8qzyvdrTMAAAAcMbpSfGOyM1Cvx6vvjdIj/K8OshPx9hrqQcAAOAutwf00Uz3Z1u4S3keDbAF5wAAAPTsdECfBuNpi3W6/Op8SqIJ7GrzP7MuAAAAtDZP0/QjEAUAAIBxzPP8/ufQAwAAwBs1C+hLY+C33lv+lZadLVsurzPb2FPOlp+nld7KAwAAQL0mAf3WBHKlSe/W49HT5a2GAmyV7Wy+NXlcOazhaGBuqAUAAMC4uutyb3Z5AAAA2HZ6lvsoAC/NVl8K1kvvp8+qX/+drpemzW0jl2duO3vl1o2Wb207fbxfmib6XKW8aj6nGfwBAAD61byFfgks9waAW8H8kmcU0K6XR2nTfHLBa1ruUl61nyddN1q+Xrb1GXNp0rRbeW19zqP7EQAAgHucbqEv2RMMllrwa8bgr+1Jm663DmKPBPLrbUXrHgmQW5Rna/tRvoJ6AACAfl0a0O+VC+pz3clL+RzZ9jr/tCxHW+iPrHtnnotoUsL1dgT1AAAAfbl0UrwjQWeLVugj228ZuI78OLh1l/tpEsgDAAD0ap6m6eds0FYzKV2uO31pgrbcslQ6VnxrsrutgDs3MdzWe1tlzk1IF5WxZlmaZ+16UTlq8gAAAKAP8zxfE9AfTQMAAABsm+e5TZf7rVZvwTwAAAC01WwMfSlgF8wDAABAW5dOigcAAABcQ0APAAAAA5qnadIfHgAAAAbzfxjjWTtx4RFYAAAAAElFTkSuQmCC')
