# Supplementary material for: Identification and functional analysis of non-coding regulatory small RNA FenSr3 in Bacillus amyloliquefaciens LPB-18
Source: PeerJ. 2023 May 15;11:e15236. doi: 10.7717/peerj.15236 (PMC10194069; doi:10.7717/peerj.15236)
Supplement: Supplemental Information 4 [file peerj-11-15236-s004.zip › KO/CK-vs-T1_map/map00500.js]

getPicJson('data:image/png;base64,iVBORw0KGgoAAAANSUhEUgAABU0AAANICAYAAADze87cAAAACXBIWXMAAAsTAAALEwEAmpwYAAAgAElEQVR4nOzd6bKkKNso0NwV3/3f8j4/+uTbNMWoqIBrRXR0bdNE0wHhkeHn8/n8fgAAAAAA+Hw+n8//fT6fz++vuCkAAAAAwM/Pz+fP0zsBAAAAADATQVMAAAAAgICgKQAAAABAQNAUAAAAACAgaAoAAAAAEBA0BQAAAAAICJoCAAAAAAQETQEAAAAAAoKmAAAAAAABQVMAAAAAgICgKQAAAABAQNAUAAAAACAgaAoAAAAAEBA0BQAAAAAICJoCAAAAAAQETQEAAAAAAoKmAAAAAAABQVMAAAAAgICgKQAAAABAQNAUAAAAACAgaAoAAAAAEBA0BQAAAAAICJoCAAAAAAQETQEAAAAAAoKmAAAAAAABQVMAAAAAgICgKQAAAABAQNAUAAAAACAgaAoAAAAAEBA0BQAAAAAICJoCAAAAAAQETQEAAAAAAoKmAAAAAAABQVMAAAAAgICgKQAAAABAQNAUAAAAACAgaAoAAAAAEBA0BQAAAAAICJoCAAAAAAQETQEAAAAAAoKmAAAAAAABQVMAAAAAgICgKQAAAABA4P+e3oGan5+fp3cB2Mzv7+/TuwAAAABMTEtTAAAAAIDA9C1Nv7QMA87Sch0AAABooaUpAAAAAEBA0BQAAAAAILBM93wAgJAhN6h50/BO7gcAeN6byh5vIGgKACwjDAwplFLzhuvl+xt3/X0AsBLP5b0ImgIAS/j5+VEApUt4vex2/aiUAcB8vs/l3codbyVoCgBMTXCIEX5/f7e5llTEAGBu33KH5/XaTAQFAExPgZMRdriOVMAAYA3hC1vWtG1L03gMq7CAWbpo40JoqmCa+36uAJvbl9w4W2fG3yrtbyqtlhv4aMF81O9uSadlf+P1a8ejZVul7ZXSbdm/2vauuI6PHLve39Z7bnvTBPYiQMRoWn4AAHdR7ljblkHT+IIsBYdag6nxd3NBqNqyUjC3tvyoWoAxPgYtv6tm1O8+ks6Zc3NkWy163jDVzkVt3TPX8ZFj13K9Hj23rb8D2JMCJldZtQKz4j4DAKzqFd3zU8G5lvVaWhmW5AKDV6nt79HfMaJJ+ZHfPer45SoYI1qQ9u5PbputlaBwnTuu46PH7oie7ag0AgAAsALd9Ne1ZUvTlJkCLE/ty5lWFSNaZIxsOXuXUtfwO/fjLUHCN/xG4Dpn88q35LWfj8m1VvSm6xN4t5WDS/Jp2MuWQdMwin9mPM5a9+OWMTJbt3VWa3fpu7qjjTgHrUadh5Z9HnGues7B2e0duY7v0nqNrNqFEjjnifv+TfmMFg8AzGzFZ7LnKuxny6Dp5/P3ZDlXZLqlsSePpBO6MsO9M3D6+VzfmmXUeYjTCv/OfT5Cab+v2F5uGy37c9W2e64RAVQgJRyKRB4BAACctW3Q9OtMQO3sxFB36wms3bnPI4Oate2M2kZtn1dq/bTCG8+7rhHgncIXM7nJD+N1UuuH630/L20vl1743VRvidw6tR4DLevrlv+vWcpvAADMacuJoEZ1aY7/GxV8Gh3EOrq/Pb+pt1JxZaDuqrTvDC7e0S3y6uu4dR+OfBbTjRRolcov4iDpz8/PX5Pkhc+41Prh36X8NFwnTi/+d7xuGMTLBU9zvQNK66f2X54KAABlWwZNP5/7W9flKmnxstlaNFzZHbo2M33t2Bw5fq3nIZfWkevmzLV2ZQvoEXqO3dF1esx2/wBz+QZDc3LBy5b1e/fj6PfDoG7L/vSu3/IZAMzo+7zL1U9K5YBavSNV74zTq20D2M+23fPjYE9p3NBU97xcd7Y408wF+eJWI6n9aNlWa9DpyP6W0godrVjVzkHLOTpy/FrOQ+/2cscml04sta/xtnLnrLa9EddxKf3asSsdm9I+ptIu7X/peKn8w7uVWmDeLdVFvrRuqTVpS6Wsd30AWFGqXpPriZGrA5XSrm3r80n3FgH2tmXQNAyytKxXW9aS1sg0ezLfkWmMzPTPnIPWdXpb0LTuy5Hv1rT8hjPB6SPbO7uNnjRL+3h0/xVSgBn1dIFX4QKANmfqI7VncmtjHuB9tgyaAgDv0NLaPrdOqoVmrodGnNbnU58IqtSyPpderlV9vD+ldFv3P5cmAMzMswu4i6ApALCsltYgpb97W8uf6UFRG0IgbKXao2efVDIBWJmhaIA7bTsRFAAAALCP2hA4o1uhzjRuOnA/QVMA4NVGzoRbmtE39q30ff/bqQJ25JimZikGgFYCpsBoy3TPV3AGAK7QMmlTTlx5yg0XkEt/5YpXqeJ45Ji2jhkLALHcuOUj0xu9DWB+ywRNAQAAgPeJX8TVJnP8/p2bELL0efh3nLbGXPAu0wdNvb0BAHLCmerjFiDh8u+/w8/CZbk042WpdOJKVmofaumnPk/tf+m31NaJj1Hps9J6qd/e+3t7z0HtmGj5A7C3Us+G2ndq361NIAm8lzFNAYBlpbrOhcvjf9dmqA8/jwOD8fK4spXbTtxSpTSJRWr/Wn9LGEDMBU9zFcPw+OVa3pR+e8/vzR3P1H7VjklpvwEARjo7ZvvIcfS5x/QtTQEAao60Cmlp6TlCKpBYUgvs9mwr/qz0vdJ6tX1uCX6ekTsmtf0GABitdQz2XG8bPWPWIWgKABC4uhDbErysdeH/flZqTToy+Fs7JldtN9x2yzEBYA9a47GK3uGY4h4yzE3QFAB4pVph9erCbCr9Wvf9O/dvtm2O7nqvsgIwJ3kzK6oNERUqDdOUW791+2H6M794To3ZH5plX38+n8/vLDsDAPDVEtQqTRAUf96yTm5c1Fw3rFyBr1QALBVcS929Sr8l93tS2y9tLzfpVOmYtBzr3Hdb97u0bsu+pqwWNF1tf6nTkg5gT3HQMiX3eemlemtauXLbLOWIlt84w/7+/PwImgIAc5qhsDSzGQuXK1nteK22v+TN2OIH4Emr5Iu9L6ZHBU1HLJ+lHLHS/v78/OieDwAAcLVVggLwtJVbYbu/j5m5G3nN0cDo1WoTnrb0vsotq61b2nZPr6AZCJoCAFNq6dr0ZqXu75S5rribaw76rHi/rBzsnUVqYssZtexbbsKnOwKGpfJhblij1BioudaftXVL56+03ozlWkFTAGBaAqdljks/1xN3c80B9Jm1/Ne7P2Hg9Ew6vc4ev9aJp37//0Sd4bIzac92vj8fQVMAYAEzFpxZj+sIALjT6HLHDK0xc93xaxOOrujP0zsAAFDyfYut2xtnCJjyBNcdwDE7lf1SrU17vx8GJsMWnlccp1p6LWOXfj+PW6OuRktTAGAJuULhygUxrnN3VzgArtXSaq21ZVvLzOapdHZoOce8wvFBQ7VrLVVGTl23YZf6cP3cBE2l8fNL6+b2N5debgzVGfx8Pp/f2XYKAKDVLq0QGGu38u2MFQnKnDM4JnXv5Cak6V3nu/zzqc/wHf9dS989f43Vj6uXuOv6+fnR0hQAWJvC5/oVCoCrlV6wteafPbNe3zFD9pu0zlbemtaRF67OJbyPMU0BABampS1Am3gcwCMzYV+xLn1meFE4wz4wv1QZTbltLYKmAACL22myBIArlMbYYx0zPOtm2AfgHrrnAwAsSksXgDHC7vS5SVHi9UuTouTSj9cpTYoif/9beIzOTPRU20bLcA6ewbA/LU0BAAB4tTgQlptlOl4n/DsXbAs/z30vta4WjceMCGbGQzlAr9L9695eh6ApAMCC4kqhCjbAeXEAM5WvxkG0b/57JA9OtSo9mhb/fTaePYZakgK65wMAAECkNWB2NFCX644vUPe3+LimWueGLXhT34+Pd2qIhdKwDKV9gFjq+nHNrEfQFABgE2GXUgDGuCpfbe3WTzlA2RJsjntmHEnHuYD3ETQFAFhMqTUNAHmlVobh8lSLw9R349aJ4Xq5z0sTSNUmoALgPoKmAACL0eUL4JieVoSpsUtzf9fy4Jb0W9MC4B6CpgAAAMA09KQAZiBoCgAAwCvM1DI/7Ibf0iW/t9v+TL+1x4r7DOzpz9M7AADAOSqYAHVHg4hXtXrs6d7fuk68vhabAMcJmgIAAAAABARNAQAA2FqqlenPz89fM91///7+O/w7tU4qndT3c+vl9rWUduv+fz5amwKcIWgKALA4FWKAPt8gamk80e/n4Wff/3+/n0onXFbaXk5Lt/3S/q86linAbEwEBQAAwOukgpdhILQkDKKWgqBx4HSU0nYFTAHGEDQFAADgdUYEF8MAa08L0ju3C8AxgqYAAAAsHXw7E5CMA5CtrU170y4tA2A+gqYAAAB8Pp81u3a3BHvjQGhuLNA43VQwNfw77iYfr9eyvdT3U+nmtpH7PP43AH0ETQEAAHid1MRPPf8+u6x13NSjnwNwjqApAHC5I5NV7DDBRdiqKDfhCAD3GNntfgVv+q0AVxA0BQAul6uolip0qe+MGm/vjopkvI3c71GhBbjPFXnurC/FZtgHgJUJmgIAj+lt9bNKBVAwFNhFGBBM5WtxwDC3Ti5PzKVfWj5T/hqPU/pdNtt+AtBP0BQAWEI8scXn83e399rEHqlJPFLrhNuMl6cqyKn9rK0HMLta6/iW3gClHgK59ErLZ5LL57/7KnAKsLY/T+8AAEDJt+IZimcFzk3SUfo8lUZuZuRUei2BgNR639+jMg3MbsRERKV1evPAGfPM0hAzAKxNS1MAYGqp1qDxZz3p9MgFTs9s64qKtMo57GG2lpQ9nn4RtPKxA2BOgqYAwBRq4+bdXRnPdcdPTWYVfwegxyzDeawceHzi2K18vACoEzQFAB4Ttky6ezb71vVzXfFTrVABeswSLG1xdUvSp1uqHpXbbwHV41Y+ditew0CeoCkAcLlwnNBQqXKRmrCp9Fkc3KxNyJQLiqa64qe2URrHrjSB1BWBgVWDDfBmK923AqZpuQmfVgqGz2rFY7dysBdIEzQFAC53pPJzZFzQ1m79qZmOz2zj6H4A77RSkDDc11KryqO/pyX9mYWB03g5AGsTNAUAuNHZCa0A7pLrJfBdVustELa8z7XGTKX/RIv9M2baFwDGETQFALhJqstmqmsnsK+V7vfWFv+l1vVHW+1rsQ/A0wRNAQBukBvjLjcmHgDwr9z4473rfNdrGVc9Tqc1fWAPgqYAADdpnTwK2JOXI3BManiH3ASPpXW+y49sqzV9YB+CpgAAAHw+HzOAM6ejkzDm1itd5wKhwJegKQAAAIJFFxOQHuOpFp5ha9OjrVj5h7yGVQiaAgDcRCUL4H1yY1qTVnomPv28LAVMv59T555gFX+e3gEAgDf4VgziCp+KA8Cewkn+5PFjfI9l77ikR5XGN+W48Dw6lsxMS1MAgJvkKggq0wB7MUnQc64OmH4+9RantAlfKDuWzEhLUwCAG4Utjka1PlLRAJiHANBzwmN/pgXjqHSAtWlpCgAAAEyr1EMj7jKfCnKmgqC1rvepbYbLBMbH0XKXWQmaAgAAwAACP9coHdOw90bL92uTOLWmA+xP93wAgMXpOggArMwEW8xI0BQAAABO0soUYC+65wMAAADT0OIQmIGgKQAAADAFrXWBWeieDwAAAAAQEDQFAAAAAAjong8AAMCjSmNYtnbX/qbRsn7PugC8k6ApAEwirjDOXJELK5vf2YJTFd6ZfwMAc/k+M8JZ6HsmBMo9i86uC8A7CZoCwATCCuL371nF+/oVBlBr6wJAKPes8AwB4CmCpgAwoVkriYKgAO1SL8DCZfLTdqUeDqnjmHsZmTvmufOSWq5rP4xRyyNTy9x33MlEUAAwgVw3wZ+fn/8tD/8d/p36PF4Wp51anlov/s53PxVeAbhT3HX/+//U8zMOqpbWjT/PfS+17sy9QgA4T0tTAJhEqtVMvCyuyH3/HX4eVyi/Ustz6ZVa4tTWE1C9n+MMcyoF1ty3x7QMZRMf2zMBzlzgFO50Jh+Jy2W5MuQTeu9N+SZ3EzQFgIm0BC5z38n9nXK0EtiStgItAHdofd6cmVgq/E74QhPulHoZ/vnUy4u1MfO1mIYy3fMB4GXCboVx64MwkJrr2g8AM7nqOdUzDio8oRT0TAVUBfyhj5amwFZSb09hBWcmWOr9bs/YbqzBBF0wr1Re637NSw0bk1qeGtKmNORMPIZ3+O/489IEUrUJqGB2tZcApXurtqy2bmrbuTxSvskMBE2BbdS6n8DscoXPVGWvpbI4uhJYSi+1fQDoVXoG1ZaV/q49l1rSb00LZlUqx/WMo3/FuPkwI0FTYFseyKxkRGWutcJ3phJYWsc9B5CmdSIwg9zYqD3frzkybn4qj5RvMgNBU2AbpQHSw8+//w4/S33e2l0rlZ4HOwAAcJdSK9K7mDyN3QiaAltpeUtZ6moSTo6TCsLqerKnlYdy2PU6c07gee7DsVaYpXr2/SuZ8ZxzjOuwXVjnyHW3H7lPtfRax81PaR3bFO4kaAps50jgsqWbc+xI1xPmtWJla/frzTmBf11R+W3d7mpmvg9XOJ4r7GNs5nPOMa7DdNq9kyPVJlSqjYefG0d/9Lj5pd+z4rXAPgRNAQ7Q9QQ4Q2t0gP3I17nKmWurdzz60ctq+wAz+/P0DgCMcubtbu93a29LtXgAYDTdFNciSAAAa9PSFNhKrptIa1eTWheVUV1PYDapQEzrdey676OVKazjTP52Jl/lfs41jPP0/aRsyiiCpsA2RoyRo+sJodZZSFsGxa+l07rOFddYqmAZTohW+s7demeGrf2GWhqtEx60EjDlrKfGNg3Nch/eOVP0kd8cr1vLV2d25/Mwl85d5/vt53pmd+c94TZzeZBzXHbn/aQnBlcQNAWAhLhw1lJpP5pO6zpXyFUGvoGZ1L49pfWchJ8f+ax1nSPDeqhcMcKTPRtmuQ+fvJ9ah+hpzVdnd+fzMJdO73U3ytvO9czuzntq2xCg63fV/eRccCVjmjKtb8b4/W9m4T7G+z37vu9opmOeujZa129Nn2u0VnKOtHA+uq2rtLScniE/G3mc7jwvd1Scn76GuF84hMyd9+ZM9+HTeVLp2O/UI+XO52FuvaeP21vO9czuznsEvK8z6n6aoWzK/rQ0ZUoztWyqifc11W3OQ/c+R4/1Vecobg1Uu5Zb1kmtv/r1NfM9/vmMuz7OXp+51jezmG1feu+nUemXWsa1urMFFXuY8XxeeR9+75EZWh6dydtX8/TzsJbm1d50rld2Nu+Jv5/rITR7uWx2d9Rh7j4fq9fJ+JugKUuYNfPZIVgFT3qqe2luP3o/G7WN2vdKx+fssWvdrzBAcdW+hM4c96vz5qvPyXcbo9K6M232MvN9+JV7eTiypXhp22fMeA/O/DysufJ5uOO5ntkMeU+YTu7fKbOf67vKAHeUF+8um7ZQxtqPoClTyhWAUy32UpllqnVf/DYw15I1Tq805sqTY4rxt9o1E/8dP2BT57R0no9cN6n9Kn2ntv9h98yVrsGV7pvWQvKodHoK5qP0tNRqKaDeobTPTwZMRzmSp+huyN2eug+fduZeezrvPOPu52HOndfXW8/17O7Ie3bN23rLF1dsu+TI/TRL2fTzefb4cg1BU6aVCiblujrHQYbw8zDoFQe84uW59GqB09R6uQAt90mdn1zwPFy3dO2MuG7CbcT/bt3/lQttK+/71UqB/9I6Z+SuqVphL5ff3aEl8Nyz/pHtX5l+aGQA3b3HSE/fh3fr2fej+Sp1d1xHzvXcns57dsnb7npBf+f99GTZNHZ3AwiuI2jK1I5kNvF6PW+0ejPaWlCM5+VayrVcU6lgfWm93PaOKm131etLwSEvFyTPrTNSWEiNl7d+/y61lxNXH7O7zklqu2e25d5jpKfvw7vS/nyO529n81X+dnVPDOd6fk/nPU+VAa50tnxRSvfM/py9n2Y5L1cdX+4jaMrrpVqohv//0nJ0TSPOVapV6ZXbO7JdxisV1motjcO/W9IJ03jKCvla6Ti1FEh7zltpndWsvv/MZYb7cJUy2cz71uPO52EunRmekyW7nOuZ3Zn3xNer83svx5uZCJoypTtb0+QejqnPWVfqzfSoQEIqHUGKv612TFpbkufWy72A6V2ndZ/e4Ejr/ty56l3/yD6NdiTfWu2+Y34z3Ieu6Xvd+TzMreecM0Pe07NPK9Ea8lq5OANrEDTdzMo3Y2vLzjjTid9e594glt4YplqZ1sZOyaV3d8uknc75iPTC4166Lr5ywdTw79ZrrnYdxt9PpZvbRu7z+N8AAADAeYKmG1oxeNI7ZknLG+jWt9QtbxrP7McddjjnVyldFz1vn48uO3It93y+CoFdGKOnNYj7DuAaqcYVrctgRrO1Nt3t3tHadF2CpsBWZnvgX+1Nv/VqCjLzcU7geTvch6Xf0PoM7anA31XZD7eT+o1Ht7/DOWd9rkNgBoKmwHbeFER802+9kuM4H+cEnrfTfZga0qYnKNPTSuiOFkXxS9PUS+MjL1Z3OudXaRlOKbeMNo7Vu7l3mImgKa905m38bl0F6DeyNQcAcK0zQzHNSBABAO4haPoSuQmQetf5rlf7vJTO00HH3HhDpd+1UveQ1uNfW+fIdfKGWeSPXD8AwLzibu61CUFTLTpz64afx+uUJhQtpdUyYSnXSNUJepY5X1Dm3mE2gqYv0NJVp7U7Ty14WEvn6QwvV8D8Fj5zheBV9B7/1kJeS3q9aa2o9/oBuIu8B46Ln+Nx+SZV9mlZt+X732XxurUX2KX9C38XAHDcn6d3gOsdnQX+yHpnWqjepaWL1rfgvJoRM7GX1un9bIbzPdpuXfwAgH+0lAVLL057lXqvtO5n6rPvfwDAOVqaFqwYNKt5KnDZ2tVpJavtb2yGIPbqxxAA2FPPWPdHJ5YKv/P9O9VStXefuMaIcusM5W+YVU+PR7iLoGlkpoLJkX2pZTRPqnU5uuN498x6Wlv/6evj6+nzesYsx7DVysca2JvKBFzjqnvrm248y3rqcwDgGYKmgZkqHFfsS8sYSSO3Hacz+7EtdcFaMVh29fU80/1yp6Pj/QIAz0qNHZpanuodVRp3NCwDxP+OPy9NINUywVMuvdxvY5yjE6A6J9DGvcOMBE3/v5luyCf35aqA6SxqEz61jnc6OwHTaxy9fgCA5/WMS17rEdXTMKBn3Pej488rgwDAeIKmn7kCQLMETM/sx6h0rpIbsH/UZFhPazn+O5/fq529fgAAYJRcg46Wsmncajk1Ru9MZdxwn1omagM46/VB05mCPleOmRSKW8iFD53SmErh56mWdqV0Sl2TnvD09q/Seh5z343PYa6FbS79+Hu7dhXb6bfwDi35b6m7Z+l7AMBz4mDnV++QbLX629NSQ7/l6qQAo7w+aPoGpQdHbqbO3PdrXYla0+EaZ85j7RyO7HoG3Ke1QpGrdLW2VHG/A8A8cs/1zyc/Ke9MQdKQcsY1Sg1hPh91Ofh8BE0BYGsjhuIA3mnWAEoL+Rf0q/VGKU2SVltWW7e07ZZJ0gCu8Oqg6UwVwpn2BYA9tT5rSuu1zij9Vaos9VTC4nVLw74cqZQBaSveMysHe+EppRaGuWd27zButbJDLXCaSz+335SVWhc7lvCPVwdNd6Wg+D7OOVDTmk/0VlpSFaHWylJPJSychK00jtmZShkAtNix7F3qzt/6/Zqw7BAuO5O2ZzpwJUHTzXhovI9zDrRoDRrWKk1nKoqpylLNmTFWeytlALCjGVpj5np+pCawir8D8BRBUwB4oZZueCMneLurm3xrpQwAjkgNETOj8Dne85wfsb3S57ljd+TFKuelzodzAP8SNAWAF6oViFtanPYUqmuVpdr3Rm1n1+75O/4m5tXaEqxn5u6WdI1lCH8Lh6IJtT7nc9+Jh7iJ189N0NQy5nhq3dz+5tLLjaEKMJKgKQCvN3trkZJaRaG1ElWawOH7vVLlJlepKlWWvv9uqYTVKm9nK2VAm9x4wqn1ct8/km78PYES7jbrc+TM/vSOFTp6WW0fjqQX2rl8N3pbs17f8DRBUwD4rFlIPDt5Qm29o8t6Kzcj0zxTKQPqzt5LuVbgR9IVOOUOgklrW/G8rRzshd0ImgIALG5U8EhFjRFGj/mYSi9shd7T0hV6rRh0g14rjNMLTxA0BQB4OS2prrXq8T1Sgb57cpnc+MurHWuAp8k34W+CpgCwmSMBmlHdZVnLqsG8Vex+fFvHNz2aru73sIYzZYjd88m73V0GdP7YnaApABQcmUG+NkFRvDyX3tmZoXtmuE7tq4DF3pzfa+1+fFu7xfceBxNAwVqOlCFm6gbeU9bqLfeVtnd1PnZlGXCm8wdXEzQFgIxSobB3BuizM0OfDRSUZr1PLf/uswDFnpzXa+1+fMPfF/47lb8cDZimvtu6DLhHbxlitmBbT/7RW+47u72RRpUBZzt/cAdB04ekMpyzLYoAGKs0KP7oAfNzk5yMliogl2acV0AGQt88obcFaDyZUxwgjdNv2YfPR5kZntZShpi5LHE2kNkTdH06vzpaBpz5/MHVBE0BmJIC2r+u6CI1Q+GdZzj319r9+JYq2KVludaopTRz6+18fOGtnij3lVq2h+KXPr3i77fkYVcejyueU0f3V37O7ARNH1JrvQTwVk8MKD9zgLa2by1jCtbWBwC4SqpVeW6dkVrLd6WJ50ZPcNea5tFtXnGMrzx/JpJidoKmAExhl0JT7qXY0RYKPQXslnRSWid0YX27t4J8muMLvE1PGaIl+DaTsxPZhZ58NowqA15x/uI0PUOZjaApAI/bLdCQC3SOCoD27kdtndJg/zudF6DfKsEN4H5HyxArTS7UOn7zbGXZK8uAV5y/u8vI0ErQ9EGpVkcyCOBtdi0cPVmo7k0/LDSfSQfYizwAqDlbhpghn8mVzVKzzdfKdk+Xa+8uA47+raWhEu5wdRD/yvRnuJd2JGgKABm5WZ5bZoBOFbRzy1Pp3R3AVNBam/MHwFNWfAbVymy135Qqv+XWict1sx2v2fbnaSsej9lbbK9M0PRhvbPoAezk6bfxNaVWB2LWJC0AACAASURBVL0zQNe6OMWfz3xcAABWdqbMFv67NR3lunZH5wGAK/x5egcAAAAAAGaipekEvEkB3mj2VqawEvcTV1i5fOp+AFiXGAmzEDSdhIIdwLMUzAD+tmIZVX4OfMkPGKVl7oLUZ9/PS8/T+PNUejOPi7szQdOHpTJxNwA9Vi4IuNaZhWsRAGAvyneMkgpqxpPEltatpV3b1ufzKW6D6wiaPih38bsB6LXi9bJysBcAAFp8uxmvWF4H/nFk4rDw81LdN/68d7JZriVo+pBUwPT7dypwmrvJWm6e+AaM34q0pnOXcJ+0xAUAAGYiCArv5f5/F0HTB+VutFSwMPeG8szYGLltPSne39TvlkkBADMJy1IzvpAerXVctVyZrbS8lG7LmG8wI61NYQ8zxU64h6Dp4koP4NTy2YKkIQUJAGA1bxtuqfVldq68WVreMybcrseX+bn2iLW8wHlLz9GWHrOz7OsRuXFMv0bnD0cazjGWoOkL1TLyMLBamqkt93AorVvadmq7HNP74D7SSqSWjtYfAOxeSewdbmkHZ3/PyOGXdjy+zO3MNaeus6fWF0lv6Dmay9vf0nNUwHRPf57egTfrfQM/apvf/2Jxt/jwO7+/v9llYUZdW7f020rrhfstkyjLnZvedb7rHdlWa/oA7O37zA6fCS3PhdpzZKayQGm4pbe6o+KojMGdRtVDwuvWtcvnUw565vK+Wc28b1dLvdgdnd7obdBGS9OH5FogXP328ex4Oq0tQ1KB0zNpvzkD7tVyrFqPZ60y4rwAcESpPLLa8EI1q+73UXcETEOl1lswyugyr8DH9e6up9zZinjGnqO7y728DZfnhpFJBT1Ln4d/x2nLM+4naPqg3FvGoxnRDN2hc5lqqSD71oz3DlrmArtoKey3dAU/2y347ZWGJ61aSbzrWrni2mxtEZz7+8x273jRD09znV7n7ud1+Ny4cpulenT8HCy1UCwF8GotHI/8vtXr/0d6leRiIbXPVzw+OxM0fdjZGyLMtHKZ5p1v+2td8VOtULmGt1DATlLPtHhZqcVZaZ2eZ+WsLR53f67OXEkstZi9w1OB/Nbf3VsWzfXCOpoe8E67tpCcuefo2e3CjARNF5Frjl3LfFKVu1Tmlwt2xk3E40pnKc3UuqW3LKUWHgrI/VrfBo5uFQKfT7pgtfobZtZ1xUtE7jVrJTHsNVQqC13lqes6F1AuvbA4k24pPfc2UHJXC9DYkXLvDGXlXLA5lffG34EdCZou4qpuYanPRi+r7cOR9BhDwBSgrOXFY+rl4AzdwlcxQ8WrtZKY++7I4ZZaPRkwDf/fuj/xi/hU695UuqV9+HzecY8A6+kJlOo5OpcZexTxnFcFTbV8gn+NGJtmZDr0ubty3qvUhXm2feWdWp7/tfzt6W7huX1dwaqVxJyVjv1ZPS/Iw2WlQHTr8esJZgOErux10lqmiNctrR9+vkLP0dS+5JbN7Mp9XOUY8F+vCprCG9QeqnHFPvX9nsp+bpteSFwn1w0UaHdXvnRVt/BVXgS/oZL4BBUvgHkc7VU5In09R+FarwqaavnEG7Q8VFsfvLWHplY3c3CsYYw4mHZH0Oxst/CUmV6kvKGSCMAarmxtCuzpVUFTgB3kCnw94yvG67a0vkqlVwtqzD6MAO/QWkFK3VNnr9mruoWr+L3X3ed9piA8jHD1NX1l+vJ8gHsJmgIsqNbtNB4+IRXs/E5ckgq+jB5vEUbo6bLdsk5vF/HUfTVbt3D3JCO5ltjVite2FxhzWvFaAtq9Lmiq5RM7Uoh6pyOBy3i9q8ZbDNOfdUxA1nR2WJCe6zD3MqElzbvGDhMkBQCAa7wuaAq7UVnmSmfGWwTuJYAKAADjvDJoquUTO1m5lan775gzgZHe7x4dbzFUmoSPvJWP2S73dqlLPQAAsLdXBk1hNytW5FcOCM0gF8hpHV+xNi7j6PEWV7xGZ7Dicdvt3p79HHgRDHBe7QVZywu01on/Wj7XcwBgDq8Nmmr5BKyqpWVnbdkd4y0CAMyuNn51y/jWtXplz+fqqADz+PP0DjxJpR/gOfJgGMO9BHDckZfRV6RxZF0ArvXKlqapt3etDydd4ACOOZP3xmnIg9nV0WvcPQFw3hPd4uOhlACYx+uCpqnKyM/PT/EB6QHGalrHXaqt812v9nkpHUEuPp9jeW/8Xf7ROzFR7fnWcvxL3RDd29dwjAHu9UR5w9ilAHN7VdA0F7z5vtlLjVcDq2kdd6m2znf5mW0pCPL59Oe98ff4V+89VjqGLcc3tY77/H6pydha9IxTDPB2LZMwjXzmeX4CzO9VQdPPpzypSTibNKxqxLhL4Xql++FMC1XepSXv/ZIH5428p1q6AqbWcV8/p9Zyf8QQGACkXVG2TZWB5NsA83hd0HQUlXpW8FTBKx6bydAX73V0zNJR673ZHWOkaSX8jNKQCaUhMJyXfTiXcxLs2lecl44417WeYAA8T9A0oaVy4YG2tp3Gistdp09XqFoKl6sfe8ZrHSLlDdfOmXv4jorX0+dn1/GSjxzX1iEwdjtWbyWwMq9d86XdlXpUhJ+VhqwJeyymhrDJfV7aH/c6wPNeFzTtaRWjZcae3lIAaX0bPup4xOm84RjT7kiLRHlwWemY3nH/jW5xc2b74d87OjPsihmZ4T5vypd2UjpPtXNYG2u6Zyzq3nGrAbjen6d34E65CnitYPNtneEBtr63BExbXRUwhdDRvDf8vuvrv1pehnz/+/69q+/1sdtvVPaAde2aLwHA27yupWnYVS1e3vp91iSw91+jxma6Yown9nM27+1dd2e1e84YaWtzrgAAYA6vC5p+Ps93KeR+bzrXtXGZ4nGVUt+PWwa2jM8Ub3OncWMZw3VwXuu9W/p+6/2dW+dM4PtK33xnlv1pcbYVWu685bZxR6u3lY4/XG3FfOkttAIGoMUrg6aws5ZxmVrHbjozPpMKAp9P+wsLlco2R+653D3du37LPtBm9HiH8YRPue2YoAvg2vxJeQZgL68a0xQA2NcKYwheNZN92BI4HArj7sq7sRzhv9wPALAuLU3Znje+MA+t0Hizq59HM91XuiUDALA6QVPYgBYMsCf39j7eGEAUOAUAYGWCprA4lVFWEU9I49otc3z28ebrXeAUAIBVCZpW5Fr5lAr/R74DR63cEs09Aezu7oChITAAAGAMQdOKXAuJUiUo9Z1RgS2tNUhZ8ZpYOdhLv9T5lp/BO2htCgDAiv48vQOr6p0JU0UBAN7lqVam8b8BAIB+WpreIKw0hd3mwgpN+He8bvx5Kr3we7nluuwBAAAAQJ2Wphf6+fn5q6VHGMD8/f39TwAzDnrmPk+lkQqq5tLT+gS4UynPkR/BGLkhMAAAgGO0NL1QqjVo/FlPOj1ygVPeIdcCuXed73qt12BLK2gAAACA2QmaDlALDt0dMMp1xxe4eofUJGS1icxygdGeQHs8ll5L+rxDz0R6AAAAMAPd8w8KK/1hF/mrtnVk/ZYWhuyn5TpsvVYFtgDmZwgMAAAYT0vTinCc0FCtO/P3/6kWVvFn8Tij389ywc/c+KSprvipbQiEvcddLfpS12y4zDUHAAAArETQtOJIsKf0ndxnrd3642U9wwEIXL3LXa2LckFRAVOAexgCAwBgPbWhHnvmKrm77JdrMBVbvUyqez5sKtUaOeVM5br03VLGCQAAAG82Yti8XO/mK6UmHg/3JRzCcvV4gKApvNiI1kg/Pz//+y/8Ozf8BAAAAPCPVJ151p5Ds+7XVXTPh5cKM7ujGV+uS6ggKQAAAIxV6o6fmkOnNg9OuLxlUvHUfDk7B1EFTWEzpUnL4kwuFdxMZbBxULUWZC1NUgYAAAD8q2Uy5VrDp/i7uXp8rc7fMgxfab2dYgGCprCZlvFOWsdE6Z1UrOW7q1q59exu5+IKzi8A/NdsE5TEad3RRfSpCVYAUkb26kyNS9qSdkt+uFOeKWgK0GjFzH/lYODdnF8A+Fdr5byn99GZQOcTPZkMOwXMJNftvleuO35pUqkV60ojmAgKgEv0PshVSgBgPitNUAKwslLX/JFaxi79fh63Rn0bLU1hA4JNAAA87coJSkrbSY3p35p27W+Aq+TmEMl9nmq9H/47Hr6kJS8MW5nWgqm1PLL2e1YkaAqL2yUzYi/xpGMt7nqzCgD0eWqCklpaue32TH4SL1ceAe6Symdq84TU8qZUftmaxtnxSnfMN3XPBxjg5+fnf/+1rn/ksyPbutvI8cpmcuc5ProuADzl+wyf/bnV0i11x4o/AP20NAU4qaVFRLz+kc+ObOtuI/ZnxhYed57jo+sCwJNGTVDSq6VLabju55Pvltr6bJ+pjALAdbQ0BThpZMF51UL4t2XJqP2frbWKcwzA2834UvPz+e/YfS3rfj7HnsUmRAF4Hy1NIWGWQA37OTLW54htXu2KCsQTrVVGGHWOW9NZ7fj0UjkFeMZTE5Tklofbi9ON1++Z/CRcJ9WzpHQMcr81lT7wTmfyB/nJ8wRNISBTmt9T52hEYOqp1hmrX8937P+owOOoc9yTzlP3wl3blS8DPOOpCUp6084NoXNk/46sn3pOje6BA6zpaP6we6OIlQiawkelfAWrnKOWGWXPmHmipLe4+hzPXsnKjQe3y/YAeKcjz99aq9XZn+nAdXrzB3W8OQma8noKM/Nb5Rz1vjE8+rvi7m3c565zPCqdK919HbruAebX84Jr1MuwUlf8Fmf3o9RaVhAE3q0lf5BPzE3QlFdT+Z7fKucoNVZXKP777O9a5bjs5K5zPPpaudrdE4PMOhEJwI5689ueQOHIoOKZZ4LnCfCU1jxwdGBVvtdO0BTgpNJbwpbKRhyMS30vnujAg+5ed55jAABgf60T346uI6hTthM05bUEKOa3yjkq7WPLBAe1SRXC5Sscjx3deY57tj0LrU0B9hO/5Asr2S0vc3Pj9ZUmdPrKjfM34zjXpbHOgXdrzR/uHtvUsFft/jy9AwAAAMwlfmEbV7LDWepzY3HHgddcl/zw89z3Uus+HZjMtRKbKagLPONo/hDneVeaIR+dnZamvJI3KvNzjmAtWpsCvENLi6jcbNFH5AKnswhnwo6XA+92Jn9Qpp6DoClAo5kK6Izn/AJAn9ZKdmps757045ZZs1XuZ9sfYB4rdIUXOM0TNAVo4AGyN+cXAI67qrLd2q1/BrrkA+xH0BQAAICklvFJ4xahccvSOOgZ/zv+vDSBVG0CKgD6aW2aJmgKAADAX8LKc6oinRq7tOf7pe+WvjNbpT4VBAZgfX+e3gEAAAAAgJkImgIAAMABubFWAVifoCkAAAAAQEDQFAAAAAAgIGgKAAAAnUrd8HXRB1ifoCkAAAAAQOD/nt4BAAAAWM3v7+9//v75+flrGQDrEjQFplCbeVQBFObjvgUAAHalez4AAAAAQEDQFJhCqUWa1mowJ/ctAACwK0FTAAAAAICAoCkAAAAAQEDQFJhGqjuvLr4wN/ctAACwI0FTAAAAAICAoCkwlbCFmtZqvM3Pz89l6V6V9ufjvgUAAPYjaAoAmxPIBAAA6CNoCvyvFdrRlmjxd8+2aBPg4Y1+fn4+v7+/l7YIvZL7FgAA2ImgKfC/YMfRoEf8vRHBEwEY+Ff4YiL3giJ++VF6GZL7LLW854WK+xYAANjF/z29AwChVHBGIIY3+bY2jccJ/QYvw9ao4brx91LpfD6fv5aFaX6Xh4HXcFnuXnTfAgAAuxE0Bf6SCsikln//XfpuKp2W7YbLWr4LO6i16OyZcOnIfRMGYFv36c77NtdqtrRM3gEAAByhez7wl7hlWSookgtEpNZpGasxF4SNA7awozBYGbYa7XVmTNRwu3HQMQ6khvv9XSdOK/wcAABgNYKmQNaoFlqt6bQEYoFr5AKg8eexme/bGfYBAABYk6ApADyoNMFT7v+lf6eGw4jHKA0nfCp1q4/HUn3aDPsAAAC8gzFNAeBBqUBgrrt76u+WQGItvVI6ApUAAMAbaWkKdLVqi8c8bP13nE5pP1qXA3+7u1Xo3fdta8BXsBcAADhDS1Ogq1Vb6u+j24k/y3UXPrNNeIsn7hX3LQAAsCtBU2AaqZm7v8uBsqfukyfu2+82w+2klgEAABwlaApMZdZgx8pDBMx6TGfi/K6/DwAAACMJmgI0WjEwtHIw8G7O7/rC1qYAAABnmAgKgEv0TEgk2EWv399fE0ABAACXETQFAAAAAAjong/AcD2tTL++rU21FHyfMxM4pVoou4YAyLm6Z8uV6b/l+eYcrWO3c7Xb7+E8QVOAE8IHX8uDqhQUbAkYptbp3YernQl8zhw4feJc92xvB0eOcbzuz8/PtNcQAHNY8RnxtmGMnKN17Haudvs9nCNoCnBQHJipBWpKD7OWB11qnd59uNqI7c8YOH3iXM/0+59Qa32a+/x7/TiGAADAGcY0BThoZECmJa2ZA0Cjg1Rh4GsGd5/rz8cb46/SdZA7ljPfKwAAwBq0NIVGAhic8Q0oPnEd3bHNK4JU3zRXu/dGnOvwt/d049+ZlqMAAMCdBE2h4swEJYz31Pk4E5h6Otiz+rV7x/6PCjyOPtctQxU8dX5H3ou7jSsFwHpax9XuGV++Jc0VxqufwUznJ/yu81N357wAV9w7Z6693nTOXKtcQ9AUMjwI5zL7+SgVqGbdZ45xrv8RtwQe/dvPFKrf0voWgDFan+E948u3jIfekh5znZ+e/eHeeQGumOuhNc0R+3bmWuU6xjSFhG9GJDOaw+zno+XhH47LKKCzLuf6b997c8Rv/abVM8ZvvN3ZX7AAMKcnntktrc34xyznR8CqzxPzAozUus3aeq6ZdQmaQsSDcC6zn49w/1KFuTAI9F1v5t9D3hPnevbrP3QmcHr0pUh4PsJg9SzHbJb9AKCs5QXgXc/kkS8jdzHL+Qlb/jk/4509h+E1csX1MCrNlcr36J4PcFipNWHrBD5xEK7U/SK1TlyA9AC+xp3n2vns03Lse7935DsArC/VFfbzeSbIkduXN5vh/MRlOudnjFHH8qr7ZlSQXLB9PYKmEPDgm8vs56O0b7nPwuW5f7es37ofjHHnuV75fM5YwTtSwcqNHzXCbMcHgLJavp1rAam16D3uPj+e4cfdMS9AbhzQs0YFykvpyDPmJGgKALxOb4FaJQngvVLjZ6deiLYuZyznZ369E0AdOSep3nirnVfX5HwETeH/kzHNxfmANT1RSL16LNPU8AqpoRTi/ch9nhsfN9eyNbVtAMbLtf6qrXNk+ZF9ebuZzg/takMazDAcxkze/vtnI2gK0Eh3ib05v8RK3flqgdTS57mKQ6pLWS49hWmAMUpjife0jkt9t5ZmnMcb1/xvM50f56jfnfMCXHF+4v1Obbdl31rSyV2TrrtnCZoCNPBw2pvzu66wEHnl+FW5z3rS6RFWAMJlAIxVGw+ztKz3u7XvK4/8babzU0uTv408B0fP2Rmt+1/bt5Z0jhwrridoCgC8Wu3t/d0F1Vx3fAVmAAC4j6ApALCko1294vWuDkb2toDNdTM7mh6sbuVW1ru0FpfnAPBGgqYAwLZyY2m1jIGWCk6mPouDm7WxqVrG3kq1MjURFG+24nV/dmiPWawc7M3Z8Tftxjlax27narffwzmCpgDAto4EKM6Ov9WzrGc4gBWDLQCzuTIv1RNgDOdoHbudq91+D+f9eXoHAAB6lVoBzNJCYJb9AAAA+mlpCmxh5eCEN44AAAAwF0FTYBsrBh9XDvbCk3LjhALvkRsTuLR+br2WPCS3zpn8p/U39G67lm74vd7jCABvIWgKAAAsJQ4W1gKXZ4f0yK1z5uVn62/o3XYt3dTEdbV9AGAOVze6uTL9FZ8vgqYAAMBSRla8fn9/q5XE3Dot3y2leUZpn+7aBwDut2LevWoPS0FTYAqpTFR3MViD+xeY2bf15IoVttH7vvKxAIC7/Xl6BwCu9PPz87//zqzzXa9nm2fSAADOW7m7+eh9X/lYAMATtDQFplBq9XBmcoXaOF1nxxOrbfNIGrCaK+5fgFZXTNB0t6vGFg1blh6d6AoA3krQFNhWS8G/tXLQ0pVNZQMA7tU7AdSMz+rWF7a9+16aACr+fMbjAkC72tBY8TOg92VjLv3U8p2G6RI0BV7h6spAPEZYrkWr1qYAMEYt6FfrXTKD3G84u++1Y5P7fMZjBEBZrbdC7SVablktvVy6V/SceIoxTYFppDLTUV3T7vB9IMTB0dUfFNDiqvsXIOX7nE2NI97y3I+f06nv9axzpKyR+w2tY6ynth2m1TNee8u6AMypVuY+2wPzzWV6LU2B7bW2njgb3Fx9PDUAWMWRyl24PPfvlvVb96OmJ83Uvpx5WVVKA4B9XV0/DVug7lAX1tIUmEpLBeUKV2bo39YbZ1qjwAqeun8BAIA57BIw/XwETQH+GstrpG93/e9/32UAAAAw0l1zebSss0NjId3zgemMymBLMwTGGXluMOw4mJobBDveZ4FR3mqXAhIwl13ylV1+BwDzmSlg+vns0eJU0BSY0oiMtWW8s9Yx0c6Md9a6TxDKVaxXuIZW2McZXBk8uTow4xxzp12ut11+BwDziRv8jJ5voyX9HQmaAlNJVfTfkiHHvsei5/c7fvvIvZk9Wki5o3Dj+uu34vHRUg4AYB6tvSdz3417YMY9K1P//nz+7mGWGvJuxbJuSNAUmEYqSPidQGn1zPaM1oeO4/cOs3Zzcf0BAMD9zvSerPXArJXjS2nuQNAUmEKuVeU3QNQ6fsrucsdpxPFjTfG5D/+O74n4TXIYgK2l0xuwD7/r+gMAAFYjaApMo/R2qxYQfVtAJhWkOnP8WFNqbKFSN5l4UPYwYJpLJ7VOiusPAADYiaApsAyBl79pwUduHNGWayMOopbW4Rktw3Okxpc6u47zDgAwJ/Xi+wiaAst4WyW+9DB827Egb8S1ELc0ZQ6pgfhrE4O1TADQuo58BgBgLleWz5T//iZoCkwjl0m3BHFWDvT0PJhaZj5MLWcfpfMcd7G/s+Dj+huv5dyNWgcAAPivU0HTlStCtRYXq1ARYhe5CWNyE8zk0lhNa/7T0s367PFjLt9zV+pWXZrAKUwnFUwN/46758f/To2LGu+T6+95rRPmOR8AAFB3uqXpigXv3Phvq1k52AspYeAlXv5Gvb/b8dtL63lLzVjf8+/W7fUE7nu+BwCMsXL9UHkBmJHu+cBfnpwMRIHpHMePJ7n+rnN1C9HSZGAArGPFZ7HnDzCrP0/vADCfcEZtAJ51V5f671AN338DAMCbaWkKbK2l1Wxry9rWwEVqHMcnW+8C62oZU7b22eh1AADgDS4PmvYGLGrrPVXYv/t3HFkX7hIGBVP3Rurz3GdXXt+pSWni7bWs811+ZJulNAFKcpOBfZeNDJKatAsAAP7r0qDp0YBFLq2W7V3h7t9xZF24S24m7tRkNKl141m2rwwotqTbM9lO7Z482woMIFTKM0oTgB1ZR/4EsL+7e2Ap/wKru3RM09EBi1Fp9br7d8Ds4hmyw4BiWDjKzab9/exOd7Vqzc0e3hp0zR2vK9S25cUNAMAewgYMuXJpyzrf9Vq2B7C6qSaC2uVN1IjfscuxYE9hYaokLHg96c4gZKmQWQuc3t3iq7adp88bAABj7NKgCeBOJoKakIAps4oDfqlWpTNeuy2TqLR83rodGGHlFhruhXYrn2cA1jRrmX0GteEJeoY4cIxhfbcFTXfJmO+euAaekJt8JDWZU0ncsjL+d2sw8w4z7EPNlRNwldYP/w6X5ZYrKI6z4jEUBGx31fldIT8D4Bme02UtQ2p912tNw3MZ1nVL0HSXTOKu31FqzQd3ONptu2Uikt7P73BXAPdM2ldOwFVaP7XfuTRyaQEAMIe7emDNIjd261epXlMqAwPvcHnQtLUCPXumfNfvSLX+mvm4wMxyLWW/n8WBwdT3S0HB8O9a6894+6N+TyqAWSrMHQls1/YpHre2VpCceSgH1uR6AoBxPFf7lHpZ5RoWfOnBBXO7NGjaGowofb81YFFa56y7fwcwRq3bTOs6pfVq64y8r1vTyhXKRssV5uRlALCvGcZ8vCqQ1FsnO9qKcWZ6Df0r10AhVDtepR5e4d96cMGcLg2atgYjcuuOCFiMcPfvaN028A6lITuebLWZa2Ubf56itekYvRWzMz0lSi23n+Q6ArhXa/fkWh3qzJiPR7tI17az8/Pkzh5YpXXu1tsDa2T6vY704AKuddtEUACU5Qqqvd1zUhWR8N/xG+tSV6DSOql9Ctdt3c+dKyhX6u2xUCp01wrkqW0B8G6p5/jbxny8OiA30gw9sHY0qoeXHlz/pY7ALARNgW2sXkBvCTK2Lu9Jq+X7Pds40lJEoajf6KEfSvfPjOfHGF8A6xg95mOcTrw8/DvXYye3Tuozz5q1pa6D1nN61zVwpgcXcJ3TQdPVgxRfu/wOeCuFiHX1tE7lmJEtf54utLtWAOYRBpSeGPMxl36pJ03cOyaVbvzZ088+7lMbViD+vLeH11U9uHbifmMmp4Kmu1zIu/wOgFWN6NZE2hMFzzvO4yrXyqj9VFYBVnVFd/1SoCpe52hPntpnuX1p/d5VVnk+3q01AFnrXXW2h1dvGp7/8Czd8wGYhoLhv3oqPS2te+7kPP5j5PF/Y0sTYA+jxnwskTf+w3FgZco6zEjQFAAW1jsBlC5Payp1bR3l6tZJV6bvmobnzNR9PTfh5dX7Nks36pVbmc5w/fCMGe6dq82SR9JP0BQAFtUyTlxu/bPb4xlXBwBWPL8rBwlgRU+N+dg6qVO8jdx24v0M/y59b3Yr7GPsrny85yUz91nxmuU9BE0BYEGpyl34Wa0AmuoumZt8g7nM1KoLeJ+nxnzsWZ7bn9J+XjG2KetoOcdvaBHJeMpsaxM0hcWtXDjz8IDjjlTuWiuOueXu2XkInALMR568n5XrWjxPWW19gqawXaBo8gAAIABJREFUgRUzYgUQAABmc6Q1Yapcu2L5fHZnWnr2niN1Fc5aKWCaGkJllX2/mqApAMCCnmhtmhpnsLZubr2eScwU3IG7teZBqbzu5+dnyoBJy2/q+d1P5eG9afecI8FSzlot6LhSHvYEQVMAmJSCOzPpGfO2pzJ9dlsAV8sFQXLLvy+1Zsq7WvLV1rx3pjy85QVd6vMz50j5jJJZ7vkWK+VhTxE0BYAJvb2Awnxar8mWArYJU4AVpQIMpXHBZ8rnWiezak2r9NueKMOUgqc95yieJDP3PdjFKnnYUwRNYVMzdL/RtRJgT6XWR2EhW94PXO2JSn1P66sZgw4zth4bdZxG/baW4CmwP0FT2NAM3W90rQTYU89zQd4PXOWqlzOjWxg+Ne70mXWe0DM26dHvH5FrEAK8g6ApbGj37jcAPKcWEB3VwkflFEh5oiX7kR5Zs+ZhrS+1Rr30uvrlWWuwdcQ5Uu9hR6vlYXcTNIXN3dnKR4siAEbRWhWI3ZkftDZCSE2WsvoQJbMHTHvSbD1HAkSMtMq9v2seNpKgKWzszoe/ggYAowmYAl935Qe92wiDDmfSmcWoIVauGKrlaBot52jV88WcVgo67paHjSZoChu7s/tNvC1dKwH2UipM5/L+3NjW33VK42LH3weY1Qp5VUseHubNqe/35uEz1QVWOEfsI75XZr/+Zt+/Jwmawstd+dZe10o4bqaKRi/3+55K57WltU7POq4hILRCWXL24EhLHj4qn5/1GMDd1IfXJ2gKL3bHDMceEHDcivfOysFeAACYRa73Tuvn4Tor1itmIGgKG3qi+028LZkz8GaCxwBjrPACPszzV9jftyrVTzy3n/GWe+Vbbz46ZnLLeq1pyKP6CJrChmbofiMjBliPSiPA2uTjx6i7/OPuhi8a2rRJBV1zjZgYS9AUYCOph2ZrIUShBcZYtRB75b2vVQOwq1qvrTvJZ/O0tGtzd6/BN/VSPNratFdLi+pUz9L4O6nlbzhPMUFTgE2kHmI/Pz/Fh/NqQR3axi6K1y+d/1IareMkvangVON4APCUlct1np1zuXsCIxMm1YVB19xxqs1ZEn+31Hq1NFzfm86ToClsYOUCEmPk3vp9H3qpByLryRVsSusf+ax1W66j/3pTARKAOa34HLq6PDFTa+DV3NU68qnt7WZkT6fveXh7HVLQFBbngcJXaXzZ0sRfrGPk/V4rVMlb2r2xqxIA9ZeTngvAnXLd7nvluuO/MU8TNIUTBKDYket6DyPH1cy1Ms2l/7Zr6I0FSADgHbQ2nced46J+W5m+vaW2oCkcoFURs2kNUrW8eXRdz+FM4HFkQeZIQck1BMAb5F4oMg+tgVlZajzR0udxkDM3AVpu/VRX/LCV6RvjIIKm0GHGTGLlFl0zHccd1B6moRHdNnhWywDwI8SFKxUMAFhDaULHs5M9lsbLb1nOWrQ2fUbq94fLap+3pNmTxhvPh6ApNJo50551v0oE68aqTfjU8uBzTtbROwHU6Pzr6vQBgHNKEzqeneyxVg7IvWh9orygNTBwhqApNPBwZQVh4DRe3vp95leq9Hw+11cOVD4AYH5nh9EpjYte6tLbux2gbqbydtgop6Unbm9v3Zl+6+cjaAqwlZkeMIwXjluU+qx2/lMzapZah4RcWwDkXN1b5cr03/B8uzMIcdfwQfAWR++dq+65OFhay597J6adbWgGQVOomOmGBd7tSKuR3LhHtfW1UAagx4rPgzcMTXTnb8xt6w3HGdiToClsqnVw99o63/VaWrDFaRn4HQAAnlMa0qe0fOS2avsApJXGG47r3KkWnXEPsrAVZ6rbfKlO3xoPqHXbr+3/7+/vVK1N/zy9AzCzWW7UXmFmk2sO37LOd73e7fWkDwAA3G/Vug68VRxU/Hz+DkyGdfL4//EkbWE64bLS9nJaerSV9n/W/EhLU9hQ6+DurWn1BE6BcbxsAACuUJtYEphTqn7Q2jIzDKKW6hm51qdn1SaYm5GgKWzujkJQqsAVN/2fNRO8Uu139wyP0LJeat3UxD9vPBcrcp4AWN0Mw0X1prGL3ISO4fJSb7TUhJG5z1q2FS4HjhtxH6XqiFdu78h2ZyFoChu7OyOKg3RvD5jWPk91fTi6Xm7dkGESAIC7tJRhespDvds7ksZOWiaILH2eWi/32dFtAcflXmiMDqqWlr2BMU1hY63jj1yVAebePr9Ba4F0lNQ5fONDDQCYw+jholq8scwJ7CuuS3//LrXYTLUmj/8fpvNdnkq7tL34+7l0c9vIpRGuOwMtTeHlrg6Yfj7vbnHaoqe7We8xrHWFyw3CHX8/t45zCwDUPDVcVLx9QVVgdaWGMi3/PrvsbOOg1eqNgqbwYqMHgBc869daeD9ynkrjesXB0ty4VallYQvmt49bCwCUPT1c1NvKKALDsJe31bVm+62CprCh0qDrqQHcU98vBc5S6cTbKX3Gv64s0J99wMYthUvrAACktJZ1rigLzVb5vtqbfiu8yZvu7dl+q6ApbKiU0ZQGd099vzawe2s6tGkNNN8ZkF5xlkMAYB1XBjdT4/0powLQQtAUYCJHJ0S4otuGSgUAcLUrh4sy+zMAZwiaAlygNEZoqrv7iFaltXTjfYrXj4dcyHXPz81sqCICAHzNMFwUAJwhaPoyZ8YljAsjuWAQ99Nlej65mQeP3Cuj1h05a2Lv5wDAu8wyXFTrPgFATND0ZXJdeHsHZk+9OZ4lcJd7Uz1i2YwFrRn3iTQtMQEAAGANf57eAeZQCnqmAj0CP9DPfQMAAABr0NKUw3IBoNS4jamZt0vLauv2jus4goAXT3DdAQArmKXXGQCMImjKIaUu63GwtDQhTmkw99K6ujkDAMAcriyXK/cD8BTd8zmkd9D13PdLUq1Kf35+vMUGAAAA4FKCpvzlG5h8Mjj5+/v7vxancavW73+171+9DAAAAIA96Z7P5/P5b7eXXHf7kYHDWnrfz3Pjk+qm86/VW946j5C38v3t3gYAAFYmaPoy4figoZaWm6XvxOOOxuuHY5WG343XS6WZWrelMl7bXu+yma2wjykrB4TgLive3+5tAABgdYKmL3Om8l2bsf7qZbV9AIBZCBwDAMDajGnK1q4KEgMAAACwLy1NWVZr9/nUGK21dWrLe7YPd0u1cGu9Tl3XcF48JA0AALAeQVOWlxsT9eptwYxSQc+fn5/i5Gmu6/X05nu189/ygii1rTvz31WYqBAAAPYgaMpWrmolt3JQqSWo0Rr4OBtcEUi4Vu76/7Z4i8/Bytf1m6XOY+t92fNZbVvu6b85JgAAsA9BU7ZUC562dl9ePajUElxpDcCcDa5wj9JQE9/z4HysbWRQrtaFvLYtQcJ/GNYCAAD2I2i6OMGPslyQ8PPp675c28asWn5P628+E1wpfXfm4/dmzsseRo6tGeeRtRanb7qGBEsBAGA/gqaL0qqlXCGvtTBt7b7c0lLy6XPQGpiYtUXYjPu0qtZrYYXrmn+cCTyOvOdr10pqW64hAABgZYKmixEsLTvTsrLUGmv1buar7jf9elr9rX5dUz7fo7vxX5EuAH+Lx4g/2xuq9btXzg0w07Pj6nLPlenPdByZk+v7nDvqRVdtY4bjtyNB04XMVuCYkaByWmvAY9Q15lp9Rm3Cp9ILg3hd5tc7AZT7EmB+Iydt7B2e5ehwLrXny9FnT7gvo8v4Kz4PldFo5fo+x/EjJGi6CJXdPqMLVm/IhARM9xAGTuPlrd9nfrVZ7GsTvl21LwAcl8vP31AOjY2egwAAjhA03dwbC1mhltniw+Uty3ZUC8DcnQ7nOO57++ZLuTyrZ8b7MK24YpqqqKeGdHC9AVwrl/fW/o7lPs81NoiXh3/nejPk1kl9NmoOAgC4iqDpAnoLBm+pzB6ZxOZo9+Xe/ZjluJdaG8aF21oApjW4Ugo+K+TCeUe6QKYmuGtZvyU9AO4RBxvDv1NltlCp/Jb6XupFeC4wm9qnVLrxZ6Vy4ZE5CABgNEHTzbw9KNU6EVRr9+WWiXJKb/KfPhctwZXWAMzR4ErtMwAA+uXK/UfLXXFAMtcwoKW+sVq5sKXRSWvDlNb6WK4lby19OOLOa7zWqr2W/mxK+12LKbQcq9wxCtNb9djtQNB0cj1B0LcGTI/85t7vtARPS+u/8bwAAHBernXp1d5Sfs21wu1d57t8xDbfWq/jGnde4y2t2kvpz6a037WAZ8uxqm0rtZx7CZpu4o030hO/t5QpltZ/4/kBxtANEeAdRgUWRpc7U0GCq8u2Z4OSPVp7qrWm1RtUgqvdeY3vdm2faTXfcqxGt2BnPEHTDbiBntFzzK8uXAqqzKO360uopyvXd/3cmGFXyr2dvmPbb+N4ArxLSyU6Va4MvxeXC+Lx58N1UpX6eP1cj6tcMDX3d+l7qd+Xa3X1RLB2dPrxbwnPqbodV3J9XePKl1UaYj1L0JTX2iXIs/r+76S1dUiuQDxizJs7Auil3wQAnHO0bJcKPrak27o8DtLW/l1Ku+Wz1jkIRrmrHJMLGguYcjVl9bXJI57x5+kdgLcQVKKmdI3kWmIAAO/ylkrz7+/vX//dsb2ru9eXeiKpL3Clu67x0enMYrffQxstTRfnxj0m10UIRrizFXNtCIBa97rSstTyXFq66wPAtTxbn3dVvUGLU2YhYJq22++hnZamcCNvj9+h9S3uWd9ua6nt5LrKfR/4uWWp8cha0kq9iHC9A8A4d7S2nE2unPOE1DjysJNR1/hu90rt91w5numV26GNlqa8zh0ZHdzhbEuElu+lAqelfQm/BwAwu9K4qaUJreJ1ws9z49zH5aW4dWlqH+CsO6/xXDqrXuO531Oqg+Umxmv9PLX9z2edY7YbQVOAix152M3wgKx1wW/5LgDAEXcNp9UyWVXrhFYtk2r1TsgFZ915jR+d/G1WR+7p2rFo/by0DvfRPR/gYq0TGMTjWYXfuaKre8sg8N9tX7UNAAAAmJGWprxKKYCjiz4jtLQQLXVbKUkFTlOTNtXGGo2DoaXuMrmJn3IzvOa2AQDQynBaAMxA0BRgoJbC/JkCf2+Xl6uX6WIGAKxGTxh25vo+x/EjJGjKq8SBHG+sAQDgPa4s+6tb8DTX9zlX/743HMPdGNMUAACAKdSG0wKAuwiaAgzirSEAAADsQfd8AAAApmA4LQBmoaUpAAAAAEBAS1MAmNTKY7dpFQQAAKxM0BQAJrZi8HHlYC8AAMDno3s+AMBwxuADAIC1CZoCAAAAAAQETQEABtLKFAAA1idoCgCL+fn5+d9/resf+ay0Tu8+AAAArMREUACwkLgVY61V41UB0559eIvvsXIsgLe5+gXalenLswHIETRlegphAP8ama/8/v5W88DUOvK2/xIsBVgzD9RbAoASQVOWoBAG7+HeGefbAvSJY/qm87jiMwoAACgTNAXgcWGATQDqX2cCj093mXceAQCAlQmaAvCop4N7K8sduzuPqfMHAADs6M/TOwDAewm4HdcyAVQ4u/0V3eWdPwBK4mdRy/pHPiut07sPAPClpSnLaunO29rlt2f26Xg9QQM4xr1zXHjsUsfxjnyqtg8AvFv8bOgpb/d8Vlqndx8AIKSlKUv6Fni+/5UKSaV1vusd3ZY31nCMSstxYcvROA/qrVTmWqHW1intA/dK3UfuLWAGI/OilrTkfQCMpqUpSxpZcKrNLF1K56lZqYH3quVJteW5f7es37IPb5HL+1uOTdx7IW6125rOHVKttGKz7Cuwrm9eo1wNwEwETVmeFmsA3C0Odn61dD8tBSFnChrkAqS6uwIjyUMAmJXu+Sxtlool0E7liJ3VhoOpjT87k5n3DVhL7tl/dZngmycbTgaAI7Q0ZWmtk5CMKpAJ9gB3U8m7X9hF/o58vzaZYRiIjbvx15bV1vVMA67WOwHU6HzXpIUAHCVoyvYETIFVyXPulxpf9OrtfaVaoaYCp6l9zHWZr6179NlW2m+Ar1p+0zvEyYj9AIBWgqZsbUTFcGQ6AKzljlamZ54rrRNP/f7+Vid0Gr1d4N3CFzWpz2r5SM8Lotw6b2tVv3LvlLecI2AtgqYsKTVxRvhZ3CIn9f2eVjqldFLfBWAvR1pWztAaMxc4SLXuir8DcEYpL8l9Fi7P/btl/ZZ92NWKv3nlYC+wN0FTltRSCGstqNUKYUcKfADso+fFWLhurrv9yGdH65jeuQmqUq1QAQAAQVMAgP/JjSMay/VCqAUfU2mmus3ngp1xL4gwQFubCCq1bsvkLC29M4BjrhzD8/Pxgh8AzhA0BQAI9HYJPZN+y2ejl9X24Uh6wFxKL32uoos1ALsRNGUJCmEA8LdUKzWtQGENYcvx1e/ZK/d/h+Mzi5bxq1vHuO6dzAtgRYKmTE8hDACAN4mHCQmHyIiHywjXC/9OpRd/llqua/+ecpPe9q7zXd6yPYDVCZoCADC93sp7LjCU+rxl273fgVap1qbfZalxjOMxj+PxilsDYbXxijUu2MvRYVly69WCok8MEXGFlmfM6O2572AegqYAACyrJVCUWqenYrpL5Z/5tASeUv/OpdUbbAkDsK37xPoE5tq1voxoVfue8wJzETQFAGBqR8Z+3GWsSPY0Kghz5jrPdcd3z+xNUHwMzxh4B0FTWNzKBZ+zhYzUWF61Qe3jLm492xldKFLQoqR0feuODNeK75/UvZV6npTGh8ylk1p3lvvuzWWMN4i7+ec+Zy+twy84/31yz4PU/ZUbduMrNyQHcD9BU9jAig/RsxWxVDfLklLBpOZot0zdbziqdn3rjsxbna08ts4cXQoq5J4ntfEhw79XGktylv3oMXve1XLN1K6Llvw+ld53/Xi9OK14Pd5lpjxoBal7M3ffpe7dVF4Qf+acwDMETYHl1CqxsLIz17dCNTsbkcffdW+0bMdYku+Vuj5S+X7u75brq5ZeKR3PkHeb9QXO7HI9fFqOoUYWMC9BU2AbpZYTJa2tL3LLdb/hDldfF7ojM6tRYz+W0v+KWwdddV3mrn/3AUcoO9Ci9pyPWzinvt/amr60zq7e8BvhjQRNge30vCHv6TqZS1v3m7Jcwftrp996lTPHS3fkvbif2rVeU1cEZFufPblW5O6Htd11n3rpRI+W1oytLR5bWinvfl3m8ulU2UaeDusSNIVNtQZKaut816t9nkvnqULCyC6OcaVW9xvudqbArTsyK2sJ0OdaRqWus9Z8OtcjIBfsTPUqyKUV71Nq3dmfB70BwNJxX7GMMYs3/3a4S8szptYT5/t3Kpia+7v0PeA+gqawoVJXmZ51vsuPbuvuYEjcsvMqCiusTndkVpG6PlItoY+kk9P6fBy9rHc/n9J6fMLPj3xW29bML1xyLYi/nwHraL1nS8+mln/XtiXvgGcImsKGRlYgSwX/Wjq17x6VanXX0kVmNN1v2qg89jlzHemOvD/3E08beZ3NWMZgPspXfdwXAOMImsLmdi1klro8lrrIlLpThuunKmO57pe63zBa6vrLdTVuWUd3ZJ60Wn5Wuobpk3rOAteRXwGMJWgKG9u9ktLTheVId5fW5brf1NWCgPzt7DWiO/K+3E/XczzPWy1YPpr7dCytTdusXPZ3boEZCZrCxlpbLY4qhCrMAqxtdMtfz4W93Tk0jmsJ2qx4n6wc7AX2JmjK/6z8sFqxcDALAdP7vfVem7kr9lvPSZjGbN2R335OWrYx6n56YtK+Vc1wb8yidwKoM+WEVcsYMz33drjvZjqeALyDoCn/sWIBZOVC4NNGjaFpLM5+Kx6j3e+1t5+TGX//jPtUs9J9cuW+1gIbzu3aas/9kZPNKWOMs+Kxyw1xMGvwdLb94b/kIUAvQdPFGd9nPXecs9rkMLmJiOJ1ws9zYx7W0kl9F4Dr1PLbJ4OlrK+1/FD6/pvKGCbCukZ8DT21/a/Ufsx8XVJ35HnmOoD9CJryars+xFomkGmdZKbWSuhtExpxjmsCxrnz5Vsr9/j+zk6s+MYyxkr7upoZjm0quPbz8zNtQL9lOJ7WIXt6hul4+lgcPR89xyJeZ+brAGgjaLoBrU37jXgLeKY1jXN2vTPnWEupazgn83o6T2SM1vPY0kLLebzW2RZM7rf7aXW2vzPnODVExYwBs1yr7t51vsvPbusuI+dw+HzyLY1XuQ6AdoKmVPW+ISw9FI6+jRz5lvLMW0Ddq9Zw5BzPdm7vbAVwdN0eq56T3fK/0nZXyRN7743cer3rHD2vdzlyHp/u3hqb4dy2fHckLZjWs9s5u/M5l1tnptaIn0///pTy2Fny168zvye13uwv3656wZRKd6XrAGgnaLqJMDMe+VDofUNYeiAcfRs58i3l0beAVzzoRrY29SD+V+85nvHY3dkK4Oi6PVY9J7vlf6X9miFPbHH03mhJ5+i2ZnC2hcsM998M5/bpvCh3Hs+e31H7xd9mPWet7nzO5da5+jl31qj61Yz30azHeqW0ZzuGwHiCphuJW4yMyMBHPgRmeRvZ8xbw6gLOiGC3B/XfWs7xjIXXrztbAdxlxXOyY/7Xs+0n8sSaUffGyHtsFqNauDz1u2c4t7Oc85laMM1yTGY30znrcedzrnWdWa1SXm89vjOeh9nym1nLbcC9BE03FAdP7xK21LhbyzaveriN+r0zFl7eboZzctcb7Nb79+lj8vT2c2bP/1J6r6sVK2It98/RdUrn/K5jcNU5XMGoc9v73TuPYc/+73RuV7bzObvqORe28p7hvqtpaQUfLp9VWF+stS4e1Stuh0DjkWM183UA1AmabirMnO8ovD39ILxq2y0B6B0KADtpvY6fPLezBZ967t8jx2Snc5L77o75X2k7d5yjWSoZLd1JY7M+F2bZr1nO7RF3XN9HtjHLud3Z6uds5udcKWD6/fwOR85xbsiFkT3/niJg+q/a/u98HcDbCZpu6KoHU+nt2ejtXflwPfIW8KnWuy1m3KdWM5zjmc/tHa0A7m7Jmloem/GcPJX/3dF6ddU88a5rN74PZ6387dTC5c5jPNP5nLEF04rXz9ed+UPKavfknc+53DZmuh+/Wof8+AbMer87q/BcjCpnznh+S3r3dcfrABA03c7dAdPw81H7ceUD9exbwNaWVndb8WF81fE7eo5nPbc1I+6Xkfdvyurn5On878rKxqg88e7z83TF6+p7ptdOLVzeFjDtDcg8cX6fPkZHXJknrXDOet35nCtte5bA6Qoth48qBfTC4HVq3XCd8PPUdV5LZ1erBoiBPEHTjdwRMC1V6Efsxx1vI0e9BfQgnNfZc7zKuR1xv4y8f2vbWfGczJL/3fUyKV7ek8ZdWq/7lmN25Ljedc/02qGFy/9r786WJDe1BYBmdtz//+W6Dz6yaYpRI4i1IhzuUiJEpia0xXDnvn3qfNtowTSft+6zO+9zozvyvVK/y4i/Vak8YfC6Zf3aS+/RvjvAHoKmL3FlwDT8f+82z3gbGX62/X2Um/j7zfym985WAHeabZ+McP3TkuxvZ+6TWprRAx0pM5Qx54l9O1vrp9T3m+V6uqrweBtxP915n8uluaKeDwBnETSlqPVNY275WW8jVaBYyZ2tAHq2vZoRrn9P7o8RgzE9+ySVtifN6K2gzzLKfh5p347we6SMsq94jzvvc61pAGAkgqbwUi1v7Vvf7PeOdaU1DMC5jl5D7xj+hjUcrTuUlpfyTbVYrJXhaWE5nXfcZbZW9AAjEzR9AZWwPqluUiN3ndqjpSt2a3ftWsUrlU9vHsBz3EPGU7snxZ/n7ms9+/Vt90GucbTuUFpeyrcUfHQNg/84FwDOJWjKXwS33qGlwtTT9bR0XKic7eNcG8+K+2T07zx6+UY1w+82Qxn57eg9P1en6MlXvWM/5937zbyPndvAiARN+dcKN6pUS4W3d5268zuVWrTOXIk729uOsTdYeZ9s5+dov8Fo5blL7Z4Ufx5/Fk+u0vI73n0fXHXfruLs+/6s9Yi9kytdxXm3jhn39WznN7COP08XALjO0xWQEQMxwD+cn+9kv/Kks48/xzMA8CRBU5bROtbm04HGM/38/DS1zrjiocSDDkCf2j3prvvTm+6DXOeqsUXDlqW1/Eata5TOIecXAMxD93xY3JUPHKWuo8Bz4nNx1C769LNfuUPrBFB7JiQrTS4Zfu7Yfpd4X5/dYvnsPAFYg6ApLOzMh49UEKb0OcTCB6ZasCd8AGp5GPLABHCOXN3h6H2/VifJfT5i/UIdqE8pWH7GbzfjmLhni+tYrZ+FaVo/y+XXsh2A0eieT9L3+/33v+3vWtr437W0uc+v0Jvv7BWrcP/lKjKlfZbqDlpKA0dtx2nrkBKlAH0tPWkeKp911b2xtF91IaZXru7QMgxQ6v9xXrV6YqkMvId79rlKdayW+lfPvSKXX289D2AUWpryS61rVCxu6VVK3/I5x5V+x1yLkNz6uXTx8tq+s2/JSbVeUKG+TsvLMOZlv3Kl1jpBvKxU92itH7TUX5hTrndJHHALl6X+DsfDDfOO87xiLN6Rtdb5S2ly95ba792zHYARCZryl7cGL1q6Sa1QaYKZpF7etEwKsqUrrdPTdextXftd+8bU+2C/5+/UNkfv5gysIXXfLl2jwpaLYc+qVIB1k0qz2jXvzut8blvuNcBMBE1psid4EaZNpS+9KS6tu0JQA/hPT1CnpeV7LriUetASUAKAe9Tut7UWj7Vlq9/D72wEs2dYGIARCZrSpSeAUGr1UnpTXFpXUCNNBYS3u+sYD69Hd2/7KSteM1dgv3KWt18DmUepFSl1teelM5+jctta/ZkNmI+gKd3OqKQcuUmuGNQoUeHgre7uPpdrue4cA1bl+scdrgqgCcy181sBpP15ugDMIe4SHwct7xKPXTRCmYBjUt3tSq0grlIb5mPllzMAcKWtbl+aECp+Boj/HadJ9U6L84yfKVakBS9Anpam/CXuAv/5jDWId6or/9NlAo4rzb6amhwi9wCxP896AAAgAElEQVSUuj6k0tTGTI4noYjTvYnr5jvZr8AsamOVt6ZtXSdXx3ir+PulAqSl56rSkGjxZy3bCpcDjE7QlF/ODF6k8sktL910Vw9qwArOfGja83luHdcVAHinFV4w7a3flIYpyn2mLgW8jaApSWcFL3punC35uhEDAMD7xA0mUt3Gz67ze4YAoETQFCY3c5ciFVUAAFLDg4VW6EYPwHgETeEFZgw+qvgCAJDqIi9Iup/fDeA8gqYAAAAMJdcoINWNv/R3ap1UXvH6qaEBRh8DdeSyAczoz9MFAAAAgM33+/33v1g8CVE8OezPz8+vwOi2LDXje279VPBUC1iAtWhpCgAAwDB6WnXm0u1tdZkLimrFeZ+ZA9OllswzaT3er/6OV+bvnKaFoCm8XK47Um+aLV3PDdSNCACAs53RVT7VmjT+N8+ZcT+UWkbPpDdQucJ3ZF2658OL5boj9abZ0vVsFwAAaq7q8l7LM9WVv2d9AN5PS1N4sZa3fq1vBo3hBADAFVL1zFQ357B1aaq1aar1aG5yqNTy0kRQ4bb0qAJYg6ApLOKuyp1B8mEuHvreyX4FZlO6bvVc01rHN43rxrmWp7W/AXgvQVNYwF0BTG/dAQC4g3rnuu6cs6E1nx53zzmRSnPF9zqSf+l7HNlHV39P3k/QFBbQ2pXoSOVTxRUAgKulJm/aI9dtn7HlWgj3ptmWH91WrzvLn0tzxfc6kn/pexzZR55POYOgKfD5fM6rBJydJ3CtUc/TmYf4GOH3HHW/huxjYI8zzz/n8nzunLPhiuPj7jknnhg27exz9Mg+mqE+xNgETYFT3sjV3pAC9JrxGjJzIPAJ9jEAe935vHHFtjwvXTsfhhannOHP0wWAUbxx8qLv9/vXf7lZSMO08fq59Kk0o3GDhP3eeE2kzj4fk/sZwN/uvF9dsS332/vubeq0HKGlKbxYyyykrTOV5tL1LgegTIAMAMrumLOhd1tX5Dl7naA0HquWu8xAS1MIeAv1Hm6acJxr4nrs8/G4nwHsM/v18+3lD3tEbn9ftS3YS9AUAJhKXMluSVv6fCQjVPqfDpzeuX9L2xrt2ACgXTxnw2zeXv6fn5+//tuWXbGtEepWzEv3fIiED4uzXFxnvJFeZbZ9B6Mb7ZqYGp85V66WFg4jGalSv+33u8tz5/4tbWuEY2Ok8w5gFPH1OXUdL7VcTF3rc/eD0rZmKH8uTfzdrugm31L+0vq9+6g074b7KEcImkJCfJEe+UI7ctnuNMO+glmNdE1s3XZLpfzpFpWbEX7XlCcC5nfu39qY3k8dG6MeDwAjuHPOhiuuw3fPOfHE/BOt5c8tP2MfuYdyFkFTKBipxQllboxwvdGuibXJBZ4KPvX+PiNfv57c56Pu360MVxn5eAAAWImgKTTwAAPwnzuuiS1dq2ufXzHbbYs33jOu+E5HxyJ9av9+Pu/cxwAA/E3QFCY3SouvPTx0AnvVAmauL3O7e/+ONJ4sAHM/44Te8j1KVviOrEvQFF5gxgc9N1cYw4zXj7vMPInAbOV9koApwFjeck1+y/coufI7uj8zAkFTAIAEFfX3e7qbPwAA4xI0BQCmEbdSD4NcW9Arnvk8lSbMKw6WCZ495879G36eK4djAQBgXYKmALCw2YJCpbKGn+XS9aaZ1Wz7dXPn/m3dFgAAaxI0hZdqGYuvdby+2sN3KZ9ZH9wBAACAdQmawgu1dDVt7Y5am7CplI/JngAAAIAZCZrCC7W07Gxt/RmPHddbDoFTYC/Xj/ezjwEAGJWgKbyc7vHAjFy33s8+BgBgZH+eLgBwHS14AAAAAPppaQovFo4temSip9o2BGcBAACAN9HSFBZ3Rvf9n5+ff/PQ3RIAAACYnaApLOzMme6NnQoAAAC8haApvND3+/3rvzCYuQVHw//HAdPw7zh9ankuYJpbFwAAAGBkxjSFFyq1+GzpRh9+lkvXmw8AAADALLQ0BYCFebnxTvYrAAAcI2gKAAAAABDQPR9ewJihAAAA90s9i4XL9P6AeQmawuRWugnPHBxeaT8xl9xEbszNfgUAgGMETYGpzBgEmDnYCwAA5P38/GTr+zM+uwD/MaYpSyrd2AAAAABYm6ApALfRZRgAAIAZCJqyLK1NAQAAOCrVKEBDAZifMU2B6bXMTtk6g2WtJWQpH60oy/w+AAAAzELQlKWFrU0Fc+YUB+JSgbmWNNvyvdvSarlMwBQAgDfzbAnvo3s+y/v5+fn3BifwNZ+WCklrpeVI5UbFKG07r/w+AAAAzERLU/gfLQbnN3JwbtXjatT9AUDdzPcu9x9W5Jx93lvnzRj5OQuuJGgKETeDcZUqIKNXThxXAMxoxvvX6HUCuJJz9nkz7gMgTfd84BXCYRZKjrwlDYdxeFvlDuCtrWMArpSrW7qmsseIzxlambIyLU2BZZxxww+HcVB54A0cx+9kvwLAHEYLkgL/ETQFlhDPdH8koCBgCrzV1jLKNQ6grna9dE2dTxjA7N1vqeBnKY/Rg6Vb+Ry/rEzQFJhaXNkIb+pbJXVLk6qYxMHUeFkqn1TFIbcuwGw85NOjN8BQOrZajjvHJuzXcr62ntO1c/FI8HEUPUHDVNqtq328vmApzEPQFJha7e1+a5pSut58YCYCEO90dL8KnNIi95KxlH7PZz1p4A49QaXai/e7tJyvred07xwCs99Pavsv93k4H8IZrVbvMsK+cr1nFIKmAAD8MsqDPuM687homTTHxDo8be81Me7V9MQ1tTXA25pX6Vx86z2j1Hq21Pgi1zNuxd8QZiNoCgBAUsuDHc+aZd/EQ93csb2RjFYe9jlzQtEn3dnys3VbT/8mTxjleBjN3fcLKBE0Babi5glwPy1exnR14OOse+4TXXNHOmZn75rM+a46HkYb5qJnW6OcI1p/AiFBU2AaKioAMKbS2Ifu3zCOsHXjkYmeztzW6I5Mcnd0LOeVGBKIEQmaAgAAu/VOADV7AAXezjnaF7jLTfiUCwIKlv5NsJSRCZoCAAC7hEGCVKClNjs3MJbaOf12e79vGDg9I7+VAqurHWPMRdAUAADotj3Upx7uW4ItcXAmtV5LGqCuFMyLJ96pndO18/WswOFsWr9nywRQq/xmMDpBUwAAoFvpoT73Wbg89++W9ECflvO19Zyuna/O1TYtwVPgWYKmAAAAAA9IjYMKjEHQFAAAAOCgo5MaaaULYxE0BYCFqZy/k/3KWbR6grk4ZwHOI2gKAAD8IvgOc3HOPisMWJuwDt7hz9MFAAAAAAAYiZamwLJ0X6JmhRYCWkK8k/0KAPdJPVek7sW554+We3a47s/Pz1/5Hx1LFUgTNAWWElc2oMTxAgDAWeJg56b2sjP+PA6+bvkC5xI0BZah5RW94sqp4wcAgLPlgqmfT7oOKkgK9xA0BV5PdxXOEFZOHUsAAHw+5SG/rnzpnss3rK/GdddUL6pcz6pSWnVhVmEiKGAJbuycwXEEAMDTvt/vv//FwvpqqtdUblkYZK2l1cqVVWhpCryaLtWcrdR9CgCAtfSOT3rWNo9sp3XiqVTgFFYiaAq8lsAWVxE4BQDgCiNMRJrrjq/uy2p0zweARQn8AgA8L6yThd3lt7/PbuFZy682dqkWp6xCS1OAwNEg0kpBKAPBAwBAu3DM0FCtPp0KnKa6zefGHd2Wp1qO1iaCSqVV/2cVgqbAKz0VvFypAmEQ+LmtFOAHABjBkbpXad3UZ2cvq5UB3kj3fID/id/AAgCcQd0CoJ2X+4xC0BSgwff7TXanif8dpsl1v9k+Kz1AxWly/47T1tKkytObvlb2VcweYFcRfTf7FwAAjhE0BYiUxgwKW6PmxgbKpQ//To01tAnTxPnF/47ThrO6p8qWemvbkr42ThLjs78AnuO+CdBGK1NGYkxTgEDtgSYXvGxJ31uOOHDaqvRglhuzqCd9y3oriSt2Pb/JnevNVvmc+dia7bcGAAB+EzQF+JRbYN4tbOUZ/p1LW2pN2hJ46k3P3+L9s/eYuXu9Gcz43UY5h7TSgPGYeRogz/WREQmaAgympwu8wAi8n/Mc3qPnxSjAClwPGZmgKbC8eLzO1LJcmlQLzfjfufFBP5985SA3Tmoq7zi/VLpUeUr5tpY/lycAkKeHB7ybc7ud5whGJmgKLC83zmfr371jm9bS17rjh1Ljae4ZC7WnTCo2fWYJKqcq963l1kLgOrMcP8A+zm94H/dueA9BUwA42WytC1JBz+/3W6z0P/Ede1ppl9L1pslNvOWBCAAA3kvQFOAEZ7a0y01Klcq/tbv/jPb8pqVJse6QCz6OrHZspVozPyHXqrqWpiWf1m21lOEsWu8CAMCz/jxdAIA3OBLYaGn1Vuuyv6dL/ghKAbg93+esmex7hcHFGfdDrsyplqdP6R0G44o0d+zb2Y8lAAB4Cy1NAeCAlhaBR1ug3r1erHXdkVrVtrQCPZLmqqELBEoBAGAMgqbA8sKAVjxbfLh8+3f4Wbgsl2e8LJVPPDN9qgy1/FOfp8pf+i61NLkuyqnPSulS3733+/bug9pvsrdLf8sx0dt6uGV7Z63XEuBrDb6eGfAbIQCbK0OtbAKfAAAwP93zgeXFwbJUgK5nhvrw8zgwGC/f8oj/n8untLxUvtbvEgYQc8HTXEAw/P3i37KUZ7x+y/fN/Z6pctV+k1K5e8TlGSHo16onODhCt/G7xqrNHV+l4w4AAHgHLU0B/ueMMTQ3ZwdTUoHEkiNjIpaCQaX8coHZsEx7tntWcCz3m9TKvUeuFe+I4oDxptaa+anveFfAFAAAWJugKcAFrg7qtAQvW8barLUmPTMgVvtNrtpuuO27ZySfJbiXax3bUv47v2PrMApnjWc6szd/NwA4w5Uvfq9+qew+D/cQNAU4oBZ4uTowk8q/1n3/zvKNts0zu1S/Leg2+ncJh2ZIfXZGkDQ3PEMumD/6bwYAlM14L5+hJxO8haAp8Erh2Jw1uQmJSuNr1iY1So3bWZooKDcGaFwpKo27mvpOcdfz0nfZ0pSGAsgFaePPUv/Olbn1tw7XzS1PBdbiZbl9Vvo3z2sdGiKXtidNbUgCAADg/QRNgeXVgil7AjAt66SWt+RTWt77WWocy96xUFvHCD0ayGpZfkW5YUaC/gAAcMyfpwsAAAAAADASLU2B1+rpor+q2rABpN1xXMX7JTdkQ5gmtW7q89ZtP308GLMLALhbS924tf68d9x19XMYg6Ap8GoCp3V+mz53BUxzQdDcMR0uS6XpKfeZE2bt5bgEAO7WUn9qrWO11KVaJrj0LAPP0T0fWMLTASDe4YmA6efTFkAcIdAJADCz1jrX3XkBz9DSFHg9s6FzhqePnyu3HQdbU61cw6BseE7F6+S6k5XSOi8BgNE8XfcDnidoCiwj1xJPZYiUUiBxFq1jcpVeLMTB0u3f8Xqp9cNxWEtpPZQAACPRewf4fARNgcXsHW+I9bwhiHfXd2jZzhYYrU1YBQDwtNYXu178wrsJmgLLU9FhBmdVyuPWp6lu92fLdcd37gEAsxIwhfcTNAWAgcTd2T+ftkp5a8W9NgPsHq2tMHJDZHjoAJ52dcv3K/N3/YT7GWYI1iBoCgCDiYOLqS7tLZM3tVTiU9uK14/ThGOVhttuKXcqrQcNYAQzXosMcwLnqtWv4npSav3WMd9zaUr1KeBegqYAMKBcBXlPa9KS1latZy/rLSd9/LYA0K90/2wZXij8rKX+o44EY/vzdAE4LtfdEQAAAADop6UpACxMF7D5GDsNAACuJ2j6EqmJQwCghXvH+6gTwDlaXyqlzrnUurX8SueucaDhfHpsAiWCpgAAkxAMhfu0jvlcmwwmTFPKrxS8ce7D+a46p5yv8B7GNH2RrbWpt2UA8D4ewuBed59vpRamzn0AuJ+Wpi8Td/1RwQKAubmnw7i2gOZVjRbi/F0HAOA+gqYvlRo3CQCYjyAJjOmuFqDhdrQ6BYD7CJq+nEoVAAAc0zq+6SbV+nRvi1T1eQB4hqApAABARusEUHG6VOtQLUYBYB6CpgAAAAm5rvFxwLMUWG1NCwCMRdAUAAAgsrUkrbUoza33+Xx+demPl4X5hdsLg7O5/OBOM8+V4bwB9hI0BQAAiOQCLanlqW75vfn1rgd3m/FYnDnYCzxP0BQAOsxc+Z7xYQcAAOAJgqYA0GnG4OPMwV76zXiMAgDASARNAQCA5Xm5RCh3PIz8UipV5pHLO7LcGMQt6+xdHxiPoCkAALC0KwMbtYmjGNM2CVdu4q5eVx8HqSDd9/u9dLstk5S1TmTWUs5cmqe/Y5juzt8fuN6fpwsAAMB+uYd6AM63BVNHkmvVuP19RXm3e8/2X2obLWlay3dk3bNsQdBcGXp+/y2vEcoP5AmaAsAFeirDpQeBWh5PVLoZhxYsAM+K78Hh3/E9Ol6eW5ZLU5K7F1x1j2jJt3XbR/J64h6Yqnf1lm9bfmf5vWCFfrrnA8DJegJZpYBp3MWr1kVQAG0t9jfAs8LrcNiqMtWlO0y7pdmWlfJJpdlb1quMfj+66ruP/r2B4wRNAeACRyvSZ7bg4F1MLgEwjtzkSy31gDiIWkpz1NF8Rugev9feMWjPzK93m6mu/fGyXMA9zi83Dmy8Tm781loZ4M0ETQEeNkNlkz65ymssbD1yB8faO3hAARjHGdfkXOBqbx7x8iv11nlmtuf7tf7+qWMg16Mo1Qp5K1+p9XL8XWoB11SaVFln369QImg6OQ/A8Jyz3tiraMyl57pbamnyRCXTsQYAx7Tc18/qUt8qDqKFZdo+f9LMgbXWnj9n/P5hULS3bLmg6BlS5RKHYBWCppMa5QYIK9t7Hjp/6X14aEk/8wMJAIwmNwlTHKiK63Vx+lwwNfw7DnDF/25p1RcG7nLlfcKsrRJ7y3n09z+72/sZrZdL5ZplP8JRgqaTEWyBceypAM5UWeRapYeqluW9aQCAdnta+8V/t/y7dXujjXVeCg6mgsOp9Vu7o9fSpJY/4cj2cwH0p9XKNcLvDlcSNJ2ICxKMqbX7lXN4Pbl9Hi/r6eq3Jw0AwJlK9Y2W1oi1IPKeNDMpTcQU/n6lSZhydcDUmPm11su5bdXKNevvD60ETSfhQRjGdue4VYwtV+HcPmsNrre0ziilAQBgTKUWyrXle1o37y3D24LV0EvQFOAkpcCpgOo6WltV5Jb3tM5wTAEAAFxD0HQCgi0AQA/1BgDOpmcLsBpBU4ATpVqbevEBwIxmDpC478K5nFPAigRNJ+AGBTCWmQMJAD1mrIe6RgMAZxA0BYAOMwYQWE9rC3eT2M3N/gMAuM6fpwsAAAAAAG/lJeecBE0BABa2tVZkTvbfPb7fb/fvHK7Tu/6e7QEA59I9HwAAaBIG8kotZnItakrLS/mG67WW4Qo93z9OswVCc+sJkgK8k1am8xI0BQBYXNhaUaV+Pnftv/ihryUA2rq8lG+4XmsZ7pD7zXPLt/1U+n4AvIuA6dwETQEA+NWKTwV/Lnfsv6N55oYS6Ml3xOMy9Zvnyhn+BoKlAO+lPvUOgqYAAPwr1QWa+Ty1/7YWNXu3n2tJumc80btd0ZrIeQgwJ8HSdxA0BQDgF5V99gQqjxw38faO5Hdn8PJoGa/IGwA4TtAUAADocsXYor1DDDw9TtzeibBy+WhVCgBjETQ9wdUVnCvz9/YaAIAerQHBK1uePhUwbdlmbcKn0nincVoA4DmCpieZMfj4pspY+F22impun4QV1lrlteXzGfc9AMAeucBlagb5I3WkUn5PBE97txEGTvfko34JAM8TNGV6ubf4OXGwtDaOlHGmgKu86eXVCFyT/+O34Aq5Wd9rgct4Mqc46Bmr5ZVbbzTOQwCYm6ApU0tV0o/M2ApwtbhlPOfx245v5vuzY6qtW3lqWa41ainPXDr7AQC4i6Apr9QzflSo9MAd55P7O7f90rrAGgzpca2zJ6XhGjPul5mDvQAA7CNoeoGWli6trWFaujuV8lk9ONcz5lVpFtjUv3PdzMK/U93PRpjEALjX6tfiJ7SMW/1m7i8AAHCMoOnJSoG3njTb8iPb8sD0jzNahxyd+XULsp5ZJmAursf3M1wLHOccAgBWJWh6spaH4p6xm/ZWVFcPmJZmc71Trjv+yvsGVrP69fhpcat/oJ3zBgBY2Z+nC/BmVz+klWYh3T57e+uAVGB5b8vdK9S6hr59/8DqBOvGoMXp2Lb6SmkfhWlq6Vq2t6cMAACsRUvTi9xV6c61oFlp3Mz4YTierTU3YVO4ThhojvPJLY8D1rWJoFL5vXm/AEDN3mGNcnm1bG9PGQAAWI+g6UX2Tj7UKzXhULj9VZS+b/xZT9rS8pZ8e/ID1ha/eElNJHfmteNonr33L4EoUu4e1kirY45onYA193mY5s7rYcuLB9dnAPhN9/wHnRUw/Xw8BACMpucaH04Yl7qeX/EwezRPD9g8QfCdJ/UE8Fs/u7r+XgqQlu47AICg6WNSLYjYb6TfMBwTrWV8tN4x1Eb6rsBxqSDQ24JCAl338nvDtXrG1H/aiGUCgFnonn+yUuugeOzL2rhaqUmewr97x+B8q72V1Ksqt/GYpWd3FTQTNKyhZQK51PW+NAZzLt/ePHNjRZfK/TTXzvHZPzwprruddSyWuuPnJnTd5LrUXzl0CwDwH0HTk7V0x2ntstMyHqYxMwHepxSEjB/ow797XrwdyTN+AfiWnhNvCEDMGnictdy8w57rWO46Wcq3du3NXa9r1/YjDQjCsgAAf9M9n6nlZtkNK4Gp7vJxa9/asjivXP61srZ026+V//Mxhi28XctLtk3uYfmsMbO3v0t5zh5s3K6zs5a/12j3kNaA1Ur7iGeddZxt59oZ51vqOns073BMUwDgN0FTXiU1dEHqrX4ckIjf1KfyCZeVtpfT0kK4VH4Pi8DmiqBXLs/wmrTn85GFwdK3XF9n+x61F5Wt68d59aQJj1/3WkKpl+W9659xfcldZ+Og59HyAgB/0z3/JCon48g91Lc8CMVdU2vpctvbq7RdD3HwTleNtXlWnrWXQ62fj+Jt3VH3/r6jjPHaOmRRLq1hjbhKa73xjvOo5zoMAJxH0PQEV1ZQRnigmc2ZQYLt31dvb892gfdIPQinXs6E14jUw3qqlXqcd2lcvFwAINXyPfX/t9yvct1gW9253lt+c3hSfO0sDaG0/T83hmn4eZxX/O+4N1Hueh2um7q2l64DqTLXvgcA8A9BU14rVRk9u+VVbRlAq54Wd735tC47kl/P+k8qBSFSaUrLerd3x3q923Dvgn/sbZFcW6+1l9OePFrO3TOvZwCwGkFTphY/8OXGAg3lgqnh36mWAbUWXLkWWLV8c9vIfR7/G1jTyF36ZxFft1f67pvW1mpn0pMCAIAZCJryOqU39i3/Prqst0VB7+fAO6UmpkkF9a4IcI0eNLw6mLv6C6k7g8cr/r4AAMxJ0JTprda9cKXvCquIz+vU+KZXBrRGv6bcVb7Rf4erGVP7fqsfcwAAIxM05RVWeuhY6bvCClIvQkoTkcDV3GfuM3orbwCAlQmakjTzw7oHD+ANcteyUlf91KzLpWWplvq1meN7W8Qe3VbLd2Qe6hfpPAVPAQDGI2hK1owV95kfxgA2pcBgHEiMJ7IL108FKcNJ6cIJ6FLjqOYCnS1pj26r9TsyH/WL31YfVxcAYER/ni4AAPC3LWiyN3jSul4q3Rbg3Cu3fuu2ai3utMjjzQzNAQAwDi1NAYB/9QRcUwHMnmBmqhXt55MPjOrKDAAA3EVL00GFrW96W/0cbSXEf7bfMvwP4ExXtCw7I79aHmH3+6NlCO93n881rUx1e2YWWpsCAIxBS9MB5SbGKD3wXV25rk28kZoMJJWmpfy9k49c9RC8Zz8AbFLjgdbSxss28ZiecfpwTNBw3ThdaczT3jxSy0sTN7VsK0yfWj/1OfMr3dNr9YvaOZabfKy0LccWAACfj6DpcEpdElMBuztaIuQmASn9ncqjN//W5Vfo3Q8AR5WuKanPzlxW617f8iIs1/K0Z1ut236zK+/rd01m1KNUp6jVL1paQ+/d1tPuqu8AAJAnaDqgXAU5nkH46fK0fr6lyZV51G6WLfsBAM42Y6Bs732x92VB/Hlpu633a8FJAABSBE0n1Ppg8kRg785gZm5bAprAKN7cWizXbX9Eb90HK7lqH5aGigAAYG2CphNq7Z5/pOI/Q+AxF4w444Fnhu8PzOHtgdPRvfW35zwjd9MHAOA5f54uAL/lAnap5aWZi69w9cPESA8rPfsBoMa1434j3VOoe2p/OUYAAEgRNB1MPFvwptZt7I7g6UoB0737ASAlNeM91xrpnnKGbRLC2sSKrel6trt33R5v218AAMxP9/wBhTO0x8tb1r1CS9e1Iw88e7rGXf2AdWQ/AKTkAqeuK8e9+VpdmvW9lCaXV892967bo1YHEFAFAOAJgqaDGunhYHtISj0s1R5k4gkWSg91qQfeeJKRuycdGWk/AO9gArtrvPl6feZL0yMtnq9oLZ2rY5TqFy11i9TnuXrELBOaAQBwL0FTqkoPEOFnqXTbstKwAj3b9jADvJFrG2c6o2VmHHi8Skv9IFcXqK1bqpe0lAEAgLUZ0xQAgH/pDg8AAIKmAADTWGlSRgAAeJLu+WQZYw8AxnFXQLNnfNEz8gcAgBEJmpKklQkAjKM2w3wq3R5Xz1yvfgEAwCx0zwcAGFg4C3yqFWjr+nFee/PRUhQAgBVoaQoAMLBS68zczPK5ZS2z1feuyzlSwehwmd8fAOBeWpoCAAAAAAQETXfausi1dFWL07WmzX1+tdT3Cr9vrYwAAPTpaVEMAMD1dM/fIZ4UoRZA/Pn5+TdN+O9a2tznV8pN+LCVK/7eKvEAcC4vJgEA4HmCpp1SgcJaoHMWgqAA8Kyr7sPu8QAA0EfQ9CSplqctDyelAf7jfHJ/57ZfWjdVjrhFbOt3AADguNSLeHUxANvNXnwAAAyhSURBVIBnCJqeLGzJUWvVUerunvp3WJHOrRuv11OmlnRmcQUAAADg7QRNL3BGV/0jAckwyNpTppZtCpQCAFwn1fMHAID7CZqeJGyZ+WQFN9cdP9f1P/UZAAAAAKzsz9MFmE1qrKmWrux3aRm7dPs8bo0KALzXGyatXIX6GQDA87Q03SEOnIYV21SXqnBs0U088VKYPrc8HqO0NhFUKr9cJbyUX2rbAABcR30LAOBZ38/n87NqpUwAELhCaZI3gCekJozkenuGQ0q1CLbPAADu9f1+dc8HAICrfb/f6hAJuWGUDK0AAHA/QVMAgEVsrU0F4Z6T+/1zQykJnAIAPMOYpgAAC4mDcLp+PyM3rn1KaiJSAACuJWgKAJ1mDl4IkLHRghEAAPIETQFghxmDj4JjpMx4LM+idM753QEAxiZoCgAAN6gFSr/fbzKNFx4AAPdbKmhaGnT/8/HGH9indm2J/3atAVhLy3U/nKQrTG/sWQCAZywVNAUAWIEXxWPo/Z3DwOmRfAAAOE7QFOCgnlmNPfiuoyVA1RoYyXXZ7U0DjM95DAAwhqWCpqXAhgoqAGdJda+N7zO5LripvFq2BwAAwHn+PF0AAHib1vEL786LdZSOCccLAADULRc0TT0oeHgAjhLY4ghd6wEAAMayXNAUAGAFXhQDAMB+SwZNwwcGDw/AWeJri2sNn49WpAAAADNaaiIo1jLzxCgCLPAOAqY8LZwE07FYd2TC0HDd7Xff1httH7Rem8Jyp36bUb4PAMAVBE15tRkr8zMHe/n9YJl70OT94oBJ7noksArjiIOdm9p5Gn8eX/dHuhe0liP+TqnfxvULAHizJbvnfz6/u84CnCW+trjWrGcLSny/318BipaARZgmzKs3DXCOUtAzFTgc+brf2sK09zukrncAADNbsqWp7kUAXKl0T2kJrrSMh2vMXFo5Pv4RdzW/+ncptS4PyxGmjXsq5JbV0h75bttv05NXa8t6AICZLBc0TVUAtzfjvWM7Ae+355w/8mLGNQY4kxfF/0iNL3r19japFyWpwGmqjLnu8LW0RwOXpbxS323FYwoAeL+lgqa5YMRW+cxVMHU1erfSg03L52G62uct+TCmnuMgTlN7MeMaA1zh6IviN7ujlemR37mndWdpLNW9elrLAwC81VJB08+n3M1xz7hzzG3PxA57AusmTniX3AuY3hczrjFzs/8Y2d4XxavZ80JzhJegue74uftS6rMrOK4AgDdZLmjawoPwWkoV/NaK/0iz4nKfVFCi5cWMY2V+ggLMoOdF8Yp6Anxh2lwg+szrQutL3dy+TLVCvVpq6AAAgJkJmu7kYeMdesb+uvMhwPE1l94H7zPTAVCXG0c0lnu5VbvGp/JM9SzIBTtzky/F6VJ5ptK2DCOTGhc1VbbaOKvxZwAAb7Fc0LSle3XLRAHeoI+vp+Jeaxlx90OA42scZ18HWrvnOwaAIwSvfmvtFXBG/i2fnb2sVoZafrWu/MY5BQBWs1TQtDauYKq7Vfg56zo6G62ukO+yZ0Kw0gzWjo35zLzPBDfWYYJLWulSDwDw21JB08/n78BpvLy0zsaDBnsdDbzyvNbuma0vZuJ8XV/mMuN57Bhbx97rEWtyPAAA/LZc0PTzua7rFfO6K5ApYDqf3v2158XM3m0BlBy5HgEAwOqWDJrC55Mexzb8rGVSh9rkCLmJHXg3+xkYxdFJ6lrWj++nuQmGAABgJoKmLKtlSIbWYRtq3a49LK5Jy2JgBC2By9yEiLXrWK77f5wvAADMRtAUAC5Qm4k6TlNLVwtc1fKAPXLB1M8nfVwKkgIA8BaCpgBwstxQHbU0ubyObot1hcfPXcdG7SVBatiaVOA/9zKglNaxDwDAWQRNeTWtXYAnnDnxV63lniARIym1eo6DpanxwFvGCC+l9dIAAICzCJryWh6agFkI9HCFVLD96mOt1J2/df2aLf+WltoAALDXcEHTPbO3HpnxdRSplhehmb4L61hptmXnKLC6EcbOzd0nXIMBADjbcEHTPbO3ptY5q8XBHa1/4m3kvo8HAkazymzLzlGOuPPYcBxytvCYynW3P/OYa71/5O4TzgEAAM4yXNA0p7diPkuFWeWeN3rTbMvOUY4QMOUppWtq7mVXar3aMZW6fqdeiuWCneFYpeG6cbpUnqm0zgEAAM4yTdC0R66bb6o78PbvMG38eSq/cL3c8loFPvegACsacbZl5yhHtE5Oc0aw00Q4HHXkmCmtm/rs7GW1MgAAwB6vCprmxhn8fr/VQGrp89yD6BkzudbyD78HvNXIsy07R9kj12pvW1Y7XnqP79y2WFfvsCkAAMDfXhU0TbU0iz/ryafH3plce1tnwBsdHRevZT3nKHfqOW5qrelqLeschwAAAOebMmhaa9119wNkrqtvbryw1GfwViMc985RAAAAoMefpwvQKp69NW4xdva29qRvGZPxynLDKErn6xWTPtXyc44CAAAAPb6fz+dnpABBLvhRKmOpdVjLpDDbZ6nAyhkTz/SWXWs3ZrHnfM2t2zppU7i8dM7m1r3zHDWG4HvNPH6oY3JNrkcAANDu+/2OFzQFeAtBCmAUrkcAANDu+/3O0z0fAAAAAOAOgqYAAAAAAAFBUwAAAACAgKApAAAAAEBA0BQAAAAAICBoCgAAAAAQ+L+nCwAAs/l+v08XYbefn5+niwAAADA8QVMA2GHG4OPMwV4AAIA76Z4PcJGfnx9BKgAAAJiQoCkAwIt9v98pW0YDAMCTBE0BLqS1KQAAAMzHmKYAcIEwWF5q5VdrBdiST+u2WI9WpgAAsI+gKcDFwtamghdriANVucBVrRVySz6t22I9jgUAANhP0BTgBlvgQvB0Da37tzZ8g+OEPVxnAADgOEFTgBvFwVPe76zWfmfmw7sJlgIAwHGCpgAPENSYW2vg8awA5ZmBTsceAABAnaApAFwkbFl8JFhZyqfWxR8AAIB+f54uAABwzM/Pz7/BVC1JAQAAjhM0BYAXMFM6AADAeXTPB4CTxd3lw2BmGNzc0sUBz+3vlnzMlA4AAHC+7+fz+fGgBQDtZm3VOWu5AQAA7vT9fnXPBwAAAAAICZoCAAAAAASMaQoAO8TjjQIAAPAegqYA0Mm4oAAAAO+mez4AAAAAQEDQFAAAAAAgIGgKAAAAABAQNAUAAAAACAiaAgAAAAAEBE0BAAAAAAKCpgAAAAAAAUFTAAAAAICAoCkAAAAAQEDQFAAAAAAgIGgKAAAAABAQNAUAAAAACAiaAgAAAAAEBE0BAAAAAAKCpgAAAAAAAUFTAAAAAICAoCkAAAAAQEDQFAAAAAAgIGgKAAAAABAQNAUAAAAACAiaAgAAAAAEBE0BAAAAAAKCpgAAAAAAgf87I5Pv9/vvv39+fqrLc5/tyad1Wz8/P01p4n+n8i+VAwAAAACY2+GgaRxgDAOUqeWpdfbmU1u3N822vOU7AgAAAADv9Fj3/DMDj6VWn7ngaC5NKq1WpQAAAACwjkeCpj8/P7+6y8+iJQgLAAAAAMzr0YmgZg2cAgAAAADvdcpEUCPJtQQVoAUAAAAAWjza0vRsta7z27AA278BAAAAAGKPBk3PHB80zGtrUZrKP17WUwbjmQIAAADA+x3unh93ew9bcqaWp5btyScUBklzts9qQc9SwBUAAAAAeL/v5/P5ERwEAAAAAPinMeWrxjQFAAAAADjqtKBpS9f43Gfbf6VlR8uWy+vINnrKeeb3Octo5QEAAACAEZwSNG2ZtT4XoMvNZh/OdH9UrWxH823J48ohEPYGPw3LAAAAAAC/Ddc93wRMAAAAAMCT/u9oBqkgZ2q2+621aSkgWvp8y3P7PPw7Xi9Om9tGLs/cdnrl1k0tr217K3euzKnvVcqr5Xum0gEAAADA253e0nQL3vUG2WoB0y3PVNAwXJ5KG+eTCxDG5S7l1fp94nVTy8Nlte+YSxOnreVV+5579yMAAAAAzO5wS9OSnoBbqSVqy5iooZ608XphoHBPsDTcVmrdPUHIM8pT234qX4FTAAAAAFZ0adC0Vy5wmut6Xspnz7bD/OOy7G1pumfdO/PcpCbiCrcjcAoAAADAKi6dCGpPYO+M1pR7tn9mcPDsgOadwu75n49gKQAAAADr+X4+n5+jgbGWiZhyXe9LkxLllsXisTtrEzzVgpq5yZBqn9XKnJuEKVXGlmVxnq3rpcrRkgcAAAAAvN33+70maLo3DQAAAADAk77f7znd82utNwVMAQAAAIBZnDamaSkoKmAKAAAAAMzi0omgAAAAAABmI2gKAAAAABD4fj4ffecBAAAAAP7n/wHa8JOJTcAoLAAAAABJRU5ErkJggg==')
