# Supplementary material for: Identification and functional analysis of non-coding regulatory small RNA FenSr3 in Bacillus amyloliquefaciens LPB-18
Source: PeerJ. 2023 May 15;11:e15236. doi: 10.7717/peerj.15236 (PMC10194069; doi:10.7717/peerj.15236)
Supplement: Supplemental Information 4 [file peerj-11-15236-s004.zip › KO/CK-vs-T1_map/map00510.js]

getPicJson('data:image/png;base64,iVBORw0KGgoAAAANSUhEUgAAA3kAAAUXCAYAAADk3qnFAAAACXBIWXMAAAsTAAALEwEAmpwYAAAgAElEQVR4nOzda7KkqKIGUL3RA+me/6CqZuL90cdqigLEN+BaETuqdvoi0W36JYjzNE3LBAAAwBD+mqZpWhY5DwAAoHfzPE//93YhAAAAuI6QBwAAMBAhDwAAYCBCHgAAwECEPAAAgIEIeQAAAAMR8gAAAAYi5AEAAAxEyAMAABiIkAcAADAQIQ8AAGAgQh4AAMBAhDwAAICBCHkAAAADEfIAAAAGIuQBAAAMRMgDAAAYiJAHAAAwECEPAABgIEIeAADAQIQ8AACAgQh5AAAAAxHyAAAABiLkAQAADETIAwAAGIiQBwAAMBAhDwAAYCBCHgAAwECEPAAAgIEIeQAAAAMR8gAAAAYi5AEAAAxEyAMAABiIkAcAADAQIQ8AAGAgQh4AAMBAhDwAAICBCHkAAAADEfIAAAAGIuQBAAAMRMgDAAAYiJAHAAAwECEPAABgIH+9XYAt8zy/XQRoxrIsbxcBAIDGackDAAAYSPMteSstGHyZFm0AAGppyQMAABiIkAcAADAQIQ8AAGAgQh4AAMBAhDwAAICBCHkAAAADEfIAAAAG0s1z8nLW54elnqMXPlts6zl78bzzPP9aZms9qem5ZUrbidcZv37He80tU1pfvHxNebbqs6ZMufXmxNNz+6Gkdt+d3d8AAHCV7lvyShfM67Sa0LMsy6+fXIjJrSc1PfXa1na2XPFe43n3vuf4PaSWPVKfcZn2vM9wmXj53PtIzR+/r7Pv6ez+BgCAI7oPeaujF9CplpUrWlri9e7Zzjpv7j29FRZyrVA1LWpH1l3zPreC9xk1YfOq9QEAwFWGCXlXt5TsvSA/uv2jYaG3VqFUwN16D2+9zyNdOWsJegAA3K37e/JCrdzzdKYM4bKl93PFe70rQIXh7GgrXryus/u05r3W3t9XW5YjywAAwFlDhbxpuj787FnP0yHz7PZy951dIR6Q5ExQvaJetwZxCefJhb2a93TFMgAAcMYw3TVDuW5+8zz/+tlaPvz3abXlnKb2u25eNejIk++zJnTuLY/BVwAAeMqQIW+a0qEgN3LiGWcv2sPlUyNXtnzvWs4T3UCfdmS7Le0TAAC+Y9iQN0313emuHJlzz3bu6B55p1IL6ZGRMY+W4UlxCD+zPAAAPGGepmlp+T6hrXuZah5UXjv4Ryh+/EFObr695d370O4r3+ue8qSWz93bd+Qh8lvbDtd/Zl17R9Dcek+5B7zX1EMN9/QBAFBjnuf+Qx58gb8DAABqzPM8dndNAACArxnuEQoA3Ovnz59vF6FZf//999tFAAAteQAAACMR8gAAAAbSTXdNQ9EDAABs05IHAAAwkOZb8gwZDwAAUE9LHgAAwECEPAAAgIEIeQC84p9//vn1s/7+ZjkAYBRCHgCP++eff6YfP378+tkTsq4OZD9+/Lh0fQDwNiEPgEetAS8kaAHAdZofXROAb1iDXthSl2vlC4NiPH84z9a6AWBEWvIAaMoavlL/xq/lun2Gr6/OdBEFgJ4IeQA0LdW9s3a5adJiB8D3CHkANKGmm2atsLVOix0AXyPkAfCoVIA72lqXoxUPgC+bp2lalmV5uxwAdOLnz5+XrKdmEJRU+IsD3J4BVu4ejOXvv/8+tTwAnDXPs5AHwD5XhbwaV7fw3U3IA+Bt8zzrrglAm3oLeADQCs/JA6Ap7qcDgHOEPACaItwBwDm6awIAAAxEyAMAABiIkAcAADAQj1AAAAAYhEcoAAAADEbIAwAAGIiQBwAAMBAhDwAAYCBCHgAAwECEPAAAgIEIeQAAAAMR8gAAAAYi5AEAAAxEyAMAABiIkAcAADAQIQ8AAGAgf71dAKBN8zy/XYTDlmV5uwgAAK8R8oCsHsNSz+EUAOAKumsCAAAMRMgDAAAYiJAHAAAwECEP2C1339s8z79+SsuG86Tmzb22tW4AAAy8AlxoWZZpnufsgC3xtD0BL16ux0FhAACeoCUP2GUNWHtb1FLBLBXUal8DACBNyANetTfAacUDACjTXZNu9Hwv1oihZKtrZo1wn9asp+dj4Co910Fvfwfq+jnq+lnqG8Yn5NGVHk/uPX+Y5lz1nvYGxXW+r7fm9fjee/07UNfPUdfPUt8wNiEPqJYKV18PXAAArXFPHnC7o4O1AACwn5Y8aMQagPa0iqVC012tauFz7cJuk+FruWffrfOngl6qZTC3ndwyd2l9n4xEXT/nSF2Hy4XU9zb13RbnGr5CyGMYuW6DNYN7xPNsPc/tzpN77WAkqQ+q9WHhd5Sv5tEGNdvdmqfFRyi0uk+23Pk3UVr/GT3W9VPnnrfqOpz3rfrutY5L5aiZ9436fuu88fTfbo/nGthDd02GF7Yipawn6vUnDnTx9CetHySp16cpH7J0i7zPCPvk7N/EOs/deq/rq889d76vXF2v06apzfruqY7j7fZW33eeN97+m+39XAMpQh5DOHrPV+qbuCOtU3dLfQDlytVCeb+g9X1y599E7rW7tFzXo517che7b9b3aHUcaq2+3zpvvL0fVi2fa2Av3TVp0tvfjm19U7nXVe9nz/av2Obb++GoJ8v99D55yxUXNGff/xfq+qoLxyfr+ortPenObq9n1jFifd8RhJ7qRSDE0Tshj6bkukaE00py9wAcKUOuHEfUrKf0/o6U42zZe/2Qu7Lcb+6T3N/C3guclv4mau572bvclcvE9tR1S/W8tfzVdX1mudXI5/ce67vVur5iXXfsD2iRkEcTSuFu7zrOuuLD7SpbF2pHwzDH3b1PrvhbOLLdkrf+Jno5/p+o57vrvyaovFnfI9RxXI6SN+u79/PGEb2ca2APIY/XXfFtYaq1o4cPlpSacq8fnvH7vDIg8J+n9slVx23PfxM9Hf9P1fNd+652nW/Wd+91HGq9vns+bxzR07kGjhDyeNWbHyDhDeZPXoDn7F13+OFzZj3kPblPWriY2vs3caUvHf976jmc56r9crT7a0/1/XYdh0av7zfPG0d86VzDtwl5dG096cYf0uFr4e+hdf5wnnha694OyKnXV7myxfMc+fa45YuJt8v11N9EajtPe7Oun6jn3PJvebq+v1jHoSfr++3zRgvnk5I7vwSAuwh5vOaKk2Vq+fi12i4ZV8zzdVvf5uY+2ON5Slq8GDvryguHp/4mvv738EQ9q2N1/JS3zxv2A1zPc/KAXeJvdfcuF6q5sAAAYB8hj1fo8sBqz3Ew4nEz4nsCAN6luyZdGbGrXq+uuNG+5h6+cF5h6F/+Dp6jrp+jrp+lvmFsQh7dcIHfjqsuDo6Mfvd16uE56vo56vpZ6hvGJ+QB1d58jlIcLAU/AIA0IQ+43dnnKL0VLAEAeiTkAVXefo4SAAB1hDygytvPUdo7DwDAV3mEAgAAwEC05AEAw/BogH7olQH3EfKALBdLQA/2PHOTdthvcB8hD0jygQv0wCBN/Qr3m/0I1xLyAIDurK1AgsEYwtGX7VM4z8ArAECXhIGx2J9wHSEPAOiKrn3jSj1PFdhPyAMAuiHgjU/Qg/OEPAAAgIEIeQAAAAMR8gCALtR01Zzn+dfP+ns87U21Zbi7rGfXn1q2lfcGdPwIBSeH49zLAMCI4hAYXyu0cK9XbRnuLuve9cd1m7qWaOW9AZ2FvPCEIKgcpx4BGE2qlU+Y6Ne671ynwDHdhDx/6NeJv+VUrwCMKvcZF3/hufV7apkz6wqX23oQeKmFsqYcR9cfv+91vtz0PXUC3Kv5e/LWfttOCPdYT7y+6QRgNPH9eaH1uiL173rdkfpSdP2Jg0+qK2Pu33i+cB1xWeNgdaQcR9cfh7fU+8itu7YOgHs0H/KmyQnhbuoXgBHtCRa5L5Rrly3Nu/Vl9dFpteXYs/4zX/6WtuMLe3hW0yHPCeE57lsA4Guu+OwLW7FKXRTvlivHXqkWwTNl2ipLqbUVOK7ZkCfgPU/QA6BXd32G1YSUdft3bWPPOnL33LUq7HoKXKebgVcAAEpSQS81GEj4RXJqFMfc/Wg1A6ikylNbhnAdqfni++f2luPI+kvTU/Pn3ttWHQDX6jrknT05fOnkcsU3jQDQuqvub6u9P2/v52pu/q376FIDquwpx5Xr33PPX01ZgOs12V3zqfD1pZPMl94rANS685rjS18m56gDeEe3LXlhFwEnDwBgzzVBTQ+XvdcYpa6iqfWluj3G3SlT60sN8FK6F+/Ka6XankF6EMG7mmzJOyscpSnuV56bJzV/OK1003I8T+7/8bxb86TKs3f+vSNWGXwFgF7t7Y65p4tjzWdjeB9aTcALBx3JBcTUPKlnz+VC4dWDmtSuy2Aq8K7uQ17pxBh+MxbfHJzqW567oTh3Ao7nidcX/z+eN/z2LXdTdO5DojR/qvyCGwC0IfX5LhABV+q2u+Y0bX+rtnUTcWn+veU4+o1VKYDlbnzeM3/Ncl+jHvriwgeoEX7xGf8/1yJXej21vlx3ypqui3deh4TlrFlHbqTNPfW1Ttuat7Ru4D5dhrxSC9fTUiex0ryl1rqa8LF3fv6158OYtth3QI1UMIvvdct1mUx9tpbCYm49Z9SGz7NS76OmvlK3g9TUbbxu4BldhryW7OkS6QT3DvXet6svpIDv2HO+ONMr5wq5lq6ry3OmR9CZcjl3w7O6C3mlLhO5e9Jy86f+n7u/bZryJ6jcfX6pdcfrS82XKk9pvbXlz61zVDWtq/Qld18twBl7euX0JtUNVY8gGF93IS93n1rt73v7xG/Nv+dbr1JXhj32lGmkD6ojvv7+R+T+UuBqTw9U9uT9aVdt40tfEsMIugt5UMOH0djcwA/Ewl484Wu1PXRyg5GU7mGL15NaZp2eey2UKk9uHIJc2bYc7RFUUy976gS41ydD3pXdMUon362ulk529/BB8g2CHhCq7VlT0yMo9VrNPWlX9sw5Ou3sduPpZ3tLOUfDO7p/Tt4RZ044pW/data/fgPopAcA33FnV1BfeAGxT7bkwZGRxXo14kACAKGt89xbISgu15Ey1JTd+R2IddeStz5rZf1/7vXUtNyFfWpaapl4u7nt1Ky/tK3a91JTjq8NULHnnoT136tbVlurcx/+wOhaCkFX35bhHA4c0V3I27ohOP7/1giWqZuow9dS20h9I5e7GXtrxK5U+WrfS3hPUu7maB8O9dQVAAAj6La75pEL8lLQu1Jp5Krc9o+2JpX6+Ast9VLPDUoNlJMbZSyennsOUWrktNT6to7VXFlLI8WV1lUaoa12mzVluaIOQgZfAWKlc1b4e/ha6vXS7/HrNSNJ1pyj937mAOR015J3h7sHQymtP2yF2wqD4XzxBbmT/TGpei/V7VYrcdzKm2sVTi27p9U312qbWv/WlwDhsjXr2WpNL63jbB0AlJTOWfH0rfNRrvdOOF/uPJgLeKVz65HPHICcT4W8mha1p7e/p9XCCf56pfrcU89H9knuAqQUynLTS9vfKlvuguLoNvfUxd46aNnecofz9/qeoTVnPh9rej+kzpFHy5X6u9/bmwMgp7vumrnucKlv/0stDaXpqW4acRlS376lTta5bxNT7ym+2C69l3We1HzxMmx7up7iYzH37W8o1SXobndu80gdtK7m732ayuG25/cPvSqdj+76u8wFxtw5ZGv6aJwP4ZzuQt7Wt2ipE8IVy6Rer/1G72grSy5cxr87Cb5v74dRbdfMkY1aB6lQHP/dxq+tvwt6UHZX6Hqzq3j4JW7NOVF3dqBGdyEPrpBqES5Nq20ljqeXWoVLLci5Lx5qWm23WpZL73NrPaVt1pblTB30ZOt95pYpdevOLbs1/Yh4nTWtuqn3nJsOV8uda0q9bvZ8AXPm/FmaVipDuHypjACxeZqmpbWTxRvfZB85caZOxneX+46LudQ2nngfd2xDK8i37Pk2eyuAXLFc7tiLl6vtlptax95pR+QuaFM9CbaW21oG9nrrGsGx+6wW67zFMkHKPM/faskr/XEe6f5Q+kbwLk4u8J+jXbeO/h1thbPca0cDZmr7ueB0VfetVH3Wrv+urnQQevo4c0w/T53DeZ8aXRPutt5TdWYZ91r0bd2fpXtmc/v4yn2fOq7iLl97uOCiJU/cl+Ye2Xeoc7hGdyEvd6GSuv8oNT130VNaNnytdHGWWne43Zpy077SPjvywZRqNaFPYbAr9RpY542XDafn5O7zyZUj1618z7ln6/xXu6xjm6vd+Rla+jvmHs4TcJ3uumuuFyepG5fD1+ILmtzrNf+vua+kdIN1bbmBfu35Gw7PB0fXUbP+3LSj67viSwy4ypP3w3O/K/fjneH/7i/nHctcpbuQtwr/CPZ0hwqXSc1z9cAFpVYaf8jvyYXsrQEntoJ8bhvxa6n5S9sLy1pTbtp3575LHZ+leeMyQU/u/jznHnd9yXXX+p6gdxdX6jbkbdn6495zEXR027Xdr3ieFmF6duX+zh2DR9btGOQtR77s5V3OFXCvYUPe6o2LjtT9ML342kWaFmF6UHMPXjg9Pi7j/2+1IqaO61SLdO08jlHe4LgDvqzJkFf6JjnXypEbVCDVhS53ERS/ti6bez11oRO/ttXNT3e7tmkRpgW5IFY7vXadtdNrjkXHK1zD9QFwRJMhr6S2RaPmomfPhdGRi6jabTt5t0+LcJtc/AAjc+6/z1ZjwjTlr89S98vnGhVqtwtX6y7kQUnt/URahAHogXuun7VV37kB2uJ5csvCU5oNeU5qz/tSfWsRBqBlX/pMflpuQLTa5UK5e5hz9+sLejyl6Yeh+2N4jg8TAID9XD/RoqZD3krQu9doAc+XA98w2nELsIrPbz7X7nFFva6PNbJ/aE2z3TVX7jW616j1qrvv2OxbruYCbQzOC9S66m/e9Qataj7kre5+HtlXlJ5rNSIn3vHYp1ylZhQ9+jLyPhUmrrFnJEzoWTchb5qOPaya333pJKYVeDz2JVdxLI0pHvWwx32cGnGZ9x0drAXe0lXIS/GHxhatwP36Wssz98s9FoXxlB6D0zKtTPfJPYYofC0XsnOPQwqnlbZTeh3u0H3IgxpagfvkQ5A7OK6+w4AlhI4+FqlmPTXTnXt4kpDHZznZwrf49vybdLEDvqiLRygAwBku8r9Nix7wNVryAAAYilDP1wl5AHza1rD7Iw/Lf8TZAZF6HAyFvtx1bOkRQE901wRgaFsXZrUXbS1f3D3VarHWZfizd9st1yPAKIQ8AJjS92355v4/ubpwvxtAe3TXBICd4i6H4e+pZ3ClRnjMdQNNvV7q4ph7zle43VjuGXJ3dKWsfaZYqryl32vqON6u0A58hZY8APif+GHIuVAVd1UMA0fN63G3x9Trpe3FZa79Ny5PbttXtczF7yf3oO/w9VL599T9KIRS4AgteQCwQylIXPEQ5FzQOyoVVnPleTMglcoUB709y++ltQ8YgZAHADukumNeJdc9c2/oONo18Wy4ibtW5rqF1pQjVf676n601j8A3TUBIPDmvVtbgejKbpR7p+da0eKWtly30LNlusM8z390nW2NAAocoSUPgE+ruQcvnB6Hnfj/qZam+PXUgCLx+lJdFEshJC5/Kaym1lmznVTQK5WpNHBK7v7FUvn31P1WXW2VHaBnQh4An5YLQbXTa9d5Zr1Ht7d3mZr1HLm/MPf73vXVzL81fW/A29OSdvQ+SmETuJqQBwAD6n0AkbvKn2pp3WqNPLMdgDcIeQB8Vs09cC3em1ezbGnaU++r1C0156mulKUusm9qqSxAv4Q8AD5r67lqT15o1z4qYMsdrVJnPD3C5xF3jZZ6RO19hQAlQh4AwKT1jN/lRpNdOV5omZAHANOf3eRyv4evpV4v/R6/Hq9769lwqXKVyrD3/jPacaY1F8Bz8gD4vNTjEVKjQsbzpJ4DFz/APH6GXLjc1kPP4/lS5SyVITcd2NZa12fYQ8gD4PPOXLAdGbyldnu55/bFLTy1D1F3YdoX+ws4SndNADgo17Wz9CDyq7a5VYba6QCMR0seABz0ZnAKu2uWyiDc/ctolRyROmYcR/RASx4AQ9tqVcs9yy2+521r4JVUC1pu0JR40JXcvXqlaaUyxAFQ0AP4FiEPgM+r+bb+im/0S+vM/X/PtKPlAvJyX65Ay3TXBIAb6B4IwFuEPACG9+Qzx9bRLwW8dtgfnOX4oTe6awLwCXeOeBlvh3YIeJwVfkGk2ya90JIHwKc81aLH+wQ8zgpD3foTvg6tEvIA+Iz1Is0F2vgEPM6qffYktEh3TQA+Jxf0hIJ+xfvTvuQKtY9egdYIeQB8UurizUVbv4Q6gP8IeQDwP4ICACNwTx4AACTkWve1+tM6IQ8AACK5AVY8RoEe6K4JwG96/obaRRdwpXWAFQP70BshD4A/9HgB03M4hZwe/xZHYx/QI901AQBggy+S6ImQBwAAMBAhDwCgUVqPgCPckwdAtdwFZ3jPSmqe1Ch1Ww8jj9fpvhgAqKMlD4Bqa9BaluW3n1Q4S02vDWpboREAyBPyADgtDnpH5s+11mnBA4B9hDwAAICBuCcPgFts3X+3tuaF/wIA5wl5ANxCaAOAd+iuCfCivfeyAQBsEfIAOO1od0tdNQHgekIewMt6as1byznP828/qUcepN5TaVpu+tYy0Lr17+ToMkeWB77NPXkADeilRaumfKV5th6R4BEKjGxrMKJ4vnhwoh7OEUAbtOQBNKKnFj3gnFzrXBjwUv86RwA1hDyAhoTf2APjS/2951rrtOIBtXTXpBsuevmaN4/5Xv/eei037OmK6Ti/jyDNKIQ8mhd3XYEv6/WenB7L3WOZaVMplB0dlZZ7uOZgFEIezXKiBWBUWwOvpKZrwbtffO+jaxB6JeTRJN+gAzCa2tFpS48m8dn4jDDsqXN6JOTRHCdUAEay9zMtNwCTz8bn9fJ4G4gJeQCDyHXlSrUGpKZvPcMrNb32uV8lvZYb7uS4BM4Q8miKb8vguNw3zuFrqXnW32uf05frxnT077fXcgPf4Bmm9Mhz8gAGt/cCJTV/KgjdHYx6LTcAvE3Ioxm+TQee5rwD1HCeoDe6awJ80NY9aWH3yJaC0JXl1v0KgFEJeQAfdHVoeyoIXrkNQ6QDMCohD4BThCS+4MgorleuP57nyLy1ZfNMPuife/IABnf1qJe5dV/d/fHOcsNetcfT0YC3jhRbGnAoHG32yLx7R6IF+qUlD2AQ68Vb6QHK4TypRxbkpqWm57bXS7lT24Etpcd59HCfpy9B4BuEPIBB1Fy0lebJDWSSm37VRWKv5YYtcbfH8PfSFxZPHqNnu5kCbdJdEwBgh7glO9eCHHeRjAf7SbUq17QIzvP86+dMMKvtJgr0R0seAMDFau6XO7NugBIhD6AzvX7b3mu54YgrBiXa05VSt0sgJOQBdMTFG7ThiQFM9qy7dt4vDLpy5xdKd39ZNfq+4TlCHgDAhr2juMbdNeP/x618e56TVxPUakatjcuYKlOvoaPHcuvtwJWEPACADXtHcc29lppeG6buaNk7Um6gfUbXBAAAGIiQBwAAMBDdNQEAXqR75PO27q2cpu17I9d54nUZ6ZQWCHkAADBtj5paCnS56YIeb9BdEwCAz1iD197RLFOBbet3eIuQBwAAB9W2+sGThDwAAD7nSGtebJ7nXz/x6/AmIQ8AgE9JBbMj1pa6VLfNK0IkHGXgFQAAPiHVhVK3SkakJQ8AAAqODtYCb9GSBwDA8NaAFrbcxa+Fv4fCbpm5aaXl4GlCHgAAw0sFriOPQCjNI9TRCt01AQAABiLkAQAADER3TQAAhmKAFL5OyAMAYBh33RfnUQv0RHdNAACAgQh5AAAAAxHyAAAABiLkAQAADETIAwAAGIjRNQEAoEM/f/58uwjN+vvvv98uwqu05AEAAAxEyAMAABiIkAcAADAQIQ8AAGAgQh4AAMBAhDwAAICBCHkAAAAD8Zw8AAD4gH/++Sf5+o8fP5LTfvz4UVxPbjrv05IHAAAfsIayHz9+/PopTSuFQtom5AEAwEcJbGMS8gAA4INyLXV717Gup/T/3DbD+UrLsY+QBwAAHxIHq9S0f/75p6qVL9XlM/z/up5wnWGIi7uGppZjPwOvAADAh4RBas+0M9uK/79y3989hDwAAIjM81x8bVmWJ4tzixaCVAtlGJHumgAA8GG5Fr0nu0rqlnmteZqmZYRvIujLPM9/fAOWeg0A4C2p1rxpaqcV7+fPn7vmr31OXti6lnomXmreUkiL77nL/T+17qPP5Pv77793zT+SeZ6FPN4h5AEArRst5H3J10Oe7poAAAADMfAKACTkvsHvQSutDNC7ZVn+OBf4+6IHQh4AZPR4MddjOO2xzCvHyLN6rG94g5AHALyux4t3YelZb9V32JrXY73xTe7JAwAAGIiQBwAABVrw6I1HKPAKj1AAzkp13ao5h9R2u6o5J+XmCcuWW0c8T7yumnUcLfcRR+s7XLZUFz2e/+8s953Ht/rev91Yj/XHd8zz7J48APqTupCd57kqdD0hFdri8uQCXW76mxeVe+s7XObKMtwVqHPrPxq0z2rh+G7xC4w3HDn2oQW6awLQlVxLxfp7eAG5XozdVY7U8Oq1y4VavljcU9/r70+G6rUcW4F6/UmVLffa1nJ3aOX4zjlb32/V6xF7j31oiZAHQHdyF5jhxVdvF2AtB72t+p6mvgN17WtPefv4/soXGDVqjn1oke6aAP9T6mJUe59LuPzWPEfm3SpDvKwLkbyrLpK3umbuLcsV+6zVgNtKua78u7jyPbVarrNGfV/QMiGvQs8nFBd4/XG8vWPrHqmtb7Vr76HK3Z9SO29p/j3lHV1Nd6qaQVW23BUUz+6/Ny6qz9T5nm20FqjfOO+dPb7Vd50vn0Ppn5BXqceLVyenfjnenpXrYtTqe7riwqt3tQNQ3HXvzNHwvUdY9rf39Z4BP+6s8ysc+ft5eh+8fXxfuc6rv8B42pOD3cCVhDyAjCNdM9/oJtnTSHVXWC8Sc62vW/dXvV4hDegAACAASURBVHlxFt7rVNvt9u19eqS+49fP1PkTgXrv9u/09vH9tS8wSo4e+9ACIQ8goRScUvfqxfNuXbxcFcxqu36OJrz4il+vWfaMdZup4yAesCJXvlRrRssXkWfqe898V9obqEvriP9/tzeP76N6/AKjxtljH94i5AEk1F6sHP2gd4Fw3lt1uNWSkpunZj17ln/aW0Ft/feuQF2znTeMWt+tfYFRo6eywkrIO2Hrm/5Qrj936Sb0XPeLmtcZT+2+3vPtaM28uVYrx1udPXWmfuF3TwTq2u18wVe/wIARCXkHlbpIlQJa6bXctNy2vtpN64tq9/Web5xr5g3nGfl4O9Ola2u5Peu8Mpx/ifoAgN8JeQedvahLdWeomcY37bnvxbFzTG0Xo7jL0t6W9VR3qJytblGpcue6WHGMvycAeiTk3ezOC6yw9cGF3Hdcsa/joFIzzxeOtz1f3hzt3nVHy56uZvdQh88SqJ+lvmFsQl7nRr7g5k9XfCjvvQ8v5HgD7uCc8iz1DeP7v7cLMII3L3prWmTu3r5vA5+zLMup/X0m4IXT7HMAgHZpyTuphYA3Te+3sOwdFfCq7mU9DsX8tq2BfXLzTNOfQ2Sr9/+oCwCgFULeCVsPSf3qRfDdwUsr0nE1x2huHvUOANCHbkNe6oLzyUCVG/VuK9ilHiYaB8V4Wm70vNzrrbg67H05ZGyN+rg1ouLZbprrNls+3gAA+Nc8TdPS28Vaaejy1EObr9BbHU1TW6Go9pluR5/91uP+yem1BbjXcl/t7S+gvsixBwD/mef5vpa80jPgapctXfCnupitg4CsrV9XaSks7XX3hU+pbrZaNON5wv13ZTl4ztf2Q+5exquOawCAI24LebmBGWoudrbu/8kt776hNtQ+4HkrqMfrOxooe9PzMTzSfthr73ENAHCXx+/J63VUvp4vvJ+wd38eCep3dcVt0RfeY+uO3FPqCygAoAWvD7zy9EAOV1648U7dpO7FHInjrS1XnqNGPF6f5G8DAOq8GvKOjABYmi93AXX2wqrnC7PRL4pGfH+Ot3adHTF29Pq5m+diAkCd11vy9srd31IacfOq7fam5bCwN6h/jeOtbbmw4bi+V9xlu8e/EwB4Qnchb5p+D3rx69Pkgqp1e4J6+Drt+9q+Co/hvcc1x8XPFgUAfvd4yLvqQ9m9MXVaeZ+lEQdL8+VeG1kr++yIkfbVmRF+a45rAIC73P6cvNLFTjziXNwSdzQQXj3kvovue7RcNkipOWYd188xaikApN36nLyj8111kXR3983aUfe2wuqe9aTm02Xpu2ruAcsdG/E8uedabq1ndF993wBAv7q8J2+vOwZjqR0ZdGt7e9ZjQAdqbT2PMnffWGmer/nye++J1jwA+NP/vV2Apy3L8ug9gVvzne022vuFaOr+JeqsIWxv/aXCW01rHwAAffhES97drmrxKK3nq6PJ7Qm2uUBS++zF2nlHlQt+XzvmAAB697mWvKtd2f2zxkhdk8L3sRXQ1hbY0vtPzVtbXz2HmCuOibVFNReqRznmAAC+QMg7aU+QeGI9/Gnker2qu2sYkAEA6JvumrzizYE+RhgxMjcSZq/vBwCA6wh5nfnqhfxVwax2NNNRhYO11L7vr9URAEDvhLyDSg95Dy+Kcw92z42MuDVP7jlmo1+Ij/ze9krt8/i18PdQ2C1z69hLvQ4AQPuEvINKF77htK3RMmvWU7utXpTuIdvbwrTqsR6OSr3X2kci1M7zpfoEABiNkEe3dDcEAIA/CXk8bs+AIXu6o251UVz/n2oB/Eq3VwAAxifkVRp1CP7W7QlctfPWdHd8m+MNAICjhLwKrQUAxuZ4AwDgDA9DBwAAGIiQBwAAMBAhDwAAYCDuyQPgdncPJnTn+t0nC0BvhDwAHtFjWDLSLQA90l0TAABgIEIeAADAQIQ8AACAgQh5ADQhd//bPM+/fkrLhvNsrQsARmbgFQCatizLNM9zduCWeFop4PU4+AsA7KUlD4DXrQFsbytbKrilgpyAB8CXCHkADCdu2VsDpK6aAHyBkAdAM4605sVS9/CtQe+K9QNA64Q8AJpwVUvb2ooXtubpqgnAlxh4BYBXpe6Xcw8dABynJQ+ALh0drAUARqclD4DXhM+1W1vu4tdyz74Lu2XmpqWmayEEYHRCHgCvSQWumkci1Kxn7zoAYBS6awIAAAxEyAMAABiI7poAPMIAKQDwDCEPgNvdeU+cxy0AwO901wQAABiIkAcAADAQIQ8AAGAgQh4AAMBAhDwAAICBCHkAAAADEfIAAAAGIuQBAAAMRMgDAAAYiJAHAAAwECEPAABgIEIeAADAQIQ8AACAgQh5AAAAAxHyAAAABiLkAQAADETIAwAAGMhfbxcAAPaY57n42rIsTxYHAJqjJQ8AAGAgQh4AXSm11GnFAwAhDwAAYChCHgAAwEAMvMKm1CAHvWxD163jntjvdxl5v9sv/60rrouR9zsA7CHkUaXHi6eeL4ZbYb+3yX4BAEp01wSgS2HY7TH4AsBdhDwAAICBCHkAdEsLHgD8yT15HBbeY7N1obXOm5tvnufqi7Vw3j1lGFHqPqeaetjaH3u2n1pHzX6J50mtK/fa1rrf9PY+Wdd1135pqf7DslxZfwDQOyGPQ1IXfkcD3J4BGeKLutoyjCh1UTvPc9UF/t1yoS0sSy44bL3W8j5veZ9M0/n90lL9761rAPgS3TU55Eir29l1XbXcCHKtFqkWzvXC944ypIaxr10ulNqXve3fFvbJuu4790sL9tQ1AHyRkMdppVaK9WLziouuM62FI8q93/BCt6eL3RH232j7ZJr+HMFyLf/bf3NbdQ0AX6a7JqdsXbDG988dvQDbCngcc0XdbXUB3FuOq+5Je9KVweKqst+1X86s198qADxDyOOUrQB35yAStWX4qpqua2fvlWwpkMTra9HZfbK17J55auQGXjm6v67aL8IiAJQJeXRhawCIL6odzOOO+5RqR8L8mjf3SW77V+6XcF1XB/MzZYlfB4Cvc08ezVuW5bef9bUvy4WE0jDycR2+4eigID3odZ9MU3/75UhdA8CXzNM0LT4QKdl6Vtk0/TmMeeoi7Mw8qfKUylBafiSpi/I7Wm1y28ztw1xYKA3PXzrGcsuVjo+33LlP1vW3uF+OlvuMu+saAHo0z7OQx7a3L5qP6rXcrei1/notd61e31+v5QaA3szzrLsmAADASIQ8GEAv91IBAHA/o2tSRYj4Jvu9TfYLAFAi5LHp7vto3KvTJvukTfYLALBFyAOAB2iB7ZcvV4DeCHkAcJOjj5ygLfYj0BshDwBuoCv6OGqe4QrQEiEPAC60tvoIAmNalsU+BprnEQoAcDEX/2Ozf4HWCXkAcBFd+b4jbNEDaI2QBwAXEPC+R9ADWiXkAQAADMTAK8CtUt9ya+3gi+Jh+I8My//F1kKPLwDYT8gDbpMagW6e56oL1TsuZlMXizUXkHFQ3Vuure5cRuvrX83xuu7ndb749xp3Hh8tBsiwTLpFAtTTXRO4RS60vHnBFl5cl14LrReZ68/Z7YfbS5UDSPM3AlBPSx5wm9xF2dZgBWuwuqNlIV7v3S0pW+t34coq/mIk/L22FTq1TE2r9Tot/NsL5811u8611udeS21767202MIYuutcBXCGkAcfMFo3p9wFaO3F1p7ukaV1bl2UH73oS3VRcyE5hnA/5r5sCFuP4+7NueATLxNuK7X+Urlqfk+VK/eetra99V4c8wD7CXkwsDfv87oiWKYu8koBaE8L4J6hz3OtIjUX5XvF7+GKddK+0vF41X4Pj6mjy9aUqxTkHMMAzxDyYECtDOKx1QK2tezWemsvOveuPyUX7krzHlHq4sq47h5gJPXFSM0yR75c2LoP17EMcD8Dr8BgWvnGPHfBunWhFw90kro/KGzdKlnnSZUhte7SMrn32EJd05c3uiHeEbBq/v7u2jYAZVryYCCtdenLhbEzZSwFtNT2c8vHZQzvPSrNXypT7esQi4/n+P+p++tyg5nk1lUTtrb+PnJlju/di7dT2nbuvfQy8ApAi+ZpmhYnT97kA/y8Pfeitax0obe+tmeeVGDbWrZUpnie3MArYTlqyrD1Pkvlow29/+2V5I7jUd/vEeoDaMk8z0Ie7/PheJ7uUPCuUc9jWqnrqA+gJfM8uycPAJ6Quz+09h7Q0nquFo9WW+r+eXdZtsp4dh0AIxLyYBC+RYa25e5Hy03bs56rhQMKpUbLLE2/01b36r2cN4FRCXkA8CCtRwDczeiaAPCgvYMk1Qz+E6639Hu4TOr3rXKVlk2V50g549drRtuMXyuN8Blvs3YQJoCeaMkDgIfVPAJkmv587mXuQeOpf1PPzEw9giQMOaVylZaNp6ce+RA/miH3b648W485SW2vpgy56QA9E/IAYBClZ9qt/+YGLNkKOGcC0NYIwKly124vN/pnapCbrTLs2S5Ay3TXBIAXpFrN4i6Dpec+xuupCSep7o93y3XtvPPZnrnAmKvLrekAvdGSBwAv2Rq58qpuhG8O9vJmcIof83BHK55n5AEt8jB0XtfSB6RR757Xyr6Hs2oHLZmm9P1gtcvtWc/WACSxUsthaRCXUtm2BjTJDZqSKk/q/1vz1ZQ9roM9WvoMA5im/3VZn4Q8XtbSB2RLZdlDueF9dxzPqQC05762HvRa7lXv5QfGM8+z7poA0Lteg0av5QZonYFXAOACdwwkUuqeOU39DhTSa7ljQirQKiEPAC5yV9A7Mq1lvZY7JOABLRPy4KD4pv3SQ4Rrp78h9T62prf4PqAlAsDY7F+gdUIeHLA1Glw8z57pT8qNxpcq4/r7qqX3AS3J/f0wBvsV6IGQBxcIH+57ZvqTchcqpe5mLb4PaFWu1dvfSV+2ejsAtEjIgwPuuO+mRV95n3CX3HPh6IfzH9AjIQ8OKj00eCRfeZ/wlJ7/jpwLAPrgOXlwwrIsmwORjOAr7xPY5lwA0D4hDwDYpOs2QD+EPDhghG+xc9/GGy0TAKBv7smDg1KPE4in5b753pr+lFTQKz0nb+/7BMYQ/40blAmgbUIeHLB1YXN2+pNKZenpfQAA8C/dNQGA3QzAAtAuLXkAQFbYLRuAPgh5EOn1QqbXcgNtS92Lq6s2QNuEPAj0euHiogsAgJV78gCAar5QAmifkAcAADAQIQ8AAGAgQh4AUM0gTwDtE/Kgcy64AAAIGV2T14ThZP1/7Q39e+cHAICvEPIGkWrNWQNQaVrNekrzp5Y9Ou88z8VHAWix+tNaX+oGAICV7pqDWIPRsiy/fuIglZpWs57aEHG2FS4XStfwx+88Gw8AgBQhjypXtxblwkmqZY/fbbV4AgDwbbprckgYvt4MG18MgcIdAAAlQt5gSuHrqmAWtyLd1apUuqcwngcAAPiXkDeYUuhpKRDlguHeAWQAAIDfuSfv49b7u54MUKUBVsLpqeXWHwAAIE1L3sftGRHzynC1DuQSB73abQh6AACQNk/TtLhg7t9V9+LVPicvtc5WBmP5IqNtAgAwTf/rqTcJebxMQDlPHQIAME3/Xhe6J49XGUwFAACuJeTxuqsftA7AfZyvAdon5PEaXQwBAOB6Qh4AAMBAhDxeEbfi6bIJAADXEPIAAAAG4mHoNGNtzXOf3rZUq6fnFAIAME1CHi9Yw4jumQAAcD0hj8fFrUxa7/Yr3cOoLgEAvs09eQAAAAMR8gAAAAaiuyZ0KtVl88qumj3fMzlyl1X75Tnq+jnq+lnqG8Yn5PE6J+x29bhver54qWW/PEdd/+muOlHXz1LfMDbdNaFj8QPlAQBAyAMAABiIkMfrdL84RwseAAAh9+RBx8KAvP7/6dAXlmEdDCb1LMTcPKXBY95+huKROk19aXH3e6jdB7n9Etd5uK6a5UNH3+tbx+9eI9R1qUw1819ZhtrtpbZTmp47d5zdD0e1fC45Ws81fwvrfDXHc24bV7/nlvcFXEnIg07lLlaeDEbxtlIfhKV5tqa1YusiKJ7vyX1Ssw9yciO01pY3Ne/Z91pb1/G8tcucMVpdh+sJt1Oa58ljO1VnufnOrDNXt3do8VxypJ6vqK/wi77Ul353fwa0uC/gSrprQody30TmWsfuKkNu+3vmyU1r9cNz/XBPvT5Nz+6T2vpd58uVYatsW8vfJVfX67Rp+vf9rj/h63eUZeS6Drcfb/vt802qPkoX2DV1uFXmJ84/LZ1L1vXX1POe83puX+Tmf+szoLV9AVcQ8qBTNR+Sb6htlVj/7fVDMnVR0Mo+2bu91vdDXNctXXiNVteruM5bObav0tJ+aPlcskfLZas1yr6AadJdE4b1xgXMnq524XxH7pGoLcfd9nTZeaqFdZUKQbny1nQdzM1T+77Ovv9w26ULr1IL4JVGrusj67mzzsP6ONPFdc/0WlfW9Z6y3FHfR+o5LsvRY77WWz1VoDdCHgzqjQuXox/kqXszzngiLB7ZxhMXOGfDwZHt1nTnSs13dP011PX2+6/dTu37OVPnV1+4t9aae/XxfWa5abq+fkrn/ju2dcYd+wJaJORBp576QL1Dz9+SbgWV1vZJ7T0103Tunpw79HaM9FzXYblSWjy2U/bW4ZvdNns7l+zVwvFca/R9wTe5Jw86lLv36Opuj1tlqG3pCIUfmL18SC7L74N75OaZpmf3yR0XqG9fgNXU9TTlj50nB6W4Yp0t2KrzFs4363buCAlPh+gWzyXx9lsNxlfqYV/AGfM0TYuDlDe1+s1eD1IftFd2VTzSDWnrG89SN7DctL33qbx5PN25T9b1b3UPTF2YbAXruO7jC7k9wTx3DFxdD/G27ri3U13/vt6a7R9dd6muU1264+lbdZibJ7X92vPPneebp+p7bz3nyrdVf7Wvba3jjfP73ed1uNo8z0Ie73v7opy0XvdLr+Wu1ev7u6PcbwTqHvRY7h7LPE3K/bS3y/329qHWPM/uyeN9TpjAEc4dAJDmnjwAAICBaMkDska4uX5E9stz1PVz1PWz1DeMzT15vE4fdwCgda5X6MU8z7prAgAAjETIAwAAGIiQBwAAMBAhDwAAYCBCHgAAwECEPAAAgIEIeQAAAAMR8gAAAAYi5AEAAAxEyAMAABiIkMfrlmV5uwgAADAMIQ8AAGAgQh4AAMBA/nq7ADDPsy6bAMAl5nnuct3T5BYWriPkAQAwlB7D0t0Bkm/RXRMAAGAgQh4AAMBAhDwAAICBuCcPAIBPCO97S923l5ueGiRunTeeL15+a5twBy15AAB8Qm3IqpkvNc/6WhjwlmX59WNwFZ4i5AEA8CmpwJV7pNP6ei6glYKbljveIuQBAMBBWuhokZAHAMDnhOEs14qXm3/PNHiDgVcAAKDgigBXEyThKkIer3PCAwBalBtVMzfoSum+Pdc7PEnI65QuAf1wUgeANq3B7KrP6q0BXYQ9niLkdcRzVvpkvwFAG7buwQunh6/Fz7zLTa9ZHzxhnqZpceHZPt/8jMF+BIB79fpZ22u5ac88z1ryWrd+8+OPfgxhNw77FACAO3iEQgeEgbHYnwAA3ElLXsM024/r6hu9AYD/uAeOrxPyGiUAjE/QA4Dr3fW56jObnuiuCQAAMBAteYMpdU9o5dun3INFp+n3Ml4xQMld6wUAgFZpyWvQ2e4Ay7L8Wj78fytS5al97a5tAQDAKIS8weQCjGADAADfoLvmx8RdFcPfw66euee5bS2fmjc3f+r32nJvvZZa55l11LzPI0Ha4CsAAFxNS96HrGEiFeDCabl5a5ZPzVsKjPH02nJvvZaztf2tcpfep+GaAQBogZa8j8kFkTgY5YJS7fJ7lUJS7r66PYPMpFrLjra8xYQ7AABaIuR9zBVhrAVhaKsJWXd2i2ylTgAAYJp01/ysrWB0dvrbUuW7u0tl63UCAMA3zNM0LVoi2nJFi1NuAJLcwCfxa3sHXllfKw3kUpo/lBswJVeW3PaPlC+3vZr1HN1nBl4BgPb5vKYX8zwLeS16+yTy9va/Rn0DQPt8XtOLeZ511wQAABiJkDeQeZ43H0VQs47aea8qV+06AACAbULeQLa6ENR0MQifEXdG6aHkR+geAQAAdTxCAQAAIqleRFd/iQ13EfIGlRtlsjSqZur12tEwU8+tS92gHL9WGsEz3uZW2QEAAN01h7QGqdJjEMJumXEoC+dd/5/6d+uRC7mAl9peTRly0wEArla61nAdQuuEvAGdOfFsPfMt1TpXu73UfKlBWWrKsGe7AADwJbpr8kuua2fcHfOObW6VoXY6AAB8nZY8fnkzOMWPbvhKK54HqwJAu1Kf0T636cE8TdPiYG3PmYv/1MAkWwOq5JYrlak0QErq/1vz1ZQ9NMJxK+TB9X7+/Pl2EQj8/fffbxcBTomvQ3xu07p5nnXXHFHNt05XfDNVWmfu/3umHS0XAMBVcgPZQct016SKFicAAOiDkNeo3DPpnraOfingXU+9AkAffF7TG901G3bnqJZ7ysD13t6vAECd8Et33TbphZa8DrTQosd1BDwA6EMY6taf8HVolZDXuPWE4mQyBgEPAPpQ+8xeaJGQ14k16MU/tC3eXwIetOuff/759bP+XrvM1jxAn3Kf2z7PaZ178jqSe3Yd7fIhAH34559/ph8/fvz2e40fP35szhuutzXx+wZgDEJe54QIgHNSQacmvAFAq4Q8AEiIg18Y+nKtX7lgmJp/nXedFv6+Z1rNukrrTE3PzVt67zCi3K0WelLROvfkAUAkdX/ejx8/fv2kwlw4zzRNv/2/NG8qUO2ZVjN/aZ743/j/8fuCr8gNsOIxCvRASx4ARMJgdOf6c9NKyx1Z19nup4IeXxUOfBe/Di0T8gDgArmulClhgDx771/Nus5sL9UFFL4kbNET7uiF7poAfNpVg6xc1dpVKssbg8EIdwD9madpWnwrAcAofv78eWi5OEDVDLwSv7b1+9b2coOkrPNvDbySkmvBO7OuPf7+++/dy0CLtOTRi3mehTwAxnI05J2Vetbe3lBUWqbXZ9oJeYxCyKMX8zzrrgkAADASLXkADOWtlrxpOvc8udqunb215mnJYxRa8uiF7poADOfNkMefhDxGIeTRC901AQAABiPkAQAADETIAwAAGIiQBwAAMBADrwAAwAYDr9ALA68AAAAMRsgDAAAYiJAHAAAwECEPAABgIEIeAADAQIQ8AACAgfz1dgEAAOAq8zx3ue5pmjyigcsIeQAADKXHsHR3gORbdNcEAAAYiJAHAAAwECEPAABgIO7JAwBgSOF9bqn79HLT49fnec4uH79eurdunXerXHCWkAcAwJDWgFYz3yoObkcGRAnDXBzsUusX9Lia7poAAAwtFfZyrXDxa7kAts4brzc3//q6QMcThDwAACgQzOiNkAcAwPDCVrc9XSTnef71s7VeaIWQBwAAGaVulqXwV8P9eNzFwCsAALBD7f18e9cBV9GSBwDAJ5QehxBOv1tq1E24kpAHAMCQwnvwaqevQS/8ST1SIVym9rX4dQGPu8zTNC2aigEAGEGv3SB7LTftmedZSx4AAMBIhDwAAICBGF0TAIChuNeNrxPyAAAYxl33tblnjp7orgkAADAQIQ8AAGAgQh4AAMBAhDwAAICBCHkAAAADEfIAAAAGIuQBAAAMRMgDAAAYiIehAwAAp8zz/HYRmrMsy2vbFvIAACCSCi3ha29ewLdCfZS9WT9CHgAAsMs8z4LdhrB+nq4v9+QBAECkdEH+5XAzz7OAd8CyLL/q7glCHgAAUE3AO0ZLHgAA0BQteOetLXp3E/IAACAhFWi+GnIEvOs8EfSEPAAAgIEYXRMAADLCVhctWWmpRwX0/HiF1P7u7f1oyQMAALK2umqu0+J5lmW5JBA9/aD1uMzr+y+9l9YeBq8lDwDgQ1q7GN3jrRaUpwbLGMXI9+/18r6EPACAj+nlQjX0dsjqsc7eUAp4cTfI8Pd1udw84Xpr1lPafjhv6v+pZWq2X5ontlXWs3TXBAAATtsKWGuXx1RICkNPap543q31lLa/yv0/tGf7pXmepiUPAKAxqQvDmm/8DRByvaP7onV3HCt7WtLi5cLla7ZRWk9Ozb11W2qD29stz0IeAEBDciP75S6e376YHNnefdGbO0YOLQW92hC2/v/oPLlyhcscfb+123/7+BDyAAAakbsAXS+cj17gbm0vtc3S9NS9Tbnlc/c4pbQ0/P6efdGzO+q8pkXv6bp7qwvlW8eJkAcA0JCtgRquvECtveCNA14u8O3Zbryu1OAVqd+ftLUvRpLap7X1Xtp363pqBlWJ6zU+PnLzlOZPlTO+F6+0vnjde8v41rEr5AEADGZvAEm1vKQGsUhdOG8NdBEvUzvARcoTwepMN74j22h5udqAXds1M3XsXLXckfXWru/I+t9u5RXyAAA6cvZ+oDuC0l0XtLUBsQVHy/bWcrlgfmbdtMMjFAAAGlIacCJ0dpTAWNgit6eL5NqFtDTi4ZFg2UJ3yNp90bNw/x05pra6EL9VV1d0be55Pwt5AACNyLWylFpY1gvzt+9byw28cvRC+Y1BMuLtT9O+fdGbMNjd1aL4ZD1dPWBPz/tYd00AgIbkBlg5em/UG3KDXrRSvlpn9kXrRngP5Al5AACNebNVrhTGtqaP6Evv9azc6Jlbj2lIPZIj93v8+tborKnXUq2xuW3e8YiJJ+iuCQDwUeGFce30sHUr9by41DK1r62/59ZNu7YeHxB3DU09PmEVdwEO/40fVxBvKxfwSo9rKJUhN711WvIAAD5qayj4rccdHFnnmXXTrjP7bStE5R7dcbRcpUd+bJWhl+NTyAMAgIRcS6IWxuvkunbe2TU4Fxhzg+psTW+R7poAAMAr3gxOcZfhUiteafrRbd/5nrXkAQB8TM/P/+J5tQPyhL9P05+DoWwNvJJqQSvd8xnfn5faVmlaqQxxAOypFW+apmmepmnp8MBO0wAAIABJREFUpbAAAPAU3TX/89Z7HrWu73xf8zzrrgkAALRn1ID3BCEPAAAoyj2v7g6jPz7jifcm5AEAAJueCno9Papgr6fCq5AHAABUM3DPMU+2Tgp5AABAlbWVTdDb5+nupx6hAAAA7JILeqN2s9wrrpun60XIAwAAdss9XoL3w66QBwAAXOLtcMO/3JMHAAAwECEPAABgIEIeAADAQIQ8AACAgQh5AAAAAxHyAAAABiLkAQAADETIAwAAGIiQBwAAMBAhDwAAYCB/vV0AgJJ5nt8uwuOWZXm7CABAx4Q8oDlhsPti4Pn6+wcAzhHygKbM8/z5YBO+f/UBAOwl5AFNWFuvBJrfLcuibgCAXQy8AjRDiElTLwDAHkIe8DpdEreFLXoAACVCHvAqAa+eoAcA1HBPHtCN1L1pR0aidI8bADAyIQ/oRqola31tT2DTIkaNno+R3r7AUNfPUt8wPiEPeM3Rrpq6ePKUHo+zXi/g1fWz1DeMTcgDurO39S7V+peaFrfwpX4Pl0n9LoACAG8z8ArQpdoul2voWoNXHMDi18N/42Xj9aXC3t1dQXU1BXiGL+3omZY8gEDuQz0OfykuBgCAFgh5QLdSgSvuXplqccutpyakhfNpUXtXqv7vGGF1awTXUpfe9bXU8ZV7Lae0fOrv4OovHY7Wt9Fsj3m6vns4zp+kFY/eCXlA13L3za2u+qD2gd+W3OM0SvvpaCiv7SIbd9s9ut3UekpfZpzdXo299X20DEeCRur1UrmOBo4jj2s56qn6DrV+nAP7uCcP6Mb6gb/ng3+9cFl/cutJXRiGy8bdNcN1pNbn4uQ+uZaK0oXiXRfBqQvdXLlSy5UGBap5/YkvH/bU99m6rn0vuftkj96zGt+3m/uyKDXtak/Wd0qLx/mTtr4sgl5oyQO6ceTCoObiZO82t5Z3cXC/ra6309RW0L7ymKgZ4OfqY3Crvu8KGqm/3VIrZrhsLFw+/jInV4bU8k94ur6v8vRxfiXdihmNkAcw6Y75VUe6mOXCQs02coFkz72Ee7d5xtUX7U+5K+Tu7e55ZBtXOdui2upxftdx5PzPaIQ8oEu137rW3LOXW8+Rb3aFxXbkum+m5km58uL9inCw59h6+hi8o66PBI14XbmW+KN/p3taAu/UyrEdb++J49z5FeoIeUCX9nTjOXrBULONFi74vmjPABQ1F8RPyl0IX9lCd/WXDbX13UJdl0JcK8fAlp7qO+fK49yXZ7CfgVcA6Eruwnar5fWqgTNKIeLOe4jC8oeDhJSC7VXbnaZ99f3UICW14oFTnrzXa68z9X11OVo6zoF9tOQBXcld6KRez12ExN3AcsttbSMc4CO1rlS3sXAe304flxuA4o7ujPF+3pqeugDOHTN7Xiu9l7sDy5n6PnOMb/2dPP139NS2jtb3mbK1fpwD+8zTNC3+sIA37P1gT10cxBd5qXt4zixXmjf1HnL3ENWs90g9cJ9e67nHcsdflEzT9nPUSl/o5KbVfAFTs3xc7t4o93ktlQVi8zxryQP6FF8Q7mnJ2OrqltrG1a0lLg7gT7mugaXppddr1nlm3QCtEvKAIcQXYrmumKFcC8HZeQEA3iTkAUPJdZeEIwT656jrZ6lvGJt78oDXHL0fLbY1gEo8Tzhf6l6erW3ktrt3ezWtjTHhFeB9zsW0bJ5nIQ94110flKWBT3o2yvsA6JlzMS2b59lz8gAAAEbinjxgSLnukgAAoxPygFfdOUjKaMFO9yAAoIbumsDrrn4G3YgEPACglpAHNEPQSxPwAIA9hDygCcuyaNFLEPAAgL3ckwc0pfScui9IPYsPAGAPIQ9oTirYfKWFT6gDAM4S8oAuCD8AAHXckwcAADAQIQ8AAGAgQh4AAMBAhDwAAICBCHkAAAADEfIAAAAGIuQBAAAMRMgDAAAYiJAHAAAwECEPAABgIEIeAADAQIQ8AACAgQh5AAAAAxHyAAAABiLkAQAADETIAwAAGIiQBwAAMJC/3i4AAADPmef57SIctizL20WALgh5AJDgQvg56vp5PZa75+MEnibkAUCGC+HnqGuA67gnDwAAKs3z3OWXEnyLkAcAADAQ3TUB6FKqq1ztt+vrsr6Nr6e+n/VWfee6oC7L8tu0dd3xa6UurLlleqIVj14IeQB0J3URO89z8QLsivun9l6c5sqTW0/t+p++0Oy9vremlbb1RiB5q77XbcbbCcsTT8u9ti4XB7vUuoUmuJ6QB0BXcq0U68Vm7gL1iu3uuTjNbTe3ntr1Pz3YR+/1XVOms/vkSm/Vd8me95ybt/cgpzWa3rgnD4Du1FxIrhfEd2/zaW+Uo/f63lpXK/t29UZ951y9jbBLZw+teGGwbr2sENKSB8Bn3XWRHLYEveHKrntX6qG+w+ARtuY90bLaUn3feeyW6nPL039Tgh29EvIAGFJqkIfcPClHLyZbaJ14s7XvSH2fDSNXvd/cYCelbby1r++u75r1H7UVnGvKBZTprglAd0r3u8Xu6GZVatWp6Rq4dgFLjUz4VDe8PXqu7z3Wsofv641W2bfrO17/lVItpcD1hDwAupJrYdgaGGG9GD570VozAEgY1LYuzONRCVOvv2mE+r5i208FkrfrGxiD7poAdCds9Ypfr13+iHhI+NQIiLn5S+uqXeYtI9R3T96q72nKP+ogLtvW9nLriZcfYX9Bi4Q8ALr09MVhqaWoJlzE3f5SASX1erz+t0Ym7LW+43XFI1SWQsubgeTte/3unEewg/vN0zQt/tgA4He9tgr1WO4eyzxNyv20XssNT5vn2T15AAAAI9FdEwDgY4xqCWMT8gAgw4Xwc9T1c3R5hPEJeQCQ4EL4Oeoa4FruyQMAABiIkAcAADAQIQ8AAGAgQh4AAMBAhDwAAICBCHkAAAADEfIAAAAGIuQBAAAMRMgDAAAYiJAHAAAwECEPAABgIEIeAADAQIQ8AACAgQh5AAAAAxHyAAAABiLkAQAADETIAwAAGIiQBwAAMBAhDwAAYCBCHgAAwECEPAAAgIEIeQAAAAMR8gAAAAYi5AEAAAxEyAMAABiIkAcAADAQIQ8AAGAgQh4AAMBAhDwAAICBCHkAAAADEfIAAAAGIuQBAAAMRMgDAAAYiJAHAAAwECEPAABgIEIeAADAQIQ8AACAgQh5AAAAAxHyAAAABiLkAQAADETIAwAAGIiQBwAAMBAhDwAAYCBCHgAAwECEPAAAgIEIeQAAAAMR8gAAAAYi5AEAAAxEyAMAABiIkAcAADAQIQ8AAGAgQh4AAMBA/nq7AK2Y5/nX/5dl2Xz9yLrYb6su1+lv1POV+/nN9wEAwFi05P3PVrDbc/HtQv06LdalQAYAQMuEvMh64R4GPdq1LMsQYWuU9wEAwPt010xYlmWa53ma53nzwjsVBuNl4pbBsCUo1Wq49VrNdmqXr+2mWvsettZ99L2F89Wu68j7SUmtOz42Uq17R8tSWhYAALZoyTshdWGfuiDPvVYKBvHFfmobcTApzVMzbf299n3t3e6e91baTq675Nn3E7em7Snn1jb3lEV3UAAAzhDyMp7uthne+7fVsnTl9qap/B6PBI143XvXcVe4OVKWK7Z5tCxvlBcAgP4JeQWpFpb1J5xe0/ISztvaxf0aLK/cZm2IfMJWF8o76zuu25p6aanuAADoj5C3Q3zBvoaDKwJS3J3vDaltHy1PS61QLZQl3L+thXwAAMYyT9O0uKAsD3SRu+iuGXAkXt/eATtSagdMCafVvL5Vrpqy7Slfzb2F6/TUPYyp5Y4MYhLuk6MDtGzNu3fgmVJ5AQAgZ55nIe+Mmu528fx317VBO/bRagYAwEjmedZd86ywu2Yp3NEW+wQAgFF5Tt4JW10zQ0+24j21vd6pIwAARqS7JgAAwCB01wQAABiMkAcAADAQIQ8AAGAgQh4AAMBAhDwAAICBCHkAAAADEfKAZuUeWn/Xw+zvWm/tttef1LTcMneVBQDol5AHNC0OHCMGm3mep2VZfv3UBL0R6wEAuMZfbxcA4IwwlCzL8sdr4evhtDVMxf++ISzfUSPUAwBwDSEPaFophKy/r8LfU6+H03PzptwRevYGuxbqAQDog5AHdOupVqcnw08c2GpofQMAQkIe0K1UC1bPjgS81HK91wMAcI6BV4DmxV0MU3oPNjUB7+166L2OAeArhDyga+tjB2pawNaQ1NoAI+G9dbnHKNSs4+56aKnOAIC8eZqmxc32ANQ62q0UgP9v796W5EYBbIGKE/7/X87zMCMPjRECXQGtFVFR5UwJAc7qZhuE4H4hBDN5ALQxowcAfRPyAGgm6AFAv4Q8AA4R9ACgT0IeAIcJegDQHyEPgFMEPQDoi5AHwGmCHgD0Q8gD4BKCHgD0QcgD4DKCHgC8T8gD4FKCHgC8S8gD4HKCHgC8R8gD4BaCHgC8Q8gD4DaCHgA8T8gD4FaCHgA868/bFQBgfr/fb1mW5T9hb30NALiWkAfAI0II/wl26Z8BgGtYrgnAKwQ8ALiHmTwAHmO5JgDcz0weAI/5/X5/v9LNWLY2Z7lr0xabwQAwKyEPgG7UBr+rrwMAM7FcE4Bh5JZ7poEt3dxlfW3d6CX+DgAzEvIAeEQarHL35JXCWGl3ztzr8ftbxwLAjIQ8AB5zJmCZfQOAOkIeAEPIzeQBAP+y8QoAXUmXWubcHfAESABGJuQB8JgQwt+vM+fXLPtcw+KRjVYsDQVgZGFZlp+b0AG4W2njlF6NUEcAiIUQzOQB8IwRw5IZPQBGJOQB8KiWJZc9EPQAGI2QB8Cjfr/fcMFptPoC8G1CHgC3mSkYCXoAjELIA+AWMz7XTtADYAQehg7A5XL33KUBaZR78lI1z/EDgDcJeQBcqhSAZglGgh4APbNcE4DLfCn4WLoJQK+EPAAu8aWAtxL0AOiRkAfAaV8MeCtBD4DeCHkAnPLlgLcS9ADoiZAHwGEC3v8R9ADohZAHwCEC3r8EPQB6IOQB0EzA2yboAfA2IQ/o1tZA+a4B9JsD8xDC36/ce1vn3FWXvfcFvDJBD4A3CXlA19KB8qwB7/f7/f2qCXoCXv8EPQDe8uftCgCcEQ+i1/CRDqzjULK+tw7A0+9vuCI0PdEPAl67uF8B4ClCHtC1UghJB8/xn3Ovx+9vHZtzR/hrHfS/3Q+CynGCHgBPE/KAYT01+/bk4PxIGLi7HwSU8/QfAE8S8oBh5WawRnY0TN3dDwIKAIxFyAO6V7Pc7QsB7wv9MLvcvZMAcDUhDxhauoFISXxMT/dJxffWrVrrNUM/zK507yQAXCksy/LzPxkAuJdQB8ATQghm8gDgKZZrAvAED0MHgIeUHnpfej7hUSGEv19XlnumPqX3cnXdq2dt21raq9/qy6mpS2s5V4jrEl976/Xa8/euCb0wkwcAnbhyp9TSPYA9BpUz9yvWbEhUe/+pfvv3/RH7bVnyzwktvV57PozATB4ADOLMzER8/NOD1dI1c+9tbSC01c4zz4qs7Tv9VldmTT1HlPZV6ywfPM1MHgA8IB0k5ga+8axJ/H1ZyjMlpRmHeCfVreveMVA9O7BPz79jd9LSzKl+2zZjv7W4o0/hakIeADzkzEDw6KxLvGSuZlna1Y4sIVyVztuaxSqFnL2lh+njRfbqr9/+W0Zc/lv9Ftvqk9q+gpEJeQAwgCvv13taOtNTE0KubN9IfRXTb+e0hEzBj9kIeQDQkZqNLkYafO8ta8u198hGH3FZe+WUXu+FfnvWkX6Dngl5ADCIeElc7SYrq54HqC33K5aOyR3Xet10Mw39Vnfdkfqt1lZ7avsU3hSWZfn5cALAXMw8HKPfjtFv0I8Qgpk8AHiKf/0H4Alm8gDgAbZdB+AJIQQPQweAJwh0ADzFck0AeFD6PDEAuJqZPAB40O/3O/xgcwCoIeQBwI2EOQCeJuQBwE3izVWEPQCe4p48ALhBunumBygD8BQhDwAutvV4BMEOgCdYrgkAF/L8OwDeJuQBwEUEPAB6IOQBwAUEPAB6IeQBwEkCHgA9EfIA4AQBD4DeCHkAcJCAB0CPhDwAOEDAA6BXQh4ANBLwAOiZkAcADQQ8AHon5AFAJQEPgBEIeQBQQcADYBRCHgDsEPAAGImQBwAFAh4AoxHyAGCDgAfAiIS8QYUQ/n6lr58t9y1bbSq9N2t7944Zsd17f79b59xVl7fk+uHr7Y/f2zrnrrrsvS/gATCiP29XgHbpwOOqgcjbA7+tNn2tvS3HHL3204629666vKX1c35XHd4y0udAwANgZGbyBpMbePx+v+bZr/W1+PubA5qta3+tvavZ2n1VOM3NgI3Q/tWZa3+9/asn+uHtfgKAs8zkTaJ2Fmhr5qAmdFztzCBqlvau16ntizvb/USbS+2N6x1/X8/bmgEaqf17x77Z/vXYq7X+nvfQDwIeAKMT8gYXD8pKA5Ozg5YnBz2lf0Wfrb1bS/VST7T7iTbXtjd33t3LDJ8e2Lf0wRPtX6/zlCOzZU/1AwCMTsgbXDxonsHewG+29tb6artXT92n9ZTWgPP19m+dN3o/AMBd3JM3mNy/ZNcMmEYYDNXehzZDe/fqN1u7a+uVLrE7U1avSu37evtXX+gHALiTmbwBpQGgdH9Tekz8es1A6inpxgjLkq9z/HpstPaeaVPNMb21u6Yte9L21F6vh/avSp/z2nO/2v60jJH7AQDuFpZl+fmfHgAAwPhCCJZrAgAAzETIAwAAmIiQBwAAMBEhDwAAYCJCHgAAwESEPAAAgIkIeQAAABMR8gAAACYi5AEAAExEyAMAAJiIkAcAADARIQ8AAGAiQh4AAMBEhDwAAICJCHkAAAATEfIAAAAmIuQBAABMRMgDAACYiJAHAAAwESEPAABgIkIeAADARIQ8AACAiQh5AAAAExHyAAAAJiLkAQAATETIAwAAmIiQBwAAMBEhDwAAYCJCHgAAwESEPAAAgIkIeQAAABMR8gAAACby5+0K9CKEUHz/9/ttnpN778o63VV+az2W5f26AAAAZWbyIr/f7z8hJv3zDPbC7Nbxs/VDTmvfvFUmAACUmMn7X6UQs/Xe3cGnt2DVW30AAIB/CXkVapZy5o6JX18D0pHjSuWX6rj1fgjhnzJLy1H3zqmdrcq1s3TNrb7YumZNm3Llpe080o6WMtPzz7QFAABSlmtWSJdwpq9tHbMGo/Xno8eVztsre+v82vBZc85e/5TaGcuV13LNmjbt9VVuyW56zNkyU0fbAgAAOULeAWZVyq7on9Yy9mY1U3HgvLIuV7dduAMAoJXlmhNYZ9m+tElKyd6sWTwD2ntf9V4/AAD6YyZvAmtYmWk30CtmsLaWa97ZR3fNvJnRAwCgVliW5TdLMLhCaZOM0mtb75eOrT2udF7pmFRpc5C940vn1By31c70uqX78vauuXXsVptql0XWbHBztN6l69l4BQCAViEEIW8GpRAJAAB8RwjBPXmz2JoRA543wv2eAMC83JM3gXjjlfXLAJORbf0jxQj3PO49KiR3fLxxUk29RugHAOA9ZvImIdQxm/QfK0YINmnA2/u9zLUxNys/Wj8AAO8S8oAhtWzIE7+3znyn36+oT0vAS+t35rppeW/2AwDwPiEP6FIphJRmwHKvbwWwmpm2FvHxV22I1EM/AABjEfKA4Tw161QTfo7M4O2V01I/s28AQErIA4bz1H1qLfV4OuDlzhP4AIBlsbsm0LF0iWHOFwLe2/0gPALAWIQ8YEgtjwuJHzNyxRLHKwPe+n3rMQo1ZdzdD5aFAsBYwrIsPzfdA9S5KuCN6GvtBYARhRDM5AG0+GrAWxYzegAwCiEP4ICvBbzVXtATAgHgfUIeAE22gt4XZzcBoEdCHgDN0qDncQ4A0A/PyQPgkDjopQHPjB4AvMdMHgCXEfAA4H1m8gA4JH2cxLJ8d0MaAOiJmTwAmpmxA4B+CXkANMltsvL7/TxHDwA6IeQBUG0r4K0EPQB4n5AHQJW9gLcS9ADgXUIeAFVaHpMg6AHAe4Q8AJrUbroi6AHAOzxCAYAmLbtqpo9YaD0fAGgn5AFwq9p7+QCAa1iuCcCjBDwAuJeZPABuZ7kmADzHTB4At1sflp7bjGVrc5a7Nm2xGQwAsxPyAHhdbfC7+joAMCPLNQHoXm65ZxrY0s1d1tfWjV7i7wAwMyEPgFulwSp3T14pjJV258y9Hr+/dSwAzEzIA+B2ZwKW2TcAaCPkAdC13EweALDNxisAdCFdaplzd8ATIAGYgZAHwO1CCH+/zpxfs+xzDYtHNlqxNBSAGYRlWX5uRgfgLqWNU3o1Qh0BICeEYCYPgHuNGJbM6AEwMiEPgEe0LLnsgaAHwKiEPACaxc+wq/X7/YYLTqPVFwCWRcgD4AYzBSNBD4DRCHkAXGrG59oJegCMxMPQAbhM7p67NCCNck9equY5fgDQAyEPgEuUAtAswUjQA2AElmsCcNqXgo+lmwD0TsgD4JQvBbyVoAdAz4Q8AE75WsBbCXoA9ErIA+AQAUfQA6BPQh4Ah3x1Bi8l6AHQGyEP4GKzD/hnb98Rgh4APRHyAC4Ub0Iy46D/i5us1BL0AOiFkAd0Z2ugfNcA+qpy04BXE4ZCCH+/auv1Vj8IePsEPQB6IOQBXUoHyrMGvN/v9/erJugJeP0T9AB425+3KwBwRDyI3loeGYeS9b11AJ5+P1uX1oCX1u/MtdPyru4HAa9d3K8A8DQhD+hSKYSkg+f4z7nXt0LY3gC8JfzFx5bOax30v90PW0Gltg+/TNAD4C1CHjCcp5bD1YTAIzN4e2W11O/OfhBQztN/ALxByAOGk5vBerMObwS83HlX94OAAgBjEvKAbtUsd/tCwOu1H6iXu3cSAO4i5AFDSjcQKYmPOXuf1NUBL/6+1u9IGU/3A/VK904CwB3Csiw//7MBaGOgTi2fFQCeFEIwkwdwhEE7LSzXBOBJHoYOADcrPfS+9HzCo0IIf7+uLPdMfUrv5eq6V8/atrU+CkW/1ZVTU5fWcq7mXmW+TMgDgJe1DtT3ytoKlT0GlVIAPlN2XH5Nufrt3/JH7Le0XoIeX2W5JgB0LrfcMx281j7X8clBb+mauXsVtzYE2lruemYDodoltPrt3+vnymxpw9uu+H2C3gl5AHCjdKCbGzzGg+50cFzanbO0a2e8k+rWde8YgJ8dHOeCytW7k5aeManfts3Qb0d/n2A0Qh4A3OzMYPHobEjNoz7uHMS2DpJrZ4haZrHiwfteP6QhRb+N1W+xUhvSOgtyzErIA4COlWZPepfO9NSEkCvbN1JfxfTbeaU21ARSGJ2QBwAdqLlPaqTB997St1x7awbdpbL2yim93gv9ds5eG1pmKmFkQh4AdC5eXla74+Gq5wFsy/2KpWNyx7VeN4Sg3w5cd6R+W5b6foHRhWVZfj7gADAHMxPH6Ldj9Bv0J4RgJg8A7mbmAIAnmckDgBvdsZU9AGwJISz/7+1KAMDMBDoAnma5JgA8IH2eGADcxUweADxgffByj9vOAzAXIQ8AbiDMAfAWIQ8ALhZvriLsAfA09+QBwIXS3TM9fBmApwl5AHCRrccjCHYAPMlyTQC4gOffAdALIQ8AThLwAOiJkAcAJwh4APRGyAOAgwQ8AHok5AHAAQIeAL0S8gCgkYAHQM+EPABoIOAB0DshDwAqCXgAjEDIA4AKAh4AoxDyAGCHgAfASIQ8ACgQ8AAYjZAHABsEPABGJOQBQIaAB8CohDxuEUJ4uwqP+lp7V19t90r7522/gAfAyIS8wYQQ/n6lr58t9yrx4Kim3K02ld6btb17x4zY7r2/361z7tDb3/vX279Xr7f6QcADYHR/3q4A9dKBx1UDkTsHfnv1K7Xpa+1tOeZoXa9S2+6j7b1Dr3/vX29/6Zg7CHgAfIGZvEHkBh6/36959mt9Lf5+1YCmdeC3LEt1OFiPnbW9uTLjc0Zt91XhNDcDNkL7V2eu/fX2x9e9ux8EPABmYSZvcLWzQFsDs5rQ0aJmKdqZQdQs7V2Pre2LO9t9ZMZkr925+m7VI653/D1tQ/rnkdpf8nb7t9pQe/xVv+c99IOAB8AshLxBxQOrO2dSas4/8i/7e+Xk3qup0yjtrT3/iXbXnnum3WfOOxLCWjzR/q1yaup2d/vX6+x5o/1x/Z7oBwCYhZA3qHiw9aanBn6ztbfWV9udu+765ze8FXC+3v6t897+fQCA3rknbxC5f8muGTDdORi6c+A3a3v36jdbu2vrlS6xO1PW1Z4IOF9v/6rnfgCAkZjJG0gaAEr3N6XHxK/XDKT2XDnwi79v1Tl+PTZae8+0qeaY3tpd05aaOuTK2rteD+2Py4m/r/VrOfer7U/LeKMfAGA0YVmWn//50eKtpXtv+Vp7V19t90r7v91+ABhVCEHI47ivDfy+1t7VV9u90v5vtx8ARiPkAQAATCSEYOMVAACAmQh5AAAAExHyAAAAJiLkAQAATETIAwAAmIiQBwAAMBEhDwAAYCJCHgAAwESEPAAAgIkIeQAAABMR8gAAACYi5AEAAExEyAMAAJiIkAcAADARIQ8AAGAiQh4AAMBEhDwAAICJCHkAAAATEfIAAAAmIuQBAABMRMgDAACYiJAHAAAwESEPAABgIn/erkCPQgh/f/79fksI4e/3+PWvWvvhyj7QtwAAcA0zeYk4wMwQ7OL69+qO0NirO/4+Rvg7BgDgOUJeJBc2vhA8Wq0B+K6yAQCA4yzXrLAVPHLLOtOf4/P3Xmu9XqkO6Xk1dcpdv1T+Fe2Kj9uakWqt+97M4Nk21MzulvqtZuYt146WMkufx9a2AAAwFjN5J+QGxVshY2vAnps13Apqe+evYS6daSsFhtL1a2Y2z7YrPa50Xu01WvrxaBtar1HTzlLIai0zdbQtAACMR8grCCH85+uIeAC/NaPSWqetaxw9v+act2Z57rxua9lbM5xbWvqtpS5X9ElrWwAAGIflmgU/rGC3AAASAUlEQVQ1S//WY2oG9Lllk0fqdEZrmIhn9Szn+z97s2Yj9Vvv9QMAoI2ZvMgdy9bSpY9Xl7v+3Fr3q2eiRnTF30npHsi73DXzZkYPAGAOYVmW38wD+SNym1iUXl/fK93nlTs/tbcRRmlzkNy5RzZNKW1+kmvDkXJb+yRXXukatf1Y2mAmV7dSXXLll66R2jtu717PUr1L17PxCgDAXEIIQt4VZp/xAgAAxhBCsFzzDMvbAACA3gh5J5nFAwAAemJ3zROEOwAAoDdm8gAAACYi5AEAAExEyAMAAJiIkAcfEEL4+5W+vnfe0dda69JaDgAAeUIeTG7dAXb9ag1SNUGwttxSXQQ8AIBrCHkwsdwjPrYC2dYM25FguFdmTT0BADjGIxTgg9JAlYasK0JXrsz05/V9AQ8A4Dpm8uBDamfWWmb/4qBWKjcu8+jSUQAA9pnJgw9Zg9aV4UpQAwDoi5k8mFhutqxmKWYuuOU2Sok3UdmbnTsTBgVJAIB6ZvJgcmnwygW8mmNyx7VeN10qWnsv3nque/cAAPaFZVl+Bk7AE84GNUEPAKAshGC5JjAOm7UAAOwT8oDHXDELJ+gBAJQJecBwBD0AgG1CHjAkQQ8AIE/IA4Yl6AEA/EvIA4Ym6AEA/JeQBwxP0AMA+D9CHjAFQQ8A4H8IecA0BD0AACEPmIygBwB8nZAHTEfQAwC+TMgDpiToAQBfJeQB08oFvRDC3y8AgBn9ebsCAHf6/X5/fw4hFP8MADADM3nAZwl4AMCMzOQBnxIv0xTyAIAZCXnAp1iuCQDMznJNAACAiQh5AAAAE7FcE/iM9JEKlmoCADMS8oBPEex4Su5ZjHd8/txbCkDKck34gK0HgO89EDz3fu1rrXVpLQdG8Pv9/vN1Nb8zAOQIeTC59V/516/WQWFNEKwtt1SXpwerNde+q04G5t9W+seW0j/IrK/F383gAZBjuSZMLDcIXMNV+vrWvWpbx9deP1fmVj2fCj9bs4jp4xWeujbzarkHNPcZTH//4p8FPAC2CHnwQbmAd/Xz40qhaf15a7B6RxBKB8lnZjTjsnLXiN+LB+lPh1ned+b3SIgD4CghDz6kdlahZfYvDmqlcBiHm9ysROn6TyiFsVIINvMCAPRGyIMP2ZqBOmOkWamjM5Rm37hL6XN1dkbdPXsA3yXkwcRys2s1A7/SvXx75ZRe70FNG3LnPHG/Ht+Qzmrnfl7/vHVMzef2zP20AIxNyIPJ1TwAvPYh4S0zWrky010Dnx587oXdmkGxgEet2iXRWz/XHF9zHUEP4HuEPPiAIwPHvdeuLLPmvbdtzbbkHJ15gTv4DAJ8T1iW5ec//MATDDThPX7/AL4hhOBh6MBzDDD/ZfknT7GBEMB3CHkALzLw5kk+bwDfIOQBn7Ju/tLTQNfAmyf5vAHMT8gDPmO9J2n96mmg21t9mJvPG8DchDzgM3q/J9DAmyf5vAHMS8gD6IiBN0/yeQOYk5AHfFLP28kbePMknzeA+Qh5wOf0HPBWBt48yecNYC5CHjCt3KB1hIC3MvDmST5vAPMQ8oAp5cLcOoDt8TEKWwy8eZLPG8AcwrIsv1H+VRugxkizdbVmbBP9Sj9vcfDzOQToWwjBTB4wl1nDkBkWnpQGvF6fLwlAnpAHTGPWgLcywKYHM/+OAcxCyAOmMHvAWwl6vGGk+1gBEPKACXwl4K0EPZ5WWq65FQD3PqNbu9/WvFYqcyuMvvk74/cVeJqQBwztawFvJejRg7P369UEwdpyS3V5O+D5fQWe9uftCgAc9dWAt1oHjl/uA96T++xtfSa3duc88xmu3fGz55CVa0NaT7/fwBFCHjAk4eZ/CHrcLQ1Ie5+1XMDL7dZ5RukRD+vP6/u5a90R+FrbVOqXq/sL+B4hDxiOQc9/CXrcreazVRsEW2b/4tBT+ozHQTSeESsd/4RSG9I6+/0FriTkAUMRZvIEPd62tdzwjB6XWLYqtaEmkAIcYeOVwVy9Y1i8E9ldu5G9vfX2Xvta6tZaxhttbqnjaLvfGQiV9XrfEfNIZ+ty/03Z+x3NfUZzG6XEm6jsbezS4+d+rw17fQlwhpm8AV090N0qK75Z/ej17rgX46rrX1G3vfKfthWczrRz7/iWz8mZ/hLw6pjR4y414Sz3uau9p68l6OTKTP/xqPffgdZ7HQFaCHkDKg3itnbqyg2sz4a33HXS+vX2P63S0pi0T878z/eN3dxy16xpZ3xsfMze8bV1ypVZU/fc+9QR9Lha6Xe05r63rfC39dqVZda8d4er2uD3GDhCyJvIkRmbI0Emd534/NrB5R0BqDb47p3f2pdpH+zV4ypH/+df2uAg9+cjtj4n8c97A7qr6vJFgh4AfJeQN6ia2ZiaMtJzcyFnb7BYO2OVlvHU4LMmvKRBsHUWribg3tneI8G65V+8S5+3I5+Tln8QEFKOE/S4wiifoRHqCPAUIW8yV/5P7sqZp94HCekSzdIsVK/2lmkui93vvkjQo9XePyD6PAH0T8gb2N5s09H/UR95vaTHAUFu4Hu0fT3YakdLO2Ole/n2yhm5H2cl6FFr63e/9D4A/RHyBpcugcstx9s6Zuv4lmvG5+U2Xolnxlqvc4VSG/fav9VPqd53R6v5e679LLQsY82VOdrudzMR9Njj8wEwj7Asy89/1OEYg6I2+ut9/g7I8bkAmEcIwcPQAb6kdVMh5ifgAcxHyIMTDIza6K8+CHqsBDyAObknD+CDcjutGux/i4AHMC8hD+Cjjuy8yhz8XQPMzXJNAJZlMZP3FQIewPzM5AF8mOWa3yLgAXyDkAfwYZZrfoe/X4DvsFwTACYn4AF8i5AHABMT8AC+x3JNgI9Kn5cnCMxHwAP4JiEP4MMEgHkJeADfZbkmML0Qwt+v9PW9846+VluH2vPfsFWvM/XtrR9K1+zhc7NXl1LZAh7Adwl5wNTWwe761Rokagb0e+WW6tBLwKsNdGcDXk/9cPTv7GzZcfm1/0DQ2m8CHsC3CXnAtHKzGVsD662ZkiMD/LTMlvq94eqZufi1lhDzpNI1e/nc1AZFAEi5Jw/4nHRgnA6Wrxg8x2WkA/b19b1r3DG7tdX20oxQfEx8bKnfSv25nl/qhyfafvb8uz8365/Tn2s/PwB8l5AHfEbtTpJbszilQf7WMbkya8NA74P4o7NVcfit6a+rtYaxtz83abgzgwfAHiEP+Ix4kHyVXu6pO+JsWCjNOvUunSGrCW8+NwCMQsgDppWbJakJNjX3ZG2V0/r622ratDfblJbTu73PQ2+fGwBoJeQBU6t54HftQ8Fblifmjk2X3b3tivvJ4jbVbrKSu35vevncrH8epd8A6ENYluXnfxgA9+l1Fi/2RB1H6Ice6TcAWoQQPEIBALNDADATM3kAAACTCCG4Jw/gy9zrBQDzEfIAPuqOh3kDAO9zTx7ARwl0ADAnM3kAH9fbox0AgHPM5AF83O/3a3qWGwDQNyEP4EMEOQCYn5AH8BG5jVYAgPm4Jw/gA3I7Z6ZLNN2TBwBzEPIAJld6NIJgBwDzsVwTYGKefQcA3yPkAUxKwAOAbxLyACYk4AHAdwl5AJMR8ADg24Q8+IAQwt+v9PW9846+1lqX1nLIE/AAACEPJrcO+tev1iBVEwRryy3VRcA7T8ADAJZFyIOp1TwbLT42N8N2JBjulVlTT9roQwBg5Tl58EFpGEgDwhWBIVdm+vP6vnByjoAHAMTM5MGH1M6stcz+xUGtVG5c5tGlo/xLwAMAUmby4EPWMHBluHoiqAkyefoFAMgxkwcTy82W1QSDXHDLbZQSb6KyNzt3Jgya9fuXgAcAbDGTB5NLA1IuGNQckzuu9brpUtGWkLKeL9gIeABAWViW5WewADzhjg1dvubr7QcAykIIlmsCY/ny0k0BDwCoIeQBj7kqoHwx6Al4AEAtIQ8Y0peCnoAHALQQ8oBhfSHoCXgAQCshDxjazEFPwAMAjhDygOHNGPQEPADgKCEPmMJMQU/AAwDOEPKAacwQ9AQ8AOAsIQ+YyshBT8ADAK4g5AHTGTHoCXgAwFWEPGBKIwU9AQ8AuJKQB0xrhKAn4AEAVxPygKltBagewp+ABwDcQcgDPkfAAwBmJuQBn9JLuOqhDgDAnIQ8AACAiQh5wGdszeJtLd+8a1lnD8tFAYB5CXnAp4QQ/oasOGylwUvAAwBG9eftCgA8JZ7Fa703Lw5n63lpYEvLX19brxV/BwC4i5AHsJTDWBoI4z/nXo/f3zoWAOAuQh7wSS2By+wbADASIQ9gR24mDwCgVzZeAfhf6VLLHAEPAOidkAdQYd2Vs2aZ5xoWbbQCALwhLMvysxkAAADA+EII7skDviX3KAQAgJkIecBnlB6FAAAwC/fkAZ8h0AEAXyDkAQAATETIA6ZV2tXSUk0AYFZCHjClUogT8ACAmQl5wHQEPADgy+yuCUxlL+DF35fFZiwAwHyEPGAae7N0Ah0A8AWWawJTsAwTAOB/CHnA8AQ8AID/I+QBQxPwAAD+S8gDhiXgAQD8S8gDhiTgAQDkCXnAcAQ8AIBtQh4wFAEPAKBMyAOGIeABAOwT8oAhCHgAAHWEvMGEEKpeaykv/rqr7DfUXL+1jvFxd/XbUUfauVfP2rbVtPdMfwl4AAD1/rxdAdpdPeDdKmu9zpHrpec8PUivuf6ZOpbO7THgnfm72Du+5nNypr8EPACANmbyBrQOqHNysyVbszdnBs/pDGBc5lrHnuwFvPWY2pm6LW8EkpZwtSzbn5+t9pY+bzV1awmgOb19lgAAemcmbyJHZmziAfiRWaw41LXOhF0tF+S23tsro7Yv01BbCltXOxN+rpzV3JJ+TnJ/HwIcAMD1hLxBbYWqljBRGujHP+8FuJogmZtNultLaEkDSO3s1VYoLNXlSkeWXq5a6lv6vB35nFiCCQBwHyFvMlcOnK+YfRplMJ/OTOZmtnqVLjGtCW9XtqfnvgEA+CL35A1sb7ZpbxfD0n1962xW/FU6vlROj3Lt2VuS2aP472f9c/p+bTvTY3LXygXKs58TAACuZSZvcPGgOh1gp8voao9vueYq3WEx3Yilpfwr1LRt75itfkrf3yq/F1f0xdZxLdddln435gEAmElYluVnwAVtep6l7JH+AgB4RgjBck0AAICZCHlwgFmpNvoLAOA5Qh4AAMBEhDwAAICJCHkAAAATEfIAAAAmIuQBAABMRMgDAACYiJAHAAAwESEPAABgIkIeAADARIQ8AACAiQh5AAAAExHyAAAAJiLkAQAATOTPFYWEEP7+/Pv9dl/fO6f22Fw9Ws5dj685Zqv89Dql+gEAANztdMhLg08cnLbC21ZYisPWXvlXnXum/L1zAAAAnvbacs1caDoTlHLnts76lY4pzeAJeAAAQC9eCXm/3++fZZJvievRGtjiWcse2gIAAPDqxiu9Bb0jM3Lreb20BQAA+LbP7K65t2nK0ZBmqSYAANCTT4S8moC3LP3MLAIAABz1ash7YtOSdFfP2uvaUAUAABhRWJbldzbMtDwn7+iz87bOqb1W/F7usQm5c2vqUPsMPwAAgLuFEK4JeQAAALwvhPCNe/IAAAC+4rKQV9qwZO+99DlzudfO1m2rrDPXaKlnj8/S660+AADAeZeEvL1NSkq7VsY7W6avX7WMdK9uZ8utKePOJbFHw5plugAAMJ/ulmva1RIAAOC4P2cLyIWy3I6TuV0ta8pKy0x3ziztlpkrK/dIhdLOn6Wy9mydm3t979rpA9tLj4WoKaumnXYOBQCA8Vw+k7eGjdZQUPPA8q2QE7+eOzYtZyvQpPUulVXbnvTc3Ovxa3tt3DomPXavrL12Hv17BAAA3nV6Jq+kJSCUZvpq7umLtRybnhcHmyPhLr7W1nP6jpR1tj5718+VK+gBAMB4bg15rbaC3tZSxFI5R64dl5/W5ehM3pFznyxzldv4Jr6OoAcAAGO4deOVI0HkitmqI9e/MsyM/GiCeLnmsgh3AAAwmrAsy+/sQL5m45OtpZilTUC2Xkul957tbaiyF8K2Nh/Ze2+vzlubnuTqWPNaWmbtebl61JQBAAD0LYRwT8g7egwAAADHhRCuWa65Nzsm4AEAADzjsnvySiFOwAMAAHjGrRuvAAAA8CwhDwAAYCJhWRZrKQEAACbx/wEVS491UuSXXQAAAABJRU5ErkJggg==')
