# Supplementary material for: Identification and functional analysis of non-coding regulatory small RNA FenSr3 in Bacillus amyloliquefaciens LPB-18
Source: PeerJ. 2023 May 15;11:e15236. doi: 10.7717/peerj.15236 (PMC10194069; doi:10.7717/peerj.15236)
Supplement: Supplemental Information 4 [file peerj-11-15236-s004.zip › KO/CK-vs-T1_map/map00511.js]

getPicJson('data:image/png;base64,iVBORw0KGgoAAAANSUhEUgAAAx4AAAIfCAYAAAD+EQovAAAACXBIWXMAAAsTAAALEwEAmpwYAAAgAElEQVR4nO3d67KiPNsuUFjV53/Krh9v2R+dJzs2NyQ4RtWs7qkIMWZqLpLguizLZwEAAAj0Z1mW5fORPQAAgBjrui7/7+lCAAAA7yd4AAAA4QQPAAAgnOABAACEEzwAAIBwggcAABBO8AAAAMIJHgAAQDjBAwAACCd4AAAA4QQPAAAgnOABAACEEzwAAIBwggcAABBO8AAAAMIJHgAAQDjBAwAACCd4AAAA4QQPAAAgnOABAACEEzwAAIBwggcAABBO8AAAAMIJHgAAQDjBAwAACCd4AAAA4QQPAAAgnOABAACEEzwAAIBwggcAABBO8AAAAMIJHgAAQDjBAwAACCd4AAAA4QQPAAAgnOABAACEEzwAAIBwggcAABBO8AAAAMIJHgAAQDjBAwAACCd4AAAA4QQPAAAg3J+nC9CyruvTRQB2+nw+TxcBABiMEQ8AACDc8CMeX86gwviMUAIAJUY8AACAcIIHAAAQTvAAAADCCR4AAEA4wQMAAAgneAAAAOEEDwAAINw03+PRI/0OgfS7P2rfMfD5fP65f/vY3u8mSPdRK0uvtEzruv7dV6m8pcfWHlM7TrrPUr32lqGkt+5ar2Pt+KX6q+0j3V9veXqeb28763nNa+3/qtcIAOCo1wSPUocwvW3bgUs7c6UOd67DWut895Zl73PKdSxr+83dn7ttTwe4dpzeMrT206q72na1x/XW397X6srXvNY+9x5re9tVrxEAwFGvmGpV6jTVRjHS7c66utNWC01X7nfPcb7bljqwUd9aXTtmut22LFfXX+v558pTq6ur2mdv+/9uCwDwhFcEjyfd3ZE7cgb9SBmPdNKPHuvsvvcc8+6z+pF1csRo5QEAfsdrplpdqadj1tqmtd7kCWem0+Sm7dTOst/xfK/qQPe8Vr3Pv/d4V+3rCFOrAIAnCB4ZrQW4221aC4uv7OAdXQR8d0fzruO1XoNUqf4iXqvRCR8AwN1MtTqp1XG7cmrL9iz5E9Z1/fvTcueUnt76aNVfq8x7nn/Llfs6yrQrAOBORjxe6uzZ7NZVvHqOcWXH9smz80eff26bM/uKIHwAAHd5xYhHqfN0d2eudbnSPc50CPc879KVj66qt4grcbW2/R736KL62cLS2fZvuhUAcId1WZbPyB2P2heflbb9ql0WNrdNz+01rcuj7nkupWP3lqvneZWOc6ZOzpzN791n7/PObdtbL7lj7G0TtX3WytFbrque6/f+q0Ji6RgAwO9a1/VdwQN4lr9XACBnXdd3TLUCAADGJngAAADhBA8AACCc4AEAAISb5ns8fNcAAADMy4gHAAAQbvgRD5flBACA+RnxAAAAwgkeAABAOMEDAAAIJ3gAAADhBA8AACCc4AEAAIQTPAAAgHCCBwAAEE7wAAAAwgkeAABAOMEDAAAIJ3gAAADhBA8AACCc4AEAAIQTPAAAgHCCBwAAEE7wAAAAwgkeAABAOMEDAAAIJ3gAAADhBA8AACCc4AEAAIQTPAAAgHCCBwAAEE7wAAAAwgkeAABAOMEDAAAIJ3gAAADhBA8AACCc4AEAAIQTPAAAgHCCBwAAEE7wAAAAwv25+4Druv79/+fzad5+ZF8AAMBYbh/xaIWNPQFC2AAAgDk8NtXqGxq24QMAAHin26dabX0+n2Vd12Vd1+boRS6gpI9JR1C+v2//v31c67bScQAAgH2mWFy+DRBfuTBQui33+PS22jGMygAAwDmPB4+7O/fbtSTpSAgAABDj8eCxLPkpU9+f7f25UYnSvnqnb5lGBQAA8R5d41GSCyJXBYTvvox0AADAfW4f8fh2+NOOf8/oRDoSst1H7Ts9cqMguSle232Xyg0AAOy3LsvyGX26UanTXyq3KVQAADCOdV3HnGqVU7t07vY2gQMAAMYzRfDIrckw2gEAAPOYIngsS9+X+AkcAMAsrB+dhz7mNaYJHgAAs6tdDIdxed2uIXgAANzAdPB5bV83r+NxggcAQKCeL0BmHtu1x17TfYb45nIAgDfTQX0Xr+cxggcAQBDTct4rd9VV6gQPAIAAQsf7CR/7CB4AAEA4wQMAAAgneAAAXKw1zWpd1/9M0fne1pq6k2633b7n8VdqHe+paUhX1IMpVNcTPAAAbpYLJd/bWoHl8/n8/Uk7x3evKWkd787yXP0lf9bnXE/wAAB4yJ6z6rlRFJ3j51lg3s8XCAIAPOTbaT0TIEqPTUcAWr9vH5P7vWf6WM++0jLvKWd6e7rvXBnT23Jf/lc6Zqvs7GPEAwDgQWfOmNfWhaRTt7b/bqdsbfeVTuHadrxr5aw9Nr1/u02uHLVyl8pTmqaWbpcrZ60Mpfs5RvAAAJhUz7qQr9KIRRpIaiGmVY4jckElvf/oFLPcdqWF/a0y7DkueaZaAQA8LDeacMX0nj1TuXJTl6KVpmVdMQWtdcxWGXrvp58RDwCAAeQ6vNspPlGLmJ9cGP1kZz69HLHRjnjrsiwfFQkAcJ3ehdjLkl9P0Nr3Vm2RdG2/rUXWqdL6jdJx9yxmz+0zV+7aIvDc/1vb9ZQ9rYNWGclb11XwAACIMFKHdKSy7DFDuWco4wjWdTXVCgDgzWbtGM9absosLgcAeKFZ1ybMWm7aTLUCAAjirP27eX37mWoFABAo6kpUPE/o2E/wAAAIJny8i9BxjOABABDo+10cwsc7CB3HWVwOAHCDUvjQiR1b7XtT2EfwAAC4SekL6BiXoHEdwQMA4EE6tvyK6dZ45M4KnDlTsK7rPz9X7jt3jJG16mHPc9i7j9HrZqtW1tJzbD2/3jrZU0+z13eu/KVyRz2fGeoJAGYx5YjH1Yt6Svv6HufM8dLHjrogqVbOK55Da/+zaIWOM/XU2n5Pe5y9vve2x6gyAADXmW7EY1nq18TuOUv6/f1soMgdZ7vvb1lnVOrkfe/LPe8jHbVRg1hOraw99bTdNldfZ6540vsazFLfZ8pY+9ssjUalf7ez1BMAzGTKEY+SI2ect52Q3o5G6YxrrbPec/y7pWXcUxdHR0PSutrz+tztio5nro6vHgGrjQDsqe9Z6no76rP9d1nq9Zu7vTSSInRwRO5vKKItCcbArKYNHqUpJ3s6T7VOYdoJqb3R956pLp0VH0VPhzgNJ3vP0u8NZ6PUz5FpU1+1x5VGSWptc0973FPfo9R1ak/du04+T4v+O9K+gZlNGzxKrnzTv/IN/i1nqNJ1AnfNtx9BOpLQEyiubkO/5uw6mV+sM8bTu+aqNJJeGuEDmM3UwaP1BtwaEamd1d97e83MoSN3dv1oPcys9fz31NNW7xqaK9vjLHpGdZ6cOjbz3zVx9kxZLb1nmAIIvNXUwWNZ/jutJPemX9qmtP2eY24fVzpDtb1vz3HuVKuLVj2V6jM1eh2c1dOeetvcnrOauX2mi6hnq+8zfze97THdpifM5B47W90S60x7uHq9F8Bo1mVZPt6oiOYD8V7q+z7qmq/e0cncyEZp+9aar94yADxtXdc5L6cLMApz7tmjd1T4KO0RGJngwS2cgbuX+r6Xzh412+mPuWms6X3p9nvblvYIjMpUK4CLmObCSLRHYCSmWgFcyJlmRqI9AqMRPAAupLPHSLRHYCSCB8DFdPYYifYIjELwAAigs8dItEdgBIIHQBCdPUaiPQJPEzwAAunsMRLtEXiS4AEQTGePkWiPwFMED4Ab6OwxEu0ReILgAXATnT1Goj0CdxM8AG6ks8dItEfgToIHwM109hiJ9gjcRfAAeIDOHiPRHoE7CB4AD9HZYyTaIxBN8AB4kM4eI9EegUiCB8DDdPYYifYIRBE8AAags8dItEcgguABMAidPUaiPQJXEzwABqKzx0i0R+BKggfAYHT2GIn2CFxF8AAYkM4eI9EegSsIHgCD0tljJNojcJbgATAwnT1Goj0CZwgeAIPT2WMk2iNwlOABMAGdPUaiPQJHCB4Ak9DZYyTaI7CX4AEwkc/n83QR4C/hA9jjz9MFAOC4badPKOEJuXanXQI5ggfApNZ1/adTl/4OT9AugRJTrQBeQueOEWmXwJcRD4CJmdLCiLRLIEfwAJiYKS2MSLsEcky1AgAAwgkeAABAOFOtACaVfoeC6SyMQLsESgQPgInp1DEi7RLIMdUKuN26rn9/0ttbjzt6296y7N3P0/aU/8zzenN9be/TPq+hnu8xQxlhWQQP4GbfK9x8f/Z+YPZ0Snr3WyvLTB/krc5d77Y9x/mF+tI+r6Ge77HnucLTBA/gNrnLapY+MEtnIM98wNbOarbKOaqzZc3Vyfa2PR23GdTKqn1eRz2P4Yq/b7iSNR7A49IP9/QD/4oOQG6f6f+/99eO9eQH9ZE6+HbQ0n+XpV7PtfrfU1/b7Z9wRcdxlvapntt+6X3g6N83RBI8gMdsP7xrH3yls6O1jkppm3Qf2/33fACP9AF9tsNw9Kzxnvrabv+0vfU1W/tUz/89/tvfB2rPNX1uo5SZ3yZ4AI/ZftBf5demDqRnbPd2+Epnf99qT31pn8ep5/vUnuvekwQQTfAAbpM7+9jzgdgzJ7y0n9rts+utx9ZZ3+/j365VX9rnNdTzPVrPdc/ID9xF8ABulXYUch+EPdvkttt73HRx5S9+KG+nYvTU5dvrS/u8h3qO11t/cKd1WZaPxgj8ImcA91Ff91Lf91DPcI91XY14AMzMGU1GpF0COUY8ACYVcblROEu7BHLWdfUFggCz0pljRNolUGKqFcDk0u8hgBFol0DKiAfA5L5fDjbzpUF5H+0SSAkeAABAOMEDYFLOJDMi7RIoscYDYBLp1YF8QRgj0C6BXoIHwARKlyTVqeNJ2iWwh6lWAIPzPQiMSLsE9hI8AAamc8eItEvgCMEDYFA6d4xIuwSOEjwABqRzx4i0S+AMwQNgMDp3jEi7BM4SPAAGonPHiLRL4AqCB8AgdO4YkXYJXEXwABiAzh0j0i6BKwkeAA/TuWNE2iVwNcED4EE6d4xIuwQiCB4AD9G5Y0TaJRBF8AB4gM4dI9IugUiCB8DNdO4YkXYJRBM8AG6kc8eItEvgDoIHwE107hiRdgncRfAAuIHOHSPSLoE7CR4AwXTuGJF2CdxN8AAIpHPHiLRL4AmCB0AQnTtGpF0CTxE8AALo3DEi7RJ4kuABcDGdO0akXQJPEzwALqRzx4i0S2AEggfARXTuGJF2CYxC8AC4gM4dI9IugZEIHgAn6dwxIu0SGM2fpwsAMDOdO77Wdf3PbRFto6fNaZfAiKYb8ci9sedu27O/7c+V+84dY2StetjzHPbuY/S62aqVtfQcW8+vt0721NPs9Z0rf6ncUc+n53XTuWPr8/n883O1nrauXQKjmnLE4+o31dK+vsc5c7z0saN+INTKecVzaO1/Fq3QcaaeWtvvaY+z1/fe9hhVhj1lhJLev8dcu97+zW//7T0WwEimG/FYlqX6xttzlvT7+9lAkTvOdt/fss6o1Mn73pd73kc6gDN9SNbK2lNP221z9dXqULTK1vMazFLfZ8pY+9ssjUalf7e9IRBSe94Pv+3o+5O2v/REg+lVwOymHPEoOXLGuXS2ae9xto/f8+b/5NnntIx76uLoaEhaV3ten7td8QGeq+OrR8BqIwB76nuWuq6dAa7Vb+720khKb/uH1Jm2cbZdaZfA6KYNHqUpJ3s6T7VOYdoJqXUQe89Ul86Kj6KnQ5yGk71n6feGs1Hq58i0qa/a40qjJLW2uac97qnvUeo6tafuz4waAQCxpg0eJVd2nq7swLxlCDydl3zXfPsRpCMJPYHi6jb0a86uk/nFOmNs1mcAv2zq4HFkkV1P5/HI7TUzf5jkzq4frYeZtZ7/nnra6l1Dc2V7nEXPqM6oU8dgKx2FzP3/+3tpm1k/QwC2pg4ey3L8Tby2/Z5jbh+X+6BIF63uOc6danXRqqdSfaZGr4OzetpTb5vbM2Uot890cets9X3m76a3Pabb6OBxVu+0ytL/e7ZvHQdgZOuyLB9vYkTTobuX+gYARrKu65yX0wUAAOYieHALZ9/vpb4BgNEIHgAAQDjBAwAACCd4AAAA4QQPAAAgnOABAACEEzwAAIBwggcAABBO8AAAAMIJHgAAQDjBAwAACCd4AAAA4QQPAAAgnOABAACEEzwAAIBwggcAABBO8AAAAMIJHgAAQDjBAwAACCd4AAAA4QQPAAAgnOABAACEEzwAAIBwggcAABBO8AAAAMIJHgAAQDjBAwAACCd4AAAA4QQPAAAgnOABAACEEzwAAIBwggcAABBO8AAAAMIJHgAAQDjBAwAACCd4AAAA4QQPAAAgnOABAACEEzwAAIBwggcAABBO8AAAAMIJHgAAQDjBAwAACCd4AAAA4QQPAAAgnOABAACEEzwAAIBwggcAABBO8AAAAMIJHgAAQDjBAwAACCd4AAAA4QQPAAAgnOABAACEEzwAAIBwggcAABBO8AAAAMIJHgAAQDjBAwAACCd4AAAA4QQPAAAgnOABAACE+/Pkwdd1/fv/z+ezrOu6fD6f0GNsbztyrNxjc8cAAAD+z2MjHtsO/Dd0RLgjCAgbAABQ98iIR27UIDJ8pM4EBSEDAAD2e3SqVao1fSkXTEqPyd3fs99aGXrLVNsnAAD8oiEXl6cjIqURku19tW22SkHkyP5Ka0VK+wQAgF81xIhH2jEfqcN+ZsH7COUHAIARDDHiURrJ2NPhv+KKVaUyHQ0Q34XzploBAPDrHgkee9ZH9PoGlas6+lde2tfIBwAAv25dluXz1Bn50hSr3H2pnqtgHdmmtuA8V97SgnaLywEA4H/WdX02eFypFDDe8NwAAGBm67qOsbj8KrVL5wIAAM95TfDITXsy2gEAAGN4TfBYFkEDAJiHmRlcaYZ+8KuCBwDAyFx8higztC3BAwDgBldeqh9S6dVhR2xrggcAQKCrvtwYem3XPo/U7ob45nIAgDcbqfPHbxixzQkeAABBRp3ywm/o+TLtOwkeAAABhA5GMFL4EDwAAIBwggcAwEPWdf378/09ve9JtTJcWbb0OL37zm2XK3OrLp+q5yte46fbyB6CBwDAxXqmWX23+f6kHcgRpmnVynBl+dJ99e47t13vbUeOd4Wrv29jhHbSS/AAALhZLpjM1IGEI3yPBwDAIErhIz1L3vo995jWvlrf/bANS6XHpIEqN4rTOuNf23fu+ZV+L+ndT7qvPa9Benu671zwLNVd72tXK3vutXmCEQ8AgAGk6z22vh3G3L/bKVvbfeWmceW23XZaS9O+vvflOsPp40vHSsta66z3lK30fFtrOXr301tvuX9LdZJuW6rfXDlrZSjdPxrBAwBgAKVOaU7p7HXvY3Pbnl3PEdnh3bPvqHUprRGVM9PnSiM/uQDYKsOe497NVCsAgAlcMV1m77SkM1pTt2ZSqrfIKUylENMKjiPXuREPAICbtaYEHdXaZ2sNx9VluWrqz9OXjH2yM59eannW0Y5lWZZ1WZbPyAUEAJhN71nw2iV0a4ucc2sEeh7f2mdrsXIrAJQWhLfKUNrvdkThSNlK9dS7n1a9bffbuwi8Vj89i+lLt9Wed66Md1vXVfAAALhaZCcvYt937PPoMZ7uMPdQxr7jm2oFADCJpzuP/JfXpJ/F5S/Rcz3ovfvbunLfuWPM8AdbGuJU7wBEOzt/PzdtJ52uc3UHujRtaY+osl1hhjUVoxE8XiTiDaN2nLMd7CuGX+9SK696ByDa2ffqWggY5TK4EY+PNHLZRmWq1YvUFn19rwW9vb90beizHdvccXqvyDAj9Q4A0GbE4wccOct9ZGi0dEWHoyMDT146L3dt7L11Mmu9A/C83NTb0lWOcqPhPVfL6r1iU2mbVnla2/cem/cQPF6mNBVnTye+tq5g+//WtJ+ey+6l+6yV40mtEPGmem/dB0Cs3Pt/7rbv7ek2renA28+JnpNkrfUgpfK0ts9tx7sJHj/iyk7klW8Ob+/gzlrvZ9eSAHCt2kmlO96rt+Fie9ue8uS2z+2X9xI8Xqh1xrt1Zr7U4Txye83bOrZvq3fhAyBObYpRaVpV7+hA7vFnlKZK7d137nnm9st7CR4vlb7p5N7gStscWc9Qe1xuDmq66HnPcZ7QWydvq3fhAyBG7X317Pvu1e/b6VSqs8dLp1r1ThHmuFE+y31zOdA0yhsWwEzOvHfWTijltE5k1aZFtU5Gle5vLVIv/V7anjgjfI6v6yp4AH1GeNMCmMnR982eBd+Rj+d9RmgD67r6Hg+gj6FwAOAMIx7ALiOcNQGYxZlRj68nHs97jPK5baoVcMgob2IAM/CeyVNGanumWgGHmHYFsI/3TO42Uuj4EjyAQ4QPgD4uGcvdRgwdy+J7PIATfM8HQL9S+PAeyllpuxq1TQkewCnCB0C/1vdkwBGzfAYLHsBpwgfAcd47+RXWeACXMH8ZAKgRPIDLCB8AQIngAVxK+AAAcgQP4HLCBwCQEjyAEMIHALAleABhhA8A4EvwAEIJHwDAsggewA2EDwBA8ABuIXwAwG8TPIDbCB8A8LsED+BWwgcA/CbBA7id8AEAv0fwAB4hfADAbxE8gMcIHwDwOwQP4FHCBwD8BsEDeJzwAQDvJ3gAQ0jDx7quf38AgPn9eboAAF+fz2dZlv+Fju//c78DAPMx4gEMT+gAgPkZ8QCGtJ1iJXgAwPyMeABD+nw+f3/SdR571398t8tt33tbzzFKZbJOBQAED2Ay3/UepVDS8/ie/e/Zb61MQgcA/I/gAUwjt8h879Wwzly698hIi2liAPA/1ngAw0nDQavzfsfVsHr2/S3z93ahAwD+j+ABDKmn056Gk97RjO92ueCwDQ214JK7vRSAAADBAxhUz4jHtqP//TcdlThzXADgOoIHMJzStKbcKERpdKEVIHJrQ0r72XM7AJAneADDqXXoW+s/tuss9oaPPduWjpu7L0dwAeDXrMuyfHz4ASNKF2uP6miIED4A+BXrurqcLjCuo9/VMYs3PzcASAkeACedGbUQPgD4FYIHMJxf64gLHwD8AsEDGEK6OHv7LeG/sA5C+ADg7VzVCnhcLlz8QthItb60EABmZsQDeJSO9r+MfADwVoIH8BihI0/4AOCNBA/gEUJHnfABwNsIHsDthI4+wgcAbyJ4ALcSOvYRPgB4C8EDuI3QcYzwAcAbCB7ALYSOc4QPAGYneADhhI5rCB8AzEzwAEIJHdcSPgCYleABhBE6YggfAMxI8ABCCB2xhA8AZiN4AJcTOu4hfAAwE8EDuJTQcS/hA4BZCB7AZYSOZwgfAMxA8AAuIXQ8S/gAYHSCB3Ca0DEG4QOAkQkewClCx1iEDwBGJXgAhwkdYxI+ABiR4AEcInSMTfgAYDSCB7Cb0DEH4QOAkQgewC5Cx1yEDwBGIXgA3YSOOQkfAIxA8AC6CB1zEz4AeJrgATQJHe8gfADwJMEDqBI63sVrCcBT/jxdgL1ynaAzHaP07N+V+84dY4YP/Vx51Xu8Wnn3PpfS61Xbf26/Qsfv8FoDEG264LEs139Alvb1Pc7ZDvb2saN/uNfKq97j7Kn3I8+ltf+ex/Bepl8BcIcpp1rV5imv6/r3Z3tbus333zMd29xxtvv+lvUt1HucVghLt809/yOdRyMdeK0BuMuUIx4lR84MH5mOkzvO9vF7P8ifPNvY6tQemdYzS72n5bhbqcNfui/32L11n+5f6AAA7jJt8ChNxdnTkazNc9/+vzXtp/dKMaV9jNTJa3Vk31TvubI8rRWi0sC29ypFPSFttDohjpAJwJ2mDR4lV36IXnk2/O0f8Or9Hum6jNIoEPRKp+2V2tOdFzUY0Z7ntud5zVw/o5TPlFGYx9TBo3W2t/VBsffNqucsdG85Zqber1cbDeudTiV0sFetXT11UYMR5cr66/UzUvlmeZ8HJg8ey/JvJ7i0PqG0zZH1DLXHpfvdbnfkOE/orRP1fq1anbTqq1SvqVnqguflOtFpCD7TntK/05HlytpTP9ttt9scPeZIauWrjQKlt2/3U2tXpePlpo6W1sl5/4MxrMuyfPwRwrvNNPrD81rtpXSmvnb7ssw3lWhZyp3jnvrpHUWatX72PL+e592zXe51qAWYPaPGQKx1Xecf8QDguJ4zwek2e8/G93bYc8e725EOau/Z9NoIcs/xRqmXI48plb02unvm+LlRKuB5ggf8AGf3yOk9E5yeRc497kojtdee9Wl3rcsYqV726g1wUe1q5rqDN5nyCwQBOK9nDdfXL17U4Du6s1239v23t37SbX5J6fn21MPZuupd7wbcy4gHwI/LrTFwUYO6notk9GzzpvrpudDI9vac3nbVOv4VFzQBrmdxOQDLsly/6NYi3jr1A/ySdV1NtQIAAOIJHgA/ymLoZ6kf4NdY4wHwo8x9B+BOggfADxM2ALiLqVYAP8AlRAF4muAB8HKungTACAQPgBcTOgAYheAB8FJCBwAjETwAXkjoAGA0ggfAywgdAIxI8AB4EaEDgFEJHgAvIXQAMDLBA+AFhA4ARid4AExO6ABgBoIHwMSEDgBmIXgATEroAGAmggfAhIQOAGYjeABMRugAYEaCB8BEhA4AZiV4AExC6ABgZoIHwASEDgBmJ3gADE7oAOANBA+AgQkdALyF4AEwKKEDgDcRPAAGJHQA8DaCB8BghA4A3kjwABiI0AHAWwkeAIMQOgB4M8EDYABCBwBvJ3gAPEzoAOAXCB4ADxI6APgVggfAQ4QOAH7Jn6cLQJ9cB+VMp2Vd139+v3LfuWPM0LnKlXfGes8dS/3/9xjb41yx79wxavsSOgD4NYLHRK7uqJT29T3O2Q7e9rGjd7Jq5Z2p3tN9lX4fzVvqv7feR389ACCCqVYT+XaKctZ1/fuzvS3d5vvvmY5V7jjbfX/L+haj1nt63/ZY6n/5z++jtHuhA4BfZcTjBY6c3T4yDSd3nO3jj3SoSh3KO2zLmnZuj3Qg76z3XJ3vqf9R6n1720z1v3383qUyMF4AAAQuSURBVHYvdADwqwSPyZSmguzpSNbmtW//35p2UjsTXdp/qyxPaXViR6v3PXL7GqXev2ar/7PtHgB+keDxEld2cK48G/72zteo9b7dp/rvo90DQCzBY0KtM66tM8N7F7zWbq95W+drpHr/xbUEI9V/zdvqHQCuInhMatsJK82PL21zZD597XHpfrfbHTnOE3rrZKR6L+1f/Wv3ADCidVmWjw9GAAAgyrquLqcLAADEEzwAAIBwggcAABBO8AAAAMIJHgAAQDjBAwAACCd4AAAA4QQPAAAgnOABAACEEzwAAIBwggcAABBO8AAAAMIJHgAAQDjBAwAACCd4AAAA4QQPAAAgnOABAACEEzwAAIBwggcAABBO8AAAAMIJHgAAQDjBAwAACCd4AAAA4QQPAAAgnOABAACEEzwAAIBwggcAABBO8AAAAMIJHgAAQDjBAwAACCd4AAAA4QQPAAAgnOABAACEEzwAAIBwggcAABBO8AAAAMIJHgAAQDjBAwAACCd4AAAA4QQPAAAgnOABAACEEzwAAIBwggcAABBO8AAAAMIJHgAAQLg/V+xkXde///98Ps3bW49Jt63d3nusz+fzzza149aO9d1HrSwAAMC/TgePtJO+7eTv7dinwaB1e6sMrW32HqsVfgAAgLzHplrlOvilTv2Zzv43LLRGS77310Y6hA4AADjmkeDxDQKtkYwoe0PEdhTnqTIDAMDMHl1c/mT42Gs7cjJLmQEAYBSXLC5/2h1hwDQrAAA47jWX092u4xASAABgLI8Gj6sXbB+9upWgAgAAsU5PtUqnOW1HHXK393y3R+nSt63L8F4RIHLHKj0XAACgz7osy0dHGgAAiLKu63vWeAAAAOO6LHi0vvG7dl/6/Ri5286W7ei3ovfst2cfI34HyGjlAQDgvS4JHq0F2rXL3ZauRNX6tvE9WmU7u9+efUROZzsaIEyxAwDgLsNNtXKVKQAAeJ/TV7UqXbL2K70yVC1U1O5Pr1y1/b10FazSFbBy+yiV+8wVs0qPzd3eOva33KUy555XbV89z9OVvAAAuMrlIx7fDvDejmordHz3met4b2/PbZvup9TJTstd21fv80kfm7t9e1vrOZa2Sbdt7av1PI++jgAAkHN6xKNmT6e1NiLSs0Zka8+26ePSb0A/s34i99gjHfkrytM6fm6/wgcAAFcJDR57lcJHaRpRbT9Hjr3df1qWoyMeRx575z6/cov7t8cRPgAAOCN0cfmRzvEVZ/WPHD/i289ntJ1qtSwCBwAA17jkm8t7FneXplHVFjqXbkulaxlai8ZbwaC0wLp1X6vMpYXduTL23Jbus/dxuXL07AMAAI5Y1zUmeBzdBgAAeJ91Xa+ZatUaRRA6AADgt122xqMWLIQOAAD4bcN9czkAAPA+ggcAABBuXZbFPCgAACDU/wcksws5/oeaQgAAAABJRU5ErkJggg==')
