# Supplementary material for: Identification and functional analysis of non-coding regulatory small RNA FenSr3 in Bacillus amyloliquefaciens LPB-18
Source: PeerJ. 2023 May 15;11:e15236. doi: 10.7717/peerj.15236 (PMC10194069; doi:10.7717/peerj.15236)
Supplement: Supplemental Information 4 [file peerj-11-15236-s004.zip › KO/CK-vs-T1_map/map00512.js]

getPicJson('data:image/png;base64,iVBORw0KGgoAAAANSUhEUgAAAqgAAAQKCAYAAACMvIiDAAAACXBIWXMAAAsTAAALEwEAmpwYAAAgAElEQVR4nOzd6ZKjONcuUDjR93/LPj/6o15KrZFxA2tFZFQWBjGYxI8lIeZpmn4TAAAE8c80TdPvJ6MCAHC/eZ6n/3f3RgAAwJqACgBAKAIqAAChCKgAAIQioAIAEIqACgBAKAIqAAChCKgAAIQioAIAEIqACgBAKAIqAAChCKgAAIQioAIAEIqACgBAKAIqAAChCKgAAIQioAIAEIqACgBAKAIqAAChCKgAAIQioAIAEIqACgBAKAIqAAChCKgAAIQioAIAEIqACgBAKAIqAAChCKgAAIQioAIAEIqACgBAKAIqAAChCKgAAIQioAIAEIqACgBAKAIqAAChCKgAAIQioAIAEIqACgBAKAIqAAChCKgAAIQioAIAEIqACgBAKAIqAACh/HP3BrTM83z3JgB0+/1+d28CwOOpQQUAIJTwNagLtRJAZFp7AI6jBhUAgFAEVAAAQhFQAQAIRUAFACAUARUAgFAEVAAAQhFQAQAI5THjoJasxx4sjZVaGp9wPX+pnHT6PM9/Xs+9VtqOnu3s2eb18rkye8Zi7Jl3dNzZtKyR5UeOcWvZ2jK19aRlptOPem9zx7y0rtZrvdvTOp4921QqtyR9vfQ+1Gz9O+xZBoDYHh9QWx+U6bzTlA8guQ+w3P9ry9S2ZcsHZG57Wx+6uQ/vXMj5/X7FbRodcLy2jtFlW8c41XMMetbTctR727NttfelNW3L8awFvp5l0/Wuw3zP31rrHNyyT3vfbwDu9Zom/lKA2FprUvpg7V12r1oga617by3RaO1nbv6eLw57jvFIuSPrWeYtbftdQWfrcd7yJWGZ1rL1HO1RK2NL+WpOAZ7lNQH1KiO1ZFc4cl1RaplGw8TWY7A16EQ5Tr1KNZitZe7Yzy3N/72EVIDneHwT/1qkfmZ3bMue2uK32HPMc901arWWe97bs475OlhurT1Ny9p7Dvfsa29/1t5t2bIMAHG8KqCm7g6rV4XU1npaN9a0+h5eafRmsvW8V77fe9e3tc/uSNm1gNa7/Ucc19yypXOy1v91/XpvS8boMgDE8OqAGkGEWt2RWqez9AbPu4/XSEi/e1tbajchjZZz1X72BOZpGtuno44DANd5XR/Us/vObe3rGKF28k6/3+/Pz1H2HtPcneLpT9S+miVXdB242pb1RnpPABj3uoC66OlbV5u/Z54RT6u5GblZZevoCXtCz2gN2pHvZa78s40c5zND6pXSLxB7lgfgWeZpmn6Rw1Or/1ip6bg0rmM6T256T/m511rlbQlFe7axZ3tK9mzn6PK1ZXu38Yzj1OoPmZbde1NSq8zec670eu+5OLrudfl7yhq9U7+1T7npvcfhSPq6AhxjnufnB1SACFyrAI4xz/N7m/gBAHgmARUAgFAEVAAAQhFQAQAI5TED9RsyBgDgG9SgAgAQSvgaVEO2AAB8ixpUAABCEVABAAhFQAUAIBQBFQCAUARUAABCEVABAAhFQAUAIBQBFQCAUARUAABCEVABAAhFQAUAIBQBFQCAUARUAABCEVABAAhFQAUAIBQBFQCAUARUAABCEVABAAhFQAUAIBQBFQCAUARUAABCEVABAAhFQAUAHm+e5+y09fTcPK0ySmVtmW95LfdztKPKPGPbegioADyKkHFfOVHN8zz9fr//TE+n5ebpfb217Mg6lnnWv++VvsdHlfv7/W45fwRUAB6jFETWhIz/uitk8LfS+3nU+/wm/9y9AQDwJEJGLLkvLUsYX09Pp60D+zrAp6/n3tfSsqX5t6pt03q/l+nLtNq+ptvcKrs07WxqUAF4hFIQWTev5/oc9jTV5/5/5HaXtinXP7K1L737Wwslb7acJ7XguJ6n9XrumK1rz3P/nrUf6zCZm57bjnRf12Gzp+y7CKgAPJKQET9k3K32XtZqSJdj13v8zqhdrG3DEes6s+wjaOIH4LFyIXUxGtDODBml1/Y6s+w3azXj55rPc2W0zpk9Tf8929Aj9wVmy/ZcTUAF4JGEjPghI6pW7fpRIrw/Ped3hO1MCagAPJKQ0f/6m6VfMnLnQ62vb+tGo9zyua4WufJL70nPPL3bkPu9ti+1biG18q4+v+Z/t+2bJzUAz1KqkSxNqwXXXB/P9f9z86Xb0ponnS+3DeugkPu99P912a39vytkXOXOfYt+XHPn9p6WgCvM8yygAvAcZ31QChnPd0st3wOO6d5z567jqokfgMc4oybwCSFjr9w+PvkO/9JNcVepjQAQTan2fWT5O6hBBfiAt4WRIzwpZEzTvpu1SuU9Zd/Xnrrd9FODCvAhT/xQf/vNTyOetr2wh4H6AQAIRUAFACAUTfwAwDRN4/1cS/1BS+UcOXwX7yagQofIzyuGPSIEkp7y7zJ6I9WTrxWjwxGV+geXyukp/4jhtI625Wa6J58HUQio0JC7OM3zHOLCCXtECCQ95UcwUvP31GtFhG2MsA0low9meOp5EIU+qFBR+uace2pLTzlbXl8ubD3rqAWI0s9VjlpX5BDzND4st8n97Rx1rXiKK8JW5EBXun5+7Tw4k4AKDbXnJPfoucjWXu9dT8861s+PvuLDJV3/EVqPr+QcZ4eFyGGkJA0pe68VT3FVOH2CXFD9ynlwNk388AEumDE85UM3dXc4jX7cjmpJiaTW17jny3CpD2bvMVjXOLb6PEfwxC9Y0QmocKLW4wXXF+y0CajnRpSj7nZdr7N2oa1t63q5Zfq6L2Juudy+tMru2c5IotyR3NPN5I5AsreF4Wy17S/dDNYzfwS9fYpby+XmLwXMVvDsdcdjTe/ejq/RxA8NtYv4lrLS5vXcTSS1D/zav1ulHxqlvlXptpWWq21fegzWYbOn7CdZ71fkD7KeQLJuyiydm7n3uzR9tPxISu/nkdeKu+S+aK6tz+ee93Xrl57oan/TbzgPIlCDChVLMEovqLVazpZcSE3XN1rWUVp9YUvbdsQ2nFn2HZ7yIZwGklJNWG7+Wlm9y4yUf7eev48jrxVXq31B6HlfSl9U0/Jr58hZfdeP0LMtbzgPohBQoWF9wUmnbylrmsoXq1btxXp7epvgjrog9mxbj9IH2Jsu3JFD1lqEQBLdyDYeea24QyuAt6a3alR7yo94rEa36ennQRQCKnQ4OuSd3WQd+ULYE64jb3/Lk7Y/QiAZWeYJnr79HMN5sJ8+qNAp9424JRdE0+af3A1F62m5Wq5cLWpP/73SPLnpuW//PduW+720j+sattpxyZXnAwDgvdSgwoVK/U5b82wtu3ee3m1oraPUZJ8G6dz/W9sgkMLx3LhDVAIqdEhr8bb0SzsyYH25BjHyvkfetmkSRvhb5HMVBFS4wJF9WI8s7w5pt4ctNyAwznEDnkRAhYatdzif4S0h4y37AcA53CQFAEAoalABgGma6o8hXv6fzl8a/zanNJbykx7YwDUEVKhoDdnkAsrbXBVQWmVwvdrTj7bcHJqWWRomzs175GjiB2Capr+H/BoZkD9nXUZuGLH1Oolp9ElireV6z6NSuXyLGlSo0OzEl40EiZ7H1vrbie2MIfFaXFMpUYMKwDRN+SefnUk4iaf0HPmeZc7aFr5JDSoAf6xDQW943FLzJpzGles/WnJWgBRMEVAB+MvZAUU4fb7SzXF739ezyuV5BFQAhu0NEmmwFULup/8pkeiDCsA0Tdc1q65HCtgyQgDnWfqfloaHyv07Mq217r1l8B7zNE0/Fwbo4xs/NU8/P0rDBaXjoObGRe2dVlrvk48bcKx5njXxA/Cv3uGhcvP1ThtZL/BdmvgBAAhFQAUAIBQBFQCAUARUAABCEVABAAjFXfy8ztnj5Z1ZvruZAUBA5aWeGPQMRA0A/9LEDwBAKAIqAAChCKgAAISiDyqf0ftc8PX8uflK5fSUP7oNpWWX5Wvl5ba/1s819/z03nIB4EgCKp+QhqpWyCoFuVI5PeWPbkNr2WmasutuWQfRNJSW1gMAV9LEzydEqPE7chtaZa2Dc89yy/St5QLAkQRUSFzRhL2l1vPqUKgpH4C7CKiwclU43WIJqSPLnxVs1aICcCZ9UPmc2s1PrXBaCmYjgS3XB7TXyLJnBUjBFICzCah8yujNUbn5SyFxT/A8Us8NWpHKBYCUJn4+I3fX+trv9/vrZ5nWKqtn+l76nwLwJQIqn7AeRilXSzq6fK4msTVu6jJPbd7WNqTLrsvO/TsyrbXuvWUAQK95mqafmhLe5Km1f0/dbv7Hewiw3zzPalABAIhFQAUAIBR38fNK+kUCwHMJqLzOmX0A9TEEgPMJqADAq2hFGxOx4kVABQAebx1KIwauyCIeOwEVAHg03a/2WR+7KMdSQAUAHmmp+YsQqN7i9/uFOK6GmQIAHks4PV6EYyqgAgCPE6Up+q3WNal3EFABgEcRTq9xZ0gVUAEACMVNUvAiTx77T23IuZwbfFVuCKWIwyr1yt3A9OT9KRFQ4WWeeHF6cnh6EucGbzDavL80U6fLHPX3cHV3g7TZfb3+0t/LE7tEaOIHAD7jiWGt15v2S0AFAD6hFk7nef5PzeTy//W/6Tzrf3vLqa0/t660zNH1t+apuetGKQEVYGXkwp1bZsvyxLTnXEjDBnVXHKtWOP39ftlB6pfXavOk87bKqa1/Ufp9bWT9tXki0gcVXq6383zp4t1zUW+t64kd+EeOWzrP8mH7hH11frR95Vy429lPMCr1RV2Uwto64LUCXW2e1j7lQuqo3tAZOZguBFR4sVxAKIWM0vK1snvW1bsNkZU+NEvTl/2Ovq/Oj3FvPReiOPsu+1pI7Q2Q6faNzlParvUyW/e5d/1POBc18cOL7b0I1ZbvvSP2CRfCXrlmyCfv95Xnx1nbcJe3nQvRLDWJ64B/ZNkjX66ucGbNcc96I1KDCieK/Me/qPWLuno7nmKkNuxJ+5UT4fyIfAzPOhdKXSC+vNzWWuh1//Dcemt9RtfLtYZ3Ks1Tmz+3nWnf01p5admj2xj5y5OACid4yrfhSM2OUbbj6GaxJ+xXbZkI23/XNkQ5F76wXOnGoT3l1rarZ9qRy20pt7e8LeVH+LtuEVDhQJG/lV7Z12/LDTWRtW6MGem3GVWEvqBPOD++cC7cKfoNc1xHQIWDRP5w7f3gPGIf3hROe2pCcjfARP6iknPl+TG6DRH0bNdbzoU7nXEOtI7/XefdEedF5L+ZIwiocIDIF4pSv6dc/6cjw2nP7xFtaU4buWEmmivPj9FtuNvXzoU7nXWMWv2nr3xv0r+vvTXrbz+vBFR4sXUn/3R6T1Nl7uaC0mu1deWmv8lTPyiuPD/SD+TcjShv8NRzAaIRUGGnSDU+qdJ2tTrRl2rRaq+NrIsYrjw/RqbBGUp36af/X0/LTa/9P52e+yLWap3INf+X1tna9iczDipAxdJke1ZNX1o+cLzWEEvr10stAIv0S9j631JLQqvrTK3FobYNpdffQECFHSLXnrLf+sPliD5jOc4fON/em5FqZeQ+B3rXV7o5sdRVqrYNI+t9Ak388DJq4o6Ru+CfFVKv8uRthzuUugOkTfhnrLO1Db2vP5WACi/ylgtTZLV+Yem09Wt39xFzbhwr1yfwzFEO1uviOqWb/K5cd2sbzt7Gu1oKNfEDbNC64aL2mprMZ7ui60dr3V82eszXw3/VblzKzbO8XmrGL93gtN6+3O+l+dbbUduGXDlv63KmBhXgRLUhuHieq7t+5EIJ43pGkDhilIlamaXfR17bul1PJKACXOQLHypfdVbXD+dMXG+rsYxGQP0/rQtK7Rty6cKUe71n3T2DZKfb1Lo4rl/zB/VerXOp9P73noO9y+emp3q26061pra923r1/va8v6V5RsZkzBk5dqN9LSOeN+n1uTS80fpO7dK5lhNtf+9ydr/fmrfdjFRz59+YgPp/cid7Oq12Ya/NU3uDS/1XerY1/b22L7xf61wqnVtbzsFU7Zxbf+HLffmL3GyZBollWu610r6tw0kr7J3xd9vz/tbm6b3G7H2fR78IRD5veox2/XBN/6+7Puu+8j7cfc4JqAfY+kdS63Q9qmf96xqRr/yBfUXPuZQ7t0bOwS3nT2m+q/rvHaG2ryNNsqPTj9Dz/vaeA7X3/Yj3+cvXpN5rN3mOz/EiHFN38QeUq6FtfYAf8SG/rCdyWGDM1gvM3RcmztXz/h715XmLntrTu87RXO1w7v9b1Mpwfc5Lu0+wX4RwOk1qUE8z2peqtFzaXNaqzentw1RrTvOH/m2tc/cNtfBp/8qcs5va7ypn67Vpmf/s9360K8Adruj6sZ6XttLf893nyhPkuvBEIKCeZE/NVa5P61F6+7jyXbUQ8oYPy9G+k0evZ6+9ITH6F4zaF/JI231214/e1/mft16zzhb1HBNQL7Sl5mL0Q7PVf7A1jXc5s9buDefPHf1Cn6J209udH/ojfWPBufFc+qAeoPcCuTTpnFU7ul7PHr5xPs/oTS215Y4U7Vw6onk8barN3YmdTistly7fU/Y09b9vPfNtOXfu7P+Zu44C7zNP0/TzB/4/tb4YpQt9aZ6RWtJSebX1trYjV/PaM835UFbruxtB7fzrfS19vef8af1tbN2uo9Xer5Ebc3J/X60+4+t+r+k8o2X3bG+67WutptCea1qpVr20jtY1p7SNrf6Zkf7+gGPM86yJP7W31mDLxfKMPkitvm8jfaR4jq3n797+dHvO4aecdz1BfI8zy95z7RqZvuU8an0xPvu4AzEJqDdxtyE8y1E3UZVC2Rf//ntqQNWSwjcJqDfIfTgt/c1ciNkj1/Te0yzcWm50+dz01BHb9cS/mZGuBG93VqsU8HxukrpYqTnriJoZvm0JNstP7saXLcv1qN2wkt7Q0tvHeuv+tLazNMpFq8xl2dxNTbkbpHLlrvucrpdfT0uvBaXyBDfgzdSg3mBLXyuoyQWW9HwqhbzWcum8I+Gop//i1u068u9l7/7kXi/9XqoFbvXrFUiBL1GDCi+2NdREDUNH3TD05C+Cak+BL1CDCvylNezTaC1qRHdue64meHR5gLcTUG/Qc0MI3KV1kxT7CZkAdZr4L1a6Gcog+ZzhqECZ3rB0VzO5gAzwDQLqDdYhNb2TF7bovdGoZ7kjbS176/4A8A4edXozH7rPEn0czq2PFK09CrP2iMplWutJP0ds18hrADzXPM8C6t2iBRzqogdUAHi6eZ418QMAEIuACgBAKAIqAAChCKgAAIQioAIAEIqACgBAKAIqAAChCKgAAITyz90bwDssA9bXHm151YD2Rw2ebxB+ALiHGlR2S4Pc7/f78//172euf+2o9Z39nHoAIE9A5VClcKgmEgDoJaCyy2gz+DzPf2ola7WT6/lqy6XTSsuly/eUPU1qUQHgDgIql1rCbK3P6vLa+vXScuuuBOt/03KW10bKBgDu4SYpblGrda2FxKNufjqrbABgPwGVcNbdBvbUZuZqSdPfAYB4NPHzWmkTf+51ACAeAZVdav1I1//WppduTMrd1FRaLnez1LqcdU3q8v+0lrZUnhpXALiWJn5O0Tvc1NZhqUpN9rmbpNL/t7bhyYH0ybXCTz7uT+DcAJ5EQGW39d3xb/LUfXriNj85PD2JcwN4CgGVQ0T84Eu7H4xuY8R9AoAvEFA/6sm1EiPBUcgEgOcRUD/sieHt7mD9pv6qABCVu/hv5slFnC0dyaA238j0kddyj5wlhmjnB8A0qUGFVyuNZJCbr7R8reye13LbQAxRzw8tE4CA2iF3oT3yAvrWu+Cjyj1danTZtcjv295taz12tidsRj4+OVvOj6edF4sI50dkXzoXIBpN/A3rC9R6DM2nX3hrRpvbttaitOY9+xhv3c+3nQtHfzmqlfekL2KjTd9vOy8WZ58f6yAb9fxwLsD1BNSK0rfnMy466dOT7rIezL6nBuSp4TS3/p59ueJcuNKV4fTJSufHW8+LxVXnx5Nakb56LsDVBNSGrU862rquu4Pq0V0XImzHiNqxv/JcOMPZff2eEjD2yJ0fTz8vFneeH8trTwpxbz4XIAJ9UHc684Ia/WJ91IfKaDlXHJe9H87R3rvem1+O3u+R8qIds5q37ded58c0/S/AlWpSIx/DL3wxgzsIqDs99cJ0VKg8YjuufsJTbd+Pej/vrAHOTVs3M67DQGm+LVrltcqP8rd09PkRfb/uPj8i32h3xbUCyNPE31C7qL9drVblrnB6lvUNDSVPPBfWN5+st7O3b3H6b+u1t6qdH088LxYRzo91t6ZI14SSt54LEM08TdMv+gXhTrmO76XO8E/S+iBo9RfLGQ2zrXJKTX1H1aCOlvOEc+EJH/A5kbZ79D19wnkxTbGO8Yg7t/ut5wJEN8+zJv6W0k1Lb77YlJr8FkeFxjPC55b1jiz3tXPhi7Z0OXFevJNzAe4joHb40sWl1izXEyDTcJtbrrec3nmvFGlbiMN5wcK5AMcQUPnLlptY1tNLv+8phzH6u1Hi3ACeQkCFFxHsKXFuAE/iLn4oKI3Z2Pt/AGAbNagfJlABbLO+fpYeMHDWOtWG8wUC6ke5wEGfK4NIui5iSoOiL/twvEcE1L1DdvQOFL2l7LPVHvsXbVuJJ3fu1x4j2XotN0pDbszH9fwlTzivrwwi6bG9cgSLnhBemueo8+Ap4Ty3v71PxDpivfAV4QNqboiirXJje64vNhEuAOn+5i7UUbaV+HJhozbObeu1XNmt9dX+7nLrjeLqIHLnYPSta2xtniPOgy1D0UVTOz7ptPVrPcE8/TIAX/C4m6S21J7+fuVH0z3tIghHan0g9s47Wv6Tw0i67enA7Otp69dy8+ZcWZO89UEcuW3bcx486f1vKdW6l8J67v/AAwJq7Vtj6YNh+X2rkTJzH0Aj25i+lv5bWra2jj1yH6ql+XqWb21n7UM89yHPeXqC4tE1+uuaoae9x2cHkTuPR09gzIXWI7b5aV9YtuptGfzK8YBU+IA6TfnHx61rRnMX/61/0GlTSqvM9PX1sj3bmHstV6uQm782fc++7ymvViNSm5Z+qK+nuzjv1wr6vYGpVMYRIfWtTZijXZTuPt/3fCnc+x6+8f3vsb7u5pQqM+DNHhFQp2kqhrPSh+We9YxMb71+xTYeUfvU24y3nndPICnRFeMc6w/AUp/B1nt6VnPsl97bVhCJ4M5m9yd8USnVgh9Ve5xbX3rORD5/4CjhAurIt/c7LvajtQtXbOOZ6zirzMgfQGzztvf16iCS+9IQWek4vO08yFmfG8tPGuxr3Tpyr2nKh7+Fu4u/p4N+qjTPGX/wrVrFkvT1M7bt6DLXF9Ra38Mt69yzLOfb+v68LZzkuhetg8j6tVIQWdcK5vqppuu6Us/7nJund5k3a+1/7/wjf2Oul3zJPE3TL/JJX6tVqH0wlC68pdCVWzbV2+Rd28aR+Xu3qfah12sk5LdqemofXuvX1sfhqi8YR4q+fdNUr+XKvT7yXtf+lnr/7lqvcY2e2tvea+d6+pbrb2n9wHfM8xw/oD7BaFCJGGx6Q2LpQ6e3diU37zSVPxCjHae16NsHAE80z3O8Pqjc4+wmuVZNHgDAQkDdaQleveFudP4rrfvJ5Trt57Y9nbb+Ny1nZN8jHKfRm2MivqcA8EThbpJ6mi03kUS2t+P/6PK95QIA36EGFQCAUARUAABCEVABAAhFQAUAIBQBFQCAUARUAABCEVABAAhFQAUAIBQBFQCAUARUKBh5SlbP6wBAHwEVAIBQBFQAAEIRUKFgnufq/1vzAwDbCKgAAIQioAIAEIqACgBAKAIqAAChCKgAAIQioAIAEIqACgBAKAIqAAChCKgAAIQioAIAEIqACgW/36/6/9b8AMA2AioAAKEIqAAAhCKgQsE8z9X/t+YHALYRUAEACEVABQAgFAEVAIBQBFQAAEIRUAEACEVABQAgFAEVAIBQBFQ4yO/3MxYqABxAQAUAIJR/7t4AeJOlFvX3+929KWy01IKPvIe5mnPnAMB2AioUpAGjN3AIJu+wDp219zQXaOd59kUFYAdN/AANS+DMTZ+m8pcZfZIBthFQ4USlYMMz5d7PUi2p2lOA7TTxQ0HaRLulyXakJi1d1+g6LHfMcj003wOcS0CFC2wNtmevx3L/VQuzQinANTTxAzT8fr9iOC0FWl07ALYTUAEyllBaqzUtdeHYMlQVAP+jiR9gZUt3jJGbpwBoE1ABdhJGAY6liR8AgFAEVAAAQhFQAQAIRR9UgIr1zU/LDVFn9Tl1oxXAvwRUgIJ0uKgrxzYVToEvE1ChIA0IAsO35MYyXWpQz1qfcwzgXwIqwIB1iEyb/9Np69dy86Z65gH4AjdJAWxQav5Pa1xr8/aUD/BFAioUlB5fCSNKNa65+VqPVgX4Ck38ABfpDZ9n9nUFeAI1qAAZpeb4I4Jjrox5nv9Md8MU8HUCKkDBOqQuP8u0nv6ludda4VM4BdDED1BVC4u510rzt0KnUArwP2pQAQAIRUAFACAUARUAgFAEVAAAQhFQAQAIRUAFACAUARUK0mF/DAMEANcQUAEACEVABQAgFAEVCs54BjsA0CagAgAQioAKAEAoAioAAKH8c/cGANdZ96P9/X7TPM//GT6rNM8yfT1/bt6SdDnDdgFQIqDCR6ShMBcma/PkAmgu5C6/r6evl3OzGQAtmvjhA3I1lrma056HE/TWkpamqzkFoEVAhQ/rCYu50KoWFIAzCajwUfM8//kZJaQCcCYBFT5qqRnV5A5ANAIqUFWqKVWLCsBZBFQo6Llh6Cl6wmRuntZwUE8+JgDEZZgp+IjSMFG1eXJDTvWMYVqbd6QcAL5pnqbp50MCxglYAHC8eZ418UNJrrkbADifgAoAQCj6oMKLPLmWV3cJABYCKrzME4Pek4M1AMfTxA8AQCgCKgAAoQioAACEIqDCy83z/OenNd/I9NxrpXX1bgMATJObpODV0ocJlB4ucFQ4za2rdxsAYKEGFV5sbxCsLd9btjAKwOZlmuQAACAASURBVCgBFT5OjSYA0QioUJCGtjeGOOEUgIgEVPiICH1BBWIAerhJCj6g9+aoMwOkcApALwEVCiLUOB5hvd3r39N9uSqcPvU4Pt2Th/hyvsD3CKiwUW4IpWiWUDJaU7oeIiqdv/Taeto0TX/Nn9sGrhf5XC1x3sA3CajwYqVAkpu+nlaqZe19rWcbAKDETVKwQ1pryPN54hXA/dSgwk5PaOpnXK67Qs+8vcsQ3/K+jryXzgU4hoAKB4gUUtX+Ha8WVHKvLbWwEc6Hmt4wlfY7XuZr3UhY65OcU+rHfLfebXryuQDRCKhwkPWH610fRj4Ez5W+v6X3ezkXogeTkZBZC58j5S/T0zKfcLymqfyeP/1cgGgEVDhQTy0Rz1cbrmvxtv7JpeC1WNey1oJY63g9JcjlAulXzgW4goAKJ3jCByx5rSboI8uLLte0v3b0eV4aKzfyMXxKoIanEVDhRSJ/kLdE/pDfs21R9qt2buRe6xkrd5HWIu4NbWkZdx3Do7+sAP0EVHiZJ35wRgzWvcex9zGykW15qlip/+rb9TzgIjcdGCOgQkHpxg7ebeR9LvWbvPtmuSOMPH0s99qbmr579uPN5wLcQUAF2GEdTNLpT3ZmzWjvo3bvNroNbz0X4A4CKsBOTw0g6yGk1kqPrM3NlxuGKi23Z7mI459u8eRth0gEVChojQ/5FCODjNcGaR9ZJn3tLeHjbXrfi9rNSr3TWvM4L4A1ARVerDdkl5pwR+/8zr32lqAPwHX+390bAJxnbxDcMuA6AOylBhU+rjUY+97y1sMRPbH2tPX8+TPXefR6DHcEPIWACh92dNgqlff0cHrVI2zP7Kv7tGP/BCNP2uo9/5/4dwJn0MQPH3F2X9CeG6aeVIM38qz1I/1+PwHlAXJPulreu9yYsL2e9ncCZ1GDCh/Qe3PU3tCaK2+a/v4Af3oNUWl80Fota88wSumQTE8+RuQf/wr0U4MKL1cb7imt8dn7/PQjy4uu1Pyfq3Ed6SpwVXcCtut50EBvObmxYgVaEFDh1dYffunQT73LpfO3BmFPrZ+u8/Ta0y2+9qz6L8s9Rao27/JlznkB/6WJH16sFAZbg6v3DMzeCppX9918Asfh3fbUfjs34G9qUAEySmHjiNouNWbvJmzCfgIqFHgUI+uQmnZR6OlfmnutNhRXbhm+wxcX+J95mqafCyG8w5M/4FyHeJLazYe5eXOvpw+zWP/u74Evm+dZH1R4Ex9qcL2R/til6f524W+a+KHgjL6HwDucdfe92lP4l4AKABucESSFU/iXgAoAQCgCKgAAoQioAACEIqACABCKgAoAQCgCKgAAoQioAACEIqACABCKgAoAQCgCKhSkT3TxhBcAuIaACgBAKAIqAAChCKhQMM9z9f8AwDkEVAAAQhFQAQAIRUAFACAUARUAgFAEVAAAQhFQAQAIRUAFACAUARUAgFAEVAAAQhFQAQAIRUCFgt/vV/0/AHAOARUAgFAEVAAAQhFQoWCe5+r/AYBzCKgAAIQioAIAEIqACgBAKAIqAAChCKgAAIQioAIAEIqACgBAKAIqdPr9fsZCBYALCKgAAIQioMIAtajvN8/znx8A7vHP3RsAUf1+v6HpvM8SUlvveS7MOk8AtlODCtBQq1Fdh9jlZz0dgHECKuygKfhb0ub/Ug2rkAqwjyZ+KJjnudlMOxJE1mWNBBfLxViup7x0uoAKsM08TdNPXyn4r56AyvvUQmV6PrTOEecQwLh5ntWgArQImQDXElABMnpDaamWVPM+wHZukgJYWd+J3zPvNP03jPYOTwVAnhpUgB2Wm6HSkCqcAmwnoALsJIwCHEsTPwAAoQioAACEIqACABCKgAoAQChukoICN74wTX8PIbXcsX/GuZEbN9U5CHyVgApQkI5navB9gGto4gfIyA22f2aN5vKAgGUdak+BL1ODCgVnNeXybOtzIm3+T6etX8vNC0CeGlSADUrN/7kaV10FAMYIqAAnKtW4AlCmiR/gIj1N+7qWAKhBBcgqNccfUQuqJhWgTkAFKFiH1OUnvcu+1r8095oaUoC2eZqmn4sl/JcgAQDXm+dZDSoAALEIqAAAhCKgAgAQioAKAEAoAioUuEEKAO4hoAIAEIqACgBAKAIqFHjaDwDcQ0AFACAUARUAgFAEVAAAQhFQAQAIRUAFACAUARUAgFAEVAAAQhFQAQAIRUAFACAUARUAgFAEVCj4/X53bwIAfJKACgBAKAIqAAChCKhQMM/z3ZsAAJ8koAIAEIqACgBAKAIqAAChCKgAAIQioAIAEIqACgBAKAIqAAChCKgAAIQioAIAEIqACgBAKAIqFPx+v7s3AQA+SUAFACAUARUAgFAEVCiY5/nuTQCATxJQAQAIRUAFACAUARUKfr+fZn4AuIGACgBAKP/cvQEQ2VKLakzU91tqy7e817maducMwHZqUKFBU/+3zPP856d3/mn69zxZftbTARgnoEIHIfWbWkG1VOsqpALsI6BCpyWkCh3fU3vfS035mvgBttMHFQasa8bWAWQktFruucvpjwxwjXmapp8LLvB1tZBauka2AqtACzBunmdN/AAl65ueSkrBVlcQgO0EVICV9G781rzT9N8wumfIKgA08QPsZhxUgOPM8+wmKYC9hFGAY2niBwAgFAEVAIBQBFQAAELRBxWgYn0D1PI0sbP6nKbrAvgqNagABevhopZwesW61v8H+CIBFSAjN5apWk2Aa2jiBxiwDqm5JvnSmKia7wH6qUEF2KDUJJ+rce1pvq+VA/A1AirAiUo1ril9UAH+RxM/wEXUigL0UYMKkFGqyTyiZlPtKEDdPE3Tz7d6gLw0TI7eJJWbXrrmupEK4N9roYAKAEAY8zxr4gcAIBYBFQCAUARUAABCEVABAAhFQAUAIBQBFQCAUARUAABCEVABAAhFQAUAIBQBFQCAUARUAABCEVABAAhFQAUAIBQBFQCAUARUAABCEVABAAhFQAUAIBQBFQCAUARUAABCEVABAAhFQAUAIBQBFQCAUARUAABCEVABAAhFQAUAIBQBFQCAUARUAABCEVABAAhFQAUAIBQBFQCAUARUAABCEVABAAhFQAUAIBQBFQCAUARUAABCEVABAAhFQAUAIBQBFQCAUARUAABCEVABAAhFQAUAIBQBFQCAUARUAABCEVABAAhFQAUAIBQBFQCAUARUAABCEVABAAhFQAUAIBQBFQCAUARUAABCEVABAAhFQAUAIBQBFQCAUARUAABCEVABAAhFQAUAIBQBFQCAUARUAABC+efuDbjKPM/V13+/30Vb8q9le65eL/BM62vY7/eb5nk+7fqRruvo+QFaPlWD+vv9/rp4pv8/WyskA+Ssv9Au4fRMe66LrnPAET4TUGsX3Du+8V8djoFnyrW2RLp2LDW5kbYJeL7PNPG35L71ly64ueas2vLr19L5WsuPrgv4hvXf/Mh14ujmeNce4AyfqUFtydVO5C7waW1GrXaj9Fp6QS/Nt2VdwLfsuSadcd0QWIEjCKiDruoDtiZ8AnuValyPcuZNW8D3aOLfYLkQH3WRX8oq3dnvog8c6ehrinAKHE0N6qAzax5aNxqoSYXvKTXHH3E9GClj/SW69rrrFHCEeZqm35e++fbcpNS6kaBnTNVaeT1K2zW6rcA7lK5d6WulQFu7pvSsq9TC46ZN4GjzPH8voEZUCq/eFyASTfnAFeZ51gc1itFaWoArCafAlQTUAHJdAHwQAJG4JgFXElCDcPEHAPiXu/gBAAhFQAUAIBQBFQCAUARUAABCEVABAAhFQAUAIBQBFQCAUARUAABCEVABAAhFQAUAIBQBFQCAUARUAABC+efuDQCAM83z/Of33+83zfM8/X6/rnmW6ev5c/OWpMul661tQ0urPHgyAXWnrReU0gWyZ9oed17Q0ov41u0ofRiUjivwXek1IXf9qM2TC6C5a83y+3r6erlaiC1tQ2+YhTfSxL/DcgFZfkYvGL0XrKMuRHde0NJjtXe/ljLS3wEWuZDXUwmQu5701pKWpreuUa5h8DcBdaPSRS39xrz85OwJabWy19PX/0a7AKa1Ben+pPuw/N5bU90qC/imnmtI6/p+pp7a02jXcziaJv6D5Zp5cv/fo1Z26ffeUHe09fpzfbmW9fbsT6+e4wH8T6mr0pagdFRXpVr3qT1/y6Pdstau6EY02hUA3kpAPUh60ev9tt3TH7V1UTzqYnX2RS/tl9XqF7Z1m84+TvAme79M94bYkXJbX1r3iN5XvfaFOvJ2w9EE1IOkF8+ejvktb22O3lrDCxyr1lWpdZd7a/7e9efKbG3vFdfG0j5d2dSfk65baOWtBNSNchfl0oWidTHL9V0tlTMyPZI9tSdbygC2G+mGs1VPmWlryxlN8iPX8nSZq6lR5UsE1B3Si1Tt4joaUreuN+3rGeUCltu/XP/U9XTgWr1/hyO1rnu6Ko30Hx+p8WzdAJVr/erdhtK8uddqnxG1LlHwBfM0TT8nPsD3tForWv1HczchtvqL9oTOVo3mm1pZ9oRveKt5ng0zBfBVuZq7kZrCWllLOelPqaXoiCbzu/uHjhJOoUwTP8CH9XSx6e2Gc1RXpWnaPhxUpK5NLT3b+IT9gDNo4v+Y9KK/5Yas9fK510qjF7Q+vJyHwDSdcxMW8Bya+D8mbXLb0hRWu5u2Ni29kWs93YcIcLSnNfcDfxNQP6I03mFt3q0X9y21pEIqsDjqeiCkwnMJqB93RjD0oQBE4XoEzySgftg8z39+cvZc2H0oAFG0Rg+oXQeBewioH1brT+qCDbxJbUitPf3ygXMYZoq/tJ4GM8IFH4hky9OsgHuoQf2Is8NirZsAQBS5L+BajCAe46B+TO2Z1LkxTnvHMW09y/qoQbgBjtLzSNVFz3Wq9mjYI1unWuu/Q+2zZU856/KMbfsd8zxr4v+a2h93z9imo8v3lgsQSSu8ji5fev2o0HVnDfDR4XtdQeKz4rs08QPASmnc6HUIPHMUlFrZ6+nrf6MFuTTcp/uT7sPye29Ndassnk8NKgCfVOuaVJp/mvbXrtbUyi793hvqjrZef+5R18t6e/anV8/x4B0EVAA+azTcjQxJ1dMf9aqRBc4Ob+l9C6W+vHu3yQgM3yGgAvBZPTWoafiq3Uy1Zb1vsrWGF1L6oALwSaWB+muD+ufKqMn1XV2vs1Uj+4QgO7KNtf0UZFlTgwrAJ7VGJanVrtbCbKuskXnX682F6AihLrd/uf6p6+nQYhxUAD6tdIMPcI95njXxA/BtIzc+AdcQUAEACEVABeCT1JhCXG6SAuAT0puK3MADcQmoALxe6Y53oRRi0sQPwKtFGY4J6CegAvBawik8k4AKwCsJp/BcAioAryOcwrMJqAC8inAKzyegAnCoeZ7//PTOP1JGrVzhFN7BMFMAHCYNiFsCY62MPeE0HfO0d1tby40un5ue2nsM4ekEVAAOkQtSaaDbMzD+Uk6pVrUVTmvhsBQWW8v1qIXa9XHJHSNPu+KrNPEDcKo0hC0/rfC1NPEvy5cC6Gg4zZXVWyPa2oaRQFkqK33aFXyRGlQATpHWlm4NcK0AujXEXb0c0E9ABeAUaZP1Ec3ld2t1Uag15wP9NPEDcIhcDWnPjUNPUutuMDJyAVCnBhWAw6QhNQ1yy2ut5v49N1P1OqqmM1eOWlTYR0AF4FA9N/+s/1+7u32k/Nr8W4a/Oru5XoiFsnmapp8/EACiOCu49dTstl5LX88tlxs3Nadn6K0rapIhmnmeBVQAAOKY59lNUgAAxPK5Pqi1R9atO+/3Lr91vtadnlfXavfsO8CTve1Rp1v3B57gUwE1DWF7Hll3xHylYHzVMCUuXsBXvO1Rp1v3B57i0038uTtKrwpsZzwVZY8r9x3gSm971OnW/YEn+VQN6iL3bOeeOzFLZa3nOaqpPHeR692G1vK1b+et5UfXBRDV2x51GnW7YItP1aCmzSG9g0mv/18rszZtz7bWtqG0nbXl09da+778vmVdAG+yfHbUPhNc/2C/z9Wgtp4NXZovqju2M/oxAThL6yYp4BifqkEdHfC49yaiXCf3XFlnPaf56JudWqMaLLWumpOAJzvqerxcg9c/d4RVAZk3+VRAnab+P+Cj/9DPCnVnBt7W9roYAk+QC4wjjzo9y9ayt+4PPMmnniSVu8uy1EQ+MpxUWn6pvNI25earPSqv1Ge0to29j96rlZHbrtFtBbjL2x51uvU1iG6ePer0MG/69jpyQxgAwJHmef7eTVJHe1MwXRutpQUAOIqAeoC3hdRck9Sb9g8AiE1A3emtwe2t+wUAxPe5u/gBAIhNQAUAIBQBFQCAUARUAABCEVABAAhFQAUAIBQBFQCAUARUAABCEVABAAhFQAUAIBQBFQCAUP65ewOeap7n/zyvPjdtpLy1I8uureuoMo/ejtFtXI5P7/ty5PE8o7zRda8ddQ6uy7tz/wD4HgF1h6M/tEtl1cLXqLSMu4JHbTv2bmNr/iOP51LeXY4O36X3AACupIl/hyXk5Mzz/OdnPS2dZ/l3T61Xup70tfW6ooaOWjBKj3Ntn3Pzjxg9nhGDXBruS+dhOq23prpVFgDspQb1BFtqALc0u/fWQm6pgTxabv0j+3xU7WrNluPZG+qOtl5/6cvHSC11j6POLwBoEVB3qvV7HCkjXbYUhmphYE/g2FPOVj1BMw2xvbWjPf1Rjz6etW050/pcSddXq2Xeup4jygKAGgH1JEffgHO0p9R6peErVys46q3N0VtreAEgGn1QD9Cq1Sv1Z6y9vkxfag3XP7X5e0QOp7n966ld7SnrrON5p5FtbJ1nABCFGtSDpH0Bc/0rS/OU5h9ZZ7pcrvz1tC3rO1LvtqevTdNUPG496zlimyINu5Tbv9z5tp4OANHN0zT9fHABABDBPM9qUAGeIK0NP7MWf2vNe/Th7IDn0AcVILh18Nszzm/vupb1rNcNcCU1qB+W67vY6vs5MpxW6QOup1zgX7layTND6ta/RUEWOJKA+lGl4Zq2NB2WBm+vrQfYp/R3Vav5HLlxbqS5Pr0JE2AvTfxM09T+ECp9ALUGb99aLtAnDZKlGtfavD3lA1xJQP2oO0Khpny4z2hLRu/fqr9r4AwC6octIXX0saxnPVteTQ1cY/2giiOk1xF/y8BeAurHjdwVPBpme51VLrxBqTn+iL+Z1lPu0vWX+rWmYVeNKrCXm6RoKt29v/dD6Kxy4W1yrR3pE8Nq/UvXQ0fl5s2tC+BOAupHXR0EBU/Yp/b3Uwqao+W0yut5tDDAETTxf9hSk1IaHir378i01rr3lgFcx5dM4ErzNE0/Fx0AACKY51kNKgAAsQioAACEIqACABCKgAoAQCgCKgAAoQioAACEIqACABCKgAoAQCgCKgAAoQioAACE8s/dGwAAV5jn+c/vv99vmud5Sh/1XZpnmb6ePzdvybJcugyQpwYV4OPmef7zk05vLbd12tZt2lPe7/f781MqtzRPLkwu09avLcumv/duA/AvARXgw/aGpp4QO1pubZv2hNO1XM1pa57W+ks1orkgC9QJqAAfVQplpdrFXI3mnprAWi1p7/bu0VNW7/EZdfS+wNvogwrAX1q1i0eEq54y036fRwa6PX1BS/1Xt6wbyFODCsA0Tf01miO1rutwOdo8PtLtYDT03dnsrg8qtAmoAEzT9N+beo4w2oy/1VmBr1SmgAnnElABPioXsnqarnPBLHcz0/pGp1at4RFhr1R+T5jcciz0IYXz6IMK8GG9wyn19NkcqVVslbm1j2ipf2hu21rz5MY8HQnwuX62tfUD/zNP0/TzRwJAFGfchAU8xzzPmvgBeB99ROHZBFQAQjmq5lNIhecSUAF4LSEVnklABeDVWqMHXDEMFjBGQAXg9WrDSBk4H+IRUAH4hC1PswLuYRxUAD7jqPFWgXMJqAB8VjqQfmlg/Z7wuiyfG4O1d9oed479etRDCFqPlvUl4jsEVABI5MLqSDhqzV8Ls1vc2X/26PC9LCeQfps+qACw0vOo1Nbd/3tuuqqVvZ4+8vjVq6XhPt2fdB+W33trqltl8XxqUAH4pDREtsJRqWbvyIBYK7v0e2vdZwS39TrXx7FVk1rah149x4N3EFAB+KzeGrv1/L21oz39UVvN/EeEriuC2zoopuus1TJvXc8RZRHbZwJq7x9I6Vvg1nn2zte6CJ7xR9mzfwBv0HOtTsNX7WaqLet9ky01vJDzmT6oaXNEesE5c31751tvb+7/R3jrxRKgpDRQf21Q/1wZNbm+q+t1tmpkn3BtHtnG2n4Ksqx9pgY1Z7kojH7Tu/KPqLaus7bDRQL4gtb1tVa7WguzrbJG5q319YwS6nL7l3ZhSKdDyzxN0+8rJ0ytb0zpjyid1jNPT9m513o7uo92GchdGHtqkFvLj64LICLdmiCWeZ6/08Tfo6c/amuekc7gZzXT1zqrt17rPQZb1gUQ0ciNT8A1Pt3E36vnDssIF7Y7tiXCfgMA76IGtaL3Ls3efkA947W1Bn9uObpPUq2GdPn/GTdtAZzNF2yI69M1qK1+R0vYa4XTI+0JemdcbEee7CGkApGl1yk38EBcn7lJqqdv6JYbhnr7LaXrqZWXs3W+3HbUbvzqUbs5rOemMoCr+RINzzHP83cCahRPu0ge+QQQgDs87boLXzfP87eb+K/05Atk6c5+gOiefO2FLxNQL/TEC2VtAGaAyJ54zQX+JaBe5MkXySdvO/BNwik8m2GmAHgV4RSeTw0qwMfVHtfcerRyro96z7St29Qqr7T+VG2e1mu5kVhKI8K0RkrpeXoffJGACvBhaaAbDZO9IXak3No2bXloSm79aZkjr+XKbq0vV166nJpf+B9N/AAflQtEpRq/0lPu9jzDfvTJeaM1p71GytwyBnXrUdmldcGXqUEF4C+tJvUjwlRPmWlz9xnhdEtZvbW0o+vUvA//I6ACME1TvR/mWqnWtRZsWwGuFPrScnqXzWnV1PbU5NaO0REhNf0dvkpABWCapvIjnfeI9GCPVs1wT0DcE0JHtg2+Th9UgI/K9R/tCV+lu+LX05dy0p9SYI0UZPfY0ycX+B81qAAflgaqWv/K2jy5+fast7e7wZm21pYKqbDfPE3TT9MCAFEc3YReCoulLg2tcVRrY56up+8ZaxW+bJ5nARWAWNwkBN82z7M+qADEIpwC+qBCp9YA5b2PfCwZaW70AQ7AmwmoDDnqOdvrZdfODGN7+niVHne45SaK2iMPW49VBIAv0MTPsKND03oImnQ9R90Nmw55s7fMnmF4Ss/orpW3tVwAeBMBlWGtsQzTZ2vnxllc/t1T81p6hvd6+lGPDrwjFGrKB+CrNPFzmC3P697S7F5bz5mPC9zyrOwznzojwALwVgIqm9SevT1SRrpsLlxueYZ3zZ5+tCPh96waV837ALydgMqhrhhce2+ZtSflHLH9R99Idna5ABCNPqhs1uqXWeofWnt9mX7GM7xbYS7Sc8IFTwC+zJOkGNKqxas99m+Z1pq/FM561lNaVy5gls77nq4Lpe0o7U/PtNo2bCkDAJ7Io06hQA0mANzDo06hwFijAHAfARUKhFQAuIeAChVCKgBcT0CFhp7RCkpPtQIAxgmo0KEUUtMhsYRUANhPQIVOPQHUnf8AsJ8nScGA0piltdcBgDECKuyUDqjfGmC/Zv1ggZ7Hmh49Xuud47+WHoawt5x1eca3BXgGARVOkgurI+GoNX8tzG5xZ//Zo8N366lkAMSmDyqcIBeM0j6srbv/99x0VSt7PX39b7Qgl4b7dH/SfVh+762pbpUFwH3UoMIOaYhshaNSzd6RAbFWdun31rrPCG7rda6PY6smtbQPvXqOBwD3ElBhp94au/X8vbWjPf1RW838R4SuK4LbOiim66zVMm9dzxFlAXAOARV26qlBTcNX7WaqLet9ky01vAC8i4AKO5San3O1mqVazp6xVXv6WY5Oj2RkG5+8n3ukX4TO3N+jRlQA2EpAhR1qH9yt/qnrpuzRkDoyb62vZ5RQl9u/tAtDOv1L0m4PV9aef/F4A/ebp2n6uQDBPqUbfGCv3pvHjlyf8xi40zzPalDhCO4E52qtB0Lkall7a6O/XmMN3M84qAAPVmr+T7t21ObtKR/gSgIq7ODDm6foHTViuclPzSlwJ0380Knn6VA+1HmC3vN0z9PMAPZQgwodWgPhq3HiLKXm+COCY8+jcJ3XwB3cxQ8NPqSJoDY2ac9NUrnprXF5nffAHeZ5FlChRjgFgGvN86yJH0qEUwC4h4AKGcIpANxHQIWEcAoA9zLM1Ea5ELMn2NRugNhbdm1ddwSxM55ksz4+tWVbx1E4BYD7Cag7HB1mamFtGY9w7/rSMq4OZD3r37ONtWVbw/IIpwAQgyb+HWqDWC9jCa5fL41juLfmNV1P+tp6XXcHsNb6ewbDr+3zSLkjrwMA11GDeoItNYBbmt1btYW533vLPVquljQ3vbV877FNyxdOAeA5BNSdSk3vIyGv1sS9/r3VzD8askplXRHWesNzGtx7H704Es6FUwCIRUA9yZGh54wazafUGqb9R3M1qADAu+iDeoBWrV6pf2jt9WX6+jnvrRrE3rB2ZzhtbWNu/1rN+ADAu6hBPcg6WKUhK22i751/ZJ3pcrny19PuGmqqZ19b85SOW/p6qXwAILZ5mqafD3He4ildFwCAvHmeNfEDfN3o0G25lpj0tda0Pe7s3tMztJ/j2LfuLUMGtsrJDa/IM2ni51XUnsKYvQ/v6B1j+KjWjbtDVc/Qfrn/j5Zdev2Nx7E0rdfWIRWJTQ0qwEcd8WCM3qHfSusfedDI3QGk9bS/dF7HsV8a7tP9ydWK9u5HT1nEowaV//yR9tykNDLua+kO/GgXSOBfR9UK1vTWRq5/H3ngyVF6HgTSWvZpx3GZ/2ilG4bT9fbWUvfoPTxjgQAADfdJREFUOR7EJKB+XO5iME3thwLklC4CuXUC8aRfTEcejNFqtj36QSNnlTGyntL+PP04HllOq/xcUK3VMm9dzxFlcS0Blb/01FDkLpAuAvB8ZzwY44tfSB3HfltreHk/fVA/bk+/py00q0AcRz4YI9fncqk9XP+UynlCABvpP+o4lo1sY20/fZa8mxpUqv2BWssceZcqcL2ePue5+XrK2rre9JoU5drRu83pa9PkOK7l9i/XP3U9ne8xUD9/aXUiL11USmWUpkW5UAIAsczzrAaVfj3Bs7X81mUBgO8QUD/uqpC4J9gCAN/iJin+GhQ5d/dp7t+RaQAAI/RBBQAgjHme1aACABCLgAoAQCgCKgAAoQioAACEIqACABCKgAoAQCgCKgAAoQioAACEIqACABCKgAoAQCgCKgAAoQioAACEIqACABCKgAoAQCgCKgAAoQioAACEIqACABCKgAoAQCgCKgAAoQioAACEIqACABCKgAoAQCgCKgAAofxz9wYA0DbP85/ff7/fNM/z9Pv9LllnbT3pdvXMl1r2p6cc4BsEVIDg0qBYC3tHrm+9zt7tKs2/DqHredbTzt4v4Dk08QMElgt1V9Qw/n6/y9YDkFKDCvBAuVrI9fRcbWRPU/ryek/zfrrcSNjsnT9XwyrUwvupQQV4sFLzf67GdaSrQGuedcBcfp/n+c9Pzza3aP6H7xJQAT6gVOO6RWn5ZR2tGs49NaBqT+EbNPEDfMyRIW9dczpStqAJ1KhBBQis1NR+RJP3UTWpadjUHA/sNU/T9PNNFiC2NPSN3iSVm1669o/Os8xXq0Wtbf/I9l4x/itwr3meBVQAAOKY51kTPwAAsQioAACEIqACABCKgAoAQCgCKgAAoQioAACEIqACABCKgAoAQCgCKgAAoQioAACEIqACABCKgAoAQCgCKgAAoQioAB83z/Ofn975R8roLfcMtXWXtrm1vb37OLLfkY9fbbu2nDdnHL+R9d9hfaz2bEdazrq8O/fvDP/cvQEA3Gee5+n3+xX/v7eMu0NB7bU9+92af3m9p9zIx6+2XVGOX+/67pLbhz37VXoP3kYNKsBH5T7gllCwnmdrrc+dH6C1dffs93re3P6X5u/dtp5jGi2A1ILR6Hlz1vHL1ShGO47TNP0n3Kf7k6sV7d2PnrKeQA0qAH/ZWku2fAAu89QC4tGOCCCtWq4jgk6uzPT31vHLLXuU3DEovVZa9ozjViqrVKu7/r031B1tvf70vV2vt7eWukfP8XgKARWAaZr+G0ZGa7l6PwzP/qDc0ty8GNnuUhN0Go5q25MLL73bf0Xg6AmaW8+bo47fEc4+lmmXjdKXlL3bdPZxupKACsA0Tf/9EK3V9kU30jR6Rn/PJx2rvc44b956/LbW8H6RPqgAH5Wr6eqpJYtuqcUrBYCR/U7nya0rF4bTn9Lxe9JxXRx53nzh+I1sY20/vxZk1aACfFj64V/qg9hqth3pqxhBa79758nNN7re9KaWKMevtv9HnTe984xuU6trwJVy+5frn7qezjTN0zT9HBAAtooSBJ7K8YO/zfOsiR8AgFgEVAB2Ufu3j+MH/6UPKgC7lG4eqs1fusu71newd5ij2na15oscFnuOU2me1vBGrX6gZ41rCiUCKgC75MJS713dRwxJVAu1pUHLW9sZTc9x6gn+a7nj1nO84Aqa+AG4RS4clsJiWhPYo3fQ8uihq+c49R7L3lrS0vQnhHneQUAF4BKRnpC0Xtdo8I1iy7F86r7yPZr4AThEa5zUnkDVOzbp0SE20riZPfb0m33avvJNAioAhyg1O4+EodZNUvxLyOTtBFQATpe7OWpk2Z4+l/xX7eYxgZ/I9EEF4FTpc9XX084MSXtDcBRbHxfa2qeo+wvT5FGnAOxUCk+tO/JLy7fGKO0dv7M0f63syGrHKTdPz772jKXa+xocZZ5nARUAgDjmedbEDwBALAIqAAChCKgAAIQioAIAEIqACgBAKAIqAAChCKgAAIQioAIAEIqACgBAKAIqAAChCKgAAIQioAIAEIqACgBAKAIqAAChCKgAAIQioAIAEIqACgBAKAIqAAChCKgAAIQioAIAEIqACgBAKAIqAAChCKgAAIQioAIAEIqACgBAKAIqAAChCKgAAIQioAIAEIqACgBAKP/cvQEAtM3z/Of33+83zfM8/X6/U9ezXh/AlQRUgOCW0LgExVyIBHgTTfwAgaXhNP39aL/f78/P2esCKFGDCvBA6+CYNv+n09av5eYFiEYNKsCDlZr/czWuugoATyGgAnxAqcYVICJN/AAf09O0f9YoAQA91KACBFZqjj+iFlRNKhDVPE3Tz7dkgNjSMDl6k1Rueu3arwYVuMs8zwIqAABxzPOsiR8AgFgEVAAAQhFQAQAIRUAFACAUARUAgFAEVAAAQhFQAQAIRUAFACAUARUAgFAEVAAAQhFQAT5unuc/P73zr//NvdaatsfR5Y2uu3SsHMexdY8er55y1uXduX/s98/dGwDAfeZ5nn6/X/H/o8uXXh8tt1beXWrHynEcW3e6D3v2q/Qe8GxqUAE+KveBvoSg9Ty1Wq50/tH1t2ojl99L23unWjByHMek4T7dn1ytaO9+9JRFPGpQAfjLUbWCNb21kevfW+s+I3DkavpKr5WWdRz/Xuc6jLdqUmu11D16jgcxCagATNP03/DVW6tXanpOQ1EtFBwRFq4IHD1B03HsX0cuqNZqmbeu54iyuJaACsA0Tf8NDbnarFFfbEZ1HPttqeHlG/RBBfioXM1eT61gT1lLOelPqZwnBzDHcczINtb2U5B9NzWoAB+Whp1Sn8ueZuqRG31q6037KEYJI73bnL42TY7jWm7/0i4M6XS+Z56m6ecEAAAggnmeNfEDABCLgAoAQCgCKgAAoQioAACEIqACABCKgAoAQCgCKgAAoQioAACEIqACABCKgAoAQCgCKgAAoQioAACEIqACABCKgAoAQCgCKgAAoQioAACEIqACABCKgAoAQCgCKgAAoQioAACEIqACABCKgAoAQCgCKgAAoQioAACE8s/dGwBA2zzPf37//X7TPM/T7/e7ZF0AV1ODChDcEhh/v9+fcHrFutb/B7iSgAoQWBoY098B3kgTP8ADrUNqrkk+V/OZ1r4KukBUalABHqzUJJ+rce1pvq+VA3AVARXgA0o1ril9UIEINPEDfIxaUSA6NagAgZVqMo+o2VQ7CkQ1T9P0820aILY0TI7eJJWbXrr2u5EKuNM8zwIqAABxzPOsiR8AgFgEVAAAQhFQAQAIRUAFACAUARUAgFAEVAAAQhFQAQAIRUAFACAUARUAgFAEVAAAQhFQAQAIRUAFACAUARUAgFAEVAAAQvnn7g0A4F7zPP/5/ff7dc3fM9/W+Y9U27et+53bn95pW0Q5ftPUd5x6ylmXd+f+EZeACvBhaTg4OiyUgskVavu2d79b89fC7IhIx680rVfp2EOOJn6Aj8oFhSVUredZflplLfOs/70ziJTWfcR+p/OPyJUd8fjlpKE+tx/rf5ffe2uoW2XxHWpQAfjLaC1jqWayVcN4tFogbW3P+vUza5VzZZfW3RvqjrZef+nYjdRO9ygtHzGkcw0BFYBpmv7bJ3NPLWHLlaGjFXa27ndPf9RWM//eY3z2cVwfu3R9tdrlres5oizeQUAFYJqm/4aRUm3f25yx3287VltreGErfVABPipXe9dTy/gUI/1Ht+53ru/qUgu7/imVE/m4jmxbbf8EWbZQgwrwYWl4Kg3FVAtZaV/FKKGktm9H7HeprC3b9ITjt0zLvRZhe3mXeZqmnxMLAIAI5nnWxA8AQCwCKgAAoQioAACEIqACABCKgAoAQCgCKgAAoQioAACEIqACABCKgAoAQCgCKgAAoQioAACEIqACABCKgAoAQCgCKgAAoQioAACE8s8Rhczz/Of33+/XnN5apnfe3nmWMnvm2bMNAADstzugpmFuHQZLwTMXAJfpveWfMc+ebQAA4Bi3NfHngmAu9O0NgkuYrJWzDpyCJwDAvW4JqEtgzIXUreUtZfXUbo7WgI6WDwDAdrfeJHVGSO0Jp2eWDwDAPo+6i78WEHM3QuVsrb3tLR8AgH0eE1B7wuk0HVsre1X5AAD8z60BtbfJPB0B4MjyNdsDAMSye5ip0viipek9Y6PmAmktmLbGOM0t3xpPtVZrKtACAJxnnqbpJ3ABABDBPM/P6YMKAMA3HBZQa03wrdeWn9q0vdtWKmvPOka288j9OUq07QEAmKaDAmrrRqPane+lJzi1nv40orVte8vtKePMbhR7xnYFAIgmXBO/u+oBAL5t9138uUBZu6u/Fj5bY52uy1v/P10unbe0jlKZpfWMKi2bm95ad/qggNwoB7370bufRi4AAO5weA3qEpRGA03PQPylgLaenps3LacUxtLtrpXVuz/psrnp62mtfSzNk87bKqu1n1vfRwCAvXbXoNaMhJtaDWtPH9a1kXnT5dahbM9To0rLbgl8Rz7FqlVDnU4TUgGAq50aUEeVQurok6T2hMBS14GtNahblr2yzEXuJrX1eoRUAOAqp94ktSVEHfms+9HHoi7rv3K90aRP7hJMAYCrHfIkqZ6blErN972PQ+191GntRqL09Vp5ue1rvdba5tojU7ceh579zU0r/b9WBgDA2eZ5Piegbp0HAIBvO+xRp61aSeEUAIBeh/VBrQVQ4fT/t3cHNQAAIAzEhn/TWOC5hFbFJXsMAICruicpAAB+E6gAAFSZJPZ3AABqLLBgqVxLI2hvAAAAAElFTkSuQmCC')
