# Supplementary material for: Identification and functional analysis of non-coding regulatory small RNA FenSr3 in Bacillus amyloliquefaciens LPB-18
Source: PeerJ. 2023 May 15;11:e15236. doi: 10.7717/peerj.15236 (PMC10194069; doi:10.7717/peerj.15236)
Supplement: Supplemental Information 4 [file peerj-11-15236-s004.zip › KO/CK-vs-T1_map/map00513.js]

getPicJson('data:image/png;base64,iVBORw0KGgoAAAANSUhEUgAAA2EAAAfzCAYAAADK7SBkAAAACXBIWXMAAAsTAAALEwEAmpwYAAAgAElEQVR4nOzd7bKrKLcGUH2r7/+Wc370sZtmg+LXFHSMqlV7r8SlSEzCI4jzNE2/CQAAgBB/TdM0/X5yGAAAwN3meZ7+93QhAAAAvkQIAwAACCSEAQAABBLCAAAAAglhAAAAgYQwAACAQEIYAABAICEMAAAgkBAGAAAQSAgDAAAIJIQBAAAEEsIAAAACCWEAAACBhDAAAIBAQhgAAEAgIQwAACCQEAYAABBICAMAAAgkhAEAAAQSwgAAAAIJYQAAAIGEMAAAgEBCGAAAQCAhDAAAIJAQBgAAEEgIAwAACCSEAQAABBLCAAAAAglhAAAAgYQwAACAQEIYAABAICEMAAAgkBAGAAAQSAgDAAAIJIQBAAAEEsIAAAACCWEAAACBhDAAAIBAQhgAAEAgIQwAACCQEAYAABBICAMAAAgkhAEAAAT66+kCbJnn+ekiALze7/d7uggA8Bl6wgAAAAJ13xO2cJYW4HpGGwBAPD1hAAAAgYQwAACAQEIYAABAICEMAAAgkBAGAAAQSAgDAAAIJIQBAAAEGuY+YTXpPW7Se4mVHp/n+Y/7jdXukbO23NY6tsqxVr70sVJ5a9bu9VNb/9bf7Vl2bd/27EdpHWvrXyvH1rpLy669zlvLpvu5tZ6W179lO/k6a8fmlfta+5uj75Ha32/VZ0uZauutyZ9vPe5qZThyjFzx/gEA+jZ8CKs1UlobL7Xl8sdal8sfay1fvsyRG6iW1rXVoNsqR/rYWh2U9v3ofhyt0z2N5LXw3XLcbO3n1npaXouW7Wy5Yl9by3b0PVL7fWv7a6Gm5W/z7aaB9ch7Ni/DkX264v0DAPTvM8MRl8bNlY2aWgP2iu3sPfO91thfc8VZ9rW/P9IDdrROz/a27fm7UgP9rK0G+dp2to7vpxrzR1/P1h7NI0H86HulxZXvhaN/AwD07xUhrNSge8MQnjvKf2UQPTI86w5H9+fqUH4kOJ/p8YzY1pNqPVFbf/PEft75Xhj9cwwA+NPwwxFbHBnKFt3wSRuPUds+GlRbr6npNXylernm5kwZWo7vref2bOsOe4+bvUM9j2jZ16vfC098DgAA8T4RwlqsXefxRBnS3+/Yztp+bgXSlmtw0ufv3I+1cuxZz5XhZM96okPg2e21XO91VMtx01r+K+q19Le198aV74Wo9w8A8JzXhLC00XXFpA1PNnyeDoR7ztq3PH/3flx1Lc/WcbN1vc+Tx82eIPp0WbdcddxE7ucd74WnPwcAgPu8JoTV1BowvTVseivPUSPvR+l6ojv25Ypet60G+tY2ertG7K7j5sn9PLJPI79/AIB2r5iYY3HVme/WhlttudpU2mvLLI+NKp+a+6jWOr1L63CxK2dW3LOdO4b/3WnP63nn9WaRzr4XRv4cAADazNM0/Xo+87r3uoi8l2CR/v3W9Rulba8NS2vtPdlax9Z2WrT8fUu9tFwPk8p7Zq7cj73l3LPuM72krWXM7d2Xva9X6/G9LHtkX/eUp/T3R4//M8du61DTvfWaa30vlB6/6v2zh2vPACDWPM/vC2EAtPMZCwCx5nl+13BEAACA3glhAAAAgYQwAACAQEIYAABAoGHuE2baZgAA4A30hAEAAATqvifMtMkAAMCb6AkDAAAIJIQBAAAEEsIAAAACCWEAAACBhDAAAIBAQhgAAEAgIQwAACCQEAYAABBICAMAAAgkhAEAAAQSwgAAAAIJYQAAAIGEMAAAgEBCGAAAQCAhDAAAIJAQBgAAEEgIAwAACCSEAQAABBLCAAAAAglhAAAAgYQwAACAQEIYAABAICEMAAAgkBAGAAAQSAgDAAAIJIQBAAAEEsIAAAACCWEAAACBhDAAAIBAQhgAAEAgIQwAACCQEAYAABBICAMAAAj011Mbnuf5P7//fr/Vx36/X9O61pbjuNJrkz9+dd3P8+z1BADgdR7rCUsb18v/S4/tXdfX5OHorm38fr9iPZdeuyu2t6wzYv8AACBS98MRa41/YvQQgnooAwAAXOWx4YgtSkPdSg3yNKRtDV+s/X3p7/Zuv7Vse7dT2pf0+ZahnXvKkz+f91DO8/xP71g6ZHDP/pUez/dpCeDp9gAAYHRd9IQtjezadUfpcvnj+TJrgaj2t6UgkW9rbdstz9XWtxb+WsPd1lDBPeU5qnX/1vb76HBUAAAYSRc9YbXekSddFU5alXp6oq732mutd6plAo98eYELAIAv6aInrNVaz1NNrZetRURAWAugSw9XaxlKPXstf3PldXel9ZXK02PwBgCACEOFsPQ6obtDxpM9YE+U5ept5MMOS8/rAQMA4IvmaZp+TzSG90wmsSb/u9Lvte3mE3Ksradl20fKtXcyi7V9SR+vDQM8so0jQw739HS1TNYhsAEA8AbzPD8Xwo5omWzj6/LQdEWIebLXSo8ZAABvMs/zWMMRp+m/wws1zv9155DFp26aLIABAPBGQ/WETdP68Lov27rPWf4cAAAQb7jhiAAAACMbcjgiAADAyIQwAACAQEIYAABAICEMAAAgkBAGAAAQSAgDAAAIJIQBAAAEEsIAAAACCWEAAACBhDAAAIBAQhgAAEAgIQwAACCQEAYAABBICAMAAAgkhAEAAAT66+kC5OZ5froInPT7/Z4uAgAAdKuLEJYGLw348Xk9AQCg7vEQNs+zhvrLpK+n1xcAAP7rsRC29JZooL/b7/fzWgMAQOLRnjCN8m9IgxhjX/c4wntW/QIAvXskhBmi9j1LEPO6/23Eehgp3Khf3mTkY2PE9yJAhPAQpiH+XYIYwDEjfm6OHB4B7uY+YQAAAIGEMD5lnmdnZwEAeFTocMQ9Q9FKM+q13n8qXy7dbvRMfVvbe2p43hX1MOrQwr0zNpZC2137vXWM154vvRZ73kNXv5ZHjq/Ieq5ts1aHy3O15aPqtWRvXT9Rz28wyjH9Buoa+ILH7xNWU2vwbDVq8udr64iytb3IL4m0bq6oh5G/4LYaz4takLmrcd36urRsu/U9dOf7Ye+Jk6h6XtZfCl3psVGqp1IdRtdrSUtdP1HPb9PjMb335E3LCZonT+Jsba+2nOMaGEn3wxH3NGRKH7g+gPvS23T1v9/vn598qGLtbGwpwN1Rrnz9tQbF8nitPFvljOwVLpXliXqu1WV6HJz9LHnys6dU108ez2/VyzHdeqylJ+G2nmtZZprijpte6hrgKt32hC2umFFv66xwup2139O/Kf3e0kvXsq68zHvKmT+er3vr7H+pXGtlaO1Rym0NHdnzxXl1gyDvMaxtc5Qv9yveQ1cqHV+j1HMvddgqr+tR6nk0vRzTtR7Z2jZbPhe2lok+dnqpa4Czug9h03SuEbkWDvL1pr9vBZjl//mZ863eitLf5s+nv5fKsVbuZbn872tly5crlXOtDKV9a7H1Wh5t7LY0KGqPnT2+rlZ7XVqW3/PcHlfu757y9NiQuquH7g6t6404+fHmvxvtmG75XDj72XHnMT3aSRGA1BAh7Iw9XyBrDdh0XbXtbJXjqDRIrT1/ZHu1wHi0DKN8Ke7tuavpJbhFNeiuaGAeqbM9f/NUXVyx3auPp71B4q6TH2/4u1GO6StP3uxZZu1v97q6rgF6NEwIK30JXtGQPhrSoht6pWFFd50JrAW6Wo/R1vO92Xu2ujWoPqFleOni6aE5a3Xeez0vRjn7vueEzfI4+73hmB6FugbepvuJOVKlxn/a+3JXI/PJD/Ing0063HCtDKOEr2ma/nO8tCw7TX++/pH7e3XYjn6N8vdobZlpiq3n2mdFaahw/lyvtuq6h+P5DXo9ps9o+e584iTOG+saYDFP0/SL+pA6Ol4+H1KztY78w7g2JGdrvaUP8a1hErUP/tJ288dalsmVriWrlaf0/63lWsqe18Ga3huyJaV9PbMPa3VQq+vWem95XbaOmSPlvsJV9Xzmupwj79s9j11V7jOuPp6pizymS+/rPb8fXWatfJGf945rYCTzPMeGsGWjPX4w9lquLaOVe7Ty3mHUOhil3KOUMzdqubnf1rGx5+RN7YTf1t/UyrJ2ssExDVA2z/M414TdadQvilHLDTzP58d7lF7H9LHSUP6t9bQss7YcAOs+HcJGHTM+arkBAIAHQtjVEw2cLcuIRi13L697D8zadS/1CwD07JGesJ6CGDG83v9SD/dSv7yREwsA7/LocEQN82/wOgMc5/MT4H0eu09Y7V48vIsABgAA//X4xBy1IKbhPqat+y4BAMDXPR7Cpql+E2LGI3QBAMC6LkJYicY8AADwRo9dEwYAAPBFQhgAAEAgIQwAACCQEAYAABBICAMAAAgkhAEAAAQSwgAAAAIJYQAAAIGEMAAAgEBCGAAAQCAhDAAAIJAQBgAAEEgIAwAACCSEAQAABPrr6QIAjG6e56eLcMio5f79fk8XAQBOEcIALjBaMJjnebgyT9O4wREAUoYjAgAABBLCAAAAAglhAAAAgVwTBnCT9Pql0vVX+fPL7+myR5Zp2faectfWv7ZPW+VbWwcAvJ2eMICbtAaMZbnS8vlzLcss4Wb52TuZRW2bLfvTUr6ljADwVUIYwM1KQWitF6gloDwZYpayr5Vhq3x6wAD4MiEMoDMtvVdHergi9V4+AHiSEAYQIA0lLddCPR3EWsq7tX1BDADKTMwB8DIR4Ue4AoDjhDCATp3pDduaxfCo0vrWtqE3DAD+ZDgiQJAlkOwJRUdnJJym8wHsSHlr6wEA/iWEAdwkvaaq5fmt5fcsc8c9uErbPrIPe5YDgDeap2n6OUsJcNyINx0esczTNG65AWAxz7OeMAAAgEhCGAAAQCCzIwJcYMRrm0YsMwC8gRAGcNKI1yi5tgoAnmM4IgAAQCAhDAAAIJAQBgAAEEgIAwAACCSEAQAABBLCAAAAAglhAAAAgYQwAACAQEIYAABAoL+eLgAA95vnefWx3+8XWRwA+DQ9YQAAAIGEMIAPWOvp0gsGALGEMAAAgEBCGAAAQCAhDOAjSsMODUUEgHhCGAAAQCAhDOBD0p4vvWAA8AwhDAAAIJAQBvAxesAA4Fl/PV0AAOLM8/zH/4UyAIilJwzgI9LQtfykjwMAMYQwgA+o9XoJYgAQTwgD+IjasEPDEQEglhAGAAAQSAgDAAAIJIQBfETtui/XgwFALCEM4ANqE3CYph4A4rlPGMBH/H6/aZ7nP4KYAAYAsYQwgA8RuADgeYYjAnyQ68AA4DlCGAAAQCAhDAAAIJAQBgAAEEgIAwAACCSEAQAABDJFPUCn7p7B0AyJfzKFPwARhDCAjo0YCuZ5HrbcABDBcEQAAIBAQhgAAEAgIQwAACCQa8IABpFes1S65ip/fvk9XfbIMunj+Xa3ytRrudceB4C76QkDGERrYFiWKy2fP9eyzDSVJ61YQszyU5vYordyrz0OABGEMIDBlALPWq9OS+DYWuaKHqOeyq0HDIAnCWEAL7fWS7VnmWijlhsAtrgmDHi9NzbSl/CR/tu6/Jllzhq13ABwJSEM+IQRG+hvDI8AgOGIAJ8x6vC+UcsNADVCGMCgjgzDa1n27l7DUcsNAFcRwgAGsfT0bE27Xvv3yDrXllvC1PKzNcthL+Xe8/cAcId5mqafs4fAm231ujx5M+G1bY862YRyA0DdPM96wgCeuplw682OAYB3EcIA/t8TNxMGAL7HFPUAB0Xcw2rUEDdquQEgghAGkOjtZsIjXqM06rVVgiMAUYQwgIe4DgwAvsk1YQAnnbmZ8DIpx/J/AOD9hDCATPTNhEcdvgcAHGM4IvB56Y171+4Tll4rtrZ8yzrTZa4IYFtlb7mnWerOe5btuV9aXrbW+7jl6xByAeiJEAZ83to9vUrP1xr0a3+zZ5krlUJWHlS2gsvV162VttcanraWKd1iAAB6YzgiwODyHrraMkc90YtU673a6olsDcwA8CQhDOADvjQTo+AFQO8MRwQ+4QsBZGtCka3na9dl3eULrwkAlAhhwOuN2jOyJ6RcEWii66l0vRcAfIEQBjCwlskrUl8Ylmg2RAB655owgI8ZIaDUwmJpVsfa8wDQKyEMYFDpLIG1x0rLtKxnz/N7tZR7mv4NWelPafbDteevLjsAXGGepunnrCFAf0bt1VFuAKib51lPGAAAQCQhDAAAIJDZEQE6Nuq1TKOWGwAiCGEAnbrz+iTXPwHAcwxHBAAACCSEAQAABBLCAAAAAglhAAAAgYQwAACAQEIYAABAICEMAAAgkBAGAAAQSAgDAAAI9NfTBQDgfvM8rz72+/0iiwMAn6YnDAAAIJAQBvABaz1desEAIJYQBgAAEEgIAwAACGRiDoCP+P1+f0zQcXQoYmmij1GMNvxSXQO8jxAGwCEjNrBHDTTqOtbIZXesxBqxvumDEAbwIWlvmMYD1I34/hBmYo1c3zzPNWEAAACBhDCAjxnxjDMAvInhiAAfkg6fuXpYYrru0jrz50vbP7JMy7bPOlJXpaFKV5btyfpu2f5RPdb1Wx39DFDfxzi2SQlhAB9Ra2DP83zJl3pp9sXacrXll8f2LJOX/6r9KWkNHnfX9bLuJ+p7mu6t43QbaRm2lruzrveU6+7wmz4XdQJla9tvru879qvXY5tYhiMCfECt0VbqSTqr1JBfazS0bHttmacaI0tjqPT4NMXU9bLeyPres8xVeqnr0ra2listnz/XssxieW3vPNFQq7ev1XfEMd7TsU0sIQzgI2qNmafPqLb06LT2+jyh1Ijqta6XMpyt7yUERL8mPdX1E+E3sgekFg6+VN+R79eejm1iGI4IwDRN9/SGlYaybS1/ZpkWdwWHPWW7qzcsur63lnljXR91tj7T13dZtuTq/d37nntLfbd6ur4ZlxAGwDRN5y8W70FrADmy3ivX94a6bjFaXbeUIV93ZPhduxYy/ftWdwzzfVN9t5apVY/DqnmO4YgAH7F1ncfTzg6Tiz6DvHZdTu91PU1jDQMdva6vEnF8b11v9qX6juDY/i4hDOADahdzbw1tOrvNvcGoZdmWHoK7LA2mrTPrpXLcWdfLeqPqe3Fn8O25rs/oMfy21PWy3DSp77PeemyzjxAG8BHpl3p6EfhVX+bL+rbO3tb+PbLOfJm7GlItDdR8+bRMdzScnqzv5eeu8N5bXW9tPzr8XmVvXS9/M03q+4jRjm3uNU/T9PNiArDHqBePj1juEcs8TeOWe5raZ90rXZ+VP19afutvauWoLddS7p6pb75mnmcTcwAAtNqaDCN/vtZIX/ubvet6M/XNWxmOCAAAEEhPGACHmKErjroGeBchDIDdDNOJo66fIfjGUt98jRAGAJAQfGOpb77INWEAAACBhDAAAIBAQhgAAEAgIQwAACCQEAYAABBICAMAAAgkhAEAAAQSwgAAAAIJYQAAAIGEMAAAgEBCGAAAQCAhDAAAIJAQBgAAEEgIAwAACCSEAQAABBLCAAAAAglhAAAAgYQwAACAQEIYAABAICFscPM873r87u1GmOf5n5+t8txVzif3HwCAsQlhL5AHgrcHsN/v98/PWhATwAAA6NFfTxeA+6Wh4ff7/fFY+njp75awk//bg1K5a/bWwwj7DwDAeISwF1gLCcvvi/T32uP577W/KbkjnOTbLIWp5f9X1cPR/QcAgC1C2MtF99pEhJS18Lj2N1H10FomAAC+SQh7uVIP0BdF1kPekwYAACkTc7xES8P/CwGsl3pw3RgAADV6wj4gn2CiRbpsTz07+T4cmZijpR6u2P/StWVHyg0AwLvM0zT9NAjhPqXJPgAA+KZ5ng1HhLsZmggAQEoIgwB6wAAAWAhhEEiPGAAAQhgEWhuaOM/zPz8AALyXEAbBSkFsmbRj+RHEAADeSwiDB2wFLdeQAQC8l/uEwUPyoOU+YgAA3yCEQSfS4OWeYgAA72U4InRsbRKPyO0BAHAdIQw6V5rEI2I7AADcw3BE6EA+UceeoYilv8sDVT7UMd1m/i8AAPcSwiBQGoByteC1Fpbya8fS30uPp8/XlgUA4F5CGATZCjpHesIie69MFgIAcA0hDDqw1qO19+/ukvekAQBwjIk5oANbwaYlAEX0iLluDADgPCEMBjfPc3MP1RKizkzEIYgBAJwzT9P0M7wI+jHKkL9RygkA0JN5nvWEwRPWbsI8SrDRIwYAcIwQBsFqQWukALYQxAAA9hPCINBaAFv+XX5GIYgBAOxjinoIstbTNVoPWM709QAA7fSEQYAvBBQ9YgAAbYQwuNkXAthCENtnbYKWJ7YboTTkNroeejhG1QPAtwlhcKMvBbDF1/b3rLwh/PYA9vv9/vlZCyBvDh7qAYDhQ5gzyevlefMXeO/18MUAVjLiZCM9qR3nW/WaPpf+++QxeWbbe+uhx/1fqAcAXjExR/6F8vYAlu/r8ntUPfTQmO69HjRy/rb2OvG3dFKT9N9pWq+/tXqtvR+26v6O98rabKDpc1fWw9H9T8t2pT3HfA/14H0KcL9XhLAt6Zdq+oWU2moo1L4Uo509g5qvZ60eetz/Rc/1oAFTp172iX6vRb0+tRMma8tH1UP0Mbrn8yKqHsx2CnC/V4QwZ5L/Xe7pM6hp2a40yplkDZc/lUIvbaJ7+Xv11nrY+3kRWQ+CGMC9XhHC1jiT/O/yziTfXw8aLH/aCrepuxp9vTcmWxq8bwgeW/v4lXqYpvW66KUeBDGA+7w+hL31DOpeb62Hns8ks66Ha/dGkA+HbZEu21NDOt+Hve/d0jq2ttPT/i/SnvlFa/mi66HH+gN4g9eEsF7OHN7NmeR/jXAmmePedA1jTT6cOP9/fvxuPd6y7tryUfaU9Uw99Lr/a9vvtR4EMYDrvSaErXEm+W/OJP/3b99QD71bO16fvHYP2MfnH8C15mmafj5UgUil8FUKU6lSI3ArhOXLAed4LwGcN8/zN3rCgOcc7a107R70R48YwDX+93QBgPdaGmvLT0vvVmkdEQQ9aNPzdZYAoxDCgNucOVs+z/PuWzCcmYhDwxLaeb8AnOOaMCDMCMOYRigj9MZN2QHazfOsJwyIMUq4cYYf9tkadgzAn4Qw4HajBLCFhiQcN9J7HeApQhhwq9EC2EIQg3bLNZneMwBthDDgNunNl0dsoAli0GZtOGLtPXTXe8t7FhiB+4QBtxmxByznvkhwXtS9/wQwYBR6wgA26BGDe5V6y9PHSr1raU/78q+TJcAo9IQBl3lzI0iPGJTlJylK75H0/ZPfz6/US7b8Xno8fb62LEDvhDDgEl8IKIIYlJ15T+hpBr5ICANO+1IwEcTgT2du1hx1vRhAT1wTBpzyxUDizD38q/VmzS0nMLyvgK8QwoDDvhjAFl/db8hd8V5YJtpoWdcS5vJrywBGMk/T9NOYAPb6cgAD/rSEIZ8LAOvmeXZNGLCfAPanM9fEwBuUZiwEoMxwRGAXDaw/tV4TAzzLexPohRDWqdoXxV1fID18MdVu1llb9q4yPGWE/RfA2qgjvqSH749WTpIAvTAcsWNR0/b28IW0drPOL9TDCPsvgK0zHJGvarlZc0/cZgLogRA2sNKXXt6QLjXe0y+gXmaXOvNl+IZ66H3/NVi2lUJ0rd7uqk+vE1HyY220404QA54mhHVsrZG81nOy1RisLVtzRzCpbbc0u1YP9RBZB6Xlnt5/DZXjeunJhKu8JbwIYsCThLBBRfbaRH5B7Z1dK6oeIutgT6Ogh15MznlDTy7f8bbQIogBTxHCBhV1dr13b6uHvY2Bt+3/qNauiemhJxOu8NawIogBTxDCOtfy5fCGhvfWPn6hHtb27wv7P7ojDbjo3isNTY56+7EjiAHRhLCB5cOS1qTL9Phlc2Z2rTfUQ9ozsmgt1xv2/w2OvnaRPZlec474yjHj/QFEmqdp+vnAATiuNqywNnyw9vw0lRuCW+urlaO1vFDzxWPli/sMxJrn2c2aAc4602Cb53n3RDRnJ+IwiQctvhpGvD+ACHrCAC42SuN1lHISz7GhDoD76AkDuNhIDTdn/PtSey2i7y030jF8J+8P4E5CGMBFRmy8amj2JX8tBLBneX8AdxHCAC4wcuNVQ3McyzWB6euVPlYKcfnsq1u3w+C/vD+AOwhhACeljdtSQ3gEGpp9aLmZ9/KT3xYhfzxd3s29z/H+AK7mPmEAJ72lUes+SX0TBJ7l/QFcSU8YAP/Q0O9X3hNGPO8P4CpCGMBOb2+EaWg+q6XHxevzHO8P4ApCGMAOXxmOpKHZpydu7s2f1Cdwlps1AzT6SgBLfXGfoZX3B3CEmzUDNPpqY8sZf6j74mcCcA0hDGDDVwPYQhCDNiPfpgKIJYQBrPh6AFsIYrBu7T5uADkhDKBCAPsvDUto57MDWCOEARQIYGWCGNQZjgi0EsIAMgLYOkEMykrDEWvvlTPvobWw9+R7c23btTJvlbd1H1v2W72d2+8R669nQhhAQgBrUwtiegLgT3sb0Fvrql171mtD+Oz1ci2BY2u96q2+/tYA22v9jXpiUAgj1B1nBI9sL1KpURpdD1Hrr23z6f1vXa8Atk9eVyYmgGNqn5N7Tmo8+fm1tu3Sc3tP4pz5PNmqP/VWL1vLsdfz9+YV76s7/fXo1vmk/A37dMP7TqV9XX6Pqoeo9de2+fT+C2DPGbE+0+NlxPLznLzBmx4/y3P5v9O0/jlZe3z5PV1mtOO1dhKn9vsR+XdO6fVRb39a+34e5bg7+r6KJITRndKHZOnsTr782pfcU868sffWQ/53PdRH5P6f2W8B7Dqjh5jasQYtjhzzRz+baye0Su44nvdsv1aWtb+r9QKthZDaMqV1qrd99ZaHr63y31l36TZq+5CXucfvIyGMcFeeEaz1rLS82SI+IPJtRZwZ3VMfkXVQWq6H42DPcmzr5QzjU2onD2onTO6ony/Wey+OnISIGBVw9/GQ95S0hIQr9/Oukybq7bioz6C1fTgaeKMIYXQlsrcm8g2594Mgqh4i62DPh2APvZhc5yshZKTht/ISUeEAACAASURBVFxva1jYVm/D8jej2TrxUtrv1l6o2rq21hP9mXPEaPXWm6192NPT9xQhjK5ENVR697Z6ODLs4k37zzdDyNmhRncNv+UeZxp4+evZuvzZ7UbJ96tU5pZlSsvt2e40lUem9KqXelt+H+m4a62XJwlhPOKtZwRzLcML3l4PLePM37z/X3LmS+8tIaS2/z0Nv+VeeSM/Pw7y/5d6LdYeLz1XWy7akXJt7dfaY3vW2Trc7wk919vZct7lqn148nUXwujOnjOC6TI9djdf0Sg9evaqh/pIG5mL1vK86Tj4kpbA/VQI2RvOWpZf+0LvbfjxwvvjXq2NfuDbhDBC3X1GsKczHGtluKMettZdW/5Oe89Uvfk4+IojgTsqhOw9CRJ13EQPv3WiYmxet2PU2znq73pu1gzAJZaG/fLTGibyv3urlvAT1SMW3fv2BeoT2ENPGACX2ApQPYWQO0QNP75q+K0esWudef2B7xHCAHjcW64BjBp+fNXw297qb3TqEWg1T9P086EBwJVGb9iPXv69vra/AE+a59k1YQBcS4N+PK4R2099AWcIYQBcZvQAlt+Q9EsEsXajH+fA8wxHBOASpQa875fxCBjr1A9w1jzPJuYAYL9SQ1TD9B1M1lGnXoCrGI4IwC4aou9naOKfHPfAlYQwAJppiH6HIPYvxz1wNSEMgCYaot8jiDnugXsIYQBs0hD9ri8HMcc9cBchDApqDY67GiI9NHCWqbnTstxVD0/tb7qPPdT5KDRE+WIQc9wDdxLCoCJvcLw9gP1+v39+1oLYqAFsUdtPyjREWXzpPeO4B+5mino4KG2MLF/WeQMl/RJfnkunf07/fdKZxsaeeuhlf2mjIUruC9PXv33/gD4IYVCxFpbyL+n099Lj6fO1ZWvuCCy17aZBMV32qnrobX+p0xCl5s1B7K37BfRHCIMDIntzIhsEpaC4tfzV9XD3/pZ67vgvDVG2vDGIvW1/gL4JYXBAqQfoi0ash7VGlkaYOqDdm44Txz0QzcQcsKLlbO8IwWPL1j58pR6W/XzDvhyhIcoXOe6BJ+gJg4PyiTbWpMv0OIwn34c9ZdtTDyPIJxfp6XW6U2/HJERw3ANPmadp+vkAAij7QhjTEOWsEa+1dNwDT5nnWU8YwJq394xpiHLW2iypvRqhjMC7CWEADbbCmJ4A+Fvvx5TjHuiBEAawQ6nxpieArxvlJITjHuiF2REBLtZ7I09DlKstN2MvTdBTm7Dnrol81rbnuAd6IYQBXGCZ2r73GSI1RHlCazC7ejspxz3QE8MRAS4wwnDEXssFpeGMeaAq3Rg+veVH+i9A7/SEAdykl2FYy3MCGHdIb3JeO87ScFS7hrI0nLH0eLp8ui7HNzASPWEANyo1OO/azhoNVO505vjSewV8kRAGcFLp7H0rw7B4gzOzI0adqADoiRAGcIFaw3MtLK1NbV96PH3eMCx60XqLhvwYrq0L4AuEMIALHOkJ0HvFG1xxEiDv4d3aXqlHGGAkQhjASUdv1mwYFl+QHuOl/+fvla3H1/5f+h2gR2ZHBDhpq9FnGBZfoVcKoI0QBvCgtWm9c+lU4IYy0hsBDKDdPE3Tz4cmQLu1xqaGKF/kuAdoN8+za8IAWqWTAdSe1xDla9LZPhfeBwDrhDCADVvha1lGw5MvctwD7CeEAVS0hK90OT0BAEALE3PAg2oTK9w14UIPEzksE0ukZemtHtLJL1onzMh/4M16+CwBGJmeMHhY1L2iemg0rd1Pq4d6aO35gi8z9BbgPCEMOlca4pYHiVJ4Se9N1cuU5mcabhH1oGEJ6wQwgGsIYfCwtZCw1nNUerzWs9R6TdOVWm5MnC7TQz0AdQIYwHWEMOhYVO9VdMOqNgRxbfmne/HgywQwgGsJYdCxqOukeqce4DkCGMD1zI4IHciH0JW8IXhs7cNX6gFGIYAB3ENPGHQun2BiTbpMS6CJlu/DnrK9qR5gBN43APeZp2n6+ZAFABYCGMB95nk2HBEA+JcABnA/IQwAmKZJAAOIIoQBAAIYQCAhDAA+TgADiCWEAcCHCWAA8YQwAPgwAQwgnhAG8JDa/c7uuiF1Dze6nuf5n5/0sdqyd5XhKV/ffwD+JoQBPChvEL+54b0Me1t+1oLIG+vh6/sPwL/+eroAANSljeZl2FjekE6Hky3PLY38/N8nnRn29oZ6+Pr+A/AvIQzgQWuN5HzChPT30uPp87Vla+5omNe2mwaEdNmn6yGyDkrLPb3/AMQRwgA6FdlrEdlALwWEreUj6iGyDvbMSKj3CuB9hDCATpV6QL7obfWwd0r4t+0/ACbmAHhcPoSs5A0N7619+EI9rO3fF/YfgL/pCQPoWD7Bwpp0mZYGfbR8H/b2BpXWsbWdnuohvcZr0VquN+w/AP+ap2n6+XAGAAC43zzPhiMCAABEEsIAAAACCWEAAACBhDAAAIBAQhgAAEAgIQwAACCQEAYAABBICAMAAAgkhAEAAAQSwgAAAAIJYQAAAIGEMAAAgEBCGAAAQCAhDAAAIJAQBgAAEEgIAwAACCSEAQAABBLCAAAAAglhAAAAgYQwAACAQEIYAABAICEMAAAgkBAGAAAQSAgDAAAIJIQBAAAEEsIAAAACCWEAAACBhDAAAIBAQhgAAEAgIQwAACCQEAYAABBICAMAAAgkhAEAAAQSwgAAAAIJYQAAAIGEMAAAgEBCGAAAQCAhDAAAIJAQBgAAEEgIAwAACCSEAQAABBLCAAAAAglhAAAAgYQwAACAQEIYAABAICEMAAAgkBAGAAAQSAgDAAAIJIQBAAAEEsIAAAACCWEAAACBhDAAAIBAQhgAAEAgIQwAACCQEAYAABBICAMAAAgkhAEAAAQSwgAAAAIJYQAAAIGEMAAAgEBCGAAAQCAhDAAAINBfTxdgmqZpnud//v/7/aZ5nqff7xe2vZGkZc8tdZf+ftU2R6snAADo1eM9YUto+P1+f4SIu9wRKCLKvYShtPzp71eHpfS1idg/AAD4gkdDWNrIX+hxKeshBPVQBgAAGF0XwxFzaRArDa8rhYG0t6bWc7MW8La2k6+/9Hf5Ntd6kLb2sVS2owF1Tx3mz6W9b/M8G5oIAAAnPT4ccU0ePtZ6ztJwkAeFteDRup3SUMBSWUoBZa0stW23WoJRvp30+dL618qkZxIAAO7TZU/YU7Z62KK33WIrJB0NdwAAwD2EsMRVvT5Hhu7dPRukyTUAAKAPjw5HrPXSPB0WStdE5Y9HbLvH9QEAAOc8fk1YGnDy3qPatUotwaI0YcbaxBNpGda2s7btlnt05WWpbTuVP7Y2GUhLgEyvI1vbh/T3s5ODAAAAf5unafq9tWH9ZHDIA9UVZXlyZkKzIgIAwHnzPD/fE/Y2dw7/e+q6LgEMAACu89oQtjZkL2LbrfcS2+uJMCSAAQDAdV49HBEAAKAnhiMCAAAEE8IAAAACCWEAAACBhDAAAIBAQhgAAEAgIQwAACCQEAYAABBICAMAAAgkhAEAAAQSwgAAAAIJYQAAAIGEMAAAgEBCGAAAQCAhDAAAIJAQBgAAEOivpwuQm+f56SJw0u/3e7oIAADQrS5CWBq8NODH5/UEAIC6x0PYPM8a6i+Tvp5eXwAA+K/HQtjSW6KB/m6/389rnRl5yO0Ir6H6jaGe46hrgPd5tCfMh/M3pEGMv4147I/0GqrfGOo5jroGeJdHZkc0RO17BDEAAPhbeAgTwL5LEAMAAPcJAwAACPX47IgQ6cgkIaXeu7t6c7em9197vtbLXNrn2nqu7KneW9d31fPROs0fX6vf0mtRc3V991LPtW1EH8d33SKjp8+OXo/pq+q+p7oGuEtoCNvT4NjTcKz97bJcut3omfq2tvfU8Mwr6mHUoaV7ZmysHYd37XvrkM092y6ts9QAu2uoaMv79s56PlKnV9RN+plTaqReXd9P13PqqeO49LpFB8x8ua8c03d8nvRQ1wB36XY4YumDc3ls68P49/v981P60o60tb3I8lx9hnjkL7f0+Fh+crWgVmpQ31G+fP1rDYrlubUybZU34vUs1XVUPbfWaemxvfVeWz59/M76frKe83VHHsfRn0lPf3b0dEzfXfdP1zXA1boNYYs9H6B7vmh4RusZ3Ch5YD/SmB5FT3Wf1/UI9dxTWVqNWM9bejqOF6N+dvRUllaj1jVArvtrwtbGre9ZR0lp2OLa7+nflH7fKufa35bKc6Sc+eNbQ0ZKj7UMBW0te02tzGvP19wxBKb1eIvoDdvzHtha9uz76c4hdBHbPVKn+fZrvfRXDH2663iKrufUF47jdL3Rnx1fPqaFLGBk3YewaTr3ZbD2RZOvt/ZlVgow6bDHdOx5rZxrf5s/n/5eKsdauZfl8r+vlS1frlTOtTKU9q3F1mt59Mt16+/2DGe5YnutZbhCRO/Anv1tHTbWUu6rtnvU1nv7yu3s9aZ6vnK9WyHuyPpq7v7sGO2YPhIKW7cveAFvMUQIO2PPF0FtuTzs1LazVY6j0iC19vyR7bV+AbeWYZQvyNaeu4iG91ktvZupteP4bnuO4eXxXu2t90gj1vOVx3HU6zD6Z0fuimP6rrp/W10DdH9N2KL0hbv0+Jz5oN3TIH0iaOS9benjd33BLNtMw2epDFtl7FX6Oq69lrXevTM9Z3tdNSSotN4oW3UdXc9bdfpkSD2jt3rOtx11HB/pmd+7zd4+O3o5pq+u+x7rGuAqw4SwaSoPJ8zDwh1fNE82yJ78IkmHG66VYaQvu70hOv2CT0PmXfua1/nW86XlW5Y5su299tT1nfW8t06X7aZlyRu4LfW+te2r6ruXek49dRyny1z9ud3TZ0ePx/SVdd9TXQPcZZ6m6Rf1QbXnTGj+5bFnHfkXQOmLpmW9pQ/ytS+XNATW1pU+t9azVVsmV/siLZWn9P+t5VrKntfBmjvOho9m1DoYpdyjlDM3WrlHK+9ixHKPWOZpeqbco9YV8C3zPMdeE7ZnSMrWkJojf9v692vLbv39nnKXevb2bm/POmv/3/Pc0XIBAAB/G2o44l1GPXM2arkBAODLXj874ppRx42PWm7+9eR1hl+gfmOo5zjqGuBdQq8J+2ejenA+yesOwJ18zwAjmOf5meGIo04BzXG+GAEA4G+PXhMmiH2DAAYAAP96LIQt9wERxN5NAAMAgP96fGKOWhDTcB/T2j3aAACADkLYNNVvQsx4hC4AAFjXRQgr0ZgHAADeyM2aAQAAAglhAAAAgYQwAACAQEIYAABAICEMAAAgULezIwIA73P3LWjuXL+Zm4GrCGEAQKgRw4z7lwJXMhwRAAAgkBAGAAAQSAgDAAAI5JowAKAb6bVXy7Vj+WNby6TS68/Wrusa8To1YFx6wgCAbixhKA1F+WNby5SeT5crLQsQSQgDALqS93bN8/xHWGpZprTePY8D3MVwRACgO2nI2gpJLQEMoCd6wgCALglWwFsJYQBAl7ZukLz0lglrwGiEMACgO0u4yq/9AngDIQwA6Ereu3VVEBPmgF4IYQBAN5aglM98mD/W+nj6k99TTCgDnmJ2RACgG7V7e7Uuu/Z46/MAd9MTBgAAEEgIAwAACGQ4IgAQyrVYwNcJYQBAmDuvx3LPMGAUhiMCAAAEEsIAAAACCWEAAACBhDAAAIBAQhgAAEAgIQwAACCQEAYAABBICAMAAAgkhAEAAAQSwgAAAAIJYQAAAIGEMAAAgEBCGAAAQCAhDAAAIJAQBgAAEEgIAwAACPTX0wUAADhinufVx36/X2RxAJrpCQMAAAgkhAEAQ1rr6dILBvRMCAMAAAgkhAEAAAQyMQcAMKzf7/fHBB1nhyKWJvwYxUjDMNVzHHXdHyEMACAzYsNvxIa2eo6jrvtiOCIAMLS0cTliQxP4HiEMAAAgkBAGAAxPDxgwEteEAQBDS68bWf5/RyirXZ+STw6ybDt/bO36lrS88zwXy197/Ki9dVUq/13ht1R3e+qk9Hrkj+daXoMjjhyTUXX95DFde43O6Lmuc0IYADCsUqNrnufLA8uyjXy96fbz52qPLX9XatjWGrV3TlDQ0hiOrOdaHe+xFtyOvgZntYaOLxzTpW3ecYIhLd/achF1nTMcEQAYUu2sd6kheJc9DbXasi0Ti0QNt1waoPljpTLcUc+lxu9aMNzqjcmdeQ2uVKrn5fFSGd52TEcOH+61roUwAGBYT4aWN0+fnTdcnw6Hb73mrxQQvnZMR/Q6Ldvpqa4NRwQAXuuORmXP4evqsrWu78nhkmtDDyPKdNX6zlybd8X2n9Cy3Sfr+k5CGADwWkcaW1uNvsihYXudnZCgtJ6W/byjntN1t0zAEemOer5j2y1lSNcZXZ+l68lqy7S4uq7vJIQBAMN6snHeW6PuClvXX5Uef0Jttr1RXpOtySIc09fpta5dEwYADKl29v7Oaerf6Pf7/fNTe36aYup570Qbez3Ze7lVz8sy0+SYPmuEup7/3oYXFAAY09X3+dl776m1suxdT8v9rfb2Vl0lqp5L29qqi9b7V9WWr2279vrd3kB/+THdOkHGiHXduk0hDAAgMdKwttRo5R6tvIsRyz1imadp3HJvmefZcEQAAIBIQhgAAEAgsyMCAGR6nH7+jdRzHHXdF9eEAQAABHFNGAAAQDAhDAAAIJAQBgAAEEgIAwAACCSEAQAABBLCAAAAAglhAAAAgYQwAACAQEIYAABAICEMAAAgkBAGAAAQSAgDAAAIJIQBAAAEEsIAAAACCWEAAACBhDAAAIBAQhgAAEAgIQwAACCQEAYAABBICAMAAAj019MFAP41z/Mfj/1+v1u2c8d6AQDYJoRBZ+4OR6WgBwBAHMMRYQB5cEp/n+f5n598meWx9F89YAAAz9ITBp1Jw9RWYMpD1fJ7+nj6/5YAJqgBANxLCIPOnAlAV4SnPMQBAHAtwxGBPyxBDACA6wlhMJi1cHRlcBLEAADuYTgiDCANRLX/L7/XljkyvNDQRACA683TNP00sIA1ghgAwDXmeTYcEdhmaCIAwHWEMKCJIAYAcA0hDGgmiAEAnCeEAbsIYgAA5whhwG6lICaYAQC0EcKAQ9LZEgUwAIB2QhhwiunrAQD2EcIAAAACCWHAYa29YPM8//OTP771d0cf21uWveu5Sqk8tXLcVT7DSQEglhAGnJIGiFqw+f1+//zsbfC3BLXW9a6V5akA1loeAQwA3uOvpwsAjCufnCPvFSs9toSN0rKl9daWb1FbZ2m5J6beP3MtXWnf8vKXJk9J6/Op/QaArxPCgHBbYe2KyT5K68z/vzxf29Yd4aR1v9bC0lp9lR5Pn68tCwDEEcKAS7ReG9ay/J7eszRQrIW3NMSUAklLOe60J3jqvQKAsQlhwCmtwSp9/soA8YYwsrfnb62X7w5uQwAA1xLCgMO2hhGWeqdaGvRr15JtrWft8R619N5tXc92tzPX5QEAfxLCgMNaGuV5eCr9TcsypeX2bjefCv7pUFGaVbK1TPlEG2vyoZhHApUgBgDXmadp+vlSBc7Ir7XqlRBxnjoEgHPmeXafMOC8o/cAYzxeZwA4TwgDPkMPzjUEMQA4RwgDditdy8S3CGIAcJyJOYBdSvfmWuhp+haTdQDAMUIY0Kw2dTzfJYgBwH6GIwJNNLSpMTQRAPYRwoBNAhhbBDEAaCeEAasEMFoJYgDQRggDqgQw9hLEAGCbEAYUCWAcJYgBwDohDPiDAMZZghgA1AlhwH8IYFxFEAOAMiEMOjbP8z8/rcu3/G1tfQIYVxPEAOBPbtYMncoD0Z6AtPa3aw1iAYw7uKEzAPyXnjDoUKnBmvco7O0lq60XIugRA4B/6QmDgaS9WS29ZEujd3lOAONJesQA4G9CGAwg7UH4/X7NvQq10AZPyYNYfmwDwBcIYTCAvMFa6gmDUezt0QWAt3FNGHSo1NO1NeQQRieAAfAVesKgU3kQyxuo6fVeW9PQa9zSK8cpAF80T9P088UH72JYFyPYGo641vt79PjeOrHx1Ptmbdu1Mm+Vt/R862Nr6yyVZe96AL5snmfDEQHoV2lY7pl1LRPblG758JS1ba+V+ey60/W3rLfX+gMYkeGI8ELORvMVpZ6ZPBBsvR9agsgdISOdKbI2pLh2v8Da8ORlma3lW7QOFd0T5AD4mxAGwCO2rntMlykFlrXhi1vDHNNlWgJKTyc2toYBXjEscG0GVvcfBDhPCAPgMWca8Ed7X3q5f97e7bf2TO3pPUuD1Fp50rreU39P1zFAr4QwAB5zZnbEN9wvL+9haglXV+7n3XV2ZjgkwJsJYQA8onUYXUtDfsQAtrXvpf0+2vtUmkhjz8yTZ+pXEAP4kxAGwCOuaJRv3S+vtvxV27/bnuvm1pYpLbd3u/M8H64/QQzgv9wnDIBH5dca3bkd33fH3THhB8AXzfOsJwx6VDpbfUfDRYOIHvQyUQb30yMG8DchDDoV0SsAT3iqEa7hf85V9SeIAUzT/54uANAuD075hfb5NRvp4+nyGkA8JT32rjgRUDvu6ZubOwNfpycMOrXnAvjaDGp5g7f15qpCGnfIj6vWCSVa1+e4HYseMeDLhDDo1Nmb2J7dtsYRV1qbfv4ox+f4fNYAX2U4IlBkuBBX0chmzdpnjc8g4K2EMBjUWuPkqoaLIMZZUQFM0Bvb1TeIBuidEAYDSW+YWrq2Jn8uX/5Io0YQ4ygBjKO8psDbuVkz0ESjiD0EMM4oTS4E8BbzPOsJA9roEaNVZABb/jVN/Xu0Hj9rt+XY+rujj+0ty971XM17AvpldkSgmTPTbIk8PhyH75XfAzF/rc/enmBr+T09cWtleTqA+cyGfglhwC6+1Kl58rhwTL7HVrgqPVb7XKrdh+7M51jrve3OXIt7t9I+5OX0foJ7CWHAboIYOccDT7u6t6yktM78/+nESD1aqxc3P4c4QhhwyNqZZ1/c3+I15y6t14a1LL+n9yyfYba23rSnK+1R2uohu9qefcjL7L0LzxDCgMPWhv7wDQIYd2gNVunzV37+3PlZFvV+WduH1sAI3EcIAy7R8/UP3EMDjjtsDSMs9U4dmUAjXdfWetYe783WPuzp6QPuI4QBsJuGG3dpOa7y8FT6m5ZlSsvt3W4+NX3v74vWegHu5WbNwGn5lMw+U96tx9e4xzJxTn6tVa8ce8BebtYMXCY9G1y6eaqbqraXp1aOu8q3t/40OImwTBrR45A/gLMMRwROW7s2w01Vj5enNhX21WXYs6wABv/lPQEcoScMuE3LhfDpsqUeqjNnwtd6vbbKGeHMNms9aGu9jnlP5Z79FsC4U0tPMMCb6AkDLtV6UX2q15uqRtzPZ225vJevFp62brZa62ETwOhBbfbD9HeAtxHCgEu0NJpGu6lqZONvT9CJvk5GI5i71I57xxzwdkIYcFprT9ZoN1WNcvY6uTfUAd+jhxX4MiEMOG2r98lNVetaeu+2JiaB0QhgwNcJYcBlSvf1cVPVutKU/nuu01qW36qTfCimBjBPcvwBuFkzcINeG1m9lovzvLZj8DoBuFkzABBEAAP4lxAGHDLifX00AOEZAhjAf7kmDNjNfX2gf6WTI3e8N1smj/GZAPBfQhiwi/v6wDjufl9u9YILYABlhiMCzTSoYHx5cMqHFueziKaPp8u3fB74vAAo0xMGNBHA6Jljs2zPMOHaPf3Sx9P/q3OA44QwYJMABmM68771nge4j+GIwCoBDADgWkIYUCWAwbutTawxyq0nAEYkhAFFAhhXKzXqW2bXy38vTRzRsi7+tlznVbvVRP5cvrx6Bjhvnqbpp6EFpAQw7lKb5OHI8vlz0+Q6JgD6N8+znjDo2dpZ/9rye9ZRe0xDlmhr06a3/K1jFoCRmB0ROrV21v+KddQauRqz3Ckdznb0WMv/3jELwGj0hEGHSoErvxZjby/Z1vrhSenxvXV8/n4/1yYBMDQ9YTCQlmtjSvQc0Iu914QBwBsJYTCA9Iz/kV4AjV5GsBzXjlEA3k4IgwHk13GVesKgd7Up0feErvyEBACMSAiDDpUap7XGqgDGKErH71aQKl0buWf9ANAjIQw6lQ85zBuY6XVea0FMzwGjMBQRgK9ws2Z4MY1aAIC+uFkzAABAMCEMXkwvGABAf4QwAACAQEIYAABAICEMAAAgkBAGAAAQSAgDAAAIJIQBAAAEEsIAAAACCWEAAACBhDAAAIBAQhgAAEAgIQwAACCQEAYAABBICAMAAAgkhAEAAAQSwgAAAAIJYQAAAIGEMAAAgEBCGAAAQCAhDAAAIJAQBgAAEEgIAwAACCSEAQAABBLCAAAAAglhAAAAgYQwAACAQEIYAABAICEMAAAgkBAGAAAQSAgDAAAIJIQBAAAEEsIAAAACCWEAAACBhDAAAIBAQhgAAEAgIQwAACCQEAYAABBICAMAAAgkhAEAAAQSwgAAAAIJYQAAAIGEMAAAgEBCGAAAQCAhDAAAIJAQBgAAEEgIAwAACCSEAQAABBLCAAAAAglhAAAAgYQwAACAQEIYAABAICEMAAAgkBAGAAAQSAgDAAAIJIQBAAAEEsIAAAACCWEAAACBhDAAAIBAQhgAAEAgIQwAACCQEAYAABBICAMAAAgkhAEAAAQSwgAAAAIJYQAAAIGEMAAAgEBCGAAAQCAhDAAAIJAQBgAAEEgIAwAACCSEAQAABBLCAAAAAglhAAAAgYQwAACAQEIYAABAICEMAAAgkBAGAAAQSAgDAAAIJIQBAAAEEsIAAAACCWEAAACBhDAAAIBAQhgAAEAgIQwAACCQEAYAABBICAMAAAgkhAEAAAQSwgAAAAIJYQAAAIGEMAAAgEBCGAAAQCAhDAAAINBfT214nufi47/f75btXL3eL6m9VtP0d72mz19Vz/M8e80AAHilx3rC0gb27/f75/e1Bj//FVFXSxhae72uDEtpaHYsAADwRq8fjpgHCNr1EIJ6KAMAAFzpseGIW0pDYlyo8AAAIABJREFU3PLH8qGGtedLv6+tp2X7e56rra91P3Pp8/l213qQWsqTP380wJ6pv7T3bZ5nQxMBAHiVLnrClob2NK2Hq7WGeGmZfPnSc2kDf1lHy/b3PFdb31r4aw13tZ6+I+Vplb9epedL699bfwAA8EZd9ITVwtLRoWhnG/HR16eVenqirvc6Yqt+Xd8HAAB1XfSElTw9BC1i+7Xhgctze65nOzJRxt5t7PH06wcAAL3qMoSd7UF5+u/3bGcrqPTcIxa1PgAAeJN5mqbfEz0WpZ6ftefTZVon2Gi9v1XrJB61v996rnYvrT2TdeTW/ra2/0e2sXddy3N762/tdz1qAAC8xTzPz4Uwrpf3rF0RYp4cVmhIIwAAbzPPc5/DEdnnzuF/T900WQADAOCthLCXqPWC5f8/4okwJIABAPBWXUxRzzlb9wkDAAD6oScMAAAgkBAGAAAQSAgDAAAIJIQBAAAEEsIAAAACCWEAAACBhDAAAIBAQhgAAEAgIQwAACCQEAYAABBICAMAAAj019MFyM3z/HQROOn3+z1dBAAA6FYXISwNXhrw4/N6AgBA3eMhbJ5nDfWXSV9Pry8AAPzXYyFs6S3RQH+33+/ntQYAgMSjPWEa5d+QBjHgHUZ+T4/23aOuAd7nkRBmiNr3LEHM665BdTf1G+f/2LvD5UZxrl2g8NXc/y1zfryHHlojgcBoI8FaVanu2BjkbeLoiYQ8WnunadzzQ60B3iU8hOmIf5cg9q8RazBSh0p9AYCe+ZwwAACAQEIYAABAoNDpiGemouVW1Kv9/Kl0u+1xo1fqOzreU9Pz7qjDiFMLrzzv3DSx0Z53NHWO0Wudj96r9+4vva/U/k5o9TmFvdT6am33fi+mj8+9JiUt6m5FXeALHv+csJLcino11xSl95f2EeXoeJG/ZLa1uaMOo/6CPLNsfqnj1yqAPtl53dvHVWf/cNKizr12WkuPvaKHOm/Vvr+cOWbN74Tc+390wEy3u7vWV2p79Hux9rjpvtb9tKr7mWDnjzjAaLqfjnjml0Xujd+bcF96Wa5+WZY/bVm/UqWglvvL753tunO70rbbML5q/bo8VecrNV3fS7bnyZXjbut8Jqj9orfzOd3vXgd9vW+vLb38UWuanq11bW3P/F4s1b+0fe59pJVSrdf71nZsf9Z6+F0DUNJ9CGs5YpN2wI++396W+/6onbX7yv1irW1nqT17bSwdr6YNR23vXdrRPtv5aNmuyM7reswIT9W5p07r3jZ36el8vlMvf8jZGrHWvbTjrNzvnmmK/eMCwB26nY64VTMNsWRvOkO63+33R1Mutn8p304xKbVz77Hp/dvvc+3Ya/e6Xfr4UtvS7XLt3GtD7rnVyG13dVTm7tGcM+faSL/gf/k5Wt35fEerc9Rf+1vs88k6l95fah9z5f4jrc6n6FpfqW167NJI+a/vFblj3Sn9HZjTY2AHWA0Rwn5x5pdJabs07JSOc9SOq7ZBau/+K8crBcarbfjluGfuv/q4vZHAK8f89Q8DR/vurfN6RwezdZ2Pjt1zp/Xs43ut8y/u2u/Rz8GV/ZWMVuujPxj+It1vD7UG6NEwIaw0lWh7/y/7PRvSov66lhuBWv+96y+VpWMetaH2/h7VnjutOiot9NimrZHr3LLTerdR61w7NXS190exVu+NuTaU9FzrnLP1r93HXUb4vQJwRvfXhG3lOv/b0ZdWUw+e/KX5ZLDZTjfca8NI4Wua/h6122tzKXD39nzT53P0cxA5RedNdU6drXtLvde51R+NSiGn5R/Leqt17eh3ay3qXlPrveP1GngBpqnjkbDc9UY1cr9wto/P7Tf3S2y7n1LIS/+//QVU2td2f2lbSqMzeyNQ6bFyzy/3/73tcsdLb0sDWm3nIuov1CVnj73WY++caqll57VlB6XnOtd2WnsNf1u91vno/bv03pfryO9ts7ffu/VS67O13bal1I6a+u8d++66X/mdX2rTCD/HwDfN0zQtkW9SvXZuem3XkdHaPVp7W6jpRE7T34E39xfmo3C/t02uHaXtatrdk5rntVfT3OP27tvbz15Nc6/TCPVdjdbe1YjtHrHN0xTb7lwAHLFmwDfM89zvSFgkv+DoRe71TEdVz2xf2ubMdqM7W9Oj22v2eXUfwDWlmSgAvfp0CBt1usKo7QYAAB4IYT1Nu+mhDVeM2u5eXnfgHhY+iKPWAO/yyEhYT0GMGF7vv+lQtaW+7fl5jqPWAO/z6HREHfNv8Dr/TS3aUl8AoHePfU7Ysjz7uTrEEMAAAOBvjy/MUQpiOu5jeurztAAAYBSPh7BpKn8mEeMRugAAYF8XISxHZx4AAHijx64JAwAA+CIhDAAAIJAQBgAAEEgIAwAACCSEAQAABBLCAAAAAglhAAAAgbr9nDAA4H3meR52/z7DFLiLEAYAhBoxzLQOj8C3mI4IAAAQSAgDAAAIJIQBAAAEEsIAAAACWZgDAOjCdvGLdfGO9Lajbba2C4DsLawx4kIhwNiMhAEAXVjD0DYUpbcdbZO7f7tdbluAaEIYANCNdLRrnuf/hKWabXL7PXM7QEumIwIAXdmGrKOQVBPAAHpjJAwA6I5gBbyZEAYAdGdvIY1p+ne0TFgDRiSEAQBdWcNVeu0XwFsIYQBAN9LRrbuCmDAH9EQIAwC6sAaldOXD9Lba27df6WeKCWXAk6yOCAB0ofTZXrXb7t1eez9ABCNhAAAAgYyEAQChTAUEvk4IAwDCtJwOaMl6YBSmIwIAAAQSwgAAAAIJYQAAAIGEMAAAgEBCGAAAQCAhDAAAIJAQBgAAEEgIAwAACCSEAQAABBLCAAAAAglhAAAAgYQwAACAQEIYAABAICEMAAAgkBAGAAAQ6J+nGwAAcMU8z7u3LcsS2RyAakbCAAAAAglhAMCQ9ka6jIIBPRPCAAAAAglhAAAAgSzMAQAMa1mW/yzQ8etUxNyCH6MYaRqmOvNlQhgAQGLETvaIoUad+SrTEQGAoW078iN26oHvEcIAAAACCWEAwPCMgAEjcU0YADC07TU66/9bhrLSNUHpIiFrG9Lb9q4p2rZ7nufs8yjdftbZWuXafVedj+pWo1Tv3L7Sdu/VuvSYWlfOyZa1pg9GwgCAYW07uOvX9vYW1mOkx0zvO7ot3c9Wqf0tntc8z3++9raZpnZ1PqpbqeY19V4D1vYrF9xT6eN+fa41dd62J/KcJp4QBgAMqTTC8ESn9cwoRWnbmgVGWo+G5EJCT3XOHT8XqtIAlnvs0QhV69HUXN16rTX3E8IAgGE9FVa23tgxTkNCD3Xeyk0vXNvcok0t91v7OXemI76La8IAgNdqGZB6DF93t6l2f3cdt3aqXs4dUwZrj9mizkLWtwhhAMBrXenY1nawe5wi9uviD7n91Dy/u+p8dG3cXs1bvQ65qY0t6sy3mI4IAAwrcgGLkjd1pHOLhExTH3XeKq1u2Go07G6lOk9Tf7WmDSEMABhSaVQkYpn6N8mt8pjeP0191jl3HVi66EZp1Cy63Ud1XreZpj5rzb3maZoWLygAMKq7P1PpqINes2BFzWILe/sp3Xf0mNYr+qXuqvOTnxNW+zluRysu3snnhL3bPM9CGADA1qiLJIzW7p7bu9e2ntvNGOZ5Nh0RAABWQhYRhDAAAPj/BDAiWKIeACBhJboY6sxXCWEAABtGQmKoM19mOiIAAEAgIQwAACCQEAYAABBICAMAAAgkhAEAAAQSwgAAAAIJYQAAAIGEMAAAgEBCGAAAQCAhDAAAIJAQBgAAEEgIAwAACCSEAQAABBLCYCDzPJ+6vdXxAAC4TgiDwaTBSAADABjLP083ALjXNjwty/Kf27a3b+9blmWa5/k//wIAcC8hDAazF5bW71fb73O3b+8vbQsAwL2EMHgRo1cAAP1zTRi8yDqatX5FHA8AgHOEMBhQOpUwJyIgGXkDADhPCIOXmef5MKCt1hD1y0IcghgAwDnzNE2Li/CBX9UGPwCAL5vn2UgYcA8jYgAAdYQw4DaCGADAMSEMuJUgBgCwTwgDbieIAQCUCWFAE4IYAECeEAY0I4gBAPyXEAY0JYgBAPxNCAOaE8QAAP4lhAEhBDEAgP8RwoAwghgAgBAGBBPEAICvE8KAcIIYAPBlQhjwCEEMAPgqIQx4jCAGAHyREAY8ShADAL5GCAMeJ4gBAF8ihAFdSIPYPM9/vgAA3uSfpxsAsFqWZZqm/wWw9f+57wEARmYkDOieAAYAvImRMKBL22mIQhgA8CZGwoAuLcvy5yu9Lqx0ndgv14/tXYP25HVpe8cutfmovbXP8czz7rV+ANAjIQwY0tngcbSvUujrOYDtBdVf9r3df81+e60fAPRKCANeKTcys73tTLh4wt6xc/eVAlPp+f7ysQC1NbSgCgDkuSYM6E4aEHId+XWb9N9p2l9dcW/VxfXxuW1HkLa3xSqTpZpt/z9q/QAgihAGdOmXDvzVUZ7SEvk5LabZnTl+qS17jyuNnu2Ft9I26T7Ott8oGQBfJoQBXfpldcS90Zq7tA4Q6QhTTbi683m2vpbrKNwBwJsJYUB3aqfR1XTkR1wY4ui555731dGn3EIauf3s3X6VIAbAVwlhQHfu6JRvp8jVLsJx5/FbO3Pd3N42ue3OHjddpONM/QQxAL5onqZp8csP6FF6rVHL43gfvK7Fgh8A8FbzPFuiHujX1c/AYjxeZwC+RAgDuvFUJ9wIzG/uqp8gBsBXCGFAF7bT0e7oiJ/5UGb6IYgB8AUW5gAel14PVLugRO3+XG80Fot1APB2QhjwqL3l56/SeR+fIAbAm5mOCDxGJ5s9e1MTTVkEYGRCGPCIqAAm6I3t7g+IBoAeCGFAOAGMq7ymALyBEAaEEsAAgK8TwoAwkQFs/dcy9e9Re/6UXvej8yB3f+1tZ9tydj938zMB8CyrIwIhIkemjIC91zY85M6pXz+e4Gj79f6a/e615ekAZvVJgGcJYUBzT3b2dDTf4yhc5W4rhY3S59D9Ek5qP9tuG4J6k3sOaTv9PAH8TggDmhKCeNrdo2U5uX2m/1/v7/XnYa8uPvwc4F5CGNCMzhqt1F4bVrP9mdGzbSjZO7+3I13bEaWjEbK7nXkOaZv97AK0I4QBTQhgtFAbrLb33xluWk4hjPp52XsOtYERgN8IYcDtdOBo4WgaYW506soCGtt9He1n7/beHD2HMyN9APxGCANupeNGKzXnVRqeco+p2Sa33dnjpkvT9/5zUVsXAH43T9O0eKMF7tBjAOuxTfwmvdaqV849AHLmefZhzTCi0l/nW02BqtmvDidR1kUjepzyBwA1hDAYVNoBFcCgL34mACgRwuCl1utR0sUFcrdv71v/v/57ZVEDuEvu87YAYHQW5oBBbVcv2/47Tec/dHV7f2nbHAGMlkqrH26/B4ARCWHwQlHXy+gE00op4DvnAHgDIQxeKDcSBqMwwgrA27kmDAZW84GqAhgjEcAA+AIhDF5qXWjjzAfcpteWQSQBDICv8GHNwKvp2I/B6wTAV/iwZgAeJ4AB8DVCGACPEcAA+CKrIwJ8TO6avxZBqGbRGAEMgC8SwgA+qHX4OVrcRQAD4MtMRwRgmqb/Bqft9+vqmblt1tu2/x4FLAEMgC8zEga8ms5+3jZMHdUo9+Hf6WfUbf+v5gCwTwgD+KBfgpKQBQC/MR0RAAAgkBAGwH/sLaxxtOgGALBPCAMel+vU16yul36fWziiZl/8z3qdV3oN2Pb29Nqv7W3qDAB15mmaFvP7gaeVFnm4sn163zS5jgkA6MM8z0bCgL7tLZte81jhCwDojdURgS5sp7NdDU7p4wUwAKBHRsKArm3D2dHI1rIsrk0CALonhAFdWAOWEAUAvJ0QBnRvDWamFwIAb+CaMOBxpSXRz4Su7eiZsAYA9EwIAx6XC01HQSq9/+haMQCAXpiOCHTPVEQA4E2EMKB7Z0fFAAB6JoQBAAAEEsIAAAACCWEAAACBhDAAAIBAQhgAAEAgIQwAACCQEAYAABBICAMAAAgkhAEAAAQSwgAAAAIJYQAAAIGEMAAAgEBCGAAAQCAhDAAAIJAQBgAAEEgIAwAACCSEAQAABBLCAAAAAglhAAAAgYQwAACAQEIYAABAICEMAAAgkBAGAAAQSAgDAAAIJIQBAAAEEsIAAAACCWEAAACBhDAAAIBAQhgAAEAgIQwAACCQEAYAABBICAMAAAgkhAEAAAQSwgAAAAIJYQAAAIGEMAAAgEBCGAAAQCAhDAAAIJAQBgAAEEgIAwAACCSEAQAABBLCAAAAAglhAAAAgYQwAACAQEIYAABAICEMAAAgkBAGAAAQSAgDAAAIJIQBAAAEEsIAAAACCWEAAACBhDAAAIBAQhgAAEAgIQwAACCQEAYAABBICAMAAAgkhAEAAAQSwgAAAAIJYQAAAIGEMAAAgEBCGAAAQCAhDAAAIJAQBgAAEEgIAwAACCSEAQAABBLCAAAAAglhAAAAgYQwAACAQEIYAABAICEMAAAgkBAGAAAQSAgDAAAIJIQBAAAEEsIAAAACCWEAAACBhDAAAIBAQhgAAEAgIQwAACDQP08deJ7n7O3LsjQ5zt37/ZLcaxVZz3mevX4AALzGYyNh2071six/vi+FM/4rolZrAEpfrwjbAO28AADgLV4/HTENENTrLfj01h4AALjisemIR7Yd7two2XZ05Oj+3Pd7+6k5/pn7SvurfZ6p7f3pcfdGjWrak95fCrBXnm9tDdLntwbpeZ5NTQQAYHhdjIStnetp2g9Xe53v3Dbp9rn7tp36dR81xz9zX2l/e+GvNtyVRvqutOeMM/vfO+bR6yZwAQDwNl2MhJXC0tXpZ7923KOvT8uN7kRd79V6/2eel8AFAMAXdDESlvP0tLOI45em5K33nbmeLTeyV/OYFtfM3fm8AADgbboMYb+O0Dz9+DPHOQojI46IXX1eFt4AAOAL5mmalidGJXIjJHv3b7epXWDjaOpbaQn0miXRjxbAOFokJG3fmUUzjh5bev5XjnG2lrn7atp8tK3PewMA4A3meX4uhHG/dATqjuDy9LTQ3toBAAC/mOe5z+mInNNyGl8PH5QsgAEA8CZC2EuURsHS/1/xdAB6+vgAAHCnLpao5zdHnxMGAAD0w0gYAABAICEMAAAgkBAGAAAQSAgDAAAIJIQBAAAEEsIAAAACCWEAAACBhDAAAIBAQhgAAEAgIQwAACCQEAYAABBICAMAAAgkhAEAAAQSwgAAAAIJYQAAAIGEMAAAgED/PN2A1DzPTzeBHy3L8nQTAACgW12EsG3w0oEfn9cTAADKHg9h8zzrqL/M9vX0+gIAwN8eC2HraIkO+rsty+K1BgCAjUdHwnTKv2EbxBj7uscRfmbVN4Y6A8B1j4QwU9S+Zw1iXvf/GbEOI3W61TeGOgPANeFL1OuIf5cRMQAA8DlhAAAAoYQwAACAQKHXhJ2ZiphbUa/286fS7bbHjV6p7+h4T03PvKMOI04tvfK8c1MoWz3vo3N87/7S63HmZ+nO1/RsrVvU+Wo9995D0sfnXoeSFrXuoc6l/Uefwy0/o7D39w4AxtLtSFjuF9V621EAW5blz1f6SzD6F+DR8SLbc3cHZdTOxHpe1Fyftu14rV/b21u07c7tStvmfpZaPae11nv7b1XnK/U8eg+p3d+2xmeC2lVP1nnrqXP4jtetRk2d1+3W9kW8dwAwlm5D2OrML6zcX1FHDQpv1cviHNuOWqlDVfrLd0RnKlenvZGT9b6aDvjeMVvL1TqizrX1PPMeUqp5afvt7a1r/VSd0/1GnsNPzSjo7b0DgDE8+jlhNe5Y2nzvl356nL3vt4/JfX/Uzr3H5tpzpZ3p7em+azqeNVN/atveu6PnvdehHq0jdcfP0l3SWvde5x5qdsVodT7S0zm89fb3DgDu130Im6bffvHuhYN0v9vvjwLMdurL+tfQvXbuPTa9f/t9rh177V63Sx9falu6Xa6de23IPbcaR9dKnOmkXH1cyZlzLWI07Mz5f7Ttr53Yu5/vL+fLWVfqmR67NC3urmDQcgrdE8fv8RyeprZ17i0gAtCnIULYL878wi5tl4ad0nGO2nHVNkjt3X/leKXAeLUNvxz3zP1XH3dm6tAdx6ttwx0i/rp+5vnWTh2rafddx73i6I8rdx/rrLfU+c59Hr3nt6wzANQYJoTlAtAdU+CuhrSo6SSlqYstp+WUAl3tdQ4jdEhqz52ozvcvaqaYbj05HerMHxLW23t0tubRRqvznedw5Osw+nsHAM/pfmGOrVznfzv60qpz+eQvzSeDzXa64V4bRgpf0/TfVdRKSoE78vm2CtuRr9VRrSPrXDvVbUQ91Tk9btQ5HPGHslHeOwDo2zxN0xL1C+GO6zBq9pH+4itNyTnab+4X5tGUlNIv2dxx09tqtknlriUrtSf3/6Ptatqe1mBPT6MFtY6uX7uyv6NAuz1GqWNZe87UnvNnz7W73VXnvXrV3J9ry1Gdzv7sHrWrpRZ1Lu0/8hyufV6R70F3v3cA8A7zPMeGsPWgPf4S6rVdR0Zr92jtbWHUGozS7lHamRqt3aO1d/VEu0etFQBtzPM81nTEVkb9BTlquwEA4MuGWZijhVHn54/abgAA4IEQ1uoi7attGdGo7e7lde/BqIs/jEJ9Y6gzAFzzyEhYT0GMGF7vf6lDW+obQ50B4LpHrwnzV9RvEMAAAOBfj4Ww9XNWBLF3E8AAAOBvjy/MUQpiOu5j2vt8JQAAoIMQNk3lD9RkPEIXAADs6yKE5ejMAwAAb+TDmgEAAAIJYQAAAIGEMAAAgEBCGAAAQCAhDAAAIFC3qyMCQJTWH4vScv9WEwYYjxAGANOYYcZnagKMyXREAACAQEIYAABAICEMAAAgkBAGAAAQyMIcAFChtAjGsix/3bcu8JHetreIRukxALyTkTAAqLCGomVZ/nzl7ju6Ld3Pap7nv/Zt5UOA9xLCAOCiM6NVpW2NeAF8jxAGABfcPVK1Hf1aR8UAeCfXhAHACS2nCa5BTAADeDcjYQBwQnot153WAOZ6MIB3E8IA4IK7g9h2BEwQA3g3IQwAACCQa8IAoMLRohm50avcdqX9lD5vDID3EcIAoEJNKPp1G8EL4BtMRwQAAAhkJAwAprZLzwPAlhAGwOe1nAboc78ASJmOCAAAEEgIAwAACCSEAQAABBLCAAAAAglhAAAAgYQwAACAQEIYAABAICEMAAAgkBAGAAAQSAgDAAAIJIQBAAAEEsIAAAACCWEAAACBhDAAAIBAQhgAAEAgIQwAACDQP083AADeZJ7n3duWZYlsDgAdMhIGAAAQSAgDgBvtjXQZBQNgmoQwAACAUEIYAABAICEMAG6Wm3ZoKiIAK6sjAkDHcqstjmKU4KnGQDQhDAAaWJblT+f+147yiB3t0YKNGgORTEcEAAAIJIQBQCMjjq4A0J4QBgANCWIApFwTBgAN5K7XaRHIStcFba9J2x47vW3vuqJte+d5zra/dPtVV6+ji6p3zXFzx94+r7uuFfzVlXY8VWd4GyNhAHCzbed2/drefqd13+mx0vuObkv3s1Vqd8uFIeZ5/vNVs+00xdQ7tVf/3Hbp/3tQW+sn6wxvI4QBwI1KowtPBINftq0JDVFhYi8g9FDvVG8h64xSrXusM4xMCAOAmz0ZWt7cGS4FhKdD4lbavtrRvN7k2t1TnWF0rgkDgGAtOuU9dvRbtensdWgRtSmNHrUeKWr93O6+5g/4HyEMAIK1CBA9Tgu70nmvXSjkznbcUbOj+h8tgvLrca9oUWugjumIAHCzJxayWL2x87y34MU0PVvv1Oj136t1T3WG0QlhAHCj0ohIL8uSj+JotcHtdtOk3r+oqbU6w73maZoWPzgAcK+7Pk/p6Jqc3GeBHbWl9HlfpftL9x09JrJ/8Uu9f2nrUf2PRol+nU4Y3YfzOWHwu3meXRMGAC1EdUxrjvPrNiOsivdUW2pH6t7ibc8HnmI6IgAAQCAhDAAAIJDpiADQOavPtafGQCQhDAA65hqc9tQYiGY6IgAAQCAhDAAAIJAQBgAAEEgIAwAACCSEAQAABBLCAAAAAglhAAAAgYQwAACAQEIYAABAICEMAAAgkBAGLzLP86nbWx0PAICyf55uAHCveZ6nZVn++r7VcfiW3Gu+PdfuPE6L/QJAL4Qw+JhtR3rt6Kad61yIW5blT+d4+y/f0jocOacA+ALTEeFltuEoNyq2LMufrzSQpbdvt9/u66gjriP9Lenrvf1+nuc/X+k22/Ns/dcIGABfYCQMPiRq9CoNbbxHbiR1b9vcHwG2t58J9wDwFkIYfEjU9WLTJIi91S+vp3MBAP7HdER4oZoAFDkiBgDAv4Qw+Jj1WpyaUYk1RP2yEIcg9i17r/Vd54HzCYDRzdM0LaaIAK2Zmji+vdcwt4rm9vb1vqPtj45zZhsA6NE8z0IYEEfHmTs5nwAY0TzPpiMCcUxN5E7OJwBGJYQBoXScuZPzCYARCWFAOB1n7uR8AmA0QhjwCB1n7uR8AmAkQhjwGB1n7uR8AmAUQhjwKB1n7uR8AmAEQhjwOB1n7uR8AqB3QhjQBR1n7pSeT/M8//kCgKcJYUA3BDHutH6Q8/qhzuuXcwyApwlhQFd0kmltDWcA8BQhDOiOIMbdTEcEoCdCGNAlQYw7mY4IQE+EMKBbuQ6zEQ0AYHRCGNC1bRCzwAIA8Ab/PN0AgCOlhRQssECNNLA7bwB4mhAGDEVnmiucKwD0xHREYCh70xFL0xN/mba4dw3ak9MhS+3JtfWonbXP7czzVbf6/ZT23VP9TP0FuJcQBrzK2Y700b5Koa/HIPHL9XI1gaN2v+r23/2fDbA91e/KcwBgn+mIwKfkpjOmncujqWtPdkpzx15v21q3SW8vTecsbV/bptw+a9oeZeS67T2Hp93x8wTwRUIYMIyaBRa2neK005p2lrffl26QAJ49AAAgAElEQVRfv99uM0qnMhck9p7nFaVabf+vbv9Vs8/e63f15wkAIQwYzC+duaujCNu/8B+N9NztSme2doTlzCjQtnO9145tjdXtXN1Kt+09LrJ26XNIX2tBC6CeEAYM5ZfVEfdGbe4Q0Qk9mk63bcedz6/lFDh1uy66dqXjG+0COEcIA4ZROy2s5jqdnq6rqVU7QpHeX7J3TdTRfvZu780odestxBy19cxIHwB/E8KAYdzRwdtOn6pd6e/O47dy5nq5vW1y25097jzP6vbjcUeoX21dAPiveZqmxRsnMJL0mqOWx/H+eJ66/Ub9AN5tnmcjYcB4XIfCWUZsAOiJEAZQoLN+TW91a7HEfEs9tw2Ae/zf0w0AOLL9nC84S6gBoDdGwoCulT6XaP0eakVdSwgAR4QwoFulpcDhCtcSAtAL0xGBLukoAwBvJYQB3RHAuJNrCQHojemIQFcEMH6VnkOuJQSgN0IY0A0BjF+VziHnFQA9MR0R6IIAxq+cQwCMQggDHqfzzK+cQwCMRAgDHqXzzK+cQwCMRggDHqPzzK+cQwCMSAgDHqHzzK+cQwCMSggDwuk88yvnEAAjE8KAUDrP/Mo5BMDofE4YEEbneWzbDzxetXg9984T5xAAbyCEASF0nt+h9WuYC3rb+5xDALyB6YhAczrP75YGp+338zz/+Uq3WW/b/rt3njiHAHgLIQxepDSKsDe60OJ46TY6z+9RClWlbZdl+fOVhq31tvX8cJ4A8BWmI8LLpKFHAONOv7yezgUA+B8hDD5mG57WTnEaqHIhbjtqsf137zg63QAA/2U6IrxMbtrXqjQ9bH3cXdPGBLDvOgrmAICRMPiUo9GrO4/Dd2zPq9L/1+9L2zhnAPgSIQw+JOp6Md6pduXC0v9rtj86DgC8gemI8EI1owsCGADAM4Qw+Jh1efGa0YY1zNUsxAEAQJ15mqbF1A8AAID25nk2EgYAABBJCAMAAAgkhAEAAAQSwgAAAAIJYQAAAIGEMAAAgEBCGAAAQCAhDAAAIJAQBgAAEEgIAwAACCSEAQAABBLCAAAAAglhAAAAgYQwAACAQEIYAABAICEMAAAgkBAGAAAQSAgDAAAIJIQBAAAEEsIAAAACCWEAAACBhDAAAIBAQhgAAEAgIQwAACCQEAYAABBICAMAAAgkhAEAAAQSwgAAAAIJYQAAAIGEMAAAgEBCGAAAQCAhDAAAIJAQBgAAEEgIAwAACCSEAQAABBLCAAAAAglhAAAAgYQwAACAQEIYAABAICEMAAAgkBAGAAAQSAgDAAAIJIQBAAAEEsIAAAACCWEAAACB/nnqwPM8Z29flqXJce7e75ekr9W2ltv7eqlxbZvmee6mzQAAfMdjI2Hbzu+yLH++L4Uz/iuiVmtQOQpeEWGm9vnWtmVZFucbAADhXj8dMQ0Q1MsFlDeG5Tc9FwAA+vfYdMQjudGW9LZ0qmHp/tz3e/upOf6Z+0r7q32eqe39uamCNVM9a4+Ru289Rm4635m6Xan7esyaeh616+i5AABAC12MhK2d4GnaD1dH1/ek26Tb5+7bdr7XfdQc/8x9pf3thZDacFca6bvSnl+drdvVup+p595+AQDgCV2MhJXC0tXO8q8jGtGd9aMRpZbHvWo7gnTXflvXXfgCAKAHXYSwnNy0s7cdf7v/NIidDZJXptXdEVaPRurOall30w0BAOhBF9MRU792wJ9+/JnjHAWD3kfE7txvZN0BAOAp8zRNyxMjBHufPZW7f7tN7UIPe53tdPuaRTxKjz+6r7SQxJnFOlJ7jy09/yvHqFks5Gi7vQVVzi6eUvo+97zObG+UDACACPM8PxfCuF86snZHwHj7qoFvf34AAPRlnuc+pyNyTtR1a28jgAEA8AQh7CVKo2Dp/694a1B56/MCAKBv3a6OSL2jzwkDAAD6YSQMAAAgkBAGAAAQSAgDAAAIJIQBAAAEEsIAAAACCWEAAACBhDAAAIBAQhgAAEAgIQwAACCQEAYAABBICAMAAAgkhAEAAAQSwgAAAAIJYQAAAIGEMAAAgED/PN2A1DzPTzeBHy3L8nQTAACgW12EsG3w0oEfn9cTAADKHg9h8zzrqL/M9vX0+gIAwN8eC2HraIkO+rsty+K1BgCAjUdHwnTKv2EbxBj7uscRfmbVN4Y6A8B1j4QwU9S+Zw1iXvf/GbEOI3W61TeGOgPANeFL1OuIf5cRMQAA8DlhAAAAoYQwPmWeZ6NxAAA8KvSasDNTEXMr6tV+/lS63fa40Sv1HR3vqemZd9Rh1KmlZ1dszIW2Vs/76Bzfu7/0epz5WbrzNT17jrWq89Wa7r2PpI/PvRYld9e7lzrvHSf6XG7xWYVX3jMj3zsAGEu3I2G5X1TrbUcBbFmWP1/pL8HoX4BHx4tsz90dk5E7E9vzY290bNvxWr+2t7do153blbbN/Sy1ek5HNd4eu0Wdr9T06H2kdn/bOp8Jalc8XefUU+fyHa/dnpo6r9ut7Yp47wBgLN2GsNWZX1i5v56OHBTeqLfFOdLO2rZtpb98R3SmcnXaGzVZ76vpgO8ds7Vc5zWqzrU1PfM+Uqp7afvt7S3r/WSdU9HncvQftnJtefK9A4AxPPo5YTXuWNp875d9epy977ePyX1/1M69x+bac6Wd6e3pvms6nTVTfmrbXnI0TedMJ+Xu0ZxtPfY606N1pO74WbpLev6MUOce6nbWiHWu0dO5PE3598y31BqANroPYdP02y/cvXCQ7nf7/VGA2U55Wf8autfOvcem92+/z7Vjr93rdunjS21Lt8u1c68NuedW4+i1vNq5Onrcmb9a14gYDTtz/h9t+2vntcXUrsjjXqlpevzSlLg7QkGr8ym6zqnezuWWde4lGALQtyFC2C/O/KIubZeGndJxjtpx1TZI7d1/5XilwHi1DaN0QM6O3JX01gFs7czzrZ0yVtPuu4571dEfWO48zllvqvPd+z56Tz+7r5JR3vcA6McwISwXgO7oSF8NaVHTSUpTF1tOxykFutrrHHrvkJwdAWnd8f5VzRTTrSenQ535Q8J6e6/O1j3SqHW+81yOeC329t97rQF4VvcLc2zlOv/b0ZdWncsnf2k+GWy20w332jBK+Jqm/Cp1e9tO039f/8jn2ypsR75W6c9pqS1Rda6d5jaa3uqcO37UudzyD2ZHdd626cn3DgD6Nk/TtET9QrjjGoyafaS/+EpTco72m/uFeTQlpfRLNnfc9LaabVK5a8lK7cn9/2i7mranNdjTy0jBGbnnesf00qNjbWv9yzlTe86fPdfudleda57XXk1L7anZZ81tpX1E/Wy0qvPecSLP5aPnF/kedPd7BwDvMM9zbAhbD9rjL6Fe23VktHaP1t4WRq3BKO0epZ2p0do9WntXT7R71FoB0MY8z2NNR2xl1F+Qo7YbAAC+bJiFOVoYdX7+qO0GAAAeCGGR1z7UtGVEo7a7l9e9ByMu/DAS9Y2hzgBwzSMjYT0FMWJ4vf+lDm2pbwx1BoDrHr0mzF9Rv0EAAwCAfz0WwtbPWRHE3k0AAwCAvz2+MEcpiOm4j2nvs5UAAIAOQtg0lT8YlvEIXQAAsK+LEJajMw8AALyRD2sGAAAIJIQBAAAEEsIAAAACCWEAAACBhDAAAIBAQhgAAEAgIQwAACBQt58TBgBR5nkedv8+VxNgPEIYAExjhpnW4RGANkxHBAAACCSEAQAABBLCAAAAArkmDAAqla7BWpblr/vW68vS2/au4So9BoD3MRIGAJXWULQsy5+v3H1Ht6X7Wc3z/Ne+LbwB8E5CGAD84MxoVWlbI14A3yKEAcBFd49UbUe/1lExAN7HNWEAcFLrD18WwADezUgYAJyUXst1pzWAuR4M4L2EMAC46O4gth0BE8QA3ksIAwAACOSaMACodLRoRm70KrddaT+lzxsD4F2EMACoVBOKft1G8AJ4P9MRAQAAAglhAAAAgUxHBICp7Wd/AcCWEAbA57W8DssHLwOQMh0RAAAgkBAGAAAQSAgDAAAIJIQBAAAEEsIAAAACCWEAAACBhDAAAIBAQhgAAEAgIQwAACCQEAYAABBICAMAAAgkhAEAAAQSwgAAAAIJYQAAAIGEMAAAgED/PN0AAHiTeZ53b1uWJbI5AHTISBgAAEAgIQwAbrQ30mUUDIBpEsIAAABCCWEAAACBhDAAuFlu2qGpiACsrI4IAHxabkXLUYwa7tWcrxPCAKCBZVn+dDR/6bTprMYYqa2rkc+NaVJzvk0IA4DO6awCvItrwgCgkRHDEwDtCWEA0JAgBkDKdEQAaCA3HU8gO3b1OrpW9d7ud91feltp6mV6X+nxtce925VaR53Xv9Z0bzrsXs2/WGueIYQBwM1yHa55nm/r5OU6nLn97t2+fXzu9lR0x/VMCGlZ71x909ty22zbdPT43PNJ99Wy811b69bn9dYdNd0GtFxY24q6hrHHWvMM0xEB4Ealv3gfdQLP7H9Zlj9fV/a3DQ+5+7b313QUW1s7n3ttaFXvq3IBYXXUkX6yk12qdQ91PlOX0rZnb2+p51rTnhAGADdr1dHLdd6PRlPOdNh677iWOq29tG9VauNIIxm5Wj9Z5zcHj95qTQzTEQEg2N0dyl47Zq06zmeDzB3tqNnH0TZXRy5/OeYd+6+tdYu29Bi+ejmvGZsQBgDB7gwQR9eYHF1/1NKVY165Lu3XdtR0qtN97I3I3XndUcupi3fXukUw7nEKXi/nNWMTwgDgZjULYtzlaGGON6gJUT09/6NFUkoLTqSPfSI8H10D+FSd76xDxMqTNXqtNTGEMAC4Uenan6tLr1+R68D92qGP7rjWHqOHepdsr8s7Wl2x9Nj0/y3U7LvnOp/Va/DabvOWWlMmhAHAzbadqPT2O/bbqhO2t++ojt/VaXAt6j1N/3Z8c8ucp4uf5I5f8/i9Y7Z0tj4t65w6qlHu+rqjWtas9Nnq56vnWvOMeZqmxQsKAH0qjWptHU1tS28rde5L2++1rbTdSIsMjNTWrVHbPU3jtn3UdtOXeZ6NhAHAaM4u1FC7rH3t/We3A+BvPicMAAAgkJEwAODzrDoXT835MiEMADqns9qWaZXx1JyvE8IAoGM6qwDv45owAACAQEIYAABAICEMAAAgkBAGAAAQSAgDAAAIJIQBAAAEEsIAAAACCWEAAACBhDAAAIBAQhgAAEAgIQwAACCQEAYAABBICAMAAAgkhAEAAAQSwgAAAAIJYQAAAIGEMAAAgEBCGAAAQCAhDAY0z/Op21sdDwCA84QwGFQajAQwAIAx/PN0A4A2tuFpWZb/3La9fXvfsizTPM//+XfvONv9vFGulkfb52qePraH2uXakHu9W7Szh+cPAE8QwmBQe2Ep7dxuv8/dnoaG3LY17XijvVr+8tgeRhj32tD69ezh+QPAU0xHhBdag9H6FXW8t8kFrvS5XqlzD6H1Shv2psCW6rC9rfRHAgD4GiNh8EK5EZjW3j4itpUbNcx9v719+7gRanRmCmapDr+MsALAmwlhMLCa4BM5QvX2IJYGk9oRwFJoqz3WXc6045fX8K2vPwDcRQiDl0oX2tiz3ebXIPXmIJZez9VyxDHymqy3vl4A0CvXhMGAth3m3P/XUZp0+lfu+qbt/2u2q23fG64Ryz2PoymHIyidH2ccrZh5h5FqCgBnGAkDmnjLiFgaxErLuZeC59nl7XuWGzFN/79+X9rmTA3ecg4BQGqepmnxCw5o5cud6C8/9zupIwBvMs+z6YhAW2+ZmshznEMAvI0QBjT31U600Zv7fPUcAuCdhDAghE40v3IOAfAWQhgQRieaXzmHAHgDIQwIpRPNr5xDAIxOCAPC6UTzK+cQACMTwoBH6ETzK+cQAKMSwoDH6ETzq/Qcmuf5zxcA9EoIAx4liPGr9aMA1g91Xr+cVwD0SggDHqfDTAs+pw2AXglhQBcEMe5gOiIAIxDCgG4IYvzKdEQARvDP0w0A2Npe35PeBgDwBkIY0J11gYXS9wAAIxPCgO4JYNRIpyA6bwDolRAGdElnmiucKwCMwMIcQJf2FlgoLbjwy0IMe6vqPbnAQ6k9ubYetbP2uZ15vupWv5+atpzdz90sZgIQQwgDhnS2I320r1Lo661D/OsHEtcEjtr9qtt/9z963awqCRDDdETglXLTGdPO5dHUtSc7pblj5xYoWbdJby9N5yxtX9um3D5r2h5F3dq44+cJgH8JYUB3ahZY2HaK087r3uqKe6suro/PbduzXJC4e3XJUq22/1e3/3pD3a7+PAFQJoQBXfqlM3d1NGH7F/6jEYu7XenM1o6wnBkF2nau99qxrbG6ta1b2ua77AWr3Pfr/wUtgN8JYUCXflkdcW/04Q4RndCj6XTbdtz5/FpOhVO366JrVzq+0S6AewhhQHdqp4XVXKfT4/U1R2pHKNL7S/auiTraz97tvVG3a46ew5mRPgDqCGFAd+7o4G2nT9WuWHfn8Vs5c73c3ja57c4ed55ndbtw3JHqNk0+BBughXmapsUbKtCj9NqZlsfxPnieul2jbgDfNs+zkTCgX65D4SwjNgCMQAgDPk9n/Zre6tZiifkWemwTALH+7+kGAKy2n/MFZwk3AIzCSBjQhdLnEq3fQ62oawkB4CohDHhcaSlwuMK1hAD0znRE4FE6ygDA1whhwGMEMO7kWkIARmE6IvAIAYxfpeeQawkBGIUQBoQTwPhV6RxyXgEwAtMRgVACGL9yDgEwOiEMCKPzzK+cQwC8gRAGhNB55lfOIQDeQggDmtN55lfOIQDeRAgDmtJ55lfOIQDeRggDmtF55lfOIQDeSAgDmtB55lfOIQDeyueEAbfTeR7b9gOPVy1ez73zxDkEwJsZCYMB5TrJe7e3Ol5pW53n8S3L8tfX3fbOKecQAG8nhMGg0k6sAEZre+fcPM9/vtJt1tu2/+6dJ84hAN7OdER4qW1neO3Uph3kbWd3vW9Zlj+d5O2/NcfTeX6P3Pmzt216Lm3Pn3Qb5wkAXyeEwaD2wlKpU7w+Lr39186yAPY+v7yezgUA2CeEwQvVjl7dQQADADjHNWHwQmswarWoQnocvudoYQ0AoMxIGAwsnUqY07JDLIB9y3aEtfT/9fvSNs4ZABDC4LVKHeQcnWW2alcuLP2/Zvuj4wDAm83TNC1+EQIAALQ3z7NrwgAAACIJYQAAAIGEMAAAgEBCGAAAQCAhDAAAIJAQBgAAEEgIAwAACCSEAQAABBLCAAAAAglhAAAAgYQwAACAQEIYAABAICEMAAAgkBAGAAAQSAgDAAAIJIQBAAAEEsIAAAACCWEAAACBhDAAAIBAQhgAAEAgIQwAACCQEAYAABBICAMAAAgkhAEAAAQSwgAAAAIJYQAAAIGEMAAAgEBCGAAAQCAhDAAAIJAQBgAAEEgIAwAACCSEAQAABBLCAAAAAglhAAAAgYQwAACAQEIYAABAICEMAAAgkBAGAAAQSAgDAAAIJIQBAAAEEsIAAAACCWEAAACBhDAAAIBAQhgAAEAgIQwAACCQEAYAABBICAMAAAgkhAEAAAQSwgAAAAIJYQAAAIGEMAAAgEBCGAAAQCAhDAAAIJAQBgAAEEgIAwAACCSEAQAABBLCAAAAAglhAAAAgYQwAACAQEIYAABAICEMAAAg0D9PN2Capmme5z//X5Zlmuf5z7/b21scCwAAINLjI2FrKFqWpVnw2hK8AACAJz0awrYBbCUkAQAAb9bFdMRUKYjlpi2m/98+/mhULRcCj/Zz1O5f9nn0GAAAYHyPT0c8IxdGjoJPTehZ7ys9JjdSl7ttvZbt6j6PHgMAAIyvq5GwNGxcGQGKGDWKGpkSvgAA4H26GgmruTYsN+r0VutiJW9/ngAA8CWPhrAW0+3eOHr0xucEAABf9fhI2DaI7V0LtbdQRW50rHQNVinQ5K7n2mtHTTCq3efeY74w4gcAAF8yT9O0jNbJF0wAAIARzfP8/EjYGablAQAAoxsqhE2TUTAAAGBsXS1Rf0T4AgAARjfcSBgAAMDIhDAAAIBAQhgAAEAgIQwAACCQEAYAABBICAMAAAgkhAEAAAQSwgAAAAIJYQAAAIGEMAAAgEBCGAAAQCAhDAAAIJAQBgAAEEgIAwAACCSEAQAABPrn6Qak5nl+ugn8aFmWp5sAAADd6iKEbYOXDvz4vJ4AAFD2eAib51lH/WW2r6fXFwAA/vZYCFtHS3TQ321ZFq81AABsPDoSplP+DdsgxtjXPY7wM6u+MdQ5jloDvM8jIcwUte9Zg5jX/X9GrMNIHUH1jaHOcdQa4F3Cl6jXEf8uI2IAAOBzwgAAAEIJYXzKPM9G4wAAeFToNWFnpiLmVtSr/fypdLvtcaNX6js63lPTM++ow6hTS8+u2JgLba2e99E5vnd/6fU487N052t69hxrVeerNd17H0kfn3stSu6udy913jtO9Lnc4rMKr7xnfu2cvqvuPdUaoJXHPyesJHf9UM3iDun9pX1EOTpe5C+JbW3uqMPIv+BqOw2lTl+rAFr7upw5du3PUqufi5qOWcs6X6npHbXZnmO58+3uej9d59RT53LutbvzuZ39Y+BXzukW7yc91Bqgle6nI555I8+94XoD7ktvi3Msy/LnK52qWPprbK5D3aJd6f73OhTrfXttOmpvxM9KbjpoVJ1ra3rmfaRU99L229tb1vvJOqeiz+XoP2zl2vLFc7p13Z+uNcDduh0JW9WMftXsIyc3NWPv++1jct/XjNLV7Ctt85l2prcf/bUyd1vNlJ/atpccTR0584uzxV9fjzoWvYXJGnf8LN0lPX9GqHMPdTtrxDrX6Olcnqb8e+YIte6lfmeMWmuAVPchbJp++4W7Fw7S/W6/Pwow6/+3Iyh77dx7bHr/9vtcO/bavW6XPr7UtnS7XDv32pB7bjWOXsurnYOjx535S2qNiNGwM+f/0ba/dl7vfr61+7t75OBsHY7+yHBXKGh1PkXXOdXbudyyzlfOqV98+ZweMUQCrIYIYb8484uktF0adkrHOWrHVdsgtXf/leOVAuPVNozyS/HsyF1Jbx3A1s4839opYzXtvuu4Vx39geXO45z1pjrfve+j9/Sz+yq5sr+na93ynL4SCmuPP8rvGIAjw4SwXAC6oyN9NaRFTXHIjUCt/7b6S2Ap0JVGjI7u783Zvxa37nj/qmaK6daTU3TO/CFhvb1XZ+seadQ633kuR7wWe/vvvdY5d5zTUb+Xao7Zc60Bul+YYyvX+d+OvrTqXD75Rv5ksNlON9xrwyjha5qmv86Xmm2n6b+vf+TzbRW2I1+r9Oe01JaoOtdOcxtNb3XOHT/qXG75B7OjOm/b9LVz+u6691hrgLvM0zQtUW9Sd8xXr9lH+mZcmpJztN/cm/jRNInSG3/uuOltNduk0naX9ln6/9F2NW1Pa7Cnl5GCM3LP9ZfnsFeDUq1/OWdqz/mz59rd7qpzzfPaq2mpPTX7rLmttI+on41Wdd47TuS5fPT8It+DvnROX/2dcJe736cBWprnOTaErQft8Y2x13YdGa3do7W3hVFrMEq7R2lnarR2j9be1YjtHrHN0/RMu0etFfAt8zyPNR2xlVHftEdtNwAAfNkwC3O0MOqc8VHbDQAAPBDCIq99qGnLiEZtdy+vew9GXPhhJOobQ53jqDXAu4RfE/bnwDrkn+L1BqA1v2uAETx+TZi/7H2DX4oAAPCvx0LY+tkfgti7CWAAAPC3xxfmKAUxHfcx7X0ODQAA0EEIm6byB8MyHqELAAD2dRHCcnTmAQCAN/JhzQAAAIGEMAAAgEBCGAAAQCAhDAAAIJAQBgAAEEgIAwAACCSEAQAABOr2c8IAgPeZ53nY/fsMU+AuQhgAEGrEMNM6PALfYjoiAABAICEMAAAgkBAGAAAQyDVhAEB3StdgLcvy133r9WXpbXvXcJUeAxDFSBgA0J01FC3L8ucrd9/Rbel+VvM8/7VvC28AkYQwAGAIZ0arStsa8QJ6IIQBAN27e6RqO/q1jooBRHFNGADQrdYfviyAAU8wEgYAdCu9lutOawBzPRgQTQgDALp3dxDbjoAJYkA0IQwAACCQa8IAgO4cLZqRG73KbVfaT+nzxgAiCGEAQHdqQtGv2whewFNMRwQAAAgkhAEAAAQyHREACGUlQuDrhDAAIEzL67B88DIwCtMRAQAAAglhAAAAgYQwAACAQEIYAABAICEMAAAgkBAGAAAQSAgDAAAIJIQBAAAEEsIAAAACCWEAAACBhDAAAIBAQhgAAEAgIQwAACCQEAYAABDon6cbAABwxTzPu7ctyxLZHIBqRsIAAAACCWEAwJD2RrqMggE9E8IAAAACCWEAAACBhDAAYFi5aYemIgK9szoiAMBGbtXFUYwYQNWbLxLCAIChLcvypyN/V6d4xM61MBNr5HrzPNMRAQAAAglhAMDwRhxJAb7LdEQAYGjbaWF3T0t8s7O1yk2/U+djV85JtX4/IQwAGFaugzvP8zTP8+2d1m3HuGbfe204al/pWGfbUKNmn5F1PtOudPvcdnfU8o5wX3u8J2pNPCEMABhSqWO8LtRxZ6c13deZEHXmvr1jnW3DFaUAkN62ft8y8N5R7ztqGVXnvdtb1ppnuCYMABhWqUN6d0f1zv0d7auHTvba4V9F1bn1fs9qHXrSOk9TfK15hpEwAOC1nlhGfDvacte+pmn6awSnZurdHWr39+Ry7XfWe2+/LetthOt7hDAA4LWudGx/6VjfPQUytRfA1vt/2X9uPzX1uOtaqSuPbT1Ste4/d6zaa9VKBK/vEsIAgGFFjQjVHrPFtMVcEGgVPs5eFxUxAvZLvUsjZLUjZ09Mt3yy1sRxTRgAMKRtMNlquUx9zQIR2+t87uw456Ym3mFZlj9fpfvX46ft2d7fwh313j637b5Kt7dyVOdtO56oNbGMhAEAw9quGpfefrezU9N6v87nTNsi67y6s95RoxmbzuMAABUaSURBVJc5Z/f/RK2JJ4QBAEPb66jfZW+kpea4aaDIPa60wERp9Cu6Ux55vLvqfXYp+O1jn6y3wPV+8zRNixcaABjdXSGs9xGsEu2ONWq7ed48z64JAwAAiCSEAQAABHJNGABAwnLgsdSbrxHCAAA2XOcTS735ItMRAQAAAglhAAAAgYQwAACAQEIYAABAICEMAAAgkBAGAAAQSAgDAAAIJIQBAAAEEsIAAAACCWEAAACBhDAAAIBAQhgAAEAgIQwAACCQEAYAABBICAMAAAgkhAEAAAQSwgAAAAIJYQAAAIGEMAAAgEBCGAAAQCAhDAAAIJAQBgAAEEgIAwAACCSEAQAABBLCAAAAAv3zdAMAAHozz/PTTbhsWZanm3CaevM1QhgAQMaInWthJtbI9eZZpiPy/9q7tx1HcQUKoCD1//9yzsOIPh6Pr2AbQtaSSl1FwBiSVHuXLwGAV/h8PhrFwFcQwgAAABYyHBEAeI2jN+wbh7atdvQatt6rVC+j+1zXe5/DY0Lu9bsIYQDAq8wMYmHjuFR+6vylOtXK7S2vR8s1pYLEvu/TA29ctzicHOeu7VcS7x9fY+p8Z/S8dlL18MeFdzEcEQB4nRnzw45G8PGVKz+1vVSXWrm95V1xNPZT54oDQCoAja5L6r4c5w3rE26Ljwv3CfcL61+6/y3P+ZlrKz2vq+816wlhAMArHY3mUQ3XK70QpWOf2LsR37dcHWfVPdXrc/ZccRhrLXNF4Em9Plffa+5hOCIA8FqrexCO8DCyxyQur3aOkdfaWtaq+9sSRHqHo4b7nxnyN+LaDTX8PUIYAPB6KxrWoxvSZ+eBXVloI1VGy724et1n73dOavhiyZV5hLVjWu8zv0UIAwDoFDfYRy6SkQsEK3pLSgtz5BYMuUvq/qQeb7lvufs+67Pnehd1ObbzHkIYAECH1kZyb2hKBbvR50hp6VlLrc53Zun1q2YE0bDMXBAbce6eHrkn3GvmEsIAABqFjeO48Z7b70q5pfJWhIJw355FJK5KhaHW6x0R1Eb2dPYet/pecw8hDACgwdEo7umNihfRKPV2PX242eoQEA8FjBdZiYNr6t/wuNyxqfPE5dxx7bzbvm3bxxMNAPB/37panXqv9a315l77vvucMAAAgJWEMAAAgIXMCQMASHj6HK23cb/5JUIYAEDEPJ+13G9+jeGIAAAACwlhAAAACwlhAAAACwlhAAAACwlhAAAACwlhAAAACwlhAAAACwlhAAAACwlhAAAACwlhAAAACwlhAAAACwlhAAAACwlhAAAACwlhAAAACwlhAAAACwlhAAAACwlhAAAACwlhAAAACwlhAAAACwlhAAAACwlhPN6+7//6uuP8pcd66nXsl9q/dVvLOXJ1uuP+AQDwb3/urgCU7Pu+fT6f6raZ5y89Ftajt161/Y/He8ot1UkAAwB4BiGMr5MKZTPOEYagWCoYxYEpPC4VonoDVnz+Utm5+gpiAAD3E8J4tDA45MLGql6xFmEAu9JLVtJSdnzPnnSPAAB+nRDG48U9SysCxZmhhYfP59Pc65TrDQu31XrMcr1srdexcngnAABCGF+kJ1iMEIao2jnjoJjqrbpy/pmuDIsEAKCf1RF5tLvmMB29WbnhfKmerlyQqV1DXNZRTvyVK2fEPTJfDABgHT1hPFoqHDylxyauW2leVm8QG3He1GMt5T7l/gIAvNW+bdtHowveYUSIEsQAAObZ991wRODfDE0EAJhLCIMXGdWDJYgBAMwjhAFJghgAwBxCGJAliAEAjCeEAUWCGADAWEIYUCWIAQCMI4QBTUqfRwYAQDshDOgmgAEAnPfn7goA3+X4MGdBDO6Veg/O+KB1H+AOMJ4QBgBfanY48scWgDkMRwSatf5FfN/3v1/x9tpxZ7f11qW3nKvO1GNW/TSs3630viu9N49t4b96wADm0BMGdIkbdKkFO8JtvQ252v7hcMhauaW6rA5gtXuS2mdWXXiP8Pk8+36I3xfH963vW2ENoJ8QBjTrDRLHMbl9U+W2BqyU1gbp6nltIxqoqWuL658KceH9NJ/vfa68tkYFpyvvWYBfJYQB043uLUsp9SSFgSRVn9Qxo7ReVyksle7XjJ4N6CWIAfQRwoBTWueGtezf03sWBopSoy8MMalA0lKPGc40VPVecVbpdTM6NAliAO2EMOCUlsbWjPlX3xxGrgyzXDFfjHeI/wCR+v74ObfP2SAliAG0EcKAbrkQkGqAnVlAIyyrVk5p+5O0htaWhUlg29p7l3Pft+xfO0+uLEEMoEwIA7rUFnfI/bW9d5/UfiWpMuOluO9qFMZLf5+pS643I2Vkzwac4XUHULZv2/bxSxJo1bNE/N2+oY7wZt6DAP+177sPawbaaVABPSwqA5AmhAFdwiF+T29cCYz9nv6c8n0EMYD/EsKAonge0/F1/My7aDAzQ2qhnXjOJsAvEcKALMMPf5Mgxgzx5/UdX15rwC8SwoCkJ3ywMffROGYVv0uAXySEAf+hB4xtE8SYx3BE4NcJYcC/CGCEBDFmaBmOmAtqtddj6vHWbaUyc6HxzveH9yZ8LyEM+EsAI0UQY7Wr88ZaglpruaW63B3AvDfhe/25uwLAMwhglHzLB3Tz/VKvs9zrL169tbZ/6/lTZebq+cQQlLqGuJ7ey3AvIQzQuKaJIMYIcXBpfT2lAli4bcRrM1Vm/P3TP6KjdF9G3y/gPCGMS3J/mTz7i732l7qR/2mcaQTMPm9vncL7USs3V57/iOkhiDFCz+un9fdiT+9ZGEpKr+cwMMZL7LfUd5Sea4jr7L0KzySEcdnoBlktLMz6a+eK/6hK571Sp1q5rcdBC0GMUVpeRy2/y86cd5ZV74vSNbQGRuA+Fubgst7VrXIrXV3tQSutXBWe46jzHXp6o1ITwHuXdNYDxixPnQvD98i9flKvrZbfV6nyUr9Hw0U2WlZofJraNcQ9h0+8BkBPGBOd6dk5M0SwtXept2dptNQ8g56/ALfcy545CwIYV+kR46zaohYt88Za55b1BJFUmfEfv57+ej875w5YSwhjiJaVq1rKiI9NhZCWMfw9cr1QM9WCYfwfaGsjwhAUVhPEmKXld3wunOW2jSyz5bEZRl2D9yzcSwhjqpG/5Gf0Tj218RjPgSit2AV3E8To4bUCYE4YA9V6a3LztUqPH9tnjOG/oyEwYg6EAMYTmXtCj9Rc3acSGIEZ9IQxVLw0bmpcem6fs+PYS8elyi9NYJ6tta6p+uTuU/x46lhYQY8YLXrnCgO80b5t28cvQPhuGjI8idcjsVLPvtcK8Gv2fTccEYCxDE0kNHIhJYC3EMLgBTRkeBpBjG3T0wWQI4QBMEVuwZneDx3nOwlgAHkW5gBgmtIiDBrp7+W5BSjTEwbALTTS30kAA6jTEwbAMj5K4d0EMIA2esIAWCb1getXP3g9d2xu7tmd89FqH2ifqnOtvq3X2HPdZ+6fAAbQTggD4Ha9waNWVirsXS33qloAy9X5atlh+S3lnrl/AhhAHyEMgMdL9cyE23rCxR1K5049lgtMueu98pEArffQBy4DjGNOGABLxEEhbLgfj8X/blt5VcXa6ovhPt8WFOL6zlhdMnfPwu9L908AAzhHCANgmTMN9rO9PMe5WoLCjGGKPefP1aV0XK73rBTecvvEZbTWXwADOEcIA2CZM6sjlnprRpkdJuIeppZwNfI6fTg2wLMIYQAsURtOV+ulOY75NrUhhKnrbu29q80l653H9Y33F+AbCWEALHGltykcIte6CMeI865Smi/Xs09qv97zxot0fMP9A/g2+7ZtH79gAVglnnM0o3z/r53n/gHMte+7JeoBWOvsZ2EBwFsIYQC8il6ca9w/gPmEMACW0PMFAP+wMAcAS7QuLAEAbyeEATBFbgl1APh1hiMCMJwV9gAgTwgDYCgBDADKhDCGSk28vzIZ//jQ0PjDQ0eUXTrXCi3n661TuN+q+9bqzHXW6tl6bT3X+7T79m0EMACoMyeM4UY3wnJlHecZcb64jNkNyZbzXalT6dgnBrAr9762f8/r5Gn37dsIYADQRghjuFKDN7UyWq7he6VBV1qB7XgsPEetET9abxg4jsmFgt5w1tvjdEb8/OZ6lmrXmapj+NiV10rrPSxdA/8QwACgnRDGMmd6PK4EjdTPue9LZveI9ZyjFlxr5efO87TG88hewZxUmfH3tfsmePzDfQCAPkIYU7T0ZrSUER+bCiG1npDexuHKBmVrIIzDaGuvTG/gHO3M0MJD6bie3rOe10kcvmr1HzUc9pv9+vUDwBlCGEuNbKzNGBr21AZlPASx1IvzNHEPU0u4Gr3gyky/HMR+9boB4CqrIzJNrbemtvpc7thwHlf4Vdq/xcoGZa1OuXlbtXl2TxM+P8fP8eOt1xnvkzpXKvCNfp2k/OJ8MQEMAM7TE8ZU8RCv1HCz3D65/XvOGR+XKj/cduZ8Z7RcW22f3H2KH8+V/xQj7kVuv97z7vt++r79Uo/Yr1wnAMyyb9v28Z8pvItG8jkzFvx4m7dfHwDMtu+74YgAI715aKIABgBjCGHwQhrK54y6b28MYgIYAIwjhAFM8KYgJoABwFhCGMAkbwhiAhgAjCeEAUz0zUFMAAOAOYQwgMm+7fPdtk0AA4CZhDCAxQQwAPhtQhjAQk8POE+vHwC8gRAGwLZtAhgArCKEASzy9JDz5LoBwJsIYQAL7fv+d05Y/G9q31l1AADuI4QBLPL5fP5+HT8f4mAkgAHAewlhvM7R0xD2OKw+f6lOPWXkymrZ1nKOXJ001J8n9XyVXuu5HjdDDgHgfn/urgCMlGpkrmx45gJN3OPRU5/a/sfjPeWW6iSArRE/V+FzGP67beXnK7U9fj5T+wIA9xHCeL2VASxsOIfb4vrkQk+qrr0BK65TqeyWa2Cs3ufk2M9zAgDvIYTxKmFjNdXAndGQPROOUr0UqZ+vaCk7vld6SuY6+3ynjgMAvpcQxuvEPUxh43VWyOhpTId1ae3hyPWGxUPNSvXI9bL11l9QO69271p6PQUwAPh+Qhiv1RswrqoNQ4zrlNrv7AIbq1wZGsk14R8Vas953CPsOQOAZxHCeJW7GpulRRNah6D1NKxr5fRs76VRP0ZuwYzU96l5haXtpe9TPwMAawlhvEqql+DuBmdcp9K8rN4gNuK8qcday7773n4r9w4Aftu+bdtHYwB+y6gQIEz0c88A4Lft++7DmoHzLJ3eJ5wLeNeHiQMA99MTBlymdyfNfQEAYnrCgCH0iP2XAAYA5AhhwBCC2P8JYABAiRAGDCOICWAAQJ0QBgz1y0FMAAMAWghhwHBnPoz62wlgAEArIQyYTgADAPg/IQyY6u0B5e3XBwCMJ4QBnCSAAQBnCGHANLWQsu/73694e63cs9t661IqWwADAM4QwoCpwmAThpkjxBxfvfPGWoJaa7mlughgAMBoQhgwTRhsjp+3LR1icoEp10N1ZSn8Uq9XvF8qbAlgAMAVf+6uAMAhDjdxCBrRA5UqM/4+Do0AACPpCQOWODM3rFZGqfcsDFKlcsMyzw6NBADooScMWKLUixUOUxx5PgCAJxLCgOly87l6hxq2zCXLlVPaDgCwkhAGTJVbpTDellsAo7ZPar+SVJnxUEhzwQCAmfZt2z4aHMAsYQh76u+aJ9cNAHiXfd8tzAHMI9wAAPyXEAZMlfuw5icRFAGAlYQwYJjUvK/UhzUDAPwyIQwYwtBDAIA2QhhwWUsAE9AAAP4hhAGX6AEDAOgjhAGnCWAAAP2EMOAUAQwA4BwhDOgmgAEAnCeEAV0EMACAa/7cXQF+S6oBf6VRn/pcqlFll861IoS0nK+3TuH9KB2bu28CGADAdUIYy41uyJcCyufzGXK+uIzZYaTlfFfqVDo2DrZnygcAIM9wRJY7glHKvu9/v8Jt8T7Hv1d60OLzxI+F51odPmrnS117fF9L19hTbmk7AAD99ITxGGd6ds4MEaz1AqW+v0tvCMzVvRSuwuNy57n7PgAAvIkQxi1ywwR7em1Kw/PC72tDEnsDRirgjBaHologjMNoqbcxdZ4nBE4AgF8hhPEoI4PAjHCUGwZ4t3g+14qgCADAOeaEcZtab01uvlbp8WP70RsUfpX2b7Gyt6hWp9T11IYcAgDwDHrCuFUYJuJgEQ8nbN2/55zxcanyw22rlqlvubbaPrn7FD+eKx8AgDn2bds+GmDwW8wBAwC4x77vhiMCAACsJITBD9ILBgBwHyEMAABgISEMAABgISEMAABgISEMAABgISEMAABgISEMAABgISEMAABgISEMAABgISEMAABgISEMAABgISEMAABgISEMAABgISEMAABgoT8jCtn3/e/3n8+nur12TOu+rfscZbbsc6UOAAAANZdDWBxYwsCTC1epkHNsby1/xj5X6gAAANDituGIqbCTCjZXw84RmErlhKFKuAIAAGa6JYQdoSgVxEpyPVBhWS29VL09Wb3lAwAA5Ny6MEdPEKvtlxoCeaacq+UDAACUfM3qiLXes9TiG2fKyWktHwAAoORrQlhJPKdrdFCaXT4AAPA7bg1hs4f3zZgfBgAAcMXlJepzn7+V297y2WHxcvbx+VrrkCq7tE+uDi3lAwAAtNi3bfsIFQAAAPPt+/6OOWEAAADfYlgIKy1WUXvs+Cptu1q30qqKV8ttKWPk9YzytPoAAMAvGBLCaotblFYUDOddxdtHDZOs1e1quS1lzF6A5AzDUAEAYL3HDUe0WiEAAPBml1dHTIWm0mqJpYBVevwoM141MVVuvG/uHLkyc+fplTs2tb127vjDouN9citK5spquU4rQgIAwHjDe8KOMNDbaK8FsKPMVAgJt6f2jcvJBY643qWyWq8nPja1PdxWu8bcPvG+tbJq13n2eQQAAMou94SV9DTgSz1lLXPKQj37xseFweNM+ArPlTr2TKgZUZ/a+VPlCmIAADDe1BDWKxfESh/enCvnzLnD8uO6nO0JO3PsyjIPqYVRwvMIYgAAMMbUhTnOBIURvT1nzj8ybHzz0u/hcMRtE74AAGC0fdu2z9WGdsvCGLmhhqVFInLbYvHcp9qCG7WQlFucovZYrc65RTFSdWzZFpfZelyqHi1lAAAA1+z7PieEnd0HAADgzfZ9HzMcsda7JIABAAD8Y9icsFLIEsAAAAD+MXVhDgAAAP5NCAMAAFho37bNWEEAAIBF/gdL01fNFKvKKwAAAABJRU5ErkJggg==')
