# Supplementary material for: Identification and functional analysis of non-coding regulatory small RNA FenSr3 in Bacillus amyloliquefaciens LPB-18
Source: PeerJ. 2023 May 15;11:e15236. doi: 10.7717/peerj.15236 (PMC10194069; doi:10.7717/peerj.15236)
Supplement: Supplemental Information 4 [file peerj-11-15236-s004.zip › KO/CK-vs-T1_map/map00514.js]

getPicJson('data:image/png;base64,iVBORw0KGgoAAAANSUhEUgAAA60AAAJECAYAAAD9mcIhAAAACXBIWXMAAAsTAAALEwEAmpwYAAAgAElEQVR4nO3d7ZKkKLcGUDnR93/Lnh8T9sswgPiVbnWtiIquMhWRNtUnQTNN0zRPAAAAENCfaZqmeZZbAQAAiCWlNP3f3ZUAAACAFqEVAACAsIRWAAAAwhJaAQAACEtoBQAAICyhFQAAgLCEVgAAAMISWgEAAAhLaAUAACAsoRUAAICwhFYAAADCEloBAAAIS2gFAAAgLKEVAACAsIRWAAAAwhJaAQAACEtoBQAAICyhFQAAgLCEVgAAAMISWgEAAAhLaAUAACAsoRUAAICwhFYAAADCEloBAAAIS2gFAAAgLKEVAACAsIRWAAAAwhJaAQAACEtoBQAAICyhFQAAgLCEVgAAAMISWgEAAAhLaAUAACAsoRUAAICwhFYAAADCEloBAAAIS2gFAAAgLKEVAACAsIRWAAAAwhJaAQAACEtoBQAAICyhFQAAgLCEVgAAAML6c3cF1qSU7q4CwOPM83x3FQAATqGnFQAAgLDC97Qu9BoArDM6BQB4Gz2tAAAAhCW0AgAAEJbQCgAAQFhCKwAAAGEJrQAAAIQltAIAABCW0AoAAEBYj/me1i3K7yksv+O19z2G8zz/6/V82dHvPyzL6NVlzVpdy3lq07Ys35qntp6U0uHtGW3fM9ezZdlyO1v7RmvZ3jKj7Vmbviw7WoeWWpv33i9r76WR+qy150idWuW2nPW+7q37rP9vAAD+7XWhtXWBX07LLzDLi83WBWXt4rQXJkbrsqZX19a6Rus6z3O3rq16j17o19bXmjZSjzPWs2XZWijrlTXyfzGynjVrH4yMbu9I3bbsy1u3c3TfHa371e/rvdt0xvsHAOCrXjU8uHWh3utlKec76uyek711PaMXp7f8np7Pkf+bo+s6sp7ehxtHrAWY3nqWeVt1vyv87G3nPR8cLNPW3PW+3lO+HlYAgHGvCq13urvnZCSUjdozXPIKd7fpYk/P+J667w0/UdppVKunc22ZO7bzyveC4AoAMOZ1w4PPNHLBOtJ7l/vFhereXtbRewK/ElbPcKTHe2To9NprW9Z1ha37zdah13scfV/veS/88v0DAPA2QmtH7eKyFUJ7990tr199sbp2Ub8WoLdsS235s6zV45e2PNQod1bA+tX69t4DvKXs3n4zWv8z2vXs93WrzDOWAQBAaD3NLy62j9rSKzTy+tXbc2XZo2H07v+3LcH97rquOWu/+eV2XvFe+OUHWQAAb+CeVoZE6PU80zzPf3/OcrSNak+oLX+i3vvZ8othx7+298nZAADs86rQ2rqQ/XWPxtpXdDxJGaT2+tX/zZH1HPn/2drTVq7niuG4V9rSzlcG1186+l542nsfACCKNE3THHmI2p77v0YfftQaIjoyvae8oG9dxO/dprO2p/Z6qRzKuPcez9a6ttTzrPUcWXb061yu+P9au7+yLHv0wUdrZY7sy73XR/abI/tur05nv6/zdW5Zz1nvnxHumQUA3iSl9M7QCvBVjpkAwJuklN41PBgAAIB3EVoBAAAIS2gFAAAgLKEVAACAsP7cXYFRvi4CAADge/S0AgAAEFb4nlZf2wAAAPBdeloBAAAIS2gFAAAgLKEVAACAsIRWAAAAwhJaAQAACEtoBQAAICyhFQAAgLCEVgAAAMISWgEAAAhLaAUAACAsoRUAAICwhFYAAADCEloBAAAIS2gFAAAgLKEVAACAsIRWAAAAwhJaAQAACEtoBQAAICyhFQAAgLCEVgAAAMISWgEAAAhLaAUAACAsoRUAAICwhFYAAADCEloBAAAIS2gFAAAgLKEVAACAsIRWAAAAwhJaAQAACEtoBQAAICyhFQAAgLD+3F2BK6SU/vX3PM9D8y7zLdN6y7WW3VPHLfVLKf39d2351jy9ZZfyAXiPp58XR1/bs967tep/pC1H1vm0dgK+7XU9rfmJtXbgLx05aF+9bLktW09ga0F17cS/xZFlAbjOG86LrfPZmesv/eK8toTHWr1b5+qj61vKdN4GnuRVobX2SfDICbrUOoH8Um9bttrTBgA835vOi28T4ZwcoQ4AI145PPiI2nDc0uhw3JHhuVttHdJV1qc1JCgfdlzOMzosqzbEqbWto+UDcK+I58X8nFWrU2+I81q9f3Fea32YkJ+D83Px1tt9eu2e9+72rgsAInlVT+sZamGv/H1taFJ+giiXGb0vaKu7yi3bpzfEKf+91R4+9QWIJdJ5ceutNa3yR4NshPPaaLv12vOMUVsAd9LTepLWSemsELblQRO9gLl8qjqyjtFyzyCsArzL1efFligfgu5Zf6/3c+SBTeX8AirwFp/raV1OBmefzFonj+VT2qMnjrM+Je0NDR59SMfoOracMM9qJwC2eep5sXeOOTuwRTiv1cqr1ees25EAInlVaK2dIMthMneFo60njiPh8aqT1K+epAjAOd50Xlys1TPaeeTs+pTDgGuv+wAYeJs0TdP8toPblqG0W5+e2HsAw5EHTow8xCKfr/dwiLUHNyyvrdW5VW6vjq1PgHv/Jx7EBHCtp58XW+WsnbdG690binvVeW3vEOAtPamjbQgQWUrpnaGV+5UnYydHAJ7sivPanb2iemSBp0gpvWt4MPeLNiwLAI648rw20it8BYEVeBqhldO1Po0ufweAJ7jyvHZHeBRYgacxPBgAAICQDA8GAAAgNKEVAACAsIRWAAAAwhJaAQAACEtoBQAAICyhFQAAgLCEVgAAAMISWgEAAAhLaAUAACAsoRUAAICwhFYAAADCEloBAAAIS2gFAAAgLKEVAACAsIRWAAAAwhJaAQAACEtoBQAAICyhFQAAgLCEVgAAAMISWgEAAAhLaAUAACAsoRUAAICwhFYAAADCEloBAAAIS2gFAAAgLKEVAACAsIRWAAAAwvpzdwXuklL6+/s8z/+anv9dW658fXTa3jrtLe/X8vpP03+3YW85eXlPaAcAAOA8nwytZfDZGoRGg+2Wcnt1aoW4SM4K7ot824VUAAD4rs8ND66FoCVg1uZdfkbmH11/rcwt9X2KMoSX2738Xk4b2d6RsgAAgOf7ZE9rzVov4RnhcaTMJXQt00cD3F3yepZ1X6z1Iu8ZRl1b/skBHwAAqPt8aO3dR5pr9c72AtraEOHa9D0BLEpQK4czl0G1t8ye9ZxRFgAAROWZMf/43PDg0jzPp/8nbR0C/DZLm5YfCOQ/AMTSOmdddS6LfI7s3dJSm/eqOkTVu87RTv9jP+qzH61bwmT+c6Su+XX4067JPxdaa//ZI58u1HaQsqzajtXbuaK+QfbYsi299njSmwfgbWrnx1+sJ5LyXN4LHNqn/UyQ3t9n1iUq+1Gf/Wi/rz4z5pPDg2u9gHvmqc13ZL2jQ5UjqrVD7X7XfDoAz1I7lveGruW3iywXTfm/a+v4taM9D79on1qZv3TGOfzqdorQPvajPvtRn2fG/NcnQ+s0jd0X2bvntDZtb5lHX4tia/1r9wlvneeMkwMA/+hdzPUukGrTWxc9a8frKMfz2oVihPYZnedqrQvpZdqd7RShfXrubp+8HpHd3U5R2qcM5LUg3lpmz3rOKOsKnw2tAMC4LSOL3mBrL4P2GV/uS+00Tdsfrql91n2xnfZ+OPEWQmsQX9rpAHieWs8G/6N9xnytnbYGMu2zb7m3ttOW9mnNG2V471FCKwDwVzmUruatF4jTtH6Bp3229Tx/tZ2mqd9W2mdsX/p6O9V6lPNe1i89M0ZoBQCGlA8y6cnnGbnwjOLIhaD2GfOFdsrvvVxs6TFb5tc+62W8uZ2myTNjFmmapjlShQAAAGCa/vmA4nPf0woAAMBzCK0AAACEJbQCAAAQltAKAABAWEIrAAAAYQmtAAAAhCW0AgAAEJbQCgAAQFhCKwAAAGEJrQAAAIQltAIAABCW0AoAAEBYQisAAABhCa0AAACE9efuCgAAAPBfKaV//T3P8ynl5OWllHaX+yt6WgGA5gVNa/pV64sgpfT3J5/WmveqOkRVa5/8tdYyV9UlKvtRn/1o3RIm858jdV3KKH9/AqEVAJim6b8Xbl+7QJym/14k9gKH9qlfQGsn+9Ea+9F+edDsfTBSThsJqCNl3cXwYABgSH7hslwA9YauLa/lw8/yf9fW8WtHex5+0T61Mn/pjJ6Zq9spQvvYj/rsR335fpTXO1cG0fzvPcN9W8tHGTostAIA0zT1L+Z6F0i16a2LnrWLnwgXRy0R2md0njvd3U7ax35UTn/yflQG8loQby2zZz1nlHUFoRUAWHX0Xqon2tLDoH3GaKc+7TPmi+2098OJtxBaAYBVtZ6NN9t6Ia199i2nnfrza5+x5d7aTlvapzVvlOG9RwmtAMBf5VC6mrdeIC562699xi6CtZP9aI39aF2tR7l2v2s+/a2EVgBgSPkgk57yASJP+bQ/v2dusaWnY5lf+6yXoZ36y2qfsTLe3E7TtP2+23LannkiDj9O0zTNkSoEAAAA0/TPBxS+pxUAAICwhFYAAADCEloBAAAIS2gFAAAgLKEVAACAsIRWAAAAwhJaAQAACEtoBQAAICyhFQAAgLCEVgAAAMISWgEAAAhLaAUAACAsoRUAAICwhFYAAADCEloBAAAI68/dFQAA+KKU0t/f53n+z2vlNOB78uPENP33WLG3nLy8Jxxv9LQCAM0Lmtb00TKXnzPLvVqt3me3z3KRuPyMrCuKPf+vV21T5Lb6xX40Uoeo7EfryuNEeazYaimj/P0JhFYAYJqm/164HQ2sTwxlW+p9xXZE7/HotU8+T+/vM+sS1d370ZXlnsF+tF9+fOh9MFJOGzmujJR1l1cOD97SjV4bmrNMW/vP7Q3r2VLH2pCglsgnMgDerXfOLKf3yuj1Ftx5cXS052FP+5TXHKMXlnc54zpkazvlbZTvP6Nh55e2/D+2XN0+tfX8mv2oL9+PWrmkDKL533s+/GotH+WDtNeF1vI/dvnEoNXYR7rZr1q2tYOe9eaJsvMBEEvvYq53gdSavvydz7N2/ol8frqiffZcGEZuo2k6t51aF8+9NtA+Y22gnZ6xH/U61XpZYu96zijrCq8KrbX/zGVHfcPJIGq9AHi/vR/URvu0fout1w4RhtD90p7/U+3Up33GfLGd9n448RavCq1nKIca1N4QrR2kt+yRHtPy06HaOlqvt+pXGz4x8mnNkSHRADxXqwf1rbZeSGuffctpp/782mdsube205b2ac37xA8MazyIqVD+p7aG8PSW74XJ1rj0lrV7YWrzjnTvL/VcmycvtxeQAXiHcihdzduP/yO3FZ3RPstIsKddVI7U1370u/3oqexH6/IRo+WxonztSceQPfS0nqT1hjn6Rjo6HOsKbz44ANCWf3g5ci544uic8oPaadr+QfNo+zzhfrrSkfYpyxhpp7Ij4CkX57/aj77YPmUZb26nadp+nOh1wI3OE3H4cZqmaY5UoSNaPY2tnbp1Y3Pv79HXttSl1ZU/8tpoeb1yj24TAJSedFF4B+0DMCal9K7hwbVhq2XQWobF/vpE8eveyV+sT48rAOwjsAKMe1VP62LPfaAj1h5WdORBTL3Xe72trTqMPiwqn966V9WDmAAAgDuklN4ZWtmm9QQ2+wUAAHCn1w0PZhvDewEAgOiE1o/rfc+VUAsAANzNV9582MgjsAEAAO6kpxUAAICwhFYAAADCEloBAAAIS2gFAAAgLKEVAACAsIRWAAAAwhJaAQAACEtoBQAAICyhFQAAgLCEVgAAAMISWgEAAAhLaAUAACAsoRUA+Cul9PdndP6t5QPAFn/urgAAEENKaZrnufn3GeUDwFZ6WgGAakCd5/lfQXO0FzafJ//3zAAMwHfoaQUAmpagOdoLm0/Pf18LrEItAC1CKwDwH3lv6jzP/+l1PdtSvuAKQMnwYADgP5agulgCZTn97HW67xWAktAKAFQDY28I8C/rAcC3GR4MAEzT9N/AWAbW5bVesMxf2zvk11BhAHJpmqbZSQEAiEZwBSClZHgwABCTocIATJN7WgGAwARXAIRWACA0wRXg24RWACA8wRXgu4RWAOARBFeAbxJaAYDHEFwBvudzobV2ojty8ksp/evnzLJr64hspB3WtmXrtubzXf3/8Gut7aht49r2jbbJlnZ6W3sDzyG4AnzLn7srcIezv/etVdayniPrK5eN+p11I/Vcm+fItvaWfeKFTSsIHtkX1ubfsr++rb2B5zl6fgXgOT7X0zpN/U9oa71HrV6to2G0tp687KWuTzAShnrL1OYp/5/29Dg/8YJmJPBPU3s/brXTkZ6J0bZ/YnsDz6XHFeAbPtnT2rKnJys/WR7pFcyX33Phf+dJu7ctpa3t1WqTVhuV69/aE3mXvUFva2/2Hq39Nf99S3sLtsCZej2ue87RAMTz2dDaOsltCS69wJD/vjaEafST4rUyIlgL3qOBqrzQGG2jI8E/QhuO1nv0QqzVO9vbd7fsr3va25A+4Gy148pTbq8BYN1nQ2vLmSe0M3vuvnayLe+P7PX2vU3Zk9kL/2fvY78iuAJnK48rji8A7/Hp0LrWe7fWE9sbjrR1es8TLu63bnNp5FPyfPpbtbZ/S/vkRu8VPnN/HSW4AmcbuW0EgOf5dGidpv8OdawNu2zN05p/yzrz5cpy8/mi35cz0hZr86y93mr38vXW+p/ujDZuzbd1veVDmY7ckyu4Alc6ctsIADGkaZpmB3GezsXIb53d3v7/gKudNTrqqnpE0PpAXfv8Y+2Dde30j9q3F5xRTl5e5O3nfCmlb37lDRDLlp5fgBFbjinlvFcdjyIf55YQUHv4ofbpt08+T+/vM+sSVdlOR8/vSxnl73zP54cH8w4OYr91RXv75BQ4095beGp6t/TUym/d7hP5Azrt03fGuekL7VTTepBm2ZufXwNs/TaFXlm8g9AKhOFEA5xp67MmWs+U6D0kr5zeuvDu1eXOALL1YYl3tE9exl2e0E4R2iff5rUh1HtCaqu8o2URn9AKhCK4ApH8olcr2vFuyzH4l71+UdppzznqS/tR2Yvc6mmtLbNnPWeURXxCKxCO4ApEUesderOtx17ts2+5t7fTNNUf5uW8zl4exASE9LR7doBnG/mw7O3HpN72a5+xwPr1djryALR8unBLSU8rEJYeV+CIsx/ENPJhWnlP31OOYfm9l4vRemufbWW8uZ1q21a73zWfDiN8TysQ3lNO1kAcvYe+APAcKfmeVuABap/cppT+/gCUBFSA9xBagUeofXXA8iO4AgC8l9AKPIanDwItvQ+vDA0GeDYPYgIeq/UF5sC39EKpwArwfHpagccyPBgQWAHeT08rAPBIa4E1/3eajMoAeCqhFXicPV/cfuXF6pN7c1rfp3e0nLy8J7cPca3tV/Y5gPcQWoHHGfmC8l9dsD55aHLtov9IwFyWE1K5mn0M4Fvc0wo8Uv6VN6Nq3/Wa/9773tf8tfKrd94k355am9SGXI62w0hZsOaN7zsA+vS0Aq+05T628iK493f++54L5zsDWlnfvMd6rce11QajWssLIGxhfwH4JqEVeKUjF7ZXXhRHu+DOw2P+dz6ttcye9ZxRFt8ksAJ8l9AKwGk9yXAFgRXg29zTCjzS2j2oI8vvee1Ntmxn715fYYIr2ccA0NMKPM7aPagt5T2ctd+Xv9eWe8NFdLndy7Taa2/YXp7nLe81AI5J0zTNTgjAk7mwhfNs/bBi6/tvy9Omva8BSCnpaQWeq/XkW2CfvaMYtpS/px4AfJt7WoHwek+xrQ1xBbarBcXy/TV6L/mR7zUWWAEo6WkFQnMBC/dqfadu67155HuNvd8BqBFagbBGLoqBa5T3tl49qsH7GoAWoRUIqXcB68m2cL28t3T5t+xpvWJ9AFASWoFwRnpcXODCuWpf59Qb7QAAvyK0AqEYIgj3WRvF0Ppu41YZb/peYwDu43tagTBc3AIAkEsp+cobIAaBFQCAGqEVuJ3ACgBAi9AK3EpgBQCgR2gFbiOwAgCwRmgFbiGwAgAwQmiFD0sp/f0pp+9ddmR5gRUAgFG+pxU+qgyOW4Jkb1mBFQCAM+lphQ+qBcd5npu9pq0e1ZFyt7wOAAAlPa3AX2WgXOuNXYLsMk1gBQDgbEIr8K9e1F6wrPXOLsuvBVKBFQCAPQwPBqZ5noVKAABCElrhg2r3r470lo7c1woAAGcyPBg+qgyutcDam2d0SDEAAByRpmmaXXACW3ioEgAAv5BSMjwYAACAuIRWYDO9rAAA/IrQCgAAQFhCKwAAAGEJrQAAAIQltAIAABCW0AoAAEBYQisAAABhCa0AAACEJbQCAAAQltAKAABAWEIrAAAAYQmtAAAAhCW0AgAAEJbQCgAAQFhCKwAAAGH9ubsCAMD5UkrN1+Z5/mFN/rHU5451j1prs/z1s7YjpRS6TQAi0NMKAC+UB6F5nv/+jOiFtzv8oj5LeKy1W/76metb1hGtvQGiEVoB4EPu6tXbEpp/LUJojFAHgKgMDwaAD8h7CsthrrXAtMxfGxJbmz8PpL3yW+urBdp8vnKZXg9lry6tdewN1Fvbp9ymJcynlAwVBmjQ0woAL1cLfPlrteHDeSgsA1c5X/5ab57a36NBuNVTu6UuW3szlyBZ24Ze+b069doFgDo9rQDwcrVeyS33Uu4Zuhqp13Dv0Nu1+u8NwwBso6cVAD7gSIDc8iCn1tDcs+x5MNLWB1FtESmcA7yV0AoAH5IPnd3aUzgyX+QQd3aI1sMK8BtCKwC8UPnAn/z+zNaDl8q/81A7EnJH7iXN67FWh9ZrrVBcrrdV/1w5rffwp9pDlGrTR7evdx8wAP+TpmmaHSQBgKcoA+gZoe/OHuLIvdMAd0sp6WkFAJ7hyuG4Wx5MdSaBFWDdK3tae4/2783beyz96LJ76rilfr3vzQOAN6udn7ec8wF4nlf2tOYntJEHTBx9muKVy5bbckZQ9dAIAJ6q9gTg/MnAAivAO70qtI58qfeICCc+X0IOAAAwTX/urkA0teG4pbWnFtaWPet767YOda69tuUL5lv1FqABAIBfeFVP6xlqw47K39eGG+chsFzmqsfar5VbbsfaY//X6m2YMQAA8At6Wk+y5zvnjpTfC71X9oIKqwAA7OWJ2ezxudB61RDXpXe1fCOetY5a7+1ZZW45eDjIAAAAv/Sq4cG1oatl0LvrCYNbeyiPDMP9RW+oHlcAAOAXfE/rxqcK9x5YdORBTCMPd8rn6z1MafRBUfn0XrlrywMAwAjDg9kqpfTO0Mq48sBx1YOiAABAaGWrlNK7hgczzvBeAADgCYTWD2v1spa/AwAA3OVzTw/mH2vf0woAABCBnlYAAADCEloBAAAIS2gFAAAgLKEVAACAsIRWAAAAwhJaAQAACEtoBQAAICzf0woAAAxJKd1axjzPh9fP8witAADAsCPBMaW0e/kzAjPPZHgwAAAAYQmtAAAAhCW0AgAAEJbQCgAAQFhCKwAAMOTOp/d6cvB3Ca0AAACEJbQCAAAQltAKAAD8hCG+7CG0AgAAEJbQCgAAQFhCKwAAAGEJrQAAcKKU0t+f0fnPnO8OZd3yNohcb57hz90VAACAt0gp/ethQ+XfR8qNqhZYy20+qx34JqEVAABOUAtm8zz/a3oe8Gohbnk9Xy7/tzbvHfLtqdWtNf+yTK8c4ZaS0AoAABcqg9mi93f+eyvERQ13eYhd63FtbTPkhFYAALhA2aM40iP5JL2QWfYst3paa8tASWgFAIALlMGt1sv4dPk2tIZHl68Jp2zl6cEAAHCC1n2nvXtXn2zpPS7D6JZte0M7cD09rQAAcJIyuNbu6azNV0578kOJWttWe+2J28fvpWmaZjsLAAAA0aSUDA8GAAB+x5BgtvpcaK29SdbeOE8fl59S+vuTT6vNt1bOlnVGUdv+tddG6r9W7lPk23Gk3mU5eXlPag8AAGL53D2ttS94Pmt4dMQL89Z3YX2lHbZ8F9iWNlgr9ylq23xkX/A9awAAnO1zPa09o71ttR6kqBfpe+r0pnZo1aX1SPYtvbGj5T5NGcZbvfRrj7ivGSkLAAByn+tpnab/Pplti1ZPXS8c3aX2PWD5tF+1Q4Q2GN3OtV7H1verbfnesQjtkf/dapstvdQjWsu/IegDAHCdT4bWlnzI7FkX0lEuxrcEhLPbIUIbrG3/6KPXR74we7QuUfSCfStg79mG1jLR2gMAgFg+GVr18vxDO/zPE+9HPduWEQQAAPAr7mktPPmLnGv2hrC3tEOvp7B27+7a9r4t1J7xROg37CcAAMT1uZ7W8gJ7azgr7wGMfsFehrNWz+pb26G1/WuvjcwzOqQ4slp4z3tZ37CNAAA8W5qmaXYx+m9RA9ivaYc2bQMAsI/rKLZIKRkeXPIm+od2AAAAIhBaC4LaP7RDn/YBAIDfEFoBAAAIS2gFAAAgLKEVAACAsIRWAAAAwhJaAQAACEtoBQAAICyhFQAAgLCEVgAAAMISWgEAAAhLaAUAACAsoRUAAICwhFYAAADCEloBAICfmef57irwMEIrAAAAYQmtAACwU0rp1DJSSn9/rljX2cq6916HvYRWAADYIaU0zfN8KJgtZeS/Lz9rgfBuEevEO/25uwIAAPAmeZjNA+minJbPt1ZeOf1OWwJ7uY1lGy3luN+VGqEVAABOVutBLV8rg23++jT9L8C1gtydAa8VVvcE6V5bwTQJrQAAsFkermrhs/x9S5iLHuB69eoF8FoPdG0ZKAmtAACww5GhsU9X3m8reHIloRUAADZohbSR8PaGwFob6jy6XGs4tNBLj9AKAAAXK4fJrs23zPsFHsTEmjRN02znAACAe32hx7H1UCpoSSn5nlYAAOB6Aip76WkFAAAgJD2tAADAT73hYVT8ltAKAABAWEIrAAAAYQmtAAAAhCW0AgAAEJbQCgAAQFhCKwAAAGEJrQAAAIQltAIAABCW0AoAAEBYQisAAABhCa0AAACEJbQCAAAQlqUG8vsAAAwESURBVNAKAABAWEIrAAAAYQmtAAAAhCW0AgAAEJbQCgAAQFhCKwAAAGEJrQAAAIQltAIAABDWn7srcIWU0r/+nud5aN5lvmVab7nWsnvquKV+KaXN2wMAAPBUr+tpzQNnGUJrjgS7q5ctt6W3HXvKBQAAiO5VobXWQzoSXEt54L1Lb1sAAAC+4pXDg4+oDccttcJjb9l8mSM9na1ytvaw1oZQt+p1ZJ0AAJBzDclWr+ppPUP5Jtraa1sO5S2XGb1fdk2r/J5yW2p16G3vnnUCAAAcIbSepBXgzgp2KaV//Wy5z/VswioAfM8Z5/9y1Nfyc8W6ztKr5/L6GesYWV+kdln0RvK1psFWnxsefNXw1iVAlk/3PWsdrd7bo8G1Ve+1ZQCA78ivOfZeB+TLluWUr0XRq2f+99faZRGxTrzTq0JrLYCVQe+uwLX1YLYWJiMcJI4coAGA56uFtt7XCY58dV/5gfyd1zxHg+iV7VKWeYctnSdrgf+sW+h4p1eF1mn6d9jLp7X0Doq9N+Haa2U98tBc1q91oOptS6ucWj16dczLam1ja50OKgDASE9hqzdypHPhqdcbV7dLb/ovnDlcutdWME0vDK3TtO0NvPVN0Zu/9xCnvevcsr695fVC8xnrBACeq/ZBd+tWqK23LT0pqPSG7n6tXXr16gXw1nDqiNtILK8MrYyJeiAEAGI5MgT0DY7ervXGdhkZNQhnEVo/rncQdQACgG/rhbW1a4Q3BLNpqm/r19ul93CqteW2tCcshNYPM/wXADhbORx0bb5l3ojyByUtjjycaVn+6e1yNg9iYk2apmm2cwAA8Ct61uq+0C5rXyMEpZTS9H93VwIAAHg/AZW99LQCAAA/I7yyhZ5WAAAAQhNaAQAACEtoBQAAICyhFQAAgLCEVgAAAMISWgEAAAhLaAUAACAsoRUAAICwhFYAAADCEloBAAAIS2gFAAAgLKEVAACAsIRWAAAAwhJaAQAACEtoBQAAICyhFQAAgLCEVgAAAMISWgEAAAhLaAUAACAsoRUAAICwhFYAAADCEloBAAAIS2gFAAAgLKEVACCTUjq1jJTS358r1nWWXj2X189Yx8j6tEv8dlmUde+9vpjn+dI68T6fDa2tA8LRg0HEg0nL2kGxd4Cuzb+1/IjOqOvV27a3/KhtDhBJSmma5/nQMXMpI/99+Vm7wL9Lr57569pFu+Qi1ol3+nN3Be6QHxxqfx8p9yl6bXBG+6yVz+/5VBNgvzyc1M5n5bS1c2cr7DztHPmLdrmzTfaeO7+yv2wJ7K1rw3LbXK9Q87nQWjsolAeVfN58nnJ6+UY7+knbL7UOCCPt02qXEU9rp9xIEO8djPP58nnXDuIj62/Vp7aesu1r+3Y5HYCxD3jXrimW6a1j7BOPvVe3yxPbZJrev7+0ruX2XOP12gqm6YOhtaV2sBgJIGsHk9ITPy3Ml93aCzt60M3nvUMruI3o9SJvPWGdcaAe+T/aE5IB3q48r5fHwfL3LeeLJ12Q984H2kW7TFO/Xr0A3rrmiLiNxPL50Dras3TWmynim7J34Cnb58qDbpS22XOwzZfd01vZOoD31td6Pa/D8n826ok94ABnOjLU8Q1a5zftol1K+TZEDde8x+dDa6uH7CvWDjJl+7zxoPtGez+hdcIBvqoXStaOjW85F7aGqWoX7VLaOzKrNxzaNQg9nwute4dBvvHNtNZ715tvmf41a0N497ZJb7jM2hCcrcOVttYJgLpyJM7afMu8EeUfTi/21lW79Mt6Q7ucrRwlBqXPhdZpGhvC2ZqnfFM99cK+dxBeax8H3X+r7RNr8y1/T9N5IXNtPVctB/AGa/fn1T7kbf29Nu/oa780en9iOV271Ke/vV1yvW1pTVsrB0ppmqbZTsLZnhrmR/x629bW9+a2Bng6x+g67VL39nYxNJg9UkrT/91dCXgSgRWALRyj67RL3dvbpfYsmbdvM+cQWrnEWw9Av96utfW9tZ0BAGAhtAIAABCW0AoAAEBYQisAAABhCa0AAACEJbQCAAAQltAKAABAWEIrAAAAYQmtAAAAhCW0AgAAEJbQCgAAQFhCKwAAAGEJrQAAAIQltAIAABCW0AoAAEBYQisAAABhCa0AAACEJbQCAAAQltAKAABAWEIrAAAAYQmtAAAAhCW0AgAAEJbQCgAAQFhCKwAA8DPzPN9dBR5GaAUAACAsoRUAAICwhFYA+LiU0s/KOGNdR6WU/v60Xj9jHSPri9AeC+1Sp136yrr3Xoe9/txdAQDgPimlaZ7nv/8eKWNkvruVdW39fVZ79NYXoT0W2qVOu/RFrBPvJLQCAP9RuxjPL1DLabX58uXzf/N13GFPwDjSHmvlldOf5BftcmebHA2ib99fanVqWQv8+XEDSkIrAFA10gNUuzCv/V67EL3z4nTPBfKe9mitr7XeJ16wX90uT2yTaXr//nLmcOleW8E0Ca0A8FllqCwvFsvf7+7VOdNIyD6zPZ50Qd4boqpdtMs09evVC+Ct4dQRt5FYhFYA+LAjQ/ve6Ovt0Qoj2kW7lMoh3IInVxJaAeCDehfhaxefT77g3rrdb2+PXGuYqnbRLqXew6nWltvSnrAQWgGAIeUwv5rygSrRLkbLuh+p20h75PMdXd+V8gcCLY48hGhZXrv8t6w3tMvZPIiJNWmaptnOAQBwvmihPQrtUveFdundGww1KaXp/+6uBAAA8H4CKnvpaQUAACAkPa0AAMBPveFhVPyW0AoAAEBYQisAAABhCa0AAACEJbQCAACb3HVfqvthv0loBQAAICyhFQAAgLCEVgAAAMISWgEAAAjrz90VAAAAnufIQ5E8UIkthFYAAGCTeZ53L5tSOrQ832N4MAAAAGEJrQAAAIQltAIAABCW0AoAAEBYQisAABBWSunv04Y9dfibhFYAACCs5UnDy1OHBdfvEVoBAIDwfE3OdwmtAAAAhCW0AgAAEJbQCgAAhFV7CJP7Wr/lz90VAAAAaCnvZXVv6/foaQUAACAsoRUAAICwhFYAAOBnDO9lK6EVAACAsIRWAAAAwhJaAQAACEtoBQAAICyhFQAAgLCEVgAAAMISWgEAAAhLaAUAACAsoRUAAICwhFYAAADCEloBAAAIS2gFAAAgLKEVAACAsIRWAAAAwhJaAQAACEtoBQAAICyhFQAAgLCEVgAAAMISWgEAAAhLaAUAACAsoRUAAICwTgmtKaW/PyPT15ZZW9eW19bqsKU+a+teqzsAAADb/DlaQEppmuf5P3+3pteWyedZW9eW13p16M23Z91rywMAALDdbcODayHwSPCrLdsrrxZoe/O0yhJYAQAArnNLaJ3n+W9v7Kgrw+Ge+uR1MjQYAADgGrc+iGk0KP6qN/NIcN2zLAAAAH3hnx58VmC9KvgaGgwAAHCdww9i+oXaE323hEX3nQIAADzTraF1JEyWrx8JrK0nG/fmBQAA4D6HQ2t5L2f+tN3a9Nq0xfLansBYWzaftrZcrT5r5be2EQAAgHOkaZpmYQsAAIBoUkrxH8QEAADAd50WWkeH4NZeK7/ntDbtaN1aZR1Zx5Z6Rvwu12j1AQAAKJ0SWtfuQe19h2l+f2g5/axhy2t1O1ruSBlXDsHeGz4NCwcAAKILNzzYU3sBAABYHH56cC1k9p4mvPaE3tbrS5nlk4Fr5ZbzttbRKrO1nq1ay9amr607/7qe2jy17eqVNbKdnowMAADc7fSe1iU87fnKml5gXcqshbZ8em3espxWQCvr3StrdHvKZWvT82lr29iap5x3ray17dz7/wgAAHCmwz2tPVsCT68nduSe2NyWecvl8qC2J6zm66otuycEnlGftfXXyhVcAQCAu10aWrdqBdfW0NdeOXvWnZdf1mVvT+ueZX9Z5qL2IKx8PYIrAABwh0sfxLQnWJ3Rm7hn/WeGsyd/lUw+PHiahFUAAOBeaZqm+WgwGXkQUmvob++hQK1ppfLezbUHLK2FytbDiNZeW6tz6yFItTqOTCvLHF2uVo+RMgAAAH4ppXRNaN07DwAAACxSSucMD17rvRRYAQAA2OO0e1p7oVRgBQAAYI9LH8QEAAAARwitAAAAhJWmaTJ2FwAAgJD+H0r4vF+tM7PGAAAAAElFTkSuQmCC')
