# Supplementary material for: Identification and functional analysis of non-coding regulatory small RNA FenSr3 in Bacillus amyloliquefaciens LPB-18
Source: PeerJ. 2023 May 15;11:e15236. doi: 10.7717/peerj.15236 (PMC10194069; doi:10.7717/peerj.15236)
Supplement: Supplemental Information 4 [file peerj-11-15236-s004.zip › KO/CK-vs-T1_map/map00515.js]

getPicJson('data:image/png;base64,iVBORw0KGgoAAAANSUhEUgAABN0AAARdCAYAAABl4jRTAAAACXBIWXMAAAsTAAALEwEAmpwYAAAgAElEQVR4nOzdbZKburoGUHQqM9qZ/wiSMfn+OId9iSIJgV9AwFpVXUmbL4FsDE9LIk3T9JkAAAAAgDA/pmmaPh+5GwAAAABESClN/7m6EAAAAADwNEI3AAAAAAgmdAMAAACAYEI3AAAAAAgmdAMAAACAYEI3AAAAAAgmdAMAAACAYEI3AAAAAAgmdAMAAACAYEI3AAAAAAgmdAMAAACAYEI3AAAAAAgmdAMAAACAYEI3AAAAAAgmdAMAAACAYEI3AAAAAAgmdAMAAACAYEI3AAAAAAgmdAMAAACAYEI3AAAAAAgmdAMAAACAYEI3AAAAAAgmdAMAAACAYEI3AAAAAAgmdAMAAACAYEI3AAAAAAgmdAMAAACAYEI3AAAAAAgmdAMAAACAYEI3AAAAAAgmdAMAAACAYEI3AAAAAAgmdAMAAACAYEI3AAAAAAgmdAMAAACAYEI3AAAAAAgmdAMAAACAYEI3AAAAAAgmdAMAAACAYEI3AAAAAAgmdAMAAACAYEI3AAAAAAgmdAMAAACAYD+uLsCalNLVRQA43OfzuboIAAAABNLSDQAAAACCDd/SbaYVCPBEWvMCAAA8k5ZuAAAAABBM6AYAAAAAwYRuAAAAABBM6AYAAAAAwYRuAAAAABBM6AYAAAAAwYRuAAAAABDsx9UF+FZK6d//fz6fzfOklIqv1da3XFdru7Vt5sv3LDuXsbTt1npKetZRKntruS3z9pZz1nO8epZdHsfStLVlW8u0tpOvc+97bW2/e96Xa5+D1rKl5deO597Pytr7p/ez1VpHa9tR9Q0AAMC73T50W7tJz+f9dp2tG/PWfPO8a6Ff6ffWOltlqFmWvRYw5Nsp7XdtX6LK2XO8epcthUqtdfUcg57trNnyXutZT6tsrXr55n1ZW/c3n5XWe7S2H73v0W/26dv6BgAA4D0e0720Fl60Qou1FmS9N9Q989XKEdGCbUsrm1bI1BLRmmdrK7U9x6u2bERLpJ4Q9ej3WrQj35d7g9e979EerXXsWb8WbgAAANQ8JnQ7Qm8rui2t7faWo+TobUatf5TWQFsDkr3HYG94M8px6lVraba2zBX7Gd0a9ttlAAAAeL7bdy9d2tIdbzlfa7nedUaN7bQMJa4I22rb27NfdwuRWr6p2+j32tq2jtDzvszLsaXr7h69LUxrtu7T3mUAAAB4p0eFbrmoAc6vCN6mqT7I/toYWVHW9mdt8P2zytmj9RCBlqg6PWt7e8fA27LuVuh05meltGztPdkaT245fUt3buEbAAAALY8O3dZsCYPODt7mdU1Te9ytK21pHXSU3jDt7PAsd8R77Spr78st6zlrP3s+t9O0bZ+ijgMAAADP9LjQredGvjZ9bbkzxnhzA7/NEccqoovnWiAT9V47y1Hvyyv3c88++XwCAADQ67EPUjgyJNgzXy1c2PuEx9J67mDLgPZbn0a7tmxv+faM77Vn+Z71H+3o92VvGc603I8nf9YAAAC4Vpqm6TNyy40tDxVYzpO3NirJ51+bJ1/3WtfGnuCiNgZXad1rg8Jv0dMts3VsW8seVc6ty7eW7S3jEcdpz3ttzdb3eOT7sraere+ZVpm+Oa65vBXilu30HoctjA0HAADwPCml+4duAHfmHAcAAPA8KaXndi8FAAAAgKsI3QAAAAAgmNANAAAAAIIJ3QAAAAAg2I+rC9Cr98mEAAAAAHA1Ld0AAAAAINjwLd0+n8/VRQAAAACATbR0AwAAAIBgQjcAAAAACCZ0AwAAAIBgQjcAAAAACCZ0AwAAAIBgQjcAAAAACCZ0AwAAAIBgQjcAAAAACCZ0AwAAAIBgQjcAAAAACCZ0AwAAAIBgQjcAAAAACCZ0AwAAAIBgQjcAAAAACCZ0AwAAAIBgQjcAAAAACCZ0AwAAAIBgQjcAAAAACCZ0AwAAAIBgQjcAAAAACCZ0AwAAAIBgQjcAAAAACCZ0AwAAAIBgQjcAAAAACCZ0AwAAAIBgQjcAAAAACCZ0AwAAAIBgQjcAAAAACCZ0AwAAAIBgQjcAAAAACCZ0AwAAAIBgQjcAAAAACPbj6gLAKFJKVxfhVJ/P5+oiAAAAwGMJ3Xi1ZdD2thDqzfsOAAAARxO6dVoLKL4NMHqWL7XE2jJvb9nmZZ8exKSUHr+PLct9f/uxALjanu/tnuuC3uuLLd8BPdcJ+Xa3XMMAADxFmqbp46KnT+si85ugKr/YbV38fjPv2vx75rujt4SKWzkuANfa873de10Q/f2/9fpjS1kBAJ4gpeRBCluV/lp7p4vG2l+b3+Yu9XUmxwRgPHf93r5jmQEAogndDpRS+uOic/l76WJ0nn5m+DFv8y0Xx3cKSK9w15s7AP5W+n7vuTYpTd/y3fD5fHyfAABMQrddlheSa10olvPO883T8ovR3ovU5QXwNwHSsoxvuDgWuPV5w3sB4Elq1wW1rqqla5Pl//Prlb3XCbXeAVf8kREA4AoepHCQ1sXptxeZLlIBgNkyJOuZ70ojlAEA4CxCt4Ms/4K7t9XQlieifvv0VP6r9Jf/3mNbelJb/h5QNwDsNeJ3/YhlAgAYhdBtpzxUOWob0fO+tTtH737Xuv3ueXrc2noBYM3y+2Xte+yMa5PSNmvees0BADBL0zR9XBCtK/0lt9aaraeF257up3tbvrXWvVbup7w3tlz411q7teqlNa7fnjJc7U5lBXiCPUNS1L6vS+vKrztq3/mlcWjXltlaJt8vAMAbpJSEbiMQcBxva+hW6h66NXRrrXfW8/u8bO33o94/3pcAAACwT0rJ00uh5psuocuns5XWW/t3+aS45bq2PgkXAAAAuJbQDQ7QO/7ONNVblOVhXCvAAwAAAMbiQQoXWoYoe55uqfvf8UqtyCLGpdnSLTTiSbgAvJc/2gAAXEPodpHaYP09T8nkXLVx1vLp0TcwQlUAvrX3egMAgO95kMIFWq3aatO2PlGTP21pVTbbeqzzQLTnqW2l9dbquqY01lsE7y+Ae9tzvQEAQIyUkpZuV6ld5OatqlwUn6tVL3uX7V2+Ne/a8t4f3/n9+/fVReBg//zzz9VFgEv0Xm8AABBP6DawnsBta6uo3JuWG42WZAAAAPBcQreBlQbPL40nVltu7/aeutyatZAzKiTb2noxorWjgA8AAADO9Z+rC/BWtdZatSeMzT/z4MfEO6sL51yXLRFPSM23CcD7bLneAAAgltDtAqUWbMvf18YGMw4LALDmm+sNAAC+p3vpRWqt1novgF0oHyu/Ian9vnyt9Hrr9/z1fN21J5uWttdThp7uygA8y7fXGwAA7Kel24WW3UZ7uhxyjjnYKgVW+fTlPMvXZ/P/S/8uQ7DStmqBW2l7PWWoTQfg2Zbnfd8BAADn0dJtAAa5H0vEAwu2PIzhm9aNpZZzvWXwnqv7+fNn8fVfv35tWr53/ujl19Z9xHq/Wf+R+wsAAHAVLd0gSO1hF0eOwZe3klx74IYHcvSZw59fv379+7Nn+W+3f4TodecB5Z71C9sAAIAnErpBkCsHpl52L22VobeMWl/+TTAEAADAFkI3XqG3tdmyFVjr4QaleebptS6ktYcgLMtV+n9tvmU5WmUorUeots2yNdfPnz///T1v5bWcVnq9tZ5al9ba9HydtXLVtlkrV2s/S8uvTW+VsWe7W/YPzrT8HtB6GACAEqEbZEoPtqh142zNs3U7a/9fm6+nXB7asU0pGJpbvM1jly2DoLkrah4KLbup5uOX1ZYrLV/aVqtceRmX85fWsbaftX3I/10rY/7/0nZr/2/tH0zT9FcIlv/BoRaWbQnRlq2G8wfjAADATOgGJ9Cy7J56Qqmt07bOuwyYlmoPH+gJtraUIQ/S9gRckV1z9+wf71F7uvRs7Y8Wy9drLaRr3fQFbwAA5Dy9lNcodfE82pXjvO0lIPzbleHO8mmgpVZyy9+PJuRiZK2u/fP/S/ac71rrEroBADDT0o1XOfuG6G5dOQVubUd0Y9yzzuiwbWsZjp4fIl11Tmt1Zz3zBwCA66Rpmj5usq8l6DjXHVufneHN78Pfv3//8XstJMrHD8vHNystV1pmuZ3aOG+15Uvrby3TU65SeFcqc21suNp+1ta/dX/Wyt4TQv7zzz/VaTzDlnNYbd5Sd9St2xntXJo/WGeksgEAPFlKSeg2AhfB13Dc/9/bj0Ueup1l2XWUYwndni8qdFtbR+sPN6P+UWf5xOvRygYA8FQpJWO68V61rqZvuCHpac0B8ATRQdP83ZGvd9TAbZqMNQcAcBWhG6/W073oiUa8KXybuUuk1m4Qo9SS66iWXcvgLX99VII3AIDzCd0gM/JNE88haIN4ebDU+sNKraVab1DnuwIAgDVCNwDgMdbCsNp0IRoAANH+c3UBAAAAAOBpPL10AJ4mBgAczfUGAMB5UkpaugEAAABANKEbAAAAAAQTugEAAABAMKEbAAAAAAQTugEAAABAMKEbAAAAAAQTugEAAABAMKEbAAAAAAT7cXUBAAD4r5TSbdf/+XwOWzcAwB0J3QAABnLH8OrosBAA4I50LwUAAACAYEI3AAAAAAgmdAMAAACAYMZ0AwAg1HKMt3mMunzct8/nUxwLrjZ/Ph0AYHRCNwCAgZUCrNY8tfl65snnLwVgPaHXHKgtl18uN68vn285b2laaV0AAKMSugEADKoWSK3N07Oete1uKcNW3yxfC+MAAEZjTDcAgEH1tiqLmOdIta6kAABPpqUbAMBD9LQAW5tnnh4dki3XWWqtt5wPAOAJhG4AAEzTdPx4abUx3gRtAMAT6V4KAHADRwdixkkDAIilpRsAwODOCsTyLqVRXUwjyy8cBADuQuj2EKWL4tZ4Kfn0tbFU8umti/CeJ5zVlr+6zE8bU+bs90Xt9eX7oDSej7raZmu9rk1rfU631Ptymvo9zpXne/VzjfwcWjvm347nVnsq6p7gbV6mdP5fbqs0X2kdrXICAIxK6PYQpRvntYv05Wu9F9Wl8VdqF9Rr6xutzK2y3NUVx7i0vVKZ1sr5trraYmu9rk2L2H4+bW1+9bvf2Z/rWn2rk3PUgqf5tW8fmtAzTy18bel9v6xtFwDgzozp9gJ7bo7Xlu+5eD7iL/FHlvltF/dHHOMtx723tWTp9bfV1VZbPntr8+7tWqZ+r3HE57p3Gxzj8/n89bOcls9bWn7rPKXXS9sHAKBN6AYcrjcEIF5PQHLETbT6fSaBGwAA9NO99GEixtlZdiU64wbrjmW+myuPcWvb6us7a6FWT+i19t74po7U77HO/lyry/MIrAEAnkHo9jB3vCEascxPu7m8cl+ODl6eVldbrHXvbY3xtZynNn2EG/831++as4+LEPUcRx5f9QcAcC6hG2TclJzr23HD1FW83vH6eqjfZxG8AQBAP2O6vUDtpndv65dv9K7zqjLXnsT6REcc470By546e1NdRTl6nLXautXvec44dxqvDwAA+qRpmj7+Yn2tiHCrZ2yf0pPrWsvXbnrXlvt2nVeVuXQTeffPxgjHuGed+Xp75s3dva62WAu3Wsd/bXqtzpevtbavfo939ue65z3BPWilCABwnpSS0G0ELoIBgKO53gAAOE9KSfdSAAAAAIgmdAMAAACAYJ5eyjRN9x6oXFeZPur4HdTzs6hPAAC4L6Eb/7rjDdKdb0ivoI7fQT0/i/oEAIB70r0UAAAAAIIJ3Qbw+Xy0CgAAAAB4EKEbAAAAAAQzpluHUiu06DF25tZuo4zds9zntTLVyr22P6Xppe1uKcuR5nJsKcMZ7529jq7j1vrz5Uao46fV70w9/7ntu9fv2jHMy/yGc/M0ba/fEesWAIDnEbqtKF3Ip5QOCchGCd5KN8o9N9w9r7em127Qe8tylt4bzTPfO1sdXcet9efLbSnLGZ5QvzP1/Lc71+/aMWyFnK3X1qbf5dw8l2O29l4fqW6PsvYeeNr+AgCMRvfShtpfzms3lRFGGN8t4iJ8bR1PudCfb9RKr0/Tue+dLY6u4y3TRn4v3LV+Z+q57W71G3FejTo3j1ifuVL9jlq3AAA8k9BtRe3G4sgbjjl4G/3i/4mtAvYq1dcV751oEXX8hPfJU+t3dnY9j/aeeGL9Rh7j5R+Dal1PRz4uef3evW632BuaAwAQQ/fSLx0djI0avI10kzXSMdoaPIwsKoiJKssInlS/s7Prea276pWeWL9RasMfjFyfudHKAwDA8wndvjRK8PSt1nhOV7Zq6Olue1ZZWuXYU4arBpIvvX5UHS+7bPWsrzbfGcfq7vU7G72eW/MeeczuWr9b6vPocpSCt6vqs1S+mrVx7gAA4Ci6l67YM7j4U6wNur7ssnPk8fh8Pv+WY7SQc1m23B3eO6PU8VpZrnL3+p2NVM8juWv9XhW4TdMY4472qtXvyHV7hKv+kAEAgNCtqfUUvuX0J1reZJXGOlr+zK+dVZ6r5ftem2eaxn7vjFTHrbKc7Sn1Oxupnkdw9/rt+ayMdL4821r9jly3AAA8j+6lK2oPNXjyhXmrxcvazdyyC1Jp/tb0vAXF8vcRjvfWMoz83jm6jnOl6aX1XOlJ9TsbsZ5L857hCfU74rl5+dqVtmx/xLo92mjfpwAAb5Gmafq4AOOuLSPuUu4RyjlCGfa4a7mvctfjdddyH+2ux+Uu5b5LOSMI3QAAzpVS0r0UAODphG0AAOcTugEAvIDgDQDgXMZ0419Xj6nF8dTxO6jnZ1GffGttDEYAAI4hdGOaJhffb6CO30E9/1dp4P8jjk2+ndq0ZTlq85eoT75VGsttfpCE9xcAwLGEbgA8Sh4yHNlSrPVE0NJ8yzIJPTha7eEJyye41t6DteC69nna8nTj3nK3ltv6+fEgCQDgCrcI3UqtBb5ZPre8iBztYqx0UTlqWQGuVjo/toKCMzlnc4W1ILgkv/boaTm6fK00z5aQrCcw37ruUc4DAMC7DB+6tS78tlpexOUXdKNcjOX7W7qIHKWsAHfRChDy15bTtnYHXbYGqp2r/eHkPu78Xbv3/VUKsHquO47sxg0AcFfDh265Pa3cWsu4OAR4j/wPLfN3RN7ieZ5Wmrdkzx9DBBTjEoz+7ahjUfvjZykob/3BtPQH1SPLDQDQ4z9XF2DNWveH5bTl79/8dXrLOvPp+TxrZcyn5f/Wlm1tA4DvRLWwXls341kGsU/QuoY6Y9s9gfU8b+m414LxfPnSevQMAACuNnzoNk1/tzqYpvZF2DetB/IuQWvrLF3k5X91ba2vNC3/tzZ/63UAYixv4HtowXZfT6u7Wvfps1rybfnsrIVyAAB3dIvQbZqmauD07ROyepftGaC35IwyaukG8F9rIcM3esa02rK8MGEsTwvcZsvPRN5teouo64y8HAAATzbcmG5bxuG44uJ46zghZ5TxiTcJAHuVWkfnT1WsjRE1/3/5h55WSFEaTyqftpwuaBjTUwO32ZZ92/vk0d5j+OTjDACQGy50q43l0VKb54iL6FaLtta29lzAbvX0mwaAXlsfoBPVyrk01tSW9XE+351/63moQavlZiuMzuXz1n5fbqP28IRSr4jWMgAAR0vTNH1GvvjouairPa1qreVBbaDsWmuEtcCt1Bqi9lrP/L1lOmtsFvZzkQ8wHt+fAAAcJaU0fuh2B1sDFQHM+6hzgPE4NwMAcJSU0n0epAAAAAAAdyF0+1JtbJOo+QEAAAC4n+EepHA3W7ul6MYCAAAA8HxaugEAAABAMKEbAAAAAATTvRQAGNbRY6AeuX5DSgAAvJvQDQAY2h3DKw9MAgBA91IAAAAACCZ0AwAAAIBgQjcAAAAACGZMNwDg1pbjp9XGf8vHWCvN17OevWpjvH0+n+J289daY8Qtpy/LfeT+AACwTugGANxWSumvoCkPmErz7FnPN+ZgrFSO0rT59dLvy3nzdaxtEwCA8+heCgDcVk+gNGro1GqVtxbA1V731FQAgHEI3QCA16i1/Fq2FDujdVgtHPt222tdUQEAOI/QDQBgOqc7ZkrpsMBtJngDABiD0A0AeIRvQ6t5+SMDq8/n0+wqKiwDAHgOoRsAcHtRgds01cOvuZVaRDB2dPAmwAMAuJ7QDQC4tdLTPNfm22NupXb0eG+RwRsAANcRugEAt7V8+EEeVPUEV/M8c9A1/ywDq4gAbFnO3mmtfep9HQCA66Rpmj7+EgrHOuNJeABPdNfz513LDQBAjJSSlm4AAAAAEE3oBgAAAADBflxdAACAFuOUAQBwR0I3AGBYR46LZtw1AACOpHspAAAAAAQTugEAAABAMKEbAAAAAAQTugEAAABAMKEbAAAAAAQTugEAAABAMKEbAAAAAAQTugEAAABAMKEbAAAAAAQTugEAAABAMKEbAAAAAAQTugEAAABAMKEbAAAAAAQTugEAAABAMKEbAAAAAAQTugEAAABAMKEbAAAAAAT7cXUBAADOkFJqvvb5fM4sDgAADyd0g/8p3YzdZf1uFM/x+/fvq4vwSv/888/VRQAAANhM6AYLdwyvjg4LAZ7i8/lUz5l3PP8DADA2Y7oBAAAAQDChGwAAAAAEE7oBAK9R6kaqaykAAEcQusGKlNK/P73z75kWaVnmWtlb09f2uXe55fTe+Ws/+XJ38PPnz5B5ere1XFdrvfm8rXnm+Xr3pWe9AAAAbyB0g4aU0vT5fP79WQt7Rgjcpun/W23Uyp7vVz69t9XHcr61Y9VqXbKcNi+f/3+5nbv49evXZdtqbXutXD9//px+/fr1709vUNazv2ceE6jJzzkAAHAEoRs0RN6MjXJjN4djuVpQVmplVgrC8tdq+9sKzWrLPPUGeQ63RlIq02hlBAAAuIMfVxcAnmIOnu7UEutorXDvSeHZNP3ZbXLZOmwOrPLppWXn5ZbLLOfN19n7WmmerWplbq231kJOiMcInK8BADia0A0CjBoi7ekymluGZFv2s7XtpwVveVA2TX8Gb6XpS/O883ylEK4UxtXW29r2nsCrtO485CuFcqXtGtONkTzlHAQAwJh0L4VOtZBo5PBoOcbaFdte/vsWa62+esdaK83XelBBbb3LQG+ved1aqPEUPQ+bAQCAb2npBh3WgrWecc96tjF7Q1D1pq5dUd0897ZSa7Uy6+kmukepiy2MYD7v5A+CGfkPKAAA3JOWbrBieSNWConyp4DOr211Vqu0WtjVuuFc6w66N0B74g1uK9ha65L5zTb2Wj6ldP49Yv3LJ6DCKEqB2/L3t/whAACAc6Rpmj5PvPGFrWpP5cwtb87WupvWAru8hcU3n8G1cvc+RTQvU/56775sWeee8l/ZIvD379/Vaa0HJyytjXNWGtOt9P98uzVrIVrvQxB6HqRQ24/a773++eef7nmhpafVsmsiAAAipJSEbjC7683WXct9R63QjT/1PGyhl9CNKEI3AADOklLSvRQAAAAAonmQAgDhvulOCkdqDQ0AAACRhG6w4KYL4gjaGM380Jc8eKs9YAEAAL4hdIP/OfJmyzhBAGNYBm/56wAAEEnoBgC8ytpTqAEAIIKnl8IJ3NgBjMe5GQCAo3h6KQAAAAAcQOgGAAAAAMGEbgAAAAAQTOgGAAAAAMGEbgAAAAAQTOgGAAAAAMGEbgAAAAAQTOgGAAAAAMGEbgAAAAAQTOgGAAAAAMGEbgAAAAAQTOgGAAAAAMGEbgAAAAAQTOgGAAAAAMGEbgAAAAAQTOgGAAAAAMGEbgAAAAAQTOgGAAAAAMGEbgAAAAAQTOgGAAAAAMF+XF0AAICalNJt1//5fA5bNwAA4xO6AQBDu2N4dXRYCADA+HQvBQAAAIBgQjcAAAAACCZ0AwAAAIBgxnQDAG5tOX5abfy3fIy10nw969mrNsbb5/Mpbjd/rbT8soxr0wEAOJ/QDQC4rZTSX+FTHjaV5tmznm/MwVmpHKVp8+try8+/r00HAOB8upcCALfVEyqNGjy1WuWNWmYAAPoJ3QCA16gFWssunGeEXrXupgI3AIDn0L0UAGCqd/OMVAvb5mlr214bd+7IcekAANhGSzcA4BG+Dczm5VvB2Lc+n0+1jD3bbi2/nC5wAwC4ntANALi9qMBtmurhV0rp359vfRO8AQBwD0I3AODWloHZt903W85qRdbb4k04BwAwNqEbAHBby4cf5CFUTyg1zzOHWPPPMliLCLeW5eydttyn0jx5maPKCgBAjDRN08e4H3AsT6MD2Oeu58+7lhsAgBgpJS3dAAAAACCa0A0AAAAAgv24ugAAAC3GKQMA4I6EbgDAsI4cF824awAAHEn3UgAAAAAIJnQDAAAAgGBCNwAAAAAIJnQDAAAAgGBCNwAAAAAIJnQDAAAAgGBCNwAAAAAIJnQDAAAAgGBCNwAAAAAIJnQDAAAAgGA/ri4AAMDbpZSq0z6fzx/TP59Pc/l8/m/XtfY6daV6aB27lFLzmOfTa8vVtl0qQ22dAG/Q+93WOv/mer+n5/la39ncn9AN4H96vgzXboZqWjdDpZvgrTdqwP0tzzelc0/rHJOvoxTQ7F1XXib61eqh58atFcBt2X6+ruV69qyTOjfvz6Z+n6n1B429y/f83rMOnkH3UoDp/78M55/Sl2FueXO7fG35eu0LPF+29W+tTMBzrJ0rlr+vhTO929i6Lueg85TqoVUvvd9b+etu1GOVrgv2Ll/77u+9XlnOQwz1+1618+yWZZf2fGdzX0I34PW23tzU9N40A5zt28BM+H+svcEp9+Pm/dnUL73WWkvyHEI3gIpa6zZfhMCVluehtbAmpdQ9XlxP8OMcuM9cD6Vj1xu4tdYxTermzdy8P5v6HUfrPLs8R6+d02vn87XvbO7JmG4ABa1xO74d+6G0ni3jfwD0WhsHiHPk5/e1c39tHb4rnqO3Pntu3kvzek9cS/0+z9ox3/J9W3t/+M5+JqEbQEFUsBZRjqURygR3VWtlNHvyZ+vJ+3Z3pZYOW5b1PXE/bt6fTf0+yxXnWefwZxG6wQHefGP3Fs0+bqAAACAASURBVFu78ah/INLePwzUbt62dHF0DovTupFzrJ/Hzfuzqd9n2Vt3+XfqN3/I9z3wDMZ0A15v7zg4W74Ea0+ZGqVFHbxB63M2ymdwOb5az+u16ct/83Fm9qyrd5wa/tSqhzVzXdWWK9Vj72s904iz9/jm1yffjNunjo+jfu9t6/dl6/t2tjx/57+vnc995z5PmqbpozIhXu3Lz+dtXHmd1cbOyF8v/VWzNG9ru6111MoEbOezBRyldX4pXRu0ApfSNUitS2HPWF/Ocd9Tv8BWKSWhGxzFlyLAeJybAQA4Q0pJ91IA4D1K4ZrADQCAI3iQAhykNC6DGzsAeIc7j7HkemUbdf1s6hf4htANYHJBBW+y/KPIlZ8f553nu+NxuvP78krq+tnUL7CX0A0ONMqNHX3uWEcuqODenHcAAJ7LmG4AwOvcMewCAOBehG5wMDd2AGNyfuZKKaV/f3rn3zMNALiO7qVwoOVFsG6mcH97Pselm2HngWvdrU6W5V0rZ0rpr3m2LD+ap37m8noq1Vs+/55po3tq/S5t/fzV3gt3/Byr3/L8tfnWzgOjeUP9rnnL/Z26/o7QDQ5SOjnNf9F+6wnnzt58UcXfet8PzgPjuVudbAlnShe4W8OdUT3tMxdZltLT0u/mafU7iwpX7/45Vr//P33PtNE9tX63uGMovoe63kf3UjhA7a8B8+93/mJ9o/kLYv5Zq7+nXlRRVuse5jwwnjvWybcXp0+8uH3bZ+5tNylPqt+oentS/avf49d1pSfV715bhg24M3XdT+gGB6l9eT7lS/VNXFTRo3Tx4TwwnqfWyduCmWl6x2fujfU6e0P9Lr2trtXvs72tfkveHL69ra7X6F4KF3nDSfiN5ouqM+vXe2ksb7uwfpo7fp6ueM+NdJy27P9I5Z61xvC66lwy0nG6e/32eHNdq9/jt32lN9TvmuUxeOo+TpPr3xahG1zESWksEV+CV33ZeC+dp/U+UQ/PcGY9bj3vlM4xW29o7tbdLfozN1r9bh0Dak8d7hlrSP1u801db63T6GuNI4+Z+r0+iFC/x9p6DO64j9Pk+vdbQjc4SOvLl/sa9aKK66zdMDsPjOWuddI6x/QEMz37fZdz2FM+c3nrh9r4N6X5t7hLvc6eUr9LUeFq73lg5DpXv+eF51d4Yv1uNXL9RFLX/YRucIC5e2F+wqkNLMk9uKhi1lM3zgPjuWudtMKZnmBmy/Kjetpnbi5T6Qak57uj1F2ptN8j7XPL0+p3KSpc3bqekajf8vxbjLr/0/Ts+u119/L3Utf7pGmaPm/ccThD6WLa521MPYFa66Jqy/oib4TudFP1Vs4D4xmlTnrPJbnWuahn7Jgt57K95b7Snep3RKOXe5T6XdrSqmPt81e63tiznm/KfaU31m++rqjwXP1yJXX9XykloRucYcQvPf60pevWNI1zUeW9dR/qitxd3xN3LffZ7nqc7lruK931mN213Ge763G6a7nhSVJKupcCrGldsNSm1bpv9cwPAADA/f3n6gIAAAAAwNNo6QYAAAd465Pa3khdP5v6BfYSugH8jwsq4GzOO89l2ID3UNfPpn6BbwjdACYXVMD5nHcAAJ7NmG4AAAAAEEzoBgAAAADBhG4AAAAAEMyYbgAAAAAvU3ug0yjjzs7lG6U8e2jpBgAAAPAyc5j1+Xz++Pn26epRT2e/c9g2E7oBAAAAME3TFBK88V+6lwIAAAA8yLJrZkppd6uxZfiWh3Gt3+dtlsqRL1PaVmtaTzmWy5R+/+aYbKGlGwAAAMBDzIFSRIu1ZRfU/N/ldtbmXwZupa6s+bryQGxrOUrHoFSWowndAAAAAB4qskVX3kKs92EH0a3Kai3V8jCuFKydOVac7qUAAAAAD1fr1rmm1h2z1o1zj1KLtN5ylCznu3J8Oi3dAAAAAB4s79bZM2/POqcppuVYqYvo3vWMJE3T9HnCY1hhZGcN0giMy3kAAICz5A8NmP9fmidXu2atdS3NlyltezlPz4MU1h64UNuX1oMZlnpa1n0rpSR0g9loifgWPsPwHZ9/AABoO/KPyKVArzf8G1VKyZhusHSHD27uzmEBjMTnHwAAykYJukYpRy+hGwAAAAB/OboL5qzVnfTMckQTugEAAADwlzNDrta27ha2zTy9FAAAAACCaekGnVpNXWvznz3wY+lpL63t1J4qk7vrXxXgjZwHAABgDEI36LDlSSrz9D3TvtF6fHNN6xHOpcc5w1vdIXQvrdt5AAAArqN7KXSIvEE+qoVbvt6t26nNr3ULbzd/vuaftQDqitB9XrfzAAAAjEPoBsFGeoRx6YkvWqzANqOH7lu36TwAAADn0L0UAo0UuLXGdRqpnPAk82drlFDLeQAAAK4jdIONajeqo93A5jfYIwUBZ/v9+/fVRSDAP//8c3URmkY7B0yT8wAAAFxJ6AYbbH2Awp6b8K0Dtm9Zr0HR4Tt3Cd1rnAcAAOA8QjfotNYtqzRu0p6b8L3L3OWmH+5q9NDdeQAAAMYidIMO841wqWVIz01uqXVJvty3N8ulbmPL9eXT8/+vlQ/ebOTQPV/eeQAAAMYgdIMOrZvO2rT8RnfL/HutraNnG26w4U93CN2XnAcAAGAMQjcAaLhL6A4AAIzlP1cXAAAAAACeRks3WPA0P87w8+fPf///69ev6efPn9OvX7+6lmnN17OerWXM17cse245b2sfS+vO57+Czz8AABBJ6Ab/c2T3LoORjysyqNqzvVaItTQHV2vzRGltbxme5UFa/no+rbbu3vDxKGd8Pp0HAADgXXQvBThJKVS6KmTaq1beUhC3tkxv4AgAAHBHWroBrzWHPnNQtOz2WHptuUypZdbeLpKtLpxbA6vS/Hv2IToMLK3v6tZtAAAAR9LSDXitOezJ/10Gbr9+/aqGb8vXl/Nu8fPnz39/8vXUunjm22ptd+8+RLZCy/dxKXpbAAAAoxC6AWSWYVYrLMrtaSWWB37Rtu5Dz7Q9ZYheJwAAwOh0LwWoqD0ooKTWdTOfHqHUaq1myz5cRWs3AADgibR0AwhQCsGW3UTn3yPCpb1dWc+wdx9H3BcAAIBvpGmaPp/P5+pywKOllCafs+v8/v27Om2tZVorQKoFTD2tz1rzr5WjVNZWq7refdiyP2ut+Fr7WFt27aEK//zzT3XaHTgPAADAe6SUhG5wBjfb12qFbndUeuLoG1qKCd0AAIC7SCnpXgoAAAAA0TxIAeBmjnxIAwAAADGEbgA3JGgDAAAYm+6lAAAAABDMgxTgBAZQB5wHAADgPTxIAQAAAAAOIHQDAAAAgGBCNwAAAAAIJnQDAAAAgGBCNwAAAAAIJnQDAAAAgGBCNwAAAAAI9uPqAsATpZSar30+nzOLA1zAeQAAAN5NSzcAAAAACCZ0gwO0WrBo3QLv4DwAAADvJnQDAAAAgGBCNwAAAAAI5kEK3EY+AHlK6ZAuWq2BzvOB0edylObPp5XWBzzb1vPA3c5zAABAnZZu3MJ8w/f5fIo3sZGWN5St7czzuQEFIox8nls6slwAAPAkQjeGt7wRnd0l6LpjmYFYPeeBkc9zc2u7UcoDAAB3oXspt1VrqTG/XmqNsaeb1HzDufwX4AwjnOeEbQAAsI+Wbtxe3kKk1WKkNm9J1I2mG1bg2/PASOc55zQAAOgjdOM1escwOnrbwDudcR448jx31EMdAADgqXQv5ZW23jjuvdmsdf0C3uOq80DkeU7gBgAA22npxvBqXaQiWnGsreObm8z8SYQ9Xb2AZ+k9D9zhPJdS+vcHAABYl6Zp+vjrNXdQu0nNp225qS299/Ppy5vm0jpbr7XW73MHz7bnPDDiea7E+QsAANpSSkI3OMJaVyxdteD5nAcAAOC9UkrGdOM8uiT96W3HQ7hAlLd9dgAAgHsSunGotS5OT6V71t90q+UbdzyXCAcBAODdhG4c5u1dp2r7/9Yb8eVYU29+X7Ddnd8zzgMAAPBenl7KIe58kxxh7UmEbz82Agd63flc4jwAAADv5kEKhLvzTXK0Urjk2PyX9wlrnvIecR4AAID38fRSwj3lJjma41LmuFDzxPfGE/cJAAAoSynpXgoAAAAA0YRuwGWM7wYAAMBTCd0Io+sUEMG5BAAAeAKhGwAAAAAEE7oBAAAAQDChGwAAAAAEE7oBAAAAQDChGwAAAAAEE7oBAAAAQLAfVxcA3iSl9Ndrn8+nOs/atJTSX/PM87WWbZWhtk4AAACgn9ANTlQKypa/b522Z/ul9X6zTgAAAOBvupfCQGotzEqtz9bmzQO02vzL17VwAwAAgBhCNxhUTzdPIRkAAACMSfdSuMBaN86ebp6tsd/m14zPBgAAANcQusEFSg85KHXzbIVmaw9SAAAAAK4jdIMHqT21VGs3AAAAOJcx3eAGSg9GAAAAAMalpRucaA7Oak8WbT1xdO2JpMt15+tbe621DgAAAGA7oRuc6Nunkbam1x6m8O06AAAAgO10LwUAAACAYGmapo/WLe9x53HBjn6fOjZ1jg25p74nnrpfAADAuVJKupe+0R1vzM66EXZs6hwbck99Tzx1vwAAgHPpXgoAAAAAwYRuAAAAABBM6AYAAAAAwYzpxh9jAfWMZZRSKs5XW8+W9c/zjjCm0tZy147J2qDt+fSI4whXedr55I7ngdL4br3rL03bsl+tseXy/XAeAwDg6YRuA8lvVuYbktbNSe8NTmubW26EaturrWfL+ke6Cdta7i2vt6b3HserXRVElLa9J4TJ1dbT2lZpHVe64vxRWt+Tzid3PQ+sHaut07YqrWu5Hg99AADgLXQvHcR8czL/LK3dZC2XKS2/tuwIRguVIsrSU29blhnlRjV/r7bKFRlE1LbdW5Zpmv76nCyP93La2mt7P29Huer8UVrXCKLOJ089D2wJKtfmrYW9rW2O8j4BAICjCd0G1XtT0nODE+WoYGx58zZKsNTryLBwue7eUOkMVwURs+huthEh9Wghwojnj9yTzid3Pg/0lH209zcAANyF0G0QtRup/MbxqmDq6JZoy5Y6IwRLPY6+0S55+/GJfo/c5ViuGf38kXvS+WTk88Bc33tbnPas407nJAAAOJsx3QayvHlZtmyYX2uNuxNh79hbeTl7Xi/NN6rS/h8dGhxZz2c44/h8s40nhgRXnz9yTzuf3PE8sFbenvW3PmtP/BwBAEAkodtgWjdBR7Yo2DrgeWvsnz03dqPaMnD6HffvW1cEEVvKUrN8Tz7JVeeP3NPOJ84Dfxrpcw8AACMTut1I7Ulw0etdG0h77QZ0b+uW0bSOy1U3nCMdx5GCiKiWQE921PljbTt3P5+86TzwbQtSAADgT0K3QVzZOmj5bz5trUzLQcunqXwTWnp9uWzeAmeEG75vjkt+TPL5W9Pz7Y14bKbp+iCitv23Bgaj7PfTzid3PQ/Uyt1af21b+fRWeddea60DAACeKE3T9HHRe72em6PWzVDvDdldb3KuHINqdGcfm1IA0Qq9SqFY7f3amr72Wmt9y99L8+Xlra1vy3rOdNb5I9/mCPu+VW9Ydjd3LTcAADxVSklLt1HUbpbWumatvQ7RWu+10rRSK7i19/HaenrK0lu+o+Y5k/MHAADAeP5zdQEAAAAA4Gm0dHuhs55geEeOTZ1jQ+6p74mn7hcAAHAuY7oRxphCdY5NnWND7qnviafuFwAA8LeUku6lAAAAABBN6AYAAAAAwYRuAAAAABBM6AYAAAAAwYRuAAAAABBM6AYAAAAAwYRuAAAAABBM6AYAAAAAwYRuAAAAABBM6AYAAAAAwYRuAAAAABBM6AYAAAAAwYRuAAAAABBM6AYAAAAAwYRuAAAAABBM6AYAAAAAwdI0TZ/P53N1ObihlFJz+pvfV45NnWND7qnviafuFwAAsC6lpKUbAAAAAEQTurFbq5XG21twODZ1jg25p74nnrpfAABAH6EbAAAAAAQTugEAAABAMKEbXyl1kdJt6r8cmzrHhtxT3xNP3S8AAGCd0A0AAAAAggnd+Nqy1YYWHH9ybOocG3JPfU88db8AAIA2oRsAAAAABBO6EULrjTrHps6xIffU98RT9wsAAKhL0zR93AwAcLWU0l+v+X4CAADuKKU0/bi6ENyfG+U6x6bOsWFpfj8s3wMppSmldPv3hfc6AAC8k5ZufKV2o5y/9kaOTZ1jw1Kr7u/+vvBeBwCAd0opGdON/Wo3jvPvpdYdb+HY1Dk2lNQCqDsHU97rAADwbkI3vvLEG+Uojk2dY8NbeK8DAMB7Cd0AAAAAIJjQDYDL1bpa6oIJAADcldCNr7hRrnNs6hwblmpjnD3hgQPe6wAA8F6eXspXPJmvzrGpc2woKQVRd38/eK8DAMA7pZSEbnzviTfKURybOseGt/BeBwCA9xG6wUlSSm6y4eWcBwAA4D1SSsZ0AwAAAIBoQjcAAAAACCZ0AwAAAIBgQjcAAAAACCZ0AwAAAIBgQjcAAAAACCZ0AwAAAIBgQjcAAAAACCZ0AwAAAIBgQjcAAAAACCZ0AwAAAIBgQjcAAAAACCZ0AwAAAIBgQjcAAAAACCZ0AwAAAIBgQjcAAAAACCZ0AwAAAIBgQjcAAAAACPbj6gLAKFJKt13/5/M5bN3wJs4DAABAFKEbLNzxpvXokADexnkAAACIoHspAAAAAAQTugEAAABAMKEbAAAAAAQzpht0Wo6ZVBvzKWqeiLLlr82/L7dZm6e1nlYZ8un5OFP5NnJ3HEuLd3EecB4AAIBeWrpBh/lGcv4p3TBGzbPHfJO6vFnNXyvdyNbmyeedy1vTs6+19a2tG0bhPOA8AAAAWwjdoEPUzeAIN5VbbvBLrVZKtsxTm3eEYwMtzgNtzgMAAPAnoRsEWbZY6b1JvUJvy5pv9yGyBQ/chfPAvu0AAMATGdMNAs03mFfdaPfe3K6VM2ofamNIwZM5D5S3M/8fAADeQks32KjnJvWMFiQly7GTRmmdEj1uFYzAeWBfmZwHAAB4E6EbbNDbKmTt5nJtPfPPkXqeIFgbGP2M8sGonAecBwAAoIfQDTotb5C/udFcW09EC5Vea9so3XD3ls/NOE/kPPD/rzkPAABAm9ANOiwHRs9vIpdjFS1bfyxvRpfLr63n2/K1trm2ndo8ay1a1pYrtejpKQ+MxHnAeQAAALZI0zR9DGwMYz9psOWu5YYR3fXzdNdyAwDAU6WUtHQDAAAAgGhCNwAAAAAI9uPqAsBIjCsEOA8AAAARhG7wP0eOh2S8JbgH5wEAACCK7qUAAAAAEEzoBgAAAADBhG4AAAAAEEzoBgAAAADBhG4AAAAAEEzoBgAAAADBhG4AAAAAEEzoBgAAAADBhG4AAAAAEEzoBgAAAADBhG4AAAAAEEzoBgAAAADBhG4AAAAAEEzoBgAAAADBhG4AAAAAEEzoBgAAAADBhG4AAAAAEEzoBgAAAADBflxdAHiilFLztc/nc2ZxgAs4DwAAwLtp6QYAAAAAwYRucIBWCxatW+AdnAcAAODdhG4AAAAAEEzoBgAAAADBhG5wkFL3MV3K4F2cBwAA4L2EbgAAAAAQTOgGB1q2aNG6Bd7JeQAAAN5J6AYAAAAAwYRucDAtWwDnAQAAeB+hG5zADTfgPAAAAO/y4+oCwJOllP56zY03vIvzAAAAvJOWbnCQ+Ub78/n8+7N8HXg+5wEAAHgvoRscYHmjveSGG97DeQAAAN5N6AYHqXUf060M3sN5AAAA3kvoBgAAAADBhG4AAAAAEEzoBgepjddkHCd4D+cBAAB4L6EbHKA2UHptYHXgeZwHAADg3dI0TR8X/nCMUmsWnzd4F+cBAAB4n5TS9OPqQsCTubEGnAcAAOCddC8FAAAAgGBCNwAAAAAIJnQDAAAAgGBCNwAAAAAIJnQDAAAAgGBCNwAAAAAIJnQDAAAAgGBCNwAAAAAIJnQDAAAAgGBCNwAAAAAIJnQDAAAAgGBCNwAAAAAIJnQDAAAAgGBCNwAAAAAIJnQDAAAAgGBCNwAAAAAIJnQDAAAAgGBCNwAAAAAIJnQDAAAAgGBCNwAAAAAIJnQDAAAAgGBCNwAAAAAIJnQDAAAAgGBCNwAAAAAIJnQDAAAAgGBCNwAAAAAIJnQDAAAAgGBCNwAAAAAIJnQDAAAAgGBCNwAAAAAIJnQDAAAAgGBCNwAAAAAI9uPqAtxZSunf/38+nyml9O+/y9ffaj4OkcfgSce2tS/LafP0J+07AAAAPJ2WbjstA6UnBCJ5yDOiI0K8Ky33o3X85/mest8AAADwBkK3HUrhj0Dkb3MgedS6AQAAAEale2mgWhBU6oaa/3+5/NprW7fXKkO+XE+ZSttvrT9iv5bz1VqFbS37Wsu5b/dha+vH5fGv1REAAABwD1q6naAUuNRCn/y1Vqu6WnC2tvwc6uQt0Upl6tl+T8u/b/crn6+1XO82thzHvfvQ2kZp3wAAAIBnELoFSCn98bPHctyuiFZOW1rG9S7fs8xVAdKR29267t6x2gAAAIDn0r00QE9XxXmenmAqonvhtyHUluWXZb0yeBvR1mPh+AEAAMAzaOm2Q0+Xwa3yrprR653/v7XsPfM9PSiKqJO1dTz5+AEAAMAbpWmaPm7498mDlFqgVRpPLV/Hli6Ja4P0twb7Ly275yEIrYcZlPZhz3q3HpPS+lrb6D2OrQdGlMrWKktp/Wvlar0GAAAAjCelJHQ709NbhAEAAADw3wxI99ITGEwfAAAA4F2EbifRyg0AAADgPTy99ATCNgAAAIB30dINAAAAAIIJ3QAAAAAgmNANAAAAAIIJ3QAAAAAgmNANAAAAAIIJ3QAAAAAgmNANAAAAAIIJ3QAAAAAgmNANAAAAAIIJ3QAAAAAgmNANAAAAAIIJ3QAAAAAg2I+rC8D4Ukp//P75fP59ff7/2jKl5Z9guZ+fz6d5TJbzz/PWPOkYTVP5/ZDvY+19lk8rHZva9Fb9LOuiNX9NvtzT6gwAAIDvCN1oysOEtfBjqRTOtUKMu2kdm5o8yHn6MZqVAsl8n0sh3PzaWgC23E5p+fn3UpnWyrlWR0+sLwAAAL6neymb9Lbmqc33lNZApZBo6749/Rj1qrUSa4Via8tvqZ89LQ5LoRwAAAAsCd1oqrUwSin91dpHi59yl0nHZRy94R4AAAB8S/dSVi1DiVJ3v7Vugm+xNn7YW4/L0pbuyTXLY7vluLa2vXVdAAAAsEboRpdWeKSl0H/lwY3j8rcrQy3BGgAAAGfSvZSvzUGGMONPjsu9CEkBAACIJHSjSQhRJqCJ0xo3sPUgg57pe8oCAAAAEdI0TR83mtSUnh6Zv157ymRpvqep7Xdtemnepx+jaerbx9axLC2fj5m3tlzPOvP19pT/DfUHAADANikloRsAAAAAREop6V66V6073DfrW/5Erru1rZGs7f+WMm9dx2jHomTLPq3tT+8x2HNc7nqc95T76P25y/GKPPct1zfy/gMAwP+1d69LbuIMu0Dhrdz3fHPl3j+yyagVHUEYAWtVdSVtgxAyzeGxBFDj6aUHjH4SYmnY3agnL8ZlzPI0x1K9RtS5Vv7sWu551tsuten3bHd3beeWtkxNc3adZtXSPj1KT0cGAAC4K6HbAaVAonYPqvD3IxeaLfeaCpfRej+tb6rVK34vbrMj99QKP4Pc+1eJt5uwLi3tEk4bl1mavkVvm8/eziOCntzffLys3Hzh51Fqr6vbquW90v6vFKjnhG2UKwsAAGA2QrcT7OmBtCc4au0d1rL8WS5c44vrnL294OLy79IurVp6Z32jt+QT27kUipXapNRWub/T1nDrKuG692xzR3upHi0LAADgm4RuB7X0LmopI543dyFeutA8OuRyBrUL6jicLPWe2lP+bHp7Ai1LX2BT2n6PbHd3a+fQnjr3bodPEPfmaxl6u2dbGLW/AwAA+Dah20lGXhCecTF/xzBkWf6+0P/2fbauUBtWuiz54YyjlvsWR4bbPn07zOntqQcAAPAWnl46QK2XS+2+TKX7XG29ucKfo/fFmjFwK/WMid9r6QX3FOHnvv2+/dvaLvE0qWWkgr3R293sWodhtw5hfrKedazt3wAAAJ5KT7dB4nscpYb75abJTd+zzHi+VPnxPah6l3em1nWJ31uWv29EnzPbOh/Vst20bls9wyNbP4/S8mYz4u+idTsM5f5OZ5dax1wgfIf1AQAAOMO6LMvHRRFPd5cw4+60MwAAAPy+Pja8FAAAAAAGE7rxCnpffYd2BgAAgN+EbgAAAAAwmNANAAAAAAYTugEAAADAYEI3AAAAABhM6AYAAAAAgwndAAAAAGAwoRsAAAAADCZ0AwAAAIDBhG4AAAAAMJjQDQAAAAAGE7oBAAAAwGBCNwAAAAAYTOgGAAAAAIMJ3QAAAABgMKEbAAAAAAwmdAMAAACAwYRuAAAAADCY0A0AAAAABhO6AQAAAMBgQjcAAAAAGEzoBgAAAACDCd0AAAAAYDChGwAAAAAMJnQDAAAAgMF+XV2Bu1vX9c//P59P8rXt9+390jSlckp1iN8P500tI1Yq/wypupTWofZeqg226Wptk6tDrswZtK5/PP1s28FovdtV/H7tby73funz6P37L9V/5m0SAACAn4RuB6UCj/i11EV1bpr4grp2gZ26WI/LyQV6qXDvW1LrG9ep5709y0+Ve6TMb9mz/qVg98rtYLTe7Sp+rRaAhctJzb/9nqpTrZ533iYBAAD4m+GlX9Rz0dzao6Vnmty0M/acydWpJ5jcpi31bMq9PmObLEvf+ufcaTsYKfc3VQrFavP3bo85d94mAQAASBO6fVFrL5qjQ8hal3MXLe3x9kAiFQY9aRu4m9ZwDwAAgOcyvHSQ1ovp2v23Rt2zKXcvudnU2q01pNyUwo6Z2+GI2v3EnrreJa33QywJ27KnHUvLfvq2CAAAwH+EboP03Ky/Vs7I4G2ry6wX+bXhei3rUHuQwtO13EPwYdcwYAAAIABJREFUba7c3gVrAAAALIvQ7RItTyusPXXTBX1Z6/23nuhpD0d4GqEoAADAO7in20Va7lGWurn79lPy5Av6twcWb1//I3Jtt7cXZanMlroAAADwbOuyLB8XgPulep+l7rEVT7NNl5sn91rv8lPzztBjLhdU7FmH+P3Wtiy1wwxtVNLbPqlpZ1/HPXr/ZuLpcttJrc16y4zLban/Ez8vAACAp1rXVegGAAAAACOt62p4KQAAAACM5kEKB9SG+F1t7/DU7fXW9Wl5cugdHmowcmjfnqGDs7XHpmddauvR+oCLPe1xt/atDWWNpz2z/jO2z2bUfrY0pH3m9QcAAO5L6LbT7E/HjOvSUt+9QUfqorX0+4wPAqjVd1Q75cqfVcuDB3rbozWYOxL8zt6+vdvb2XWZ1ej9bC3cBAAAGMnw0oFmuohrecJpPE3p6Y7bz1GzXuyWegLW2ulI+8zaHsvSHnj0bjdHnsDa29aztu+ROqXaIHwt1zbhe+G/M7ZPSRxIptoi/Hf7f2sP1VpZAAAArfR02ykMDnqeHHm2XF1aL6xH94aLl18bhvpte9trby+4lvYIp7vCnhDmjF6Usdbem2F9Zt/ectPEvf1yIVn4e09P09r2t013lbB+pf1sa2/BFrn57xhMAgAAcxC6HRAPX2u5kP221gvH0v2wUuXFZeaGA7Ys/07tFbdTb6+t1s/j6jbp6Rm06Vmf3PbSsk2Vlne37W1Z+kKdI70Ee83STrn9bPhabp49yxlRFgAAwLII3YZ4Qo+Ivfe/etuwq7idvn3/rW9qGZ53xn3TntSGNUfvh/emturtqQcAAHA193TbafaL3Vr9Uj1mWgKAOGyKf2Zvl5xSj5nWdrrruqeEn+n2+/bvke0mXkYq2Gvdpu7e3rXeeD29U5+qZx1L24lwDgAAuIKebjulwoCZLuzi+uV6KY2YJmfvfFcorWetDcJhb6WQ4E7tUTJyu+kJals/h9LyZpG6QX9rnVu3t1B8b7S7BFGl/eyRfRMAAMA3rMuyfFysMNpdLuq/RXucS/sCAAAwk3VdDS8FAAAAgNH0dAMAAACAgfR0AwAAAIATCN0AAAAAYDChGwAAAAAMJnQDAAAAgMGEbgAAAAAwmNANAAAAAAYTugEAAADAYEI3AAAAABhM6AYAAAAAgwndAAAAAGAwoRsAAAAADCZ0AwAAAIDBhG4AAAAAMJjQDQAAAAAGE7oBAAAAwGBCNwAAAAAYTOgGAAAAAIMJ3QAAAABgMKEbAAAAAAwmdAMAAACAwYRuAAAAADCY0O2gdV3//LRO3zJva3kAAAAAzOfX1RW4s3Vdl8/nk/1977wCNwAAAIB709Ntp1TA9vl8mnuy9ZQLAAAAwL3o6TZY2FutpRfcFsht7wncAAAAAO5P6DZI2Jvt8/n81estJxfSAQAAAHBfhpcOsgVtmy1Ei18fxX3fAAAAAOYldNsp1ZOtNoT07OUDAAAAMAfDSw+Ig684cAvv15YKyErz9izfsFQAAACAuazLsnyENt83MiwTvAEAAADMY11Xw0ufwFBTAAAAgLkYXnqR0T3TeoeaxkNba/PWhsqGZQEAAAC8nZ5uD9La4y1+smrLPHGYFj6V9awntAIAAADcldDtYWohWqpHW29glpte8AYAAADwm9Dtgfbc4y315FX3iQMAAADYR+j2UD3B2xawbdOHw08FbwAAAAD9hG4P1nu/tvBfPd0AAAAA9hO6Pdye3mphTzcAAAAA+gndXiAM3gwZBQAAADjfuizLR4+mdwifXBoHb6kHKeSkyrh6G0rVt7ZO4fu1dcm9H7+eauPa9DnxfFe3MQAAANBmXdfl19WV4HvCUKgW4LQEPDOFQHHgtSx/h4ypEC6+j13LclLzb7+n6lSrZ6qO4Xx6JgIAAMD9GF76Mm8cXprrJVYKxWrzp17LhZCtvdlyr88UbgIAAABthG4v9Mbg7Vtawz0AAADg2YRuL/XUIGhd1z8/e3uIhW3TU0647FKZAAAAwPMJ3V7siUHQdr+6K4ZkhveHAwAAAN5N6PZyTwzeZqWtAQAA4D2Ebjy+Z1Yu7CoNHU09ZbSlzJa6AAAAAM+3LsvyEQSQcuS+aN8WBmCtTxENp0vNH65/rvzeMuNyW+rfsm4AAADAPNZ1FbqRtgU9tg0AAACAPuu6Gl7K3+7Uww0AAABgRkI3AAAAABhM6MYPtV5u67r++Ylfr5W797WaXJ32lne2VH1z9Ty7/jO2zyZspyP1jMsJy5t5/QEAALi3X1dXgPnEYVDqwQKp31vKrQV6taeG1srMPfxgFrX6lh7ScEZdZpV72MTeYc+5NgYAAICz6OnGD5/P58/P9vuypMOKLSCL5Xon5aZv0dvjadZw5Uidcj3kam2T6tk1a/uUxIFkrrdgLjQuaSkLAAAAeujpxiG13kgjwp2WMuOnreaWeWWIUmuHsJdf+O+ylNug1Da5nnS1ulzdTuG692xje7a33Px3DCYBAACYh9CNrNpQ0Jbpcr3jSkFKbYhp6vXWoGSmEKUn1DnSS3CPGdopHibcMvR2T717tjMAAABoJXRjlzPum/amoXxH74f3prba01MPAAAAruaebjRJ9bRqCY5S4VBc1lZO/HPVEz3PVuvF1/LAiafrWcfSdiKcAwAA4Cp6uvGX3NDROAjLDfNsGXraM1yyVmbrUNcZpG7Q3/Ok1m36PW3X+2TYK6XWMR5+HL8OAAAAM1mXZfm4aGVzxoMQzjR7/QAAAID3WdfV8FJ+EmABAAAAHCd0IzlUcV3XW/Qim71+AAAAwDsJ3V4uF6zVHmYAAAAAQJ7Q7cXu0JMNAAAA4I6Ebi+VC9z0bAMAAAA47tfVFeD7Sj3c4iGlesIBAAAA9BO6vUzLkFJBGwAAAMAxhpe+iHu4AQAAAHyH0O0lBG4AAAAA3yN0ewGBGwAAAMB3Cd0eTuAGAAAA8H1CtwcTuAEAAABcQ+j2UAI3AAAAgOsI3R5I4AYAAABwrV9XV4CxcoHbuq7J6T+fz4/3tnnj13Lzh/MAAAAA8Juebg9S6uG2vf75fP78pN6rvRaXAwAAAMDfhG4PsWdIac/0tTAPAAAAgP8YXrpTarjlGQFUS5i2J3Bz3zcAAACA8wjdDjg7tCrdRy2cpqceLWUCAAAAcIzhpYPFoVb4+7quf37iabbXwn/P6OHmXmwAAAAA59PT7YDUUz9L04bTbL+Hr4f/PyNwCwneAAAAAM4jdDvgytBLaAYAAAAwL6HbS9SGrW697uLXessBAAAAQOh2qtJDC74dWrUsa9Q0AAAAAG8ndBss7DGW+//2e24awRYAAADAva3LsnyEPAAAAAAwxrquy/+urgQAAAAAPI3QDQAAAAAGE7oBAAAAwGBCNwAAAAAYTOgGAAAAAIMJ3QAAAABgMKEbAAAAAAwmdAMAAACAwYRuAAAAADCY0A0AAAAABhO6AQAAAMBgQjcAAAAAGEzoBgAAAACDCd0AAAAAYDChGwAAAAAMJnQDAAAAgMGEbgAAAAAwmNANAAAAAAYTugEAAADAYEI3AAAAABhM6AYAAAAAgwndAAAAAGAwoRsAAAAADCZ0AwAAAIDBhG4AAAAAMJjQDQAAAAAGE7oBAAAAwGBCNwAAAAAYTOgGAAAAAIMJ3QAAAABgMKEbAAAAAAz26+oK3Nm6rn/+//l8lnVd//wbvv5WWzuMbIMntW1pXcL3tveftO4AAADwdHq67RQGSk8IROKQZ0ZnhHhXCtej1P6p9b3D5wUAAABvJnTbIRX+PCUIGmkLJM8q+022XpRvW28AAAC4K8NLB8oFIqlhqPH/w/lrr/Uur1SHeL6WOqWWXyp/xHqF0+V6efXWvdZz7ug69PZ+DNv/Cb0nAQAA4M30dPuCVGCSC33i10q96nLBWW3+sNdUXO6e5bf0/Du6XvF0pflal9HTjnvXobSM1Lq1EsIBAADA3IRuA6zr+uNnjy1ESd0jbm+dcsvYO3/LPFeFQWcut7fs1nu17XFlGwMAAADtDC8doGWo4jZNS2iSGl64p05H9Mwf1lUo9FNvW5TaT9sCAADAfejptkPLkMFe8VDN0eVu/++te8t0Tw+DRnwmtTJa2+9oj0oAAADgO9ZlWT5PDkzOFAcfuUArdT+1uIyeIYm1m+yXbvafmnfPQxBKDzNIrcOecnvbJFVeaRmt7Vh6YESqbqW6pMqv1SvH3y0AAADMaV1Xods3Pb1HGAAAAAC/MyDDS7/AUEAAAACAdxG6fYlebgAAAADv4emlXyBsAwAAAHgXPd0AAAAAYDChGwAAAAAMJnQDAAAAgMGEbgAAAAAwmNANAAAAAAYTugEAAADAYEI3AAAAABhM6AYAAAAAgwndAAAAAGAwoRsAAAAADCZ0AwAAAIDBhG4AAAAAMJjQDQAAAAAGE7oBAAAAwGBCNwAAAAAYTOgGAAAAAIMJ3QAAAABgMKEbAAAAAAz26+oKcB/ruv74/fP5/Hl9+39tntT8dxSu1+fzKbZBOP02bc6d2wQYI96/pF4L9ym5+VrKKdUhfj91DJhhf5aqQ6nutfdy+/OWNsnVoXaM+CbHLwCA7xG60SQ+KW+9cAvfD8sonbjPrtQWOaUL4Ce0CTBOKgiJX0sFILlp4n10bZ+d2he1HAOu2p+l1jOuS897e5afKvdImWdx/AIA+C7DS9ml9Rvt3HR3/UZ8zwVs7GltAlynJ+xo7W3VM80d9melntit+/Nt2lyP79IyZ2kLxy8AgO8TutEkN6xkXde/vtF/4zfeqSFHb2wH4LtqQ/42R4c3ti5ndi3t8LYAyfELAOA8hpfSLHUfofC10pCdJyvdH+dN7QCM1Rp81O7LNWo/lLuX3Cxq7dUaTm5S69hyD7Q7cfwCADiX0I0upZPxp/SE6NVyryWAXj037a+VMzJ42+oyWyCTaq/UMM9S3WsPUngaxy8AgHMJ3RjGTZV/0w7At7U8WbL29M3ZQrRZ5Nrtie3l+AUAMJZ7utHEyfdvegEAs2q5V1nqQQDbT8kT93tv25+/bX0BAGawLsvyeeK3tYyVe2Jb6n4wLdPdXe0JdrUeJ/E0T2gTYIzUvqG0rw33H7meSj37ndp8qXmv3J/l9rd76h6/39qGpfWfbV/v+AUA8B3rugrdAAAAAGCkdV0NL4W7MCwIAAAA7kPotlMqADkSiqzr+uNnZNmlZc2ktv49de4tY7a2iOXql1un2vq0tsGedrlzO8PVaseCq+3ZT/esR+++rrf8szh+lY3cXhy/AIA78fTSA0Y/vax0f53ck+d6xWXM8gS2Ur1G1LlW/szCzz/1eu731nJbltta7p3bGa6W+lubZR+9LN/bT9fKmm2/4vhVlguwHL8AgDcQuh1QOqFL3WQ4d0J35KIqtZz4vXAZs1y8xWqBYzxt7mT4yEVe7v2rtFxQxNPnLtpTZR7Z9nrbvNbOQNpM++wj++lw2lp5rWbZr8x6/JpBqo6OXwDAmwjdTrDnG9w9J96t3673Lv/bUk+Kq9V3by+CuPzW5Vyl96Ki1kvmW70le9sZ+PlU0tqXOd92ZD8dzne0d1NYbs9TN89W++ziaZfl/OPX1e1xdB7HLwDgCYRuB7V8O9tSRjxv6qS89s3ukSErs5xU1oLCOJzs/fa5J4icRa2HQDxNab16ehcc2e7u2M4wg7gHVNy7Zwa9++laOXFZuX1ObblXt89sx6+r26O1no5fAMCTCd1OMvJE7Yxvq+96MhlfkKa+tX6S1m/5U0OVjvpGW951O4Sz3fnCf+/+6Gn779jbjl/L0val0R2PX3f8uwQAruHppQPUvq1OvRefiObm274ND3+O3n9sxpPFXN1T69vSi+DpetolnqZW1lnbXUpvTw94stn/Fkbsp1Pl9e5zZuP4lRZ+ltvv2793P37dafsEAK6lp9sg4QlYfDKWOtFsmb5nmfF8qfLD1/Ys70yt6xK/tyx/PzAiZ7Z17pUbWpN7v3Wa1HS1erR8HqXlpcrb85nEy4qHZsd1SE1fqldtWbWy7ridcZ3UdjTTNnRkP906Tc7M+2/Hr35POH7tPXY5bgHAu6zLsnwcYHm6GXv3PdGRdu6dNzc0K34tdRGSGrqX+39tmT2/A/3e/nf09vX/liNf/rTO57gFAO+yrqvhpcAcenorpC4KchcJPb0Caq8DQKj12OW4BQDvJHTjFZyMfsfRdj56n5yWIUrAvbx9//329f+WI+185DjjuAUAzyZ0A6ay92JjXdc/P6PKLJVTGsqTqwcAz7TnOOO4BQDPJ3QDprPnYmO7kLi6V8jnc88nMAJwTO8+33ELAJ5P6AZMafSJf295vvkHoNfIY5fjFgDcn9ANmFbugmPvRU1Pb4LwW//Usq/umQDAnFLHKMctAHinX1dXAKAkd7GQu6jZ1O5hE+qZtqWMXJ0AeIfUsctxCwDeZ12W5ePgCszOt/QA3I1jFwC817quhpcC9+DmzgDcjWMXALyb0A24DRcvANyNYxcAvJfQDbgVFy8A3I1jFwC8k9ANuB0XLwDcjWMXALyP0A24JRcvANyNYxcAvIvQDbgtFy8A3I1jFwC8h9ANuDUXLwDcTerYta7rnx8A4Bl+XV0BgKM+n89fr4UXLan3AeBK4bFpXdfi7wDAPQndgMdx8QLAnTlmAcAzCN2Ax3PxAsDs9NAGgOcRugGPVLp4yfV8O6tH3Mw97eJ7B+2tZ+4eRNt9i2Zdf4BZ6KENAM8jdAMeqXbxkhqCeoaZb4jd0i49tvlcLAKM9e0vi75V/hG+NALgDjy9FCAh9RS58LXcU+e2/2//3u1kPQ4iU20Q/rv9v2U9W8oCIC113Pnm8mayHXfCnyP13cqI/w8AR+npBrxS+A12+O+ylB/EkHo9fD83bcqVFzTxRUpLT8AjPdly898xmAQYLQ6N9uwXU/O39AYLjwO54+Id5Hqvx8ebPceg+FiZKgsAUoRuwOMcvXj51oXGDCfq8YVZy5DbPfXOzTNDGwDMoLY/HPllUer31i+Nrv7CaPvXl0YA3IHQDXikIyfC37rf20z29NQDYA7f7JU2y7HBl0YA3IHQDXitlqEhTw7cer6lv+om3gDUvfHLoo0vjQCYmdANeKRR98Zp6T0QD3O5SxCVWrfU0J3wdQDO0bLPffuXRRtfGgFwF0I34HFK93NZlqX6//gkvPZ66f+p32dSqlvqvZZ1q02jJwLAT7XjVmsZy9I31NSXRgBwrnVZlo+DEfBkd7mIAIBlcdwCgCdY13X539WVADjqDUNpAAAAuBehG3BrLfe20VsAgNnkvjBy3AKA5xC6AbclcAPgjtzcHwDeQegG3JLADYA7ErgBwHt4eilwOy2BW/jvsnh6GQDXKwVu4b/L4rgFAE8gdKMq90j2UvBRurH9k04i45Pj1jAo9aj70JPaaLSWngDaD6DM8ev7Sm2s3QDgmYRuFMUniD3fwKbCuSc9ZbLUNjnxxcrT22g0Q28AjnP8+j7HLwB4J/d0o0vrCePTv8lNnTz3rtvT22g0FywAxzl+fZ/jFwC8l9CNotwwknVdf7we//5W8Um1dhnDBQvAuRy/zuH4BQDvZngpVWHwtp04hq/FQ0veenJZuj/Om9vlKG0HcC7Hr3NoOwBA6EaT0sl37abKbxFfqGiX41ywAJzP8Ws8xy8AYFmEbgzgJspp2uWY1AVLqh1r0/Q8CCT3fq0XSMv0OfF8LtKAqzl+HeP4BQBs3NONIifbaXoBnCt38h72wth+4nsLhu/lnrZXk7qQSJWXKzOsZ/haXP94nQHO5vh1LscvACAkdKNqu5ly6tvR7bXwhsvxSWT82lOE6x23T/z+siyvbKM99n5bXrrQSV1oxK/leia0PuWvtTdA7nU9BIBvcfw6h+MXABAzvJSilpOtnumeprZ+Lev/9DbqcZfhKaWLozvUH8Dxa6y77P8dvwDgu/R02yn1reCRb3rjb5xHll1a1kxq699T594yZmuLlJ51qq1PaxvsaZe97dxzwp/rndEj7C2wd9mlMoH3cPwqc/xKL8PxCwCeT0+3A0Z/K1jq9j/qW8i4jFm+2SzVa0Sda+XPLncBcKRdatPv2e72tnNv3a/cZvUIAEKOX2WOXz85fgHAuwjdDiidvIQnaLWT7yMnQKnlxO+Fy5j1RKsWOMbT5k6G917M5E6or7ygibebsC4t7RJOG5dZmr5Fb5uX2vlpFwB6C8C7OH79zfHrnhy/AGA8odsJ9nyDu+fEu/Xb9d7lf1u8DvFrpXl62zouf8Q9bWaSumAZ3bOxpcyedh7VxqWLttwyahduey/sXLjA+zh+HXO349fIwM3xCwCeS+h2UMu3sy1lxPOmTspbTrB6xGXPoBYUxuFk78lhTxA5g9Z6toa2Pb0Ljmx3Z7Xztp65clPbQyrUrW1fqfXfW2Zr/XvKAebj+PXT049fe865SuU6fgHAMwndTnJG0DDSXU+MwpPh7d/UCeST1IblLMvf7TJ6ubNo2WZ7L5LC1/YE2nsu5nqXAdyf45fj15FpHL8A4J48vXSA2rfVufuAlN7fXt++DQ9/jt6/ZcbALVf31Pq29CJ4ivBz337f/m1tl3ia1DJSF0ajtzuAJ3L8SnP8AgDQ022Y8KQuPsFLnWi2TN+zzHi+VPnha3uWd6bWdYnfW5Yl246x2db5qJbtpnXb6hnm1Pp5lJYH8BSOX/0cvwCAt1iXZfk4seDpZuzd90TaGWAs+9Xv0M4AwGjruhpeCgAAAACj6ekGAAAAAAPp6QYAAAAAJxC6AQAAAMBgQjcAAAAAGEzoBgAAAACDCd0AAAAAYDChGwAAAAAMJnQDAAAAgMGEbgAAAAAwmNANAAAAAAYTugEAAADAYEI3AAAAABhM6AYAAAAAgwndAAAAAGAwoRsAAAAADCZ0AwAAAIDBhG4AAAAAMJjQDQAAAAAGE7oBAAAAwGBCNwAAAAAYTOgGAAAAAIMJ3QAAAABgMKEbAAAAAAwmdAMAAACAwYRuAAAAADCY0A0AAAAABhO6AQAAAMBgQjcAAAAAGEzoBgAAAACDCd0AAAAAYDChGwAAAAAMJnQDAAAAgMGEbgAAAAAwmNANAAAAAAYTugEAAADAYEI3AAAAABhM6AYAAAAAgwndAAAAAGAwoRsAAAAADCZ0AwAAAIDBhG4AAAAAMJjQDQAAAAAGE7oBAAAAwGBCNwAAAAAYTOgGAAAAAIMJ3QAAAABgMKEbAAAAAAwmdAMAAACAwX5dXYE7W9f1z/8/n8+yruuff8PX32prh5Ft8KS2La1L+N72/pPWHQAAAJ5OT7edwkDpCYFIHPLM6IwQ70rhepTaPwx0t3nu8HkBAADAmwnddkiFP08JgkYKQ6Izyn6Tt60vAAAA3J3hpQPlgpHUMNT4/+H8tdd6l1eqQzxfS51Syy+VP2K9wulyvbx6617rOXd0HXp7P4btX/qMWssDAAAArqOn2xekApJc6BO/VupV1xLK5Jax9UKLy92z/Jaef0fXK56uNF/rMnrace86tAwH3ROgGV4KAAAAcxO6DbCu64+fPbbgJXWPuL11yi1j7/wt81zVA+vM5faW3Xqvtm/UBQAAALiG4aUDtAxV3KZpCaZKwwt76nREz/xhXa8M3mbU2xbaDwAAAJ5BT7cdzniCZDxUc3S52/97694y3dODohGfSa2MliC2Z3oAAADgWuuyLB8X8PvkgpBSQBIHVKV7h+XUbtJfutl/at49D0EoPcwgtQ57yu1tk1R5pWW0tmPpgRGpupXqkiq/Vq+WugIAAADzWNdV6PZNT+8RBgAAAMDvDMjw0i/wpEkAAACAdxG6fYlebgAAAADv4emlXyBsAwAAAHgXPd0AAAAAYDChGwAAAAAMJnQDAAAAgMGEbgAAAAAwmNANAAAAAAYTugEAAADAYEI3AAAAABhM6AYAAAAAgwndAAAAAGAwoRsAAAAADCZ0AwAAAIDBhG4AAAAAMJjQDQAAAAAGE7oBAAAAwGBCNwAAAAAYTOgGAAAAAIMJ3QAAAABgMKEbAAAAAAwmdAMAAACAwYRuAAAAADCY0A0AAAAABhO6AQAAAMBgQjcAAAAAGOzX1RUAAACAI9Z1/fH75/O5qCYA/xG6AQAAcHth0Lauq+ANuJzhpQAAAAAwmNANAAAAAAYzvBQAAIDbC+/rZmgpMAOhGwAAALcnaANmY3gpAAAAAAwmdAMAAODRwqGnAN8idAMAAODWakNLP5+P4A34OqEbAAAAjyd4A75N6AYAAMArCN6AbxK6AQAA8BqCN+BbhG4AAAC8iuAN+AahGwAAAK8jeAPOJnQDAADglQRvwJmEbgAAALyW4A04i9ANAACAVxO8AWcQugEAAPB6gjdgNKEbAAAALII3YCyhGwAAAPx/gjdglF9XVwDuKDwIfz6f4nSp91MH8dp028F/my53IlCqz9m0S5n2SdMuy191eHM7tGpd33D68P1SO5Tmyy07VYdcmUfUll3bjlLrPaqs2usz6F3flvbKrXvq/Vmc0Q6p9++yXbRq+XxL63lkv9Nadm0/l5P7rN+s9BkBtBK6wQ5HD8Kp+Vt+bynjStqlTPukaZd8HY7Of8d2aNWyvuHr8e9H1zG8QE1drJ7ZbqVlt/bO2OYrfea9ZcV1mlHL+sb1D3+vbXc92+WVjrZD+HvrdviEAKP2+fa+N2L58Xu16Uuf2x223W97wnYLXMvwUjjJdoDec1LVcrKbcocTAu1Spn3StMtv2uG4nnbItXdu+tSF7Wgty95+r4WNrcvoLWvWoDan9vm/RU87tG6Hd9sWjhrRhkf289v8vfULQ2P+duTzABC6wY2UTobefDKgXcq0T5p2+e3p7bA3aHqro5/55/O51QVqrp5vC9zOaoc7bQujtbTdGdvYm9v8TNoV2MvwUjhZqVt6z30zctPe9QRAu5RpnzTt8pt2+E+prq2BQa3N7jq8KKx3rf61z7ynrHj6GR3dbmrbTM/f4ZVG/P3UzL6QW0A6AAANxUlEQVQt7FH7e2nZh56533lim89AuwJ7CN3gRC0XMS3TbdOWhic85SJ5Wd7bLhvtk6ZdftMOP6WGs/VeGLWGmE92p898hNL6tmw/tfa6y0X50XZ4q9x+J36/1H6z73d89mn+LoBeQjc4QepgfPYB+g4Hf+1Spn3StMtv2qFf6j5kPfN+u71n8PT1i+0JRJ7o7HYwNK/NyP3OkTZ/07a/R65nuDYDUtzTDQbae3ITnxgdPVGajXYp0z5p2uVYHZ7WDr0+n8+Pn/C1O67PXntDk6M9n55w0d6yrbxhexq1jnffHo44ezsZ2eMy/Nt9+rZ91NZWbzy2AO3WZVk+bz4Iwh6lk5vUN16lC9/Ut2W5k53cN2u5ab5Nu5RpnzTtUq/Dm9qhVW9d4xCotR1y7Z17rVTGSLXPO65ny3YTKm13vdvgTHo/s96/s9CsbbAsx9uhVk7p9Znbpaa23yntV2rv925/cTk9bf6U7fhqd9+egfOt6yp0AwAAgB61kBVgXVf3dAOAJ/n333+XZVmWf/755+KaAMCzPaknJ3AO93QDAAAAgMGEbgAAAAAwmOGlAAAA0OEuD5ABriV0AwAAgE6CNqDG8FKmt67rn5/wtdR0tXJ6ljmbVDvU3huxzrXlzsb28tO3t5u7bS+bK7abI/Oczf6mz+jt5intEP+kpuspOy4rV/5MSp/tm9tlWfbtZ0plhf+m3qu91rKMO/1dnrEf1755PfU+e31mbq9R+6fUvrS0H4Ar6enG1NZ1TT4VaOvOvb0XT3d0mbPJtUPtvd7ya2XFy52N7eWnb283d9teNldsN+GyZmN/0yeu29Ht5intsCx/9wA5+jeUmnfmJwfmPq+3t8uynLufqU2f2wcdqe9stO93leqYWrer6nK11DZxZP905vkZjCR026FnZ7Z3J3vlfHvmH22rz54daOvJxLZ+qdAgXPeZ2yG1brkTnXA9jh6Y7tZOJaO3l3DaK4R1n2W7ybVTXP63fWO7Cd/flvWt7ef//u//uufZwsaUmfY38TK+LT7Rb63LkYvdWfe7Wz162iGcL1VWvIy94e5VSn/fLc5sl7isbxtxXlPbv/QGPvHyS2Xn6jvb3+WZ+/Gr2zcu59tyodHeOuX+tkvLDKdpOa+YWet+bs+XWfG+dE8gDCMI3XY4msbPPt+o+UdKnYCGB5U9J+OpHXfu5G0Wretb+xZpz7eaYbl3bKdvbS97yj/bt7eblu0lt8wrjd5uwnK/uf38+++/y7Isyz///HOonJn3Ny31utKo7Sacf/b9bkrpwjH1d1Hadnov1q9um5YQPjXt2e3SM9039O5nju5fanWplX23v8ur9uO5uoxo39LrMyqFYqU2KbVV73nFNt1VwvrltsnWdWyVm1/gxhWEbtxCz44ydXB7ilo7tJ58lw7wuW9BS8udje3lp29tN63Lm5Xt5if7m7I99evZbp7QDqV16Fmn0sXZntDpatrlP737mfh4Uyo3F+rU9kFx3XrqO5sz9uPb79r3eD1bt+cRZmnPeB8VnyOU5tmznBFlwVFCN27LtxZ/S51st7jy269vsb3k2W7ybDd5tpuf6/Lmb9Vz7bA5M5y+c9tql7p4P5PqDdPrSfugo/bux0ve1r61/V9t3qPb81319tSDO/P0Uqa29+DztN4npW9+4vda1js+eY1/7nrQt7389O3t5q5sNz/Z37SJt/3W7eBp283eduj53O+6jezxlnYZsZ+prX9cVu8+6O3tWyvvze27ad3/tez3n9AeNSP2b086fvIeeroxtfhgnes50HsRE5Z7hwugXDvU3uuZJucuQ1SWxfYSu2K7udP2sjlru0mVf4ftx/7mmBHbzRPaIRa3Q/x3Eb/W8voTvLVdjuxn4v1pz3L21ilcbuq92XxrP/7W9h2pZ3ve3O28YpNaxyfsz6BG6Mb0cicDLa+V3o9PQHrKukKpTqWTodI0e+dree8qtpefvrndHHnvamdtN6nX77D92N/0OfI3k3r/6e0Q/5sro/b6zG2xafls39guy3J8PxP+3tJ2Z+6DZmzzb+3H39q+sVp7pf5f2573lJ2bfha9n3NvW5R+n7ldeDbDS3mku3zjwxxsL+xhu2EP2w0AwHsI3XgkFzRjvKUd37KeZ3tbO75tfc/2lvbc21sSuI6/y3NpX+DJhG4AAAAAMJjQDQAAAAAG8yAFAAAAppJ6mmc8FDX3NMz4vdQQ1tz78evhvTjjpwvnps+Jy8nVDXgOoRsAAABTiQOvZVn+CsBSIVz4tMpSABYuJzX/9nuqTrV6puq4zVdaJ+B5DC8FAADgNnJBVSkUq82fei0XhrX0Zsu9LmCDdxG6AQAAQEJruAeQsi7L8pG2AwAAMJPcPdtKQzJzQ1C3/9fezy2/tcxcXUrr6HocnmldV/d0AwAAYE5XBlKlQG0EgRs8n+GlAAAA0OnIMFOBG7yDnm6QkDt4XnlgTD2ifFSZYblnLKe2zKNl9Twe/kxnfUZOyAAA/pPrgVY6b6r1Wtvbq21P8FYb1go8h55ukBA/8jsOpL7l7OVdcYA/e5lOWgAA7m87Dy59Gb6u64+f1BexuflT7x8ts6X+4esexgDPp6cb3MS3wqQ7hVaz1XV0fXzzCQC8Vcs5UGma3FNHa/P2ltmyrNbygecRusFOqW/FYi3DHktDPOP/71lW6v3cNLW6lF7rnTZ8r6eMlNp0tSGnufZqWc/W+pTq6OQLAADgeQwvhYqwa3nuvmdxj6R4utT0pddzw1vj8lvKjP+fm6Z1utZ1KS2nte6ldWldp1yZqXqUll1r39bllpYFAADAcwjdoKIUjOy5aWpc9pGnHn1LGCq21Lmni308TUt77OkZ1tPGPb3aAAAAIMXwUjhgz9ONYlugNSrcCW8Au6eOqbLCeob/PyOQOqvsve2Q6g04qn0BAAB4Lj3doEHPPcNa9Dz5qFc4FPZoIJR7FHvLfC2v7ZnmqL3LiMPHEe1bW55ADwAA4L7WZVk+Luzgp9rDC3I32U/Nlyqz5aEHreHQ3uGYveFTT51b7gEXz5P6vVSXngdM9D5IYc+DEFq2mVSZpe3CvhkAAOCe1nUVusFIMww5zIVW/s7H0L4AAADUrOvqnm7wRHuGhNJO+wIAAFAjdIOE0jDRlnlqQwN7esTt6T3XMsy1tbzSEMmz72kWL/fbUnXIDSUdtSw95gAAAJ5B6AYJufuT1eaZwZ66t5b3TVctt6UOs3zWAAAAzEvoBhfoCW1GBzyjgjjG0qYAAADPInSDHfY81bLl6ZWlMvf0ujqy7Nw6jSij5Z5opWnidm15Smjrckp16i239DTXUl31rgMAALi//11dAbibXJAVhiLhe7X7oOXm65025Uh5LfPsKSMXppWmKb1WCrZaP6NYbt2PfvYt8/fUEwAAgHnp6QadhCDzCh92sCzzfUaz1gsAAIDx9HSDDmGPJcP96lqedtrzRNRUL7KcWT+jWesFAADAWHq6QaN4iCB13w7HtrJm/YxmrRcAAADjrcuyfPS6gJ9q90mrhSelG/23ztc7bXxPs9pDHFrK6w2JWtsmVHsIQWq+OKirPbCgpa576lV7EMIZbWp/DQAAML91XYVuwHlyAVNLOFZ6qqh9FgAAADNb19XwUuBcrT3IatMI2wAAALgToRtwmtow0dZpNoI3AAAA7sLwUgAAAAAYaF3X5X9XVwIAAAAAnkboBgAAAACDCd0AAAAAYDChGwAAAAAMJnQDAAAAgMGEbgAAAAAwmNANAAAAAAb7NaKQdV3//P/z+VRfr80TT1srqzRvrQ6fz6dpmlLdwuXk3gcAAADgPQ6HbnEQFQZZuTCtJVgrLSM3TWvdeqcp1a21fgAAAAC8x2XDS1MhVim4KoVeuXlr5bUEeds0Pb3rAAAAAHi3S0K3z+fz17DOkdP31mUrtzdAC3v1nVE3AAAAAO7p0gcp9AZpZwdve3qsbfOdVTcAAAAA7uc1Ty+tPQRhb2hmaCkAAAAAsVeEbi2B27Kc15MOAAAAgHe5NHTbew+1vcvouXebByQAAAAAsNe6LMvnaLgU9g4Ly0q9npt2z/Q984bvxYFabt7aND31AwAAAOAd1nUdE7oBAAAAAL+t6/qOe7oBAAAAwDcNC91KDyCovbf9lF47WrdcWUeW0VPPkeszymz1AQAAAHiKIaFb7aEDpaeChk8OjV8fNey1Vrej5baUceYQ3r3hmWHFAAAAAOeYbnipp4YCAAAAcHe/jhaQCslST/RMPTW0pay4zPjJpKWnkabKCqfNlZlbTq/cvKnXa8ve6p2rc2q9SmW1rKcnswIAAADsM7yn2xb+9IY0tcBtKzMVOoWvp6aNy8kFTHG9S2W1rk88b+r18LXaOuamiaetlVVbz72fIwAAAAADerqV9AQ2pZ5wLfeEC/VMG88XBk17wrZwWal594RYI+pTW36qXMEbAAAAwD6nhm69csFbbuhkqZw9yw7Lj+uyt6fbnnm/WeYm9SCLcDmCNwAAAIB2pz5IYU8wNKI3157ljwyXRgdi3xQOL10WYRsAAADAHuuyLJ+jwUrLgwxyQ0dLN/XPvRaL711We0BCLRTLPUyg9l6tzrmHGKTq2PJaXGbrfKl6tJQBAAAAQN26rueEbnunAQAAAIC7W9d1zPDSWu8xgRsAAAAAbzLsnm6lUE3gBgAAAMCbnPogBQAAAAB4I6EbAAAAAAy2Lsti7CcAAAAADPT/AENSTqfDPyk5AAAAAElFTkSuQmCC')
