# Supplementary material for: Identification and functional analysis of non-coding regulatory small RNA FenSr3 in Bacillus amyloliquefaciens LPB-18
Source: PeerJ. 2023 May 15;11:e15236. doi: 10.7717/peerj.15236 (PMC10194069; doi:10.7717/peerj.15236)
Supplement: Supplemental Information 4 [file peerj-11-15236-s004.zip › KO/CK-vs-T1_map/map00520.js]

getPicJson('data:image/png;base64,iVBORw0KGgoAAAANSUhEUgAABZkAAAbaCAYAAACnF3kAAAAACXBIWXMAAAsTAAALEwEAmpwYAAAgAElEQVR4nOzd29KlKLooUGfFev9Xzn3R226L5Cwq6BgRFZX/VBEFUT8Rf9u2/dkAAAAAAKDD/23btv35I84MAAAAAECb3++3/fN0JgAAAAAAWJcgMwAAAAAA3QSZAQAAAADoJsgMAAAAAEA3QWYAAAAAALoJMgMAAAAA0E2QGQAAAACAboLMAAAAAAB0E2QGAAAAAKCbIDMAAAAAAN0EmQEAAAAA6CbIDAAAAABAN0FmAAAAAAC6CTIDAAAAANBNkBkAAAAAgG6CzAAAAAAAdBNkBgAAAACgmyAzAAAAAADdBJkBAAAAAOgmyAwAAAAAQDdBZgAAAAAAugkyAwAAAADQTZAZAAAAAIBugswAAAAAAHQTZAYAAAAAoJsgMwAAAAAA3QSZAQAAAADoJsgMAAAAAEA3QWYAAAAAALoJMgMAAAAA0E2QGQAAAACAboLMAAAAAAB0E2QGAAAAAKCbIDMAAAAAAN0EmQEAAAAA6CbIDAAAAABAN0FmAAAAAAC6CTIDAAAAANBNkBkAAAAAgG6CzAAAAAAAdBNkBgAAAACgmyAzAAAAAADdBJkBAAAAAOj2f09noOT3+z2dBQBe7M+fP09nAQAAAJamJzMAAAAAAN2m78m809MMgJG8KQMAAABj6MkMAAAAAEA3QWYAAAAAALoJMgMAAAAA0E2QGQAAAACAboLMAAAAAAB0E2QGAAAAAKCbIDMAAAAAAN3+7+kM3OX3+21//vz567ddOC01T+rv2PKp9I+/59adE8tHLH8teTmmk1pnbh8e9WxTzXpK+zmlNT896zuzv0t1MbeNpTKpLbPjvLl6fzbtGm+q363tTE6sfEp5q92u2rzV7PfU8iOOhdr1AgAAAPf5TJA5Jhc8i817XCb8O5d+GFipCQLlxNLMrbM2L7X7opRuLO2zWvbziPycXV/r/i4FQHP7Ofy7Zttjec/lp7aca/OZ87b63dPO1OzDUhnW5KmnbaqpF63rqn2oEUsbAAAAeN4nhsuI9ZA7Sk1rCSTVBEVS6bUEVWJ6e0KnAo+5+c/ksyVfqfX0rr8376O2t3V/1yoFCfd5anp+9uSndr+e2da31O+z7UwYzC/Nc0y7t+5f0V7FtKxn9AMsAAAA4LxPBJnvcEcAtrT+mdK5ypn93LPsHYHHHk/WtdAVDwVi65gpnTvNVNZXWrFsAAAAgP94fZC5dWiLM+4KNO/ruSv4VLMP9/zs/53tfXp1WbV4+gHC0Z3lfsaZfL61fufST+XrzD5o3a471ZbxTMceAAAAkPbpMZlzegNJNWOUjhCOwTpifTVDKtTk544eiXft56fWl8vHts3fu/VsPr9Sv0vjcO/zXOXMWNOj1t1SxjMcgwAAAMDfPhFkfqqX3l3B1m0bE3zJ5fvMB8VatJTVVwPNe15WMKJObtt76nePM+ua/WHEtt3/gAoAAAAY79VB5lxAKfehqVEfZLsqwHNnMKZ1H969ntbhB0YFKkepydPswbc7e/eOdlf9ProjUP3EdrWsqyUfMz3cAQAAAOJePyZzj5GB5vDv1LiorevLBTpj6wnXcWUQ/Ikxk0tGBqlqyrVmf48KMB+HGxhVv2q1pN1SJ75Qv0cf96OdqU8t9baWQDMAAADM67dt25+Zb9x7x2RNjb+a+5jccZ7YeKhh0CX2dywfsXFPU+uusadZs+7SOnJ5ObMPj/O1BJt61rPPmwv+jao/4fpalsnN0xpUDaen1tGTl9i01jKvmTflS/W7ddzlmjrXU8dS6ceWa6m3uTymyrh1f40YTmTmcyAAAADM7vf7vTfIDAA5zi8AAABw3u/3M1wGAAAAAAD9BJkBAAAAAOgmyAwAAAAAQDdBZgAAAAAAuv3f0xmotX+gCQAAAACAeejJDAAAAABAt+l7Mv/58+fpLAAAAAAAkKAnMwAAAAAA3QSZAQAAAADoJsgMAAAAAEC36cdkBgCAnN/v999/79/zCH87/n10/P5HbJ7U90Fi62yZnrIvl8pXmNbv9/MNEwAAHqcnMwAAS9uDrMdga/jb8f/H/2IB3NT02Dpr89a6LbHfBJMBAJiVIDMAAJ+VCyT3Lj+id3FNnvb1nMk/AACMIMgMAAAX+/1+/w0G5/69GxE83tMWhAYA4GrGZAYAgIPW8ZT3gPDx/6l5Uv+OLZdLrzTf8W9B5nvZ3+QY9gaAtxJkBgCAgyeCQL3rrAloCmpdr/dDj3yPugLAWwkyAwBAwVOBodSwGbEeziPGgqad/U6L1BsHALA6QWYAAD6rNsjTM2TFKGfHZxbIusZxyBPoEQ6dAwAr+23b9scJDaDfymMvav+BNwnb47DHYExqnlL7GJs3NQ5yTT72+XLL5dLO/aatv4bgPaOoSwCs7vf7CTIDnLXqjcGq+Qb+5mEX3Ms5lNHUKQBW9vv9DJcBAPAGKwYnVg6O812CgVzhyiF3AOAO/zydAQAAAAAA1iXIDAAAAABAN8NlAI+LvS69+quCpY9H5T5OdZwntx9qP/xUmx6srOcDZ29se2ij3rBtbfWg5Vx6dV2J5aX3Y493fySytL6nrllG7AfXWwB8lSAzvEBLQLPnRjr8un0qrZ6L6tQ6Vr5AD/Ne83csjdZ1bNvf+zEWfIY3q23v3tj2hGr2Re0Dr5Z5as8ZM1Fv2MfD3f89Ms3cNUCLcNlYOsft6MnrXUrru/N4Ou7XEftBWwDAVxkuA16g9mK29aI3dfPSk1ZM6mZu9cBoad/U7LueNHLLuOHhi/bgX+z3bXtf23O0B032/1L74ThPTTot66rJw4y+XG++7lhXU/UArrRSWwkAIT2Z4UVyPWbOXLDW9Lo5rqcloJma9ysX2Xq/wfViwcG3tz0jHmbVzvNWX6w3/EfpTaFRwrSPf6emhdd1sWVj6win5d5QCJcp/V2zLS1vCKT+PpPP8PfUfg3zVfPWWGydpbwDwBsJMsMHpW5iUjcEPcHj1Dr39HqWYzz7ly85O5bqm7U8TLxi3TO7ot6Uhkyy3P3LlZwd5iJcZxjoDHtRp6bFhnVIDY+V63gQy8cxj6nrwFKANrUtqf2XW7ZlG0r53ucLl0/lLZwvls9cHnLlAgBvJcgML5O6II7Nk/p3zQ1Hzfp3Zy6yV+j1kdumO3oq1/S+SVlh/0KN3HHYU89XOzZWDmA8ua9nqDe922+5scuFRvZgTqWRqn9n1nlFr/rc9WRpnTXXjWfzldu/sevZGqmAeG8eVjunAEAPQWbgLyN66tSmnevZsrrZA8zwdrnj4M1tT+jqNiEVYLoi2HUH9ea77h7a4KlzddjBIDdPTR6f6LEb60G8//+qNi8VsE7ty9J0AHgbH/4DqqUCBsdeGuFrjqX09uXD9I7TV1RzwzViCJLSK6vwRaVeY29ue0J3PXQ67vPj+lK/z0i9+bbwWubudef+vmJ9I7bzyeuMJ4+74zVXLg/aBgC+Rk9meKGre3GcuakI83UcoiNcz6rCm49wWk0vuZqxCMN1lNZbs35YVWu9fmPbEyqNuxqbryat1nlmbnfUG7btuvLLnXtzvYlz01LXCbFAdfh7aniL1HVH7HoylrcwvfDfqXYolb/ctoXXRLF9FMt36mF8+O/cfLH1hb+F12KtgeaZ20sAKPlt2/bHiQzWlrpAj/W6il0Yx5Qu6nNp5357Y3uz6g3BqvkG/pYKqBylAj01w+7k5skFw2K/59bzBm/cJv7tyjK+o/7UHN935ucK8g0A9/r9fnoywxvELkbDniK1y9VML6Vd+9vRm4PQAHerGfYhN2/LPL3nmJU5Z/EFqwY8V803AKxOkBkAAOBhdw1tlXtb7ZiP1QK1q+YbAN5CkBl4XGrsvpX4yB7AN7zhnMU5V3374s661PK2wypWzfdOewLA6gSZAU5yQwDMwMMuuM+VH1nme9QlAN5AkBl4VCwo4kIbvif36nbN9FK6qY/ilT5416PlI3yjaDPv4ZxFSPlzljoEwFv883QGAABqb7Bbb8R7Plh3Ri6g/OfPn//+p9cxrM/xzFkCzAC8iZ7MAMA0Yq+g73+fCeTU3Mgf19N70y/gBN+TOu4FDwmF9UQdAeBNBJmBx+QCMXp2ADnHYTBy/z72Ij7brvQO2cE7OGeRUxrmB7bNuQOAdxNkBgCmcgwIp4J3peBybLnaQHOuN/X+7x6C1PAtjnMA4EsEmYHHXPHBLYBt6w/u1ASQzwylwbqcs6ilBzM52g0A3kqQGQD4jNTYqbGAYSmIqGcyMerCN2kPqKWuAPBWgswAN1m5Z5ObIO42YgzlUtq99nw5LoBt06udNqmhmABgdYLMADda8UZi5eA469jrWeqGOzY9DBaH/z5Oz93Ix+YJfwvHfW7Zjpo8AOupaRMgp/bcAgAr+G3b9scJDZjFm4Mwq27bqvkGuFLugYg28xuUNaOoSwCs7vf7bf88nQkAAICVCAoy0tlhnABgBoLMwFRcZAOwMuex9xNg5graDgBWZ0xmgIfUfF28ZhzZ3PKxNHLL+eI5AAAA0EqQGZjOFz6CEgv85gK+PcvH0sgtp2cWwBj7eUybuoa3X3MAANxBkBmY0jHwefz7LWq2J/faZO3+aH31UlAEYAyB5rXUPuCuKdMz5+7wjaLwYXBtOqV0S/McPZnvkXryES7jmAaANEFmYGrhDcobnb1hGXXDk7uBmmX/u7EDViLQvJbYNUdP2aXKvVQXcsNbHdNtFQv4rpDvHrm89uQjXMaxDABpnwsy91705C6cYvMAY73h+Iq1HWdvuq64aYvdZM6y/2fpDQVQ6wtDQL1N7Lp/1MPc3PBW4e+jg7O9DzyezveXeDAFwMo+F2SOXeiXXun6/X7/mh5LI5wHoMbZ1y+/9vrm17YXeIfcsAEtwTjLXbdcyVPnndLQFrVBybuHr6jNd2ze1LalekyH21WzraVjMfedi1SP99p8A8BbfS7I3GO/UHCBADAHPX2AFcXarN52zHJjlwvN0Ps8F/QM709KHwCOLX+VmnyH/47Nc9y24++pIG4uuFv6d+7DyLG8pwLZpXwDwJsJMl8o9XQ7/Ds3RlpqHLDUvABnrXIj5KYNgJFmG3u35jyXm1YTTL3CqPWUhu0q9VrPBbFHOAa3U+nPUI8A4C6CzCelLkZTr4KlLoZK84dPxmvTBeYUGx/+OC3VWya2bGr547yxtuO43Gw31rUEmgEY4e5zyRPn3RHbONP1Qs8QIaPXPUOPdwCYhSDzSS0XN2fSr3lSD6yjpldSap7S8V7qQTPydW0AWN0TQd7UUAxX5SXWKaV2fU/mu8YT6089vAeALxNkvkiuF2Ju/tRHKFzAAMTNcIMLALvjPcBR7f1AaplYurkPzOWG64vl5458xwKzqTe2asZRTm1Hbj2xfVB60ytM5/j/1NtjuX+nuJ4BYGWCzBV6XoNqDQyXPtYBAAA86+w4yTXpj5yWGy+4Jf2S1nRb5k+9oVWTbsu6z77pZWxmAL7ut23bny+e9FJP21NB3dx4qKXgcKqXQEnLGGJfLENYzcoPjWZvY/T8Ae6m3fkuZc9V1C0AVvX7/b7bk7l3rNMR89T2WE59sRhYk2MZAAAAeKPPBpln1NvjGQAAuIdvAXAFdQqA1QkyT6L0wQwAAGAOAs2MpC4B8AaCzBNxYQEAAOsQHOQsdQiAt/jn6QwAAACsZv92iiHu6CXADMCb6MkMAADQKRVoFjwkZHhEAN5MkBngpJV7MLm5Ad7s6vb5yvS1z2uJldfK1wdcw3ENwJsJMgMMsOJNg5tf4Au0zzxlxboHANDLmMwAAAAAAHQTZGYpv9/vv//1TC+lW5vW2R5GM/VQOm5jzb5r3b8zbSsAAAAA4wkys5Ta1w5bX0+Mzb//NvpVx96vSF8VrD3mpSZfPfu2NnDd+5CAdzj7gEjdAQAAgGcYk5kl7YHLY8Bz//tMkKkmAHxcj7H2ztvLKyzL1ffvsR7WfAwoNU9uH8Smx9ZbystsavP71roDXK+mfd21tsM16azWLgMAQIkgM692DELl/n3stXw2QJW7ccwFBcOAYCxgHgbSj/lNBdzCvMTmy21HKu3a/P/58ye5X1Pp7vOvGixMPQDJ/R1Lo7SOmvVu2991YqV9mqojPXWnJfDfso9qj73jtBFlkGsrYusF/qOmfa1pN3vTqU0fAABWYrgMlnUMrKRu0FJDQRwDoqkgVcv6d8egao0wCBvmc/87HLojzH8snVheYvPlti/279r81940p+ZZ+Ya7lPcRw5JcNXTMrGJDYbTWnTcMt7MLj+/j/2uPcfgq7SsAAIynJzOf1nuDWBuE7k2rtkd12AO7Ji8jA0+59Y66+X57oOzpHmyr7d8R+yvXk3CF4XaerjPwJVccb+FbSI5nAADeQJAZIlLBptQr+GduEEe9Nh8OV3Hl+nrW22uFm+/VArVHM+3f2gcld5ltuJ19emkIG2CMK9t2AWYAAN7GcBks7cqbtLNptt6cHucf0auylJdZAqOpfMySv7PuDCIcxyOufUgyu9zwM2fqzsrD7eSGvTmW/2plDbM5O/RMrk0efZ4HAICnCTKzlGNQqHb68SZvnxbOV0o3NU/423FdqaBVKm+pHsG59cXWu/8eSzu3vth+Ke27mn17nDe2P3LbvHqQ7IlAX2yc3qfyckYp2DpD3Tkz3MWZNw5K02oC1cA9Ym1y7LwMAACrM1wGS2npbVharmZ6Ke3a31rWXeo9eTYvufXV5K91ekkYqB6V7tPCQH5u6IMr112blxn0HDsz1p2Rw+2Uhs8A5jdzuwsAAKMIMsPNvjYOY822vm1f5HrG1wQVc0M55KbHevHW9NJf2dnx0K8cbufMPq8dOgNoV9u+7nIP7WrSKQ2r4zgHAOANftu2/XFxC9Bv1YcGq+Y7VDtERiyokxqqJhaoj8kFi0pp535r7d0sYAVxq7Zzq+YbAIBv+v1+ejID8A1vGW5nxDA9AAAAMJIP/wGwrNiHMQEAAIB76ckMMIAAJ8CctM8AAHA9YzIDsKRU4Mg5DbiDcZMBAOA/fr+f4TIAAAAAAOgnyAwAAAAAQDdBZgCWkxtj1firAAAAcC9BZgAAAAAAuv3f0xkAgFbhx7Z8gAsAAACeoyczAAAAAADdBJkBAAAAAOgmyAwAAAAAQDdBZgAAAAAAuvnwHwAwtd/v93QWuvkgJQAA8AWCzADA9FYM1q4cHAcAAGhhuAwAAAAAALoJMgMAAAAA0E2QGQAAAACAbsZkBgCWdxz/ODV+8+/3y47tXJtGaR4AAICvEWQGAJZWCh7v87SkEUuzZh4AAIAvMlwGALC8UhC5FAwWLAYAAOinJzOwtFJgie9QF75rDxCP6lmcSufPnz//nVa7LvXy3ZTvfTwIAgCYmyAzsBxjohIybMG71QbyWoK/vetqXYd6+V7anXvtx6Z9DgAwJ0FmYClu6oErlXpFt/ZkBsYY/cYCAABjGZMZWIYbS+BJxzZoDzQD93LsAQDMSZAZWIIAM1CinYBvEGgGAJiP4TKA6QkcASm5MdqPbcc+X9ieHIe/OIrNE86nXfqmYx0wTvBzDFsDADAXQWYAYFm5ANNxWmq+4/AXZ9LhG2JB5d/vJ9gJAMDnCTIDcIurX22+Mn3BIyDVa3nvUSvQfD+9mQEA5iHIDEzNzeO7rFiWxv0Edrke8doKAAC+TJAZAJieAB4riY3dHf6WqtPhUBy56TXrjo1NnkojNRxIat0eBAMAsBNkBgCmJojFamLDOIS/pYZ6KM2TC+zG5o3lq5Tv0rYAAEDon6czAAAAK0gFaEf2tO8deiMWCO4NDNesf1+ftwwAANg2QWYAJhELVOwf08oFMUoBjtZ0S+sDvik27MXx71l7+ubylWoLRwSPa9pvAADew3AZADwuFewtvSLeG2BOpeuVcCBnD77GgrJXyo2L3LtcbKzmo9phMkpDeggyAwB8gyAzAFOqCaT0ji8aI8AM1HiinehdZ0uguEdNAFm7CgDwDYLMADxqhnE9wzwIigA5M7QVvb2bW6Ta5tIHC2PuyC8AAM8xJjMAj5mp9/Cel6cD3sC31baLe3u1z3um7Sq9EXLGMSB/zC8AAO+iJzMAj2gJMF8VjD72YBb4AGocA7K5tqM0XM8+rXae3iGEcumFPbJr1hebJ/zNmyEAAN8jyAzAY8JgSM8r2GfWLfgBXCnXxtQGja9cZ+nv2O+xeWp/AwDgvQyXAcAjjq9OH1/3Por1lBvhqnSBd0uNTwwAAF+nJzMA0wlfR49NP76OHfZKzk2PvaIevmKuBx4AAADUE2QGYAql17Fj85Ze7W55hVtgGSDNEEMAAOQYLgMAAApyw2IYMgMAgK/TkxngpJWDC3qlAVxjPzeEQ/Xsw/OEQ/zsUvPHpoXTj2LDAKXmq11fbOgh5xEAALZNkBlgiBVvsp8Ijq8ckAe+Lfdh0lAYjN0/cPr7/f41Znwq4BybPzbtODRQOF8qIJxabyqd2PpS/wYA4LsEmblFrCdNbU+Y2PTcB7rO3uzMdLOU61VUmr82/Vm2lfe7sq6py8BsUg/VWtuqmvlTAeNSurGAc6rHc2ydAACwMyYzlzv2gonduNR+4Cv22+igUm+g6qobrZYPodXOE87vJhEAxjte+1yV/hXn8ON1W2n9V24fAABrEWTmUj09a3Jp1a5P4PQ6+yu4x/8AgLiz58krz7OpYTNauA4AAGDbDJfBQ2qGfAjnG30jVDPMRumjPbHlU+MehussfeSnZjtKw2jUfHSoZb+mtsNQBX/L1bVwem6e0rGSqrPHNEt5AWCslo/nxT7QV0ornBa7vsgNgZE7v+TmDa8dYnkCAOCbBJm5XW2gN/el9JZxBmvTjuUzd1N1zH/sRi42zmHqt9T6StsX/rs2/z1B4dINrkDz/+TqXurvWBqlddSsd9v+fiignACuV3qTq2VIrJZ2Oxc8rv295jfnEgAAjgSZuV1LoLhHTQC5Nu2zge7j/DV5GfnKaW69vfu2ttfT142o2zX1ZmRdB2A9HhwCADALQWaWU9NzN/db67rOaulBPfJGsbXn9qh1rpTuDO4MEJSG15iNwAnwZbE3ncJp2kkAAGYhyMylzoyj3DJe4Mi0S/PHhrw444rg+FOuyPMK+2LmQO1udK/2OwiisFvhGEtRf+lVGjYLAABmIsjM5WIB4dwHamo+lBNKjWt8/K30kZowcJzLy3G9qY/3pMZxTm1nadvD5WPpptaRmh7+uyQ178oBoKvdGSSvGSJlhaD9bsU8c50V64C2EQAA+ApBZm7R0hun9sMypQ/m1P6WU/uRnlF5af2ozlXjWqfSin3gT2/TtCeCo28MzI58cwAAAAAY75+nMwAz+doH7FoDd8cA5v7f8Xf+p2ZM7KsCp28MyH7t2AQAAICV6MkMgbcF53J6tvVL+6dXbJiT47TcPkwNu1IzPRb0zw1Vsxo9mgEAAGBOgswAg9UOD5MbMqU0TMxVQ8TAqo4PVHLj95ce8tSkUZoHAADgawSZJ7DyK+BusIE76c1MTE2dKJ1rU28NtM4DAADwRYLMk1jxJnXl4DgA71IK+JbG9V7xPAwAADALQWaAATx0geccxyUfESzWQxkAAKCNIDPASYJRa/Jg4H1GDKcyul6oZ++mfOegHObgeggAvk2QGYBP2YMRbobXcWcAKdcrujTkRi493keP9zkoh3k4vwLAtwkyT2zkV+5rP4p0Ng2AWbn5ZYTRQ3MAvMUb28eVe8m/pQwAWIcg86RGfuW+5uKoNM/KF1gAb7rhJe2uclafANJGDF00kxW3w70bAE/45+kMEFdzMVN7wTMyLYDVvOlGl7/9fr///hd7GBv+O7zxPv6eSiucR30CyOsZXggAWJuezAUzXBw9fUO7rz+2L2bYP6xHgAYYJdeeHKel5tt/r0lH2wVQ7209mgGAPEHmiNpxjq9YX8u0O5QuDF000sPYuNzFzS1w5bXU1ddp2i8AAFYhyByYLSBR+wGNK/I9277gPY71+vg3AFxhxfPM0x0NYIS39mZu+fh6ab7aD7Sn0nE9DcAsBJkPVr0AujLfsbErV9xHzOmNXyFnHurVuwi4ATCDlo+vtwSPa9fXug4AuIsg8/+36gn6mO/R2xB7Sr7iPgJgbc49AMyi5ZxUM/Rgb6DZvRkAsxFk3uY8QYcXG7Gn5cev3ceWD4ckyD11T80Dd3jrq5QAwHy8GXG/L+7zUR2BYumE94OpntTwdu4fYS6CzJM6+5X747TUfDXz1Obpq1a+eFOeAHDv2Kq5TgRcz9i1z1i5I8GIa/1RnSnCdEpvtK66z6GFdh3mIsgMJ614QpsxOK43MwB3u3Ns1di6uIcgBFd58tpVfQbf+IHZ/PN0Bp6mMQIA+KbWsVXPpOV68xn7tb79z2juI2EeteObA9fSk3kSGkQAgDmN7iklOHUP+5mrtHx8XbsB9/BmLDxPkHkCGkEAgPm5gQVqPr6eG8O95QPtqXRK64Cvcp6GZwkywwVaPiLUMvZjLN3Uulx4AkA9N6Xvojy5yp0faK9NBwBmIMgMg7V8RCi1fG262/Z3YDn29NaNFgCkOU8CwDvozQzPEWTm9e4e7/rsySz10YLRJ8lZxwFPvXoIR7X1RN3hyM0GMXePrerG93r2MQDA/QSZea1YT9+r1tGz3Igv4B6f0rbeUN1581VbFrFtcKNIqLaeqDuE7jgvsJY7x1YF1uSBNQDUEWTmlWa+oRudtxVeB6rtIQZwJW0RoTvHVq1ZJzAXxysA1Pvn6QzAaDMFD67qzRR7tXeFXhar5BN4N20RAADAWILMvMrMAebj7/t/+9+96R7/vUrQZJV8Au+mLQIAABjHcBm8xqwB5jAQnJqvJ10AoMw5EwAAriXIDIOleijXfrE+9uGgY1rhB4hiHyQqfajoaSuMIw28n7boG64qX3UHAAD+R5CZV5jpRq/2wz/hb7kPDNV+dKh2GQAAAAAYxZjMwPJy41wff88tm0svnAYAAADA/+jJDCwt7MUeBoFLH/eKTWxEP68AACAASURBVPcK/bfEhqAJh6pJ1YXY9NxQNaPq1XG9sfqt7gIAV2i99mlNN5bG2eunWNqunwDGE2SGk/RsfU7sgrMUVG5JKzWPAPR7rPiQIkw7tj51FAC4whXXPndeN+1/u376thUflnxBqvNPqWxy363KLXdcVl0YQ5AZTnhrw3CF2qEnSr/V7PPSBxZj840IDM78sUX+tuJDijdfkAAA6xh9TZJKTycPrrDaw5IvyHX+qb1HO37nqvYhkrowliAz8Cq1TwxTTzdrTgilk5be7WPd+YCiNN+TDynCJ/lfvXA5a1Q9AZ7hGJ6fMvqG0rVPeL0SG+or/PB5z7WUusW29bc7HpbMobbzT+4+/Ow9uLowhg//AbcY0YC29GKuCRT3SH0QcETaPG8v39SF6v56ZUzLE/ZwvlLasfliaez/qYMAwNVS1z6x65Xw4XxLeqlptddPOa6fvq10/R7eFxz/DqelrtFr5O5BvuzOY1JdGEOQGeCg5mL5zEmDdnc9oDjON+tDitK0szdaX9C7f4E5OIZhDSODJGeun/Zr9lQarp94w8OSLznuw9LDodaHSOrCeYbLAJZ15jWT3HJnA8h6QnxX6cKk9Fs4/ZguAKygdFPNu6TKe0RZj7p+OjMcB2u4qt0Z2amo9o1Hxhk9/MWdaa1aFwSZgdvkxlWq+a0lzV34lDM1PlzNmHLHecLfUk81mdfsDynUIwBgBblrn5ZrrTNB4NL1kwAzObM9LOE/rthPpY486sI5gszA8lpenS39Hfs9dfJpyQfnXPGAomb+mR5ShHltyQP/1lpPgLk4huenjN6r5roj90p5OKZpuFxuPT3XT6nprp/e52y7M9PDkq+Jdf6paWN69tWZYTNK+Toz78hln/Tbtu3PihkfZdWC49+U41piF3u1v/FdVwSZ+S71hLNcezyrFJxSNs/TzvJlI1+tv9vKx2ptu5PqzRoLdMbSyZVvbPnj77nfVt73I+TKJfw99gBqn94y7KC6MM7v9xNkdhH6DspxLYLM9FJ3GEk94QzXHs/L3fApmzloZ/mqVduhVfN99JZ2x4MKVvP7/QyXMQONx7qUXf+6a/Zd7XxPWyGPKV8/hmejLtFL3XkX5TkfZfJNyh140orH8crtJucJMk9C47EuZdenZ2zkma2Sz6MZ6kGrtz2giFGX7rNyPYlRd95FeZbdfQwrk29S7gBQR5AZgKW87QEFz1JPYG2xY9hxPQ9lAdxNuwPPEWQGAAAAuFDtx8hK4yLXpNPyATWAUR4LMse+/nh85S3W4OUa29YB6o/rf8vA8CvrLQPlOJcR5bhTjt/yVN3RbqxPu0Mv1x5zcAzPzzmaHo7tfwvjFan4RWmok5p0UvPU5mEG2p201ocMqflq5gnn3+eZ+WGFtudZjwSZY43bLje2Wq5BPNtw/H6/6RrZM08oY/O1NBq9aZzV0ljNWo5PlFuY1tON/hvK8axRJ/99vhXrQY876s7q4xS27qPSReXZdmoW2p2/3XkTsnKPqVXqTimfteXdet1x1/lllXJI5SXMT2qe0nw1+Q+3/67jzDn6f1qu5UvzjbjOK+XjSase26PV5j8XD6lNZ/V9daTd+bfehww16ZTW25KHGWh7nnF7kDlWSKWGdPT693XG8jBLJTrzhDKWVs36zky/Qu4J1Kzl+ES59aZ/lxXL8axRJ//c77m0avMwu9F1Z6ULyJSWcszVqVHt1Ky+2O6E7rwJSa1rxXo0a90p7cva8i6to2a925bv+DHCrOUQy8ud5/uadd61/V8+R7dcy7cEj2vXl8rDClY5tq82alvetE9qfLnd2Y16yHCm3qxY57Q99/nn6QzsSkG2vXCPvx//n/p37bpyvz9hZMOw+tPOY5kezViOd5fbtq3Vi2GVcjxrhnrwJmfrTmr5VZ3dltXPCS2+1O6E7rwJeeP+nK3ulNIfUZajz0sjzFYOPesbuV9nvNH94jm6pQxK2/a26/1asx/bVxpV31c7bkb6YrvTq/ZhV26e3PQZz0s5X2577jLth//CXjD7v7dt+9fvx7+P/071oqld90yePnCP+zI27e58tMz/pDvKbU9/pXq+Wjne4WxdWbEe9Li6l+AKass61263qt3vM+9D7U7ZiJuQ3mVn3t8z1p07rwuP19I1vSn330absRx6jDiGcr2xcstezTn6b2euz1rSyf0+u7cc2y3uqhe7VNwkZ5X9rN25Xu/12+z77+kY25tNG2Q+W+Ardf+f+eAsHXyj9lVuO3vXcUc5pvJ9d7n1PFC5Yv+sWo5nPX2c7mapBz2uqDvh8leuY5TaupQr65EXTS11+6l9+NV2JzRLOxQzqiffaDPXnVmuL7Yt3d6k8jLyYefT5XA0wzF2LIeWtv7s/vjyOXpEufd2fDqbztPnslWO7avM1mbsatqQGfbzl9udXakOXR0orY0F5erZE2Yv17ebZriMu3vEPp2HWmEv7pQrGpinn+7s254yczk+WW53pl9j5XIc4akyOL7Vseq+HF13Sum9QU+PoNLF46ge0Xf6ersTurMdSt1orFKPZq87NftydHmn3oy4slxnL4fUuq8+zmY6hzlH/8cM19orWfHYXlX4UCo1bSXanf+5qwzD+8lVj0Vtz31u78kcewJ7ZyN3DLyEedinr+bO10RmuYB+Qzm+OcDc0sNi9XLMefoCrqe30wyubgNi879Jbbu9Wr0o0e7EPR1gXsVbrj2uCjBv27jemCkrH8Mr1/0Wd5TRSufor5T7WSsf2yPFHtQdp4UB4VTMpCadVEBw1X3p3uDfwvqS2raaNqqlR/tqbZ625xmPDJcRNo6xgkw9eYsdULFGNHfgHStRmK/V1DYwPe5sVHrSXbkcR5db7sHN3Q9xepZZtRxzRp78e9Z5RfpXeqrurLBvYlLlWlv+T7URV9DupN11E9Kyrpm8re6sWAbbtn45PHG+v5tz9N9ajrdRZb/add7qx/ZotUHOUsCvJp3aoOHMtDtxqQcI+29nr+dq5pn9+NT2POuxMZlrG76a+Wob7Njvs56YzzyhPM5znF4KRMbmmd1seb2z3Goe1KyipRxXqKMjT/5n68Hs++qst2/fUaqs92m19aqmfn7hAuuN23R0501Ial1vrUdPBTJTeQg7WcSWDcupdH1yDFSEbc8s5TpDfbrzfJ865+euBZ42U15Gaj2P5s7Zvdd5b/aV7eQab68/LbGvmg4pNfOEv791H88eI1zFb9u2P1/egTNUoBny0GPVfI+06j6YKd+teZkp77sZ81Rj1XzvVs9/zKrbtGq+32TVMpg137kH87XznNm2WfdLyar5rrHqtq2a71msuv9WzfebrFoGK+Z7tV7+tVbdhlXzvVs9/0/6/X7P9WQGyPlKT1zGUm9IidUN9QXW5hgGZrbSm6UAIwgyAwAAAAzi4RcjeFDBagSZJ/HWxiM2jt9xfLHYybfl9YRSD5Y7XnV4a9k9KRxfcoWLNPXgeSvWmxh1abxY3XhLfTlSd95FeeY9cQwrk29S7sAT3nBtyvcIMk/grY1HbGzCXezDMcdpqTRi8+Yu/K7et28tO9qoB4yiLtFL3XkX5TkfZfJNyh0A6v3zdAZ4p1hw2EUaNVJf6oYc9YaU2rqhvsA6HMMAAPPRk5lblYbHOA5/sf87Nj2WVjh0RurvcNnY7z4kA8BRavin47Tc0E3h9NL57Oz5J/c2UWq9AAAAvQSZedRxbMw/f/78NV5zeBOfGkoj9u9UoDq23v23XLoAfFMpYFszdFNqmSvOMamAcu48Cm+We6hTM70m7TsfIo3yxv0S67ByNMu+B4A3MlwGjxp1oXcmndRFsNcu75fb58qDFPWGlNbyT72CP2r4p5r8xD5M2EoQhTfrafNrj4meYye2zP7b7Mfi2/bLsaNJuL6wAwoAMJ4gM7ea7cLueMEZ9q44XqQCwFHu/LCfU1p7PNdIpQ2UxY7B0T1oS/PMGOh8w36ZqYc4AHyV4TK4xCqv5caG1ohN5x4zv1LKvNQbUmrqRk99qX3lu3bYilTeS8NE9Tjz+jvM4K42P/etj9QbDmfzssLxOeN+CYPUs+47AHg7QWYuEwZuY2OypW6YS2MsH9NL/R6uo5SXWHouUgEItQSKe9QEkHvTdl6rM2p4gF3uOmX/rWaoh54xZmPriQUIc8uuON5wynEfpPKbuw7NLfv0Q6QzVt8vsbwdpx3XAQBcQ5CZS6Uu5GIXnyPnq122JT0AGKHl7ZlSYEbwZA2x4Fn4WyoQV5onV0dywbZjeqV8l7blbWqD/j2ufIh0tZn3S+80gJnkHgz3pnX2OrI3D6U3XXgnQWaAk2YbW7GFkz3knbkwzi1XCu7Vpu0Yfr/eOpjrUdqqZv2lXrArOdOreORDpNnMsl88XAPeqPRguGXZbSuf81vO7T3CN8RXO+fRR5AZYIAVT5grB8fhTqnenLvU8ExhMKbU4zScJ/wtlnZvWuSNCurOqCd4N+LmcKbA4NU3u6MeIt1tlf3ydP0BGG3kg+Gz64UzBJkBAApaXsXuGeqpdkinmhuB3uVYR2/AtnY85dTYz6uON1x6yJJ7oHOcHqaR+r1m/b0PkUZ6y34J8+XhGvAWsXa15c2Q47RjemHaqXNArFPF8TwfSzfVZuvN/A2CzMBSnJyAHtoN3uTsq6s1geIes443XHrw0vNgpmX6yIdII71pv8ywPwGuEp6/w79LAebcfK0PkWPDY6V+43sEmQEAYHF3DEfR0nvKgx0AuEbLOXb0uTjWazk1n0Dz9/zzdAYAWq10wtqf9pY+ulA7H9BOsIuV1dbffWiBsJdT7zpz6znDuQwA6tQMk/Gk8NoD9GQGlrTCsBm5MSlz86TSAtrN3k7wHbGbw1j73/KRyZHrjI2tWLO+WccbBoBVlL5ncKUR63G9zU6QGVjW7IHm3jEEU/MJNEObmdsHvilXH0eeM3rXWfo79vus4w0DwEpSHzGNzVPzob5cmjVDbKXGWM49QI7ds8bGa+a9BJmBpb2pd5QTL4zxljYBAIDvOPNh35Zpox5ae6hMSJAZWJ4v2PZbfZ8ZXoQYF7cAALzN3Z2SRvVA1pnqOwSZgdd46sRVE9Cc9cQ6Y55qtbwqBgAAsKKRb+nF7l3PDudV4t7sOwSZAS52R9CzZlwtAAAA1jLq/i4WrP79fjrpMMw/T2cA4M1iH0sozddj//iCiwOA80Z/YA8A4Emp3tCGnmQkQWaAixy/wBv7ym7t8mFarekAAADwbakH4h6UM4rhMgAu0jK2VenLvC4IAAAAztNRJ+5L+8V99DUEmQEA4KBnCCPjGQJ3WTkQpJ3kKV//hk1Nu/Gl/TLyY4r8jyDzxFa+eGAsDR8AALBb8f7A/S1P8SD4P1L74YvH5nEsanVjnCWCzFdX+CvTP1tZVXZ66+dKJ4owryvW+5X2d85q2/H1HgkAAECaIOJ//Pnz57/fCjruj6/36N33y1e3f7QlgszbtmaFXy1Yw/s4bu6x4n7OWXF7Vqw3AJzn5hCAFOeHfzsGmsPfv8y1xDjLBJkBAAAAYNvyQWRBwzj7JG4PNHPOP09nAAAAoJcbQ0jLHRul42bv8VhKozQPAN+gJzMAAAC8zNkAczhua9gDsmYeuIr61u/r4zCneGh93tJB5toPPtXM19JAOZmysjuPm1QaPta2nhnqTUs+APgW4ylCm1IwpeZYcrzxlJr2Xv2E+y0bZK4N9NY0Pi1PKsJ5PeVgJXceN6l1eUiznhnqTW36AHzXMWjmfMHXHa+9R6V1dh4YQV0759gm2JeMtuyYzC0HQunEeuagckCykjuPm9R0x8x6Zqg3tekD8G1//vz5b2DNOYOvGhk4qjmOHGvcYW/X3U/CvJbtyXyUa2hG9oAb+TT4auEr5WHee3shXqHU42TWfNWmMetJ8K7jJpfOzPuHuDvrzd3pA/Aex3MGfMno66Sa66+WazTHJL1c/58XO/7cWzHS8kHm2pPU2XHaVjrwYq+b73JB8qeGMBgxHtgox+0e8UBh1jpz13GTW5cLzPXcWW+eTB+gp33RJs1JufBGNcOPhX/PcizMkg8Axls+yHxHz7aZTsolsbyu0vua+9zZIzS1Lr1S13N3makbAABtYh9Ndj0FwB2WDzLfZeanwTVKQxUch4bY/x2bHqYV+z0cZiJMO7ffcsu25KOm93aYn9h2H9OPra8mD6W8A39brY0FAJhdzb1PaojI1nmAueQ6Hrr3YpRlP/zX6sxBs39AZP9v/21luTGaw23c5z1+SCX8PUw3FWTN9arOLduaj3Abjv9P5SdVtuF8sXzm8pCavgInG3qMGGIlN5ameglcrecNMG+NATNK3Z+E97fhPLF74JZ5APieZXsytz5ZzfVMLT3FrcnHakGPUXkNg6e5IHJpnSOCUqk0UsOI1Ej1Au/Nw5P15M7jJrUuPR7W80S9ib09kkofAACAtNLb2jDCskHm3MFQ09s49US3Zh01y87migYkDBqlhp+4Wiwfsfxcsc5SHmqn3+XO46b1uGJe6g0AAACQs2yQmbhYYPWqQGts2IgnPJmPY+/LXB5m2VcAAMD63FMAMBtB5hfKvbpe+qhf+HssMBpLLzVcRintUp7D/NbmI0y3Zh+E/87Nl/vwXyzvuTwCABytHDxynQPXc5wBMKNlgswrX2w/ofaV8zPz9b7W3rLcmXzUrj/1Kn/tfKPydQXHDT3UG4Dzzg7bNcN1RCvnDwCA71oiyHzlRbbBzt/ty+W7ynZ/uYxmtFJZqDsAAAAwhyWCzNDK0BTrCntBrdQrSn17jnrzbleX55XpK99vu/IjxACwuiuvwa6+frzj3O4aOM5+mZcgM6/09gP37VYsv5WCmm+l3ryb8oV36u0YEDu+VmwnAL5uxbb7zms8+yfOfpnTP09nAAAA3ir8cHGv3+/33/9q5++ZVrv86Bullu07Bqb3/46/t67r+P9UGmf3JwDA2wkyAwDAhfZAc28wch9yY/+vlM7VAeZjYPcKNcHe1EeYa/ZNal/mtuk4LVzHir2pAABGE2QGAICDnqBhaZljULM12DwyiFmTVmqeu8eXTu2rVB5KeYvlX4AYAGAMYzJPzut38G81PY5qeyWVbpZr02F+d9ab3nlplyuz2jJvmRZLU49GWrUO7dBqr7tXDGdxTLemLR297qvE0j6u87jNx6E1wv0R/lt7ANCn9RqtND38rXSduMp9YO25JnfuHnmf9DT15nmCzBP7aqWElFgjX3MiKJ0AetfFGu6sN73z0i5XZrVlnku7tL7UeqBW7UPOFlefq3LH2W7EB/x60xrlGEAOh9UIA8ixaeHyANQ7M+RT6hou/Dt3nbjKfWDLdwhqA69n7pOept7MwXAZwDLOvOLbOt8XTwhvdWe94T61Y6eOXF6v5e/oCfLe9ZAh9xDs6jp5V50vjflcGq95xPqfXB7gy85e451dZpU2vLYH85XXzDNRb+YgyAy81qgb7q8+hfyqEeWtzsxjVFmEvRmvWg/k1LzqeRzHeKXe9fsxVvsQONbD6Di9xUr7CYC42mux2NBHb3R8q8Z5Lk29GctwGcArjTqROiF/y4jydtExjyuOX6/A85TSUBWl11tn1du7KHbTXBOg/vLrrK5pqPGV44F3aW3Lv3I9VzPM1ZepN+MJMgNLqn315+xJwEn5Xa6uN+rJM0pjwyoXVpfrmVxTv8ObzNhypXnCnvxPH1O9689tR2y7j/PGbtZjZTPTTf1MZcYa1BlW09PO1o6d/3QbflZL3luvJ1an3lxDkBlYzpcbbfrdVW9KH4lgLPuXL+gZZ/D4e+rfNfPX5mMltdt3Zl+Vpt1B+0iPr/b0Z20t19+xB6hPfetgFl8LMO/Um/GMyQwsJdW7CHLuqjfHMUWPFyFc44n2oOar2wBP2ocS0S5xlvFcWcEV199fuues2dY37g/15hqCzMAyjq+kpj74c/zoUexV4Nj8remwljvrDfdJlWtYlqnyTL3invq/tgBYibaKUdQl7tZyjdaSzv7/48OT1FBR+/9nvsYv3ZektjO2bOk+KTXPTNSbOfy2bfvz5ROHG0Z4VuyEt+IxuWq+Vxae3Ffc/6vm+26r7qdV803duenK89fKNyfq/LO0O1xF3eIKq9aru/Jt/zyT/lVWzXet3+9nTGYAAJjJm29AuM7bb155Vs3HrgD4NsNlAAAAAADQTU9mYDorvybMc9Sbd1O+AGMdx5kMfwt/f1Jv79nY9s3sjl7Cq+0TvsE1Xp79E2e/zEmQGZjKG8Zn5n7qzbsZ04279dQJ9Ygn9bRl+/AHsd9mqs+9eYlt38zu2Oer7RPe76p6P1s71ss1cJz9Mi/DZQAAAHyUoCMAMIIgMwAAwEeVerf+fr+/pu+/HX8//h3+nlqu9u9c+jVyeS2lPet2ntmGXnpCA5AjyAwAAAe9QRTBF1aVCh7urw0fpx9/O/6+v168T98Dm7F5Yv8/pnvMV/jvMM2WbUxtUyrt2nnv3s6z2wAAVzAmMwAADDDjeLasa5aPtPUGc8N/p9KOzZNbrnV/hOvIBVvDtGvnvXs7W7ahdjkAOEtPZgAAGEQQh5GOPWXvWlfs97Dn7RXruUq4vlhP4pSWeUvrHelMvgDgKoLMAAAwkEAzIx2HOrg64JwLWt5Zp0eva9ZjcsY8AUAvw2UAAMBgsbFS4YxjPRpRt8Ixe1PrjI0zfAyOHscCDtNL/Ts2tExqfOHj/2NphvnIbV9snONc2q3zXrmduSE/WrYhlh4AjCDIDAAAF4gFwsJpqemlNC33reVSzgQLc4Hl0nw1v7WMWdyy7ti00jHWmp+r5q3JW2neK/MFAGcIMgMAwIVagkEj07Xc2svFAqdv6R0/siftzL1yZ84bAIxmTGYAAIBJHcdiXv1jb8ftCH8vLZcS9mjOzXvXGMjhdo4YS9v4zdDGMUMrdeY8QWYAAIAJHQPLMwaXW2/IU9sxqrf/VW8NtGoZDqM3TQCYjSAzAADAZGYNLAOsIPbRyzfpfUPiuFxPGiPezJiR4Y3GMCYzAADAB4WBgmNQJvxw5T4t/D32W82ypWVi+Umll9u22vXE9kkYpEoFrWr2zTH92Ppq8lDKO/A9Le1Bqr2pbU+hRE9mAAA4ELThC8Ixno+B0lRgM/Z7OL20bCqdWJ7C6am85LattJ7jPLn1x/5fu2/C9cbWV5OH1HQg7tjufEFuW1Mfjo09vKpJ7y1qguzU05MZAACAbdvSPdZqxjuuWXbE+MpXjr1cCuLGghFntikV2KnJg6AIlKXeZnizUkA5FLbfbw8sb9u36sOdBJkBAAA+JtXLt/eGOzZcxGpSwaia4TnOrrOUh9rpQNzq7VOPK3vorr4ftZ3XEGQGAIADr03yBTVjcD55HDyx/tjwFXevu5SHGfIIK3tLHc4d/2e3sSYg/5b9yFiCzAAAAAvr6Wkb+6hd7iNzuQ/3xYKe4b9Ty4bz5NZfSi+1XbHtKH34L9aDOPXRvtK+yc2X+/Bfah/oxQzElNqE1HmiNNTR6r2WuY8gM1m9Y7KFy4YXZbNfGNVcpKe+Fr1t824XAABs29/XsqlxfnN/t45NXDMsR0uatWnUptt6DV+7b87uQ/cWQErLmPCxj9zVxDBi80OMIDNZqV4Rra/XhQ3RE693tahpqFMXgDNvF9dYuczdtAAAlBkqAphJT3t0DDT3pqUdJEeQmS65V/JSX1xeORAHJSuebB2TAPAerUNm5IaM4H+8qfgfguzwDo5jriTIzG1Sjdnxwi01/ljpt9K8sb9LY8OF+ckN95G6+HRRCvM4M4RPbrzE3HKx5WPBfW0EACP0BJrJs48EmAGo87kgc+oLvTsnz2vk9nEsmLsvk/vgyPHv0rzhB0liH9qIfbQkNn84T+njJbF8f5ljkF5n6s7ZIXxi02tv5FMfJIq1ZQAwgvMKo6hLANT65+kM8A37hUnvBUrLhwaP64qNNxSm1zv+cs18qfUD90kN4dOb1tl1A8CVwg4R0Mt1DAAtPteTmfFm6IVaMxzGk/mCmuOk9gMMPb1n+Vup53NsvpbXkGNvTACsqGb4stS1VumL9DXnxNQ3QEpppLQOgbTqOdUQTbQ68zEwYLzccH+9afXcA4Xz9Jx3tSff8Lkgc+1FMHnHRiI1/MXI/VlKLzaMxUw0qv/zxWOwZmiE0nAOpd9b51nRyLpTG0xI3Zy3BprDf5fyADCTWLsX/pZqG0vzpNrT2mu6nvbzzBBIqykF6OHobfUfVlZ7f1iz7LaVz6tXdmR66zmWv30uyEyb47jDR6XGIXXxHks3FhxO9QAM54ulmZq3Zrzk2vlT+Szln28aPSRL6QJj1octM6m90Dl77OaW1y4AX3D2xjIXmD57rmu5oX7TzfFbtgPgrXqCxFetF1p8MshcCoDyP2f2S2twZfRvpTyE088EAnvX/1WOwTwn97RZ6k7q4dJxOrAux/Cawof7qWHUdiOCx9p+AO4S6/iWCj7nzm+xznCpty9z6eWG0wo73b3tgS1xPvwHwKudeeqfWy4WrNj/AyDt9/v997/ah/zhW3CxNMO348Ib5twQSC15iK0TAO5yfHs7/H/4W6g01GjtefGYTu4tbufIb/lkT+Zt+/upCnCvrx6Dnt6e11N3WofwSfWGaym/1PA+ubRWHubkrfX6zDjgsV4msV4euWVj9bS0/pox/N5aXqzhivqXuyk+u76rxoYGYIxUT97d29vo1nuUq63Ua/nrdWe0zwaZZyKosC5lR4tVTrRv1TKET+0T+J4xnXuWmd3KbWFJ6iK5dDyXAr2lXiKpByM1663ZBu1Rnv1zv7M3dKnvZ9RoedVY3QDgKcdz0EqBXL5DkHkSKzYMbw4qtFB21Eh9bDI3HzCv3IX9yI+1tLYJZ4aHgSu0DIlRmn7lOfLsseP8DcAoT3YQGLGeN340lzqfDjKr7PCsrxyDx+ERYtNK+yHWOyt30dEztMNq3rpdvFttD+TjfC7QmUXLsEM189ScEOYPDgAAIABJREFU+3LzhtPD/IX/jvVyrvkoUu78+tWhvwBmc+WQSU9JDb0Xm6e300Ps3Jh7gzPWkzqX1jEfs17PvrHuPOnTQWZgbm9p1M8M0xD+VjNsw1v2W6+vbz9zyl28l17zH3Vhbnw5zmo5n/XOk5u3dK47OxxRT/qOJQCu0nuOaT1fj1yP+9JvOx1kTn3UJvdUf4YnGD6CM5feXiDKcS7KkV5P1Z2VeqC1BAhLPf9KaZQ+SjjT/hpRd+6oB7WB4qvzAADwRqU3bt7o7thab8eHGWKAOV+sO1c5FWTOfdSmtsv5E5UtdjP5+/2mq/ilXk+pacd5aqel0rs7qNAaRAnnm6Uc7yy7MN0ny69nvTOXI/e7o+6sOF5ty/GQ2r7acd1qhnWZ8fh8st25o62NXVfNGvgHAOA6T3aU6Vmn69Tv6A4y14zvMqPUwbjnfZYb59J4q6Wb/Vw5pMbICf9+OqhQ6g0fmzZDOd5ZdqV0ZqnL27ZeObaave1b0ei6s3oZnT0eapdd4Vxecke7E45JF0urN2CdWi4sm1XaRwCAO5Teqn+LN2/bU75Sd642fEzm0vAYx0Lb/x2bHqYV+z2sAGHauZu01O+z3FjnKnVNhS/1JK+5SZ3lwMoFBGKeLsc7y27b+no9P2G1cmwxyz5+q7N1Z5V6lJN6UBU6PiRkTLtzvFapSSOXVuy6Jiyz8JqmtR3PXVvNdE4gb+Vj+C11TBkA8CTnIVZ0+Yf/wl6x4Y1UTS/P0o1SmHaqJ25Lnmdy501h783sHWbOWy4PV5ZdKjhx/HfLK/F3WLEcmcOVx9Mq9Sx3bns6gDjzPjyzb67qPV4KfPc+AI5Nd6G/phXLbeZ2oIcyAOBJzkOs5vIg86iD4hhI3tPN9fY84+4DuWd4hLvzkTKyfEev445ynKHscg9qti0dlLpi/6xajjzviroTLn/lOkbpbTd6Ht6M3uan9uEK5cp7Pf1wBwD4N+dleqk75w0PMl9545rrAT0ijzM+canpjTpqf+fW9cRNVGl9s5fjXWU3e0O4ejnWWCmvoZnrz+i603vOWEXtUDpfCIp9od0BAACYSXeQOdY78qob19hQG73CITWO69inr+KuQMHdAYmada1ejoI8/5tn5XI8WimvuxkDarX78Uzdic2/ilTbUftgsPTmw8ruqDt8R2t9Um/6Hdvhs8NpKYd+vW2gcgBmcrZNcj24PuezZ53qyRwGfWM3a6kex7kxlXPppYbLKKUdy3dYiVaqQHcFCu5aT0+6q5bj3UGeO29+v1SOjPVU3VmhnuUCMDXHdzh2e+wCKnauPv6WOz8/TbvD0+4MNNcch6W81B7LNemM3ubaG8PYfLGHR6Od3Se56aV7oPD347SR29zS1veWQ2wd4W+lt5LCZUp5Lm3XmXNcaj+k0uutpx5oQd6INmkFtdcCRzVv8LW8CTjrfcHRHecz/nZ6uIzUDo8Fdnvnq122ZfrsFSV1wKcC68ffwmBCGNAMp5XWNXOjO2M53ll2qcDPCo3+0Qp5ZE5fqDs957Lj78dAcU06vefc1bxte3jWHYHm2odKLWnk3no4s56zcsHT1LTjw6MryuHsPslNT5VLrrzu6qiwbePLIbZt4W+pY6o0T2q9ucB1OF+r1P2U4ATcp6dNmjnOkVLT5sXmqUmntN6WPMxmxuuKt7r8w3/0ORtYzwXrex8AUOfOsmv5Dd7MyR8YqadNOQaarmqPSvkqBdJq81UbkLta6qF5KXh5hZp92zu99drx7nNe7gY85o5y6N3+XGD6bJ5rHwT1bEPvcvAltW3SDOe3XjXH/6h5rlj2aTOdz95KkBngBqNea9rny53cV+vJXqs1eHN1sAcgFHuj6Iq0R7RrZ1/ZT23jDDdjM+ShV653+THIWNMr6668vVW4j49/x/bFiCDwW6/hYDUrn0eOWh5+labX9Ig+/j6zr53P7iTIDHCxUa815X5vWRdzm/2iDCg72+7W9IgdFchqXa72zawReTnTW/WsJ9ri2nN/adiM3ocHKbNfR7QGZsNgfS6of/x3+Or0mUBzrkd1uE096QNpNQ+EZzjGZrgnyLU3s+6/WfP1FYLMk5ihAaGPsqNk5CtLX31lJzcO2Ij5Z7FKPoG19fSKvrMt7e11tfr5MVUusZ60d+YnZZZyuGJ/9AxvUqtm/8ywX2E1rW3SlW8f3eHq83LNEF135GOEVc5nbyDIPIHZD0jSlB1XGDXW4AonfADWketRe1brw9bUG0DOe+e8pRzODjtR06s4peW18t5X2V3jwb+daZNq3iadzV1twJXn/au95Xy2GkFm4HLhhX7swr30Gk7q5K/R/9vbAswt43/1zA+wkqfas6uCXD1pHG8Iz6bFf6xSDrX1rme4ipHOvnnmugXajWiTVjjuSkMmxearSSu06sOtVc5nbyXIDFyqNNZw6SI8Nn3lIOod+daTGeBdcg9XYw9uU2O95m6eatKZyd35qt23PdNDqR60sd+fLp+zb16l0jrur5p5aofRKr0SvU8P85cahqt2eK7Y+nPrzB2LKxyf8JS3HxOptnH/7UxQuXaetwZi37IdT/tt2/bHzgSukLuQT93YptLZtvTN8NNq8zJqvpYn1mefbs8g9RCiFBzJzQ+QU9OWXtmGrtI+h1bNd8yq27JqvgH4t1Xb81XzzXm/32/75+lMAN9TCqCmXlVZZYysmJogaDgf5X11dn4AAADgPEFm4FapIPI+bX9dMGbVQPPxtaYw/zXbE3tdM5XOcTwpAWsAAADgDsZkBm5VO1bwm4KjtV8zTs17/K3mwwxv3nelurPqByoAQis+VH0bZQDAk5yHWI0gM7CUVXszA7COpx9OPb1+lAHAnVLf4Nn1tsmpNMLfZ+yYMlt+7pAql1JdiC0XKn2YVd0bQ5AZuMyZRjO3nEAzAADAO8Tu784G4Fo+Qs/zcuVSe/+/Lx+rO6n6oO6NJcgMXCrVaO+OYwwf5w0/kjf7E743niAAAADuMvqerybQqAPT82rLJRc8PluG6t4YgszA5c6MSVwzBvHTZsoLAOfN/mATAN6o1IM01SEp1lnpOE/r94BGDJfAeXfue3VvjH+ezgAAAAAApHp37gG7WFAv/HdNesd09//C9TCfY3mWgrjHsq0pT3XvPD2ZAQAAAJjaFUML5HqwrhzsY2z5qXt1BJkBAAAAmEKqB+iqgTf6XDF8WWk4CnXvHMNlAAAAADCN0jAItY6BytYPrb3to2yzipVLLsBcGj+5tK7SkBTqXj89mQEAAAB4RM0Yu7nxcI8BuTA4F/uwfG6e1Hq4Vlgux31fqh/h9Noxm2vSDvOm7uX9tm37s2rmAfiW3IVFy+8AOWHbEWtLtC8AAPAfv9/PcBkAAAAAAPQTZAYAAAAAoJsgMwAAAAAA3QSZAQAAAADoJsgMAAAHPugHAABt/u/pDAAAhH6/39NZ+ByBVQAAoJcgMwAwhWNgWcDzfvY/AADQS5AZAHjc7/cT2HzYcf9/vTy+vv2h2AOI8LfU2wdhvcpNr1n3sWz2aak0YtNzD1N6y119AQAQZAYAHlQKEvGMY9BQ2RAGd2O/xebZtq04Ty5AG5s3lq9Svkvbwrc89dCk5m2RO9tdD3A48jCxLm93rPPscvAkH/4DAB7lAnpOyoURSoHglNjNdW+drFn/vr7WvPYux3OODz1Svx3/f/wvFkhKTT/a60lpvtY63lvvSvkp5SM2PbZfWccTx8W2zV0XU3lT/yFNT2aAk1a+sXQhxJP00JifXp/Mpqen6Ih6bMxytq2/Ls1UZ1IPcEY9DErN09OD1DloDb3lNHtdrE1v5DrPLgdPE2QGGGDFk//KwXHW56J5HW5yGK03YFv7OnLqde2aehybr5R2S/pQW0/CXpOpv1P1c2Qg3AMc7jRjXcwFxNV/+B9BZgCW4OYd4B162/KWQHGPmoevsbQ9tP22liBRa105Bo/Df4fHQ8t45y3b4AEOPd70MDF33Kr/8G+CzADAdEo3J3dfcJc+PDPremP76altgZw7enOlXsNOHSc9r0oLBnxPS3mnAsKhXNt9BQ9wGO1NDxNrj9uR66xdDmYjyMwnhTcysaeIqRNIbHrNjdFMNx3HbagJNrQGJHrGnArNsq+Yw0zHD+f19vgIp9+pd4zAp9cb209PbQvf1Dv25ZneW6W240z9dz6iRu1Dk5ZX/0cE1TzA4Ukr1sUn1qn+s7J/ns4A3O34ilnshNDz1HT/bXSA+aogQOsFa2veW27gjgHs/b/j76v7/X7//a9mntJ8APCE/dx+/C/2wL12ntHrPM4bXkvUnFuP84S/1abdun2sp+WhyfG6tme+XOCqRbiOMw9aSsMGnOG4WVfvcfGmuqj+w3/oycynxE6AvSc3TxPPS/WQjt3MrSh2M1x6Kp2qi1+98PBaPzGptzFq3zTpWSa2/jCN1N/hOmvyFlt3qr3IbVcpD7nfj870KuU9SnXkzPIj1ln6O/Z7rvNAa9qOj3WUOpqkHhjkHnLk1HZqiaV5fIgSW/bYgaa2p2jL9sfWXbPtqW1J5TmXdsu+pt/dx0XrOp+qi2G+1H9I+23b9kdF5StqG+ZYo75tf4/HFLsArFlnbWDguN5wnt6ASmobS8Ga2D5J5b+0T3L7pmX6LHrqVc88o/fHzPu3NbjccvzxvBHHTKlNigVFRyyTat9y54Uzv4V5bZk3l3aYXml/10x/i9R5u+Y3AAD4ot/vpycz5J74p4LNx/lbbzJjN/SpngfHefd5WgIUqfWlpALNtfm/4oY7loe3eiJgMev+FbihVU+dGVXPUgHnsP1uyUf4W+zvVJql7QqXHdkOvCHwunr+AQDgCYLMfF5toHh0D9Kz+WgJWowMIJwJbPSub3azBmprrLB/YUapNrumt/AII9M82w6s3AbOauV96rzCaI6HOSiHeSiLZ9n/kCbIDCeVgr2pZc5qCTBcNcTCiBNsbpiDN3lD7z6YwcihUa56+yL2hkprPp56s6H1zZxtu+6h5gquLKcVzxlfK3/u43iYg3KYh7J4lv0PcYLMfErP8Ba73HI9geYwzdR4oL1mCVrkpIbZaB2Pd3Z37PfcsC+wouOQP0fH9jY2pND+7/C34++xtErL5NYZa2tzaR7b+9R8NUMfpYa8CKfH5s/lo+SNbfS2vWd7AADgCYLMfE7sRjsW4EzdfMdu+GvWVxNEOOYhFUxI9ZLrDVqEy7cELlLTe/ZPrkxWVrtPzgai37K/YJer07kHfi3ptCxTe4ydzVtq+I3Y363b1pK3lJqAbM05tsZdy51te2d7gAsAAE8QZOaTWoIXV9yk1wYNSsGEUUGLmjRaprd66815qifm/ltpu2NDk8R6fb91/8Hsvnj8xR6OtpxjevfX3ctxn96e5LFzq/JmdY6HOSiH5ymD59j3nCHIDDf4Wk+nL21rzpmHGeFvIx5uwCpKF7c1D2Bq0u8dg3jXc/y9pX2M9RZ+w3b1uPMcf+aNmJZlS0MwXVHmLcM+pcYDf8vxRd6Zul6anqqHrb+ftdrxcDa/4fTat2WuLou3lUPN9ow+Ps5u+9vKYJ+np47XzDPyOFht3zMHQWa4yZca1y9t65u1vJ4+g6tu9LjfHrTLTY/9uyX9WrHhjs4Or/A2sd7NX3Oss1eVcW7/lvZ9y7KlN2buuGHM7cvUtL0M3NC+25m6Xpqequu1v19l9uOhpY1oCa61rOuOdmr1cqjZR6OPj9FWK4PUPC1ppMrp7uNg9n3PPASZAUha8YLgy4EueNKK7cVIYbB99P7I3bTXPJipXfZMD9HRUvlK5eGqwAbzOFPXS9Nz9SrliR6SsUBOzF3HQ+321+yrFY7hVcuhppx6jo+etM6atQy2rVzPWzpStM7z5EOvGfY9cxBkBhjAyROuEV7Mpv4+/hb7Pfd3+HuYdm0vkto8lPLO2t7Uszs8Hmp6bM+y3bPkgzWlAkXh2y25efdpd+UtN//TatuPXsfzd2sP3V4rlsPuyZ6lI/fDbGVQ0ya0OJNOrg0bQe9kUgSZAU5ygoVrxAJcx5vUmtcFjze0YXAgnC9cPnezmrqhrclDbNt4nzPnhhnqRCwPsboeat3usz26rliWudx9PKTWV3obYNbjYfTr8meWHx2EO/pKOWzbubJ4+vzS0vP9bBqjlguV9mGuLo5aR++yNXm66rzMN/zzdAYAAGJGXJznepfVvupXk689SN2ah5b1wp3Chzr7b3euO6U1CAgtYnU/9/td+UmZ6XjIBdZGtB/7/k+dc68snzeVw9n99FQv1pXK4Kzackpdz44+Fr607zlHT2YAqtUGG0rz1Q5xUJMXATpCqaE1RvQsKa2zlIfa6fA1LQ95jm8e7BxLvMmKx8NdgcdYb+jcm0qj1lea5yvl8ESAebUyuMsdZWHf00qQGYAqqaEJSvPVplObfs06+LbY0Bp3r7uUhyfz2MMxx1V66tXxhvZsWnDW3QHN2DJPHw9XD4WRW98VlMMz6R+tWgbbdv8xMHp9K+97nifIDECVlouEKy+uBLvWV9PLKPWa/v5b7LXYmt4TqQcaxzRT/87NF1tf+Ntx+VweIaam/uUe4tUum7pBzB1vT6h924Wxni73nrpeOz0Utt3H32c6Fp7OQ3hOC6fFHqimOhXUll/q3B5L/04zl0Oo9/ioPR5SaV3tqTLI1b+eOh5LK1ZOqTzE8nG1GdpCnvfbtu2PygBA6GxP4tqezi09mUs3GeFyAtLzerJs1It2X99nufborvWtYNV8U++Jh2Or1qtV852y6vasmu+cVbdp1XyHVt2OVfPNOn6/nw//AdCmtnfYVcMApHrFQA0X2AD9nH8BgBTDZQDQ5Gwv4dTNae1NqwDhO9QMmTGSoSn6CcwDobvbcABgfoLMANwuFag2zMW33BmkUJ/6OBafo6cos7uzDXc8zEE5zENZPMv+hzhBZgAuUbrxrB2zmfdT5nNSLs+x31nFHYFmx8MclMM8lMWz7H9IE2QGoErL147D6bF5YtNjvx+XneXr4Yyj9/qclAcAANBCkBmAKrmA0z7tzDw1y5bmY125sbq5Xu4hEkCO8ZkBgG0TZAYAJpHqxc71BIcAAIAzBJkBgGkJfgIAAMxPkBmAJL1IAQAAgBJBZgCiVupBaixIAAAAeI4gMwAAwMtd/XbSlel7kLyOYz3Yyy38LVVXjuXc+jHg2HpHGt2hIbZPwv2VWl9sem77e/OuE8c4TxwXpWPizDFzdR3M7S/1fm6CzAC8zvGCY7UhP1zUAHCVFc8xq53Hvy4MmMZ+i82zbVtxnlTwp3a+s9s1Siy/4bpy9T42PbVPmcMTx0WpHh3n692e2G9n62Bq+9T7NQgyA/BKK15suJEGAL6qN2C00jVfbPtqg4E1aaXm6elJKoA3h7PlkAtMn733uKIO1qY3cp1nl+N//nk6AwAAAABnlYJDv9/vrzfe9r9Tb8KF88TmP07rCdzV5Lm1x3ONM3nmfWqPj93VdXDkQ5nadXKOIDMAAAAwnWMwqKb3Yml6+Nr9cbzX/fewl2c4xEE4f5h2axCsJsiW2vaWIRFiQfFc2i3pc6+W42LbtmhdjaVZc3zk0q7NQ2ydsfy0pDVina3p8zfDZQAAALBtW93HoGp6i5bSgBot9ScMiMWmpwJHsUDyqHzVpFUTLOxdZ++4vIJs87qiXa09Pnr01MHS8XzFOmuXI02QGYDPaLnpjfVeCaefGTOslD4A3G1kb9GWNKFF7fVcON+xLt4VSLrjgUsqOBg79nqvXx3H8ztb184cH6Pr4BPrVO/HEGQG4BNabnpbemj1zOOCBYBZlc5RpdeInd/o1fLqf40Z6mJqPNmzQcDYes4Ezl2bzmvUcXH1B+2eqIPq/Xx+27b9sVMBWFlPr6nSeGSt66yd50xwG3iG3i28QUudrXnYOupceUca3C8M/ITXaTGpeVp71/d2FAjHoi0Fr3Lzn8lzrAf2cZ7UelI9UWt+a12OPk8dF7GhJ0plHctHakzm4zpH1sHSslesU73v9/v9BJkBWN+oIPP+W81QFj3rKKXvRhrmJMjMG7TW2bMPRUcNC+VYA4D5/X6/7Z+nMwEAM9lvZs++fvVU+gAwA+c6APgWYzID8DmlMe2upDcWAF/nNWQAeB9BZgA+xWu3AJB39bnSeRgA3sdwGQB8RurDEADwdb/f77//xcYgD/8dnkePv6fScu4FgPfSkxmAT0jdFO+/xcaOLH25OPfBwdg8rV8eB4C75M5Jx2ml4aZq0wEA3kWQGYBPGHXzPHIeAAAAeAPDZQAAAAAA0E1PZgAAgA8wJjIAcBVBZgBeyY00APzPlcM1xT4WCAB8iyAzAK9z/Piem14AAAC4liAzAABQ7fimyPGh3vG31Nskxwd/sXlKDwZj68kts89/zFMqD2E6HlQCANTz4T8AAKDaHng9BmDD347/P/4XC+qmpof2oG/NvOE6wn/ntgUAgHZ6MgO3qenVtKKVx/5dfd8DsJaa3scxsWVqA801aaXm0ZsZAKCOIDNwm9jN2soB2qMVb0Dfsu8B+K7YEBex38NlzgaPc8NsfEHsGuLr+wQAvk6QGXiUmxAA+Lbe4GRufOZSELk20Jx6QB4bixoA4MsEmSfkYnU9AqV9YjdpsfEaa3ol8S16UAH8P/buNQlOVA0AaJuaJUz2v8C5e+j7Y8qMIbxEVNBzqlJJFBFFaf1EfI7WNjsMALcOn5Gyd8znN6n9uCMA8B6CzIMQHJmb+tsn9TX5ZVmqAs8AwLO1XFvt7WGcur6I9XA2NjMAQJ4g8wBctM4v9QolcbkbwKfuu5qb5XB/5NLVfrCItLN7YJUekqgf4I1qf59SH/nr3XYefZDt9xYA4F+CzDcyBMAzGd6h3lv2T24sx1yaVF4163u6Hq/pnvkhyjDf0pieALOJtcOx9rQ2TW3gOZdfOD/379ID31iv6HWaa71/leoDAHgXQeabuRB7JsM7sNXSYyuXrnRsOf7a9WiTBY/f8aCDPt5+rsyu9GG9I8u3LnM0z9jytdMAAN5MkPkmghDPd9ZrnTPL9ViKzYv1SHrD/nzLdh7VuwdVjw9Rrnm8sYebselp4biBub31Nw8A+JMg8w0EkN5DoPl3LT2e7DvO1vtDlOEyqeE4nnRsa+doZQiZuJnfBnhKHaoDAIB9BJkBLiSI0lePHlS9P0R59PXxmei9Rk+z9Yg8+0HyDPsgNHNgNkYd1DFMFwDw+QgyD+/oh61mMtONJbQQYB5bS908tWfyHm/dbs4hWAVz8lsAAPy4uwBvszfItB2bdv3TsywjcXHKk8WGXSilY3xntM2zcKxylpkCzTOVFQAAzqQn84Tc1MNcth81jM0rndOxAHVsrN9Smqdq3cYzPkQZ+1BgaV0zesp2MC7fNHiP1jfZeg1xxL/UAwBwlCDzZGo+QhUb0zA1P9W7svShqtKFaGr9sZvGpw+T4UaZPWP0xtJup9V8INGx9p/W8ZGPfIiyVIfAs9z5O18zZE+pbLV5bJ2xrXuGH4pdO4Yfa73C3gfFR9Jc5Yx6yN1LrNNqhghsCWjH1lNzPqTGiM/tn9Z6HKn+AeAIw2VMYr1g29pepIWva8d6OMbmx/KIBaFT+eV6ZqaC3an8vW46v9hxume57R/e5c5jx/H2L/sB2q3XMVeeR+G1WyrNnjxK13VXBcJy+zLVOaFmSKqeatbTK81detVDeN8RmxYbIjD1dlDpmN2WsTZtuI7YtqW2BQD4lyDzJHIX9nsuclqfrofL5i46czdarb0KmcfeG+3t8bU9zke+6eI8e4LFR44dDzR+t30AWBuU2pP3Nt9t/mfUwdE89y6753h7q7ds+zaQNUqgs3Sutr6dcZW915NXlrXXvpvh+vfOemjtiBL7rWotV20731LW1uUAYESGy5jM1ReiYdCm5un99qLOBdM75XqxbOV6wdzx2usRjvX+UsdHbl7p2Cm9+vp2qTa/Ve6V6TX/3vv/aJ5ntDlvDyDM0o73ctU1UPiW2FE1+dSm6a3l4dabnbX9M12XpcSGuIhND5c5uu2la2IAeAJB5pdpuUiveYUSYmLBpdpeJTMFZZwD5+px7PQKmr5F7YOinFQvslnO6xp+A8/VI7Bzp14BqZr19AyAHdXSVvTK6+hyWzO3VUfeXOyV35laf5vC5cKOMT0CzbF0NR1wZm/vAODzEWQe3vb14tST9+288AY+fAUrlkduzLPtemLrSI1VFpYhXF+sbLE0TxB7RTyltXflLMut6fVGokVr21ATYD7aw/mpy23b6F5tcyqP2M1/7v+xZY7mGR4HPQIZ4bLbddSsLzctFcxIrTM3vVSm1nX12qecq3ev6KNae1S7Zuhr1Ho48vAhd9901N5r/T3LAcAMBJkHV3qiXju9ZlrtcqVy7Z0/ws3MmVp7Jlzde6fHcqne7neUi7mc2YOqJri1p/2rXd9My51x7saU6iB28x/rbbb+neop1ppnKqi+JwBQ6hkXBl5z60tt47pcuC2pB7mxPEppj66r5z7lHWrbmvCYXJ3RZo3gjgczNesZrR5a9tPeNikVlI619TXX/q3LAcCoBJmB7vZc6D+hN9JMZQ2NfCPT+9gZ4SZ4Bmfumz0P3VLpjpQrF7TNpb/6ONkTbAsdbY9qzp9c2lH36ZNdFZQ6az0teW4DnEfzGt1IgeXYMmfXQ+1xV3rI2MvR3s+CyAA8mSAz02gJfMRe03Vhd649+3i0XjBHzFTW1ajB8St6UOlN+acRzrszggKpPGM9bvfML61vzzI9HS3nnjJftU/5U+5h7p5e8bng4OjXTHeXreatil5pRtbS5sSW3e6HmjR7rhVS+YXzc//OPTgL04TTYu3tnrdYAGAWgswMJXdR1dJzIFzGBdu5Ru0Fw/iuPHYElv90d6/lPXrlGbv5b5l/RvmuyOPo/Fjao/uUerm6qXlosE6vzaeU9o1K+7ZnmqfYc7y1ptm7zNE8Y8vXTKtdDgBmIsgM3M5FNa2sfAD3AAAgAElEQVRa3mzgOnt6rm2DXmGAM9YLLPUQsTbPbdrYsrH5Ldu8/X8qyBr2Km3Zxr15xKbv6W2X6gndc5/qzQcAAPMQZB7c9mYsdoMXS1daLjZ9O2+bT2p67ibxaJlT5U2to1T+0vq2Za0pNzCWUtBKcLmvvT2Uj/Zcy6U90hPsaC+y3PEW/jYdKfveHnG1eaTKWeptl1uXnnkAAPBegsyDW2/mY72GwtdTP58/e0mlXmENp6duNkvjhMVuno+WOZZ36d81N/Wx3mTb7aopN7QqPQQJ05TS1R6Pjt06LYFo+/UcZxyzzgNm5AHZ/dQBAEA9QeZJlHoOpS6CUzfVe262Y72bai66Sz2rSnmktqtXoKCm15agBD3UPATJvVkQptuz3qeLDTkQir29kErTsm7tRB9n7M876ij87Rr1+JilnG+lPu6nDgAA9hFkfoBYr9xeUsNW9LjwLuVxx3bBGWqOrz2v+L8heHyG3u3Jm9uRM97wOGP/3VUnsxwLI5dT73MAAJjLj7sLwNiuGOv0joDZlUEhN8rs1eOYecNxF2s7at+yiL3F0Go73M+bvHGbucYb2i8AAHgaPZkvtrf3V2kc5HD84O0ysbSp6bnXZmO9mGs+/Fdb5tSwAbHtSpUzNX1bllj5UmlLY0HDyByr9eyn4xxv9OR4AgCAOS2fz+frYv5abqDeRX0/X+8P8ZXS5ObXjP+8pywj2zsW/RVm36et3rrd9DXycTRy2QAA4G7LsujJDHCVq4IUYfD1icGR3DANT9ze0Z39oVaeKTxmHC8AQI2fP//+Y9o///zvhpIAW3oy30QQ5B3U8zvs7Z18tHdxr57TMx+fpbGA9WYegzGbyZnpPHFeA8BYfv78+7fAcvh/nmv7kOGff/73q+7D6TXLhVLHkAcbZXoy32jv2MzMR/2yio0Nvp23N0AdW+5tx1tqLHfGok4AAIBeYg8XVqnAcWhdfhugTuUf5u3BRt6Puwvwdnp5PZOAF1vrhyy3f7bzwrSx5WN5lZbLTQcAAHiinz///vUnnMa8YkHdXEC4tCz96cl8o5pX55mP+gQAAIBzxYZH2AYT1/nhNMHGZxmhPlPH4vb/byDIPAAfTJqbDxcBAADAtXLj5/7zz/+SwyrwfOFYzblAb2ks51JaDzb+I8g8iFhg0lAacxBU5vNxvgIAANwt1Yv0LUE+9ttzbHiwkSfIPDDBS5iDcxUAAOB+22BfLMj3pl6lb3FGne7p3ezBxn98+A8AAACAKWyHJEjN3wYe14CzAPPc9n7Qr2aojNy6wp7JKaWxl9/Uo3n5fD5fvfAAmNlIH9wcqSxAH85rAIAxpHoZ146XvM4/OhZzbXne8mBjWRZBZgDmN1IAaKSyAH1cfV7PPM7/U9o/dTAW9XE/dTAOdfF86pgZLctiTGYAABjNjDdpM98Ux6iDsaiP+6mDcaiL51PHzMiYzAAAUODGCQAA0gSZAQAAAABoZrgMAAAo+H6/xlw/wdpDfO9+jfUsVzft1MMY1MMY1MP91AFHtBw/jp0+BJkBAGAisWD39uYodVNUCpKn5reub489+cVuHpdlueQhwNFyhvNL9RFbV+99X7POXNo76iEsQ1iO0rxtmtQxHy57ZX3MUg9Xng+p9YWBoZ7bPEs9hGUIy9GSrkf7VCpHjdnq4Aq19bdVaudq0sTa2NH3695z4unHzhUEmQEAoMLam3n99x1iPW3Cm6BSULg239r19Zbbx6l5a92cWbaa/Vwzb53fsq49ZThq1HrYliG1L46cE7FlP58/gw9X1ceo9XDl+ZDKI1VXZxi1HrZlqKmPvcH8Pes6uz5Gr4Mr1LZtpXpoTZN6uDOD1DHylmPnKsZkBgCASt/v97cbjxHU3PyU0qTm1/aSOkNqH+8tay+1+dfckLaW9Y4b3dHqoWY9R86JPeW/sj5Gq4c7zoczey3XGq0eWtZTar9Hb59GrYMr9Pi9r01z5vJ3ih0/bzh2rqInMwAA7HRHb55tb7E7pXqLrtN629uL6M79E9bRXUGws/KdpR627u6FdkZvztHqodRrtsf5kGt3ctPXeb2NWA81Svuxl1w9nb2OXPq3qe25Hkuz7Z2+Z1/Psp/v/m14KkFmAABodMYNyh1DVLSI3XjuLWPuZvTO3nRHbpJzwzZcoWV9o9bDqrU+Rgh29AqC3V0PueFFSsv1PB/2BrzWZfYYuR4+nz7Hdct+7KFHoHKEOjjbCG3X53PN+XaGM44f6ggyAwDAwPb2IJr9Bqq119Udvcpjeuz/mh7rZ9f1DPVQKsvR4OaetwfOqo/R66G0j2dvj1aj10NNWXq5642amergCleO9f30a4u3HTtnMiYzAAAMbh1DcL3hmaW3c611rOvasVvD7b9yeIqr9vN2f8SGJTkroDlLPWzXedYbBXc93JmxHp5oxnoYoX06Yz0z1cEVrgwwfz73PVg4qub4eduxczY9mQEAYGA1AcY7hmjo9ep7yzJ7PtzT09X7+aq6nq0eVmfVR5jvVWWYtR6uVDonepi1HvYciz32Wcv42LVmrYMr1NbzkfGYZ7d3m95y7FxBkBkAACa1vSHK9W7e9oDe3jTVzI+l+3zuvfm6Y901vchz+ygWuCzVRyyYlirDHe48BlL7IrZvao/51PmUqtdR6uPO8yFWhrPOhzCP0Yx4PqzTSvuxR/s0ghHL1NPRt5n2pCmdv7X5zeIp23G35fP5fO1MAGY20gXOSGUB+rj6vJ61HZm13DGzbsus5S6ZdbtmLXfMrNsya7lzZt2mWct9h1n31azlpo9lWYzJDAAAAABAO0FmAAAAAACaGZMZAAAGc/cYr6iD0aiP+6mDcaiL51PHzEiQGQAABmI8w/upg7Goj/upg3Goi+dTx8zKcBkAAAAAADTTkxkAADjs58+/f/37n3/+F522/f/Wmj5cJja/VIZY2jXP2nye4O76qN3nT60b+398uW2vqRsAfrd8Pp+vrvgAzGxZlmFeKxupLEAfzut6sSBvOK0lTSp4HObx+aSDQDV5tKQd2V31sXf/PWV/h+z/cdW2KaW6AeBfy7IYLgMAALhXrlcn1ztSH4Jwx9n/5zqyj7RVAGmGywAAAKa2Bo1qgj9hj+fU/7eBqNjQB/wprIdSb9tYmtj03NATqXoPp7+h3uz/sj37qDa/MJ8n7S+APQSZAQCA4dQGXFp6JW4DP+G/12BPLE3r+p6gpT5yY2THAvixZVP7PxWU26aPLT8r+7+fmn3Ums8T9xdALUFmAABgOLUfNzs69qxX3+vU7ueWgH8Y6Ny7bI9xuEdn//fTs0xv2F8AtQSZAQCAKeReQ4+l2aZb/x0Gco70Yjyax+z29K6tSVczvyQVyHtifdn//bSW7637CyBGkBkAALhVbQ++ME0sMFMTREsFda4MLo2stT6OpttbhtQQBb3KcBf7/3q15asZgqS07BP2F0DM8vl8vt/v9+5yAECzZVk+o/yWjVQWoA/n9T65nsSpV8tLH83as+5UAGibZ+wjXLEyxHpLzxb8ubo+WnrXbtMf+ZDaiGNn2//jqdlHNXWzTffk/QVQY1kWQWYA5jdSAGiksgB9OK9hPoJ297L/97G/gNkty/L5cXchAAAAoBcBu3vZ//vYX8BTCDIDAABd/fz5d/J185Z0Z0qtP1e22Lx1WmwZ21hXvr3rTJV5tIBdy/7PpWvdX2cfh6Pu/5S762WE9g+gJ0FmAACgmzXI1PPDZXdIjb0am7edNvI2hUbYxp7rrD3uRpHb/7l0uX1y53E42/5PuapenrK/AFaCzAAAQBcz9WL8fP4rb2tvwtrejkfWcdSM2/ik3p1X1P8Mx+Fo1AtAf4LMAADAYdtgSSlgknudf+9r5tv5qelHbfPc6hEc6lnOo+XY/r06cxtTDyXeGHSL7f/c+bD1pONwNOoFoJ4gMwAA0MV2qIzceKexNLHp22nb6bHX1MPX0fcOs5AL4pReg68JAMXS7Rla5KjRtrHU6/1pgea9+z91nqT22SzH4WjUC0A/f91dAAAA4Bn2BkNigea9y6bWWTt0xxWBzNog053rv2IdYaDuLY7u/14B97uPw9GoF4C+BJkBAIDT1PT2q51fkgo8x8qQStdShlSwqec6Woy8jTVDZ8zem/nq+h/1OByNegE4h+EyAACA02yHu6jV+4NZLWXY62jeMwRTe23jtj5Kw5oIuO3zhuNwRuoFeIPl8/l8v9/v3eUAgGbLsnxG+S0bqSxAH87rerW9lmMBk9SYy6leyKVlatcf5hnmG1tPaju3661ZR7gtPc20jbEHBnvqc0RH93+YvmTU43A06gXgHMuyCDIDML+RAkAjlQXow3k9nxmDkgAAs1qWxXAZAADAcwgwAwBcz4f/AACA6XmtHADgPobLAGB6I73KPlJZgD6c1wAAkGa4DAAAAAAADhFkBgAAAACgmSAzAAAAAADNBJkBAAAAAGj2190FAAAA/rMsy91FaPaUDySqg7Goj/upg3Goi+dTx8xKkBkAAAYz403azDfFMepgLOrjfupgHOri+dQxMzJcBgAAZHy/XzdOAACQIcgMAAAAAEAzw2UAAEDB2pt5xtdXR7b2EN+7X2M9y9VNO/UwBvUwBvVwP3XAES3Hj2OnD0FmAACYSCzYvb05St0UlYLke/KtWd8ee/KL3Twuy3LJQ4Cj5Qznl+qjtK7e2/yUeji67/Yc973Phb15PrkeUvNr1vumdiksQ1iOPWl6/04c3fbZ6uBMe+s3lW5vmjN/+89WW96nHztXEmQGAIAK27GZ77rpiPW0CW+CSkGAo/mefdOV28epeWu5zixbzX6umbfOP7qus8cJn7Ueju672uM+FZTovd1vrYfU/Jr1nGHUetiWoWZ/H22Xatd7Rj2MXgdnaqnf2vqqXdee38ARpY6Rpx87VzMmMwAAVPp+v7/deIyg5uanlCY2/0gwoofUPk6V6+ybwNr8a25Ij86/0mz1cPR82FP+K+vpbfVQm8fVRquHvevJtd096+PsB5Ej1sGZepxPtWnOWHYksePnycfO1fRkBgCAndYbjysDzWf2EKtd9+fz+7Zf0bt2by+iO4P/YR31uEHN9VhL9UI7w0z1sC3DVUGC1Lp674cR6+HK/bztUVnbi/bt7dIq13Zfped+mLEOrlKzb1JpcudY7bpnoIfyOQSZAQCg0Rk3KDWvr14pdcMYuwHteTPaur29ArtHlu0VzGk5FlrWN2o9rFrq4+oHQCm9gmB310OqbHcElPa+uv+Udml1dJ+3Bg97uKLHde/l7nB3oPbIMTLCfj7j+KGO4TIAAGBge270zggcbIcIucK6vpQRgl09A1o54b6/usfo7PVw9Lit3d9nniOj10PNtvc+bsMey1ecF6PXQ7jOJwbSZqqDM11Rv6U3p2Y8xnLHz1uOnSvoyQwAAIOLvf6dGkJhRrXlXm96Ux8vumL7797PNcdCK/VwXf45M9VDyVkB5s/n80egufd6Z6yHu9un3masgzNdGWD+fPa/NTCa2oeEbzh2riLIDAAAA6sJJvccoqHWlUGccJn1hvBoXnvdsZ+3znqwoB6uzT9ltnoouWo/9j4vZq2H2v09Q5Bw1jo4U8/6bT0G7v4NrLW3XE8/dq4kyAwAAJPa3hDlxu9NvVaemx+72dpOu/Pm6451p3pMrtNiwwaken/V1kcsn5GMWA+h2uM9XL7m+B+lnu6sh1gZzmyXRmqHQiO84VBzXqSC8j3rI5XX2UY6Hnqq+f0pLV+bpqZOn+ipx87Vls/n87UzAZjZSE/SRyoLMKdZ25FZyx0z67bMWu6SWbdr1nLHzLots5Y7Z9ZtmrXcd5h1X81abvpYlsWH/wAAAAAAaCfIDAAAAABAM2MyAwDAYJ465uFM1MFY1Mf91ME41MXzqWNmJMgMAAADMZ7h/dTBWNTH/dTBONTF86ljZmW4DAAAAAAAmunJDAAA7Pbz59+//v3PP/+LTtv+f2tNHy4Tm1+z3lH9/Pn3H2Vcy39V2e+op9g2jlJvV+9/4Li9bUpt+lx7UNMurumubE+0YYxs+Xw+X13xAZjZsizDvFY2UlkAzpYKooY39nvTpG7aa9MddXbQ4I6gxJX1VJtfT3vybinHDMH6mvS5c6tU9jXdbAG1vQ84ZttHJSM87Ophb5tSm36UduzsNuwOqfandE7WtK0jtJu5fGZsK49alsVwGQAAwLVyAbnSclyntZ5WR5YdzXrsbY/BcNr27+2fWIAjNT+2zlI5WtOn0uXK1uscrD02jq5vDfSU9nVNuUbdRyW1x8oM9u6Tmvreuy+OtotvkTv3avd5rm0dod3M5TNbW9mLIDMAAPA4P3/+/cfN2TptOz32/+3fqTSpdDXLlMr0FHuDMb3qLFzm7n18dbC+53bOHlC7IvAy+z6ayd59XUrf4yFGqZ1/Qhu2Vyx4nwrmxvZXj/P2znbzzQSZAQCA221vonv2XtzepK/TcunCHky5NNtXf8PXgEvrCafPEqjaW0+129Wzzkp/z6ZnYO3IPnh6QK1X23PGPirl/aaHXb0DzUfLstKGlV1Z/qvazdw5XpNmxrYyR5AZAAC43TbYWiMXENoGflPzt/mUerql0mzz2fv676z21tOefHvVWahXz7iezgrWt6avzXP1tIBar2PkrH3kYdf43taG9RI7P1JGazdT59ST28qSv+4uAAAAQEzppi2Vbju/dMNYujnbk1cvqe0eVam8sRv3M+sslmdLuc80Q73mlIIxqfOzxlkBtVS+Z62v5z6q7WW552HXzMHkM4KHR9uDt7Vhdxh5G1PH2Ixt5RGCzAAAwKX29ELKLRvrDdS6/pFu1kYpx5F6iqU5EhA5o85G2c+rlmB9Ti792wJqe/KO/f/ufeRh1596B5prt7G13XlDG1Zyxu/s6O3mbG3lUYLMAABAk9jNWKxXTm2amkBLLL9SuVKvkKdeK98uE8srTBP7d2rdueln3QzeWU+tPSuP1FmYZ+t29HJmsL41/ZsCaqnzNJXv3nKOtI96GqUcn0/debttF3qc5y3t4lPbsL1S5U6VtyZwmltXbXn25Hmk3dxjpLayh+Xz+Xy/3+9tBQCAo5Zl+YzyWzZSWQDg7XoHYmoCTqFUmtpgfSyP8IFG7oHFngcDe8oe2xex4FnttFhZe/S4DuWCfLEy5PIK8zhzH5V64aaOhVx5YtNHDVzWGDnw2mrmbcq1SeH01IPavcfnle1muL6YWdrKHpZlEWQGYH4jBXZHKgsAvNnMwZk9nrSdI/YwZw5PrM8nbtMoZt+3I5Z/WZbPj7sLAQAAzK/mVdSfP//OpivNP5r/2/TaH9vXs2P/vkrt+tayjXYDfoYnbacAMyk17c2e3udn6tXmOkbPM/u+Hbn8gswAAMAhtTfVpZuiozdNo9503aXX/tiOJdo775Zy1KTrPUTGqMH6XkNI3OnsgNqaf+3r5KX90+NhWO88n6712Bi5nQqFx+fMv2etx/NV50DNMEcjmuHhgyAzAAAAJLw1WH+VMwNqa0Bm/VMTQK7NrzWP2LKj1Qkc8baHAleZ4eGDIDMAANCs9qNie3vvbaeHPRFT/0/lnVruTUr7KJy2t6dtat/Gpuf+H05PpYml31Ne3qF3j/bRAzxvUWprcu1YTRsVW8eZ7VQqX20ZsxFkBgAAmtQGmGO9CFPTt/PW6WEP0O3fqXzCL9bv7dH4JLF9VJq2qgmqpfZtLL/YemN1lToGUulTefcmWP9cufYsPDZzeYR/h/+uCSS2HAOlAOtT6rOm7Uq1Y7k2o9SWnNlOhb9tV7RlVyodz7n2suY8iK3jzPYwle8T6uooQWYAAGC3XEAmJUyfuimrDVzXLKfnYXq/5G6Ke+23WBClpt5r1p/60NeZAWbB+meqac9q9kvqgVhtHaamp46NsMxhoDX29xO0nue1++DMdqrmYcXn85ygpYcC7/LX3QUAAADmFOvts1W6Ad8T9Fhv3noHSrZlflIQpmS7L8+6KQ7zD+vwjPWeWYe5YP3Z5YkFZWoeEBwJ1j9Nqv2obVeO1GVNW5jqbVmTd24bzmg375YK3MbmtTiznarN+0l11roP9z4UKOVx5KFAyRPbzBaCzAAAwG6xXsmtN8V3BkGedCPfU486ubN311XHlGD9HErHQ+yBWW3v81XPfXY0r1Tg+WkP1ba9Tp+wPTFP2DYPBd5DkBkAADhNLMCYemU1fD01/HcsmJDKP1xXmO4tN4Sp7U69op+rk23a1HLbZbdpc+sN84r9uzZ9z8BFD4L190sdV6sjD8zO3jd7hvGoSTtrXYa/DaV2JRzuYJtPqs3I5XdWO5WaP2Jb1oOHAs+3fD6f7/f7vbscANBsWZbPKL9lI5UF4InefgPHfUqB9O28VLA+JxXwql1vrgyl9afSz36uxba7tH2lBy6p5cJ15gKfsf+Xypc7NnLLzF6HNcLtfMt2jyp1nOeO59xwF7lzKpbfnjxa0ufahzcfd8uyCDIDML+RArsjlQXgaQQOgF729BKe1ezlryXIPBf19UzLshguAwAAaLNn+InaXj41vQfv7DGktxLMT4D5Wd46HBKMRk9mAKY3Uu/hkcoCcKY9PZH2BjtGDwC9KXgDM8u9gv9UHoQxAw8FnkdPZgAAoEntTaGALHCX1EfGntwuPXW7eBbH6TMJMgMAAKdIfUArlTZMU/thnSMfydqq+TBXqnx7hvnYW1agr1TwGYB2P+4uAAAA8FxrICf3RfdUmthwHGGa2PTttFyQe52/nbf9e5tPavlSWWPTUmXds8+Ac/z8+fdv5+d2eipdabnY9O28XPrYvHB+bPqeMqbKUlNGgJUgMwAAcEiuR+DenoI16WM9mWsDHqUejL17N9bkleqJLYgD19u+TbC2F+FbGbEHQbHlctNLD8Ny64j9HVtPbRk9BAN6MFwGAADQrCUo2/uDP0fzSAWea4f6OLruz+fPQLPX+OFeqTcV1v/v/ajgGQ/cUu1Waxlz60gN8QOw0pMZAABosg1w7Ak6bHvM9S5PTZraHnix4ErvMpWC2II5cK7UMBGlZc5ow2pc2X5teyyHDwfv2n5gXHoyA90sy/Lr39/vd9dye9ID7zNS+xLmuS3bSpvGG+TG9fx8fg9OrHI9/FL5rP9OpUm9Sh5bb2r57TJh78Uwn9zr8i1l2pYrllYQB/oLz/0R9R6650gZUoHtEcoIjGP5fD5fN0JALy0BHUFmjhrpGBqpLE8zQvuyBpTDPGOBZ8cBbzZr4CEsd+n/wNhahotIPVhK/TuVf2x+Lo9YW5N72BRrn8K8astY82Au92AMYFkWQeYRxXpE8QxvONf2BlbW9AIyHDHS8TNSWZ5mlPYllp8g8z1iPdzDaanrqtbe6CP1qh/VrIHYWLkFmYE71LQ12iNgJMuyGC5jFK03LMxFPe+z7TG4DRat0wBaaV+eIfYQIZyWetBQSpMKCnswWjZb0CPXI692uA+AKwkwAyPSk3kAblTe6an13trTMLVsLBDUsh6ebaTjYaSyPM0o7Usur5Vj4DpHepbn6j13HIzSqx6A58k92DJMBTAqw2XcTI8pnngMtNx4b9UEClJpea+RAjcjleVpRmlfaoKaXGf2ILNe9QAAzM5wGQNw8/BuubEinyY1buaeQE0YDAD4fM5rXzzUep+z6zw3vEcsEO3hBQAAsxBkvombBlZveH326dsH3OfM9kW79T5n1nnp4Wg4PjQAAMxEkPkGAm6EnhJojvX++3ziN+3btLHeg9ub7PX/4Y33E/YZUGeU9qUmb55lT+9mb+0AAPBWgsxAN3uCK7G04bSaNMA7jNK+aJeeo/ahQG39esgAAMCbCTIPKtZz5Sk3Lns+ZuPDNwBATmx4idgHHWvT1PZWvrtXPQAAjGT5fD5fF67X2XOjsOcr573WeZUj+2FEPco4w3YSN/PrzE855kY6f0YqC++hHYLfOScAAK6zLIuezAA9zHhDOPMNOPAn7RD8zjkBAHCdH3cXgDbLsvzxKmXs9c3UtHD51PRYupZy1OQVliG3fGq9sfm5f9dsd2k7cvt4D1+TBwAAAGBGgsyD2wZAw6+Ub4OS4bxwemzZ1DiA23XHxgbMzU+Vo5RXrAy5jzSlyllKGytfbH/s2Y7cPhY0BgAAAODpDJcxuNRrfqng5ZHXAlOB5lzZWspxZvC1dvtb09WW/a3B5dYPNT75Q5fAue5qd3yYdj6OFYhz/TYvdQfASASZJ9X7IiD84nmqN/FW7EvpR8sw+o1Y7TaPWv4r7K3HWNqw9/6MtsdH7cOiXLojH8oc/byCHmrOuTDt3nZntgeIvdqh2rZqmzaVzwjtkGPlvWrrPvdbGi5byjM2f88xeKUrzg3OcVXdtdZv6VrUcQPwDILMk+v1g1w7NMaZeqxjtAuU0cpzldqbqNQF53oczrr/wnKnblZr3hrYE6i469yF0ZQCnbF5uXZnxoBhr3aotq1KraNmuTs5Vt6j9vew9jzYDrtWShfmXTo3R9D73OA6I9Zd6W1QxwvAMwgyDyocA3grNXZwmD727/AHPnfhW+qRGuYV/jtcd3hhEW5brGzhdsXWmSpnTflS+yO3P0vbOUOP7KuUbqxi/99On/Vmvabea4+NI/vBTR5vd7TdmbUN+nz6tUNH3qKYyZuPlTe5+jid+ZxYven67Wl6113q4QoArASZB1X64S5dLITB1lLeuYuNXuXc+/pV6gKmZ/lr8yttR+3FW42aC/PaXmV3Lxez98L0DTcqPXvxhw9Ial5PfIqRtmWksnBuYOkpdX3kNelSe5N62LydPwrHynPFOmGESsfqEXvyHvFYcf02ryuCwtv2v+Y3YTs9XDbMp3Y5gW+A+wkyw2D2XiC1XlCdsVzqFdOz1jeKu2+kSoGfXJoZ9m+NkW4uRirLG5z5+m14I3vGOnoZqR2qaXu2rtqHjpV3SdVFKiA10gOGq4+VM45bx/s17mhzYufQOi3W23nPm7apfHLL6WENMKsYgLYAACAASURBVA5B5oG96Ycy1rvjLdv+RHvqMRcgfYKzz+Nc/s4h3qp3u1MTQBzZFdcTpQddo3Ks8PmUj9VUD+TanskzHhdvv36b2Zl1V0qz5ps7Z2rE3hIttbsA3E+QeWA1P5gz3MDV2F6QMLc9x2TYA2Gbxzp/Zledn+FFtxs83qp2iKTWdqfn0EFXufs6IdY+3d22n/kbNctxwZ9Kx2qqd/6eXvszOLsd5RxnX3vv7f0f9jw+qnd+AJxDkBnopuWmYnuxezSvkdS+Ln70pjR1we8CnLe4q92ZoY3q2Q61tFVXDkdQ48xjRZs7j9hxWHus7p0+C9dv81J3AIxEkHlQ4bhU23+HT3Fj02L/zw1JkZtWu2xY1to8UsuU8gn31TY9c3lavW3Pzdi8PcGc2Hlek4/hZyDv6edEz3aolObp7U2v7RGI/s/Vx0ju+Cwd66Vlc3mmgnhPOV9mLvvb7emBn7vnDI/11O9Czb1kLH1q2VJaAO6xfD6fr4b4Ont++FLB49QPae7fuWVzwatUkDiWvnX9vcryhIuKJ2zDG81ab7OWO2akbRmpLLzHrMfdrOVOyQWSn7SdR6WCs73XMeM+n7XczMnxBkAvy7J8ftxdCOrVXADEXn1KLVt7QRF7pTDXu7K0/iM3FqlXFFvzYxypYwcA7lb7G7X24CNv29PRbz8AwDMYLuNh7r6xKa0/NazH0fUJNAMAo0gN68XvnvQ2GgDA2wkyP1Sv8RZTYkNb1OSdGqerVe/87vTmG6zUuGozmf34A+anHTrH0d+oGX/TnsI5AQBwHWMy32DPBxZC4Yfych/aC/PJ9frNpcutq/QBlFQePdOEaWc1a3C1h9SHcaDWSOfPSGUBjvMbdQ1tZz+t19Lb9OEysfmlddaW9Wi9P+VDindw3gHQy7Isgsx38GNOzFuPi5qbHCgZ6fwZqSzAMX6jrqPt7CvVGST1ge3aNC1vMu4tZ+vyjqH97DMAevHhPwAA4HZPGPrsCa6shzXA2Wt9gqUAcC9B5hu4iCakFwEAAPxrWZZf90vbv8Mx0rd/AwD3EmS+iUAzqzcHmHPngPMDgDv5jYJ/rcHds65ZY/dF4RAYsY99r2neeh0NAKP56+4CvN2bA4yofwAAxnbmtWrpgc02kOzhDgCMTZD5Rj5S8W7q/c+bFvsEgFH4jYK0bcC3dF7E0tZ8dDA1T7AZAMYkyDyA1JP5p93IvP3mLPUaIAAAjKD2er32Ovbt1/8A8CaCzIOIXXw98Sn9E7eplgtsAACukBvn+PNJfzQvlaa2t3JNp4pYvuG08P/h9oT/dp0NAPcTZB7Y0y6WXAACAMA1ctfdPXsr90gbTqtJAwCM5cfdBQAAAAAAYF6CzAAAAAAANBNkBgAAAACgmSAzAAAAAADNBJkBAAAAAGgmyAwAAAAAQDNBZgAAAAAAmgkyAwAAAADQTJCZy3y/37uLAAAAAAB0JsgMAAAAAEAzQWYAAAAAAJoJMnOZZVnuLgIAAAAA0JkgMwAAAAAAzQSZAQAAAABoJsgMAAAAAEAzQWYAAAAAAJoJMgMAAAAA0EyQGQAAAACAZn/dXQAAAI5ZluXuIjT7fr93FwEAADhIkBkA4AFmDNbOHBwHAAD+Y7gMYBjf71fAAQAATrYsy5QPJwEYlyAzAAAAAADNBJm5jCfl1NCbGQAAzqMXMwBnMCYzMJw10OziF6Dd9oFdqj2tSbOmK7XJqbxq1wHA+VxjA3AWQWZgSALNAO3C9jPWntakWafvXV9pOgDX0yYDcCbDZXAZQyCw1xpoduwA7FMTRKgNNNSmS7XV2nCAe63X0wLMAJxJT2ZgaOvFsCAFJSMdIyOVBa4ILGzb6u26UtPD8s1iprLOyj6G/gSXAbiCIDMwBRfH5IzUO2eksvAeo/QiTg11lBsCaZbzxbl9PvsYAGBehssAAHio7/f7K8CbI7gHAAAcIcgMAPBiAswAAMBRgswAAC+1DTD3GFojFbAWyAYAgGczJjMAwMOEAeNtgHcN+K5pYsHlWPA5DBSH+cTWE5sOAAA8jyAzAMDD5IK667yaNLl0pXwElgEA4D0MlwEAAAAAQDNBZgAAAAAAmhkuAwDgAXp8uA8AAKCFIDOXMTYjAJzDbywAAHAnw2UAAAAAANBMT2YAAB7jzGFDzh6SRI90AABmJcjMZZZlcfMEAJxuxusNY2oDADAzw2UAAAAAANBMkBkAAAAAgGaCzAAAAAAANDMmMwAAr7Id/zg1fnPpWxI1eexJBwAAMxNkBgDgNWo+RFz6CF+YRypPHz0GAOAtDJcBAMCrlILIpcDwnsBxaV0AAPAEgswAALzG9/v9fL/fbsHfXG/l3usCAIBRCTIDAPA6PYK/tcsLNAMA8HSCzAAA0EBPZQAA+JcgMwAAAAAAzQSZuYyvqwMAo8iNpTzzugAA4A5/3V0AAAC4wnZYizDouw0Er+nC4PD6/3B4jFIaAWYAAJ5OkBkAgFfIBXu381Lp1uk1+QgsAwDwJobL4DI+igMAAAAAzyPIDAAAAABAM8NlAADwKN6eAgCAawkyAwDwGGeNhRx+BBAAAPiP4TIAAAAAAGgmyAwAAAAAQDNBZgAAAAAAmgkyAwAAAADQTJAZAAAAAIBmgswAAAAAADQTZAYAAAAAoJkgM5f5fr93FwEAAAAA6EyQGQAAAACAZoLMAAAAAAA0E2TmMsuy3F0EAAAAAKAzQWYAAAAAAJoJMgMAAAAA0EyQGQAAAACAZn/dXQAAAHiC7fcnvt9vdFrqGxVr+nCZ2PzUOmvS15YzZ01bSgcAwHvoyQwAAB2sQddt8DWctv17+ycW5E3NT62zJn1tOWu2EwAAVoLMAABws1JguHd+4fxlWQSPAQBoZrgMAAB4oW2gOQww54b5mC0YvSeAnktbsw8MX0LIMQHAWwgyAwDAgK4I7KZ6PK/Tt8NozNjbeU/v8FzacNtT+yK1n3L7LrbMnv3duxc8fTkm7mMfPNdsv0XwFoLMAAAQiAUnru7Ne8U6aoMwMwaYP59xgm2lAGE4f9b9TT3HxDlmfuuCeuoZxiTIDAAAk2i5sU4tUwpgzdp7ucW6naWA9JnDEPQaviTMY/v/t9TnU7xlSJteHN/vUfNmCXA9H/7jMhp+AIC4Pa/Br39q84stk3oV/432BCjW/XjWvsr1as39vVq3JRacrA2kM5ajx8QbLMsi0Phia7umbYP76ckMAACBXDAuF8iILRcGd7d/l9LUfuArl19umbC3a804sHvKN7rRtuHo8CWtxy3jevqQNr28edt594NSGIkgMwAAdFQKQh9Z/kja3DJnr3NkYWCiJWBfSlezTI/hS2IPDhifIW3avX37+Y/zAe4nyMxlNPgAwExKvZLf4OnXb6nhJlqXTwmHL8nNX9M8fd+/nWPiOPuDkPME7iXIDAAA/ObMD9xdKTc0yN5tq+m1PMLwJdt1h//O9YrlHCMcEwBwBUFmAABIiH1A7Q53DX3QY7137ree4xb3Huokt8yR3tSlZQUdrzXCMUG8LXvKftrzGzXC7xnwXILMAAAwgRmDAiOOCzxz7847yj5iHdaatZ73mPl4PqJlaJtYj++WfTfaPt/z0btZPpA32j4G6ggyAwAArzFj4OLu3ocz77OnuvuYAICQIDMAAGQI4nD3MXD3+hmPY6KvMGi//X9pbOzUeO2x6aWHA7XlqMkrLEOqfLFhocKyp9LGylfa7tJ2HB1L38f/4D4/7i4AAAAAwNmWZfn1J/wQZirYGpseW3abbjt9u+4wXVi22nKU8oqVITd+e6qcpbSx8sX2x57tyO3jp7+hALPTkxkAABJG/VhUqudcLn0sXU0+tWlG2C9nah2eYNRjiOs4dupcMQRITTtXk75GKtCcK1vrR0nPCr7Wbn9rutqyCy7DHASZAQAgIhbwCHvA3WHvx6tKvdxy+dSmeZM9Af5Rj6Gjej2cWNPVHr+5YN0M+9OxUxbr0XrVes/IL9U7NyY1BMeRMow+dnftNo9afuB3hssAAIBA6sa8ZwCgVa+b7dqxLUlbg36peZ/PmMfQEanX4femWdO1rCucPqM3Hju1tvWd209n6LWu2rGXzxTrSd2Sx0hGKw/wOz2ZAQAgInVjPtO4kLEPMc2U/yxKQcHQzPus58OJ0n7I7b+neNOxs1es53pr3cc+JrddT+3H50rjBOfKXOpZHOYV/js1rnEsTSy/0ljIsbxz+cWWS+2P3P4sbecMPbKBfwkycxk/CADAk4we6Dn7tfra/Pfsp9H3acneff627T1jXbkyzLR/ex47tWMAz7hc6zFXWqYU5A+DraW8Wx+Q7JlfM+RKzdBKPctfm19pO2ofugBjEWQGAIAGV9701o6rXJqey39PwGJP/rXpRh9r9ozxQkfe3lXrUBdXlKFklP1757Fz9bF5ZLnU0CtH8gXgOoLMAAAQkQvgjmDPB9Ny6fcGmPfm/2Qt+22dPrvaBw49jouWhxuje/OxU5IafqJHvk85fkpiQ1G8ZduB+wgyc5k3/agDAHPbfnSq57igvZR6FccCwqUA8540tfk/0d7xhkc9hq7wpuOihmOn7MxjpnZ4nyfs3+040ABXEWQGAICIbaAnnH6n7QeUYvNqe0jW5JNL8zat48COeAxdoXV4ldZ1jMyxU+fJ2wbwBoLMAACQMGLQI1emmo811fRw29sLbsT9NIqn7Ztc0HPPA4zt/NQHyt4UYI152/aeadsLPPx37ngMe4/Hlo0NSZGbVrtsWNbaPFLLlPIJ99U2PUANQWYAAACqHH04EXvg0ZJPzXxYxYLL2yDtOgxQqgd+mCZcdk0TLlezbGrIo9b1hw96WsviDRZgrx93FwAAAEYVe10dgPnVjtEc+w2ILdv65kcpKFxa/5GxulPj8LfmB7ybnswAADABwW6Aa90daK3tzd8rMNw7P+BdBJkBACBiG9S9+wNjbvS5kwccvN2ej6q2SA2bUco7HP7iqN753eHu32t4M0FmAAAAogRrGFEpKBuKfYyydvzldX1hPqk0pQ/6pdab2saaPHJp9pQllh9AreXz+Xw1HlzBE0XgLCO1LyOVBWiX6sHl/D6P9hPYQ5tBjOMC7rEsiw//AQAAAADQTpAZAAAAmMrM4wZzDr2Y4V6CzFxGYw8AzCAXtBDQABiHQDMrAWa4nyAzAAAAMC2B5ncTYIYx/HV3AQAAYCThjaqbV4Bxre2ztvqd1DuMQ5CZy2j8AQAAOENq6Az3oM8S1rH6hXEIMgMAAADTiwUcDaXxLILKMC5BZgAAAOCRBCUBruHDfwAAAAAANBNkBgAAAACgmSAzAAAAAADNBJkBAAAAAGgmyAwAAAAAQDNBZgAAAAAAmgkyAwAAAADQTJAZAAAAAIBmgsxc5vv93l0EAAAAAKAzQWYAAAAAAJoJMgMAAAAA0EyQmcssy3J3EQAAAACAzgSZAQAAAABoJsgMAAAAAECzv+4uAAAAzzbzkFnf7/fXv5+yHQAA0JsgMwAAp5sxyBkLKj9lOwAAoCdBZgAucXaQ48z8ZwwqAQAAwFUEmQG4zIzBWj0AAQAAIM+H/wAAAAAAaKYnMwAAt1qWJfmmQ25ebZrtGwlhuty8nlJljK2/NG07HQAARiDIDADAbXJD0tQMV1NKEwZ3t/+vCWCf7fv9/lGOcFpsGwAAYCSGywBgKMuy/PrTMn+b7sh6gPvVBIBLaWp6QZ9tDRKn1hXOKwW/7w6MAwBASE9mLuOGCCipeeU91SMxTLdnPSP0ZoQ3KgVfz1rfasQezeu/Y/PuLiMAAKToyQzAUHLBptoAi0AMjO/qoGmpbbki0F1aT6n3srcvAAAYlZ7MAAxjT69CvfpgXnecv3f3Wu4xvvTd2wAAACmCzFzGDRFQq/RquJ58ML/wPH7qdUJsu0rTnrovAAB4LkFmAKZzNBBz5RiwwJ9qgq5XGm394YO2u8sHAAAlxmQG4JW+3++voI3gDYxj+wBo/Xes13NtmnUc4/XPNnAbTustVrZwWk2aq8oLAACt9GQGYDhXBVEEa2AMYS/e2L9r0sfS1ORxltg6wmmtaQAAYCSCzAAMYdtjL/UqfdhTcZsu7KEYTovlI3ADAAAAxwkyAzCEXMC3ZliLHj0bAQAAgP0EmQEAON1TPrb5lO0AAICeBJkBADjVU94eeMp2AABAb4LMAFxGD0AAAAB4HkFmAC5xZg/A8AN/AAAAwHV+3F0AAAAAAADmJcjMZfQyBAAAAIDnEWQGAAAAAKCZIDMAAAAAAM18+I/L+DAXAECbZVnuLkIz138AAM8nyAwAABOYMVg7c3AcAIB6hssAAAAAAKCZIDMAAAAAAM0MlwEAAPBS65Ame4djiQ2FMuOQLgBAH4LMAADwUKkPL28DhOv80rTtdJ5nT7A5lnZZluyHvmuOudQY3uF6cvNT66xJH1u+5Zj3wXMA3shwGQAA8DJrAGwbCAunrYGy9Q/vsAaLUwHaVDA69WAinJ875rZ/b//EAtSp+al11qTvxfkCwBsJMgMAwAOtQeJcAG47r9T7UuDsfVLB5tSxcNYx0jswXJNf6fwBAH5nuAwAAOhslsDUNogW65na47X/Pftilv32NoZ/+N32nAnPn9YxrgFgdoLMAADQyVkBpiPB11KwuLa3c+s2nT3+LceUjq1R6yQ2hMYZYufPOm07fTu8jIclALyRIDMAABw0au/FmmBXbZBREPg9SvVc80HJs11xLM4agAeAOwgycxkXYQDAE40YfI2VqTRtxO3gWjX1H+vF+/mM8aClpXdzbJna8wcA+I8gMwAANJo58JQaAkDQ+X321vM20Hwkn1q1x2LL0CxHyuwcAYD/CDIDAMCDrIG/MGC8nVaTZjvt8/FW2lOdPdZ2uEwuML09BmvS1AzrUcovt0zu3Ai3p5QWAJ5OkJnLuNACAJ5k1GubWJnCaa1p4KjccdWzt/LetLll9pTZeQPAW/24uwAAAAAAAMxLkBkAAHYatRczcL7UMBwA8GaGywAAgAkIaMEYPGACgD8JMgMAwOAEtQAAGJnhMgAAAAAAaCbIDAAAAABAM0FmAAAAAACaCTIDAAAAANBMkBkAAAAAgGaCzAAAAAAANBNk5jLf7/fuIgAAAAAAnQkyAwAAAADQTJAZAAAAAIBmgsxcZlmWu4sAAAAAAHQmyAwAAAAAQDNBZgAAAAAAmgkyAwAAAADQTJAZAAAAAIBmgswAAAAAADQTZAYAAAAAoJkgMwAAAAAAzQSZAQAAAABoJsgMAAAAAEAzQWYAAAAAAJoJMnOZ7/d7dxEAAAAAgM4EmQEAAAAAaPbX3QUAAADoaVmWu4vQzNt/AMCMBJm5zLIsLpoBALjEjNedMwfHAYB3M1wGAAAAAADNBJkBAAAAAGhmuAwAAICXWofo2Du8SGxojxmHKAEA+hBkBgAAXmMbHE0FRUvfEqnJI5VP7bJX21OuWGB6WZbq7Q2npcaiDvPPzS+tMyWXdm8A3jdoAHgzw2UAAACvsAYB1z+pNHvySKWPTa9d9m5rwDg17/P5M/AaCyBvp2/Th9O2f6f2TyxNKThdE/DNpRUwBoB6gswAAMBrlAK7pcBibeDxCUHLVLA5tR29t2/kQHxofYAwS3kBoDfDZQAAwAUEn8rO3kfb3rY9AqJnDI8w4nHytmEgUr21Rx3qBABGIMgMAAAnav2w2tv0DGTW9FY+ur6zgsFXHye57RjxmD070Ls9LrbrCo+X1PHT49gCgBkJMgMAwAkEl5/taK/okQORNR/Li6W5ohf2lfts7/AXI/ZCB4CrCDIDAEBnIwcQud+ox0fth/LWsZrDnr21efS2p3fzGT2hY/U5ah0DwFkEmbmMiywA4A0El8Z3Zx2FwzHcfay0rH8baD6aV07t/qld7wj7GwCeSpAZAAB4vFwP1tg4vKkxeHOB1VI+22mz2xOsrdlv279LaWp7K9cEwcN8Y2WN1X1tPQtqA/AWy+fz+frhA2BmI93EjVQWoI89r8JrA9r1/vDfjPUwa7kBgHdbluXz4+5C8B5P6LEBAAAAAPxOkBkAADrQCxUAgLcyJjMAAPA43qIDALiOIDMAAPAoepQDAFzLcBkAAAAAADQTZAYAAAAAoJkgMwAAAAAAzQSZAQAAAABoJsgMAAAAAEAzQWYAAAAAAJr9dXcBAAAAAID5LMvy69/f7zc5rTaf2vQjmbnsPenJzGXefrIBAAAAPMka69nGfGLTavOZ0cxl70mQGQAAAACAZoLMAAAAAMAplmX5NaTEdiiNcF5p+jptOz33/9K82jSxdcfK8naCzFzGiQcAAADwLtuxmr/f72+B2u/3+9u01PTttFy6cF25ebVpttNTf+PDfwAAAADAyXIB2ViguZRPuMyedZXWUwoer0Fo/iPIDAAAAAAMoyaAuw30tr49v/fjhILLaYbLAAAAAACGkxqvuWW5nun5k57MAAAAAECT2LAVsSEpwp7HseVyYyHnpoX5p8ZZ3qarSZPKt7R9byTIDAAAAAA0qx0DOfx/arnY9NppNeutTVMTNH5zYHnLcBkAAAAAAAVv762coyczAADA4LavA8c+chR75ThMHy4Tm19aZ21Ze92Ap15JbikXANcKh6K4Iv+zhq7IbctIv5e5fbK3fHsJMgPdxW54wpuhvV+KBd7trnalFNyoXe/ZZv5QyQj772p3BAtT6/YbPY/YGJDhtNRX72vGkky9QnxnXafG6SxNG8nbHw7cGezIUS/pbRu1zphT7ng7K//cMXrkfCoNyzHK72Vqn1xRPkFmoKua3iYzB0OA693VrqRuHGuDM1cboQx7vfX34I5gYWye3+j3uPLmdxvE6t2DbMRAeMnbHw7cGezIUS/pD5eNWmfwNGf9Xob5X8mYzEA3sUastVErPWUH3uHOdsWNFCNq/W30G80IlmX57TXmcFqY9u3t8JXn2dnn9ZPaiyfVy1YsmA41wrY9dezE3k6JpQ+nH80/nB9OKx3rsd+us/X4vbzjWk2Qmcu8/SLxzUqvq9Q07ABb2hXow7n0Xtv6PeM6PfcKc9h7K0wrwDyWWYMdT9fzoU1sGXVGrbBtjx074QOTbdrU9F75b3vp1+YX5nvm+XDm7+XV57HhMoBTha9lhfO2jWeMV7OA0AjtSq4McLXW43GEc4n7nFlvpRvacKiBcFnHVNrZvz+5YSTCYMdanti/a/N+ilnrpeZcfWqd0V/p/K8VCzTvzb82uLo3ANv7XHja76UgM3Cq2guT2HxPzoGYEdqV0S7oYmpueFO9JvamCdOn8plhv82odb+OcC4xlj2Bslja2PFUCnDFHmbEbqT5l4cDY5q1XkoPE+Fq4THZem7VPCyP5V/7Ozjy72VrwL0HQWYu8/YLD+rtbXABSkrtytN6JofbW9Ou1rxeW7pAzb1qyLXOOqb9Rs+pto5q6/HMOi+11Y6/Pwl2jGm2ekl5U51xTI/2ODc8xZntfar3dC7tnnzPsKd9uOo8FmQGujnyOpUbBCDmqnblae1Pr2DS0/bLE7QGC/1GP0PsJjH2IKg2TW3ga89bD7FA1/Z1/u3/w+2pHW6hVJaneMrDgVjamYOWT62XUj4z1xnX2B4nqd+B7b9TD2JSvZiP5B+bH8uvtE2lDhUj/F7u+Z3vbfl8Pt8n/zAzDjco71FzY7NOT/1IlKbB1kjty0hleZI72pWZ2qPScXd0/p48Ur2oZ+6BWFv2vdtTe1zXpNkTzKjN7+rf6FmOB2hx5flek18u31RbkEoTy7smiDTC+a5e6ocLGKXOGNPZx4fjb3zLsggycx2NAnCWkdqXkcrCe9wdZI71Dsn9e896R3BWkJnf2X8AMCdBZpZl+fy4uxAAAJznrot+NwMAAM+XGipilvzpx5jMAAfN/GMnAATPdlWgN2wHUzcDAs9cxW/z86jTeam7uam/ed1Rd73Wua27t9fjTASZATqY8Ydv5gtGoKw0VEUsXU1eodohIwSYudqMx5vf5jx1Oi91Nzf1Ny91x5UMl8Flcl/iBAD62fYkTvUyrln+aBoAAOAd9GQGAHiYXK+VcF4sbUua1ukzqN3+mbcRAACOEGTmUmtvZjdhz9VSv7HecI4RoMbaflzd7rSul3HcdezAaJwL81J381J381J381J35xNk5nICzc+11uuexjuWdn29e+ZjZPtDlBsHdevIeKmxtDVlgKfYc7y3tjuGh3imK44dxlBzjrfOTx1He6ffacZz4WiZw/m1vwGpuqwpxxlmrLttWcLyxNK11E1NPnefi7PW3bY8YZly6VPfbKjJJ5buzvqbue62juz/WJq7t6fGU+puRILM3MLJ+Gzhj37phiz2WvbMDXdY7tQFbe4GpTS9lLamDPBUubanpd2ZJbg8SzlH1vvYYRyl8+PI/NRvbu30Ec1wLuy51jn6EHFPHd9thrpby1JTf611U5PPaNfLs9TdWp49+y53r1NbfzX3U3fV30x1t3Vk/8fSzGjWuhuVIDNwmponzKlGedsjejY1PzS1P0at+8GPHeQvDGPC822mNsg539fRY4fxlOroyPyW82+WG9ORz4Xa/Vezr594vTVy3eXKEUtXOjdb8xm1/kavu1xZzswnPJdHrL8Z6i5cf61SW3r3thw1W92NSpCZIew5OVt7C1juvuW2DfDem6o3NNw9bjS3PWr25P+k/TvStoxUFs4N5qjrZ2s5dhwTx8y+/2oDmrm0I+6DWa/fwuuj1t+Cba/llp5+d+6PWevuaiOej0+pu9x9Sq2adnOk+pux7nJlLu3/s8pzh1keAo9KkJkhHLngs9w4y6UCnHeU6Up3XxQcuamZYf/WGOliYKSyvEGP3k2l5c9cB/c5q15rXyd17PypZ/t5x2/z3nWmApZXHxtnnAtnbENrnW738ZFjLBdgrln2DE+vu6vc8Ts/S919Psfqr/d1cew8vLr+nlh3temOtIN7zVJ3/E6QGThF7U30aE+dezv7R7jmtaUrygEj6d3u1ASbZMI01AAAIABJREFU7zZy2UpGapvO+s2auX6o96Tf3Nmu32p64PVax+j1O1vdrevusU+PPgS4u25nrLt1/Xt79+/Jp2SE+pu17lYj7MO7zF53oxFkBrra00NrvVBPPY2e/Qfuqh/p8AfujRcH8Pmc3+60Di90lRnP+1H241nHzijbBzVq25DRrt+uuO7ZrmPEQPOsdbeu+84A8whmvm8q7ffa+5QZ62/m8+4O22Ph7m1Wd+cRZAa6aX3yvDbcR/MaSe2rmUcvqMJlZ7xAgyPuanecZ/M789gRXKbGKL/ZM1+/9RoKo2c5rjRz3X0+/epvlONgj9nr7vMp7/fa+5Q99TdC/T6h7lodHXLobm+uu6sIMgO3e1oDvf4AxYIMNT/M4YVWbLm9vQaeto/hKOcErXq+ej+aJ58Xpd/TI/NDYY/X7fSRenIddXf5a663cvt8z/WWuuuv9np5z7m5N58Zr5dHKWOv+52afHLn8NYo+yZlxPLl9mFp/2/TbPPae986g9nLf6Xl8/l87TCAdrP+cM5a7piRtmWksvAesx53s5a7Vi6QPOJ23/36Z8/jYdZja9ZyX2HWfTNruXuadR/MWu7eZt0Ps5a7p1n3wazlfrtlWfRkBgB4oppedzW9gPb0FMoFKZ90w1AbjE31lhtVWN6n1BcAAOcTZAYAeJiaVxVrXvuvSZNbR81yb1C7D0cx29imAADcT5AZoIMZggbAe9QEBnul+XzeFYzctvct2/2W/TQCv83Po07npe7mpv7mpe64kiAzwEECBsDs9n6UNDY9NcRC7MMxzGGttxl/52YsM3nqdF7qbm7qb17qjqv9uLsAAADMbQ1EhsHkWQOUKakhRQAA4O0EmQEAHuyKQO/TP/T3ZnqhAwBQw3AZAAAPdXegNwxO3l0eAADgHILMAAAPtA3o5oK7R8ZjzkmNzTyrXG/e2bcNAEay/c3dXsuE02rzmfE3euay816GywAAeJj1xmRZlmhv4trla9Kswymsf9wMAQBHrNcS22uK2LTafGY0c9l5Lz2ZAQAeJndjEs6Lpd2bpuZGaPabpaf1zAYAgJ70ZAYAAABgGtu3tWJvbcXeykq94RVOz/2/NK82TWzdsbLATASZAQAAAJhG+N2JbaD2+/3+Ni01fTstly5cV25ebZrt9NTfMBvDZQAAPIBeLwDA25SGCAsDzaV8wmX2rKu0njM+tAwjEWQGAJicGxIAgLya66VtoLf1Af7ejxMKLvMUhssAAAAA4BVS4zW3LNczPcxOT2YAAAAAhhEbtiI2JEXY8zi2XG4s5Ny0MP/UOMvbdDVpUvmWtg9GJ8gMAAAAwFBqx0AO/59aLja9dlrNemvT1ASNBZaZkeEyAAAAAOAGeivzFHoyAwAAADC8cCiKK/I/a+iK3LZsh+zYs86eZUwNP7ItV25/hdN5PkFmAAAe6ewP7pyZ/6g3ZfYpAHfKBT3Pyj/3+3EkqFsaluPOHs5hoDg1ZnRqf+md/U6CzAAAPNaMNzijf43ePgWA8Wx7Hp/9Wx3mL6jM52NMZgAAAAAGsSzLb0NUpB4UhtPXtKXpR/MP54fTSg82w/VfIbbOVFlLAePYMmf3MGcOgswAAAAADGENcK7BzlgAMxwveJs2Nb1X/uE4xDX5hfmeGZTNDfkR9nYO0+YCzKUAukAzhssAAAAAYCilMYtrxQLNe/OvDaDuDbL2HmKitP5tYDwVWC8tK5BMiiAzAACvUjNuYI80qa+rP/2r66VeUD32/Zru80nf9D5x3wKwT/gb0frbsP1tKvXmDZdLzWtJl0ob++2s/T2ODQGSy6Pmg4W8kyAzAACv0asXUs14i2FgOfV19icFQ3P7pWcPsNJ+dIMLML8ev5E1Q2KcIdV7Opd2T75n6PUxP4Hm9xJkHpCTcT6j3RyGTzZjTylbXi8awbb8Nduyd3tH2lYA+qu58emRJvVb8ubfmF77fm+vKgDmFLvnC8dI3v679AZRbgiMvfnH5tfco4ZpSh8drHlLJ1XmWNlbx2JOpcnN430EmQfx9Ncmn26k+iv15Nn7VLH1x+KsH5naH+VY+j35312PADCb2E342etI3Wz7HQd4htJDxe3/Y21/6fegd/41vz+lPGvzOVqu2n3TMja23+F3EmQegAvh+Y3y2muqZ4/e8QDAma68/on1HgMA4F4/7i7Amy3L4sL4gdag7kiB3dJwEqnypl6HCV+r2b4iE/4/liaWT6ostfsyVo5SulTZBOYB6Cl1vfeU68Crt+MJ+wyAtNRQEbPkD28lyHwzF8nPNFK91gSR945XnHtNdZtf+Pf2Fdcwn1hZUuNFxdS8cpQr/1Nu9AEYy9MDzKvUg2YA2Gu9ZzvzA3dn5g9vZbiMmzztxoI/jTK2b2059gSaj65jz8eSet6k5tZ7dz0B8DypYR2eNtxD7K2nkYYOAwDgfHoy38DF73s8cdiFHk999/Sg7vmUeW/PbQCeJ9XTNhxK6Wia1BBONUM7PUnv/bodlsw1NQDAOPRkhgc50nt673KxXli9bvZSY0G7kQTgqJqvoPdI8+avraf209n7vjRvZG944PB0sx57ANCLIPNDbS9Uw+BfaizdHutrzfNIgJPfxXpPx4af2AaGwzRhXrFhLsLjaZt/LPi8/X9YxlRZcuuLLR/LN7WO1Pzw3wAAZwiv15mb+gTg7QSZL3ZF8CpcRyzg2Lu3xNE8XYj1taeHz959n1t+T8+l1mlHx5Y+41ibufeRc4+9Zj7eKdMmwDU80H6e2MerAeBNBJkfJnZB87RxgV20XWuUDxhepXVbZ9w/T2oXOJfeWe/xxLrW1vVnn7Y7441CxlN6WxAAnkiQ+SVSFzexYTVy/48tczTP3PALT7goe0KQduay7/WmbYUas7df7PO0nnhnlv8J+6eFfXrcG7aR53X0AYCSH3cXgPNtv8AdCj9OE46Fu45zu81rnZa6cNqbZyp/AO6z/m5oj99r/d0WJIE+tKnvI9AMwJsIMr9A6SvnW6mL3yMXxKkxoku9q12Ez6c1GLF9ECKgAePQDuMYgD4EmN9LoBmAtzBcBqcM55DKMxwSY+98xrd3DLpY2if0oNwzrEwuTW4fxOa3DHEDodnPP/p6wrBPAADAufRkfpiznpT3yvNoL2Y3uXPYDqeS65lc+7BhNqVhZcL5qTxK66hZb80QN7ClnSVG+wH3uOK8G/Utsj3lSqUdddsA4IkEmR8oDO6lhquIfYAvHCs5XD7MOwwGlvJc0+SWfUIvVv4VC3jG0qSWnVWp7DXb1iMPAOB+o1/XtpTtisDtnnKdfT0pUA0AZYbLeKjcBdXRC7YjYzYfHe955Av0kpqL09jDgBqzLLem31OPT7+ov/vGc+T9O/P5/hY9j9/Rh0kavXzA86xt7N3XCgAANQSZ+Xw+5wS6XBD/bu++aN13dy6Xek3xjnJdaeRAbcnI+1dQ73p3ttujD8cwevmA96n9DkNuWti2pb6VEVs29mZi7ZB44fr3fCS8ZX17ytFje0MeFgDwBoLML5C7CDojiDNaYMgF3fX2fGguVT9PCeZcefzFgmAzB8a2N3LO4fHoYQdwjVQgtiYImlouHBYvNpxduN5w2djvdGqovFQe4Xpi2xDau76WchzZXgB4K0HmF8gFmc64KBrtQmu08jzdnovt2E3Nmsc6f2Z33HjEbnpmvxESyJxTqedc+P/annQ106/uUfcWzkW4Xu5B8TYIGtpzLZZbpvZhdS5N671Iark9D9DDnsmlcvTYXgB4K0FmoJuWwMM20Hw0r5HU9HI5K1hT6tUzI8GtcbX2sGvtSZeanlvPVu8edcA7nf0AqtR+tQ7bcKQcpUDy0Tx6l6lluR7bCwBvJcj8QLlgXexJfuxCqmZabY+vmt5npTK1rqtmG7nf0+piG+yKzau5EYsFzErzc+fEE/axQPN4am7ua3qHlXrSlcoQ9uS7skcd8F6xa82rhA/JUvOv9rbf6bdtLwDkCDI/TKkHV+qVsVJvsO3/a3t87el9lprWuq7abYQzlAJVuXRhD6U982unwVEtveXPaINTD1iuLgfwXmd0ZKi9Po+1fblpsfKmgtWp5XPX66ltj+WRyy9sm8Pfl5r8UnmUluuxvQDwVoLM/KH2YimW7ugN+57eZbleG6ltKM0HxqY383zOrK9Re/IB79PzLaKah8alh9G9ph0tT8v8mv3Wur7WvPduLwC8kSDzw9z9ZH1PgDpWzj1lTl3spba/NB+AspoedjW96Wp6kJV64m3zyfXk2+rdow72KB3HNZ6+3NYs5UzRXgAAbyLI/DA9LmavyOPo/Fja2h5tqflncYPxDl675y3O6CVXk+Zor7vW+dpveig94O7Z43Xm5cLf0lHL+fmk36g7sv6ztZQvXMZ1LQCQIsh8sbNf9Y719iqNuRb21ir1HEv1YtuTR2x6bPk969qmjy0fm/9/9u51aVZTWwBouyrv/8p9fuT0jiHcRFTAMapS+VY3IiraOsUp9KA/ARDjvGN9PXMx95C7zmgZaJF7kgQAYE+QeTHhiWXqRLPnZ6URX7HPUu0s5TvLzat11BwA16gZAfdUEK72hm+pfU+N6uux3oxIvJb1uz7bGADgH3+ebgAAsKaRbwbWzvds6o2eeo8mFBy7juDj+mKDI3rZtu0/T+GFf4fl9t+Hn6VSe6TqS412js0vbGtNuwGANQkyP+DKnMC/un//jXqBM0s7z1p52QAA6C+WIi5MF1d60WqqTOrz/Wepa5XSU4g17QYA1iVdxkOuzM08S1Bzlna2EmAGVpPL05/KlR9OG5uutlwsP3+sXbX/jv2dO26XliE10vhI+8LPc+8o2Nefez9Brg2ltnOc3396KaWkKwVua4LFZ9Sku7MvAMB7GMn8MHf11+QCE1hROEpu/3lqxFw47edzbHRdzci4sF37/+dG26Xqj8m1Lfw+NTowtR73/0+1J7Xua0Y3ltZBKlBEG+uRu+yPOTFX7tv744zrGQDg8xFkflTuYpx5CTADK4sFL/efH/1NCwOfqTqOjIxLHYdz05XqPHNcz43w/n2fGwl4tF2pXKulNhyZLzCOJ64lHDOOcX0AwBtIlzGAqx9lG8WqJ1fhtltxGQFKUukr7qrjyjRUZ6RSa1zZ3lTAOhUUKn0PnHN0f4/dyIv9nUs7lHtaJJYeJ/X5vi2x9qXK5toNAKxJkHkQLXnWZrTiMjlZBt5m1IBuyRNtLqURuWPepTbUtnHGbX4364geanMc1zyxceSpjqNPgByZt/0CANYnyDyw1U7GXHgBjO1M8Dg2Yi71dyyYGfs8Nl3u71j7Y6P9UiPzUqPtakb4pcrsy8UCMKmX9tWOYKwd3VhaB0YxAwAAZwgyAwCH9R7xVltHy8i4I/mOz4zwO7tOSnXmlr32u9Z2AefM+gQI59nuALyFF/8BAEuY7UJ+tvYC5zyRNodnOc4D8CaCzADA/8wYBNm2baoL+dna+/kIlEBPsx1jaeO4CcDbSJcBAPzLbI91z9LOn9naO1NfgNGlcr+zFtsXgDcSZAYAolwkow/ANVJPjdjf5hRuS9sRgDcSZAYA/sNoO2x7uFZs/5JKY06OlQAgyAwAZBht9x5G4sHz7HcAwKwEmQGALKPt3kFwCwAAaCXIzG1cvAKsY4Vj+i9QvsKyAAAAPOnP0w0AAHhKKh0ItHDDAgCAtxJkBgBex0vtAAAA+hFk5jZGigEAAADAegSZAYBXCUcxS5lBL/oRAABvJcgMAAAAAEAzQWYA4PWMZgYAAGj319MNAAC4yy+QLKAMAADQjyAzAPAa+1zMn89/8zMDAABwnHQZAAAAAAA0E2QGAAAAAKCZIDMAAAAAAM0EmQEAAAAAaObFfwAAAAXbtv3v798LQ8PP9v/e279gNFam9gWkqZeV/uq860WmtfO7u13hfEM17Yht03B7tyzP2/tPqd1P9RUA+jGSmds4YQAAYFa/c9n9OW342f7/+/9iAcbU9ym5MkfPs2vml5v21+6Sp87/a7ZDzH7ZYuXPLM/b+0+p3a4VAeZnJDNwu6tGiDzlzIXa02Zaz2+gL9FK3xnDSstCX+H5zqxmX4bcdoh9XhvAvdoq/QeAtQkyA7cKT5BjI0RGOJk/asaT/hnX8xvoS7TSd2Bdv/OnIyNWUzfwf/+O3eTflyu1IXfMSZWJfZ5LI5Fa5jtHwdYs59VtOGuE/tPS3lSbABiTIDO3cfedkUeIAEBvT+ZgXe2poRXVBuZazqH32zr8O9Yfwv5WCjTnyqWCj7FpU/NOBZH35e8Y3ZvbRqnlvMuM/aem3WHfqOlzAIxBkBl43AojRLhO7MKt9Jm+Qi19hZ7CAEgsCBZ+lgqUlcrUBgJ//95zg3cMNcefo0G1VF/qpSVYGQaaj05b28+vUBvIfuK3ZMb+8/nEb7jFvt//2/EKYA6CzMCjRh4hAvR3xejKUkCtpU54WusoTU8Nza00+j3275obG73acqbcmbbspy8FQmvnseLN6Rn7T009rgcA5iDIDDxq5BEiPdXmOtw7M3JnpccJBUf+7chFW+5R5lIdV1x8XzG6Mper88jjuyvrdfw5Wuat63tUnhp6Vu0xKHaD4Gg9NaPja9SWbekzR85lep4nhk8IhHW0/lbckbZjtf5zZn0DMCZBZoCL1QS7akZi5j4/WmZlK1+sHLkYy/Whlv54dr1eNbrybB2rX+D2Ov60lll53T6hNRjsqaF+Ysec2L5RW6bnTbywzn2QNmzD/vtwmVJtai2Xa0uqztT0+2lqbpzU3sDPtT237Y4+gfPm/hObR66vxNoQfg/AWASZgduMPELkSi0jT3LlSkEAI3/XdnZf6NkfezC68lq9trf1P4bW7dB7NOjb5dbT1ftTLrCb+ndsmtKI16Pzry1X05bws5b1ddXvZOt6a62/tczRae/oP0f6RE0bABiPIDNwq6tHiKxg5oD6VVL95ugIpdmFI3tSYiN/RnT16EpB6uPelo5nBfo5b+MYBABjEmQGbnf1CBFYXW5U4kwX31ePrpxlPUDMmRysb3xqiPW9ceABAMxEkBngRi7g25VyOVqvx/vXbKNWjdg85+ptOcPo+Sc8kYPVU0OsSP8EgLEJMgPcZKRgHevKvUCn5vOjZWr1GF1p/2l31/GnNqXL2zyRg/XtTw3NfMNjxe3Rg206L9sO4B0EmQFuEHtTdqkc/2Wk5N9S/SSX1zj1+ZkyR10xujI2wvPoqM/V9Tz+zDb6nXebsR/6jcuzTedl2wGsT5CZ28x4YgE9pB6F/n12JGCTCp69KcD2hhF4MbUvyctNvw/c5vpjrsxZvUdX1gTb36zn8adURsoFAAB4L0FmgIudDartP0vVVVOGubU8bh/rFzX16EPr6Hn8KZV5W79xgwMAAP4hyAx01TJ6NjbCzoX6u7SOgDzbd4y8nF+PvtNSh74zv6eOOzAa+8K8bLt53bXtYk/ChZ+lnlyLpTSrmW+prHMoWJcgM49Y9TH+t2t5ZDpWdts2feSlcikhUmWP9h359dak79Dqjr7DmHI56X9Kx4Qjx4xYqqPSPO60yr5QsxxHtt3Ty1NjpW33tncDXL3tftdm4dNt+89iZX5158rk3hGSK5sLbANzE2TmEakfMtYQ3iUv3eWOPY49ysluLSdK/eX6T0vfmWUbzdLOkek7tOrddxhXan+pDaKU9rdYPbnvRzPrvlAbgDxSx+jbKjTztrurzKhG23au2YGjBJl5zNERr8wn9UhWrExs2llOEvXfa+VOqmPCvjNLP/p89KXe9B1ane07zKt2Xypt8zMjoEcy475QWr9ntt1MZtt2NfPvVWZ0s227M1I35FbZD+FtBJl5VCwImSpTKme6Maf7Tfub5uiF1awnTPR35UV5736m345lpr7DWPxm/eOuZbtjPr/teucy7c95SwMtRuxHs+wL4Xo+q2c9T5ll241qpm13h5b0Hqmy++NhOGp6xGUHygSZGcKRUSNX1m+6c9PFTsLO3o12cvEOV44oOnoz6ywnxfdaqe9wryu266r94a7jWs/51KbDeEIpkHJ3+2bZF44Ojji7rXsGF5+40TnrthvNTNvuDkfaVjqPSqX+AOYlyAxcoja43Jrr8EybZjT7SVfLyXLvvlMTMHzayG0rGemCSN+Zy8p9h7G0jOi8on+O1OdT7Av9R0Xfxbab16zb7sjo5lI9M5xzAWmCzEBXR0Yu/wKnd+bimuki4afXidtTWtKr1JRp7TtnUr/c4Q3b+ApHnojRd8Yxynoc9TeL/sI+lwvavG2b3nEcXcWI52aOY3VG23Yj73e1x8FSmR5PFgBzEGQGumkdrfo7YTpbF/N6qu/oZ/PTd2jlN+t9wu1UE2DukXJh9P6x4r5w9XofZTlX3HZXG2U579x2sSciY4Hq2jI1I67DsrE2xI61+zIzHD+BfxNkBh7n5IFW+g6tZn0Mmufl+ov+NK8wwJF6z0T4KHdsVGHpiYjRRlK2Gq3tufV6ZNuVAm2jLXeLEZehZp/qVWZmrctQ+6RWj/mmytZ8vsI2gjcTZAYAAF4nFtioDcTUBlFi5QRRrtFr250NxtHmTACyZd8EoD9BZoBPXX622kfTSiMleo5gurPdYX3hiJFc3fRzZH3XvCDmrr7K/XodH448lpvLDbnKKLLP5135SwEAoIYgM/B6NY/TpV6yEavr7Lxq3dnu2nmuFEQa0ZH1m9vWNdvMtpxbr+ND7TEkNY+a6QAAgPkJMgOv1zMPWSyXX0s9tfPqUeZX7miA/Ej99HM2+HtkWoHmefU6Phy5qfGWvuKlRPNwc2M9tum8bDuA9QkyAxw0a1Chx6jptzwKP6ral9WlXl50xbxYQ+3b4nP7fur40KM/wlGOW+uxTedl2wG8w5+nGwDAHH6BoliwSPDoXrmAXe+gsOAgNVLHh9VuUqRSigAAwNsJMgPs3BkQ6TmvO9pdetu6YOTzjvaD1QKAxD11fNC/AADgPaTLAPh/Asxj2QesfwHsfQqH3+et9aaC4rOvy9gocwHA93p6O9f2RwAAYG5GMgN8PtEAZqnc1fPqWddsgZ39o/exYPDZ3NK/6ff/n2k0dmp77pcjXMbU9C0vfGQOPY8PLf2gtj/OorQOAQDgzYxkBl7vFxxI5do8EnzZ17WfLnzxVY+AxJ3tDoOvqcBVjwBSrO09gr+zB0tj63//Xe32ruk3uXmtZtXl63l8KJV5W58BAAD+S5AZeL1SruFS2f1nqbquGMV3Z7tr6rhabl6lAFcYPJ0xCHZke8c+r+mDK4w25W89jw81ZWr6zOz9quXmDgAAvIUgMwDDqx3FW5sSIDZiO1U/AAAAkCcnMwDDqx1h2zLa9/fdPm8s7yGXLgAAwHlGMgOvMntAafb232Xmkcm2Ma30HQAA4CmCzMBrzBZsDM3e/lq/3Mkty7t/EdmMZm03z9N3AACAJwkyAzCc/Uv69p/9/L6rfaFfWF+Yw9kLvAAAAKCdIDMAQzqSX7kmQBwrI7AMAAAA53nxHwAAAAAAzQSZAQAAAABoJsgMAAAAAEAzQWYAAAAAAJoJMgMAAAAA0EyQGQAAAACAZoLMAMBrfb/fp5sAAAAwvb+ebgAAAEBP27Y93YRmbn4BADMSZAYAXqMUeBLcgXXMuD/PHBwHAN5NkBkAeJVU4Elwh7O+3+9n27Ypg5sAAHCGnMwAwGv8goAAAAD0YyQzAPB6Rp/Si9HMzOZ34+1on43dsNPvAeC9BJkBgFcRBORq+ti49oHR3PaJbb8z07aUuVvt8u3L7stt21a93sLPUk+YhPXnvk+1saau0bYFAMxIkBkAeLURgz3MT6B5POH2SG2fWDDzzLQtZZ6WG92c+u7X58N1E9sXws9S+0upTG47pILKpfkAAG3kZAYAgAvsg248rzaIGCt3ZtrWukaQ6r+pZei9bL3y6O9HUKe2r/0UAM4xkhkAeJ19QGGmgA/ziaUHmNFd7b9zPq37/tWjXkfsK7ON9PUkAQDcT5AZAAAuNnOw665gXc/55AK1Z4K4dwSA7+4ruWUasd/W5o52MxEA7iXIDAC8ksej4Z1KqROumnYmrS8uHC0I/5btBQAjEGQGAF5L0AHgb0fyTsde8PfkqOHa0c0AwHUEmQEAAF6qJSibeqll7wBv7QjksEzpBX+15QGAeoLMAEATqSbGIkACebmA6D7I+CsX+6xl2toyszmatqK0Dvf/L5WpmXdqdHOpLQBAG0FmAKCaR5LHZdtAXuklcblyZ6atLbO62nV4pkxtWbmaAaA/QWYAoIqL8bGlRk0CEBeOanbcBIB2gswAvNKVqR6uTiNx90Xwky9zos0+cPLm7Xb1vnhl/Ue325uWFXrS/wCgD0FmAF5rxgvLp/Igz7iu3i6Wd/SNZuy7rdvtTcv6dN0AAPybIDMAkCTtwtx+gWbbkLfR5wEA7vXn6QYAAGMSnFyDEc0AAMDVBJkBAAAAAGgmXQYARJTeNl/7NvrSaODZ32ofGyFbWo7aF9KdfXFdbN2v9jI8o83Pqdn/euzDo+zndy1vWFYfBQBYnyAzAARqgiz771PlSykKaut5Qm1bYjl/S9PWpm84muYhnG+sDauljhi1/8ygZn312IdH2c/vWt4j8wMAYB3SZQBARC7YUhs4EWCBsZWCqqV9uPZGzCjuWN7ffEZabgAArifIDACB7/dbPeL1TDBlP49VgzLbtv3vv5rvU+XDz2L/Dv+fK1/6vNS+3Dxqyuzbmvou9XeurtSyrDaCu4cj+3mN0ffhu5b393lp3wIAYC2CzACQUArI9AigxNJNzGgfXP0ty+/vXHDrVzb1/1jZfb1hztfY9LHyuc9j34dtyM3j912unbFtXprPPniXKjN7P3pCj8DrTMHUO5a3tG8BALAeOZkBoFEuYFhrHzicOUDYq+01OW1/n7WIBZpr2tOyfLkAW2t9jKn2WDD7fv5TWt4VlhEAgGMEmQHgIfsAzQqB5lalZY9932s9lV5Q+Pl8oiOHU23Iy83OAAAgAElEQVQMpwvr4L3eun8DAPAO0mUAQIKg0DhyKS16yNVd0wfOjHjmWXfs5yPdcHBcAwDgCtvn8/k60QTgbXIvrfpJpW0Ig0Sx3Ly5umrKHG13b7XzKbU/9n3NeomV2wd9YwHg2Pexf6fqPLJssT5QWtbY/GNK07Qsy6/et53zndnPc+WOHAtyuciPtrt1mjuXtzS/XLvf2EcBAFawbZsgMwDvNGswY7Qg8+zz7CUWIB9tWUZs09VmXebeQeaRCTIDAMxv2zbpMgCA5wkuAQAAzMuL/wCAJj3SMxzJe9yrXbV1HJk+lS4DAADgDQSZAXitp1/ANbtUvtn99zV19LAPCpfaVaOlXQLLY3rTfv6mZQUAYCyCzAC80lUBQWkfYBxX7ouj7etvWlYAAMYjyAwAnBamqEj9e/9Z7PPcv8PPw7pjgbDYC/lq21BqOwAAAH/z4j8A4JRfIDcWoA2/35fZf/6zT3kR/n8f9I3NKxVgjs2vpg2p7wEAAPg3QWYA4JSzL9jL1REbnVw7v1i5bdv+Mzq6pg1H5gsAAPA20mUAAI9IpdYI02FcMc9SG2q/BwAAwEhmAOAhTwZu9+kycm1YJbjsxW0AAMCVjGQGAP6jdjRx7GV9n89/X8ZXevFfbARx6qV94Uv/Urmac9/l2hAGoFcJNAMAAFxFkBkAOCUWfK3Jo3w0aJurM/X3ke9a2wUAAPB20mUAAMOR3gEAAGAegswAQFSY5uIO27YJMHdmfQIAAFcTZAYAku4ONH+/XwHRjgSYAQCAOwgyAwBFd49o5jwBZgAA4C6CzABA1m90sUDzPASYAQCAO/31dAMAgDmkAs2Cmc8Lt4ttAgAA3EmQGQCoFgteGuH8PEFlAADgSYLMAMApApwAAADvJiczAAAAAADNBJkBAAAAAGgmyAwAAAAAQDNBZgAAAAAAmgkyAwAAAADQTJAZAAAAAIBmgswAAAAAADQTZAYAAAAAoJkgMwAAAAAAzQSZAQAAAABoJsgMAAAAAEAzQWYAAAAAAJoJMgMAAAAA0OyvpxsAsG3b//7+fr+fbds+3++3WD5XBuBN9sfR2TiWAwDA/ASZgUeFAeWaQMkvEA3AP2YM1jqWAwDAGqTLAB4TG7E8Y5AEAAAA4M2MZAYusU9pUUp/EQrLSo8BlFyRdqfmSQvHpfeIbf+w3+U+j/XRmLN9TgoqAACeIMgMdLe/oD36KHTu4vhosBp4hyvS7qSCe7F5OS4RivWV8LNUALhUJtfnpKACAOApgszA5Y6OYo5dYAPEpNLunD1urHDsSY2yTZVJlasp8yuXehIlNx3/1vIE0Odz3b4AAAA1BJmB27QEG86Migbe6+1pd2pGv9aMeq0dGVs77czrvzbFxWjevi8AAHAPQeYBCaTNycVaXm6ElXUH9HR12p0ZRufWtKtXmV855y/Xae1zUlABAHAXQeZBzHDBSp5t+I99sKEUeIh9H8th+RP+/fZ1DfzX1Wl3Vjzu1BxPHXPLv1lXzrd1OimoAAC4gyDzAFy0rWGlR4J7CAPFtWVbvgfIKaXdcZOQGUlBBQDASASZHyQn3rrCkbwAXKNH2p3Vj9NufPZ19W987faSggoAgJEIMj/MhcC6PJLKqmbu1465a7oi7c6vTGzk50yBvJnauppSv9z3p5oytYFnKaj+5rcKAOBegswPWe1EnjijiljVjH165oADZb3T7sTKz9bva1/yJh/zdXLrrOeLF49M86btOOOy+q0CAGb15+kGvJELtXcxohmAu+1HwIa/QTW/SUfLxEbl/n7/fv+tdO7z/X6XWh4AADjLSGYAgMUcGUFbM2q7VCY1P4FYAAB4B0HmScRGBuUu3N7y0rmW5QynWW101ZNa+11sxJxtAtR46rjzlt/Zlek78DfnbwBAD4LMN2sJaIbT1DzC2pqiYcSAa65NLcsZTjPa8s5uv35r1m2s7IqPVr9Fzb6VeylVWK61D/E+R47rrccdqY/WpO+8x9FtnXspaFjH0d+/EX+zrtoXYvXGBtDElK6Batu5n8/RgTqjbzcAGIUg8+BiJ0Jy/DK61AVEKBUc3OfxdDI/j9gNsdiFZs1Ns9pjnD5CTO7GQ8txZ5bf3FnaObK39p03OPJ7kfttiv3Otf7+jfz71XNfiK2j8LNUALhU5shLTVsG6oQvUAUA0gSZJ5W6iCmNnMjdld+/tKcUJMyNSCidjIb1x+oN64y1qWYdHA1yptZJqd0lNSMnVpTbtrEy4edO5udS079r94Ga7f/GfYpjzh53ZjoG2Rf6elPfeRO/G8c9ff7Weg59xUAdfQcA8gSZJ5R77Ks0AiA24uJIADg1bakN4ciG2DxjdeTaVPq7ZqRDKbhe0+4a+3mUHB1xMdt0Ry8UXKiv68zFfmyfrJ3uDvrtWK4MLNnWa9N3/jH78bN2oED4+/KEEfvGKgH6IwN1YtcIAECaIPOEUo+Xlcrnvj9qHwTef1YSPiYXq7c0faxMrxO/2HKF9bfMq3UURutyPTVdbNscDQL2ahPXGeXit+Xpgjv6k4vRe/X+fYtNf+U8eI6+U++u41rP+aTWfe6cbJTj991tmK2flp5UrJ2udpDMiOsAAEYkyLyAVHqL2u+Pio323f+/R90pvZclNu+zQVGOnfznLvSY1x0XZfZRUnofd3r87sx8THt6VOdZR44VI/Yd7lHzu5Ub7NA6UGJUI5+/nRm4cGSgDgBwjCDz4O64g96SvmCfyuJsfT3a1ENpuahzZNuF6Uj2dfy+Zz5G/fCEO447rWmCjrZxJK0jBkdRu51qn4R4qu9wj3DbpEa3xr6rebLm6NM3T7h6X7hKy7HqysErAPBGgswTiAU9w5Pa/ffh37Hv95/FcpPFgq25k8hcffvyqcfSWtsUW77U6ITwJDK2zsL517a7ZOSLiZ5alnF/oXK2Lp5Xu3+8ZZ/gek8dd/Tf+ek775T6/Umdex6po+a3bcTfv5HP31rTYUl1AQD32z6fz9eP772c8LyPbc5Kjjwimwo4x+pIjShKTXd01NJd+6H9nZhZ+8X+Zu7M7Z+t7tHMePys/b2oCRjXDIaIfV4zbW6+q8kFpEspZ8IyR0Yrp+rLzTfXDgDgv7ZtM5IZgD5qHxVPlY09dtxSBgD2jvw+xT7fPyXXWr/frLbtcLTM0WlsFwDoR5AZAOABNaPyah5Fr31cPfUEQWm6lLvbvy/bmqoAAAC4hiDzA2Z+7JTjbGsAQkdTyPz+XVNPan4tbRil/aX2eWkXwL0cd8fnGhS4myDzQwSa38E2ZlUuLOCcXo+G1/7GhC/DPTJt63x7tt/vKS38VkFfZ55+4X62F3A3QeaHuWhal23LqvRruF/Nb8rIvztn2l/z0rVYEJ13G3VfgFmN/BtDXOvTSgCtBJkfFL6xmnXYpgDQz/53NfU3AP3lcuEzj9zNWoBeBJkHkBp94+A/j56PIAPwLiMESs+04Y72e9EfwHMca9fgqR/gaoLMg6h52zrjcuIFQIsRAqWjB5hL8w///fT6BFiFY+p6vBsKuJIg88Ac+AFgXbVpH67Mx3wm9cTT7U/lZgbgPMfUdQk0A1f583QDAADe5jcCd9u26Gjc2ulry+znV9OG2rrvaP/vYvj3n4tiAAAYj5HMAAA3ywVKw+9iZY+WqanjiBHaf6RNAADAtYxkBgAAAD6fTzkFUuwJlpqnYsJy4dM1d76TqDS/p96P1GM9eLcT8BRBZgAAAKAo9+RJ7omSX+D6918YCL37aZTS/O5sz35d9JivJ3uAp0iXAQBwg9lHFs3efgD6OZIjP1Y2FmjmPl7+B1xBkBkA4GKzX8TN3n4A+uoRpMyl5Ajnk/v3fprYv0vtzE0ba09LO8PPw7pjbQw/C9uVa0Op7QBXkC4DAAAAOOTMaORcHucw/cb+//u0G/u6wjQc+yBrrp25acPv92Vi7ci1O9WeVKqRsFysnbk2pL4HuJIgMwAAAHCbmjzOP6mRyGHwORewLrWjRSwoHX4fSxNSI1Yu9dLFUhuOzBfgDOkyAAAAgMNio4R7pGg4ko4jln7iaqnUGlfmOk4FrFOB5NL3AL0ZyQwAAAA0iQU392karnrJ35MvDnwycLtPl5Frg+AycLft8/l8HXQAoA9v6oZ3eNO+fteyvmmdwshy+2LuJXil/TcMCudeYJert/QCvFAq33JqvkdeNBirM9bu3Av6Yn+XytW0PVwHufYBnLVtmyAzAPTkpB3e4U37uiAzvM8o++Mo7Thq9HaP3j5gPtu2SZcBAAAAjGXWQOis7QY4y4v/AAAAgCHMmkt41nYD9CLIDAAAAPzPLwfwEwHTWYO0s7TbSGvgKtJlAAAAAP8SvoiO+QkwA1cSZAYAAACiBJrXIMAMXE2QGQAAAPiP7/drRPMCBJiBO8jJDAAAACSlAs0Cl2MKt5XtBNxBkBkAAADIigUqjXAek6Ay8ARBZgAAAOAwwUwAfuRkBgAAAACgmSAzAAAAAADNBJkBAAAAAGgmyAwAAAAAQDNBZgAAAAAAmgkyAwAAAADQTJAZAAAAAIBmgswAAAAAADQTZAYAAAAAoJkgMwAAAAAAzQSZAQAAAABoJsgMAAAAAEAzQWYAAAAAAJoJMgMAAAAA0EyQGQAAAACAZoLMAAAAAAA0++vpBgAAwBW2bZu2/u/3e1ndAADQmyAzAADLmjFYe3VwHAAAepMuAwAAAACAZoLMAAAAAAA0E2QGAAAAAKCZIDMAAK9WkwO5VxkAAFiRIDMAAK8lwAwAAOcJMgMA8Frf7/e2MgAAsCpBZgAAAAAAmgkyAwAAAADQTJAZAAAAAIBmfz3dAAAAWN3+xYDyNwMAsBpBZgAAuJjAMgAAK5MuAwCA1/qNMN6PNA7/3asMAACsykhmAABeKzXCeP95rzIAALAqI5kBAAAAAGgmyAwAAAAAQDPpMgAAWJacyAAAcD1BZgAAlnRlPuRt2+RbBgCA/yddBgAAAAAAzQSZAQAAAABoJsgMAAAAAEAzQWYAAAAAAJoJMgMAAAAA0EyQGQAAAACAZoLMAAAAAAA0E2QGAAAAAKCZIDMAAAAAAM0EmQEAAAAAaCbIDAAAAABAM0FmAAAAAACaCTIDAAAAANBMkBkAAAAAgGaCzAAAAAAANBNkBgAAAACgmSAzAAAAAADNBJkBAAAAAGgmyAwAAAAAQDNBZgAAAAAAmv31dAOA9W3b9r+/v9/vZ9u2z/f7LZYPy5SmA9b11HEkLL9vx749bxdun9hnsXW3Lx9OE/u+Zt5+YwAA4H6CzMClagI0oVwwAnifp44jqYBnrD1vD07G1kv4WSoAXCqTW79+YwAAYAzSZQCXiQUGWgMxv7oEBuBdnjyOvD1wfJfWY7vfGAAAGIcgM3C72Cg2F/bAEY4jpOgbAABwP+kyBuRCaF1GxeVzZ9Y8cl6TbxNY2wjHkVgOYvppXb8j9A0AAHgjQeZBuFh9B9s5naOzhhswwOczxnHkrcfwu7Su3xH6BgAAvJEg8wCMmHkPL4r6r3CUWalM7jPgnXocR9wEHF/LNur5GxObXr8BAIC/CTI/6Hdh4qLknfajq1btAx47Bs666zjiOPWc2u0be8mf3xgAABjD9vl8vk7On+HCiM/nHf0gHP1VMzosxohDZvCGffoJTxxHYmUcf/Jy2ym1jVJljoxWTtWXm2+qHak2lOpZuT/cdVxz/AQAmNO2bYLMT3ESzZ7+AOuwP8O6agLlq7nzmOb4CQAwp23bPn+ebsQbOYEmdOTFRAAAAAAwEkFmAACoEBskcHTgwLZt09xYNjACAIBaXvw3qNjFxyon+Udedrf6i/EAgPXNElQGAIBWgsw3O/IG9bBs62iS0UahHEkNMUsaidHWMVxphn0yxX7KquyX99mfm5TaPut2cZMfAICjBJkBOGzGwMOswR6oZb8cx6zLJbgMAEArQeZJhRcB+3/vR9X+Po99tp8+9XnpYqO2HTV1hW1ItS82gihse6psrH2l5S4tR24dH7lIi80LAJhLbYB5xED0k+cgzoEAAOYmyDy4VAA0/PsXoNwHTvefx6bd/7smMB2e+B9pRyrIXapvLxUwTgV3c3/H2tWyHKV17IIJANaT+21P3cA/UgfPGTH4X0ufAgCeJMg8uNII4tryNfZB09J8fvNqaceVeZZrl7+1XG3bZ75AOaP1MduVX3QJXOup4460AvO7o++UbrDzt9Fuyo/Ullr6GADwNEHmSfU++U2leSiltuh58XTkRTpPqV3mUdt/h6PbMVZ2P4qcOaTS8KTKlMrVbvtUWf3nfWr6YFj26HFn9iBOr/20dl+exR19p/YG/hs5XgMArOHP0w3gnF4XKrW5l68UG0ndUsdIRmvPXcKUI7kUKb/y4fT77xnbft9NjfYPy+TqOjLfs3Wwpt7HnVx9s+i1n9buy7O64zdr1XV3lBvKAABrMZJ5ULF8wz+xkaKlPMph/uB9XeE896OYc8HnsK7w73De4cVXuGyxtoXLFZtnqp017Uutj9z6LC3nDCOy75LrX7Ey4eezB3XeoqafH0lRY7vTy9njzkp9sdd++pbftTN9Z6V+c6W39CX6O5ru6Kq0bG6SAMC/CTIPqnTCUrroCYOtpbpLuQR7tLPmEdQwKFnb1tb219ZXWo7ai9AaNRenrY/d3j1dzNETchfr6+lxUVa6efX0KGf9dixXBgJW3dY166zXeh15HbYso6DTmo6kVfmVLz0RUDvf2Gj5FfpZy6CMlpQ1v/OCmuuM0ryPXNsAwNsIMsNg7rqYvWK61OPXV82PZzwdEEpdGNZcMN7Rn4xsuleuP57dDjVpEEbZ1k/vl2c8tQ5n2K6M4WiAMte3WtNC9QiSjqo2eJ57wkD6FQB4npzMA5v5gvGo/ehDJ4nzC7djy4XYm/r/Sq7ed88EmHmP3sedUn2zsb+k+c0ipuf+4qZ7Xi4v+udz7unFI/Pcn8v+/h3+P/U3ALyVIPPAah/FW8FvWX8Xd285kV7RPrBcO6o0dmK//5453BW4yl34udB7t6uPOyv8Rt2xn4b74gz8ZtFLzzQyPdJtzOqKY0hsMMv+vHV//hAeE/bXKvv/7/8upewCgNVJlwF003LBsx/BfrYunhO7YCuVaxFOa2QzTx13ZuxfPffTUv7TGVzVdwSY3uuuAHNuutX0/D1vWaer/y4AQE+CzIPaj4oJ/w5H0sQ+i/07dnc99yKRo9OGba2tIzVNqZ5wXe3LMxfbbW65kcNHg1Wx41ptPXDE2/pTz/30TJnejgTVWgPBsfyvR8ozl1LfuPrmZqme3I2i2fpeS3A3t/5bzbbeAGBUgsyDigWX90Ha/WNdsZPNsEw47a9MOF3NtKmT2tb5xx5Pa2nLiqM3YAY1F8O5srFHTmvnMftISrhLz/20tkxvsbQUrfN0jKBFKQAcS6XS0td61TOj0rEqTHfx+fRLWRNbz29a9wBwliDzRGpOcFKB1jMXg7mAcm5UcaqOWJ6zWrmRI04AAWBNAj08rZRupldw8q1BziPXJUfTHaUGs+zr29cR+2xfVzhAJvwuNS8AWJ0g82KePpmpfYS014iD3vUBAGMRrOFpI6SFOhJUncVdTyK0pLhpffKqZn4AsCpB5kVdnTsxlTajVHeY/uKs3vU9yUU0M5l9f4MVrbhf+m1kBC0BxVRAsjX9k/0AABjd9vl8vk5a7lUbAI4JH9/KvWgvrCc36jdXLjev2CNkNXX0LBOWnZULaViDfRn6sC/xhFn73aztBgDWsG2bIPMTnAQSo1/AGuzL0Id9iSfM2u9mbTcAsIZt26TLAAAA+Fkx9QwAwNUEmR9QymfM++gPAPAPv4s8Rb8DAGjz5+kGvNUKL6qjDxfSAAAAAMxMkPlhAs3vJsAMAAAAwOwEmR/0/X6NaH4xAWYAiPP7CAAAc5GTeQCpQLMLrLWE29j2BQAAAGAFgsyDiAUcjXBei6AyAAAAACsSZB6YoCQA8EZSSgEAwFzkZAYAAAAAoJkgMwAAAAAAzQSZAQAAAABoJiczAADwWvuXbX+/33/lBE+9iHufMzxWJpVTPJzX2faVppHbHAC4iyAzAADwSmHANgwYp4K6+89iZVKB4NogcW37Un7zAQC4i3QZAADA68SCvbXB3zuCuGfaBwBwN0FmAACA/zd6IDcc2fwLdu//BgC4m3QZAAAAn7acyT2mbZ3HfkS1FBkAwJOMZAYAAPh8/pVnuWXa339XOdM+AIArGckMAABwgSOjm+8YCQ0AcBVBZgAAhiLAxh1+6SVa+lvtdLV1p17y19o+AIC7bZ/P5+vEBQD6EBAAmEuYxzh8sV5MqsyR0cqp+o60r1RvTZsAAM7atk2QGQB6EmQGRjLzi+AcSwEA5rBtm3QZAACMxc2avmZclzMHxwEA3ujP0w0AAAAAAGBegswAAAAAADSTLgMAAKDSL5XH0TQksRQgM6YyAQCIEWQGAIAX2gc9U8HOUn7smjpS9dROO6oj7Y8Fprdtk38cAFiGIDMAALxMTXCz9PK9sI5UnbF6aqedRW50c+q77/cr0AwALENOZgAAeKFSELkU+KwNjL4pgPoLGodS6+BN6wYAWJuRzAAAcEIpWDuiX3Cz1yjao/X8RvHu/x+rc1ZH18eRZQ1HgJturOncOADgrQSZAQCgQesL4O5UM1r5bKC5NRhcmveo6zW3vK1tNt06081wXACAKwgyAwDAAYJI/9Y6Kro0knkmNfmtVxutTdx+f9j/GwBWJyczAABU+gULBY7O2Qddf4HmGdX0hTDo+CMIubZf35i1bwPAUUYyAwAwlFGDbiuMuA2tuExXa1lfv2BjGHC07te3ymh9ACgRZAYAgBfJvaRsHwz7lQsDZPs0F3uxMql6wunfEIB7wzICAO+1fT6f71tPeMIT29QJ875MbNpUGQDex2glWNOs+7Z2wxj0aQBWtm3be0cyhznQYgHn8PvU6ItUGQAAyko5S51bAbNzHANgda8MMsdeslF6KcM+j5oTBACAvlLnVyO8NMv5HwAA5L0yyJxyxcVDaoR0+O/UW6dT0+XKAgDMJPViLMHdPkYI1AMAsDZB5g5SLy3ZB5Bjf6fqSZUPR1PX1gsAwDsJ0sNzpAIC4E0EmT///fE/+mNfKn92FE5u5PKRdgAAjCo1mhlgZiOnAgKAnv483YARhLmZr6i35iQiDCaH07voAgDewrkPMLvU06aObwCs6JVB5tqRwXuxwG/NNC3lf/+F8wYAAAAAGM32+Xy+b72LmkqTkQrq5gK/sXWYytWcm0dqnkdGQgPwHKOT4JyWG/tXs18DZ4THEMcUAFazbdu7czKnfthrfvDPlikFpfefhSObAQAAmI8AMwCrenWQeUStI54BAFaQymEKAACMS5B5ILGLKne5AYC3cf4DrGR/nef4BsCqBJkH46QDAAAAAJiJIDMAwIOkhriWG/jACKQCAmB1gswAADfbBxoEQa9lXVMS9pH9i9lSQcF9X4qVSfW1lv6Ya1+uvP4+HtsEgJUJMgMA3KgUIKKvMBho3bMX9onY+1Fi/Wb/WaxMqq/VBImPtC/GiFkA4AmCzAAANzC68HlevsVeLNhbG6A9GixucaZ9K3rrcq/EcRdgbYLMAAA3cYH9vDcH6agz+n4aG1Ud+3wF0t2sxfYEWJsgMwDAxaRpGMsdo1CZ05kg2B0BtFL+6JX69GrLg/RFAKsTZAYAuJAL6TEJNBNzpl/c0ZfC9q04Mn/lkdn8Q/oigPUIMgMAAFzgyOjmlpHQ4UjmVQg6vsOKN0kA3kyQGQDgQeEFds/gypWjxIxAY3ZnRi3XTtcSLO7Rvlm9bXl5Zz8HWJUgMwDARUoXzuH3+4Bzj4vuK0eJGYHGCmL9OLZP1papHa1ce3Op1L7w+97HkDvN1l76EWgGWIMgMwDAIFxgw/1y+13P0cpHy9ZO47gBAIzgz9MNAAB4q9Ro4Nhox23bkv/e/z8sF9YZU1N3qmyuvrBduXmlyuaWK/Z5Tft+jMaGud2x/x45ptzpSLtyvwsjLhsAczKSGQDgQftA529EYvjocOzvX5nfv3MvAIuVCb+rqbvmJWOxMuEyxtILhN+n2pxrS2qdvdnMASTb7z1G3l9bbkbdsTxH2pUq2+tG28jbD4D7CDIDADysFBjNBQJS5UtlWuuumW4frK51pM25+cwcVL3KjMEf25GS3M0zAOB+gswAAIOrGUE8St2xkclXSM1HsAn4fP59PIsd42o+S71YMXZjq/RkRThdrK2p+efmV1Nf7fc17eixvDFuGADMT05mAICHXDVa88lRoK3B5ZbH0XPzMRIW3iH2VEXqKYfcZ6kAaiqdUOqz8IZXrEyqran55+ZXU1/N97XtOLu8AKzLSGYAgAfFRtHtv0sFA3JljuQqrql7/3cqmBNbptJ8atocTpcb0RerD3rreSNl1X56136YC2Lm0vbUtis8hsW+rwmk5sr0TlnUmqu5ph09lheAdQkyAwA8pBRAqC1bO02qjlLdpUBLbV01wZ7agFDrsvCP3A2OfZmax/JzdaTqqZ12VEfan0qzsHJ6gCtv+qT6U2xU7RXzj82zFEg+W0fvNrVM12N5AViXdBkAAPAyYZqAVJkjdeQCU63TzuIXME599/mkb6jMvuw5++2bW0e9jZpOZ+VtHfO25QV4OyOZAQAW0zJ6L5eLlDWVtnEp+Hsk5cBbgk2lgHLoLesml+bmqNyL5mKf5dLppNLx1KbtSaUBSk1bk3LjbMqimvpSdRxJy9S6vACsa/t8Pl8HfwDoQ2COvSv7Q00ag5acsW/rvzXL3LouR3Gmn9Que0s9+8BWLpXGrGpv2BxZ1liwdsTpwmn3UkHdtx17+C/9AGBe27YZyQwAAL2MNoKvFBhMBXl7zqN13qOsw9AVuWhbprtzXkenS6VIOTN/AGBscjIDADxkn6M09ZhyWG7/ffhZKrCTqi+XQzZW936+Ne1+k986yeU4XlVrXuXUo/szKm33I/mqV/1QmsAAACAASURBVLI/doy+b7TkjE4dmwHgjQSZAQAeEsu1GQbecnkuc7kwU5/vP0sF+MJH5MPgUE2732SGANpo9iOYZ+03pRcn7st9PvGbR/vvVxMea0bQexR6be5tAHgD6TIAAB4WC+Du1aY8yNV7RiqIWmr3G8yeQ3T29j+hNRgZGym76rpfdbkAgDRBZgCAwR15MV3vEaFhvYJH84u9eG3/XbjNw0B0atR6rEyqnnD6N/SrNyzjHfbHorCfxV5UmOuHqeNa7PNSf03Nb9/WmnYDwKwEmQEAJvFEMCKVimMFPV54N2NwKNfmmtHpYbqWs/XAEakUPfvgbSyImwvulv5O3WiJtStWR227AWBmgswAABcpBQ9SAYlYgONXXzh9LhdzbORd6vPci/xqRwQamQfcRZohABiLIDMAwENqgw+xQETNC6eOjCA9EuwQNBFIh9FJMwQA9xJkBgCAha2W5gSOkGZoDm7cAcxv+3w+XwdzAOjDRRIx+sV4jmyTWFnbFPqq3adKL9SL/R1OmxrBnHshZS7NUE7tiwDD+b2NYyrA3LZtE2QGgJ5cJJGib4zj6LYQZIbr2afezfYHmNu2bZ8/TzcCAOAtPDb9PIEMAADoT5AZAOAG8nM+T4AZxuX4+F6OzQBr8OI/AIAbpQIpLrD7i+VbBcb1Oz7aV9/D9gZYhyAzAMDNYhfURvD1J3ABcxJ4fAfbGWAtgswAAANwoQ3wz7FQAHJtti/AegSZAQAAGIrUQmuRvghgfYLMAAAADEdqoXUIKgOsT5AZAACAKQhWAsCY/jzdAAAAAAAA5iXIDAAAAABAM+kyAACA5e1z+f5eKvdLvZDK87tPzXDkJXQ19ZXad/T7WvvlBgDoRZAZFnLXxcm+vlEuUn7Ltn8Tec2FXG37R1pWAOCY8Hc8DAKHQefYdLEyqfODmvpS05Q4HwEARiRdBiyk9qLjyQDzVW8E37elpl1H21574QcAjCV2znLknKnn739NfbEyvW52/+pxTgMA9CbIDAu68uIEAGAFK5wXbdv2r3O+/b8FkgGAOwkyw8u1XJykHv/M1ROrt/RZWFeq/trly01Tsx6M/AGANcTOLVqmvSpQvT/nSM3n93ksVVhpxLJzGgCgNzmZYVH7XICli5P937/ypWlr69m3Jyybm1fqs9T8Sush/PvoegAA1lF7jpOadgSlIHKK4PI72M6MYpRjJnA9QWZ4sdaLk5jUG9drLuDCoHOpXGp+rXquBwDgfVpernz2hcyxG/G15XOfMa/eL/mGHvRLeA9BZnixoxcnOb1fJljzUpxeeq4HAGAsZ0Yt1053JLC8v7leqlMQmFr6CqMKBwrpp7AuQWZY2BMXJ6WUF73qzn0GALAXe2op9oRUbZmaVGKl+nLTpNKc7b8Plyn8O3YDvZSGjPmE+bhhZLEc8sA6ts/n87VzwxpKOZBT36fkTgLCC5LYC2didaTyI6fak2pDan6xZTiynKU6chd9M3L878/FOqxn5pucfqNgbbMci2BPv4X1bNsmyAy0eeOJQc0LFGcya7tHZ73CemYPMs/QztCs7YY72U+Ymf4La9m27fPn6UYAcyqN/l2NkyAAAEbh3JTZve16Et5AkBlo9qYT2zctKwAAAMARXvwHPC52B1tQFwAYUetLq5zvUNJzdHLpfSUr8SK5spZ1FHsHjnUM5BjJDDxqf/Ly+2//+ay2bfvff6Xvc2VK86id7+zrE4B+cr8JLb89qe9yv0m5379ZHFmOVc936OcXwKvpUzXBvt/3YZ/r1daRCHz+reZF5keE01jPQImRzMBjUnfU9yfYM57MhO2u+XesjtI8auc72oUAAM+5M8Cc+k3K/SbOKjdKcNXzHa4R3oDo2Tf0MwCuZCQz8KjUye7MJ8G1I0uurqOlLABry/0mnPntqR3xtvpvUmoU6lvXB+1+o497jfzfT7+vL6w/nFfs+1R9NU8tlJYlVz5Vf01dYZ0t86xpy9l1cKbNufbmps21Pze/VL/JtTtkQAysxUhmYGirn3Q8PXpppvXrQhyY3UzH3J5af+tmXl9Hl7l2WUtPQpluven2QbiWfSl10yMcRb8fOR2bX/h9Kk9v7KmFVH3hssS+D9uaq7+0nLFlODLPmracXQdn2xyru/R3qv2xdsXqqG03sD5BZmBoM5yQzHwRPMP6/dmfrALM5Mnj19O/UWfmP+rxPrdMrW3ukS/VdHNPlxpxemYe+2lTweaj9RyxD4DuP8vNIxcwbpkunDYXPK2d59EbSEfWQWweuTQ8uenPbvOc2HKF9Y96DAeuI8gMPCp1Z/vpi+Je7rxzv/rjZrEREwAjc7z697E7N2pxdqXlWP18h76uOHbcva+lztty7agZndzblfNsWQdH6055YrkA5GQGHpM68VnlhOWJi+f9iILZ11/K/pFAgFGlRnnxt1UCzDXbePXzHfrZpxsYrV8cPe8q9e83nMfdsQ6eWI+OXUCKkczAo/b5u8LPZ1bKt5b7vOe8VybHGzAqx6a8mt/IkbWmtljxfId+eveFWP7c3HfhDfxYbt2wjtiN/1haiNg8Yssba0M4v1jbYmVSy1mqJzfP2racWQdH21y7XXLtTH2+b0usfamyuXYDa9s+n8/Xzg7QLnVCu1d7slVzolo6EUxdSKTqmtmIyzBim4BzjqZ6GOk4kPuNOhIkyf32xL5LBVNrc4SOtA5hNPYPVqEvwzq2bRNkBjhr1pOjWdsdGm05RmsPcN6RIPNox4DR2lNr1nbDXewjrEA/hnVs2yYnMwAAAAAA7QSZAZialwACozAiCwCAt/LiP4AOBDkBGJXfKFiPFyAzO/0X1iPIDHCSkyMARuU3CtYl0Mys9FtYk3QZAAAAMClPKzATAWZYlyAzAAAATOj7/Xo/BdMQYIa1SZcBAAAAE0sFmgX0eFLYJ/VHWJsgMwAAAEwuFsAzwpknCSrDuwgyAwAAwIIE+QC4i5zMAAAAAAA0E2QGAAAAAKCZIDMAAAAAAM0EmQEAAAAAaCbIDAAAAABAs7+ebgDA7LZte7oJzbxxHAAAADhLkBmggxmDtTMHx2Hff2P7X+n71nnu64rtQ08dC2ben2c8frYK++W+T6W2YWufe2IfYW2OMwBAjiDzgGY+gXsrJ64A9/oF6GrK9ZAK7sUCz0/9Jsz4W/Smc57STYpYfwqnO9Ln7t5H7nBnkD4271yw/sr1WLNsNdPE1sXRds/UX37edJwBgCcJMg/CaJK52X55RlPRW+yCUT96p1zQrWdgoXd9vEssQHkkCHzm5sVd+8jV7g7Sh3WkHF2PLduyZtlqpomtCwCAXrz4bwC/E77ff8xnv/2csP9Xbb/W/4Erbdv2r2P0/t+O3TxhtN+9UfeRVJC+xsrnZisvGwAwH0HmB/1O3Ee7wOCc3wm/k/7/il0Mrb4P/PpCrj/sy5TK1czvDXJ9ZuX+RNz+2JJ7pD28Gbh/zP5MsGa//+p/1Ko57tdMW9Pnnt5HrnLH/nZkv84F6X//3v9/X+bpIH7479G2NQAwPukyHuZidE0jXojNJnaB+/v3LIGcmkdyS4//lj4/WgbeKndcPns8GfV4VJNCJpZyoKXMr1zsGFea7q3O/J5dsS6v3EeucKZv1U7bmtoinDYM4MfKtM6vpCZl2b5dufaV5nPk2NA6bWp5ao9TAMB1BJkfMkuQjHYzBUPvlLqQ2ctdmJWmHUnt6LLaukpBZDc3IC08rpTK/ox+nEnpdZPrzI2wOwJo/ONsvz2yj4zg6iD90bpLN1meUtqmsTQkR9t95imsI9Omjim1xykA4FqCzA9wkfUeswRDRzPbaKpe9JVjYv3E+nuvnsfbFfpRr5tcZ26ErbAeeznTP4+kxLiqDW8QC9LHgpx7+3UZW7+t67rlhkGvm2MtNxtK5225es5Muy8HADxPkBkYzmyjqeBHAOc+Nfll99+HwYrw79Lj4bH5ldowk5plOLOcK6yjs0qB+Fi+3lyZmu2VK9t7H7nSE0H60sj/I+082vaWFBVvuMlw9Gk4AOBegszA7Va40Dnqbct7l31QxPp9l9j2Lo0grAnCtM6PNDcL/3G0j7WUyZW9ch+52t1B+lqpG1C536dUYD/Vppplq2lXbB3m2h1+P4I3nkMCwCwEmW/Wkt8tZsUTK4Gida00mqrFLO18o57HHduZUT3dN2c7ZjOuO4P0tdPmRkDXBPKvandte2Ofj7yflkYyAwDPEWQeXOwkqteIoNFOzmrzrjGf1UZTHVEbFB9tf5zJ0WPHyMeZkdtWov+OybEFxxVWERuVrY8AwDgEmSfkZGouToLfK/V46++zI/lPU6PBV80Pe1TN8l4VaOn9FMaM227mINbKet7keuNxZSUzbjvHFY5ynAKAZwkyTyYWUIrlcwuDHqnvUy9YS42cjs071c5U+dTIbCeFrObIY70to71ry7zdLMFl6KnnTa6aMqXzis/HvgKrqslLnbpJfmTa2hzWAMAzBJknEbtI/J1olQLPue9TI5xi+c5yJ4FhW8Pvw7bm6mderUG3VP/mPZ7uOy3HH32UkfW8yVVTpiXt0Uxql2+lZYZauX2hdJP86LRn83IDANcRZJ5ELhB75ISqNfjyCxTvP8vNo+WFhXIyryE2kj4nVja8ecJ7HBmhVNt3am5k6WvzeuoGhZHs83v65hbz0ndood8AsDpB5sncfUKRSo+Ra4fRyZRSsPykTrZjo/RHp6/3l7sYa+k7qxyXjgbic+svV8dsjyRfcYMiNw/WcUffGd2ZY0Vu+lLZ2VOq6Du0uKvfxNIlls6FSoOKas4ZasrX1O9mLsB8BJlf5uiJbCoHWmt9vEvNiWLuMcpZAjr2gWv16juz9Keco4GcmjpKaY+OzncEvW9QzNJ3ZmnnyHr3nRmcOVbkpi/NK1b/zN7Sd2bfTqO5qt+U9q8w6BybLlYmNc+a+mqmic0fgHkIMg/u98Oau+jN/Rj/vkudpKSCyLngYCkdQqwN4fxibYuVWUnNSVLrxdYs0/3KtzySDq3HhtX60Nlj5IrH15SzNyhm6jtv2q53WPnGaK3aPtW67Kv22ZX7zqrbbAQ9+03qaa7aa5Ge12K96wNgbILMg8v9IOdOOlo+q52u1K6j37/lpOPocraulyeny40evbtdzCV34XNHH5jtAr8mrcOZwMX+orD24nDkdXjlBe7Iy815q98YPXus6DWvHqOkR7N63+EaV/5ezXxOnRqZPfMyAaxIkBnoLjUqPlV29gvLmdoaGvnkvFff2QdmW+d1l9q+lAv+9rpAPTr66Kl1eOV2nanvcNwV23XE/nBktOOVbWiZ14jr8/N5T9+hryd/S46cm/ectkf94U3v2JOxAIxBkJlptNyxDqdxInK9o0GpWE65GUcnzNTWnxGD41f2nZqA4exaRs6lyh8dyTyS3je3Zug7I7etZKT+9YYbo59P32PFldPO5A19Z6a2hkbtg3f1mzO/51evu9JvbGvqDwDuJ8jMUHInPy0nFOE0o55grqL1xPUXLDxbF/O6s++UUrzMrjbPfU2A+fOZK59iTRvP3Nwave/MsI1Co6zHq/vOiHocK3rPazZuqs9hlOPM3uzHnJbrq17XZOFIZgDGIcgMPG7GCxbG0CsdwmxSAZrws5qg0ezBnqdubs28zvjbm2+M3nmsKM1rxmPQm/sO7e7qN2duDtdOdySwvL9pXapzxuMBAP8QZB7c/k517kQ/lhYiNV3s8/13+3pSn+fuoJ9tc6q9qXmU2l+a376tNe0GeELuGFdznNqnvwjrC8u84SmQFZeJe6zed44cK/bfrxA8vpr1QYszwelUPan9O1Wm5hyjVF9umvDpqbBceF22L+NYAzCO7fP5fB2U79PyIxgGP/d/5wKiRwLNqQuD1I96KQB7ps25v2OB4lz7c/XUrLPY+mvh5Gdtue1bE6irPSEv9aOjo6P0y/HMuk1mbfdKZt0Gs7Z7JrOu41nbvTdCWoOeZt0ms7YbAGaybZuRzLPYnxiFJ0mxO76psqXPY/Yj2/afleTaXFNHarl6nSTGlius3wkpZ9SM6so9URCWOzov4N163eQ6WubIU0bwRjXnA7Mp3XAv3SSvPa6cfaoHALiOIPMCYiNxe0mlrehxAndklOVdy3UFJ7zvVbPda/tG7mbSkXqAd+h1k6u1TOkpI1jdmx7nz52f1NwkT30eO/bknlwEAJ4lyHyzHqkX7rQf7VtzYXlmHncqLRc8ode+MNMxhv9yTKKHXje5zpRxHBqH4wpXKj1VWbpJ3uPJRef0APA8QebBxV6IUPPyg/3fsTv8pTpyIwdiuZHPtDk1siq2XKl2pj7ftyXWvlTZXLsBruIYw1NqfuP8Ds7JNrvfVQMz3m4/WMf6BIDxCDIPrjZfcOkkq2aUUaxMy+ikM23OTdvSpiMnn3IzcyUXQwAA5wgwA8C4/jzdgDfyONd7OAnm89EPgGfdeQzKvcDLcRBoUXoCEwAYg5HMD3EXfn22L59PfcqVN+djzr0pvub7s/PtlQ8SRiTADPcqvQTPvnBM6jzKtRQAjMdI5oe5C78mJ718Pv/O8x3u6zX7fi6X+JF6Rle7r/QOMP9yv+/r/n1mlBQrSL2XIVeutUztOyAAajl+AMBcjGR+kBfKrcn25Kc1d3nss9pc5DP3vdiopCsei7WP8gapG1O/z3q85C/cP1M3wQSHeJPUC61Xlnt5duy70vepF5rXvKj8DesbAEYlyDwAj2rPLdx2thtcb5/qIvx3TVqScHpYTc+bXKUyLS8JBtZx5vhw9MXdjjcAMC5B5kGU8pAyLie10M8+SFyT33Wf9uKXlqQ20Bz+/fv3vi0AAABAmSDzwGYPcHhcjTdxU+g+ufQZNceclhFSAAAAQJogM8BJApP3OvIiICOTeRM3u4CrOc4AACmCzAAMpZTu4mhd8Ab6OnA1xxkAIOfP0w0A4N32b4Sv+X6ff/n3eayO1AtVf+VjI6KN0AIAAIDjjGQG4FGlN8sfffN86fuW+gAAAIA0I5kBAAAAAGgmyAwAAAAAQDNBZgAAAAAAmsnJDAAAQNbML8f17gUAuJ4gM5dxMgcAAOuY8fx+5uA4AMxEugwAAAAAAJoJMgMAAAAA0EyQmct4NA0AAAAA1ifIDAAAQLPc4JLSwJMj027b9r//YmVT3wEA1/PiPwAAAJrcGWDev3hw/+/wOwDgfkYyAwAA0CQX3C0Ffo9MW6rLCGYAeJYgMwAAANMIRy5/v9/P9/sVaAaABwkyAwAAMIVcIFmgGQCeI8gMAADAFIxaBoAxCTIDAAAAANBMkBkAAOBBRub2EeZqBgDuI8gMAABAk19wfB8kDz8LA+i571Pfbdv2r/9+weTYZwDA/f56ugEAAABv9xvNPFugNNbe32epZcl9n/quVBcA8CxBZi7jhA8AAOCfEdlHr5FiaVRcZwEwIkFmAACAAcw6mpl6+6BxaTvHAtO1qUHC+YQpRmLC+eS+P9LmM+V6q1n22mlS0z21bABPE2QGAAAYxP4lgKMFqbycsK/cdk599+sfuUBz+F243VI3M/afxcqUgttHbpA89bLLmmVPTReWywWs7SvAGwkycxmjMAAA4LgwiDXCOfUIbVhVLqAckwtixq7BaoOeZ0bSz37tl1t2+cAB6ggyAwAADKg0YpK1XBmovTIg+mt3zU2RVJlUapCf2I2XVEqPIylJehjpZhDAkwSZAQAABiZ4Nb+jeX2vmveZFw/WpspIBctTqSZi06ZSdaSCyKVUH1epWW6AtxBkBgAAIGvm0dSjBv5qXo6Xy9d8ZD6tAdAjOZZb2vRzZJlKy3NnsFf+ZYB/CDIDAABQNGqwNme0AODRF+OlXuL35LY4Mrq5plzN9yW5F/odnceRaWpeBAjwFoLMAAAAcKHWUcS/QHNtXXe8vO+q0c21bUil1DjThjDdBgDHbZ/P5+sgyhXkpAIA4M1SIytnPEfW7rnkAtOpEbell+7Vzq92dPO+/JkX/8VyNx+Zf6nNufbk6qytF2AF27YZyQwAAAArKY12PjP9mfKpcrHPS59dmWP6yLQCyQB/+/N0AwAAAJhTbhRnKUftkWl/aSNyn8uJ+25vHbUOMAojmQEAADjszgBzLCVC6qV4vMsIL0MEwEhmAAAAGpxJyXA2ncORcqzt+/3qCwADEGTmMn7oAQCAs/YveUulRJAqAQCeJcgMAADA0GLpMQCAcQgyAwAAMLR9HmYAYDyCzFzGCSAAAHDWfgSzQDMAjEmQGQAAgGlJowEAz/vr6QYAALRKjWbrFWwIAxex+QlsjG+/3cK8rjV96Mh2v7pPwkhiL+ML01rEjqOp71PfhaOX7U8AMB5BZgBgWrEXQfV6jDoVWEwFTBhTqX+kXiYWezy/Zrtf2SdhNKl9IPVd6fua72rbAQDcS5AZuI3RXcAdeh1T5P2cXywQXLtdU8HnFn7nAABYnZzMwG32o1N+/wH0tA8ebtv2r0euY98JIr/Tnb8/+iQAAG9gJDPwKIFmoIdcaovw75p8vEfm5zg2lzPb7si0d/dJuIP+CQCkCDIDj4ldVIcX4Pvv9p8B7LUG6FqPKY5F8zqTBuPINHf3SbiavgkA5AgyA7czugu4SmsQxM0sWpX6jv4EAMAbCDIDtzO6CxjF70aW48uazoxarp2ud9/p9bJBAAC4kyAz8BgX0cBZsace9vZPRuzLhWl5ausuzY/xhH3g99nPfpvWlKnNxXxFnwQAgFEJMnMZF0n0JqgDhFpHml45HePJbbfeo5X1LQAA3kiQGbiN0V0AAAAA6xFkBm5jdNcaZn4Bo77EquyXpOgbAADcQZCZy0htAOuacd+eOdACNeyXpOgbAABcTZCZy5x5ozsAAMzMefCa9jdAwuud1M2R2ItEU9+n5lVT/mj9ANCTIDMAAAAUhDcOwoBuapDN/rNYmdL7SnL11UzjhgcAdxBk5lJGM79L6wv6jLgAWj113PFC0vnpO1zJ+e96Yts0fGl1Su9rItdYAIxIkJnLOQl6l/3Jds02j5Xdtk2fmUz46GipTKlcadvH5lfTBtZ1ZPu3HndmyxHba788WiY1ym/U/fLNfSfX7pplqu0LuT604u/9istE2mzbOjyO7f+t7wJwhiAzt3DS8i61Qb9UMPrXX/SZOdQ8kll6vLT0ea6u2jbwHrkbXS3HnVEDhDm99svWMrM+rv2mvpNrW6nduWN4rL+k+tDI66fVDP2cfs7cSLv6Jlzqhk/4t/NuAHr583QDeI/9CQzv8DtxzW37XD455lCzrWq3Z2252lHRvNvZ487Mv1m99sue+/dM3tB3ctuttE3/r717W5rVVNQAqqm8/yv3vljbxEkAAVFBx6hKZf7diijYh68Ra967z2xnJkK6b9rPs9yy7vbfFVLl176+AUApI5m51dEI15ovZNYbb70StV/ARv+STr2zX8Jjo3Fqts33XBn8vKVPlU5T02OZ2DqjunJ/Rt7vq7z5M4CAjh5aRjfXrqOvAnAVITOP6D161XpjrBdTMz/z1XWhj1G+9LdMw6M/vU+uP55t79R8sj230csI52VrHZ46hle1a+mPtnft9wh9o9Uo5xcsy7np/0rXqwmWz4yirqkTAJQSMgPd1d5EKTf3JXMZ4QvLCHXgWb1fd0rC5pHddU6cucpgFPpOPzP3A0jZgubwsc32XOkyJa85R+Xl1knNIb8vo6Y+AJAjZAa6qvmAmrrRyNnRzzxjhC8nI9SBZ9zxutM6rdCTnBNlSkcYnu07s/Sbs/S7d5q5//bsj2fnGb/6CqzaOdX3r0+ztrHXG4AxCJmBblo/CMc+1PqwOJfY3cqPluu5zZo68C5Pve7M0L96npdvPKee6DtvO4YxqX73xj70RTO24azB6RO0LwBnCJmBx834gZZ/pS7l3B6rCa9Sl2xufx/dNNQXDUq9/XWn53l5tEwqcM2dszN7y37EXm/DNj16LY69fof/rq0DAABzWpdl+flQB0CpWcOAWesNJWbt37PWeyazHuNZ611qxv2bsc7LMm+97zbrcZq13gBvs66rkcwAAAAwotiVAULVNq33fdEGAGWEzAAAADfaph15Q1BVMi1OLtyrmTP+aNqsXB2edDbcDPf1rr6TO66l7Z5q83DdkrbNbatGTX852wbhtlLTDO0d3Wi45jwb5dw4eg2IydVX8A9jEjIDUM3cxzAe5yUp+saY3hA0527Cm3ts/1yu7JJtldRhFGfDze3vO4Lmmhssp9q9tNxl+W8wmmrb3krCz9Y2OKp/6jVg/1hNH0/dJ+HKvlJadqxu4XM1rx2znfvwFUJmAKr48AbjcV6Som+Mbfag+exNREuCp7N1GFXJ6OajgO1KLfUKlykdbZrbz7vkAuWYozaI9f2aPn3mdWHm15S92V8f4YuEzAAAAA/ZB09vClP2o1GX5V371tOZ4zPCVQp3Tt3RMiK+53Z6uONY1YazpdNshMttf4fn+r4OYRl3SdVVcA3XEjIDAAA86GiO1lnlpli4ux6jazk+PY9nyzEa5bjWhqlnyjjjTOhau25pmBo7R2PzRseWC5c9+vsKqTA8VVcBM1xLyAwAADCAkcOPo0AxNT3AnXJz1T6pNdwsuXHeHY6Oa2twVzsP7xVap3xpaYMzoetVx+RoCo8zc2Lf0Za1o9uffi2AtxMyAwAA0GyE0YEj1KHGUV1TIy/vnn7kquP6ZMBcuo1R2iDlaHRzLECOTWlReiVFrxHULSO6W0ZyA/cTMgMAANBkhCkxRqhDiZbpMLaQ80w5ra46riVTNIShbo9tt44gbmmDM6OWS9druQFjyzQdvX8MqAmW91NvtBj59QDeaF2W5eekAwAAICUVNoX24Voq3Mo9f/Rc7rHctshLjdbdS02tUNO2pUrbcPT2zYXTJVM61ATER+dbTR1zNwMsGdWd608lryOx5VLr5KYzyb12AH2t6ypkBgAAIG/0MC9l1nrfbdbjNGu93067wPes67r89XQlI7gXzwAAIABJREFUAAAAAJifgBm+y5zMAAAAADQb5YaIwHOEzAAAAByqmVOX+WhfzhAuA0JmAAAAsgRI76Z9ATjLnMwAAAAAADQTMgMAAAAA0EzIDAAAAABAMyEzAAAAAADN3PhvQO7qOx83ygAAAADgq4TMg9gHywLL+YzWfmF91nX9p17bczX13K//tH39S/aldn9H2lcAAACAGZguYwBbqLX9x3z27ff0SPSwP4X1qe1jraHrVcdhX5eSetXWfYQ2BAAAAJiJkPlB67oaNflCW0j5RFAZ60/6FwAAAABXEjI/TAD4TqO169F0EqlQPBZah8vu/w7LCh9PPZarS2lgH6vH0XKpuhnNDAAAAFBOyPwQI5jfb5SgsiRErp2vODcf8r688P/b+rFyYnWJLZdSMo1Grv7OSQAAAIA2bvz3AGHWd4Q33Ru5DjVB89ltHIXGYdDcS267zkkAAACANkJmoEqPMHYfSNeMUL5zuwAAAACUETK/1D5AC0eZpqY56LG91jJrR/s+PTp4VGdGTp9pg3AajLNSc0GP2uYzB9ajHlMAAABgHuuyLD8hw33uCMrCbcQC4CvqcWcIOHLgGHqirmHomZp+Ije38n75XH+K3Swv9e/Yekd1SW0vVDJCuXSajq/86DFrvQEAAIBxrOtqJPPbxEKjUW5A14tg7Fju+MT6x5myUzfcO7oRX+tjZ+eW1ncAAAAA+hIyf0RulOp+maO/Y+ucLTM3UvUNgeAIN/87Y/b61/rSvgIAAAD08NfTFeB667r+819oC9Ni/9/Cttg0G9t/PcpMlc84vtQeX9pXAAAAgB6MZP6AmpGoqeXOBG+xOX1zQbKgeV6tN4DM/Vgxq5oR/7llcschdYPEsMy3XR0AAAAAjEXIzCXTIaTKjN0sruZ5xldyM8G91M3+Zp62IvXDSu7vWBlH2yjZ7rJcf9NPAAAA4NtMl/EyV93kr1eZR+FjyfMCsvHtp1NJTdWyLOU/Nsymx80H3cAQAAAAmIWRzC8UC5pjoxv3gW1s5HFsROrRzQCPytwvG1s39jzzOhpVG/t7//isIXMNP5wAAAAAsxMyv1QutKoJtErnZy4t8+x8zzOHcSWB6dEUCrOvty1f045fCJqfNNvxnfk1AAAAAN5KyMyyLNeMpjRC80+1x6L12D25Xm5u4bvrdadcUHvneZC6iiFXvxmO754rHQAAAGA8QuYPyIUyVwQ2o4VAwu77xaZUyS2b65sze6Lv7aeh2U9d81R9envTvgAAAMBbuPHfBxxNndE7qLmizDNGqssXbOFfST9I3eBvtB8qWuxD0NyND6/Yx9Rc6DMfz9BX5uwGAACAGQiZgW5afmDYB7Hbf/vHZ7S/iWUqQC9ZN7Z87vlte+EUJm8LmDeCZgAAABiD6TJeKDYna/jcPpyJjbYseWwrI1V+rD65+XtzdWrdVsk+8ry3tUXpjTdzN8JMlZF7/uyNNWcUe20AAAAA7mUk88vspypYlv8GTKmAK1wvfCwV2O4f3y8feyz1+FZmbP3WbZXuIwAAAABwjpCZ/ygNYVM3aztz+Xpq/dJtHU218IapGIA/mTYDAAAAnmW6jJeJjQK+e/uly8XqWVPn1Cjt1P4fPQ9nCDkBAACArxIyv0yPuUnvKOPs87FlY1NoxJa7e9Sj+WLfT/sCAAAAX7Yuy/ITkNzr6tAxdfO77e9wmXC5o5v25W6u13rjv9Qo45ptlexnrB5XEzLD9ZxnAAAA8Ix1XYXMT7gyDAnLHjV4maWePbx532AUzjMAAAB4xrqubvwHAAAAAEA7czI/YD9/8FVl7/8e0Sz1PMvoSgAAAADeTsj8kKuD5hnMUs9WAmYAAAAAvsB0GQ9L3ZiOuQmYAQAAAPgKIfODfr/ff6aNYH4CZgAAAAC+xHQZA0gFzYLKOYRtp90AAAAA+BIh8yBiwaQRznMQKgMAAADwZULmgb0lvDR9BAAAAAC8l5AZAAAAKDLzFbcGPwFcR8gMcJIP2vSiL7XbH7vtXgdbnbbnausYXonj/gnzKukfobNtf0WfBBjFjK9fM3/OApiBkBmgAx+06UVfatt+LhBM3WD3qMxQGBTGts14SvtH2I77x2rb/oo+CV8y8/nhPQGArxIyAwDTigV9PQI8IeA7nOkfqfD5ym0C/5oxrHWeA/BlQmbgdi4h5qzYl7iwX/FtuT6gr/BEu+uTAAC8mZAZuJVLiIGr5QK7krl4z5TP+M60X+u6V/dJgFmcnWaqZB59AJ4hZAZu88VLiEsCiVjQnlqu5EZTX/iQnes3b9//mpAr1R9q++Vsx7R0moPW/ZrtePCn1mkwtnWv3Ka+Bd925ka1obe+nqTmyO9JOwC0ETIDj3vrJcQlN4kq/ZBc8uH5zWE9/1MTjOX6Uku/nO38qzHz6wzP03/qeK+61tf74FtGydaEnLFl13Ud8r17q1Pvul21n7U/7IfLlbRDahrBkr44S6htOkT4DiEzl/NmQs6bLyEu6ful50fJiO+3jwrnf85+MevZL0dw5svqtt5M+0udHv2jZBt3b3M2gvj7ONbn3DFKtsZRe6bCu20/ZntNie1vyTG4Yx9zQWlrO+T6Wuq9ZP9Yqr+O1ua+o8B3CJmBR7mE+F8jfigcWewD69uP3/4L19GomC99oD/qC9tz4XEpGVkU+7HLuTqXmv5Rskxp8Ny7T87K+XKv0cOmK802SrZWLsiMGflzwFE4mnsP3i//hF7t0DqN4BV9HKAXITMATCb3BeOrXzxy+1z6RfBomS8e17eo6R+ty5zZ5hv71puD81mM8APGSCHnXaNkr97n2jqN1AbLkq9P7gqj1Otm7f71Oh5Xfd668lxNTekRbjv3WOzv2I+qR1erxp4r2S4wNiEzl/tq4MF/ffkS4tnrP6oRvkCPpOWL59Hy+i7QymvH854azXr2vflMnZ8eJXum35eMYq11xXnYcnxKpn7Yl11a79r9K1k+t38jvq6VTJMT9vfwPCm9gmv/Q0A4FcjRVB7hMrV1GfHYA38SMgO3+uIlxD4UcafYF+XW0Vn67jxGG6lWQx97H68dY7nz8vqnP7c9PUr2Cq3v1SPUvUYYXqaef8rI7VB6RU7uuObOi9yPVSWhdqlYXWbrx/B1Qmbgdl+6hLj0F/inPzjP7KlRWk9K9Zej0SKxx88sw1hmbKOvnbtf4PViTHcEzU+2/SijZHuqCQ5jo0NLy7hDzSjZZYmHm7n1rlLTT3q1Q6/9Ckc3547zUT1zo/73zrzO5PoAMI+/nq4A7/fFAAiW5c8PwS2XYe6X2ZdVu8wXfOED6NaPUl+kS9YP/5/qT7llACA0+o8LJSFayfp3SI0qzS2/LH9+Ttg/PoJtn/Z1Ch+LLbN/PFfWVfWtXWdZytsh9h2551VmJcfp7HnR00h1Adqty7L8RnoD4p1G/+AJZ8zav2et95vN2iaz1vtNZm2DWetN2lGb5qbM6rHt3mXeUfZdrjzfepddU144YjP2WGyZ/XJHozRr6jJzHyk1636OWO+jvhlKLVOyX0ejkMPlSqetOLqSruR8LD1HgXGt62q6DO5xxyV6PK/1Q0DsQ4u+8i1P9R0fXOen79DKe1aZmuNUEjCngocenxOvvHrOlXlpT3/Gj207Nhq2ZN03n8uMqbRvti7TsnzJOXVmuzXlOydhLkJmoKvY3Gk5qV/Kn/7CwjNqRmS09h0hwTvpO/9VckxKRpXWLlMyp+NI7ug7s6t9b68pF5jTbO+J3OPt74dAnpCZ21z1BYXxHF32tEn1h62vzPQhxQft/nKvFy19Z5Y2mqWeI/tq39mLjRituZz17DKzHsPefedNSt/bj8rI9Y/9c6lpDPZl5OqSa4+SslPL5srblxH7d8myJVM7pOp+5IorC9/e74nT5oR8zweWRcjMzVo+EDOvki9puUujZgkl9ONrne07s/SjZdGXevtS3wn1usz2ist1Z/Dm96yzagPY2PrhemH4Gft3GObHAul9vXKBdmnZuW2kyovt41GIntqv1L6kynvbufiVcwre4G2vP0AbITOPKLkct3R96821Xu2XIF8w2Fz5BVo/ezd951jJMWpdJjY6M3x+VFe9Z83wfh2ul1N7nI6C0Vx/SS1/tExr2SXr7cPqUjV1zm1n5PPnDIEVAMxHyMwwWj9MWm+c9VKXUT9RH+aS+5J8tg8cjULrsQ2eo+/8zwhBU8lUGjFPHcMr2rVlvVne5/euviKtZATxKGXfdZVeajujvAYBAAiZge5q5mtMBRBXBCYjhDCtZr8U+4rgpbbvXBVY9DRy3Y6MFHR8se/k3HUZfTg6dcbL90d6zxpNzXt7rowr+sSTfS2ccqN2vV7bmfF8AwDeRcgMdFXzJSech3BfxvZ8bzN+Aevxxf5JteFLyT6e6TujX2b8hTa+ytf7TszTwVNqrtzRXN13Ztez3XLvaakgNfx3uEz4Q1BuruKSsvf/LunDsT4Q205JncP1cn0tVh7jCtv1aCqho/ecs9PZ6DsA9LYuy/LzxgI86cwH59rtzPh6N/OowGW5fz7cGY/RRhvf5wt9Jxe0Ha3bsszRskd1nMXb+k5PM7bn1/RuI21e5ujHqZLXx6O/U9vdb+eoXjX7AAB767oayQw8zwdWWuk7tHp739mPjow91yNUTo3Ce/uxffv+AX3FXk9LpleZeYABAN8kZAYAeJnSaT9Sy9YsUzNFElyh5bL/kpGkcKWr+9vRdBzhsvs6lU5Fs3HuALAsQmaAZVnKPiiXjtY7+qLa80P5nfUOy/Ml4xk1x7vkJmV39dWRxAIpc1PC2HLvUaVBWm4d5z4zqHn/ru3TsR9cwrnCUz/K+JEGgGURMgMUfVBOzaUXK+vstkrdWe/SbfqSca3auRNLyqiZPxdoUxOAlrxmz7we0K50MEDtqP7UzSwBoIaQGfi8kg/iNZeD5z6Y9wzt7qz3sqTnFOReZ8Pfs188Z7fv57FLiWfeZ6HAGGKj4lv71GzrlbyPbMsfjYqMlRu7VD8VjqVC8NzVHakrdErrDTV69Z9Y/w7PxdxVbbG5n88MgDhbBgDzEjIDVJr1S2WPUdO5KQVmPS4zKQ02auZhPLstxqCNnmfKlWPb61LsPWX/WM2l+kf/Lrl6Y1+XVJB9VG9IKe2HodK+dTQAoKScVF+u7d/OBYBvEzIDUKRk1Bn3yAUbvQOPN4UosX6aeuwN+8t99Jk6RyMmj95TUj+i9WqDfbidKl97UyPss7HPULnRxrEfQc5K/bCSG1QQ/vATqysA3yVkBti5Myjo/UXh6nrnyu856jV2mfLR5dE15V4dTjypxzyMQB3nUX81Izx7/8jZ4/0GYlJ9qef0Z2e2e/QjiinTADjy19MVABiFgPl5+xEysTD47HQf2/r7/6e2Navtku7UyKj9cm/pN8A7PfG6/OZw2es+AHAlITPAUj4qqtdI3V4jsO6s99WuurHgDPteK7VP+9A8DNRT65fcqOsNx6/2XHvLjw5c6y3nRy9HP9jFfvwK/x3Ofxxbf79MbL39uqnH9+uG9cotm6o35IQ/AJcsW7tcavqnp36sif1Xu+72d/jcVZzLAOeYLgP4vNyIz9obs6TmzAvnuOvxIfbOeqfm3us10jgnV+bRfIBHcwvOJLevNe1d0m/MswhcofTy/NZL9WumIzhzMzNzM1Mj9dmqZNmckvfrp67UCqc72xztX+xYxcq9ivMZ4BwhM/B5JXMN55Yt+bKZG1Xa6s56l5RxhdJgtXQUd+7Ly+hfLGraO/Z4SR+8op+OouSLrlGp1NBfgBKlrxNfeE1Jhc/Lkr6izehigHkImQEYVu7LSLhc7+cAqFf6us29tMkYjgLWkiuvYsuEj6XKya2bWj8W8t551dPZK9r2z8X26+i5ksEKqTKcc8DXmJMZgNeonfcPoJXwIM3ow7EIu8ZwdE6kpigrWaZkqrPY4/vHciH39vz+uTuufsp9rtvXPbVuar9yz8WW2+qQOnap8gG+xkhm4FNm/9I7e/1zzoz6OPqiMZM3tzHwLYKW52mDcRwFkLXtVPJjTixori2/x/zRrc5e0Zba39J6H00bd7Z8gLcRMgOfMfsHvtnrXyL2hSl2WWLpZaWpkT6pGx0+baS6AJxhRN/zHPv59Z6S4mwZqdC3pZ53TLdxRwgOwL+EzAAMpWYO5ZIP9z1GCwGEBHhlcnO60lfuR1rmdFUblrx+7X/QP3NvjNR2Uzf5O3NFW+nzvV+/vR8A/M+6LMvPCyIA8CWpkVg+E1FKfznH1ED9PdEfnQfHUuF/6qZx+8dKyguV3KwvdpVYqm6pdVrqWNJXSq5oy9UtVlas7rnjH24/d1PAVBnOC+Br1nUVMgMA3yNk5iz9BZwHZ816/Gat97LMXXeAka3ruvz1dCUAAADgS2YNO2etNwDXEzIDAADAjWYLatd1nT5g3t/4GYD+3PgPAAAASJo5XN68YR8ARmYkMwAAAAAAzYTMAAAAAAA0EzIDAAAAANBMyAwAAAAAQDMhMwAAAAAAzYTMAABQ6ff7PV0FAAAYhpAZAAAAAIBmfz9dgSet6/rPv3+/37Ku6z//j9mPWClZBgAAAADg7T47knkLiX+/33+C5X1QvD2/X6d0GQAA3slnPgAA+NcnQ+Z9wLw5GoEsRAYAAAAA+K9PT5cRumKqi9iUHLG/cyF2aqR1alkAAIBZzTywx/cxAL5KyNxBahqNfYAc+3eqnNTy27+3uaNLywUAAJjJjGGt72MAfJmQuYOjD0BbKHy2/KMPLTN+EAMAAAAA5vbJOZnvEhvVXLJ8bM7os0E1AAAAAMAVPjmSOZx2YpMLcmPB75GtvNLLplLbd9kVAADAu7V859yvt2eAEgB3+2TIvCx/Bs37x5blzzfpo/mWt3/XhNOxbW//Dj8g7OdeTtXrqA4AAAAzO/q+c+b51He+1PpXf/cqqU+4bPhdteR47LdxNEDq6Crd0uPRGqQDML7PhszLkn5jK3nDO7tM6Yjl/U3+AAAAvuboys4zz5dc3Zob7HO1XCibei515e5+vVRovA+cU+vElikN3t2wHuC9zMk8mC1QFiwDAAAcD/A583ztd66nvqOFV7ZuagdOxcJg4TAAPXx6JPNoYm/cgmYAAOAtRg4qcyN4a+6zc6Wrpuq4Y/qP1Ajx2Kjq1GNhe4T/3i+fKie2rO/dAOcJmQfjzQ0AYHw+s0GdmjDviSA6N3VhjTOvDbn9HvE158xc1rF/lzy2314saE5N4xEr5855tgG+QMgMAADAJWYZKZoLN59UcuO/0vv99HZmmo2SmzCWllUqdr+jkUfWA8xGyAwAAEB3owS1rcIA8s79qQlwUzfyq6lrr33L3USwJNC96vimpseYuX8CjEbIDAAAlWYPz+Bqs58jqbmZ79xm6TqxmwLmbgiYmlIip3T/ex2j1PzYZ8tLjYaevb8CjEDIDAAAwLBK5tttfT5UErbGynpSy7zRRzfHy4XWNccg3FbsRor7UcWxkcaxuZdry97XO7c9ANqty7L8vKACAF+SGiHlMxGl9BfIzwd89gZ4M55fs9Z7Jo4xwJjWdV3+eroSAAAAAADMS8gMAABAF0aacpXUVB4AjMGczAAAAAxFkEjIjxcAYxMyAwAAMAxhIgDMx3QZAAAAAAA0EzIDAAAAANBMyAwAAAAAQDMhMwAAAAAAzYTMAABQyY3JAADgX0JmAAAAAACaCZkBAAAAAGgmZAYAgErruj5dBQAAGMbfT1cAAABGFwuV94+ZoxkAgC8TMgMAQIFUkGxUMwAAX2e6DAAAOPD7/ZKjmY1iBgDg64TMAAAAAAA0EzIDAECB1GhmAAD4OiEzAAA0MFUGAAD8j5AZAAAAAIBmfz9dAQAAmMV+ygyjmAEA4H+EzAAAk5t5nmBB7Z+05bMc/zFoh7FpHwBihMwAAC8w4xfnWYOKq28AqC2f5fiPQTuMTfsAEDInMwDAcn1wyLvMGLAAAMBVhMwAAABUi/3Y4gcYAPgm02UAAPy/bTSzkOT9Wm/eFxvtrr+00w5j0A5jeKod3Mz0T3e2w36d/WeQ1JVV+/Jqtpe7Uku7A70ImQEAdt4WNIdfYI+WSS1Xu0zqi/Box7WmbrHgYV3X2/tLanul+1JT33DZq9py9HYoKTu2TMl5c6b83kZuh6Nyzzxf+joZhn9X9rfSbbS2w1XTQ9UcyzNlpMrp2T5Xt8PR62tq/7bHYsvktrc9vl/GNGFAT0JmAIDAW4Lmki+fuS+5Z5ep/QL8tNzotdRz2z7etV+pQKD0ONcECuGyd+/jKO1Qcsxaz5sz5V9tpHY42v8zz5e+TpYu21vvdriyL5X+WFJTRs1r2ZXtc0U7pJbPaf18chQ8A/RgTmYAgIj9l8NZlXx5vHqZGb/Aptp95H0srUPPkX1XG6UdWvt/zzZ5so+N0A5HZZ55vqa+M7fDXe9nJSHpmedrl+vt6vPhif3a9mn/Y0r4X7gsQIyRzAAACV+7nLTXJfu5kWd3jqo7q3a02NX7Ertc/85txS61Dte5si41y4/mzhGvV5Y/ezscyY04Ld2f0dqhtuwzjl4jWurzxJUJpeWM8APjspyfIiQcHb3/OzXiGiBGyAwAcGD0L1QjhTm1UwI8ORotpbVOvUKV1ON3HaujbfUMHkZrh5HOpVpX7fdX2qFk+oUSo7VDuH6PbVw1pUPNNlqV1OnKdrjCFUF8aeAMsGe6DACAD7jry+Hv94uO+ks9PpKtjiln5tQ9o2UEaWtbjxAijNoOX/O1dghfo47OhbtfU3P1qHn8qLxRjPaecdf50HOkdc3UFiMda2BeRjIDALzcCMHhqGrm/4zdwCl3M6iewi//NVOSXLWtnmZphy8onSP6C+2QOheuPifuOB9iy/NfV50PsX7Ua8qq0nqXMooZKCVkBgB4sf0Xw9yXxJ5fbmdwZt7K2CjtK6XmiA2VtvXZbfXsBzO1Q6sZzpsvtEOt3NzMveceTm2zdJ2z7XDldAszuqsdwtHDsYA6V17pqPu93DrCZOAsITMAwEulvqRuj/UIlVM3xUrN/zn7l9fR6h8e/6O2TgUMJVMDbEY4BnfWoeSY1YY9tW3SEibd4a66HB2jM8+HSs6D0Ub+jtAncq8RNf39KFTNlZMLbe/Q44e9mrJ6bu+q9YBvWZdl+XnBAAC+ZLSg5qxZ92fWel9p1mMya71Ds+7HrPVOmXV/Zq13rVn3c9Z638XxAc5Y19VIZgAAAIAvettc6sBzhMwAAAAAHyRcBnoRMgMAvMBoc4TSTls+y/Efg3YYm/YBIGROZgDgc8w7CAAA0Me6rstfT1cCAAAAAIB5mS4DAIBP2V/m/fv9/hnZnrr8ez/qPbbM0aj41Pb2zxlZDwDAzITMAAB8RjhVSi4Ajq0TWyY3/Upue/vyAABgZkJmAAA+IRYGl4S8qfD5qu3N4u4R4ft1Y8t+bVS44z+2p9oHAJ4iZAYA4NPuDm9y2wuDqVHdPSI8tp1QbYA/8w1AHf+xPdU+Pb25fQC4hhv/AQBApXVd//mvJojZrxd77vf7DR/spEZoH3nTKO4nOf5j0z4AfJWQGQAAKm1hcG0gvB+pWLLcTK6uc02gHwb5sb/3/98vM2vQ5/iP7ar22R+z2PHLtUVqvZr2iT3+5nYEIM10GQAAfFqvy8JnmepiJKXHrKWNtuX36+5Hi8ceP7O9GTn+Yytpn+1Yxo5n7tiXLHPUPuEy4bLaEeBbhMwAAHzCmXloSy93P9peqa+EMyX72DIlSWy+W/7L8R9bzXGPLVtyo8Gz03TEpvnR3gDfJGQGAOAzwkAlFoyEAUlqmdZ5VnPlbX/PGDBfOSI8don+3n67sXC/tV4zjU53/Mf2xBUTsZHGLcukhOuVTgcEwDsJmQEA+JTcZeet67au03KDsKc9MSK8tpzUKPLaoG/E9nD8x3Z3+9Su31M4vcYIdQLgOeuyLD8v/ADAl/jiC+cdjQgPpZapPRdT529Y5n50ZWyEePjYbKNmHf+x3dk+uSshcqOTUyOYY2UdjXDPtS0A77euq5A59itzTO0yAMC4hMwAvIX3NACetq7r8tfTlXhSLCwO5w47+pU2tQwAAAAAwBeYk7nAdrmQX4gBAOBfpZfFP3X5/JkrEGPTP6RudHa32pu/9Vyut7e20V1qb0YKAFf5bMi8n7fqqjfk1Lxk4d+5kdCx9XLLAgDAHWo+Q6duDHa11hvQHU2p99T+bHUpvamcNnr/laa+AwIwik9Pl9HDFlIvy/HNDo4+JMWWTwXRpeUCAEBvs4+azAWQsX0baV9L66KNAIA7fXYk87L0mUO55LKzMx94Sud79qEKAIA77K8IXJb6gRSpx3NX76UCx9RVf1co2c+r6xDbbmx72ui/nmojAPiKT45k3j50XXnTvtylW7nlUx/mfBACAGAU+8/TR6NNw2Vij4efz1PB5/7ze+r/V9iuXozt677udzr6jqGN/nzuiTYCgC/5ZMhcq+WmEbXBcCz43m8bAABGURvWxUbJln7OTc3Zuy/r6vCwNCS9M8Q8CpC1UX45AKCvz02XEf4SH/5iH1t2WdIjk48+TIXrbtuMbTd2s4rc8iV1AACAO9RMR3D2s2vuZnG12/jSNAraCAC4yudC5h43iChZJ7dMat602GMu6wIAYAYtn1lLBkvsB4f0Ckb3ZcW+H7QO4hh98Ic2Gr+NAGBW67IsP2+yz0v9yq9tAKA/77FwTunI0qMbwbXcVK7m3iVnppKIXWWYqmvL9HqtUvUK66CNnmsjAPiadV2FzCPJfUgCAPoRMsM7OJf/NOLxGLFOAEBf67p+b7qMkfnwBQAAZYSXfxrxeIxYJwDgGkJmAABgGqY9iBvpeGgjAPgeITMAADANweX4tBEAfM9fT1cAAAAAAIB5CZkBAAAAAGgmZAYAAAAAoJmQGQAAAACAZkJmAAAAAACaCZkBAAAAAGgmZAYAAAAAoJmQGQAAAACAZkJmAAAAAACaCZkBAAAAAGgmZAYciVc0AAAH9ElEQVQAAAAAoJmQGQAAAACAZkJmAAAAAACaCZkBAAAAAGgmZAYAAAAAoJmQGQAAAACAZkJmAAAAAACaCZkBAAAAAGgmZAYAAAAAoJmQGQAAAACAZkJmAAAAAACaCZkBAAAAAGgmZAYAAAAAoNnfT1cAAACutq7r8vv9oo/H7JeNLRMrK1Xu7/f7Y/vbc0dlAADALITMAAB8VhgAb/aPxZZJhdax58KQeisPAADewnQZAAC82hb61gS7rUFwLHw2YhkAgLczkhkAAC6WC5rDqTUAAGA2QmYAAD4hNTVGqdYwOLdebK5mAACYjZAZAIDX6xHgtobTpeG2UcwAAMxKyAwAwGsd3dSvR/kbIfExo7XpwbkGAOMRMgMAQKA0iI7d5K81xO4Zfo9EEE9v+hQAjGddluXnjRkA+JK3hnn8KRZEhY+lRtbu+0dLoBWWmytv+/uNfdK5xtX0MQB43rquQmYA4HuEEnCtNwfnjEd/A4Bnreu6/PV0JQAAgPcR+HEXfQ0AnmdOZgCAyc18MzXh0Pu4UoAnnJkPHQA4T8gMAPACMwYrM4fjxAn5eJKgGQCeY7oMAOBzcjd8AwAAoI6QGQAAAACAZqbLAAA+yWXV37aNZK9t/9gI+Df3oZrjVHI+hcev57FrbdOny55Ny7EI1/HaCwDvI2QGAHihfZiXCnNKAr/aZfbPXxko9lJynMJlw318e2C2n17mzH6Gx2l/7HscwyunwfnaFDu59mg5FuE6bz5fAOCrhMwAwGf1Cs9GEwvzwv3LBX5nl4mNEp8hoMv1hdRz275+IWhelrpQvrRM6MlVKgDwDHMyAwCf9vv9/ggK36AkXLl6mZkDnlRfeOO+1trOl5ZzJjUCdnssHNmc+nv//1QdcvUqKTu1bK68sF65baWWze1X7PFc/VL7dbSPJe2RezzXLqntHR2TWL0BgLEYyQwAsMRHan5F6Vy6rWFqbt2Rj3ftPpfuS+sI7yfXy6k5TrGrB8KRp7F/hyPGw2Vi9TkawX9Udm4bqfJi+7gPTFPL5q4ASNUldczCY70vIzzeueORa4/Uv1P1j9Wr5piE9QYAxiNkBgDYmTHAGDmoPfLU8c4ds9Y6tax357bOrLcXhsStdUgFhrk5f1PLHy3TWnbJevtwtlRNnXPbKTn398vnpoLJrR9bpte5mzp+R/UGAMYiZAYAeLE7R/7NPsqwdTT3zCF/qf0+Xt3GJSOIRyk7Ngr3Cqnt9NheTb/v3R53HT8A4HrmZAYAeCkB87H9HMNHyy1LfGqG/fNvtB9pemY/rwrjnwz5W9u/ts5H2+lxDJ44jl84fwDgK9ZlWX7e1AEA5lU692zpurXL5LZ1dtujuXLagNmV9JO92LQPJSNmU6Nfw9HWqQDzqOzYfMpH9S7ZTqxOsfVLH9s/fjTCPrVfqeN01B7hsTk6JjXTepTWO2XG1xUAmN26rkJmAIDZxYLdUE0IXLNMSQj3ppCZPG3K0/RBALjfuq7mZAYAeJujG5gdLVuzTOk0EwAAwHuZkxkAAAAAgGZCZgAAoIvUFCpwB1NlAMBzTJcBAPACgj1GsQXNwj7upM8BwLOEzAAAkxOsMCKhH3fR1wDgeabLAAAAuvr9fqbO4BYCZgAYg5HMAADAJVJBs1CQVmF/0pcAYAxCZgAA4DKxENAIZ1oJlQFgTEJmAADgVoJCAIB3MSczAAAAAADNhMwAAAAAADQTMgMAAAAA0EzIDAAAAABAMyEzAAAAAADNhMwAAAAAADQTMgMAAAAA0OzvHoWs6/rPv3+/3+HjqedaygnLLNlObPkr1z2qNwAAAADArE6HzGHAuv2dejy2Tms54fqldXtiXQAAAACAN3psuozeI31j65eOeq7d9tG6Ri0DAAAAAF/xSMj8+/3+GaX8dqkR0AAAAAAAb/Dojf++EjQDAAAAALxVlxv/9XbF6N/aMgXgAAAAAADHHh3JHDNCwLzZpvXY/g0AAAAAwJ8eDZnD8Hf/d69RxLEya0LnXB1r1wUAAAAAeJvT02WE00rsR/7GHo89tn88DJdT5YRiAXKqzJp1j0LiluAaAAAAAOAt1mVZfsJRAAAAAABqres63pzMAAAAAADMo1vInJuS4ui57b/cY2frlirrzDZq6tlzf3oZrT4AAAAAwHy6hMxH8xGH8yqHz+3/v3+81zQeR3U7W25JGVdOSdIaFpsmBQAAAAA4a7jpMtxADwAAAABgHn+fLSAWCu9H1u5H+x4FyLnntzK35/d/h+uFy6a2kSoztZ1aqXVjjx9te6t3qs6x/cqVVbKfseUAAAAAAPa6j2Tews7aUPIoYN7KjIWs+8djy4blpALVsN65skr3J1w39vj+saN9TC0TLntU1tF+trYjAAAAAPAtp0cy59QElLmRziVzOu/VLBuutw9WW8Ll/bZi67aEtj3qc7T9WLmCZgAAAADgyKUhc61U0JyaCiJXTsu29+WHdWkdydyy7p1lbmI3XtxvR9AMAAAAAMRceuO/liC0x2jdlu33DFN7B8B32k+XsSzCZQAAAAAgb12W5Xc2SCy58V5qKozcTehSj4XCuYePbuh3FAKnbn539NxRnVM33YvVseSxsMzS9WL1KCkDAAAAAGBvXddrQubWZQAAAAAAmMe6rn2myzgaHSxgBgAAAAB4p25zMudCZAEzAAAAAMA7XXrjPwAAAAAA3k3IDAAAAABAs3VZFnNZAAAAAADQ5P8AHXwQjx4rvIEAAAAASUVORK5CYII=')
