# Supplementary material for: Identification and functional analysis of non-coding regulatory small RNA FenSr3 in Bacillus amyloliquefaciens LPB-18
Source: PeerJ. 2023 May 15;11:e15236. doi: 10.7717/peerj.15236 (PMC10194069; doi:10.7717/peerj.15236)
Supplement: Supplemental Information 4 [file peerj-11-15236-s004.zip › KO/CK-vs-T1_map/map00521.js]

getPicJson('data:image/png;base64,iVBORw0KGgoAAAANSUhEUgAAAkwAAAOwCAYAAADMQysVAAAACXBIWXMAAAsTAAALEwEAmpwYAAAgAElEQVR4nO3d6dKsJqMGUD2V+7/lPj/ymbAJoyPiWlWp7LdbkR7UpwFxXZbltwAAkPXXsizL7yczAQCkrOu6/N/TlQAAGJ3ABABQITABAFQITAAAFQITAECFwAQAUCEwAQBUCEwAABUCEwBAhcAEAFAhMAEAVAhMAAAVAhMAQIXABABQITABAFQITAAAFQITAECFwAQAUCEwAQBUCEwAABUCEwBAhcAEAFAhMAEAVAhMAAAVAhMAQIXABABQITABAFQITAAAFQITAECFwAQAUCEwAQBUCEwAABUCEwBAhcAEAFAhMAEAVAhMAAAVAhMAQIXABABQITABAFQITAAAFQITAECFwAQAUCEwAQBU/PV0BWrWdX26CkCH3+/3dBUATqeFCQCgYvgWpo1frTA2rcHAzLQwAQBUCEwAABUCEwBAhcAEAFAhMAEAVAhMAAAVAhMAQMVr5mFqFc4F8/v9lnVd/5nDqTRPzLZs7rlU+VeVEYqXzZWTm6cq9X7E6+TKaX0vw3JT9WipZ2rZ3Dql8krvV2790utqrVOu3JzcZ5HbXq6M0raPfL4A/GmqwBQf8EsnutQJJXfSCB8rLdNaRq0euXVydWlRqn/qsdp7Ga9TC4utJ+OWurS+x7nX0fO6Uo/1vM4937fU9krBcM9ratlXAPjX1F1yqRNRy3JnbGvPsqUTWrhM7oQYaw0ptZNpqc6psp7Q837Fz+8pu+V1PvV921O+liWAsqkD07JcfyJ44y/znpapeL2ryn5SroWnts4Tr3NPd10roQkgb6ouudpYmla942BGsHcMyhXjVs4YD3PV+9v7HSm9jrPG/bS81tbxUK11OWtfAfiKqQLTsvx3oO6RX9q1k2W4nVhL6LpS7UR+9SDfo+W3jE/aq+U70lr/M97HlkDeMn4qfL61NbB3HYCvmrZL7vf7He42ae2aKW1/+++LRu+eO+M7spVz1+tsCXC99TnrfQCY2VSB6esH/KtPenvHPY30udzR1Xe3Pdsd6TMBeIOpAtOynH8i6DkRnrntI1e+ndFF1DLFQU95V+t5v64MTXeKpxY4sj4AZeuyLL+Ru4z2DNDNTdQXlxk/X1qv9TLy2rZb6lHabkt9c3MGtb7WlmXi51re89bPMGXv55QbC3XFdyQs/0hZvVfC1V5T6vHW96GHsVDArNZ1nSswAc+xrwKzWtd1vi45AICzCUwAABUCEwBAhcAEAFDxmpm+XQINADxFCxMAQMXwLUwuUQYAnqaFCQCgQmACAKgQmAAAKgQmAIAKgQkAoEJgAgCoEJgAACoEJgCACoEJAKBCYAIAqBCYAAAqBCYAgAqBCQCgQmACAKgQmAAAKgQmAIAKgQkAoEJgAgCoEJgAACoEJgCACoEJAKBCYAIAqBCYAAAqBCYAgAqBCQCgQmACAKgQmAAAKgQmAIAKgQkAoEJgAgCoEJgAACoEJgCACoEJAKBCYAIAqPjr6QrAHdZ1TT7++/261v39fsu6rv+stz3XUg4A7yUw8Qlx0NmkHis9HwevrVwA5qZLjk8rBZ5UmNKSBPBNWpigUy40hd1zcVdd3K2Xe6y2rMAG8AwtTNBhXdd//ouFYSYOQL/fL/tYGLBqy+r+A3iGwAQdtiCzt6WnZ5B5HJqEJYDn6JKD/8l1kd0p1wWnKw7gWVqY+LRwYHfYRbb9fXarTq282lglrUwAz1iXZfn59crszpqHKV6nNph7ezzXzVZaN7WsfRXgfuu6CkwAACXruuqSAwCoEZgAACoEJgCACoEJAKDCPEywU222bwDmoYUJdggv8w/nbjJPEsCcBCbolJsTSWgCmJfABDvkut50yQHMSWACAKgQmAAAKgQm2CE3Tsn4JYA5CUzQKTe42w1yAeZlHibY4ff7/X336ig0CUsAcxKYYKewpUlQApibLjkAgAqBCQCgQmACAKgQmAAAKgQmAIAKgQkAoEJgAgCoEJgAACoEJgCACoEJAKBCYAIAqBCYAAAqBCYAgAqBCQCgQmACAKgQmAAAKgQmAIAKgQkAoEJgAgCoEJgAACoEJgCACoEJAKDir6crAOu6Pl2F3X6/3z//nuV1APBfAhNDeOMJOxWQZnkdAPxJlxwAQIXABABQITABAFQYw8TwwjE2uTFC8Tic0nK1cUYty+xx5+to2RYA7QQmhhYHg1RQSC2TK6tle1e483W0bAuAPrrkGFrLib41DJxZVq87X4dwBHA+gYmpzNKaMsvrAJiFwAQAUCEw8RqztLrc+Tpmec8AniYw8QqznPiFJYB3EpgYXnjiL10hNnpAuPN1tG4LgDYCE0PbTvbruv7nxN87TUBYVu8yR935OkrbAmCfdVmW38i/ypnf6C1DOVu94/+/zVvrDXCXdV21MAEA1AhMAAAVbo3CEGYZazPL6wDgTwITj5tl/MwsrwOA/9IlBwBQITABAFQITAAAFQITAECFwAQAUCEwAQBUCEwAABUCEwBAhcAEAFAhMAEAVAhMAAAVAhMAQIXABABQITABAFT89XQF9lrXdfn9fn/8vQkff9JVdYpfe2s9SuuU3s/NKO8r80p975al7bsX72/hd7plH7iT/Q3e55UtTKWDy0gHmavqVDvQlpZPqb2f238t24IjUt+7lu/eFkByy490XLC/wTu9MjCNdPCbgfeT0ZUCRKrFdeTv9Mh1A/Je2yV3RNg8Hzfbx0344XKlv49sN7W93ONxGbV6c77Uidv7Pp7c55Dah0r7T+u+GZcNzOWVLUxHxQFpXdc//h0uk/p/rfm/Z7vh33F54eNxGam67a1Xyfbe9I6bgieF39tYbn9K7W89+2b42N59z/4G4/pkC9Mmd+BMOfMA1jtgOz4w38lB+79KJ0Tv1xhSrbi969fkQtMRvj8wrk8Epr3dJb0H3bO7Za5o5td1xNuN8B3O7ZtxfUaoK3CO6QPTnU3bZ2/njCb+mIM2bxTux6kB3mfv57Xyavvm0y3DwPnWZVl+b9upawMzQ6nX1jKQOjU2oVaH1u2Utpt7TbXB6HsGrZZei1/GdSNfuv5WZ83DFK/Tcswo7f+ldVPL1sJWa3nAGNZ1fWdgupsBmMfHZjzpqs9ulMDkswG41rqu83fJHSUs/euN78OVYSLXIvGEp7e/x5uDHvA9AlPGKCdCAOB5n5yHqYUBm7Q48h3RwnIe7yVwNS1ML6UF7HnhSbr183Biv07vwOnapJYAIYHpYT0H7TecbPdcPZhbpmf+q7tPdLmrqXJ1efqz6wkTLa/hyGd7h1qA7f38AASmB7UetJ8+2bZqOdm0LtOzzbvlTsbbIPDwNY7w2e2dfLVURm6qjdoydytNE9Dy+QFsBKaHtBy03+iM0HTmRJ1XydW/9/O763UeDQEt6+4p/87XH6p9fgAxgelBZxy0Rzq4h60qpddWW6bVVkbtPTjzPWqtc2sL09m3u6nVpWX26ju/U2e15PS8zy2vr+c92NsabL151uMbBKaBtZx079ppew8kra1Ie+vfs+6TB7aRuuZK7/ms3VB7X5P1rNfDRTjfYFqBFzDFwZ9GOLmXxvqkjPwZ9r6fZ41Vu1Lt/e79/KBk+769eTgFdVqYHtR7RdUbB4JfJX79d56gc4ODW35ljvoZtr6fI4elnhbHvZ8flJw55IDxCEwPOXrQHnlnvPqkWrs66w65X5M99XhiKoTUNlvfz/jqv73LXKF3O2d8fpBzdMgBYxKYHjTTQbs0/05qMHHpJL0tN+Jl6qGR6pLT+p6X1g8/u1SrWMsyI9IaAPRYl2X5OVg8b/SD9uj1y7mj3k+/N09vf69R6j1KPZiP79Y81nU16BsAoEZgAoALmAh1LsYw0cyOPy6fDcC1BCaa6Icfl88GxmX/nIcuOQCACoEJAKBCl1ynK8eKXD0ORdMwwL1MLTAPgWmHN375DQoGgP0EJqbQcv+9lnXjWxqMeH+xsE6p1z1SXQFmITAxhdy9m2rN4bl7+cXljiKub+p16wIAOJ9B30ytFHhSwWJP0LgrnAhCAM/RwnSC0g1O4+Vqz9fKqd1MtaUelNXe+zCExV13tcdqy5a2ndouAPcQmA5q7Q6pdeu0lFNaRuvDOUqhMw4s279TY55yn1Vt2dLnWFpOWAa4li65g1pPTrXlWsqpLTPSWJu32t7jvaGjZ5B5HHhqn1+p7N/v989/AJxPC9OJzmrl2VOOlqa6EVphcl1wulcBxqaF6SRnte4cLWe0q7qeFgbIuBXmiveqpet123bteS1GAOPQwnSSs1p4WsvRkvSncDxQqKUrtLROPM4oXj7ebi6MpcpMLZurb6683JgpAM4lML2Qk+N/nRFSW59rneup9bFaHfaUB4zBPjoPXXIvk7rKKvc8AHAOLUwH1bpzei43r5WT63YyQBgAriUwHdTanVPrimkp50h3DgD30+o/D11yAAAVAhMAQIUuuR3McwQA3yIwdbqqL1o/93v53ADmJzABr3Bly+7VrcZCNbyfwAS8xhuDhy58mINB33CQEyLA/AQmAIAKXXIPyd3WZPPGrgcAmJXABLxayw+N0q2H9i5T2pYfPDAfgekhqfvHhc8Bdbl7M9aWaSln77Yg5Hg+D2OYgNdqORnduQwwL4EJ+IyW7rK9XWq64mBuAtODUgdXB1x4H2GJHN208xCYgCncGVrCbQlL8A0C08PCA62DLuzzVFgKH9v+2/4G5iIwAa8Wt/a0LLd3mdS2fr/fH/9tjwFzEZgG4OD6bj6/54QtOnFYamnl6VmmtC1gfuuyLD8HfGB0bx0r9NZ6cw6f/xzWdTVx5dNSv1Sf3Lmuuj1L70Ej7O4AgKfpkntQagxE+PgTrhqDUZtFubT86HTPAMxPC9NDci0o2y1TNOOOy42TnyOcAk8RmB6UO7Gm7jMXBqzcHDDxSbv2d4vcdlPbyz0el1Gr9xu03uSV81z13fDjBGihS+4l4oAUtkLFrVWp/2/Lbv+1nthT2w3/jssLH4/LSNVtb72elKunEy/AvASml+mZ6PLME7gB2wD9HAfnITA9KNeacqSVpbeVJp6h+KiwpegNrUV7vaU1DIBzCEwPyV0Rd3frTHyF3lFfbV3SHQcwNxNXPqx1HqaWgdTxwOvU/a5K2yhtp7TdsLyWx+L6tpYzGjdgnYPPjiv5fs1hXVeBaVZ20nt8tUVtJvYVruT7NYd1XXXJjeLM8TB2UAA4l8A0ERNe3s97DfANJq6cyKwn7zdcjfaGOr7ZrN9t4D0EJob0hkHf3Mf3AXiawMRwdCsSq10BCnA1gYlhuOKMFrmpNACuZNA3Q3ECpIXvCXA3gYkh6Gahl9vTAHfSJdfpygP01Qf/UQOJsMReW2jy/QGuJjDt8MaDs1/iAPd74/mCNF1yDG2bjDP12EghcG9dRnsdNXfU9W3vCfANAhOPqnWnpJ7bHhvpl9veuoz0GlrcUd+3vSfANwhMvIIWB+CNHLvmITCdpGWnuHKZEbupzlS7Iqq16y78O348t17r36XyW5TqWit71Nd55DW0crUccAeB6QQjhKXf7/fPf7OePHKvLXz94ck49Z5s3T3b8+ENi+NlUv8Pyw3rFf87LrPnNeZeU67s1mXvfp1HXwPASASmE7SMubhzmS/qbZ3IBYFc2aWxVLXyW8TbCENOrezWZe9+nT2vofU5gKcITBNI/VKfVa4FImxNunI7V4m3l2rhyelZtrbdMx2pF8BoBKZJfGkCv9JrvDPknL2tUbujRqwTwN1MXDmJcEzITKGppeUsNy4nPNGHY2fi8nL/Tr2fufE44f9TZcb1KL2+1LigUtm9y175OnNl9L6GVHkATxKYJlA7+b1ZKSTVlmt5rGeMT8+2U8+1jkdqrc9Vy7bUrbbslfU6KjdA/e56AO+iSw4yzgyeI4fYkesGMAqB6QSleWXuWCa8GsnJ77jc+1gby1N6Pm5pKi1715ih+HX2XmmYK3N0rtAD9tAld4KW7og7l+FPvSHyjO6l2nKt4epKqXFeRwOP7yEwKy1MAHARPyLmoYWJ4cWtHqUruOJB77mr0FrXra2Tqk+uvNJra91O6j1pbSlqeW/C8lPba6lDy9WBT0u9R6PVERiLwLTDG8ZpzCJ3+Xn8WDiOK1ymFoJy6y7Lf28RUgtf8b9rUz2U6hI/X3r9cV1Tf7e8N7nttHwG8XuQeh7gzQSmTlf9CjVYu0/uJNwyzqhl3b2X3vfWZa8w9JSe37O9XLjbW4dRv9epVjE4m2P7PAQmhpY7qe09AM3Q8pHrvmvpAjy6zVodWp8HeBuDvhlaSyvGk57Y/pMhJJ7Wova53FHHIyFRkANarcuy/Bw0nvflZtvWgdHL0j44Oje2KF42llu3tEypzFK3T+l1pbbfOpg6N2C79PpKA8dbB3Tv7SY96sv7DuPz/ZzDuq4C0yi+vFOVXntu4DN5X3uP9r7eXBhuXa80Hq72fC7Q9tQjVR/G87X9cVbruhrD9JTcINqNHYw9HJzb5KZJaHn/Si1/tasXw22Vxp71fI614AacwxgmHlf7Jb6dyISBvK++P3tec+tA9Ra5bR+5WhMYkxamh7Q2139F6QqvL74fvb74Hl0x2Lu0X47S9RXXL9W9t2fcWWncW1w2fJHAxFC+2EpCv7u/J3dMR9HSJZ+aRDSUG6yfqn+uG7C2rH2UrxKYGIYDMi2e/n5c1Z1212tqHdgeT+ehC5GvE5gelDrwCgrly/n5niv2kVzoGi0UxK1OpWkqzpLrgrP/8XUCE0N6w8mMe5x9og4vJMiN/7laaytZ6eq6q7Ydti7lruYVntp5r+ZhHqYBGEwJ9+ttxSwt3zJ4Ored3ulEeic3jZdrHdydW9Zxii8yceUgHIiAFiZyhWes62oephE44MFzdPVyJd+veRjDNAihCajJdcEB1xOYHnbn1WClSe161u9dDziPfQ+eoUvuQWFoCec8uaoJNzzQ7jnourwYgK8SmB5y5v2sAIBr6ZJ7UO/9rFouAW655DhlT3db6Y7se+5R1bOsVi4A7qSF6SVytyqIH4u7zVq60cJyem77EN/KJL7vVFxe7TX0LKsFDoA7CUwvUmpdablZ51X2DBzvmaAvDk3CEgB30yX3oJ77WfV0SaW6yPbWL97+Eb2vIbWsrjgAnqCF6SG5wd25MFELGVfdPT3uFjviaOtS6nkAuINbozysdR6mPfd3Kg3EjrfX0prUOsC85f5W7mfFKNxehCv5fs3BveQGcsVOZUeFOvsJUONechNzEgCA8xj0PRldVgBwPi1MkzlzkDYAx7hAZR4CEwBAhcAEAFAhMAEAVAhMAAAVrpLrdOUAvqsHBxoMDgD7CEw7vDF4uFIDAPbTJQcAUCEwAQBUCEwAABXGMJ0gHB9UG99Uu3VJyz3gUtvrqQMA0EdgOigOOKXAUwtDLQOzU2X01AGA+zgWz0OX3EGtO0NLiOkpCwC4jxamG2xhqdYd1yLsgvPLhS8xBxrwJIHpJmHAOSPsbAHMgZgveeP3XYvwtzlOz0OX3IlKO4YdBgDeS2A6iV8RADAvgekEcXfb3dsEAK5lDNNBW0BKBaUt1IQDvpdlyU4BEJaVWiZXRuk5+JLcD4nW/aPnh0huio/aNoB3EpgOKh0Y41BzdJnWbcEX5Vp3W+cp62kdLv1AAuakSw6YWmuIORJ2hCWYn8AEvN6dgaXUZW4KAZiXLrkdHBRhHE+GpdTjWptgTgJTp6sOhA6y0K93vzmyn5lnDb5NYAJeLW7xbWkFOnNbwDcITMBrpS7rv6rLLLctoYkSrY/zMOgbmFI8R1pqUHb4d25OtVogCgd861qHeWlhAqaRmtfszLnSetcF5iEwPSQ38d3GARjg/bQ6zkOXHABAhRamh5QGi/o1AmkGWANPEZg+JLwxqJuE8jbmQAOepEvuQwxSBYB9BKYHpUKLIAMA49El9yKpq+jix2p/95QNAPxNC9PDWrvJtnEWqbukl+aeaZmLJizHzMUA8F8C04uUBmrnApEBrQBwnMA0gJZAE7b+tN6q4ajwdg8A8GUC0yBqoak2DcAVoSbspgOAL1uXZfk5IT4nFXRyd1tPPV8KUnF3XGmiTIO++Srd1kDNuq6ukntSKuzk7njee2PQ3mWdMAAgT5fcQ3ItQ6npAvaWLwQBwDkEpgf1tBq1DsDOtVCdzUBwgDrHynkITC/RMp/S9vwdLUtarwD4EoEJAKBCYHpQrqm2pQk37J6Ll89136UeL/0dP55bplYPAHg7gekhucHdtfmWUuuH0wLkbnNSu7VKvN2w3HgbqVuxlOohNAHwdqYVeFBu5u6zpgqIxaGpFGZa73FXWkZQAmAWAtPD7ho8HbdobWHprGkMStsEgLfTJTeIq1tjWrv6rtw2ALyVFqaXiMcGxX+nnluW8m1U4mXjf8flppYpLf9kSAOAM7mX3CDMzA3PsO9xJd+vOazrqksOAKBGYAKAi2hdmofABABQITABAFQITABwEdOqzMO0Ap2u/PJfvWPpS4f0fpabigNgIzDt8MYDql85ALCfLjngU0o/eN74Ywi4h8AEAFAhMAEAVBjDdIKWAaPxGKLSci3dAqn7tBm4Cm3i+yhuj7UI973S2MDS87n9dk9dnryhtuMMXyIwHRQfsFIHsNQyubL2bDP3GHC+3A2uUzep3pYt7a+pZVr256cu5HCs4at0yR3UcuBoPbi0tiy1tmIBeeF+tDcA5NarlVdrnRqVsMSXaWG62ZEDzrZuqjk89SsXOM9I3VDxsSC3zCbX8hX/O1y2ts0R3ge4k8D0MnGzf3zQynUBAP/V2tKT6m47W+sYxNbuulQXXyoc9XQH1o4/MDOB6UR3HEAcoOBcvfvUVd1pR7vke7aztxzHn37es3kITCfxawve5cjVaXcpdaullgmXu2LbR5aDtxOYTtDaTH1HqBLcoC43Lcdd+0/rdlJd7nvKSa1TW/fMi1VgBgLTQduBN3dDz56xBmFZreMP4m07eEFZbtDytn+VxgbG5bTsu+H/w/JSy5y1/7YcK8JtthxDWpfjT37EzmNdluXnw2z31i//W+sNZ6vtC/YVzuT7NId1XbUwwZe0DlZumWj1zesB9BKY4CPuvjJq1PWOBqun5iFquc1KTzlaPaCPwLSDX7K8kRPkv3LhsWXffmqW7pbbrPSUA/QRmDpdddLRz83ZfKfScoO739ryYrJauIfABBNyAi0LQ1P8eE4uUOWmKIjLzN2KJK5TS116tFyhl7rlSc8VubXXCzMQmGAywlKbnvcod2uU1Bxse6YF2f59dmtR662U4n/3THdSW9b3kVn839MVAHhS73ieVAtTz9WHT09u26v1li3xsj3vC7yBFiaAA666t9ue7rl4nVRX29lyXXCjBT84SmB6SG5m8I2DDXuM2ELxFT0z+7cs2xOSciHljO9D60SfubFZvpPMwkzfD6k1VftMaOF7dFzrCb02UHvPoO/UmKCe7cdl1NZrvWXKnteVW9Z3kBms6yowPemsiej4rreNhxnRKO/TFfXIDdQG+qzratA3vJlukDn4vGB8xjABPOSOAdnGRj5LGJ6HwPSgVOvAlTtWbQwF72Sm5/e64zPzvYBz6JL7kPDA6SA6L+EJ4HwC08OEGAAYny65F2m5pLflEuLWsnkP3awA19LCNIDWOWC2yeFKj8UT2LXMuhuWk7vqCgC+TGAaxN77NdXWN57lO3zOANfRJfew3OzBucdaul3OumpKN13a6C1wo9dvWXyfgPcRmB5UusN37p5Qd05U6KT2L+HxXN5P4G3cGuUhpZai1ns4tZSTKyNkcrsy3ZrXevr9fXr7zM33aw7rumphelJuJ+qZ0LJnR6x14/EnV53dwxV+wBsY9D0pv2rO4T28h/eZWfluz0ML00v0zqd09U565Z3VWwfCX0ngvJ9bvAAj08L0oNyYolJgqJ1M4nmZrnJFWIrLfmpuKCft55gHDBiVwPSQ1Ezd4d9O2ADv5wfAPASmB4WhafsvfLwkXD4VusLnS4+X/o4fzy1Tq0fLa3lLQAzfw57Xd+ZypfXPLhOAvwlMDwu7nXq608KwFXZj5G5zUru1ShzWwnLjbaRuxVKqR+mEXQpLYSi5K1DVtrWnu7D3M23VciXlW4IowOgM+h7E3lDQs04cmkon+1Qo6q1HLUi0hhMAeJrA9BGpW6uEgeWKbpvUbOW5+oTLvDko1a5mjJ9vnZA093eu9S/XvVvr9s3Vr7SN3PLx9lo/W1fLASPSJfcRTw4mD7cdt3ClHnuDVHdhrjs0FL/O0utOlRt/jqn1c92htW7SVLdt7t+51spaFy/AW2lheolci0LqhN3aapE6oYb/Tp3sepbfG9JSr200Z9Ur9Rpzj+1R+oxL9dnbPdzSxQvwRgLTS8QnnNLfPYN/ayeyI2OZek+Sb2tl2qvW5ZR6/qz3pGXMWEvQrbUiXdHFe+XVfldfSTj7dxq+QGCCAeVC1VmtbqWyW678e6r1743Bw7QOMAeBCTqUugtz3aGpdVKBqKWbNRdycl22ueVqg77j1q1U92v8Wlu7eAHeSGCCDj1dmK3r5Jbr6Watddm21KXnuVTY2zv2CeANBKZOxlFwBi0u8A3283kITDu8cQcwjuI5qcHQpasXS+vfqVSv0tWYcRl31P2MurSUkSundV3gvQQmuFjLFY6lQHvnCTg1ziqn96rJq7SEst5B7LkyS/NX9dQHeB8TVwKvVwtEe8aetS4nHFGidX8eWpigQ+5WIblbgKSWKbVAlG4tEv4dPpZ6vPR3/Hjpar6w/Fo3Ym6btboflZoH6ogj5WhdgnlpYbrAuv5724zacj1lHtkW58hdmdYyDUBtYs7UPEi5K9FSAay0rfD/tbq2Tl3QWofc82drmT+q5sj69kGYm8B0stxJLbVcT5lHtsV9jgSCI+vuGTh+pBsqFdL3zPE0miP7kv0Q5qZL7mQ9J6GjB9aRTzzcJ9d9F3e5XbHNWh1anwcYnRamwRkTQc2TISTskivVoaeOe7/z9jolF5UAACAASURBVBXgSlqYBuYEcL+WVpm4dTB3C5DS47WpBXIDsWuDvnPlppbN1Sk3Zin1XKkOcZi6ItiVBpK3DGhPva9xWbVySusC81iXZfnZwdv1hJjasrWrpXIH7bO3xZ9me6/e9npKcyC96XVs3lpvzuHzn8O6rlqYrnLGTpIaVDvTiYTr+W4AnMMYpguUmutbhVe/lS5HP2Nb/GmGK522q9jeFpbeWGfgG7QwnSwerxE/1zqmoraNeIwJ57ryCrM7vLHerd99gCcYw9TprSfRt9b7SS6Bv8+T30/7BlCzrqsuOcgxEeE9BBbgDXTJQUUuNDnJ7+MyfOCNBKYdtDh8T27APf0EJL5EC+o8BKZOV33x7VTv4/MC+A5jmAAAKgQmAIAKgQkAoEJgAgCoMOj7IbmZwDcGFAPAOLQwAQBUCEwPKbUgaV0CgLEITAAAFQITAECFwPSgVNeb7jiAeTimz0NgeqGj9zDLXaEXPj7SfdLCusX1BIA7CEwPC3993PVLpKVla6RfRU+8RwAQEpheZrtJr1YWgPE5Vs/DxJUDOCsAbWVs5W2tMfG/t2VSf6fKSZUZLhevn6tXarvxdnJ/95QNAGfTwjSI3pN9KmTFAWkb7xMHn832XCmgpMqM1y0FvnC50mPbv3P/r5Wt1Q2AK2lheljqJF8LT7VgsGfMTy1wHGm9SQWkWrlxaxYAPElgelCu1ScXFlKPjxYs4paqUtdfLNXtd0YdAOAoXXIPyQWI1BifNwm7yJalHpSueJ1xHQDgqHVZlp8Ty/1qLSktA6xbB07nutt6x/2UymwJRLmB5al1cq+9VH/fY/YYrZWWufh+zWFdV11yb7Fn7qSWsUx7Bpv3rHvGdt2oGICn6ZJjKH6NATAiLUwPKg3u7ln+blfUo3RblhFeM/PI3Rpo4/sGpGhhekhucHdpbM8oB/KrwlI4UNv8SgCMRGB6UBiawpvKjhKMYEbGxHEn36l56JJ7WOvOdPR2JaWr7FJ/t9xapaUeLZNwakUCYHRamAaxZ/bu1tuV1G5PkgpOLbdWaalH6XWVxkKFrW5+oXG2kbu8gTFpYXqxngN8HJpKYeaMqQNqAbAWhJy8gBn40TcPgekDWrrcrtrmpjbx5va3AwsAIxKYPqC1i+zqbYdGvyce88t1NdfUZtBPlZ96Li4v93ytLvYbuIfA9BLh+KDwsdw4omUp34okXrZWbmqZlnr0HszjcVAwmtx+Vro4ovQDIXfRRMsFE8B9BKaXaB3v0zOYtXZAPjKWae8tV4Qk7nS01fXIvuVHAbyLwAR82p6pPZ7WMh1HbSqR3htpw9cJTMAn9YwduvoiibjcUmhp7a6rTSOybWdPdyB8kcDU6cpxA1ePSXAQhL+lWota5/266uKJlv3zjDCjOxD2EZh2eOOBxgBR+Fuuay2erHUErdNxhM6qu246+JPABHxOabD2HT8uWkPZFdNxhOOfTB4L7QQmgIpUkEqNa8rdU7HUCnTFVBqlqQ9Sr0FrEtQJTAAN9rTG7L210FV1yk39ISRdx3s7DzffPUF4o9jacmeUkyqvd134stx+Yv8BcrQwHdR6SW7vzWhrzfO5mbZb1oUvyw3uLs2zdKTLaqT5m4D9tDAd1HoQ7JlVG7hWOKYnbJmtda3t2U/t29+m1XIeWphOdFbLTkvr0l1X88CsBBmghxamk5wVXnq77oBjzv7hEbZY1eZMiscd5tZtWSZ8ruVxYx6hj8B0ktRtB84uR1iC8YXdfamxhfE0AvF93eJl4/VSy8Tl5R6P66KlGtrpknuZ2i9WYAy1SSdLYaXlkv+eH0+50AS0E5heJDfLrwMfPGfvFXR33NB3Wf47aeWRAezwZQLTQbUZfFtmAk6Fnp5pAszUC894Qzd5rfvtDa8BRrAuy/Kzs7R768HlrfWGq7XsGy1dZ6llUz9mwpaeUstSy7KlZVKtV63zTnEex945rOsqMPV665f/rfWGq9k3uJLv1xzWdXWVHABAjTFMOxhkDQDfIjB1uqppVbMtwHwc1+ehSw4AoEJgAgCoEJgA4CLGvM5DYAIAqDDo+yG5GXc3BgoCwDi0MAEAVAhMD6ndGw4AGIfABABQITABAFQITA9Kdb3pjgOA8QhML3R0Xo/cFXrh4yPNHRLWLa4nANxBYHpY2KJ0V+tSS8vWSC1dT7xHABASmF5mu0mvVhYAuI+JKwdwVgDaytjK21pj4n9vy6T+TpWTKjNcLl4/V6/UduPt5P7uKRtgFI5L89DCNIjenSoVsuKAtI33iYPPZnuuFFBSZcbrlgJfuFzpse3fuf/XytbqBsCVtDA9LHWSr4WnWjDYM+anFjiO/EpKBaRauXFrFgA8SWB6UK7VJxcWUo+PFizilqpS118s1e13Rh0AnjLaMZr9BKaH5AJE3JX2NrlAl2vBuuJ1vvF9o+7KLteru3N9J+H91mVZfnbm+9WCQssA69aB07mw0jvup1RmqWsttUypxan02kv19z2e21t/RLy13pzD5z+HdV21ML3FnrmTWsYy7Rls3rPuGdt1o2IAnuYqOYbi1xgAIxKYHlS6FL/n8btdUY83j9sCYH4C00NS45DCv0e+Me8V9chNOwAtSiG+FvB71t2CfevjwDyMYXpQeEVc/DjQ5s6wlJqANfc4MBctTA8LZ6outbKEwSr+d2q5lsdLf8eP760HXO3IRQE965514QTwTgLTIPbM3t16u5La7UlS95drubVKSz2EJmbUM7ksMAddci/Wc2COQ1MpzJwxdYCgxKxGvygDuIbA9AGp25OEv4SvOND7lc2s4pbV2uN8m+/CPHTJfUDLfdyu3jYAvJkWppfIDcbOjSNalvKtSOJla+Wmlmmph19XAMzAveQGoRkfykoDrTc9PyByz+eey03/UZsWxL79bT7/ObiXHPB6pUlea1MB9KxrWgH4NmOYAAAqBCYAgApdcsBruOoSeIrABLzCVWOFDMoFWuiSAwCoEJgAACoEJgCACoEJAKBCYAIAqBCYAOAirsCch8AEAFAhMAEAVAhMAHARs9PPQ2ACAKhwa5SHpH51hI8ZKAgA49DCBABQITA9pNSCpHUJAMYiMAEAVAhMAAAVAtODUl1vLd1xRy9TzQ04Dx8/81LYrexSmbXnAeBJAtMHtQS1s8ZRreu6/H6/f/7LhaLe7QlXANxJYHpYGBRaW5dKwWM0BrADMAOBaSJht1auey3V9RaHr7icVJnhc63hbQt7Pa8j93fudb0lSALwLgLTAPa0wqRambZywlaouEUq3FbYXZabNDNVZrxuS4tXb5CJt5t6Dall3tT6BsxPK/s8zPQ9iJ6dqhYIerv5tuVK5R7d6eNwk5N6XgAC4GkC08NSYSAXKHJhYqRfMK23dym1aMWvae/rc6sZAM4iMD0o1002Wgjq0dOiVXrujHD41vcQmMebj+f8aV2W5efDvF8qLJWeS7WWxI/l/s51t/WO9ymVWWoVi8uoLZfbTur9yL0X0MoJjSv5fs1hXVeB6Sl7xvIA57OvcSXfrzms66pLDviW3Ez3Gyc3IMW0Ah+Sm1+pt4wRjFIPAL5BYHpQ7qR/VRg448qzUX59j1IP3qd2wQFAisD0kNRg5fBvB24AGIcxTA8KZ+OOH085cqVcqdxc2bllUlex1a7oq9U/9XdYbvzvnnoInwAcpYXpYeEtPbb/UsLbf5Qei28bEv+/VnZpqoEjt0yp1T8VnFpu79JSD+OdiKX2B8EaKBGYBtFyUi+1mPTMDn6mPbd0CUNcbvB573ir3HxWwhIAZ9Al9xK5LqzcsmcEpTMvtW7pcjubFgNKcq2WAClamF6idmC/KnCUugl7PHli0soEPEUYn4eZvgfRMvP3pnVgc2kwdmjvbU5S6+fKahkI3lNuz/K+35SYiRmocWuUgVxx0HYiAIDj3BplYsISlNUuNoAzOBbPQ2CajG4oqEvtJ+EUFq3rtnYpp56Ly8s9n9p2aZkcxwY4xqDvyZw1SBtmlQsOrVdsptYLp8rIzYuWm+sstUwtaO3Zxx0X4BgtTJ2uvOLq6qu5HDDhb7l9oXei01I5tfV01cC7CEw7vPEg59J6OOZtXVq12waVrrbdc4uiXDdj7fG3va98ly45gIo7brWzjaE6q+UpFXLCv0u3Eeq5RdHZt0eCUWlhAj4nF0paTtpXndyvamHJjdUK/+65f2St/JJcaII3EJiAT4lbTDYjdg31XBW39wq6q29RtMl1wY30fkOJwHSCPQe10mXDRw6MIx70YTRhaIofv0Nrt1trfd4wgLzW/faG18C3mem7U8vgyb1hqCXs7C3fwQiOKc2X1Hvrn5YB0q11yK0Xl5v7u2c+qdyypWVa36NZj0+OvXNwa5QdWkJP7uDV8j7vDVV76wVfZ9/gSr5fc1jX1VVyd4ivNDki1aR9ZvkAnEdYmofAdJOzL5/NhSaX5wLA+QSmE5WaXq/+leFXDABcR2A6iX5qAGJa/OchMJ3grnlMctsEAK5lHqaDwmn/U8+lxhXlpiGIbyEQL5Mro/QcAHCcwHRQKZz03lagtkzrtgCAc+mSAwCoEJgAACp0ye3gqgcA+BaBqdNVY4Vc9QYA49IlBwBQITABAFQITAAAFQITAFzE2NR5GPT9kNzM4Bs7GQCMQwsTAECFwPQQtzkBmJ95++YhMAEAVAhMAAAVAtODUl1vuuMAYDwCEwBAhcD0sLBFSesSAIxJYAIAqBCYBqBlCQDGJjANQmgCgHEJTA9b1/U//7Wsc3SbuXqctY23+MrrBOAYgelB28n69/v981/4+FVapjM4u8Xr7Nd0Vnla9gBoITA9JAxLoVpoWtd1+f1+WkYAXsCPsnkITA/K7Uh7d7CwWy3XvZbqeovDV1xOqszwudrjqf+XHivVIVVey/q196LldQLwXQLTS6VamcLWqe35uEUqDGPbc3FZqbmh4nLCdXOPx2XE/w/LjMuJl0k917JM63vR8jqFJoDv+uvpCtCvduLeMxlmLRD0tHqlQlOtzNy2W7Zbqnvve5FaRlAC9tqOh7yfwPSg3I5UG7/UUsZT4jFYPYFtr/A9uCLcjPT+AvAMXXIPyZ3ge4PGaI7WP/d+jGCkugBwr3VZlt9bT84zSJ2Ea61OqbCVGocUhpfcdnpCQKnMXJ3i+tfWS42xyj2X225PvXuWt5/MabRWWubi+zWHdV0FJsblQMMdfM+4ku/XHNZ11SU3Ct09ADAugYkh5eZEAoAnuEqOIWnCBmAkWpgAACoEJgCACoEJAKBCYAKAixiPOQ+BCQCgQmACAKgQmADgIuaSm4fABABQITABAFQITAAAFQITAECFwAQAUCEwAQBUCEwAABUCEwBAhcAEAFAhMAEAVAhMAHCR3+/3dBU4yV9PV+CrUvcXCh+zkwHAOLQwAQBUCEwPKbUgaV0CmEOqN4F3EpgAACoEJgCACoHpQamuN91xADAegQkAoEJgeljYoqR1CQDGJDABAFQITAPQsgQAYxOYBiE0AcC43BrlYalJzWrhaV3XQwErtf5Wj+3xo9t4i7NfZ/g+7vlsARiTFqYHhSfX7b/w8au0TGdw9on97Nd0Vnlnh6Xwcwz/v/1n1l+Ad9LC9JC4RWeznVRzLR/b419pAXoLn8d7uPE1d/J9mocWpgfldqS9O9gWtLZ/h4+nlkn9nSonVWb4XO3x1P9Lj5XqkCqvZf3ae9HyOnPCEKsFCWBOAtNLpbp34vFHYUtVqkUr7ELK/cJOlRmvm3s8LiP+f9xalqpn6bmWZVrfi5bX2RKaUsuFAdKvzee58TWwhy65F6q1YuyZDLMWCHpOJKnQVCszt+2W7Zbq3vte5LpB96zXs11gTn4ozUNgelBpnFLr8qPtjPHA9Z7Atlf4HlzRJZa7ojD1HABz0iX3kNwJvjdojOZo/XPvxwhyVzXyPm58DfRal2X5OVA8p3WunlSrRvxY7u/SnEA9gaRUZq5Ocf1r66XGWOWey223p949y5f2k573gjHkxgC2rtfSjd3SVdx6DIiX7e0mD9cp7Vs93v4D7w6j9QKwz7quAhPjcqDhantP+PEFC+FjpX/H67f+XVq3t85nlXfW+rPz/sxhXVddcqMYqesJaJM7EbZc8GCfh3cRmBhSbk4kOFNvt9bbvo+pOudeR2qOsniesvjvXLm59eDNXCXHkDRhc5eW79rVV2LG5Z7x/c/VOTdXWGpOtHDOs1w3ZFxuarm4PvBGAhPwST2DreNl7pi+4uyyj8yzlgs7qXKFImYlMAGfk7vycrRWkJ5Wp7NbqFKtRGdw9ShvJTABn5K7Mi7uUrq6Dntnnj9S3gjeUk+ImVZgEG864MGb1fa1nhn4W+cfy61XWjdXt1p5LcvnyijNh9ZTrrnImM26rlqYAFqUTvh7pxdoXWbPslcuf/Zy8AamFQAgScs3/EtgAj4n16VkvqC/jTgA/q18p+YhMAGfkptPac9tUs4+GY5ycnVzafgvY5iAzwmviIsfB0gRmIBPKt0cNyU3W3Y4s3X4XOqqs3iZ1HOlmbRzdYnLBs6nSw6gIrxlyCa8bUj4/9xtRlLLpJ5LLZMKaKlL/93UF64jMAE0aG3BSc0eXlrmrLq4yS1cS5ccQMXebq8rusdyddEVB9fSwgRQcXR8UO6KvCvqopUJrqGFCaBBLqjEA7xL45M2pedy45FSg77D1iWDvuFaAhNARcutT1LL9N5OJRWs9tQFOJ8uOQCACoEJ4CZhtx3foOVvHrrkHpI6YObGKwBzsF/De2lhAgCoEJge0jsYFID30f06D4EJAKBCYAIAqBCYHtQ7bwsA8AyBCQCgQmB6WG2mYADgeQITAECFwDQALUsAMDaBaRBCEwCMy61RHpaa1CwXnuJl7wpZ67r+Z1tbXbbHU8sc3eZWfs97BABX0ML0oDAUbP+Fj8fLxsvF5Zxdr03L9Adnh6XwdYb/3/4zey4AdxKYHhK30GxKoSm13GzObqkCeJLj2TwEpgfldqRci06u5Sn+f+mx1DLxc63r1sorLZeyhaXacgBwN4HpRVJhItVttSx/ho+4GyteJvVc/P/c8vEyqe2X1o2Vltteu1YoAO5m0PfLtA6yjoNObZk99SgFn1TZLa1Gra8J4A38wJuHwPSg3I50dnfUKDtrabD6KHUEgBRdcg/JDe7ODQY/I0TltnW33NWBADCqdVmWnxPWc1rnGCpd6p+bsygOZanxSLnncuX1hKy4/FwYDJXqX1sX9tBlwpV8v+awrqvANIq7dyo7MfzNvsCVfL/msK6rLjkAgBqB6YNy8yQBAGmukvsgzcMA0EcLEwBAhcAEAFAhMAEAVAhMAHARY0bnITABAFQITIPonUUbALiPwAQAF/FDeB4C00C0MgHAmExcOZgtNBkoCPA+qR+9biA+By1MA9LSBABjEZgGtYUmwQngPUotSFqX3k2X3MC2nUtogmOcqICjBKYXcLCHY7YfHfYlYC+BCZhe3ForOHGl1DjUnu9c6nsaDxzP9Tzk1qnVo2WbV9mzXz6xLxvDBHzG7/dzUQXDS4WA7bHU/8P/UiEn93zvNs90NIw98aNHYAI+R2jiauEJfe/Jfc939Oh3236RJzABwICeCPY92wyv5A7XidePr/hOrZNad1svXP7Jq8cFJuCTtDJxta0b7GgZR7+nYdBoqU/rNsOxgeFUOOH629/hY7muvnjdUjfkEwz6BoCJXR0wat2PrYGvVs+n74IhMAGfpZWJq/RcoVZzxfe0Nug6tc29A7WPhJyW24XddTWfwAQAJ8pdon+khaQ1NPV0u/Vu82gYuaqF6K5WJ2OYAOAkufmBeu7cUBoUnVomN0appZw9y5bWif8dj20qrZ8rJ9XKtKe+R61/18UkbsDY3tx15hj7HS3dR74P/Z5+39Z11SUHvMcbTzRvDnowgqfD0kZgAoCBHB03NPotgFoD0GivwxgmADhRrlWx9/L6IwPER9ZavzPmsTqTwAQAJ8kN7h6ttYR+uuSAV+vtvsh1B7SUk1vmyJ3pmU94ZVj8+BVK2wmDWhzaUt/nlu94vGzq73A/i/+dqk/uKriR9iUtTMBrhbddaJmnptRVUisnt0z8OCzLn91JV343wu/ftq24Hql/x+vFj+W+46llU8Epd6uUVH1abqcyAi1MwGuddRI6MtGfkMTb9bTMhsEsF2Zqt0pp2f5IQWkjMAGfEP+KvXIbcJW4ayzXenOmli63q7Y5El1ywPQEGWaQ6v5NdZftKbfl+Sf2oZFamrQwAVMoDebuOdC3LC+AcaXcbT9S37nU/d5qY4Fy44pK946rLZsqP/Xv1uVHHPTt1ijAK5RCSu25lL3hqrcewtW3Xf35p64u830737quuuSAd6uNpQi7MHJXErWUU1vGiQrmpksOeK3SHct7Wotaynni7uhQU+pG41y65IBXeGsLzlvrzTl8/nPQJQcAFxKW5iEwAQBUGMMEvIbxQ8BTBCbgFa6+FxdcwfdrHrrkAAAqBCYAgAqBCQCgQmACAKgQmAAAKgQmAIAKgQkAoEJgAgCoEJgAACoEJgCACoEJAC7itijzEJgAACrcfBf4lHVdi49pEQBStDABwEVSAZ13EpgAACp0yQGf8vv9sr/6a91x8Xot3XfrujZ38/Usm1u/tW6t78FWp235vfU7uj48TQsTQIMtOIT/1bpberpjzui62cJISygJly29pp4yW7YHbyUwAZ+TOnmXTui5lp9aaHpjSGgJgvBFAhPAw1q64tZ1/SfI3BVowm3Gj8fLhHVL/Z0rN7cejEZgAj4pDChPtgS1hqXWbsAzpeqVG9OU+n+u3tsyYVk9XZ3wBIEJ4CF7B3k/GfBaw13Lem/ssuS7XCUHcIK9k1+muqtCtbFVrdu8cnLOsJXoTCYUZSQCE/BZrSfhXCAIHzujpeiqKQjunNrgTKPUA5ZlWdZlWX6+lMDXpMbJnD0PU27cTm7dUlgJ18uV0TO/VMuypWVSdciFypL4fcnV961GCqDst66rwAR8T+5kHz925fZnPO7O+rpgXVeDvoFvyQWjVEvHVdufMVTM+rpgYwwT8Dm5E/sdl7TfHSqubjnbU36p6y6ecuAsqS7NkLBHjRYmgJ3ODldXhLU9QaCnHtvcST3ltUwxcHZYCuuZui3MVUHZnFLzEJgAmJauQs4iMAGfk/vVX2oNSN3yI/5/6bHUMvFzcR1ytwtpvR1JS+vG3a+rtG6tvNJyude2tR5p6eEogQn4lNzg7pbL/VO3U4n/n7rdR258TukWI7nbhfTUpeeWK3e9rtQ0BLlbp+S2X1q39BpLwVMrFDUGfQOfk2t1qM2q3TJep3UeoyNqdekJAKO8rlrw6ZlLqrVOQhI9BCbgk3quxmqZdLK03plydQlbf3LiVpyRXtcepUkyR6kj89AlB1Bx9NL8XPff3XUJu/iOlhWun/v7LuHraGktgz3M9A18WksLU67lIje3TymQxGNxcuXltltrRYlfT2n5J15XXF5PyIrLbwl8e97DMxkfNYd1dWsU4OPuPqFdvb2nTtCCQZr3ZQ7r6tYoANNwcobrCEwAN8nNJ3RGuU+GpateF4zEVXIAN7kq0DzdqvT09kfmvZmHFiYAgAqBCQCgQmACgIsY1zUPY5gqfNmvoV+fUfguAi0EpgTT61/PewzAmwhMEfOY3CM1QzAAjMoYpv95eh6TL8vdOR7u4HsHtBCYAsLSc7z3wGz8CJ+LwLT4Uo+i90acAHCXzwcmYWksQhMwA+eW+Xw+MAHAmYSlOQlMAHASYWlenw5MvtgAnMU5ZW7mYQIoaB1TF88t1sp686wnLM1tXZbl99UP2a+BcflsuEvpu+Z7CCzL38eCT3fJAZQIS8BGYOpw9HL3My+Xv3Nm7NR2zMzNjHyngRyB6UZn/lq985dvalt+eTOL7bus+w0oEZgabQdTv0AB4HtcJXeCLURtgSr1izVeJrV8uNz2fOrx0nNxqEv93bqduK7x68i9B7XXAqPRugTUaGHqlGpligPSNr4nFThyy4d/b/+lHo/LCv9O/T9et2c78bbC58P3IPV4qiwYkVZjoIXA1KE20Ll3Po6rwkTu13LL9nItSLWyUu9Na1nwNN9RoEaXXINUALmzCT/XUpVa5kidat1uLeueURYAjEYL0wuc1b1V63o4I9yEXXJHywKAUZjpu/LaWwZMlwZK10JKafmegd2l19Q6ILv3teZeQ66sHgbhchffNaBmXVeB6Q2vPXUl3ey3cpjldTA+3zWgxq1RJuPADwDXMOj7BUpdcMtivBAAXE1geolSGBKUAOBauuQYjq5FAEbz6cDk3nAAQItPByYArZlAC4EJAKDi84FJt9xYjF8CYESfD0zLIjSNQljiCfZ9oIXAFHDgfI6wBMDIBKb/2W5uKzTdT1gCYHQmroyUbjDLOeL313sLwOgEpoTUCVzL03kEJADeRmBq5CQPAN9lDBMAQIXABABQITABAFQITAAAFQITAECFwAR8mitggRYCEwBAhcAEAFBh4soTfeGWHzPf983nV193Wea7fdDM32ngPFqYTrIddLf/4ufO3tZTZj2x+PzKwvcnLCd8z9w+CJiZwHSRWYPFV/j8/qUFBkBgOk3uF/b2WPj/0mOpZeLnwv+Hy5TKiNdPrdf6d6n8t/L5pW1hKa4fwNesy7L8/Ho8TzjOI3ws/ntbJnwu/ndYTmm53LZSY05K2wz/btlersw38/mV34/U+pu3fP614PeW1wHcZ11Xg77PljuR5Zbblq0tc7Q+LeXl6tz6Ombg8+tbZrbPHyBHYBrAkyedmVqHnjLT5xeGv1m/E6UB6rO+ZuA4Y5hOcsb4jriMUcaMjFKPK/n8/pa7UhDg64xhOklpPEdqLEq4TGncTO651Pqlx3LjYeLtpV5TbsxKrvw38vnlP7+W+r2NFiagx7quAtOo7u4m0y13Lp/f+N46aB24n0HfLMty7GQ7SrfTHrOcIIUlgOsJTAMK58e58kR4DfEtwwAABzJJREFUVjfaG0/WVwa9t31+XzVDVzJwH4FpQHcdvJ0kruHzA5iPwAR8ltAJtBKY4AWMUzpfqlvWewzkCEwTOHLgv2IMR+sl57UQ0FJObpnRLnvf8xm9eUD96HJTM9RuERNLTeVwxtgoY6vSzrhAJTdxqfeaGoHp5XoP/OE6V9WnNj9QSx1aymm5j1qpDnc56+TMOXJhZPvupD6X3Izq8WPbv0uzibc4un7o7O//k/vTkbAUf06jHScYn5m+X6x04A+fD5e/+mTcesCpLXf0Hmej6PmM7vh8+Fvuu9P7nToz2HANQYizaGF6udKBP7y8/QlnHahayhn5oFj7jFo/HyfmseXCcfjdzM3gHv9dmmk+N+N8qfxUV2Gu+7A0q3xqyoza7Pfxsr3vRaouufJjZ3WRwrIITPzP2SfjM7sTrtrWaK1ttfo42J/jqs891doUdxPHJ/g4uJTCRK3LObV+bnu5dcI6lp5LBaBSGan69L4XqXJy70nqM8jVN3yfoURg+oCWE/LRgZSlbR45ELWUkzuot5Y9itbgxHF3jR/b2zKa+g63fF/DfaC1XrV9+IjU+K6c0nvRUv6eZUY7BjA2Y5heLnewSz3eciCdRfhan37NPZ/Rsnzrc3pCaYxf+PyV278iFMctO73rPfGdO/u92F67Hx1cQWB6sb0H/icPkHcaYVzTkZPzVz6nJ4SfS3iC7X2vR/iObY4Gvtx39GlvCX/Mb12W5efL9W651qS7tl1q3k+Nb4iXy43HqJWTW6blxHH3ie7Jz4jjWrqtSsvkBnPH34HWcWylgda5esX7TGl/KQ2Wzg0ELz2WG4cUby9U2k4oV2ZcTq3OULKuq8A0kyd+7Y70C7vHW+vNPEb+Dj7xg2LU9wKW5e/vqC45gJsJCP/yXvAWrpKDm9w1qJhxveE7sNXx6iDzhvcCQgITh40yOBRG94ZwcFcd3/BeQEhg4hAHvTZhqNQFAfA+xjABAFQITHCxVJelbkyAdxGYAAAqBCYAgAqBCS5U6nrTLQfwHgITAECFaQXgQqn7Y5lSAOB9tDABAFQITAAAFQITAECFwAQAUCEwAQBUuEqOQ948l5Cr1QBoJTBx2BuDx5uDHgD30yUHAFAhMAEAVAhME/n9frqaBmaWb4D3MoaJ04WhLRcQ4mBXWq4UMnLltNQBAFoJTJPZWpmeCgnxtlN1SS2TK6t3W611uNsIdQBgP11yE3qya64lFLQGh9pyuecFEwDOJjBN6i3jmc5qeRm1BWdd12HrBkA7XXITC0OTE/a9vO8AcxGYJpcaBH2XEVpWSnW48j15+nUDcC6B6SOuOoGXBmw/HRpqdXi6fgC8hzFMnC4MKqVWnCvHL7XWAQBaCEycKry0Pw4qLcElXCYsq6ecUh0AYI91WZafrgn2GqHrbY+31huA+63rqoUJAKBGYAIAqHCVHIcZJwTA7AQmDjEOCIAv0CUHAFAhMAEAVAhMAAAVAhMAQIXABABQITABAFQITAAAFQITAECFwAQAUCEwAQBUCEwAABUCEwBAhcAEAFAhMAEAVAhMAAAVAhMAQIXABABQITABAFQITAAAFQITAECFwAQAUCEwAQBUCEwAABUCEwBAhcAEAFAhMAEAVAhMAAAVAhMAQIXABABQITABAFT8dUYh67r+8+/f71d9PPdcbfn4sZY6xOumyjmyblxGqY4AwDsdDkxxiNj+zj2eWqdUzvbvPXVILXfmurV1AIA5PNYlFweQUuA4EkbCMNNbTsu6whIAzO+RwPT7/f5phTqrvK2sOwNM2Jp21msBAMbz6KDvK0LT3a092zbPfC0AwFiGvEpuT/AJW3vupDsOAOY3XGA6EpaW5dxWKwCAZXk4MB25Mm5P+XetCwDMZV2W5Xc0GPTMw9SybOs6tTqkAllPPfeuCwDMY13XcwITAMCs1nUdbwwTAMBoTgtMtZmwS8/F8xilHjtat1xZR7bRU88R52oarT4AMKpTAlNtgHTpyrXcTNrb3EZnuGoW8Z4ZxK/s9twbfHTFAkCb4brkXJ0GAIzm9Jvvbo9t4vmRSmGo9PxWZnzlXO5Gv+GyuW3kysxtp1du3dTjtW3HE3PGy+SmZMiV1fI6XQEIAH87vYUpvFXInvVqZaYCQ+pecqluwFzoyNX7yG1PcuumHg8fq73G3DLxsrWyaq9z7+cIADM63MJU0nOyLbVAtYyBCvUsG68XhoQjs4bn1t0TQM6cxbxlHqvwMaEJAC4OTL1yoal3BvAjoSTX1be3hWnPuneWuUkNug+3IzQB8GWXDvrec1I/815wPeWcGQzefLl+2CW3LIISACzLibdGqQ26znW3td4+pRRC4rE6tcHctUCTG/hce65W59yA61QdWx6Ly2xdL1WPljIA4ItOuzVKy1QApgsAAN7otFuj1FpthCUA4M1OG8NUCkTCEgDwZsPN9A0AMBqBCQCgYl2WRX8ZAEDB/wMWeG6JsqQY0AAAAABJRU5ErkJggg==')
