# Supplementary material for: Identification and functional analysis of non-coding regulatory small RNA FenSr3 in Bacillus amyloliquefaciens LPB-18
Source: PeerJ. 2023 May 15;11:e15236. doi: 10.7717/peerj.15236 (PMC10194069; doi:10.7717/peerj.15236)
Supplement: Supplemental Information 4 [file peerj-11-15236-s004.zip › KO/CK-vs-T1_map/map00522.js]

getPicJson('data:image/png;base64,iVBORw0KGgoAAAANSUhEUgAABYYAAANZCAYAAAC7ruq0AAAACXBIWXMAAAsTAAALEwEAmpwYAAAgAElEQVR4nOzdbZKkqtoo0Mwde0Zn/kN4x1T3R1970zSfigq6VkRFVWUqIiriI+L38/n8fAAAAAAAeI1/P5/P5+dHbBgAAAAA4A2+3+/nn7szAQAAAADAtQSGAQAAAABeRmAYAAAAAOBlBIYBAAAAAF5GYBgAAAAA4GUEhgEAAAAAXkZgGAAAAADgZQSGAQAAAABeRmAYAAAAAOBlBIYBAAAAAF5GYBgAAAAA4GUEhgEAAAAAXkZgGAAAAADgZQSGAQAAAABeRmAYAAAAAOBlBIYBAAAAAF5GYBgAAAAA4GUEhgEAAAAAXkZgGAAAAADgZQSGAQAAAABeRmAYAAAAAOBlBIYBAAAAAF5GYBgAAAAA4GUEhgEAAAAAXkZgGAAAAADgZQSGAQAAAABeRmAYAAAAAOBlBIYBAAAAAF5GYBgAAAAA4GUEhgEAAAAAXkZgGAAAAADgZQSGAQAAAABeRmAYAAAAAOBlBIYBAAAAAF5GYBgAAAAA4GUEhgEAAAAAXkZgGAAAAADgZQSGAQAAAABeRmAYAAAAAOBlBIYBAAAAAF5GYBgAAAAA4GUEhgEAAAAAXkZgGAAAAADgZf69OwM13+/37iwAwKV+fn7uzgIAAAAPp8cwAAAAAMDLTN9jeKP3FABP5ykZAAAArqLHMAAAAADAywgMAwAAAAC8jMAwAAAAAMDLCAwDAAAAALyMwDAAAAAAwMsIDAMAAAAAvIzAMAAAAADAy/x7dwaO+n6/f3328/OTnab0Xer71Pzf7/f3dKm0W/KUSzcn/j5MrzRfLg+961Sbp1WpvGvr37ucljI/Q61c9pRb7/K29ayVQc6R/LWsf2kZLduoZ58fkV7Pfpr7fnQaLXrXPbUftWzLbd5t+t78t9YLrevQuvzWOmdE3QcAAACzWT4wnLpIj//PXci3fJb6v7b8UqC1Zd54uWEgLZXn1PJKAZA961Sbp0WtvEvbqXc5Lcs/I7hTy+uectujFhxr2V/2lE3L+tfSrd0kiafNpRsfN0fS69lPW+qbEWm0rs+eG0ctSnXCkTo3/qwlEBtP07r8ljpnRN0HAAAAM3rtUBK5QENLz909aR/ppTkieFkLqoxML2Vvee9Z1pnluHfZn895gehSGe4NYvUEFOP5ckYFNVvTyd1AOZqv1uWdkcaR7dK77qV9K3eDqteRemGP1nRH15cAAAAwo9cGho9oDTj1TnOGs3oL7p2nh555xx3Z70bus2GQ8eztevV+M2J5PWncVZe0WCFoOuJGygrrCQAAADXLDyWxOStQEgYR9vYWjtM6GlRoWdfWMUxb87Jnnr1mDXodcWZv4c+nvG+N2u+Oqg1fkdKT99aeoKPS6/0+tcwr9/Xede8ZyqGUTpyHGY2uLwEAAGAFjwkMjxojtZR2KTjQGjwZEaRrCTDFec6l0RPw2DPPHrW8j3BloHSGoOwMweERy67deNmmGZlebtqeY2xknke5Yn/ovRFwlzPqSwAAAJjdYwLDVxgV5LgySNcSqP58+tbpqmDPlcGX+MVZZ6a//Z8KRu0Zu7nVDMHhlNFlf/X6jbgZNNs2+XzGBqtn3fdiZ9SXAAAAMCuB4YqzAgB3jhO6Z52eFAgZ9eKsVq09T3vktkdLALJ1v5vp5sXoJwBW3p+P5L1l3ffuW0fztscVddnK+woAAACUvPblc7kAWSoIcOb4xVcK12PPOh0ph57yPlOup+6bHB0r+y57g4Aj09u7vN6AfOm7s4fkaJFanz03JY7UC2cHhY/WlwAAADC77+fz+ZktABSqjelYGxMynqYW9M317qw97p77vmW+Up5a0moNWsSPQfcsp7UcakrlPWpIgZ5yqvWc7M1LyzocDcr17gel/a5nniN5q33XMt2eoH5tP+9Jr2Xa2jHSupxR2+XIuvfWPb11bmnfba3fcsOxtJZfa9oj6r5WxjEGAADgCt/vd/3AMJxpxp6zwHM55wEAAHCF7/f73qEkoEZQGAAAAICnEhiGDEFhAAAAAJ5KYBgAAAAA4GUEhgEAAAAAXubfuzPQqvT2eAAAAAAA2ukxDAAAAADwMtP3GPYCMAAAAACAsfQYBgAAAAB4GYFhAAAAAICXERgGAAAAAHgZgWEAAAAAgJcRGAYAAAAAeBmBYQAAAACAlxEYBgAAAAB4GYFhAAAAAICXERgGAAAAAHgZgWEAAAAAgJcRGAYAAAAAeJl/784AAADwXt/v9+4skPDz83N3FgCAkwkMAwAAlwqDwQKQc7KNAOD5BIYBAIDLfL9fgcYFhNvINgOAZxIYBgAATrf1QBVgXM/Pz4/tBwAP5OVzAADAJQQV12XbAcDzCAwDAACnMhTBM4Q9hwGA9QkMAwAApxEUfhbBYQB4DoFhAAAAAICXERgGAAAAAHgZgWEAAOAUhpEAAJjXv3dnAAAAIDVu7duDyluZ9JRDPI/gPACQo8cwAABwuy14+fPz8/vnzpecXbXs0nL2BHTjec4ICt+9bQCAMQSGAQAAAABexlASAADA1MLeqbneqvHnpenCNMPp4u/CYRhKwzrEaeWGcTiynNTn8fqW8pWavjXfuXRbeg3n8ms+85nv/vkMMwN8P5/Pj8oAztH6aOAMjQLzmc985jOf+cxnvjPm2zM+bm55uf9L4+puf+fmzwVEW/5O5T0XcN27nNy61cqjNH2u7HKB4hRjF8P69oxjDjzH9/sVGIbRaj03AFibiyj4W6mXa29gODd9rSfu3iBpmP9wHVLB03ialvzFAd7SclJ5aQlo9yy/tI16ew2rB+EZtG3gnb7fr6EkYCQNZIDnctEEf7vyuGjpxbpHKQAcL/+oWhqteTmybHUZEGu9IQQ8j5fPwUBOogDPtF0oqefhPyseFyOCyyMCtqODvj3LXGl7AddKPd0APJuhJAAACvSegb+1Hhc9x0/rcFwtw0DEn4ffpfKUmjY1tm8ub6nhH2p/x/OWhq1oWceensapaVvyGlI3AsDajDEMAFAh+AF/OyMwPHrZnMc2AID1fb9fQ0nAUR61AXguwQ/4W89xMfqxZMckAMA4AsMAABkCUPC3O46L7/crKAxwIR2g4B3+vTsDsDIXKAAA59PeAgAYT49hAADgNN5y/yw6RgDAcwgMAwAkCGTB3/YeF4LDzyAoDADPIjAMAABcQnB4XYLCAPA8AsMAAMDpfn5+9BxelKAwADyTl88BAACXyQWHBR7nEW8f2wYAnklgGAAAuFQq0Kgn8TwEggHgHQSGAQCA2wgIz8c2WYcgPgBHCAwDAACXCgOPAluwn2MJgCMEhuEAjS8AgD5eZAbjhMeSYwuAXgLDAADA6baejQJXcI7wxY6OM46yD8E7/HN3BgAAgHcQaIBzOcYA6CEwDAd4MQcAQJ1H3OE6Yc9hACgRGAYASBDEgr/tOS4EheF6gsMcZf+BdxAYBgAAAAB4GYFhAAAAAICXERgGAEjwCCX8rfe4MIwEAMC8BIYBAAAAAF5GYBgAAJjG9/v9/ZP6Pzd9+P/ovIxM7w618huZ3h4zb7NRy7hj23sBHQA1AsMAAMA0tqEncr9z0+f+H5GXWdMbsdw9eZq5XK4o45ZlxAFZQ6oAMKN/784A62q5+xw2gHruVq8yX2jmfJrPfOYzn/l+uucJ9c63WrmYz3xnzgcAwJy+n8/nx91LemwXAvYbL1ShX3ghbd/5m/JhhFH7kToe/tZ7XOw9juL5wv9TbdHt+/C7+O9UYLu152du2bnlhd/l8rM3b7U85NJKbYtannOfzV4uLftLSjhvab7aMkrrmPq+lPZeM98sWmW+cN6Z8/nE+bS/4Brf71dgGI4QNKCH/aVM+TDCyP3IPgl/uyowHM4bB+B6//58/g74paYdmY+z8nYkre37nvWrBehnLZd4/tY89MxXmjaVz9YyTaV7hHPZMT03ke5wZv7u3HdmL3d4iu/3aygJOMKJih72lzwXLYxgP4LnC3tf9swT603jyHyleqk3b6X1ry2nJe9bPdpbl95dLvG84bR7ejTWyivX03kE57G5tNxcuVPPTa6VPHW9YEYCw1SpjIGzqWM4yrkK3iHVu3KPvfXFFfVMaRmj1r+03D0BsLvLpWe+OKib0lPOZ24T5jF7oHJkL/MwzbvNkAd4un/uzgBzm/XEBwAb5yp4pjMCHbEreg5f2Tv5iBE9Imcul22+vb2i4fMZ30N8pJnzBszLGMMUudguUz7U2EfgfGcdZ45f+NuVYwzn5t87bEHq0f9aL9lwWaWepnGeSsvozVvs6BAH8fi2uXRS06TWZeZyyc2Xy38pX6XyrK1n7/Ja1reF89g5Zi/X2fO311PXC+70/Xr5HBUq3zLlQ419pEz5MIL9COa2yjG6Sj45pvTyt6d58rrd7Q1lO+M6zpgnWNn3+zWUBHkqXTjGMVSmfBjBfgSMoC4BeqgvgKfw8jkAYFkuzIAR1CXvkRvKAZjfFWPPw9voMQwAkOAFLvC3o+P7wgy2l889ObgkePZu6lyglcAwAABwKsFhuI6g8DXUacATCAwDAMtyUQZrcczCuQSFAeghMAwAAJxue3T/ycHhJ68b8xMUBqCXl88BAACXyQWHBbSgT3wcOYYA6CUwTJaGBQAAZ0i1M5/S2/Yp68H8XK8BcJTAMAAAcLsnBLk8yg8ArMQYw3CAhj8l9g8AAIBxXGPBWALDZHkMDjiTRh0AAMxJWx3eQWAYAAAAAOBlBIbhAL2qKbF/AAAAjOMaC8YSGAbgFhp1zM4jlPA3xwXA/EbU1drq8A4CwwAAAAAd3CgDnkBgGABYlosyAACAfQSGAQASPEIJf3NclLlZBcxAXQ20EhgGAAAA6CD4CjyBwDAAsCwXZQAAAPsIDAMAAAzgZhUAsBKBYQAAAACAlxEYJsvLMwAAAADgmQSGAQAAAABeRmAYDtCrmhL7BwAAwDiusWCsf+/OAPOovSxDBQxljqE+o8rj+/3+TivcBmH68bb5+fn5Y75cuqW81r4vpdmz7nvmOSONvenG5VQr93jeeNrUcbZnWwBtHHMAv7ytPpxlfVxjwbkEhvlDrlL1hmVo4xi6VhwUjoPBqUBkGMwsBSm372tqjdFwGa1p7snH2WnsSTdX9iOWm1seMJ5jDuAX9eE9lDucx1AS/Ja7wO/p3fU2TkSEHEP3ai3j3m2R2q62aV2qjHp7SqfK3nEG13LMAfyiPryHcodzCQwDcIujN1ZaG4OlXq2je9J+v98/0tv+rj16uM0XTh+nFaefWk4uH7l8pvKwN2+t4h7ER9I6m4sNAGBFI9ows7bPgLEEhvnDWY8bw1s4hua0bZcjwcwwMJobc/jn5+ePacMhJFLT5qbLzRcPm7GtUyp/td4VubzuzVuvXD5iPb2GgXM45gB+UR/eQ7nDeYwxTJHHM+AYx9A9SsMYnLlNWhusPeMS1+ZPreeRhvPRvI3Uuh6OM7iWYw7gF/XhPZQ7jCMwDMCj7G0ojnir9JEGau1leK3iF/KN0JK31vJrWcfUNHdcALjoAHqpM4AZaMMArQSG+UvqEWKgnWPoPnFQtCfYWpumJ603NsZzPZfjMYVHlYvjDK7lmAP4RX14D+UO5xAYBmBJceCx9UVvrYHKljGFw+9LjdXcOMDx37lgarwOufnj5eTmS5XH0bylyii3rNJ3uXyUlgMAwDE9bWjgOb6fz+fHAU6KC/A6ZUSJ/aNs9LAJd+VhtBnztJkxb2ePGT3b+sLdHBdlygfeY+bjfU/eah0mZlnXmfICq/t+v59/7s4E81LZwjGOofMdedHajI3KGfO0mTVvM+YJnswxB/DL0+rDXLt6tjbgTHmBJ7htKInaIwl7HlnYM97MiDFqzhrnpiXduJx6Ku3a49EhlS+0cwxd644XxY0283hps+bNcQbXcswB/KI+vIdyh3PcFhhu7eXV8+byPT3HjvQ2G5nGnnRzYz0ekQoAfL/f6e4Scq7VT7p33VTJLdsxRM3M+8aMeXOccZYRHRee1mEgt2zHHLTrqTty01zdcap3WXe4o158en3YW0ZX6S33vWMjz9Qh4s7zPu9y+1ASqeCnHbQuVUa9FV7uBUW5dM8Ifq/uqftpeLNl+1lp+7feUBq9bo4hOJ/jjDO1ntdL053VNnBugzW1Hpsj6p9teb1pptLfW5ddWSdcXS++sT6cITazp9z37scz7fd3nfd5n9sDwz22O0Lh/+HveNp4vnD6OK04/dRycvnI5TOVh715a5W6g9aTVq7yuftkAKOccVOlJS3H0N+UCXs5zjjbah0XnNtgXnsCUyvVP7M6q15UH95Duf/p7PM+73LbUBKhsMt76VGA8I5QeFck9XhH+F08XW6+7fP4IMnlr7Ts+P9U2j1565XLR2zWR0WYV+642MR3buNjKZVOLt142tT08TLi5bSqLQ/e4CmNw5HrcVaZqFueo/aoZ8s50rkN2CPXnq5dp/bWNbV2e/x3alna/OvIXb+trmX/Sk3fu9+X9tnS5/Zv7jJFYLhV68VZa5f7lvlzweO9juZtpKcEAO709KB66mSSu8kRzpO6GRJ+V7rRE09TS99NFThupcZ/y7lr1HqceYyvVOZvtbfjQu778H8dBoCSvfVPbvojdU1pOeG8qXS0+ZlF6mZFaR84st/X/s9dI6emHbG+qf839m8+n8UCw0d21jMOsFGB1Za8td7taVnHXGOhNL8g8ju13kDpTaN0g2XvMTrLTRXHUDuNkDmsuB2uOs7OLJe4LbHaNuCXt3QYcG6DMUYf01d0nBpxDT4y3bvrxVXqw6NldPT8NtqIcg8DvDWjj9M4vVz6d+/fvNM0Ywz3BG7fuANvFVh8Jyl0tBLJBbxdtDJaz0m5pKXBst2RbZmuJsx3fNd4y08qLccQs1oxKPy04yxVl7COUeezkHMbPFOqB1/LcVwSXyP2znv2uedpbf631YezrM+Ico97q5+t5/iaZf/mvW7rMdzaQzXXbT+eNvy+p1t+OE+cXu7veNpcPsK8Hs1bS6/LcJrefMT5jyuGWU4KrOfuwFPq7mzqWBuVR8cQq7j72DziicdZzw1yrjPrdnFug7WkrgFrx09vx6m3H49X1YtvqA9TQcK71+9ouafiSiu5+rzPu3w/n8/Pm3aemQ+W2fI2W35m9NQyyt1wyH2Xmz6+WZK68ZESz1PKT7iclvy3TNO6jr354k/K5z7Kvs3V5WS73C9X17eeC2ItvW9L50nnNlhfa5DtSP2TqitS9c+euqa1Xskt4w1t/hntratr+9QMWtatdT/u/Tz+Lk4/NW1PuvZvrvb9ft8VGJ65ITtj3mbM02yUUdlV5TPrdpg1X7NQPvdQ7u3uKCvbh82s+8Ks+QL2WemYni2vs+UntCdvpQDwTMHhmcs91pPXldaL5/h+v2u9fG6vmSqx2Mx5gxU4gQLwNM5twBVWqmtWyuvKcmW86hAMdxIUZhWvCAzPfIDNnDc4Yms4nHWSc1MF+ml0zi81Zhzv4dy2PscvK1iprlkpr7G7A6kjlx9e211hxe296dlnV96/eY5XBIaB6519cnPyBOBpnNuAK6xU16yU180Mwb4jQ0mkXH3jeoYy3KsnzyuuH88jMAwAAABw0OpPDeTyf3Xv59ILFoGx/rk7AwAAAAArWz0oHAdjN3cGZ39+foxvDCcTGIYDVj7xAwAAcNzqQeFNGBzefsLP7yI4DOcxlAQAt7i7gQkAAEc9JSi8edK6AHV6DAMAAAB0elpQeGZ6DcM5BIbhACcmAAAAAFYkMAzALdxYYXZ6AAEAJbO2FWbN11FPXS+4k8AwAAAAAMDLCAwDAAAAALyMwDAAQILhToBeHnMGZlBrw3y/398/e74PpxntrHSBNIFhAAAAgJdovYlVmu6sG2FusMG1BIYBAAAAXubn5+ev3rnf71dwFl7k37szAAAA8AQCKsBTbQHkXB0XBpi3acJ5wvoxnjY1L3ANPYYBAAAAXigMzOZubm2fp3oYx9+H04SB4NTnud/AdfQYBgAAACApFxDumb/E0xZwHz2GAQAAAEgKewSP0hJs/n6/v3+Ac+gxDAe4qwkAAMDK4jGAZzFbfuCJ9BgG4BYaegAAcL1wTOGW77fAcfh5PC5x2Ls3fslcuJzUi+fC64Ja3oCx9BgGAAAAeIlUB43ws9r3e9JsSaN1GmAcPYbhAHcxAQAAoN+Mw1fA2+gxDB1SgeD4URggrXYjxfHD3dTxQC/1BjCDvXVRbViH2jL31nHhEBXAvQSGoVPLSRVI23P8pMYpi9OK529p2NYay3su7Pc0cu9uGI8oh7PWoSXd0Rc06nigl3oDmEFvXZQb2/cKAsIwD0NJQIct6BDzCAzU7Tl+4qDwz8/P75/4hRfbT2154fet+S452jPs7rpjRDmctQ4tZZ/aJ44sTx0P9FBvADPorYt6bo6nhC+cA9YmMAzAEkYFclPTx43aN17Qr1YOLmgAAMaKexBvP8BzCQxDJ4EE2K/n+GkNSpbSHH28xo3jsNdyatp4vnD6lRvatbyn1i9e/9y0R8vm6AWNOh7opd4AZjCyLmp9Kkv9B+sTGIaDZu5RB7MbdfxsjdIjwcR4aIpY2ECOx76Np497o8bT5ea7295yyH2fKoOrymbUBY06Huil3gBmcHZdtHInB+A/Xj4HwHJKwwic2Qhubfy2jo27oqM9Q2YqGxczAAD/aWmHpaZZuW0LbycwDDukersBbY4eP3sbnkdfEndkvm3eWt5H5PFs8QsBRxhZNiMuaNTxQC/1BjCD1roo1fYS3IV3EhgGYBlxULIloLipTdOT1lkN5xka4z3lcKVUD3EXNAAA+8RPgYVtqNx3qSHHasOQAXP7fj6fHwcvKSr2OmVEif2jrLdnZ6p3ampYg9ZAYa6xm1pe/Fm8jFRecj02UsHMVN7PkOspGy+/tRxSahcS8TRHy6Y0TUs+SmncdQyrO5iZ/bNM+cB7zHy8z5y3o568bnC17/crMEyeCheOcQwdd7QMZ9wGd+ZpxvIIzZ6/qygHZmb/BPhFfXgP5Q7jfL9fQ0nAHrmei0Bdz/FzZFiDGRuNM+ZpFjOVjToe6KXeAGagLgJ6CQxDp9zjzzMFNWBWe46f3uPqrJf/tKSbGi6h9SUgb61DZntZkzoe6KXeAGagLgL2+OfuDMBKcgGMlnE34e2uOn7Oavi2joe8/cRBYg3ytJnKRh0P9FJvADNQFwF7CQxDp1G9GuGNnnr8pHpi9KxT3LOY+zx1HwXOo94AZqAuAvYwlAS7CWDAMY6hsrDnQxh4jYOwtaEI4p67tbTDaVPz9kjlc29aV7BP5m1lM7KMZt0P4Aj1CMAvs9WHs+WnRjsJriEwTJcVAhtnWu1kynzefAz1Hj9bYDY1Tm/4WS5gnPosHO4hTjv8fJvnyMvvWvKRW+er943Zxvm9S2kfPWPbKHee5K37s7YhELujPmypi1arn996XoGrCQzTzKD1v+TKwYUBNY6hfcdPOH1quIYjx17ruMFXuKMO0eD+25V1fOmmBqxCPaJtCPxyd334tLpIOwmuYYxhmqiMf8kN3n93I4D5OYbOOX7Cnr6jtASbt97GLdPVxC+tu2qs4TPKbnV31fHGl2ZV6hFtQ+CXu+vDJ9dF2klwLj2GqRLQ+lP4CHr8OaQ4hv7zlOMn13O5ZbiIGcyct7vdtY/eNYwI7GV//c9Tzm3APrPUh0+ui7ST4Dzfz+fz4+Ai5Ql3F+FOjqFjci+Cy/2dknuBXCntcPm9L48rTdOSj9bl7JUam5m5qDeYnXoE4Bf14fW0k2Cs7/erxzAAc0r1yq393ZJOLe2edHqmaclH63KOcPECHKUeAfhFfQiszhjDABDRyOcu9jsAgDTtJBhPj2GKVLxwjGNoLW94PO3J6wZcQz0C8Iv6EFidwDCPVBujs2es0DPG+Kylmxr/tDUfejrCfj3H2apWzfueem3Vdf181s278w8zGdEezM3Ts6+PaFNql8I+Z59Pz0y/510Xs9VnTyl3eAOBYR6p9kKqcLqjafSqpVt64RUwjxUbjateoB+pB1dd31XzDTMZ0R78fP48Jve0D0e0KbVLYb8nnFNXrM+eUO7wBsYY5tFSJ66ZL7hTeeu9g3vWhQMAwIpWaw/OQrsU5qM+A0bTYxj+v9pjManHc8J5whNy6pG7eN4ePY8RAQCwT9we3P5PBV72tP1KbcfcdKV8pvKqXQp8PufXZ8Az6DHM44Uns9zd1O3zXK+G8PtwmrgxH3+e+71XLh8xvTMAAP6ztz2Ya8Ptbful2o5xWtqlQMks9RnwDHoMw+d4g7VnLKezaXjDXFLHZNzbKtUYz6WVa/yn0l4hrzP0QllpG8VppdJ86naCK4waO7PW9gu/SwWPtUvhHiOPj7uHeLiqPhvhSeUOq9FjGD5/3lEdpaVRv/USaZmuJu61oXcGzCHsZZE6Nkf0whjVk+OOvM7QC2WlbRSn9abtBFcIj6s9845oe2mXAiOcXZ+11hnA3ASGeYXtxDbbBW18sk6dgGfMN3C9uBfozFbK60irrfdq+YWjetqDbzwutEt5u5HnxbPPsTPUZ0cCz6GVyh2eSGCYRwrHXGr5fjt5hJ/H4zaFd0S3k19qOanHb+NHfEt5yy2r9F0pH06KMK9cL4sZe1+slNeRVlvv1fILZzrSHowDHfG0e9t+tfnjdmdqPu1SuE6qV2zu+Dw7H+Hv2vdX1GdnmqXc4Q2MMcwjpe5alsZyy33Wk2ZLGiOmac273hwwl7ihvf0uXYznPj+7x9ZKeR1ptfVeLb9wtVHtwdI8I9t1tbz15HNE3lqm0S7licLzYu4cGX+eO4+OOseuUJ8dNWO5wxsIDMOJnIyATWtdUKo3ruoZsVJeR1ptvVfLL7zBzG2/mfMGs0idF8MgY64HbWtaK7myzlDucB+B4Qc4s+I7u1J9auM0fISHuV3xGNRZ7F/PlGv8ph4DvHsfWCmvI6223qvllzG0D681c9tv5rzBLPaeF1Pfz3SO3XP8t6FixmAAACAASURBVMwzql55arnDSgSGH2LFyu7Jd/JW3B5vtuL2evLxw1qPv62U15FWW+/V8ssYK27vVc9vM5f1zHmDVdTOo7OeY0tDTJXmOSPdPVYtd1iJl88BwIlKL+lIvUCj9JKNXJqjXgRyR16veolJyUrb6K78zrCdAOAMLefFlC1oGQYn96b1Rsod5qDHMACcqPelPXu+G9VT4o68ztDLY6VtNDJPpe9m3E4AcIY9L27LfdY6X69w6IY4IJoae7fl3QJxUDWVdjhtat4jVih3eAM9hgEAAAAmFQeCwx6zYc/Yn5+f7DAP4ffhNKm0w89zv4Fn0GP4ZWqPZNTmy70J1NiFvEHu+Dmy3488br7/FxyT/0u8kKHyfesy9s4LwPzic11PT7Q4He1CgLHCejXVa/bIsAm1Olu9Ds8kMPxCqcdOaieQ+CSTe2QFnix1A2Smff/nfz9/BH9L03HcTNu+x6r53mvV9V0136wtddEffnbVy4YARnpLvdVzfd+qpQNYboiJt5Q7rE5g+GVyFXrPnb/UicGFAm81orfw6LvvW4A4DABv/7cEjnPCNASX13yMbtWeHmf2fpnRqtuJteX2uz3nqbPObwC9zqyD1HG/XD2+r3KHsQSG+e3o4PIqZ94mdVc+dZPkjJc1jLIFiuMgckgQGICUnqElANgvHkc493f8lG/4d+6apJZ26alJQVpYn5fP8duRweW3we/1GuYNUvt63IjqOZ7O6HEf9g7O9fDdPk9Nu02fmu9oz2MA1ld7ydHn44kygFHCl8aF/+f+Tv2k0qml3ZofYF16DJPVc/fP44K8SWnsrtwxkDs+7r5g7g3wCggDsCmdw+4+vwEwhut8eDaBYf4gwAvtWu6klwLCpRf8XCXuERz2Bk6NURwy1nBa7YZB/Chf7WUetRsKqccC9wxdsmq+93jTusKZZj6/ATxRqj3R09brHS9+Ww7wXIaSoJvHAuFPsx4PPS+Kyw0lQb/Uo3qpIOCRRnZtqJI9y1g130fz8fR1hVa59l1LIGHW8yDAk4RD+FxxTW6oCHgHgeGXCgeLj9UGlw+nCX+cNHi68DiI9/3cMdVyPOU+685fENxt+X4LHIfB4/CzePow3dqyOC71kpAVrJrvPd60rrxDrX0Xv2wonuas8xvA26Wut3t7/2qzACnfz+fzI6C3tjOCslcEegWTmcGq+/pZ+Y57GBsuIq1W/qlgSmpogtKQBeF3LY9r1/5/cr5b16clH3evay3f0GrV/WjVfAPvc2V91fv0Rq4t9YQ69gnrALP4fr96DPM3FS2M43h6r1SPu9K+kPvu6t4dV+c77nF/5fGy6jYCAAi1DjOhzQLEvHyO3wwuD+OsejyFL5/b/mef1m1f69V6tVXzvceb1hUAeDdtFiBFYPghRlbyThi8zZn7/IrHk2DwtXLjUI8aTuEsq+Z7jzetK8+y4jkIgHatQ0xoswA5AsMPcFaF7mTBG5y5jzuGaLXqmG+j8r3C+q+QRwhpHwI8R+tNaoBexhgGgIHC8XJL36WmK31+5Pes+b7LqtsIAHivLTgcvx+h9F1LmwV4t+/n8/lZ9S5TOIZnqVKrDb4ep5f7PrXs1ulX5A4kHOMYeq5Vt+3b8v229YUr2D8BflEf3kO5wzjf73ftoSTigG94Vyy+Q5Z7BDR+E3nr4xkt6QEAAAAAzOgxQ0nkgrG1IG2tt/GefHgkAwAAAACY2ZI9hsNewABwh1VvAq6a773etr4AAACtlgsMp4aJOGMZG8FnAGKrnhveNtzRqusqmA0AAFxhucBw6KxhG1a9kAQAAAAAaLF0YPhKe3oR63kMAAAAAMzo9YHh1sdqe4LB27SCwQAAAAD7pJ4S1wkPxlkuMJwaPiI17nAc8A0/j9NLTVOrXFrSAwAAANYnQAk80ffz+fyowPh86i+7sZ9An7e96Iv5qNfXpO5gJuoRgF/Uh/fJlb0yh2O+3+96PYaBa20n4dRJ1wn6T3oRAHuoOwBgfqmnl8PvAFb0z90ZWF3triGsbOu1lmvohONphz+OC5hD6SLFBQzQQj0CAPBcAsMHPalBrOFP6MijzG8NDjuGgD3UHQAAean2kDYSjGEoCeAvW1C4NIxEb3pxOqnHpMPpUoHl+HONAQAAWoc+6207Xv2i8bPWoyV92qSuU5QnsLLlegx/v9/fFXFYIcd/x9OV/o/T7V1Oafrc8lrzcTV34tiEw0gc2SdT6YSflQLQ4TAWud9AmXodOEo9wsxKQ5/l2py96V6xv5+1HiHHLSsL91/7MoyzXGA47Fm4nRRzvRtTv1Mn3FTgqmc5uenjtHOfl/IBdxl5su254REep7m0Zm4IuHgG9lB3APS7sl145nJmb9/yJwFK4EmWHUqipzLOnWjjgPHR5bROE+cr93j9XUYOIcCz7H2E7eh+lAsWG1YC2qjXgaPUI8ymZeizsA0ZtyVr+3Ops0LvMGml5Zy9HqVpDPfGanSig/GWDQzX1HodhsLprqpkUifZ8DfMqHX/LDWiW2/ktEw76/Hi4hnYo6fu2HuzrOVG+AquqGNzT5FdnQ8gL76OqwVVe+YL593+zs2bup4sLfPK9chd69bWI/w8F/gNp++5/n4CAcr7vGUfg6ssN5TESHdW5LULCScZ7hQOn1JrxG6/c9PHQ7GU0o/3+7gB+qbGJozm2HmOVBuhdfzJsB5umX4mV/dGi5dhuI/3rS/z6+kElGpXttR9qXqyNO+e4+SK9Ugt503DvZ3hbesLPNNyPYZTd2Bzf6dOXqm7vqkTffh3bjmt0+cuZEr5uPskc/fyuV/LPtC6n7ReTMfH6spWCbTwLqsfV2/QUnecUb+4+UYr+wgryV0b5nr4bs58am3PTa4Z1yPOS5zfUcsA4FzLBYZLvTdGB6mOLKc2felxpbvlxo2CO60UsEjdOFol7zyTen0NM9UdqeXnHiPe/s/tZ6XPc49Apx7dTk0Xf5bqSVdbdm7d4mXk1rs03ZOoR3i6Ut2SU6uTWpYz2p70e9a1Zdqn1A176j115XHKHa71/Xw+P089YFYKJM2idCGYu4CKlcr8yRdM5B3Z7nvmTV3AH7l472lotB5DcJXefbI1INi7zNFGH+d327Od4mlL/5fmjT/PPf2US780X276bb3iv0vplILHe5fdum6l9WzJw+p69s+W+mJvb8Jc+/Pusj6rrmlJ92l1Ya/aDavcNPHn8Xe17/dcM7VsxzPWIzXNNt2Rm4Ct55xV7WnTuw44TrnDtb7f7zPHGP5+y+OikparPFONke3z7bvw75K926QUiGZOey/6Yq37VjxP6f/ePMX7edgoDvUeQ3C2Pftk6XhpPW6uOP+OPs7vNGPdsbWlWqSCq3Fape2VC2K0LL+2jWvLPioVSHpaXd+zf27lXTtX1qbJSZ2Pe9M4w1l1zZ629cp14R7hfhB+Vpsm/jxXbrV5Wz+rbYMz1yM1TekaLpeX3uu+le05L/fOs/0f16Et55HUvFfL5SG1Pq3zz1LuvfmG1T0yMPyGk9VZSo2JPdPB2zg2mM3efVKD91pn1R2tF5mp5R5pTx0N1h1Z/p2BwqPlNqvZz20zBIeZx1M6CK2yHqvks9eeeu9IXXnkptksWnqv18xQ7k/cn6FkuTGGmV/cU7TUc7Tl8aXwrlzqzl/8WapC9yhJv9zja6mGSq1XUO6z1Dbbu23D6VvXozQdvF2tcdxaR+x9TNVxPkbruua2dcsFUlh/jy7bVS/QVs33UfH5PFUGpWlGHaN7651cXkv/9y7/SLtVXZgWl8tT1uvIevTUQaXjsZRGaR/uzeuWzps9Yf1XDGg/odzhqEf2GP589j3KF/aq2TM/v2yVa+73Jrw7Fwd/w2nj+XN3U+PvU2napm1SZZYq//Dz8Hdtm5e22d5tW7qoK61X6fNUuagbeJPaTZ/ScZqbbvbjfAVh2Wy29dp+agGruL0Tn3fjz3Ppx2WZylMq4JW6ebD9nVp+bv5cOj3Lrq1bWO+npm/J95u0BIlKQaijx+ieeifMV6l901If1Za/t92qLkyLy+Wt4m15tCxa9o1R5f3W7Za7XkqJrz965j1Lbx5mWYdV8w1nenSP4VLDL5aa7o2N+9z6jmigx2oN0r3lPjr/b5Urs1KwobbNct+3buuRx2LqQql3+bmghX2QmZyxT5bq7zjAuCftUfYc53fp2U5H6tIj9W3tsz3Lz83fu6yRy25J8+j5bDU9+2cY6Ky1GVI3H0blt1VrXo8sv7XOzOXtqJXqwj3edr12hafcODhiT/vp7GvpVff1nnWYpdzjdFcte2jx2B7Dm/COeHy3Z1PqNRB+/3S59W0Nrsdp1cotvMN/Nj0J+rWU2ZMajSP2kZHHEIwwYp9MHedX1t8jzXoueGrdcedFlAu4cXr2z5ZAb26aVL1Sar/X8nzkWD/avomXP1udOWtduEd4rVeS2pfiXv/x36l9vjRNLr3avKWgfSkf8fyldUmlvenpAdnbe7KW/5Z1ay33UnnX8hTbc14eeS5P1ZMrX3P13pSeodx754WVPT4wvAkbQKmK9W09P3LCijUspzvK4YyT38on1Lu8rcyOru9MxxB8PmP2yaftvzPWa0+qO7b839V2EBQe7679szWAmdvmLcf6Nu8b252z569HaRuGgflwulSnoNy04edx0K6URrys+CZBuP/F+2IqndRNhjgvqe9G7Oep/PROH+c/VX6536l1r23bljLN2VPvjagr4/ostd5PNku5w5tMMZREKUjbc/LqPZB7Dv4nNZxCtbtuLQ3x3LRxwyk1fXxnt9RYy53I47uE4TJraZKWa1htv+MGZ+mCLNUYC9MLPz+ybXPT5/KS+7x0Ydl7Q0kD41pPrad7nVmvh+nFx1f4d+l4nvU4n0HrdlplX78zn7OX0az7YEnL/lk7XnvqhtRyWs7HqWO9lq/UMlPtm9b6q7b83Hq21mG5ZZemL+XvzUrt2NR0uXlz1zypdHL/l9qgLWmVjNjWrQHhvdOn5LZN6/r0lune5RydZ5OqD95IucO1bg0M99z9uWp5V+RjJkcbhr3zlRpDPZ/1TvPU7XemljJvnb8nrRHbdk+dclU9xHgucP90Vr2+p07oOd7uPs5XYF9/jidvy9zxmgpqtszb830tD6XPRqa9J5DVkhd1YZuWfW1PmrkbCimjljvTtuotg9T0LTcmWoP1e81UpqHSja/aTbNZpG7yt9b/d2kt99nyDSPdEhi+sjHcejCXejw+WepkPcrMJy3GsZ25k/3vb2fW69zHvv4sb+uZtOJ6rpjnN4sDUb3z7d3etXlH7Ue5HvSr7aNnlsddeRnlCZ1UVrwZ9YRyh6O+n8/n58od/qoKuPeCODX9Gy+qRzxG8cZyeyPbuW62BufTKN82Ho9bT+qRZNvtuVbbvqvlt5f2zTp6evPVhjhJ/R2nmxvCpDTsSaqHbWoZtbzUrlFz+Y/z27p/95ZBSzqp/NXKu1auuby2lu9RT68PZ6XcYZzv93ttYHj2Azh1Ep05v2c5eucc+MUxdB5l20e9vhbB/PdZaTuvlFdgLj03Pleoa1bI4xMpdxjn+/3O8fK5WahcAIBZuPB5DzduAP6jPgS4zqWBYZX7GkqPIAHczcVCP/X6euznADxN7YVehnIBuJ4ew4s7+0L/zPSd8AH+pl5fh23FSHoNA2/gZV8AcxEYfoAVT6B6rgF7vCVosuI6vrVet60AAIBV/XPFQlyAAAAAAADM45LAMAAAAAAA8xAYBgAAAAB4GWMMP1hpCI/SmIjh22BLb42Nl5GavjY/AG1ydXpv3dpbb6vH+9lWAADACvQYfrifn5/fF4fh37V5Un+3zFP7DcA+cV2+/fSO499aX6vH97OtAACAFQgMP1juwnDPBWPqgvb7/br4BLjZnoAj97CtAACAmRhK4qU8fgrwTOFwQPFn8efcy7YCAADupMfwS+15/DQMIOstDDCfrW5O1dfxMEHq83vZVgAAwN30GObz+bjY5N3OfLT77MfGHbfEUvtcKuDI/WwrzuTcBnB+fXVm+ivXhcod1iEw/GJbLyQVH6zZADBWKSnxvrz9nxq2gHvZVpxtxX3IuQ0YTV14D+UOazCUBF0EkwHmkquTw+EHPp90EFJ9fi3bCgAAmMklPYZdyNyrNDZh6mIzvkDNzZtKu/Y/APuk6ubP589zbFjvpur1lnpYPX6cbQUAAKzAUBIv0HtxWJs+vrAtzevCFGCM1vq0px5OfaceP862AgAAViAw/HJ6FUGf3LhTvcfRqHR+p/d//6X3879E7/7K9y3phnrSAGAdpZ7utR7tqXObdiawmqPXyKPb+W+h3OEel4wxbADv+Xy/X0Fh2GE7Zn5+fn7/3JnO7/QaA7W9Ad1t+p///fz+AeCZtrZh+BO241ufKsvND/AGo9v5tFHusI8eww9wpMGtsQ7HjWp0jEjn538/n+//ff8I4G7/53r/7lkG51I3r8O24ilyHQa8/BB4k3Dc/pH1njq0TLnDfQSGH2DFys6FNE8RNl7CR2xTj+KWel3dcdG9BYrjIHIoDgLHQWfOoV5fh23Fm/W8LBFgVak2fKrdXxpmRz3ZT7nDNS4ZSgLgabbhWEJhgyV8fCn3O5fOUWHv4Fwgd/s8NW04fEQ4/agexwCsLzzXxeex7dzmohxYVSrwmHrpa0tdSDvlDtfTYxhgh/iudeq7WOoCuZTO2XoCvVuQWHAYgI0X/QBPlGvf54Y7qNWFgpRtlDvcQ2AY4ICWF/G09Ji64yI67kkc9h7ODRdhGAkANgLAwJOk2uwj2vHqyjLlDvcSGH6g0p2xUuWYGx81NU/8fe//8DSzPS6begldTvhyOoHfOY3qlXe07laX19lWrCp3I7Pl/DbbORDgDLUOH7W6UF25j3KHc30/n8/P2QeJA/E8tQZ87u+W9EqDuae+Sz3akfvfPsFMevbHUtCn5+VyI4I2fxxTwRAP4bAPqSEg4s9yL58LexDH093lDXVHbh33Bmxq6Rz9/0heVmdbMdrIbbM3rdz4+fF3qXEgR5/bAI5qrVNKLzqLP0ud43PzhXrqttXrQuUOa/h+vwLDqxt9dywVvM1daB65QLVPMJMr9sczljE6zbjH8Iw9iN9Qd/QG847U8yP+35uPJ7CtGG2GwPDdVs03MKdV65RV871ZNf+r5hv2+n6/hpJ4G4+awvU0MLhK7mmOjf1wHrYVAABwN4Hhl4l7+tbG64mnEeCCdqXhWGY049ARtKs98RHuj+r0e9lWAADADC4JDLuQmZcLTfglNybV7GmPJhi8ttS+ttXz6vq52FZcYaXzD8BZ1IX3UO6wBj2GX0jPI/jTWceC44yrxftbqgcqc7CtOJtzG8C551P1YZ5yh3X8c3cGWINgMsB8Si8XC3+ngpDq9GvZVgAAwGwuCQx7hOAe8cVmKHWhGU5fmjeVdu9vANrF9fP2E9bhW72eqttbA4vq8uNsKwAAYBWGkniw3t5Ftenji9rSvLX/AWjXWof21L2p79Tlx9lWAADAKgwl8VIeSwUAAACA99Jj+GW81AYAAAAAEBh+gD3jBxpzEGBe6uh12FYAAMCqBIYXd2bPX8NNAFxPvb6Os8rSdgIAAK5gjGEAAAAAgJcRGAYAAAAAeBlDSQAAAAAUpN4rEH5mGKhzKHc4l8Awv6lw4RjHEAAAALAKgWEAeCg3K9ZgOzEz+yfALz8/P8k6cfuOcyh3ONclYww7WAEAAAAA5uHlc/xWCuAL7kOdY4jZ2CfXYDsxM/snAMBzGUoCAGAx3+/3r6Bcy+P9T3kUc1uPGfKd2hYAPFNqWAPngPMpdzjPJYFhDeZ1HK1wW8ec611G78Vuapo7x8O76hiY6UL5rTRagLPlxnwN65rceWero1JB5dnrqjCPpfEGrzZ7uQEAQI6hJBhmu2Dbflqnq13cxdMf7e10xwXcVct0cQrEcsFB5tKznc7YfjMFWpmPegTgP2H9py68jnKHcxhKgr+EF4e9FW6tx1FvD6Y9Umlt/7vo5QpHjiGAGaTqsNSTN+F0qXNs7fMwndSy4uXUejvHeexddmn+0v+pv9X/AADMTo9hhmnp/XvE9/sdeqG1pRdebJb+Dz9L/R9/npsmNX1ueXvzCRDSw2INs2yn8EmdOCAbfx7nM3xqKPU7DsaG5/bUsuLl5ILCuel6l12aP8xXuL7x30+9GT3L/gkwA/XgPZQ7jCcwzHBnXQz1BJ5TF5ipaXK/Uxd/pQvVlovM3PRx2rnPW/INACP03HCs9ZBNfVcLMrYuv3bu27Ps2vy1+ZyPAd5BfX8P5Q5jGUqCpDdWti0B5JbxjVvKrqd8U8Hh1PfMxTZhNk/swfhEo7dTaviH1nwccXQ4hSPLH7Fs59Y09QgAwLMIDPOX3Hh8R9NqTaN1nr0Xu6Gei7/cGIRnipeX6tWcM6J82GfkMQQjpIa6sU/O54zt1HPuzfXcbe1Ve0YwddYA7az5OpN6BHibPW161wHHKXe4lsAwf0g19HvH9g2nTT2+mUqrNE9ObbpRF6l3Xvylhq9otSfPLT2i97j6AjI31MfePPU0NEYcQzBS7z6Zm37Tc8zMsM+vcuz1bKfUUEnxeaJWR8X1WvzkS+6GZDx9alz80k3MVN5Tf+f2odxQTCOXnZs/la9UeebSXNneemST2g5n3ESopTu6fQA81542veuA45Q7XO/7+Xx+zj5YHJBrKDWEa43kvUGDlnlap81dsKYuXkuB6Ti9XHAkFl8w1gK5pelb8pzK94hewqk09waZR6SzV08vtz3p9V5MutAcw/mkz959snYDr3XZtlWbJ9cdM9xcvWv+VZZZ07t/ttQfZ63nqHP/jNuBv7W2e3uuO55kTzt3z7Gam7c3r5/PPNtmz3l5b13Zer0ap3e0zI9q2Wda2po906e+O6Pce/MNK/t+v3oM86dc5VYLdPZWimdMn5om7ulzdJm1NHqXV5v+7HK9K80n23sMwVn27pMavNd6Yt0xwwXrXfM/Tev+mSs3F9GM1ro/jbjRuYrUUw5H07vKjOe6PeflI+fyuzvVjJC6CdO7XWcp99n2RziTwDCvt+JJ9/O5Jt+5O7itJ/1aYzxOs9ZzOndXOp4+Xl4urdJ08Ha1QE7p2IoDReF04Wel+cPPaz06av+n/nasn+fO+vTosp0LrleqI3raAbnzeuq72jJq+WMOtbrcjYpjBMeu9YT9ccV95gnlDkddEhh2sBGapYE9Sz56XZHv1Al9O9HnAjalYE6YbjhdnGbujm1uupY762EDJRdgquW7VC7wZLmL59QxkzpOU9P1HOdxHuL5c/VBKSC89xHAu4//s5c/8pxy53n16LJXaxOsrlZH9LQDSj2Xz24fcL1R26V0voiXlZs+zk8qvdq8pX2t5QZrvC/33hgNz6s1cX5q89by37puuf9T88TLbb2hdKUzy/wKvXmYZR1WzTecSY9h/pBrLLRckLY2zHrvJJ7VIF+1Mr8i36lGVm35Ldsn933rOo3e/vHFX+/yawGz+HO4wxn7ZKkeD5e155jtmb92gVtLv8VVN+Nq2+nsun+Gi2Tmdea5LRUgaqlfUt+NyM+e9gH32XOjLzV/Kb3STYvSTYfaDY7tu9IN0ZabJ6lljrwxGuq9WdJ686dUfrWbQT03nFuWn8p7/HnL+rbOU/OEG1Q96zBLucfprlr20OKfuzPAPFIn2fC3ivB9WgK9T7lg2hqQR/bzXEDdMcRdRuyTqeM8vOi62lX1TngxefZ6zlB3xBfRsDl7/4zPv3fWLykj2gfMrTVYmqojw3NSKkDZ0smidkO0VC/37Jcj9uHe88SI88qem8C16Wp52lPvjawrU4Hxlc/NvdtqhnLvnRdWdkmPYXdX1hGfeFor1LhBlGswpdJKLaOlwZVKM3fXvGdd+NubjuGj65prvL2l/JjPiH1ytZtAR4/jO+q8WeoOPWNIad0/cwG23p6FM5o9f6SvDUannwtCpYzKw0z7XW8ZlHo3b3+ntAbr9+q5Md5zXh5xLs/1gN7+frpZyh3exFAS/GXPRWF88q79v0k9nlFqQOTyFvYuCXt55dJU6afFNwQ2pd4QpYZbfKMg17CJt1+Ydpyv1P5Smj6Xl9znufXIlUuKfY3Z9OyTuWM9Ti8+vsK/S8fznuM8/jtV76SO41JdkFvHO4/bmeqLsy/KWU9rPZI616Zu1OfOvy31S2r+eJor2gfcLz43hFpvVKSuF3rU5h1Vl852ztrrzPIYncbe/WFEflbctqMod7jW9/P5/Jy94zu41tS73Wp3N1vufLYEGXuWlWvs2x/HcoynKZfxlOkxTyq/s9blSWV0lLK43gplvkIeebZU0L91+nieuBNK/Hdu+vi7XNA2niacL/d/6e9c2rl1ifXc7Ogtg5Z0UvmrlXetXHN5bS3fWaS2WWpdws9n07LPzJb31nKfLd8wyvf71WOY87Tcec8FiM/KD+O5QASuJih8Db2GgRn11kmtPUJzf7eklfo81YO59f9aXmqfjegF21sGremUOvjszVdv+c94Xhvdc/kOo/aZKz2h3OEogWGmdsYFqYvcMWa80w48m3oHeIpSLzXANRvAVQSGGSo35mPqUZLUMA+18dy273OPHJXGqBRQGEs5Alc7s95xAZqm1zCMl3sU3rHGG5SGjvh83ASmTl0JYwkMM8zex5JGPA7UMo2TBwAAd8oFvbZgmYAHb/CUx/cdr8AT/HN3Bng2J0sAAPjPiuNwAgDPpMcwp/AI0H5nv4SP8eznAPCLdgwAwDoEhjmFQFmf0jhbzM+NEADezrmwjcA5ADATgWG4meE21he//ND2BOBNtGX65MpL0BgAuNolYwxrKEKaC6ln+fn5+etNywDwZNoyfeKbyRs3lwGAO+gxDDdxIQUArExbZp/tJnIcHG4pyzCAXLoRXfo+XE5qmlw+Rgx9FgfA7UMAcC+BYbiBRvCz6TUMwNNpyxyzt+ziNkYqwBoHj+NlhZ+lep9scwAAIABJREFUpslt21x6I/IPANzjkqEkBEgAAOAZBIXHOXKdlNsGtW3jBjYAsNFjGOAELroAgJKedsKKYxDXegaXhrHIDZmRGwbDi4ABYB+B4YVdEXQ6axlvbqzpZQMAwOfTNjxDapiI0UYP79AyPEW47rXv43RSZRJ/pr0NAHUCw4tbscGjFyUAwLpWbH/OZm/g8qwnku7eprUgcco2Xe1legBAnsAwAEzk7IvaM9O/IrBwZv7PLvszy8d+A4zW04v46hfK5YaOUJ8AQB+BYQCYzIoXtlf20lI+acoF1hD3iO3pJXvG8nNa8zMq73t7C6fqEUNJAEAbgWEAAIBJpYKftTF248/j9FLTtPYKLqWXy3Mqr6l1aU0nTCPsLezlcwDQR2D4hUq9c2ovvtimufpxMQAAeKpab9lSe3vPPD3T7Jk2N30tjdZ5jqwzAPAfgeGXSr2xt/Y4Z3wX3iNaAADQLtfrFgDgDgLDL+QOOwAAXC9ub+toAQDcSWCYP8RDRBgyAmBuqV5n8RiMLeMupur/J9T7yidP2QAAwLtdEhh2cbCO+ILOBR7A3FL1dFyPh9Ol5F5Y9ATKJ0/ZAADAu+kxTJGgME93dhDjzPQdm4yQqudLgcC3UT55ymZuZ26Hs7ex8xswirb+PZQ7rENgmL/oJczbrLivC7zQIjcEQG1ogNp3T6F88pTNM6y4LZzfgNHUhfdQ7rCGSwLDgowAcK7UmPCl3ptvOy8rnzxlAwAA76TH8IttF3ylR0FT4waGF4qC/gBzaK2L31pvK588ZQMAAO8kMPxivRd3LgYB1tc6XNBbg4DKJ0/ZAADAswgMk+SiDn4Z9Sh1Kp1Uj/zt89Sj3cX0/y+Y/n9/T1/7viXd1PxxunuXw7XCAF/uCZE3nwOUT56yeZ74/JQ6N7XcDAjnD/eDo+c3gKsdPZcZimkf5Q73+OfuDDCX7/frog4C4Xib28+odHLjeqZ+V9NvDML2Bmu36X/+9/P7JxX8zf3mfKlhflLf5YYD+nz+C9Y88RygfPKUDWGQv3Ru6kkjF2jee357OuUAzzPq+oE+yh320WN4cWe9NdPbOCFv5kbGFriNe/XGAd0VCTqllcqk57unlq3yyVM275arU1uHDMmlUXpxIcDstnptdLvTubJMucN9BIYXdnYlJwgDf0s9HpvrITX747JboDg3NET8HQDv1jq0xIznPIC9Um361HVAru5zXb2PcodrCAwDNMiNERw/Ph3+nRt/Myec/khDJuw1HPce/p2P4PPUtKlex0eWRx+97cqUT5py4Uy5c11quo0L8jqBC5hTbUz9eJrP5+/j2Xm5n3KH6wkMAzRIvUQn/i6Wa8jUprlKz9AScbBXAPg8Z+4PTwhAnJX/1cvGfsMVWi62z3gUGOBKpQ4hPR0/StcP/E25wz0EhgE6tDw+u8oFcRzYDcchFvQFILbCuQ1gr1QbvqVdb3idY5Q73OufuzMAsKKz7kCPCiz3DOuwBYO36fcEhQ0jAbCW3EviWs5BpTH2AZ6q1k5XH55DucO5Lukx7E4NsKqtoVF6uVzcUCk96pRKZ0g+o+Bu7ftU7+Dws/h/L6UDeJ7cy1M38Xku9aKfvWms8nQN8A6puqmlvkrVjeq5dsod7vf9fD4/DhpSVKjnUK5zOWt7nL2dz0g/9cK5mQLAjp3jlGGesslTNtcZWdarbrdV873X29YXrrbqMbZqvjer5n/VfMNe3+/XUBIAo2lQAAAAALO7ZCgJQRLgDVKP2K4kNZQEAAAA8EyXBIYBZjb6hQUrvwBBMBjgOVY+HwGMoi68h3KHNQgMA6+22jjAANDirPOPcxuwEm39eyh3WIcxhgEAAAAAXkZgGAAA4AZ6vQEAdxIYBgAAAAB4GWMM81tqcPjwMz0aANaiXs9TNnnKBgAA3uHRgeHcRUzPxU18cTT6Yqg1L735cAEHAABz8xIlAOBOjw0Mx42s7f/c5y1p1KY/msee6Xry3bqcrXxy3wGwFvV6nrLJUzYAAPAOjx1j+OiFSy6YWrpY2rucGfIBAAAAALzHY3sMX2ELzIZB2jhgWwpQb9+d9QhZmCcAgFapG9DaEwAA8CyX9Bh+6oVEvF7hUBXbT0uv3rN6//bkIZyn5TMA1qBez1M2AADAmz12KInQmS91SI1bDAAAAAAws8cPJdHzgrfNmcM61NLfk4/RacdDYwCwNvV6nrLJUzYAAPBslwSG7+pRGy63lofSsBC5NMP/e9PPpbknH61l66IOAAAAAPh8HtxjeOvhknpxyp6es6np4+/CIHEt/Z6ewXteAHO0B/RZ4x4DcA/1ep6yyXNTGQAAnuuxgeG9vXf3ppP7e0Qerpj+rDQAuF8Y9DQ0wJ+UTV4qWK5sAADgOR4bGGY/F4IAz5EKdn6/Xy9O/SibEmUDAADP98/dGXiLqx5RPbqc8EJw+xmRLgDXy/WAVbcrmxJlA9dxowUAuJPA8EWuavQdWY4LQYDnyZ0XBCOUTYmyAQCA5xMY5g8uBAEAAADg+R47xnDY+zUcDy/+exO/kTz1f5xu73LCNOPpU/nJfd6STwAAYG7G7QYA7vTYHsNxgDZ8YUoc3E393qaNA7TbZ6kAcW05uenjtHOfx2nkfgPAJjcMkOGBlE2JsgEAgOd7bGB4kwqo5uTu2McB49RFUc9yWqcJ81WaZ2RPAxeCAM+RGyO+dl55A2WTp2zgfVZr66+WXwCY1eMDwzXxUAwlqd67Zwt7EJeGkEjZ5mldPxeCAM8T1u3hOUGdrmxKlA0wk/j6RF0EAGNcMsbw6ifuO8f+Sg1f0WpPnnO9olffhgBvpg7PUzZ5ygbeIRziznEPAO/y+JfPlV4IlxpTeJMbizgMmMZ/115wV5u+9vK5uKFWeoHdkYZdaj0AAIB3qL2Eu/ZC7nDe3HVSPF9u2fH1TeuLvQGAuscGhlNB1Nx3rWm0zHtkrOE9yzs6PQAAQPwC7lSgNRfojV/CvX2XC+bm0kl1sIk/T6Wn1zMA7HNJYHj2E/Ts+ctZNd8AAMA8ci/XzgVcc0Pc9XbOKQ2V13Od45oIAPZ5bI/hFrmhHWbnBTAAz5G7GA+/Tz22O4tR58/ccEqt35fSnKHM9pZTy2PWd3hC2QLp46flmBp1zDl2AeBe/9ydgTPVXta2Pfa0t0HS+zK4UY7kGYC5hI/Gpl42Gn4/o6uDA7XpZgiaphwd9z/12dXr97SyBepqwzOMuh5KpXPXtRYAvMmjA8MAwFriwPjno0fo5yNAAowXvtSt9FksN55w6Xfq71Q6qc9yedumKy0HACh77FASubfXfj7pt+Wm5u15O25qmjitlrfwAsAmd56ovZG953xUOo+1/n/Xm+Hj8kmdm8NpW9Yz/nyWcmrttVcbcqJlP0il9+SyhTvduZ+Wnkjo/azn/9q4w7XPSmXmuIfnqT1R4LiHYx7bYzh+zLL2e7NdSKSCv6kGSXxRE88bf59K011tALaeT3HPqZzceajnfJQbvzj1u3QuzKW/V+4GbCh1Hq2d21vWc+Zyyk1fa7v07gdvLFsAqAnbanHPdeccYFWP7TFck7vQrF1I7L0blbuoBZ7D3WyOaN0/Suev3uXU5tmzrCv389bz6J71XK2cetsUtfVTtmyc296h1sv+rF74qacdAEKlGI26A457VWA47G2Sk3uc8az8AECPlnPZzOmPdCSPR9fzrnLKXRyNzscbyxbusMK+fuY10Sq9+1uG8vl8XN/dofWcOOJYGxmgbMn3zPvWnnKf4UbQnnKfId9vtieGd2Rb9dT3T9k3HjuUxFnOaLis0BhiPT2PNaUeizp7+Ss9dtWaTz3YuMrdF9JXLLsnODhrPXJWvmqN45HeVrb8zbnt+WrDr9jOeblhe7hOPGRRajvMuF1q+Z5939pT7jPUJXvKfYZ8k3blPvbkfePxgeHUjhJvwHhMvXjMoPCz3N2kcJrUHYtUZZNLE47qaUjE045qeOx5rH1WK+SRdaXOE6nvcueT+PPe81Hq79S5MnXeasnfiHJIfd9ybq7lqdYmSM1zdTnVyiW3zCP7wVvKFjimduM89X1YL5W+a/m/9tn2d0+ec+tx1dManGPF7bRinmMj1yGV1hll9IRyf5JS/fv5nDM02xvr+0cPJbE3MNVa6eyZL77AgTO07lu5GxMj74DlggMz3vmGO+ztjdf73YjzUct5rzfN0vS1PPbO05Kn2cop9/0ZbZee8n5C2QJ/6mn/xTdoUjeR4u9r88TThP/nbgil2pfxTaTW5Y8W3shkTnu2Ueoa5upt/IR9a9V1WDXfb3T1tlp537gkMDxTwVzRCICZnLHPxz32RqSf6ilW+j/ORy5fqfn2Lq/FDI1FOOot58qj6/mWctpD2T6Lc9vz9d6sr93gH9EBoNSBoUVquiN5Ghk4Z7y9PcHjv6+2ar7D/OyZZ886hPXK0fW+Mt8c1xt3OLqtrl7e3R7dYzi0cvQe9jqjR26qx0ZNrrdGbprSPKleIrUeInHeU+mVlg9v8ZZz5dH1fEs57aFs323PTdVSwDl1A/iKfeNN+2Gtt2/LfKn2YKmttf2dcnb762jdVJsmbkdynd79+Mg2GhmgbMn3zPvWnvpjhrq1t9xT83CNPfv70c4JLdM8ad94TWB49Q2Vc/ZJ4cz0n7pNZnLFhdRZ6dZ6iZQaRT09OXLTHimzkY1FuNJb9tfRF3H8R9k+1xlBvd4AyFX7x2yBl6cY+ZTZiN6CvT1/ez7b05HiiJX31zt76l65jfa6e9+azVX185nXzytvtyuP1703Ls9e3hM7j10SGH5iwc1kxbJduTJc2dGePKV5Rly49VxQHmkUpXqwtC7/jgtUAHia1ieIOE/uKayWz+LgTKr3VOr7uB1VSjuXXu3GQenpsjNu3M/yCPGKx8zK14RXBChn2bdmc3Y5XFHuK27LlY/XUZ56TL6mxzCQfmlPS2+dmtZHhq7s4dGSxp4GXeuy9TYC4GnuPLellpu60Zu7gZsLSNbme7LSk1m1z0qf574v9XxssTe/ex/3bQmSh//HyywFzhmntA1S07Te3GhxZJvW8j37vjWq3K/O+6hydzyfa+SNy9Z4Ri3tJ+8bAsPwQKUTdCx1kdc6fekCMVW5tny/t5dIqoHUcoHYEiyvrUvOiicFACi5szdkeHHWev6OP4/bMD1PDXGNWbZDb9C5ZX7GaynnvTc3ztR7Y6Vn3isod8509o3LPWk/ed8QGIYHOvtud0vPi1rlekZlPXK+I9OXejUBwIpmOrfVgsQp4U3j0vecp9ar6oxhHuK04/yMnodnsd/cQ7m/z4j6336zn8DwC5Qe+Svt9LXH8jyCxxnuvjA7uvzUSe37/d6+XgCw14hz253txFRv4e13bR3Ozvfb2gZ39Ljas/+e0Z47M/Dda1R7NzbDuo0yy37zNsr9b286Xveec+03x/xzdwa4RthDotRbIp4n/rv0WWoanmGrIK9YxnaRlhsmYk+etmnDn9Lyj6zD55N/7OTsMgSA0Uac28LeunFQNjdtTW9v4dQ6tIjzzVr27L8j23OltufK4uvK7ecp63n3fvNWyv0cqx6vrXWn/eY4geEX6HnUHzZX9+yJLxbj71LT96QdLiN1Ihx10ed4A+BpWs9t4Zj84U9p/tK0cXrhZy3ptfQCSgWYW5bFOva0zY6252YOBocdMUZbIdjU6o79BuUec7y21af2m2MMJfFyhoMAAGCEvT1y96bXeuO4N19XtoHf+Mjqk60QZElJXQOGPepmGgYDRlj1WP187j1e7yw358vzCAy/XNxLovZY3soV6NvEJ4TUyWLT8zhn+FmcZu7mQmq6OJ/h9K3rUZoOAKDGhSZXm+V6KmyX564B48/POF7uLA/H/nvdue337POzHK9nlVvtaSDOJTDMH2qVRy4Yx1xSJ4Tw8crUyaLlRBIGf1NppoK+pely04fCYHMqKJ1b31y5nC23fMcKAKs6em476+ZtS7qpG8xxjyo3l59tz/67d59PtVNz04zU285MTV9ro59l1uPuyv2G/yj3v810vF6pp26w3xxjjGGWGVuGPrmxeEpB0z2PbJY+3zvdnrRaxx4Kf0bv9/HFQPx71oYvAOTkAl0957azzn97lh3eEA//5pn27L+j9vkZ96uw00ZPezic/g3u2m/eTrn/6Y3H656822+Ou6TH8NsKFWbQ2mh9yiOUs6xD2Dv683nvyQWA54jPbeHnMLs9+++ofX61Xny1a4PadcNTris+n3v3mzdT7u2edLwezYf95hhDSbxI6nH8TekRhNIj++FnpfS5z9u2xwzr2zKsBQCspPXcFrYbSxer8fepIR+2/3Nt1NTTQ6Vll5ZRyx9r27MtR2//u/en0tBspeM6vM7LPR0XTvskM+w3b6TcHa972G/2Exh+kSN3uFu+d1DNo3ZCCLdV6U5jKeifumEQP95SWnacdm76XF5yn5cuBJ9+MgSAO6UCuKmga6otEH8W9uQJp6m1RUrL7mnT5NKAVZUep+79zHEB53K8cqVLAsMaVfOzjZ7n6AkhDh63ptV7cmo9wdW+2zMPAHC91I3a3GP2LY+BHhWns8Ij/wAAI+gx/HIelcNNAQDgSrVexHfTLgIA3kJg+AFGNKBnaIRzLTcFAIA7zX5zevb8Mc4TtrXrues9Yb9Z0RPK3fHKTASGF3dmhfiECpc82/bZ4pf25LQ+vpuapvZSodbpAXiG1ncNxDenS0M51N5PkPv8rPcWwIzsq7AOx+s9xLfyBIYBHqh0gZx6G3vtBUGpaXIn15b0AHimvS/C6Xnpcc/7Bka/t2A050UA4E7/3J0BAM6198J31Et9zkoPAAAA2E9gGOBBvt+v4CsAAABQZSgJgIe44q3uqeEpAIB9DLMEANxJYBjggc4atsHFKwAAADyDwDAAh+zpRaznMQAAANxLYBiApNbHW3uCwdu0gsEAAABwr0sCwwIAAOdLDR+RGnc4DviGn8fppaap1ekt6QEAAAD30mMY4EFKwdfcdyN7BfdOCwAAANzjn7szAAAAAADAtS4JDMePEwNwru/3O23dO2u+AAAA4E0MJcFQYcCn9Dh579ijrekCv6TGG56FYxjgfGeeA84+vzhPAABcQ2CY31KN/J6AbMtLqXLTleZNvSjLBQMAQNmK7aVZb2oCADyRMYYZqtaYzwV1Z+7dCCvJDSGR+nz7LPw89Vlt2tT/8ee5aVLTl9YDAAAAGENgmN9KvUpaepz8/PycGuDdAkUr9n6BK2zHR3wcpj4PP0tN1zPtNt32/fZdeMzG0+SmL60HADyNdi0AcCdDSTDcFswZ3dCNg0hAXio4HEsFfHPiaUtB21Twt5bX1PIAAADuFHZwKV2jtF4fpaYpDatZm6Ym1UFnhLPS5XoCwwAvEJ+wwxstqe9r04Y3aM4I4mpgAABPJdB0bbpwRHwcpjqs5a6TNuFnqWlqQ24eOSbOegrT053PYSgJ/pCrjPbKjVc6Yp49acPbxWP6tvYWbp12NMc3wLXC9lXv+O89Y9fzi3J5p9QN+zBolHr6KhzuKxeoyn2fWvbRQNMZBISZXW4fre27gqjMTI9hhovvhoVa76C10HCAP6UaHKUxfuPPchcZLdOmxjRO/d06vR4jANdr7eWUk2rnnTXEGDzF0UCTYwvOseL1SMsTAS3XhaUe0LX54+u53LS55XE9gWH+sico0/NIUuqiojbPiEee4A1aLy56LkKOXLC0TluaPhVQ7qkHXDQB1I16jDU13JA6GH5ZMfgh0MQbnT1sXpzuiP20ZXiKXIec+LPt83iaXLnkpo+Xm5pfm+F+AsMM0Xvwnj098Ay5C4Vao8GjWgDnqwVeXODBfwSaBJpY01nDQNy1X6Y66dWGnsl919vhb1v+Vifk8sS1LgkMH93h47uFpeW07NCpaVp34JZpn3B38qzKD6BVri6NLxRq86jLAMYTeIH9BJrSBJp4u56bO3tvBNVu7pwp16NfG+JeS/QYzj02ktqBc4+7pcZHq939zM3fm99V9T6qXZrvzqEgrrpYecINAZhNaRiLo0NMAHBMKfAjWAxzEGiC+7WeE1v32xHn2DvO0/ETBDPkiUUCw6FSkKA2396d7G07554e1a3B8D3leLTsr9p2T7khwHX+X3t3mzQnyzaMtvuqe0bv/IfwjOncP7I7IQQQaVQ+1qpK5exuRURUPERUX/qoCQoflXVrDxPzmW/1+aBEXYHnCDT9vUyBJnpK1aejYUvi7+P0UtPU3qyp6Ulf6lAZLi91EyXV4Sa1zrlyiafP5SWcPrV8++ozbgkMfxOQfb2erRy5nSc3bWqao0ebc72eY6Wdq5dcXs80PHK9sQXB4JcRjm0zqD1mpHqkpIafqNW6XcxnvhXnc7zaR81TdzkCL3BMoCm9zgJNjKpUd1o7LNZO0zJtbvqa66KajoBn83RmOfbTZw3bY/iOx09qg6ypk9fRNKV5c4HT0ok3PsndFRQOl9lzufF6Hn1O5S8OpKfKKxVsz22DeHmt+YQcDdTzSsfcWOkCAWiTOwezplSAphR8OuoUIWAMfxNoSv8u0ATwnP+ezkCNqw7qn2DsmZNWbbqhT1C1dt5SI/rqBnaPE2t4oZDLbxjojv8PA+UfqeB5KuBeulDJ3ZkO0859X5NvKEnVJ8pyNwdrAlSpm21AO/vUPsI2USr4E36fO6/VtrEBAHjWsD2Gn3KmF3HNdDW/H8kFi1fqrVoTQM5djJ6923ymrI6CeXrCUEM9aRfe9Im/r50f6OfKJ5cAAIB7bRMYPjNGbo2WC6IzY7TVTDv7RdmZi8s7hhaJ5R6fdVEM97KvAbTRw3t8znEAfOtomD0oGTYwnOoh+sTg/LXjyJbyezQYf+lx6buDkWfG8yzpld8nA7C5sZ/hDDcRgNW4QTqHq7aPbQ97EGiCOaSG2ev9jijWNmxg+PUaY3D+M9OfydPRd0/swPE4vR8143keBdtzv6cuLmuC6Ucv+EtNU5r+6OVzqTH2SjclHIABAIAZCTTBHI7iFfZZagwdGOaPu3bo1vE8ewe6a4Pp3yzvaPqrbiCwF/UCWJFew9CH/YjRCDTBXM481Q4pwwaGa140diadVC/UGTyR51Tv26vM2rCYNd8AAAAlAk3MbLc6WvPU9k7Eac4bNjCc64lyNiAXB4Rn2ylWrNQ1Yza3plkKavcIss94c4Gyq48JV6avHgJPcgwCdjHbNeTVdioP57p5zHKt3jMeUoqPXfF01wxlPEMeRzNsYDjHo4vjqt0uV2zDmpcE9rgxoN6tacbtulODHADgCTMFGHrltaaNuVOgafT8Mdc2uiKWddRjuKf4fU4jlvmdT8Cv4pbA8J0b40wFPXrhWPj9yBUfAACAfmYJKlxxnfpUoGnE8hYPGNuo9Sblirzmxv6+ur6Ovt++XjqVnvHf0xno6bPRa3qGhtOG04fft6S7q3j8ms/BKfc5njf+LZ73aPrU77nPR98DAMecQ4FVzRJMSF27fisOhIbLCn/vbfRrbfGA8cyyn75e1+Y13GfDGMcsZXMl+2ydpQLD4d2Sb6R2JEHEsk9Z1f7/kQvQx3egUoH73E5eE9QX7AcAAGKzBJtWDDTNcG02Qx4Zyx3HlDBG0vtm0dFyR98fZsjj024ZSuKqHSEe8iFcTuuGzz0qMkPjYGStdeDKcYgdHCjJ1Y/WOpk7XqW+L33Opv9/wXT/L/Ho38Hvh/mP5n//3/v3//H3pc8AAKOaJSh8h6fKwePf1FBH0pQLLabrMRxW9CvuhhzdDRVMrDf6nZm776Yxl57HmVJP99be9v/ktzLo2hoU/vl/P7//pYK9tf8DAIxopoDKnXkd+XruKaNf57Knp+rkDPvDLMf2pwwbGE6NTXt0AoyHkij9HU6bGqg7DkDXLJ85jX4QYxwt+3/quHHlcSQO3L5efwK7LVLzCvIC7CNui8ffAesSaGJUs8Rl7o4h2XdocctQEi1ad54z86Wmzc0/y4HnafGBL/UoUCpAH06fmubM9HFeUi9OSI1nDCWpoWpS9av2ZDxCvfsEkMNAbxxUzhEcBgBWMkLbrMZTgaZZyucuAnCMxD7KN4btMcx8ah+3jx/NTz2qn5umZvpS+rk0ISfVIyq+WdE6/MNVwl7Dud7C4fAQ8bSGfwDg4+hpPb6jDBmVQBPAHobtMcwaNCiYXemFlqWxyGeo97W9gwEAABhPzVPbULJsYLhlmIAzgR/KDNPAag5f/nbyBDzCyTo1dnBqeImUb8YtBgBgXAJNAPtYeiiJ+GV0JWEgM3w03LhBbQzTwKrOHhNK41xf6RPkrQne5oaSCNOJpxcUBtjHmfdycI5rDQB6MwY2Z7xfr9fP1Q27J+4u5l549nr925At9W7dueeru8LXUK5jyW2P3Ik09wLEM+mVjk1Hn3PLCYO3n6BtGMDN/R5+zk135vujz8A6nM/6G7lMc+Pt56Y58wRNLt2r2uF3tO9rlzHyNt/JTNvhjryW2rN3ldMM22SGPK5opnK/Oq9HwV/76x8z5PEJ7/d7n8Bw/Nvr9e8LpFrSWtmu63015TqW3tvjru17xXLinsB6BgPca/Q2Qk2w89thlVKdO64okyeDa3fng2MzbQeBpnHMkMcVzVTud+f1qbKZYZvMkMcnvN/vMcYYru3inutl981yW3szrMTOAX042QBAndw501imlFx5TXb19d4sdbr2abiZqDfPUO60UG/ud0tg+IreuDV333PfXbG8me08XAb0sMo+ZOgHAEqeHrMwdb5NPQn4+ZwbWi733Wf63sM/0deMZbtyJ6NZqDfPUO60UG/u9XiP4Tse4apZ1tlxRldSO6QGrKrXfr7C8UIwGKil3bCnp7Z5WN/CAG78Xfjy6TjYm3q5dG76eLmp+ePv9XYGAGZze2B4xAHr4wZhOP/n9x1ozLKrGev8CkFoAOaROu888Q6RePm582Epb6n5atYlDD6XfgcAmMUtgeHcHfgrnV1OGBz+Jp3IWQK+AAAgAElEQVTZCQ4DABDKDcHQ+r6O1nZmaezTu8YNjMuipu1siAkAYFS39RieIdg4ev7u8vT4cQAAjCH3BF3uibtcGrn5W1509cR1RTxUxRmuMZ7xbT056iUv4L8m9eZ+ypwW6k0/j48xDAAAjCt3QRQHST9/1z6BdzSkQ5heOG3cWzeePpwnNX9p+pqXz9UEueO8M5/SmNO530G9uZ8yp4V684fA8OSu7tl7Zfo77GDMr2Xswtr04pfixN+fWdb7/4LpEy+QO/r9bPrv/3v//j/+/pvlADCvlnPj0VjAR9MeLTP8vTZ/Lcv5dnr6emIoQ+an3txPmdNCvenrtsCwjXWdGcvWUBXMotQL6KxSOvFyzp7o4qBsabqzPkHg8HO83M/v8WcAWN03F6YztuNnlbrpHvYC3+3F49RRb+6nzGmh3rT77+kMAMym5WSSG1+xt1SA+JtAbWpeQV+AveRuiNbeKE294LmHmnTjaVLTt+bv7Av4uF9uCJLUNLkxpD/bedeOLTvWb/Xmfsq8j932V/WmD0NJAJwQj1n4euXHSKw5uTx58v4EkHO9gUsEhwH28Dmf5Z56qTmP1Z4TW/N2ZprcMBEt+dvtAnw2uRcL5R5Brh0+zM2Atak391PmtFBv+tFjGKBC6i5iGCD+3IEMv8/dtbxa2Gs411v4831q2nBYCIBvhcfPsFdG/K/0eyo9PTzuE57vwjLf7cLpCupvf2G7LNdDLCWcnv2oN/dT5rRQb/rTY3gjpZ2ltHMcjcty1AsDVhD3Ek79Fhv9bmNt72CAb+R6bJaewCj13sj1Ahn5eLuC1HZLqWkXltqTNXUiF5g+WnZpGUf5Yx2548yH48nflMcv6s39lPl5ykS9aSEwvJnSxVhpnppH5u1c7OConp/dH57cd1JjB6eGl0jxgjmg5diVm6f3sZVn1ATs4zZovG3jcQDjaXJt2Jplh+3YmnTUufmUtm9pe6Y6wITzxdPWpssc1Jv7KXNaqDfXEBjeSOvFWMoOOweUnN0H7u7h9gny1gRvP9PlXjQXfy8oDNTQ65KcXCeDlFL9qX189EicjuEd5pWqL63f1dywYg3qzf2UOS3Um2u8X6/Xz04rvJrWwFLukbzXK/3IZ23vjqvzvYKd131EZx6JDaX2k5p0c/Mc7YNH+Q6HhfgEbcMAbu738HNuujPf56YD9pIbJiI3zdnvc707ZjdDG+HM45lH7cfSdLXzH33/bTpXm2Gbj2TW8uqZ713q6Mxl1sus+f6YNf8z1z3763NmzrfA8OR6BYZT333TSL8q3yvYed1HdNX2uHo7X5G+nsHAGa0BwqP5awPDK55LZ1ivnoHho84GTweG79geM2zzkcxaXjMHTQSanjNrvj9mzf/Mdc/++pyZ820oCZJmrdQwAvsPwDOOnrbgWrknXj7fhcHX8Pd4vvjvVFA3lPo+tezS9KX8MZbc01xQot48Q7nTQr251y2BYUGSObT0/E01qmFXs19IGgoCGFVt+2TW428qKDrruqTyHX9XM03p99y0Z9M9kw5juGrbuF5dm3rzDOVOC/XmfnoM8zXBYWbXu/7OvD8IBgM9lHpjfv6Ov4u/j9NLTbNCAz8VCH6/38usHwAA4xIY3lDpgio35lr4f25emNFs4wADzOKqnporHVdzvYM/7THnEQAAriQwvKGzFxi7XaQBANylFCSf+QkUAADGJzDMX/RMAQC+lQto1rYxRh5n94k3jD9hxLJfkXIGAJ4kMMzr9Rr7AgwAmEvuhbZnXiI3am/Zu9tKT7XNtA2B18sxAGZif6WFwPACel44jXoRBsCewvNSqrF79HvLsno0qo8CoGd6nabOzbM2/HMB453lyuPpNln4okDbCwBgTQLDk/PiLABWVttztMf5qmcv1aP8nMlv7sWwK56jc8H51PepmwK5GwWlaVOfw/KN/w6nSU1fWo9Y7iVzI/XWFcy/lrIFAJ7039MZAAA4kgraCqis5bM9422d+j78LjXdmWlTAeI4YJsK1KamL61HTpjO51+8rKeNPLQHcC37PszD/koLPYYBgKUc9S79/HYUgDvqZVrTqzSVTm2v09FdmddUcDiWCvjmxNOWAp2p4O9RXlPLO2OG7S44zEpyx5SPGfZJ7qfePEO500K9qScwDABMIQyelsZlTfXkrPkul074udSTtNSz9fN3OG3499F6hfOv4kzjPP49F4QvzVsK6vfWerEx280BAADmdstQEhq4wA7Cx4DDoFD4GbhezT4XBmRbnO1VejRdbc/U1FAJMwkDn+G6nJk//L+2t3DttL2d2UYzbE9telbx7fGYPak3z1DutFBv6ukxzG+62gOwglTv0tw4sp+/Oa+md3NqCI+c0jjSpeFBcsNDnJk2NaZx6u/a6VuD0TMOKcK9Zqsfrfk9mm+2cgCAUQkMA3RSO2Yl0O5M4KxmeIY7jZKPO7SuZ26+3FASNfOfmTb3+9mxhs+u/051g7XFdfmKeu1mHgD0c8tQEk7ec9DVHoDR5Hqe5n6Px+yNv0tN95k/Hhc4nCfuNVrqPZpLJ5XGUXqp6eP0gD3EPdJXdbSevY59Z24kwYd68wzlTgv1po4ewwDAsI4adDUNvtKL5L5Zdk1ejuZpWSZrSfWwFPinVmr4lNyLLnO/hZ9Tw6jE8+WWnboplsrHVfX7yfHEAWBWt/QYBtiFoA4AcKVUwDc3tnr8sso48JsaHzsO7KbSSd1gi/OS+u1Mr+czvaNTeaxx9bAXrEm9eYZyp4V6c0yPYf6SakzZeQCYWemlZDAivYbJSQU9w/qS6+mbmif3OVXvSsHWM/W0dtqzw2XsMMQGAFxBYBigs1TPHOBZ9kVGdDSGNus7Eyg9Gibnm/SP3HUMbV3P1DjutQSVaaHePEO500K9KTOUBP/Q1R4A4HqfR9/DR/Ljz1DjqJd5rwviVDorXGzb3/KUTZ6yeYZyz1M2ecomT2AY4AJOPABAD6me5TW9zeMxg1PzldL+/J1KJ/VdLm+f6UrLObOeqe/C/ByVCwDwh6EkSNLVHr4nOAwAlLQOB9H63ZnPR08RHn1XWq+e61SzPAAgTWC4Ue2LHK5e/pnlnZ1H4wra5F4MA1zrm3NjyP4KsJaWY73zwy87vwhTvXmGcm9nf/2belNHYLhRbhyvK3fE1ONbZ9TOY+eAdqnAVO5RS+Aa8ePFR9PZX9soI+DIty/jLQ1VcebFffH0R8d65wfUm2cod1qoN98xxnBnsw/BEO4c4YtPZl6nWcXjpOX+lX5PpZf7PTct9XIXKvYjeE7uWGZ/ZUS7XYiwvm/r9JmhJFJajvXfnB+0r+9Xe41zptzvqDc1+R65zrSUe8016Os1XrmPug1md1SmtXVn5OP8LHXnlsDwzo3cuCLElST8/mi+1HSpdHIBw5q8vl4ukkeR2g7xG8vjacOAfnyTIjVNbpuG03KOce9gTKlzof0VYH0tx/re54dPD7SjNjjn1VzjtJT31fXmKN+j15mWcq/Zf0Ysd+3C+52tO6Me52epO4aSuFBYEcJK8rk4DQ9CYcUpzZd6lCr8LZ7ubIUs7RyjnYx20nrQGvmAtGt92mm9R6x3rOGb/WjUY+KMlCXcI3W98Pk+fgT2I+7YkWoTpqavSadmunjaUn5zea3JQ+n7u6Wu5T6eztvuZryWXaHOKHdySsfL12vcurPqcV5g+GJHPTLjv4/mK6WTW/7MFXRHozRur1C6WFhBzX674nrnrFyXecZRnSrtg+ohM9BuI+Vsx5LXq9wppTR9HHgOfzs7Xai0/Fxea9IuBcpnob30nFnLftZ8h2Zdh1nzvZJZt8HI+b4lMDzrSbqH1vX+prxqeomuHqCbValB3XMZH3du+12OA7n1HPGO59WOevjAGa3HkKNzof0VmMVRx5LaeY+EgdrPvGdvvB31pCqlWftEXJjfkpZj/TfnhzNP7K0Q2B7F2XP3UdnfVW965/tuLW2moycfRiz3eDkjlP0Kzj7hnNsGIx/na/P6JC+f66z3ReZVF6efxl7uUay78kHeVQeL3La/0ogHvyuUesmEv+8m7AUELc4eQ2qOc/ZXgH/FPXdfr38DxT30TLN0zG851n9zfgjLrTRNHHTXRvpeWA9q2p2lsr+z3tTke+Q6c7bcP/OUvh+x3Etp0aalHs94nD9KbwSGkmgUNpRC8caPK1bucaj471yFjH/PpZO6g5GaJ877p5Kn5hu9Mo8u1bNhlDI904v4bI/jXYLCH7nG2k5lAD2dOYac3c/srwB/CwO2tRfsZ3pbXqnmGif+PufsPLVlUOodOUqgbxdHZX9HvTmbz5p8z27UcqefK84ZIx/nZyAw3Kj1IrX0+eiOQun3mvzUTuMiub9UIDgVhL9iub3qxpn0WqdfxY7rXCN1wwpK7qgv6iMwurMdS16vuk4puZv9cbs1njbXkeVsp5hUp4nU76npS/lIaTnW9z4/5LYf43q63uxaZ5Q7LZ6uN6/XvHXn/Xq9fq7O7EwFsooeZW679VFqrOYCxrHUXeGjeUrTnOkVnEuvhjpETJ3gDPVlbLZPfz3LdOaeZOoVMykF5D/f1bbvw+9Ly7tzH3nqWF+73G+ug57sDHWU75515gq9yv2JJwtSzpb7VR2rvjXT/loq19HqTs/j/GhtnPf7LTDcqubO9BN6VrgVt9sTjspx5XJeed1op15QQz0Zn23UX+/A8IzbZ9Z8w1122Ud2WU/Wtks93mU9V/R+vw0l0Sp3R+DI1TvMCHc54fVycgAAYA7arTAP+yv0JTDMKSN3gR+VAPp9eg2BkUt3tDp/plF0VdkAAO0EOGBe9l9gBf89nYFVpF7Y9vkufHFC+H9qvtT0ufRKy8n9/e06/vz8/P5HvVzZCxr3Fb785Nt6OsNNkDP5SpVN65MPAADsQVsR5mF/pYXAcAdhwDR+e24YuAkDM7n5cm/rjYOyNcsppde6jpyXG8h+1F6oq1G+ZYLDQCvH17WEHQ1ynRDOpPH5nPsNAOAu2h95hpLo4CiwcvTisbPztCzn256TLv6+86kjR2+QDYPFYbnHf8fplj7H6eaWc+bNn7MEtVPlltpfc/twqu6X0qwp/17bNbU+cfoAzOWp4/fR+a7mJmKcRu5c6xwFADCOW3oMr94ATPXarTX60Awa8P3Ej/CnyjXVwzsOOMY9z+OLtjjt2p7ptT3SU+mNphSEj9cp9X/8XZhuSzlesV2veDIAgP3k2npnziepNLQfAQDGZyiJG9Q+enfHcnhezXbKBQBz6ZWCzLneyjVpf9KPpx39UdDSzZbc9zU3Qc6mWZru2+36TT4Aehj5PMC1atsBzksAAGMzlESjuEdlPIZaqidg/HuuR2E4TW4ZqUf7UmnEy4z/5l69LqLPPI6ZG66gdjnhfLmetKOqCfSOtD+Mlh8A7jXDOaC2TZkbogoAgHHcEhieoZF7Vs3jcjXfnflc21uxZ4/C1bbbCO4K/vVYxtGwEbPs27Pks0bvdVmpbAC4R21vYecYAICx6TEMN6m5OCr1GI//Tl1w5casjXuPx3nK9UgPpy/1Uh9Fqrf86/V3nnNlllqXuLd+rvf1UTlesV3PPhlQKhsAOMO5AwBgDQLDMJCWHuNHadTOe2a+US8Ir+ot/22v/Cu267d5AIDXK3+DtPaGdnhj1LkGAGAuAsNwgzO9VFvTpM1o5ThafgBYX2rIqNxTJ7knh86mAQDA8wSGYTKjDuMwm9HKcbT8ALCXM0+itDxR5PyWplwAgCcJDMNDWnsNu4DoY7RyHC0/AACgjQrzsL/SQmAYLpZ76dcIrs7Tlek76V3vyu13dd1TPwAAAKBMYHhyAnvja3mZy51GykutEYPsq1I/AObleDi+0dqFAMBeBIYXMGNj0oUKAMB1rmofCmTCXuzzMA/7Ky3+ezoDsBsHagBW4HwGAABzExgGAIABCLYDwBp26r378/PjqfCJ3TKUxC47A6wsd6Bv3b/D9D4nEseKefWqH3G9yH0HAMC6XB8A3EOPYbjZrHfSPo2yn5+f3/9afRp5n3+zlgl/9KofYTrx9y4MYCyO3QAA/9rxpobr+nl5+dziSjtm6UD1mS+cJtfDM/V9zTKYX8v2TZ0knUTW1GP/37FRBezLMQ8o2e0YodcwwPVuCQw7mD8rfBw79Wh2bp5wmngbloYBcALfQ6o+pQK8tUFf9WUtrfUjPs6oFwAAwAxSHex2El7b7VoGM9JjeHG5nfHMTqqHJ6HUdv/UhzgYmLpZkJpfL/N1fFs/wnTUBQCAX3ZtGwk0cVZrnOLboRK/TWMVqc5BjE1geGPfDgFhB99Tqdd5rk4cNWT1Ml9Hr/qhTgAA/LJ7m0igiRrf1o9vOr6pk/+qfVr9quVST2B4Yz2HgIh7hNoZ13e0jdWFvfWoH+oQALAzgdC/fRtoUo7r6nHNoH5c4+5yddw8T2CY3wRgaHG23gj27eXbba2+ALAy57c5PDWEnvqRdnePUNthbK4VCKWGLqRMYHhz3wRd7Gh7+TSkSi8Pi+tErn7lXkLGvHrVj9y07vwCAHfT/lhr3b8NKK9UFqsQk/ibsvhDB6N6AsMcqn0xlB1vbUeP/PdMj/n0qh+padUVAOBOAoGEjHE8JrEHjohR1fnv6Qxwj1xvvtfruNdeOM3nnx2LGuoKJeoHALt7aogC8j7tE20UYurEOFxHUCv1tDJ/02N4E2cPmq299hyceb3cTadM/QAARiTY9C9l8jc9EBmZukkLgWEcPG42WllfeffMnbn5qR9AzmjnMwC4gx6Iz9MG4Qz7bJnA8AJ6VHA7yZ6uPKG64TC/q7afugGQ5tgIz9E+AWBHtwSGnWCvI7AHAAAA99EDEViFl8/BzTQgAFiB8xmwEh1iANiRwDAAAAxAsB0AgDvdEhjWyAUAAAAAGIcewwAAAAAAmxEYBgAAAADYjMAwAAAAAMBm/vd0BgAAjoTvK0i9Of7o95Zl9XhD/fv9LqZz9Htuno+fn5/fafQsA+Ae9lUA4El6DAMAw6sNnvQIsvQM1Byl1RIU/vn5+f0vFQwWaAKgF+cUmIf9lRZ6DAMwlDDQNRuNseuFPWQ/Uj1mV5TqXbzDegMAANcQGAa6SAUmPNbM69VWN2asL4Jz40kNCRFvpzCwmqt3qfoazhMGbOO/U/OklptLr8aM+wvzcH6/VstwMgAAvRhKAgCYShhIzQVVwiEX4mnDIRdS0+XSSQWRw97Kcc/lVK/m8LvU37v0fgZgDs5HMA/7Ky30GOY3PULusWo5lgIZq64zddQNnlLTOP42CJsL9NbOc+a30cyUV9o5hgMArEtgGLjNVReWR4+BP+XM46GpshltfWA2pfF4S0M/zMaj6OuwHQEAuNMtgWGN3DnoEcLVci+NahGmM+pj12fHCM29UItfjp5gaH3Coea45+mJ8ZwZizccnmGE7deaD8cJAACgJ2MMw81GDGD20vISMQGNPfR4wVyPx/RL04fjyMY3G8JpeEY4TnDN7/G4v/F3qek+88djEofzxL2Lw/zEf+fSSaVxlN5HLj81ZdTbyucz/rbKS0IBAPjbEkNJ5N4WHvasOepRk3pLee20NfP01PLY/KiP2rO3VIAk1fv36KVQtWnmgn2p6XJppfJT+pz62374nVKvyZ6BKttrLEeBqZrAVa7etNzASg1TUZr+aJ6aZZ5Nn/k45gAAcKdbAsNXNnJ7PFJ5FFyK5YIFd61nS/Cjdp5cUA5qpcbwjB31gksFZktB2zDdcLo4zVJQKJ4uXmY8f+7GUykgXHOjauUeeDV1o7fU8mY/xs1cR2Yra+CPJ47hELvyHHj1+dV+8xz15n5Xl8uV6c9a5itQb54xfY/hbws/F6Bp6SmmdxnUSfXCjX+L1exb3/aiq+nxd5Sf1h6AuWkcU9JqnghJ3Ug4urkwixnzPUJAO/fUAADzmPHYPcI5cHfqzf2UOS3Um/stO8Zw2Ksv/P9O4ZiB8efSGIKp+VLTpdKJlxGnVeNMcAxSWgKxud9HOsiOlp8Z3X1MaTkG8rwrg/afJwCc3+A8+w0AwFqWDQw/LX78/PVKj38cP7pemq/02HxquieD4nCm3q0UuFtpXa5y5zEpDgKmhiwBoJ5jJwDAOqYfSiI02oV+LkB01CO3NrDU+qh7bdoCXLQoDQ+R6/2eujkS/1YaKiA1b9ybPr7hkstXapiB0ljHcf5L61oaxqBUNqs4M3RIjTPD99SM75ybp0XLvL3LZ1bflvvr9f2NqR3LHY7YV66hDAGAJy0TGD4THPg4Exw4O8/ZaXvM95n3qCxq10dDlbNyL/oKA7M5Z+tb6QbL2eWU5m8dFuPbPKzmqG6cSaN0oyD8PfdERXwMrAnKHy27lN84rdK035RP7XJbz2mlmypn07pabb56ljusrHVfqTmu9t7Xrkq3dtmOHWP4dlsc3QgZ9fx3hdXXL6Te3E+Z97XDOr5e6k1vSwSGS73wYqngTWqeuIfg2XzUfN+a3rdqAxRn5oHchdi3j+6PdpE1Wn5m0KtuHAXUawLuqZ7arcs+oxSo6L3vxMHv0nRnlHrL99gn7g4SXXXMgtW07is17esrnk67Kt3aZbOG1Pnt6AkyUG/up8xpod78bfoxhsNeXK2NwLBhe6b3Q2meVGM51Sst/rvUyI7nz6WTq+TxdKV1+/S2S/UKg5zcftMaEB7pYDxafmbTs27MLHeuuqJ8UsGRb+twnGaPfSLct66sD6myVy+hztl9JXdseDJoOyrl0V94TQW11Jv7KXNaqDf9Td9juNfF29neWC3TlT6f6fV2lG5NXlL0nmIko9W10fKzmrtO7HEj4qreqb2nu7p8Usf/oyBqyzmhtB531QHnMhhT6TgUd1QodYLIdayoSSfVoSOcruZz6m/HnOfV1IPwN/7YuQ6rN/dT5t/ZdX9Vb74zfWCYf31zMCj1CHFHpg8HI/hXfHF/Z5Cwp9qnLEoB2Hi6XPCjNj/hXfWjx71T0/ZsYJZ6F5Z+r3VUlvSlTOml9jgUd1bITZtK9yid1+vvY2ac7tHyUukcHX+5Vml7pqZ5vdJ1hr2oN/dT5rRQb/oRGO7o6UafuyA8rRR4Ym9n68aMx7Gael4KjD6577QGm3u5Iggdp53ydLlDbNRj3x37SuophZZzxJnODGE6R2WfK4OjvPCMVB0o3SytrWtPX+9xLfXmfsqcFupNX7cEhncp2KfX8+nls7e4d8yHGxaoG3VBjCfLJ3d3/a7lx8vtscyjNEYod5jBXftK6eLsqZs1evvOJ7W9arahbbw39eZ+ypwW6s01pn/5HH3lGt56T/WzclmGF3Cff+H37GvHuvF5rKlmHa8snzOBjc9yw8ey7namt19q3jP53rFe9rTy+Yy/nd1XcvtxzbFotno1W353d3ROtD1JUW/up8xpod60mX4oiXgsr6OxQ3LdyePeUWEX9HCa2nlTeRqd3lP0cOUj4cxtp7rRsn69yiQO7h79nuodXHP+u3I73nn+XL0uMpeRj49nj+Gp4HDpWHJ0HIr/jvMTL6vUlk8dx3J/p45HqfyGaZbyyXVy2zX+Lla7PXO/265zU2/up8xpod5c55bA8B0Xj6lGZfhdqvEYb/RUWnED9mjemnRGFuY9/h74JXen8dv9ZNSbMC3HsNTNs9b1ygUoa38/SjMUH9s/3x19HkkqP3FA42ie3PkvNz9ASul4Ef9Wc2wq/V66IDyz7NpjXE3+z6bJd2rr0Nk6Ubss5qTe3E+Z00K9uc4yQ0mUGnS5YGdp+pblnvltZD8/fx7DDf8Gfon3j2/2kZEDjB8tQeGwbL59ZKf1Ir1m2jCfqbvJtf/TX4+6A/CtmTp4AACctUxguCQMUgBcwfHll9QFdK+ySQUKe1+wC0b+Et5QFRQBduT4BwDsYPoxhnv49hFnDUbY29HwMh+5oGPqOFJKMzeUQWq6XFqp/JQ+p/7u9XTFFXLjSD2Vn97uDl4LlgO7mf08sTLnJFqoN/dT5rRQb+43fWC49uURqRdBlAagTj0CHT46XDN4dS5PwBpSJ62wp2Vq/y8FbcN0w+niNHPjv6ami5cZzx8Hm0sB7qN83CGX31BuPeLfeizrCaPkA4DvOaafc1V5jXSepz/15n5XlotyX5d684zpA8OlR5ZL4w4fzVv6rnbemt+AeeV6o4a/xWpOSLXHnZr5j+bJ5Wf2Y5o7zQAA35uh3Qf8Yn+lxfSBYYCn1QR6R7pD+UR+7l5eqhd26nsAAADY1RYvnwO4w0q9VFvX5c4XxNWkGQ59UTt93ON6pKA+AGtZqe0AAMxHj2GAk1Jjir9efwdFzwQY4zGBcy+LOxr/vHbM9Vx+eo2fnstfq1yZ5n4vrUecv9aX0h3lCQBgBdo6MA/7Ky0EhuFmDtTz6zn+bmk84LPLqR1zvTY/LXk4u7yWPMXfHf2ee1lfr+XHjoLiVwTNe5T3Ubm0NjQ1UNdluwIAwNwMJQFwg9GCY6PlZyWtQfgrl9UjLfUFrjfDfjZDHgEAqHNLj2ENSGBXo730bLT83KH30BZnl5vqrbzLmJLh+u5U5wAAAGZgKAm4mQDJXkbb1qPlJ+fKwOmIQdlUwL40hnVuO5bGno4DtKmxrI/GZE79PUudoj/bHwAA5iYwDMBQVgo0hcHTo5cPhn/XfpdLJ/z8mTfurRymefTyw9R8Z3oDCyJDnRn2kxnyCABAnVsCwxqQAJBX04v52yEoeryMsPa30Ig9tAEAANBjGAAeFwdZU8NGpHryjqymVzMAAADPERiGzc08lqsA07XUjT7ODKMw2svaRskHAPSUaoc88aJa5qLePEO500K9qScwDEx5UJyhx+QK1I325ZfGFA5/T/UOjoeNiKcL0wnTKr187ujFc6l0UmnE06bWtTResWAzAADAGASGJ3d1AOTK9AUGgBWljm1H4/ueeZHcN8uuycvRPC3LPEoDYFeOjc8ojdtvm5Cj3jxDudNCvaknMLyAGSv10z36AAAAKJvxWhN2Zam4/0MAABnCSURBVH+lhcAwAAwmNywEAAAA9CIwDBzq9QhGafzTlvQYR+/HdOJ6seO4tLutL8COdjy/jSL1mLFtwRH15hnKnRbqTZ3/ns4AML7whVg145zWpBN/7wA9t1515PX6ezzd0thQAABcSzsM5mF/pYUew5spHShKgZzwDfUG8P7OKuXUYz30kllby7ZN1QnBYRiT4zcwu7CN4ZhGLfXmGcqdFurNMYHhDYWP8Kce58/NEweHw51K0GYvqbqTe0wjN1SEoPDaWutIjroC7GCGY90MeQQAoM4tQ0loQI4jty2+3Ua28R7e73d2jJ7w8f/w+9TwEYLC6+pVR1JpugEFAPSmTUoL9eYZyp0W6k2ZMYb5LQ6+1AZjBGvOmbm8SmPHloJ6hgbYR686kprPCR3G4jgOrEIbgxbqzTOUOy3UmzyBYX5r7cXHfo4OqjWBX8HhtfWoIwC7meG4OEMeAQCoc0tgWANyTjW9+Nx12du3+7bg4PrObl91AgAAAO7h5XP8JfViuZp5WFs4vEgoDOLF9ab0ksLc9+rSvHrVkXie8DsAgBapm85HbYuWeViLevMM5U4L9aadwDDdeKHYumrGf21NR51ZQ6868s08AACxVAeEz5B4pSHzzs7DWtSbZyh3Wqg33zHG8KZyvfter+OenqmX0+2481CmTnBEHQEArpR7Ku3zOXUt1DIPa1FvnqHcaaHefE+P4U2dDcYI3lDLsBAcUUcA4Bfnwuvlyrj0XoOWeViLevMM5U4L9eY7AsP8Qy++/Vxx4NvtYLqqK7ejOgIAMDbXhTAP+ystBIb5TS++PV21vd1gmJ+6AQAAAOsSGF5A7153evEBAMD13Cy9Xq6MS9c8LfOwFvXmGcqdFurNdwSGJ3dlQ1JDFQAAmNVnrMjci7VT1zot86xsx2tC9eYZyv179lf1poXAMNxst4MMAGtyPgNmEAYA4u97zsNa1JtnKHdaqDffERgGAIABzHAxMkMeIdZSb9V11JtnKHdaqDft/rtjIQobAAAAAGActwSGgT92HMwcgPU4nwEAwNwMJQFMLxec+PZphVEHn299qcCOLyMAmMkMx+kZ8sh82+mqtk2vciilE7ZDZyrzXaWuG1Lb7du6U7OcHepOS3l/cw3WUu6jXvPxy5njfI9teeZ4v0rduaXHsB4lwJU+B+Kfn5/f/1rN0EAbNV8AADXueNnPHdegnwDC55/r3vGlrhvi7dZjOx4tZ5e601Le3xwPWsrdtdW87nxx3Mp1x1ASwJJWOUj38jlxrdroBAB+2eWcf7SevdqCpeVob67pju2q7vxxZ1ko97ncdZyvWd7KdcdQEsByco+TpO4opg76qbt/pTTjdErT5dJK5af0OfX3yicrAKBdTTvl6Lfwc6pNE8+XW/bnc9yGuqttc9ejv6s8Yswf6s797i4LZb8OdaeeHsPAMt7vd/ZxkvDRj/D7+HGj8Lsw3dxFU3jhEj+ulJoul1bq/zjPcd5S6R/ZoQcRAJAO+MZtnLi9kWvD1LRpUumU2jKpPF3dtknlsdZdy+Eenzp89Ta9azmjO1sOn3lay+Lu5XGtlv3um2159/KepscwsIxUL9z4t1hNb5Tc77V3A3OB3TP5Kc1Xm48ZT1IAsLKrehbl2kLxTe3S9Kn8HbVpSm2NM+t6Vdum9aK9Zp6wTGcNDuyk9HRgbvrWANPRcnaoO2fLOzVP7+XF383Y03MHPfa73stbre4IDPNb7pH6j9krO/uoaWSMNPTC1fmpaQgBAPNrPef3ahPc+chuy3rmhvP6djmpQPuZ5YxMe/GXq7bpynVnZKteC620Tndfw7Ye71dgKAlgWSs1plZaFwDgGUc3o3u1N446nKxEII9W6s4zlDutVq0779fr9XN1tHvFiPqqah8jo90u+8Od61mqt6Ve77k7gLl5S0NUpJaTmz81hl9NfmrXNfdoaCmvd9plH+B76srYbJ/+ZijTGfI4k57lWXvOP9veKLWJats3pe+uatvk2jvx8mqC5DXlUpq2tBzuVXO9+23dqVnOLnWnV3l/O7zM2XKfucxX0PM4X7Mtex7vZ6s77/dbYJi/CQxfb5f9YYb1HC2Po+XnKrusJ99TV8Zm+/Q3Q5nOkMeZKE9Gp47CPOyvnPV+vw0lAXdzoB7DaCfN0fJzlV3WE3ZgXwYAgLl5+Rx/SXWRd+HHSlKPJD4p9+jmKPkD4D4zHPtnyCMAAHVuCQxrQAKjGO149LkZs9Lg9Tl6CwMAAMA4DCXBP8LAjSBOfzsEAF+v8stE+GWXgPDrJShMG8eRsdk2AAAwN4FhgJvtFhAWFAaoM8O5YYY8AgBQ55ahJAQF5qOXFj186tHM+3/LmL+pfedsGayy/8287Vs8VV9WduY4ovwBAADqeflcJ+GFZeqC8uj3q3wTlHNhDH/U7sOpwFTcazZ+0VyK/W9uPesL5yl/AACAY4aS6KT2AvLuC82W5X0uisN/0GrFl6vl1ifXWzEXCP75+RF82kCv+rKzb55iUf4AAABpAsOdpS5eZ+p5FF4oh0ErF8h841OXdggQ5/b10jEg3t9YU6/6sqtvjyHKHwAA4G+GknhQ7hHWjzDIHI6xmHtE9mjeOJ2a/ITzzBTgZkyr3mg4s2/UrvtqZcQfjqXtehxDlD8wEscjAOBJAsMXiIO4uSBseIEbTxsHcnPp1cxbk06Y99I6QQ8zXQT1Hgd4pnXnPONG3yNXlsofAPpy/oR52F9pITD8kKNAa27Mw9q0W34D6hy9zOroBZTsRX15lvIHAABIM8bwQz4XowK1MIeacYBzj7nnhmlhberLc+yvwCzciAIAnqTH8EVKwzXUGG1ejVZ2dXZfyr0gS5BpD+rLs5Q/APRlbH6Yh/2VFgLDnXwuKo8Cq2FP4fBCNH6xXNyTKTffZ7qjeePlpPKae8mc3lN9Kcf15fYxSFFHnqX82yk7AACY2/v1ev1c3bAXHJlLqnew7QfnOfYBACXaCoxOHYV52F856/1+39NjWMWci96OAAAAALA2L5+DmxmvGYAVOJ8BAMDcjDEMwJZyQa1vn5QYdVz2M0+BXFU2QNkMT2vNkEcAAOrc0mNYjxIARhO+vPPzr1XqpaCjOZOvnmUDAADAmPQYBoD/nwBo3t1lcxRs7xmM79nL+6g3ZUtvy3hdP2mkvg8/AwAAlBhjGABefwff3u/378+fv2u+O5NmnE5pulxauXRyn0vp15bNXWoDmz0CoD2DqEdptQSFw57bqeBv7n8AAIASgWEAthYHZl+vP4G1MCgXfh8PtRB+F6YbBvLiNHMBv9R0ubRS/8d5jvOWSv9M2dwtlcddxjhNrecO6w0AANzDUBIAFxHAmUMYKM39FqsJTOZ+b+kJezRPLj+l+WryUSqbEaWGhEgF/Y+Gjkj1yg3nCcs7/js1T2q5ufRqOLbAOuzPAMCT9BgGgFfdEAAjBUjvzM/TgYtwXXNB1LCndDxtrkd1bviPb3typ5Yd/36m5zYAPOXpNgBQz/5KC4FhAAisFKDrvS6jl03N0BdhULfFmZ7cNdNpwAMAAE8xlATARXYZB3VWuRewlXqnlh77j3t+poYYCL/PvUgsN3/q71R+cr1cc/lIrWepbEaWGo831+P38/eMHFtgHfZnAOBJAsMAbKlnL85SL9KzyynN39pD9ds8jODMWLzxC/6e1pqP1DqMsk4A7MF5B+Zhf6WFwDDczIEa5jVaY2u0/PRUM6Zw+Huqd3CqV3b8XaoXdWtP7lw6rT23c+uQK4OjMutt1boHAAC7eL9er5+rG/YrX7iuzHaD79iH1pF6udiTRsvPqPS2BUbnuMTo1FGYh/2Vs97v9z09hlVMAGY22nlstPwAAAAwn/+ezgDsZtaXHQHM5jO8wuefgHpfzmcAADA3gWEAYFmfcYUFhZnBDMH2GfIIAECdW4aS0EvnOlc3zq9MX50AAAAAgGfcEhjmWjMGWPU2AQAAAIDnGEoCAAAAAGAzAsMAAAAAAJsRGAa4yIzDvAAA99FWAACeZIzhzZTG9i01TD/z/fz8ZNPQsAUAAFiHazyYh/2VFnoMb+jn5+f3ASP8+2ie+O/PvA4+AAAAADAXgeHN5IK43wZ3BYfhX6Ue+gAA2goAwJMEhvnt/X7//pf6XJoPAACAtbjWg3nYX2khMMxv4RARqf9jNUFj/qV3NQArcD4DAIC5CQyT9X6/ixd9xhcGAOhnhnbVDHkEAKDOLYFhDch5/Pz8nO4FbPsCAAAAwFz0GIabGX4DgBU4nwEAwNwEhjcVvmAu9uk1HPYEjl9Il5sXAIA2M7StZsgjAAB1/nfHQo7GquV+Z7eH7QcAAAAA69BjmH8I5AMAAADA2m7pMcwcPo8GCgoDAAAAwNoEhhfQe6w3Y8cBAAAAwNoEhid3Ze9eQ0rAd+w/AECJtgIA8CSBYYBOjnrbu/gDAGAm2q8wD/srLQSGATrKnYwN0QIAAACM5L+nMwCwip+fHwFgAKCadgMA8CSBYYCLGa8bAIAZuXkB87C/0kJgGG4mQLg2vYaBXTifAQDA3ASGAS6ktzAAtWY4X8yQRwAA6twSGNaABAAAAAAYhx7DcDPDDKzvM5yE3sLAypzPAABgbgLDAAAwgBmC7TPkEQCAOrcEhjUggd3oKQwAAACMTI9hgIsIDgMAAACj+t/TGWAcqZ7d4XeCXAAAAACwBoFh4HKGk9mTm0kAAAAwLoFhfvv5+ckG8AR4OEtvc9QBAChzfgQAniQwDHT3fr9d6PBXHVAnAADmo/0G87C/0kJgGOjm00PUCYlY+ESC+gEAAADP++/pDDCWVMBGEIcz1Bdy1A0A+Jv3MAAATxIYBrowVAA1SmOZAwAwFu02mIf9lRYCw/wjDO4J9PW3YpkKCnOG4DCswXEfAADmJjAMAAADmCHYPkMeAQCoc0tgWANyPrYZAAAAAKxLj2GyBIevsdoj9IaRANjTauczAADYzf+ezsAuShdPpaDaZ76WwFtrwC6VV4G//VwR8A3rVirto997Lf+Tdmodv9nneubtyvyMXA4xNx6AnYx8zBs5bwAAtLmlx7AeJb/8/Pz8blCHfx/N883yzgqDQWEebcO9fC7+3u93121fWyevuvCM000t56mL3txyz+anZnuNUA6lF9B96p3jDsAYBIUBANZkKImb9Ar6XCnXQ1BweF+fmwNXBIjj9Fx08qln8Y0pAJ7j/AwAsC5DSQwgfny+9Dh97rdcGqm/S437UgBbYHhfqZsDd10kpm5YHNX3o/0ole6ZoRy+STveB88M2XCU58/ncBlPlkOtUYatAOAPx2YAgPUJDA8gDhblAripgFI8bSkgnJr+rLOPqZ8JJptvvPlSv6WCjy3iIG4uaBmPg1uq77n0Uunn1iUsq9rlH+U5l7+jtHLldrSc3NjBd5ZDrZrAQy79Gfcp85nPfOabZT4BYQCA9QkMD6gl4BYGhnJ6NPDPptG6TPONMV/oiZ5DRz3VU0HO3sssBX9TyyvluTbonpK7WXSVb8vhzHLi9Fu26yz7lPnMZz7zrTIffSh/AOBJAsODKPWarJn39eoTuCv13GRPTz5K2qtX6jdyQcrSkAtX5Dl1jLg7SJ/63Kt+pHqvuVgGAHiW9hjMw/5KCy+fW0DvwEwczBKk2VM49MFV2/6bGyKv173B4nC4hdfrmf0h16t4tXIIh8UAAAAArvF+vV4/Vwc4vh2LdCWlx6U/v+fGfYsDJaVHsEuPsh8FdFLz2n79rLY/nFmfXF09U5dTdbjnftGyrNJ6HqV5tL/ljgG5ffls2eTyVspzLt2zVtsXYDf24f6U6X5scwDgKe/3W2B4NMpqfatt49XWh3uoNzA/+3F/ynQ/tjmjU0dhHvZXznq/34aSGImdeA+rbWOP/APsabXzGQAA7MbL5wZgDF8AALQFAQC40y2BYY3cMuUDAAAAANzJUBJwsxWHXTCcBGcYNgfW4LgPAABzExgGuhAcpoagMECe8ygAAHe6JTCskQv7sL+TIygMAAAA49BjGOjm5+dHz2GSBIUBAABgLLe8fA7YSy44LDC4j3j72/YAAAAwFoFh4BKpQKCexPsQCAYAAICxCQwDtxEsBAD4Q9sIAHiSMYYBAACAf7h5AfOwv9JCYBgAAAAAYDMCwwAAAA/w/gUA4EnGGAYAGNAMAaMZ8jibGcvUo6uwrvf7bR+HSdhfaSEwDDdzoAYgJwwKOl8wC/UWAGBOAsMAAAPQy4NZhfVWPQYAmMctgWGNQwCAtE9vS+0lVvDz86NOAwBMwsvn4GYzjh0IwLUE0FiJ+gwAMAeBYQCAh3jsnlWFPYcBABjTLYFhjUIAgL8JCrM6wWEAgLHdEhjWKIQ/7A8AAAAAPM1QEgAAADfz1AAA8LTbAsN6ScIf9geAvZ0NCL3f73/+1c7Ta7rS/L3THM3Ruhyt71Nl0WM7rLQdgXPcvIB52F9pdWuPYcEw+MP+AECtT0P/5+fn97+jc0jtxcHZi4h4uan5V7swCdcnVe5H63tneYT567Hc1bblSJQtAPC024eSEAyDP+wPAMDKtHVgXm5ewDzsr7T63xMLDRuIKi+7sz8A8K2jXqLx77np4/NR7vPnccWj6XPp1uavtIzc9PHy4kcrc2nn5klNU3pcs7YM4/I42ka5nsqpvKbyVyqHozwc5Z16HvUFAEbySGD49TrXOK5Ny3zmm32+movAnsszn/nMZz7zPTdfi1S7KRXwiwNPcQAxFTAtpfv5O5dOavpUfo4ClkdB21RapXyWyiL3d5xuKWgcK+Ultf65dUgtKzVdLq+5Mi6V2Zlg+NX1fEVHN0dgBG5cwDzsr/TyWGD4I1eRWyu4+cy30nzfHuhHXz/zmc985tt1vtbAWq8LgJoepZ/vWoQBxZp0wsDmt8uKf2tJr9U38x6VQS7I3ZqvVJnV5qFlPWvq0mw3dUp1r+fyzGe+u+p1y82fWdbPfOZbbT5BYXp5PDAMAMD1jnq7pn7vddFRSifVS7U0bTzdCj1Zc2VwtM16LPMoD7W/n11e7+nNZz7zmc985tt5Pmh1+8vnAAAYU64HZK+Aayntmguhb3qsjuzJYQbCoSJKeTAUAgDAet6v1+tHAw8A4D5ne4GmxhY++j03T2qc23C63Pi78fRxEDkXVM6lU7NucXqpZaami+dJOZqn17qUyuhoW4XptmyzM9v2TLmerbuuNQAAxvN+vwWGAQCe8FTAbOZAXe7lbaubeT1nzjsAwMre77ehJAAAdiFINx/bDACAq3j5HADA4lYZHzY3FMOKVtlmAACMy1ASAAAP0RuUlanfAADjMpQEAMCDci85g9kJCgMAjE9gGADgYYLDrERQGABgDgLDAAAP+vn50XOYZQgKAwDMw8vnAAAGkAsOC7IxsrjOqq8AAPMQGAYAGEQqqKYnMSMTCAYAmJfAMADAwATeAACAKxhjGAAAAABgMwLDAAAAAACbERgGAAAAANiMwDAAAAAAwGYEhgEAAAAANiMwDAAAAACwGYFhAAAAAIDNCAwDAAAAAGxGYBgAAAAAYDMCwwAAAAAAmxEYBgAAAADYjMAwAAAAAMBmBIYBAAAAADYjMAwAAAAAsBmBYQAAAACAzQgMAwAAAABsRmAYAAAAAGAzAsMAAAAAAJsRGAYAAAAA2IzAMAAAAADAZgSGAQAAAAA2IzAMAAAAALAZgWEAAAAAgM0IDAMAAAAAbEZgGAAAAABgMwLDAAAAAACbERgGAAAAANiMwDAAAAAAwGYEhgEAAAAANiMwDAAAAACwGYFhAAAAAIDNCAwDAAAAAGxGYBgAAAAAYDMCwwAAAAAAmxEYBgAAAADYjMAwAAAAAMBmBIYBAAAAADbzvx6JvN/v33///Pwcfp/7rSWdOM3U70ffH+UzzF8unZr8AQAAAACM4OvAcBwsDYOtqe9T87SmE8+fy19L/s+kLxgMAAAAAMzksaEk4kBrLrhaG3Q9O39NQDec5qinMgAAAADALB4JDP/8/PwzhMOsVloXAAAAAGAPj758bqWA6krrAgAAAACsrcvL53o7+xK5bwjoAgAAAAC7ebTHcMqdQeGPz3AQn78BAAAAAFb2aGA4DvaGn8NevLnvey33KC+taQIAAAAAjOjroSTioRjCnrep71Pfhd/Hgd/c97Fwuly6uZ7IcV5q08+tCwAAAADAyN6v1+tHUBMAAAAAYA/v93u8MYYBAAAAALhWt8BwaaiHo98+/0rffZu3XFrfLONMPnuuTy+j5QcAAAAAuEeXwPDRi9fi8Ybj38L/w+97DXFxlLdv061J48rhOloDvIYQAQAAAIA9DTeUxFGQGQAAAACA7/zv2wRSgdywB2vYq/Yo6Fv6/ZPm5/fwczxfPG1uGbk0c8s5Kzdv6vujZX/ynctzar1KadWsZ2o6AAAAAGB+3XsMfwKUZwOJR0HhT5qpwGj4fWraOJ1cEDTOdymt2vWJ5019H353tI65aeJpj9I6Ws/W7QgAAAAAjO/rHsMlZ4KKpR7FNWMUh85MG88XBkNbAsLhslLztgRae+TnaPmpdAWHAQAAAGBNlwaGz8oFh3PDJJTSaVl2mH6cl9Yewy3z3pnmR+rlf+FyBIcBAAAAYB2XvnyuJXjZo1dsy/J7BkB7B23vFA4l8XoJCAMAAADAit6v1+vn2+BfzcvfcsNElF6ElvsuFo+le/RSuaPAbe4FbEe/HeU59+K3VB5rvovTrJ0vlY+aNAAAAACA+b3f72sCw63TAAAAAABwrff73WcoiaNeuILCAAAAAADj6DbGcCnwKygMAAAAADCOS18+BwAAAADAeASGAQAAAAA28369XsZ5AAAAAADYyP8HmbSCO2gHfSoAAAAASUVORK5CYII=')
