# Supplementary material for: Identification and functional analysis of non-coding regulatory small RNA FenSr3 in Bacillus amyloliquefaciens LPB-18
Source: PeerJ. 2023 May 15;11:e15236. doi: 10.7717/peerj.15236 (PMC10194069; doi:10.7717/peerj.15236)
Supplement: Supplemental Information 4 [file peerj-11-15236-s004.zip › KO/CK-vs-T1_map/map00523.js]

getPicJson('data:image/png;base64,iVBORw0KGgoAAAANSUhEUgAACCEAAAMfCAYAAADiv19qAAAACXBIWXMAAAsTAAALEwEAmpwYAAAgAElEQVR4nOzdWbKcOBYAUHDUjrz/JdSa6I9qbFnWCGI+J+LFy2RUAkmCdLmap2laJgAAAAAAAACAnf6ZpmlaFnEIAAAAAAAAAMB28zxPP64uBAAAAAAAAADwDoIQAAAAAAAAAIAhBCEAAAAAAAAAAEMIQgAAAAAAAAAAhhCEAAAAAAAAAAAMIQgBAAAAAAAAABhCEAIAAAAAAAAAMIQgBAAAAAAAAABgCEEIAAAAAAAAAMAQghAAAAAAAAAAgCEEIQAAAAAAAAAAQwhCAAAAAAAAAACGEIQAAAAAAAAAAAwhCAEAAAAAAAAAGEIQAgAAAAAAAAAwhCAEAAAAAAAAAGAIQQgAAAAAAAAAwBCCEAAAAAAAAACAIQQhAAAAAAAAAABDCEIAAAAAAAAAAIYQhAAAAAAAAAAADCEIAQAAAAAAAAAYQhACAAAAAAAAADCEIAQAAAAAAAAAYAhBCAAAAAAAAADAEIIQAAAAAAAAAIAhBCEAAAAAAAAAAEMIQgAAAAAAAAAAhhCEAAAAAAAAAAAMIQgBAAAAAAAAABhCEAIAAAAAAAAAMIQgBAAAAAAAAABgCEEIAAAAAAAAAMAQghAAAAAAAAAAgCEEIQAAAAAAAAAAQwhCAAAAAAAAAACGEIQAAAAAAAAAAAwhCAEAAAAAAAAAGEIQAgAAAAAAAAAwhCAEAAAAAAAAAGAIQQgAAAAAAAAAwBCCEAAAAAAAAACAIQQhAAAAAAAAAABD/HN1AWrmeb66CAC7LMtydREAAAAAAADgFDIhAAAAAAAAAABD3D4TwsqTxMDTyOQCAAAAAADA18iEAAAAAAAAAAAMIQgBAAAAAAAAABhCEAIAAAAAAAAAMIQgBAAAAAAAAABgCEEIAAAAAAAAAMAQghAAAAAAAAAAgCEEIQAAAAAAAAAAQ/xzdQFGm+c5OXxZluq04TThuNq86/jaunPjt86TmmZZluZt0LLsFqn1x+Vo2ba55eTW2fp59nyW0rJbjoue46S1rC1lKR2/peM+N3+4vVs/U+/2Sc3fsz9yyyitu/SZavMAAAAAAAAAf3tdEEKuoTAeVpum1uCYGp9q2CyNL5UjXlc8balxtHUblKZrlfo8teW3bIeeMtTW19Nw3FrmUsBDy76o7dPeMvbs297vRup4bDn2W8te2hY9+6N0HG/5TCOOSQAAAAAAAPiaT3bHkGuUrj2ZvXW5rePDcqRe56Zp1fr59jzpvWXeUiN9afqrG4W3rn/kPu2x9bhvzc6wJZjlyG1RWsbW7w8AAAAAAABQ9skghFF6GsJbAhDOaFQvlXnU+kc11t690fcOgRBnyWUiqM1zxfbZ0lVDq7sfkwAAAAAAAHC113XHcJVckEGYVr4075X2rD9saD6jgba124m4jEepddtxpKOOm9592tttyRYtn7WWzaH3OD372AYAAAAAAIA3eG0QwlkN0bVG1tYnxqfpumCEveuP5x+xrcOy9C4vLM8ZjcdXBSKkgi9GZ6Eo7dPWzz1i+5QCfOJpcsfxluP0iGMbAAAAAAAA3uy13TEsy/LH39VlaWngv0M5984/KgV/mO0gNs/zr7/aMs4K7Hhr1wyj9unZ+6I2vrc8I49tAAAAAAAAeLPXBiEcaUtD5F0aMEc/sX/mZ1rLHv/dYbtO03328V5ndPNwti3rfcO+BAAAAAAAgLN9Mggh1xja0kC/pxG/pxH2iAbQnrL3rL80beozx+U4snF6y7Jbylya9656jvsj98eZws8hEAEAAAAAAACON0/TtNy54bS3L/aw0bAloCAUTl9rWK+tLzW8N/17rqy1cbn19DQ092zveJ25LhRqy27dHy37KfdZe471nn0bz5fa5z37tLVcodYylrbzOn7PPu3ZPluX1fpdCvdD6TPlvq8t26Fky3EHAAAAAAAATzXP8/uCEADuwvkLAAAAAACAL5nn+ZvdMQAAAAAAAAAA4wlCAAAAAAAAAACGEIQAAAAAAAAAAAzxz9UFAAAA4Dnmeb66CDzYsixXFwEAAAA42GOCEFR0AQAAXCO8H9OIzB6OJQAAAHi/xwQhAAAAcL55njUWM0x4LDm2AAAA4J1uH4SgQgIAAOB86xPr7sk4yrIsjjMAAAB4oR9XFwAAAIB70jDM0RxjAAAA8D6CEAAAAPiDNPmcKcyIAAAAADyfIAQAAAB+EYDAFQQiAAAAwHsIQgAAAAAAAAAAhhCEAAAAwG57n2L/0lPw8zx/6vMCAAAA3yIIAQAAgGmaru2K4UtdQHzpswIAAADfIwgBAACAXdbgBU/3AwAAACAIAQAAgMOEXQ+EQQrx63Ca1PThuFKwQzxN7nU8bW2aVHl6p9cNQ5lAFgAAAHgHQQgAAAAMkWpEXrseCLMlxJkTwu4JUtOH79e/XEDAOj5eXvw6nnZdZrz8uDy59eWmT5VfQzsAAADwZv9cXQAAAACer9awngsGaJm+txxxIEKrUoBAanm907fMB2+VCuRpmSe29dwAAADAeQQhAAAAsFkpQ8DZwiwE4fvctKVsBy1BAr3Tw1eVsp+U5omnDTOp5KaP9axrnT713d4SQBGXfUvZAAAAnkh3DAAAALxCbwPn1owJwDZhlySlwJ3cd7kU9BN2rVLruiVeV2n6LeeI1vIJXgIAAN5KJgQAAAA2WRvQUk8Nx08+x9OkGhPj1/H08dPKpTLF3T+klh0vLzVdqjyl5baWP7dM+ILU9z8XcJCat6fxPs5sEGr5Xm8hwAAAAPg6QQgAAABskmrUqzUkxsEBPeuoTV/rfiGUSpW+JTNCT5kEHLRpabytpbk3373nC+dPBSpdrVSOlmAoAACArxOEAAAAANzG6EAQ810/XypAoaf7lDOVggxyWVxGLR8AAOAtBCEAAABwmZENkaknqUt9y7+1MXDLNo3nudNT6bxL6/FZ6kLhSKXuG+Lpti4fAADg7X5cXQAAAAC+a0+DXNwY2dI9RDxuSxcMd1BqiN3yeWrdaMBe8zw3d3uSyzawN2hpLcPIQIYjlgkAAPB0MiEAAAAAcJitgTGpxv3eZYVZDXIZUbaUrzWgAgAA4IsEIQAAALBJ+FRyqq/0sMuD1JPNpVTr4bjUPOuwdb259bR2z5BbV+tnqU2Tauwsbb/cdKnP3vt5e/dBbZvowoGj9Bxb4fcitYzSOkrz1M41tbKUvrcAAABvJQgBAACATcInlcMG6VzjfapBLpRq0E41yIfrCJ9wrq2n1mDeEkiRW0euQT7eRrXtFw6vLTP1WWqvc9szVa7aNimVG86257irddvSu57ermEAAADeRhACAAAAu2xNtZ4yul/1+Cnn2vL3pFhPPVEdjivNV5quVubcekc1eua2Sa3cAAAAwDcJQgAAAOA2jm7MbgkGaEm3nut6oZTpYauWNPRHrDdcd8s2AQAAAJimafpxdQEAAAD4npaMBGevv6ehfU/GhK2O3ialdZ7xOXXlAAAAAO8wT9O0uMkHAABgmvoagsNG8VxmgFBtmtT41DTx8Lg7glL3BKVG9dx6ap8l93lS6y+tL/V5atukZVvn5m0td2nalrK2EoRAjmMDAADgOeZ5FoQAAADAbxr72sTbyXbbzzYkx7EBAADwHPM8644BAAAAAAAAABjjn6sLAAAAwH2sKfU9dVxW6u6Afo45AAAAeA9BCAAAAPxBIEIb22cMxxoAAAC8i+4YAAAASAqf9IcjCEAAAACA9xGEAAAAwF+WZfmrywEYSQACAAAAvJPuGAAAAMjKBSJoPKZXfBw5hgAAAOCdBCFEwkqRPU/9hJUpuWWocAEAAJ4gde8iQwK93AMDAADANwhCiKQCD9aKknV4+D6cPhweppVsmQYAAOBJ3MvAvcz/5gODlp/57+s6XzzN/O+cnC9cT2m5AAAAfNePqwtwd6WKtdy4OGgBAAAA4GjLz+VXYED4ujZP7zq2zAcAAMB3CEIIrNkJrl7/Wobc+9T0pflK0wIAAADPlwsK2BIssGZBKGVXAAAAgBzdMfxf2F3CkQ304bLDTAqp9ZfKUpt+fb12+dC6XAAAAOBd4i4UdKkAAADAkWRCONkaEJDrymENGti7/FqQgf5bAQAA4BviLhRau1SQDQEAAIAtZEK4iTBwoCUQIcx0sL5frfPLdgAAAADE1u4WatMAAADAFoIQDpAKDGiZpydwIBeoIPAAAAAAiK1ZDVqCD+JpWuZ7s9GfP7e81m4y9pYnFWASLq/WfYfuPAAAgBrdMfzf2qAfNuJveZ3LTJB6HUvNWyrXur7UenPlqpUBAAAAYIu4nmLU35HLjutMrtTaTcbI9ax/qcCC1v8AAAAxQQiBZVn++suNK80TZygojUtN01OuUBiIUPsDAAAA3mdtTM497R4/RR9On5o3HlZa/jS11Unc7a+2PeNG+j32Lm90eQAAAI6gO4YHi2+U7xK5DwAAAFyj9+n02vTxeE+//7YGApSCO1ZHbrdUFoO4bEeXAQAAICQTwkMty/JX6kAZDgAAAICcuKGcdqnsA2GDfzh+fV/qtmBvNoNUcEEqYCQsS7y+NfuFrAoAAMBoMiE8mKADAAAAINs1QuKp+J5lxQ3XqfdfUGuk790Oexv9a11t1LIyhPPEy/3KPgUAAI4lCAEAAADgwVINz9P09xP5W5ZVe98i7D4y90BF3MVkarreaUrranmwo7RNS3JdIGxd3ojyAAAAnEl3DAAAAAAvtDfl/whrg//6FwcSpKZpWc6edR1tS/DHCLUAkauPBQAA4DsEIQAAAAB8wPzv/FdD9DrsqAbqlowDZ07Tat0e4XaJh+WmWYMBwu26dXk95UkJyxJ3zxGWMTe+t5wAAADTNE3zNE3LyJs0AAAAAM6VewI+bBQPG5lzw1LLqr3/Nbyhm4PaNCOWkZtufZ8bPkrr9gIAAHijeZ5lQgAAAAD4glwmhGmaXt9IPjrQAAAAgLx/ri4AAAAAAMeLAw3i9PtHByKcGQgQrmvLesNgjVyGidz4NctEanxtua1lyi23tMzS/AAAACPJhAAAAADwQqUuGsL/ZzRGXxWAEA5b/9b3Ja3bJDfd8nP59ZeafksAQrjMUqBDy/wAAABHEoQAAAAA8GBhUEH4FzY2r43W8fB4WBygUPvfVL4oK0HLdFunSa1rWZY//tZhLeLG/mnKB3ccJbe+VNlaCUQAAACOpDsGAAAAgAfb+tR+rmG7d56SUuaBEUEH4TStWQ6OksoscVUXCHFZ1oAFwQcAAMAZZEIAAAAA4BBxFoIwoCAOLkgFG/RMU1pXbRnFzxBkHCh1cRF3kxAOW5dzhlRZ1vWvmS8AAACOJBMCAAAAwMOlGpa7sxYknuRfh3uCvu5Ojfu5soTdbtinAADAUQQhAAAAADxcKt1+b0Nz/OQ8fVJdV+QCO84uCwAAwJl0xwAAAABA0hrI0BqcMM/z4/5apII8Stss3HY985TWnZqntuywLAAAAGeRCQEAAADg5cIn8sPG65Fp+ZflmKfv53k+bNnZdUaBBLXxqawHcfBA+D4OCqjtg1QgQpz1IixPKgNDXBYAAICjzNM0LWffyAEAAAAwVq1hOw5ECF/nghKOCljocUUQwgh7u8cAAAB4onmeZUIAAAAAeIswYKA0Pn5dIpU/AAAAPQQhAAAAAPCX1JP7nuZvl+qOAQAA4AsEIQAAAAC8TNzNAtew/QEAgC+ap2lantivHgAAAAD/yT1xn+pKIXxCP35aPyXVxcOZjevzPE/qrgAAAJ5hnmdBCAAAAADclyAEAACA55jnefpxdSEAAAAAAAAAgHcQhAAAAAAAAAAADCEIAQAAAAAAAAAYQhACAAAAAAAAADCEIAQAAAAAAAAAYAhBCAAAAAAAAADAEIIQAAAAAAAAAIAhBCEAAAAAAAAAAEMIQgAAAAAAAAAAhhCEAAAAAAAAAAAM8c/VBYC3m+d5mqZpWpbl1+uU0vhlWf5aXm58at2t0+eEnwEAAAAAAAAgRyYEOFjccL8sy69h4etw2nX4+hcGE6SmqQUblJa35TPcVe/nAgAAAAAAAMYShAAnyjXm1xr5twQOnLk8AAAAAAAAgGnSHQMc5sldGMQBCqnuIMJAhnV8nLEhN238OpftITVdqhzh+3C6J+8DAAAAAAAAeCKZEOAAa0P4kRkH5nn+9TeykT0s+zSlu5NIvY7nK00bBgmEAQbxNktNF68rnjaeR9YHAACAZwnvd8P7wPA9AAAA9yUTAhzsqEbwOz/d31q2rdO1blOVUwAAAAAAAHAuQQjwIqkuDXrnSWUXuJtUlwspdy0/AAAAeaXAc/d5AAAA9ycIAR6gtcuFnsCDXHcLI7p3GN1FxF53Kw8AAAAAAAC81TxN06JxDsZLPbWReno//P61POnRk+1g65Mj8TpS64yXXcqg0JKtoLaOePkt6797RgcAAADSZEIAAAB4pnmeBSEAf4qzBsgiAAAAwBVSwecAAADc2zzP04+rCwEAAAAAAAAAvMM/VxcAuJdc9wtwpFKXHXfnOwIAAMcodfsHAJynVl/cUp+85TfddQDAcwlCAP7ioo4rPPG4e3LwBAAAAAC0iB9cK03XuoyWboBb1wvA/eiOAQAAAIBbemKwMgC8VSoooCWYAIDvEYQAAAAAwG1p2ACA55nnOZvFYB0eZ0YozQPAs+iOAT4mdRHXWqGjDy4AAADOsvX+Nbx3LTVklMaH6+kpR8vycuL+tMMnS92PA3AX4W9ULgtC/BsWT5P6nYt/e/3mATybIAT4kFSlxRpd2luBAlcpVczlpo0r7sL5U8sEAACuteX+dRUHF6QaOOJAhXiZ4bDUNLlytCwv93lLgQ/6xAbgSfxuAaA7BviI3FMTucZZqa+4o7Vibv2rHaOpSsL1b+syAQCAY/Xev5bkGv57Axn2Ki0v94QoADxVWN8GwDcJQoAPaal8EXzAXY2umHMTBAAA97UleOBt97Mtn/VNnxeA56hlJwUA3TEA3VRycCeplKU9aVFb+rEr8X0AAIBxtjZmpLpaGO3MbtxK6zrjswJAaP29ydWdxePjDEDx67irpFJXSqX1AnBfghCAP7RUZLjgY7QRFWepG5hYeEMTjt8Tve37AAAA93JUN2tnXvu33qO4HwHgDLl6ttbxLcvcsgwA7kt3DPAhpf4nY/rs4mnWSrpaZWMuGvuoikoAAKBfz/3rlbZ0i6ArBQAA4O0EIcBH5DIclNLXr8MFJHBnqXRvvfOv8whEAACA6229fx2pNVNa6z1zfN8RzrPnPsT9CwAAcEe6Y4APyT0p3lqBIxCBK6XSkfZ0oaDvOAAAeI7e+9dUQ37cZVs8LB6eW09Pf9Qty2stf6kMZwZkAAAA9JqnaVrcsMD3aJDlTnqDCVbxPD1PAaUq9FLLrJXF9wgAAI7luhsAAOA55nmWCQGAZylVPm6tmFShCQAAAABjpR4YUg8H8A0/ri4AAAAAAAAA7xF2HbT+hcMBeDdBCAAAAAAAAAwRBiCEBCIAfIfuGAC4BTcfAAAAAPAOuW4XlmVRDwjwAYIQALicvuAAAAAAAADeQXcMAAAAAAAAAMAQMiEAADDck1Mrys4CAAAA+8zznLy/fnJ9AQDtBCEAAHCIJzbmqwwBAACAfZZlmeZ5/isQYb3nfmJ9AQB9BCEAAAAAAAAwTBiIEA8H4P0EIQDwGPO/87T8HHejMv8b3QT9f9nh8JHrAwAAAICvEHAA8F2CEAB4hd4AhXj6NfAgNVwgwruFqQBLqfhL41OpBXPjz7SnLFIk7jdq+599XLYsLyec17EDAAAAAN/04+oCAECLNRggzl4wikCD74obSpdl+TUsfB1Ouw5f/1INr7nxZwkbscPPUSrLmibxyPK2rCM1LjVfbVlb5hlly/YPXXlctiwv95njsgEAAPBtZ9yDA3A/ghAAeLwwi8H6Px4Wv84FNITDZUH4nlzjaa1R9apAg5xcFoNcQ/hZFQJhI3XPU/jxfGt5Sw3kqXXV5hmld/vX3OW47FmeQAQAAAAA+C5BCAA8Sip4YA0UiP+H2RNSmRTCcal1CEB4t7dH4rc0XF+xDc5c35X7d2vgwFOPy7XM4f/U6/B9S4aK0rQAAADcW3wvB8B3/HN1AQCgVW9XDGEQQS6gIA5YCF8LRHiv9Yn49fVR61g9+anw0U/Sr8tMbZN1+Ih11tZVclXFyJOPy3W/hV05hBkhwoCE+DPG+yg8DkrTbtm3AAAAAMDxBCEAcHupYICjAgTC5QpE+Iaj0vI/oXG0pcF76+eoLTPX8Dxaal0t8+wxKoji7cdlS1nCLjTCYQAAANxbqbtFAN5PEAIAnyS4gCucmR2hlG0gdvTT9zW1SohUg/yWRvqjGvZTerb/1bYcl2ccy/FxGWZZAKCcJax0nbvO1xrkm+rOrGU9bzL63mH0tt5bvtSxFC7PMQAAAPT6cXUBAKBkreAKK7pSw1LDU/PE49e/OPtBPBxKWiP51ye6j25EzQUVxI25V5UvZZ7nX3/r+1TZ1te5YTVb5um1dfuPNvq4jLtb2Hus1AIyatvrjgEdAGdbfi5/XMe2XLv2Xt+Gy0/9Z5yrtnV8DOUCDRwDAABAK5kQALi1VMVWbVg8vjSudZ28S+qJ+Na+6sP/4fJS01z5xPb6GUtlrc1/lHjbxOsqZRFonXbPPCNs2f53OS5blleaJwxUCJexjktlNshlVihNKyMC8HW5a9Yt17Jr8K0g3L+N3jZ3Xx4AjFAKGr+6vgSAcwhCAAA+qdYY3DtPzzRnuVNZSo3MLY3bqfniYfH0rfMcZct67nBcjix3avieYaXhAPwmff45wq4t4iCAOGvbmds9tb/jsp5dJgAA4Ft0xwAAwOFy6ftrjc+l+XLz9s4DAG+zNX1+HLDAb6ltEzbwh+PX96XtPnpbp4ILUhniwrKlurdb/wBgj9S9+ZVdQAJwPpkQAIDPyaUFbLkRzj2ZP6o8bsbfRdcBANxBS6p+Dc95tW3Tm1Fg9LZOLS8MOKhlaQjniZcrWwIAALCFIAS4uVL/WXde9jRpcAHua+1XPpXKv9Y1wDp+1Dn0iGUCAKQan1NS02xtfH7b/evWbZPr8mDktt5bPgAAgCMJQoAHeGJjvoY04IlywQm5aY9Y/5t8/bcg/PytxxUAPN0Tf+9GX7PcJYNALRDlLuUEAADeZ56maXniDSJ8xVMbLZ5abuA7cuep0vDVGqyQep2atnVYbpnx69I6U4EUue4eSmVyDt8vbtCwTQE4QphaP9Wg3JuKP15e7f0f63rofWAyQ1bic7Zum9bttmtbNyxvHZabNzVfqLWcAFDz1GsEALaZ51kQAtzdUy/Qnlpu4Dt6gxBS4+KuFOIAgNSw3Hy1cbkgg9o0ueW3lp1tck9U2qYAnO3Mp92fev0wutypwA+N9QB82VOvEQDYZp5n3TFAzuhKgvjJgtKTCgC8w+gb7HV5YSaEPetcKwFy2REAgGfT+A0AAMAVBCHABr0VObn0l6Ofjkil9S49zbtOF8+bGy5aFfiSO5//UtkPeuW6X7jbZwUAynKp9KepP9B9T/cAzeto7Pqqd/7WaVu7nmrp5iI3vrSt9iw3NU1u+a3z1tYFAACwxY+rCwB3tAYDlCpz9jji5j58mrX0hOyvMiRSc6eehu1ZJsDThRXVqfPiluXdVa0C/s5lv7vStrNdARhtvb9cfi5//O1dVsv/XrnfwdZ7z57f0dS0qSxQOa2fMTddbl/sXe5aXxH+9QSHpI4XAACA0QQhQKcwi8H6Px4Wvz4yoGGa0k937Gk08xQs8HZrpfQ8z3/81Z66C/9P0++sM+G4cFjcfUI8vHWZ8XQt06TKE3/GUjn9FgDAsx19HzpS63XH3uDQLfOntuOIbi62LDc3fu++FogAAACMpjsGKFhv5MMb8njY+j7OnpCbbn19SvkTfXynKl1qXTcAvM2mCujMPLnz6tZhpeE904TjR6+bslTaZ9sVgKul7kdHdK/QvP4gOPJo8bri90f9Lte2cTzuDC3dMwhCAAAARhOEABm9TxHEgQqlacL0iWc8mRI/dVsKRFhfAwAA8A5hQ3MYQB8Oywmn3dpgfWZAXm5dLffFOS3boGUbp7pm2LttS0rrf0qWDAAA4JkEIUAkdeN/5JMBpQqJYetofNokrpA56ykVAAAAjpVqdA4D5A9bb2eD/56AhdK8ZwRB3LFhP1emlgAUAACArQQhwAm29uu4e71Bysm4//FWW58UAQAA4D5ST+FPUz1d/wjxfWhLtoKR6zpLLtNBatxZauvVFQMAAHCEH1cXAO5krRwInwRIDUsNT80Tj1//wsqeEQEIqYwFPZU3tUoZAQgAAADPUuo2IPzfcj+6p7uANcve+rcO+6tcO4Lne9e1adkd2yDcxrVMEz3LzXXp2DJ/LeOBjAgAAMBI8zRNi8ZFuK+twQTxPD2VOHHFz5ZzhMAFAPiP30QAjlRLtx9Pl0rDXxoWzl9t6G74zYuDDXLdAKay8uXueVsyK9Tul/8altk+Ldsv3E7xdFuW+9fnivZ5y/pq3S/IiADAkdwXA3zLPM+CEODunnqB9tRyA8BofhMB+Iqn/uYdVe44cOOorhgB4O6eeo0AwDbzPOuOAQAAAAAAAAAYQyYEuLmnRok+tdwAMJrfRADOkkq13/vkfZi+v3d5T/3NK3XHUOrqoGnZme4PQj3dN2wpAwBc7anXCABsozsGeIBU35hP4dwCACpbADjXiC4Awnl6lve2+9fUZ93bpULLMnvfA8DduS8G+JZ5nqd/ri4EUHbUxZkLPwD405ENJ0c3yvhNB+AO3nj/ekaD/5rhQGABAADwFoIQAADg/57YmP/kp04BOFfc1UIu2wG/lQIEdJ0AAACQ9uPqAgAAAAAwzvzv/OsvbPyOgw7CacIG89Lyvii3fdbtmfq/blfBBwAAwBfJhAAAAADwImGwQWl8/Lq2vJXMCWnxdhGIAAAAfJVMCAAAAABQUMqGkBseZpsAAAD4EkEIAAA8UpgauiqggCMAACAASURBVDdNdNe0cyE99YZx8zz/+suNqw0DgBa1bhbo05PRYN3uLfPILAEAALzNPE3TsixudOBr5nmefPcBeLpc2uNN8yZ+G9fG/9Rv5pZx8TrC97n1136v/aYDsAoDDuLfx1gYoNAbrHB2g/kVv3WlbZn6/Klrknj+lu4x4vlq7wHgCdy3AnzLPM+CEOCrXPgB8AZ7nhxsCUIoDd8zLp5mawBCz3QA8FRP+K2TzQAA8p7wWw7AOPM8644BAIB3iJ8uTHXRcMd+mcNAhDWDQmoYAHBPAhAAAAD+9M/VBQAAgD1SQQVhY8A6PjXsLuJuGVLDPDUCAPcSdmcBAADAbzIhAADwaMvPpVj5nxp3h8aCMLAgFWAg6AAA7q12DQIAAPBVghAAAHiFJzUCyGwAAAAAALyVIAQAAF7tCV0vAAAAAP/dJ4fdFOb+SuNTy8uNz62/9X69Zbp4eeoCgC+Yp2laPIUF3+MJTACeLgwuSGVBSPXTnApIWMenfhvDioEwcGBZlk3jUlqmL/1m+00H4O381gHAs/X+lof31vH9dul1bn21973TheOnqa07RdczwJfM8ywIAb7KRQ8A/Ompv41PLTcAtPJbBwDPtjUIoWUZLcN7gwtapxOEAJA2z/P0z9WFAAAAAAAA4Lt6GvTP0BKAEGc2TE0zTdNfARDhsFJmxHD5uSyKAHclCAEAAAAAAIBLxFkLjlrHqtaAXytDS1aD3GcKgwlyGRpSAQdbszkAXEUQAgAA/N9RlR0AAABAXS27wJ7l9k7b0y1EbXm9nykVeADwJIIQAABgOi6VoUoDAAAAuJ+t3RvEAQXx+zPrAHTRANyVIAQAAAAAAABeofVhgC2N9iMyI7RYl1tbvsAD4K4EIQAAAABwG6l0xZ7yA4D3SnVXEDa+r+PiBvlweLy81DS1a4jcctbhvV06lDImhEEGufW1TAtwV/M0TYuTFXyP1NAAcA6/uQDQp9Znst9VAHiWN9wXv+EzAJxlnufpx9WFAAAAAAAAgDsSgADQT3cM8BHSWQIAAPAEqfTF4TgA4H166qpbu0eIp0sFE7Qs64jrjz3XOvG2SnVd4ZoJuJogBAAAAAAAAC4RBweUMg/0ZCWIAxtT85WCH48UBw+sap8vta1SywW4mu4Y4CPOjuQEAP6jAgAA+uUaCQCA92n9jf9CtwilOoTU53/79gCeSyYEAAAAAAAAbmttgG/pbiA1TaprhtRySvPm5k8FDbRkYRilZVscXQaAmEwIAABwMNkQAKBfWFGu0hwAWAMRWrIFlIIActOkhofDSkEQ6/hwXPz/CPM8//pLjQvLBXAmQQjwIdJZAsB1BCIAAABAWanLhd667JbpU5kQWu/d1/v83HrO6D6iNdBBOwBwNt0xAADASWoVFAAAAPBVW+6XR3c3sHcZufv+LeXUlQLwZIIQ4GNa+80CAI7htxgA2vmtvN6TMzk5fgDuoeV8HDbc9wQjHHWubynDOk3LtD2BB7nsBnsebPBABHC2eZqmxYkHvkXDBwDcw5Mr9QFgJPen9/XURounlhvgi1L3xqkA/tbMALV77Vx3ibmHBlLrDafLzbOljK0BG7l54rJqCwCuMM+zIAT4KjfjAAAAQM1T6w+eWm4A/vTU8/lTyw0wwjzP04+rCwFcwwUQAAAAAAB39dSG/KeWG2Ckf64uAHCuXJopAAAAuBP3rwBwvT3p/Pf+lj/td1/XBwC/CUKAD8n1TdUSmZnq4yqlND7XN1VqfK0sd7uQ29KHV6kvsdq84bRXbAt9mAMAACPF9zV77l85T2p/tNzXtvSTnRqf6+e6tC4Axug9537xt/ytnwtgC0EI8BG5Buv1pr128Ze7uQ/niwMVUhUR67DUND3BEHfT8plb5sktpzT/mUTzAgAAR9t7/8o5UvejLff5tfvY3Pjash0XAOep1RH6LQfgx9UFAM5Tagw/YzlXNJpfrTdzxF0vwMObgzuWDwAAeJdR96+cqzWgfuv4r9UpANzdWmeY4rcc4NtkQvgYN2v0utOT72sjeOk4LnVxEM7bk7axluFhr7hcqXXH06WmPcpdAyPYxu8AAAB3NKqfac7Rcn8+WiojY41jBOAce+oPnavhHbQhEBOE8AH6x2Oatl3MpbpaGK0nEKClq4ZUKsZU431r2sYztkFYptzwUjcWRxKA8A5+BwAAeCPXtueI71Wvvk/sCX5wjADsV8vyupdzNbzDnR5o5R4EIbzc1TeG3Eupob3mqCccWo7PEcfxqMb7o75PrdvWd5pejhkAAJ5oz/0rx+nNQnDkvcgXu3wEuIs9dbrO3fBOqczUfJsghBfT8ERovTlPZQBYx99FqUuF1DThdEese890LfPE2Rbi5Z2d/SBVLp7JPiTHDT8AcDfhdeuT7l+/qCUzwln3Ilu6aABgu9Zzrd9y+C7XZ6wEIbyULzcp4cVfPPwMrcdlqhF+y3JS89TmHZ2ZIe5KobasqwIOeB/HESlu9gGAp7j6/pW0lvvzWqD9Xq3dKwLfJOj+WD1dM7T+lttn7+N3GZimaZqnaVqcEN7FzRcjpS4CU9kJUhGtuflK87aWKTdPKYtCmKoxTtvYkvUgnj+33lBvNoVSmXKRw7X1bOE88mz2HzHBBwDAG72x0eKO12u1e/BcBsNVHJBQyxLYeq9cu8Z1XwTfcWQdGdBPPRQr12PfNc+zIIQ38qWmhePkec7cZ46PZ7P/CDkeoO6NjVgAT1ML4P7K9cwdK+2fuv2fWm6gj+/6M9hP33TH6xrO5bv/XfM8644B4An8WANbOHdAmQoRAO5GH7oA7Zwr4d5c16D76W8ThPAyvszwLhpH6OV3AKDO7ysAd6fCFqDMORIA7k0QAsCNuZkCtlIhA2m+GwA8xZ0CEXRdBNzJXc6NQJs7XdMA5xGEAAAAfIJKDwCe5g6V9n47AQCAXj+uLgAAAGNdXVENAAAAAKs1sBL4DkEIAADA6wnOAXiur5+/VdoD/Oa6HgCeQXcMAAAJ87/pit7lZ39lR7isLfMDANzB2hBeaxQvjQ8bjlLTtDYsaYQCAAC4r3mapsVN23u4CaeVY4USx8dz2Xdjzf/OfwUNpIZtXdZRHAfwJ98JgHHWc2p4bm15Hc/f+j5Xhmn6VoYEv2UA/3E+fCb7jWlyHHyV/f5N8zzLhAAA0GP5uZwaUAAAcEe5isRaBWMcwMAYuSxe01TOxLXOF04TZ/Far31Tw0vvW8rXe02dWk6t7K1lBAAAxvlxdQEAAJ5s/nf+qzJ0HVaqDAYAeIp5novdL5ypNVNCXObwfer1XT7fHsvP5VfDevi6Nk9oDThY/1KN9q3/U+sJl71FajmjyggAAIwjEwIAwEZhRoTwCbFwGADAk8XdKxy1jlUpwKA1ACHVvcOagSFcz5auIO4q16je09ieyvYVN/KPJBAAeII7ZJoBgCcShAAAsEOqQiJ8ggwA4C3ihvyRy60ZESDw1a4g9jZuHXFNmwrcTQU8aIwD7iB++GB9XZsnnCYO9MoFJKTeA8AT6Y4BAGCHOKVsmBZWJgQAgG1KXSqkulIYGRzxpi4apmlslwRho9qWBrLUNXLcuNdS3lL3Z3vLCBA6MtMMALyZTAhwc0dWehxdofK1p0uAb8hVZMbdMbSkrnWOBwC+pjUTQTxN/H5LRoN1ntq8b7/OubJhvvQEca5MLY13gg3gfr5wv3vHTDN7vXW/5QLgwnGl36Fwvi90n/HW44Ay+53RBCHAAzzxBPqWJ0aA7wqfngqFN5ThzWbpBrb0JJZzPABwZ6kuGMJG/DArQXhdEw6Pl5eaZtQ1UVzeuJzxZ0hN+0Z7Unsf0cBfW55U5PAOTzyv9tzvvrUbhbftt9Q+Se23nNp+fst+j73tOKCN/c5IghAAABJabx5bUiq+7UYUAPiWLVkDtmQ7OLJM4bDc669LNaLkshCMamw5qtHmrQ1CwL0579xPbp/4nQA4niAEAAAAAHiBYgauTJBBOP2etNKldZeyjOXmq5U3Xs7eMgJscbdMM+xX654hNb39CPA3QQh83uiLhFr/UqV1uWABGCeXSm/reTbV519LX4Bv7BsQAPimNdVpLXtA63Sj5VKxtpQj7pYh1eXEE7Im9F5vbs3i1Tvf1nGjp3U9DlyhNdMM1wv3S67Lhfg/AGmCEKCg90IiF6Efv87Nu1WpsiQ3ba5fzLh/zlIly8h+OwFGKz051au0nNF9A/b0S1yrEG85j6fWtbVv5NJ2yU0b3tyHapUzgjsA4Fw993/rfenZcvfDvfe2qfvkN/Q1+7TGkqeVF+izJ3CstpzS/e3e+90jMs3E094xa8veeuKW+upp6qubOKpuek89/Vu17IvS+Jblho74DjPWyO+fdqj3EoTApx0dtZhKIzharbLkrzIFP9SleWvLeUMFDPA9o9IjnnlOHxFg0LOunjL8sbzOgI9SxUotiM8TJABwrqdX/JWC9VPDnxx0UOruYB1fCxJNzdcbELq3S4dcefdmIdvajUNreV2TQrvc/eeo5azv4/G1B7iy6zkw00yqzuFO9tYTl8ZvrZs48ne6J5PxV+ojWq+Nur9XDQGko77D3JN2qHf7cXUB4K7ifgbnf+dk34OlG96edW1qGMtUlmwVzutHHHib+Nwdn99zw3IOCV5rPPe23GxtHb/l/J8L1NgqDuIrjQcAjhU2BrRUEqamSQ1fh8XB8GHQfPyXm+8ItWDPM8rQK3zaNnzqNnxfEmbySv1PTVuztdEu/gytZSyVuWdbtMhtb2C7p9ZHvr0h+qj6h5Z598qdm1v2WS3Q7M37PCcVjHBEQMCTA0K/ILw/2Oup533aCEKAKX0xkruBDbMnlPoDb73xPOIiNY4KLaU12vJDIdIQeJLUOTk+p/dUXrY4Mn1iT0NA7zJbh7eKnw7I/TbuqbB9e2UPANzBek1QuofMTZMaHg4Lh6eC7MOn3lL/j1AKMgjLfie5a6KjG8ZTy3/K9dmeMl61veHNWoPS4mGHl6vwkELuobXe5aaWv+VhiVS5niT1tHs8PPW+JqyvD+v0fy0v0R3GU37L7qwWhCrI4J3ic3VqXOv+1w71fLpj4PN6L8hqT2eGw2sXK0dfzIQn6dwJu1ThU1smwBOE5+TcuNjdbzZbzu89y+oZvmkdwfZsqbBt3fZPrFQBgCfamlp31XNdUUuxe8Y9aWua36ffG/deex2xvjO7M8h1xxmWKy5jPO7O9wjwVKnfiDDwPnXvO6orhxal4KIt97HxvLnU/vH4t5+HSsfBngCEX8sqbLeeDAeyIfy5X1oeaklNq43hHVLHQHz+3rr/HSPvIBMCn3WXtHmpqNZRWp+UrT3R8qusTvzAg7Wkn+05Bx/9m1E65448F+d+A1p/G5rW0ZglqPf3WNpbALhOz1NMYdaDLXLXJFuepPP03X/COpFcN5OtjV0t86TWl8tKto7LXT/uyTqWui5NZUlLBSO47oRjlH4fegLSwt+aI1K5PyXzyx3L1KKUTSmXEYF7c731brX9u/eBKd/1d5AJAQbacvO7Z/5sOTLRZSOc0ecTwJG2VlTmnk7oma+5jC85t4aVtaWMFADA82y5Vul56mlkJoL46dl4GVuvvZ5+zXb2dVnP+o6qLwmXHS+z58lXYLyWc/5TzrtnZX5pycJwdtabUUpdM+Smyy5r0Lav7denbeOj5a65UuN4jtR3rvW6vTcjd+86uB9BCHxSKmI+F0UfR7vnUkqnMhmU+pYaYW9Kqu7+szb8uABcJZdhpvTkVC5wIPWEWGo9IwPJ4td3tjVQY8u0AMC54qcSS0+r5ioL4wrH3DJLlY0tjU+5BoqeStHUPPETmG+pQD/7+qt0je1aEFjd+T44vPetZX4JX5e6KNwaENbS7WHLNE+ypW561PaepnQ2jLd3k5HTExTUE2Aaz8N79OxT7VDvIQiBT8r1RV0aVurvqTU94Yhp/pqnUCFU6oczVTlTqmQBeJrRTzLl5hm5nlzF+ToslZ4wF4iWO4/Hlefxcnor7X9NVwjUiMelXvcEeZzZdzAA0HE90JFOuzZsU3/PO+5dS/OmnuS7m1wjSEvDSGtg7pb1l9a3p9Fmy/y16XuWt2d7A/8pBY7l7mdzD2TllhOPPyu1/xmZX1q6iBl1PmqtX9gy/q8yVwIW9xqVgeJr5/ra9yYe3xqE2hJAesV3mLTUtm/ZP6m6yFr9Je8gCAFeoKeyZMQy9y4b4K6uvpFsPZ+3VPDXpulpJGh1RArb1sBBAOC93pJ54Gi5JzRXcXDnniwEtWxg8fjU+lJBrKVsZiPLlVpmqoylrJi17Q2UjarP7O2654zfkjMyv5zZ7eHe+oWt9Q97x09TOWgsHL++To3L7c8vnfO3BI/WnmZvbXR+QjDoV7Ts59z73P7XDvVughAAgMer9cHXOj53A5mqHC1VmubeAwDQRwBCn56g0D0BpL3ZJFPD9nTn1bqO1nG5aXrfA8e6w5OyZ2d+6fG1hvFWpUC4UpBZaf99MRABoJcgBADg8VrSEK7T9QyfpnL/gfFNZ+09AAB9Ut1IAfAtVwakXZX5JZe9JpeNJbUcD0b8FgcaxMNL8zDGUV1s8Az2/zcJQoAHUOEC0CbV6J/KWtCqFO0+inM8AABfdJcGsloDI7Dd6PvdK+6fr8r80pJ5ZUvWmhbqKdqMrh+6m6OPA8fZPZ21X+z/bxCEADd3VETYHdKXAVwp1QVD683jqMpJ53gAAL7sDo3+dygDvJH73Wd6236rBXzsDUB7ayDC244D2tjvjCYIAQB4lTAbQildYpyKLzfsiPUDAAAAz7L1Hj9Vv1B7MKLUhUPre/5T2i6p7jNSGXLiri9sX4A6QQgAwCe9MVIdAAAAuJ/4oYdV+D5+mGHve9qCMWpdXxzV7QXA2wlCAAA+qSX6PcdNPQAAAHyHjIcA0OfH1QUAABitp2IgTrMXzpNLmdgSBa9iAgAA4J3meZ7mef7jdeqvND61vNz4Wlm4xvzv/OsvHha/5l7CfQTAMWRCAAAeL9VfX2l8KutBrv/EUr+KtfUCAADwPsuy/NH4vyz/T7U/z3+8Dqddh6/CYalpUvPEBCCcL3zoIPcAQjw81QVDy/LVNRzHdgU4niAEAODxUjePcUaD2jy1fhlb19syDgAAgHfIBQrUAghywQncVyp4oBQ0kAs2qNVHAMAbCEIAAAAAAICKMLvB1dYAhlI2hFy2hvV96nU4Lf9JBQm0dtUIAF8lCAEAYCp3uwAAAMC3pbpaOGIdq1IgQGtXDanuHVIBB1u6guC3WtcJvZkOdMUAwBvM0zQtLijewwUirRwrlDg+nsu+Y5ocBxDznQB4Nudx2wDuoKWhPvddbRne+j1vDRioTVda953POWeXLfWwQm5YKltCbr5QKtigtLx1ntr7O+nZb7kMHbHS+Ph4Lo2vleWu34Unsj2/yX7/pnmeBSG8jS8zrRwrlDg+nsu+Y5ocBxDznQB4Nudx2wDu4KoghFTWgpqW7AYtQQh37KLB+fCZevdbeAymjtPad6fn+C+VYZruc+y/ge/vN9nv3zTPs+4YAAAAAADgTK2NMvE0rYEPLeuuzavRiKvljsHasdlyfANwLEEIAAAAAABQkMpCED+NHQ+Lh8fLS00zqtE0l8kg9xnumPWAb7lT5oHU9yI1zSr+foXz+n4BXyUIAQAAAAAAKrZkDdiS7eDIMoXDcq/hbKmAniPWsSod761dNaS6d0gFHGzpCgLgDQQhAAAAAAAAcLlaBoI9y60ZESCgKwiA/whCAAAAAACAip6U6q2p5ePpUo2XV6WpzzUEt5Yj1xCbS1kPZ2vtsiQ06ljVRQPwdoIQAB7qqNRkZyzfhfWx2/foY8P+A47i3AjwbM7jwJv1pFTveQq6pb/4o54Mr8k90b33Ke84+KD02VLjNN7e39X7rfUYjacZcayv89Tm/cKxe/VxAFxLEAJ8hB/8d3rifrvipvmu7D9GcY7nTZ54vDo3AvzmPA681d6n/9+kpYG1tSEWpikdjBIeO+u4VDBQ+D9cXmqaUcdiLngo9xnU0fAl6ilZCUIAAAAAAICd4gbHWiN9PE2qa4bUckrz5uZPNQo9oXG0lCnhjuVluy1ZA7ZkOziyTOGw3Osv8f2Fb/txdQGAc3w99RMAAAAAHG0NRCg1vuWmSXX3EE+TGh4OKwVBrOPDcfH/0a7qSoJrqYsGQCYENmvtt6s12i0XjdtaljMvXnojhFuin3mP+d/M8f5zSU4XD08trzYN8G0iywEAxkjdz/Xej6Xu9cLlLj8X93nwcKW6yN57sJZG+lQgQu/yc+U6sl5V8AE9eurcW+vbU9lFWjKLnGFPPU68rVJdVzy9Pujq9qejs8Qcde69Qxc46ilZCUJgs1K/R7mUX6kf+DDaNtWnU+uFxFm2lFHE77ekKpRyFVnh8KMqoWoXTC0XVKOmod9Z+y+efsQ+vPpmIS7L6OPyDhf1cKZckN00lRtn4oaYuBGmef2N57u9lQilJ9FC1WvUhgaoXqkGrNJ7gDs56zyeW07rvLn7uZ7zau1er/SbCtzflnvB0XUme5dRqqvtXUetfjicbmu5U/UG7sfvr2e/9dS59xxLLV2OXFV339JmkpLaVqnl3sXW7++V7U9b2oB6HRWAAHeiOwaG2Br5e7cfxBZPvsDNXWRxvK0NAWtl1dZKqjgdX2186vs4ahr6nbX/4ulHicscfo74M8XDU+VNTdNS3qOOx7udP53jOcPyc/n1mxa+rs2Tet8bgFA6H67T9Cyj55zZsv5Y6vNt+eyl+Wv/Ae7irPN4bjlX3q+kAhicp+G5Uo1fLXqvJXvK0zJN67mvtZxxw94Rn41vufIhk7upXeek6tve7uz2py9s06Opp2SaBCGwwTzPt2lgbM2UEJc5fJ96Perz5ZaVGt5azni60WVmvDiAYP53Tg5LTTtk/ZUn0GtGTcM2Z+y/M3wpWA3eKtdgclZDSu1c0HI+qdl6rirxtCvAf844j+emG3lNHN7PxdkOeghEgOdJ1SXG79d72PWvdH2Zq+NbX+emCYfHT/jGw1P1j3EZSufIXL1k6zy5YbnPXJJ6kIH7G7nf4uO/Nm2u/r00TW3eu9bd176TV7cf9BwHV5c11nLOKx0X4fDcNLnzYM++u3tbWava96plfGp5rZ/nDt+XN9EdA11KF7Ej17Gqndx7onLD96mna3PTbpXbVvHw0rpzTwGnbjJ6KmTWZbpgP1aqEip8CqanT9CtfYamjplseXce86OXw/n7Lzwn7V3ONN3jHNPymeLyhu9T5+zUNKnpw+nC5R/JOZ6rHN0tQM/5sMWe5fTOW/sNb9l2qa4dcsvSqAXc0RPP47nfsvVcHWet23rPBjxHLaCgNl3r8lrX2Ttsy3lz1DxffHKbY+TqaUrTrMLv6l3r7rconX/OaM8Z6U7tTy1lSB0vcaBYqt4wNTw+3nraq+7aVralnrLle1Wqi42n7fk8o9sIkQmBHY768q0nvr0BCC3rGRloUFtXPF/rj2itnE6E91VLU91aOZXKnNBdlsZG2L2ecDH7RGfsv9EVwiOCGUrrCC/Oa2WpLSt18R+Oy904rFLTx8s+cnvAHZzVLcDIQKkz5bpWWhur1r+w8arUjUX4BO6ebpsAznb1ebxn3p77OYEH8G1PrZt7YrmfVl62KR2bvcfAF+ruw8bWlumucsS+21qOWvtTPG3ueAjrDVPjUq9L69riLm1lR9h6Hth6z3G3z/8GMiHwCLnIp9w04XRHrHsdHr9vXfdRPwqtZdAYdq6tFVKpp2iOerKmFkH8a/2V8a3LYay9+++o/XXUuaalrD1BYqUbiZ51Oubhtzs/CTrqN+9IYUDCnbclwBX23HPc6X7F+R3e4+rzSa+nZ897arm/rGefbfmN3pKJpOTquvu989zZXT9D63YuZQw4q73ljm1lI5d9l2Okpc5olcvQEL8Op/0KQQhcamsmgdQP+JaLk5YIr1qDXfika6+ep3Rbpu0pw9dOdux3h4o6tuu5cGqZ/m62XoDf5WZhpCftN97lTQ3mR5wDR2csiLf1W7Y9wN3s/X1Lze+cTcyDIlzh7sddqQE3Nw3307PfUnXuLY46Dq6qu49TycfL2Hq/emVd31Xf363tT3unO9Ld2spqeh8mOzKzbmuZamVIPaCcypqR2qZPq3PfSxACXVJPjKZOELksAaUIrNy8I8tbaphqjUjKfZbaulPrCS8mesoZzrMnMjReH2PEKZJDqQaIcLo4rXI8Lrfcapl2fq+23gQwxtH7b8TF6lGuDFY7ypHlcI7n7vY2upzxXS6dM/euvycQodToFS9HlwzAU9zpmiwndd/Veh8Xzh8OT523YZru99Qf3FXquzLP9W4auVbPfsvVuYfLaK2/z9XLh6/vUHff0mbS+vlK7SxX/9b0HAd3aX9q3SdxeVPHWe4ztEw/8kGmI9rKarbUU6aOgRG2PMC75TdmT6DQG83TNC02xns4uL+ld3/nfvDjYTxD64XsNOUbZGsXZrkf/dIFUWp9PeX+ijvtv56ybblQj9eZK29KbpqtEb2t5Q3XE54newLQRt8s1DjHc5ZaI0rqac9YrvGlVBk1TeUAo9L5ZcQ5M1e+bLkz26m0fXq6YfJULXBHV5/Hc8up3a884R7lCWWknet0aFf6vvgu3dfI/fbU38Cnlnsk39/v6qmnbHkApLceOxcEkipjqkzhfPF0tfKW1n1EgMldzfMsCOFt/LB9x4gAhJZx3NdTv+9PLfdoT90OTy332znHcyd7GsOfeo55arkBRnvq+fAJ5X5CGWljX0Kfloc4fKfuZ9R+e+r+fWq5R/P9/abeesrRQQgty2v9HC3rzGWxaAlYeLN5nnXHwDFanmh9irtFJO1pTMrN0/J0LwD3VjvHO8+3u8Pv/VN5Gh8AIO9LFc8AIzztnOlBkP1a2mN62mz27pNSpq+z9/OedrfS0/xHfJ6etqjUsFT5Ug364f/UunPzptSyRJMsUgAAIABJREFUp+XKm8u+9qWsBzmCEDhEKsJnms672Rq1njtGKV29foAeLRHP09R/w+AGoJ/fj3YqDfqtXQoIQAAAAOCrRrVJbFnfXefraVPZ8kR8afmtDc+laVLjrnqoc2u7W67xPl7ulXr3QW2enmlGTRsOy73+GkEInCp3kryrp5ST77r64oB93r7/ap+v5/egJWrUDQCjlIJdSBsZfOC4B3g253FIc20J25VSYnNf9lubeDtt/a2443ylfZ0aN7JR+Uu/u6V2t9RwdY6cRRAC3cKnA0eeyOPlrq9T40vlSKVXyTVcjUyD0lq+1LRnceH3LkceP1+6SLvKUdv3KfvuKeXc4+wbAOf48Z4WPPkGXz83Ajyd8zgQcz/CVut5f70vu0v9Km3st7ovbIujj4NavVttPXFbUqqNKpw/t7xSe1Zu/lwQxlmp+1sy1+4pQ289Zc86ZdY9t2uNPQQh0CXXsD9C6gcpPPnHw+Lp4+G5E0tumXv0lK9UtiO58APOFF+8l8a1XPS2BqW1zpub/6k3AM7xxxGIAADAXl+8nnQvwkjhPW88nPuy3/K+9Ltw1HFQa9NpaYeJ63xybVSp5ZXWk2uTKgU3xGU4+gHEuAy5z7NFbz1lbnvlyt66bVrqdPc+FLZVbj/XPl9um8bLvQtBCOxyxImwFpU2sgzhyb912tL41vJddRJw4QecoeVisOVGIHfRG15MuQH4zTn+OAIRAACgjeADjnLFQ13sZ1/97YvH8Jbvb23algCDrWrzxnWJPe09tTqmM46P1nquvduwtZ5y1DHxBqV9kxp+t6CDmCAEhtjyhGjvPKNPLrUnYEuRV6npesp35YnSBTtwpNZzS+/5p+WCyg2AczwAAHAd9yFAK+cLSo46Po7KdLp3WaWn4nvXcVY21xYj6yll1s1rfXj6iuNBEAK7bY1e29rQM+oHKPUEbMuTuLXMCSOj+QCeKL7waj3Xjb4ocgPASLIhAABAnmtlIOa88DfbpK4le+pWR2/7nuywIzMRlNrd9tRn3e14lVn3b3sz6x5NEAJd4gb73IEbfpnj+XvXkRuWO2GkAgZKGQ5K5cp9jpYyl8onNR3wVqWLnd55R3EDAAAAAAD3lmuPKbVJpZ5M730KPW63qb3PzZdqz0qVMZ4/nKflqfbedrfSdouXe3X7VWkb9Jan1IaZm+aLmXWPJAiBbuHBOupk0DJ/qgGntVwty2stR+u0PeUDeLstNwK5i/vwtRsAAACAawmUBqhzrqxrqSNsrUfc8lBUTxtPbXht2JZjYc/xU5q39XMebct3RGbdexOEAAAcphYA0Dr/lmncAAAAAADAs/VkOX2qp5d/r63dcMis2+aq40sQAreR6r4AgHd46rn9qeUGAAA4g3smAI42Oqv1nch82tYNh8y6+c9358y6ghC4jS+fZAHe7mnn+Ksv0AAAAAB4D3VMpDguju1iY8s6e4fJrJsnCAEAIHL1BRoAAAAAzxU/rRxT9wRlT8229NRyH0EQAgAAAAAAAAyUa4isBSgAzwvUkVn3bz+uLgAAAAAAAAC8Rarv9mnylDS81bIsvtsRmRAAAKZpmv9NR6EvP/svHsNlLT+Xv94DAAAAAMBbyYQAADD9Dg5Yfi5//OWCE1qXlfoPAAAAwLvlsiEAfIFMCAAABWsgggACAACA65UCxUv3bet84TSpLHapbHay3QEj6IoB+BJBCHBzR0ZKHh2F6YIKeKOWiqvmZTnHAwAAJ3jbvcd63xUGjNey2MXBA3GweS4goeU9f3vbMXcnT3qyPi7r3bct//H9BUYQhAAP8MQfziddDAO0iiu44oqnTV03OMcDAAAneMu9R67hvysgPBFAsLU7PvLecszdkW37HGGXDE/ab08q6+qrx9gogk8YTRACAECHVKXUWoHlKRgAAIDr7O02wT0dAF/2xMZ8wSf3JQgBAKBD6mmZaUp30wAAAMB5dJsA3FGYDQHgKwQh8Hmjb0TiJ2TjvuXidW3tRxyAc+R+J+LuGKTuBAAAuBcBCMDqDkEAV5XhiU+3A88nCAEKem9U4unDxqhS+u6t6/s1X3DxskZV5i4s4v6n4gufcL7UcuJ1AbzFep4uBZOFgQap832cFSEMVAjfN5cpcz5vPReXfg9Ky3GuBwCA98s1hvXeA6SWU7q/qL3fa0/2A0EL56rds7bMH+s59r6kVgccD8vN+7Tt9uSyjzRiO9SW0buO2m9QS8DGl/fpHew9h6/LiNmv7yEIgU+Ln2IdLddwlRq/VXyir/04hxfcpXlTy0lN7wcBeIvWc3KuO4beaWpy5/PWc3Ht9yC3HOd6AAD4htz1/6jlrO/j8bX3Z0jVBwpAeJ69x95X5B40i7dLzlO32xPLfJQR9TytXUq0Ljt3XK3D4vG51zybush3+3F1AeCu4idi53/n5FOycXcKZ6biTp2M95ycw3lTy3HiB7hez83ciOUAAADf8aT7hFw2u2nKBxmE/9dp1r/StLX/9AsD4TlOrjHvzdt+nmeNmAXrvt+6/1PHzsjt/eZj802cw2khEwJM6RuTeFh4YxKn405Nt76+Qms6radGsQJskasc2nquTgWhxcFoqfdNy268kB91DvdbAAAAxE+ZTlO6Meguae177+Vastjlho/Idkdd6rhKHYvuX4/1hu385LKf4YzG455uoXmX+LxdyrjkOHg3QQh8Xm/EchyoUJqmJ43bESnfWlIUuYAHvqL0JEyv0nJywWm9AQgt040gYhkAAL4t1x9z/DRxLa39ne4tdK3wHOGxlHtgqpSWfX3fsnwB+HVPT3n/xDJfZc93ova9ygW1xeN4vtQxEF9DpI6VO19DMI4gBD4rdTNy1Q3KUevt7aep5wLAxQLwBlvOvalz9qjueHrOraNu3twEAgDAt+WeUg3HxVq6CD3qHqOUbS7uQrXnni/XrUNuvSOy4H1dKQCmJ9DlrGPvK57aGGi/9zsyOOepxxHtavu457hyHn+nH1cXAN5kSwNUeEM0qh+59eQfRhGP5AcAeIO4cirs0zP8i4fljKpkWiOFw3M5AP9j716TJdVxBYxmnugZ9fyH0GPa90ddTrlckiz5gV/fiqio3JkGDDZgbAEAAGC0Ul/PKu9+tq69PE8wLU3789+ff/9JgQXe/6FL+yzTJyCUpOkxDtsZPUj7OOMKZ2g5hlMP7kIQAq6UDipZ30nfS9Pkvz//pGhpa5oo6eAefZpBlPQoJQDYiXTMzV+j09qZlHZWRe6+yRvwz3cAAAAA8JZd+nukJ9LxGoYzlO7OjtbRm1/FoA0OerZHaTvvcqx4pDd97JZ3zcz18O5X6aCz9/WjN+6rNxh10yzWxesYcCXpYqT0nfTobWva2mVG5Q1J6d07D+mzNm3+NAVtGgDYjfX0Ge24vEJHVvo4ylR+7JaO2VIabT7WeQUAAADAObR+nvSaQHvPs9aHlM8n/12at7asnp7rP+31CvlvGKfU56jVgbSulPoquY79k6cv4fl/1+1cOn5Yr/bYedD7zXyX9lNvPXq+i5w78mVY+cBYnmO4lkbqc9zh+IJ6BCEAB7AOyLUHa2k6DvwATlLqYHruqvF2RI0IVMg7+/LvPOm1NCPOHQAAAAD20euawPMah8jfEel1m3ZNlr8KNU+rPc0UY3j7HD3f9aynp4vs7z330VWduE6jlfZJq95oN8hEl4f5ao7NeSDCg0CS8xGEAAAArhYNHpA6t6R5RIMYAAAAAGB1uw4YRAIL8ms4ruuA/WmvDrDu6pb+tj5bT5bU7v6WnhggpdfyYeUln1fpKSM7HtsBrI0gBAAAcIWn00l65Gb6W/66HSvAIP0bAAAAAE5VGsRanXVNx/UccAdpwD8fgJc+l4IP0gAE7XWYWiCB9rh6aT7aNFZetHV7G6/+xOdDPbgRQQjABvL34QAA4qyOpZpOJ880njQc4wEAAAC8oce1x4rXL5Gn0JVe3YC+Vqwvp2Db1ikNyOeDpJF5WtJAgui0keVJv9XWlZF1jPp7LwIP7vL9fD4/FPo5eGwOvKgrsFA/9kXZ9bVrxxT1YAy2674oOwDYG8dxtsHuTi6/GesmPZUuvXbTfk//ltJpr2zQ5lv6G2OcvD+dxiqr3uUYnV/p6Qetn7W/Px89EKL0JITSMjxPVfBsj5HYf9e2c3AI9Wo93++XIITTcBCHF3UFFurHvii7X0qdP97ftY4jqbNppU4o6sEYbNd9UXYAsDeO42yD3Z1cfruuWx5wvmsA+o12rXM3WikIITp43/o5/dtK//n8HZQwKgjhzfLQsP/eiXK/0/f75XUMAADgPNZdLHm6yPefj9xZlS/3+Z3HfAJ4g/R+Uon1u3SHjvZ7KS90LgAAAABYjfUu+vR1CWk66/tSGuspCGma/DdtPs93aYCBlhcpHddpAN5GEAIAADiWFAQgPbXASwooqJ0XAPRidVJJd9lIgQLpd6W7bzQ7P7oRAADchdcnAHexrmWkwIDoPKw0pem803jzmf9G8AGAWQhCAAAA+JTfEWqhwwrAKmo7zCLvCwUAADgB13EAAADjEIQAAACOlj4NQXs1Qvq9lDby9ATP8gCgh5Ueq5k/6lNL89Ce0JB/TtMCO+O1KfcY+VSY0U+coV5QfgBwotJ104y2Uf5qhZb5nHr8n91+9lyTSnWr9NqPSHpgdwQhAAAAfPxPPQCAFUivWhixjEepc8bzqgbp9Q5SwEHNqyCA1fHalLvseMyibvxG+QH7mz14medlx+PKSTz14C3pddDzd4uT69bM9rM3nVS3rKcMRtMDuyMIAQAA4PP3ozjTJx+UnmbAEw8AzFTqVGuZb0mPzhI6XXAbXpsCAMBYBP8BZ3m7/RxNH10GbXrc4p/ZGQAAABgt8mqEJ/DgSZ9OI72SQZovr2IAcKrv9/vvP+279O+eHa8j5gmMtlKd9Q6WaPu49nmV9QMAQNI6eImzWO2c9O+87K1rnvzv/Pt0Hvl3+W9avqxllvK+m9XWwdOGjh4vOL7gFjwJAQAAHCcPJCj9Lj31IA84KH0PADvz3omRp7HuGIsuuzQtd4pgN7w2BQCAd6VPN5gtbeNaaR7aExryz2laxORts7ydo7VvPE/QkNLl05eeuqEtr5QHad12tVL7OZqH6FMXeMoZbkAQAgAAOI4UGJA/0aA0TR7AkP7tCTwgOAHASFKHptRhI3Wkpf+n85PS9OoQsR6JK60Dnaw4Da9NwaN0LCy9n1z6zfMuY4xRCtCR0mrnQMoRaLPS4CXBf2tq2WZp+Vi/1yxPO/7X5uGUujGz/ZynZZ8D6hCEAAAAAAAbqnlqQM3TDkbmKf1O+wwgxhvwk+q1zxFAVCYNJpXupvx87HeXa2kxVnS7l+62leZ/Eu2O7lwpECefn/a7tvxSuh5q7sZf6Q7+ExD8h56kJxA8/48qJy2gQTtWlH6HLRJgZKWLHnu0mws8eQF2QBACAACAgNcuAACAlfDalLtF79o7bQB7Ndodr7Xb/YZ9x3oqkvaIcev4Fbk7/I27yKW8RbDf7ovgv/NpT6l4c9mlPLTk8eSAl9r2c0u61kCEU8sCdyIIAQAAQEHgAYDVvdVZ0fuOvtb3cGp3BwMr0e5sygcoeG0KSk4eHDiN9/xUCuqR9rOT1D6xqfauY/Yf1CD4by+l7VVq55TaN9YTCKy2nBZwpT0dJ//NykPeZjzhumiV9rM3cMgzT+lJQLTtcAuCEAAAAABgQ6M7Lkbe0RcZRCjd6XjyIA32VzNw0PNurR55Sr/TPmMM69hGEMjatIGnlDXIdFKZrjYoFhko0srQGgi0BqDz/Zb9uK9VBi9r80vw33ildo43TXQ53raU97fafO1ihfZz65MR8rIsnQtPLUuAIAQAAAAA2NRpAxUAgN+0AanSb5jPGyAn3fl60nldG4DvvYxH9M7W3FMG0p3IUhnljz/XAhC0dCeW+WwrDF625ongv72wD6OEOoKb/TM7AwAAAACAuLQzW/N0pD+f0++1dOnv0rzzdPky8nm9ybNenu0B9ObdL2btP5F9t5R29nHgRHRc7yO/W7qm7KRz6wlG1eNnO3sHkj0BIqWBX+8xzhMUwf4N9PPmE9LSgKWdrbwO2jXqqPmPmkY7jwA34EkIwCVKHcirNjbwDurHvig7fD7UAyB32z5h3UV30h19pTLM82atl7U9gN4idevNznNpud5BvB6Db5bbjuNeUhlx/JpD2u6RcrDO2550M+2wf3rzU5vv1rviS+W62vacLVLnap6MEU2ntZE98+qtZn21tKfUu7fOiztvo8cb26nlnJG3OXvkVbp2jejVVj+h/lh2aCvgHQQhYFl5h6DG+l1rhEq/l/LCgREAAAC78tzRF52PZGS7Oe34tX5P//akpZ2PkU6+lrQGYbm7yyZtI6n/QkqT32mff6+lQX/W4Ej+m/SZzvi4SLCUR+t2H7WPUR/qRAKDWgIErcDft60WRLgSzoE2tg+ANxCEgGVpDbz8jqY0rRUxXhulfkrnibcTdnezg1d27URYtX5QnmWrlt3nQ/kBI83ev/K8sI+t44Q7+nodv6XrBuBN0hM3rLRSGul77Tr5+Vs7ps9sG0l3kab5uvE8UrrzL/obwVVz1JZjj/nvQDomSednqb8u/T+dn5Qm2rdnDUxLecw/W8dsLRDI00fpXZ/b9A4svX0b3xBEKO13+G317WK1f6XAS628tfZnaRwpbzNbbWhvG9ca05LSS/kAdkQQArbgucjWfl/9pIq+Zgav1AS5wEZ57o3ye8/KwSgYY+b+lc9jRbftE3lZ9ppXTz07hWnjYydWx6iWxppWO1Z7zgsj9p10nt71S/OrTXvbcRzYSXT/rAnU8OznkWOBN22eThvgLq2nNZ/WPKJNa4CgNeDonVabniDC/qztehNvINYI0XOGJxhAakem32sBAKW+ES2dp0/FauPm8yitS23/zEpoy+NBEAKW42kEviU/WWhpHlYDcnaj8Ua1F7O1DWnKdCzKc2+UHzDO2/sX1uBtVz7prLswrI7Y/HdtPlpHSZ5O+i2ldURpy5PyKuU7X1ZpewC91LRhtHrrnVZb5qz6TSckAPyJ9sZcLQGCVrvYmv8tQYQrsq4vbrF6GWlK4zLperWUc2n7aPXc28b1bP9dywgoIQgBS9Eab72X8Sh12EZPQFYDcoXoNenEeMoJbqXglc+nXL4rBq+sVD8oz5iVyu7zofxmWa0eYIyV9q/VgzVP3ye865Kn0zpDtE4Vz3xq8hgpi2igTaTDJ9o5BPQQOd611kttgCCSh9bjc+11/s7H8dsGN05D+ZXV7p9v94XVHOui6axjrPd7lEXrnFXXWgMEPWkIIlzb7vnfzaw2XcsyPEE2b4xlSct8rF6Pd27Lox+CELAsTwOvdr4lPRp3u0SDnmCl4BVPHnYLXnkb5bk3yg8YZ6X968RgzRY7D1b02s67lRkwU+tAfimNJ603D955cQz4bdR2YBu/g/Ib5+32UqR9GSkfT/Cs1qd5ex14S83+NiIgunX6XYMIgdWcdA4+ZT0s2s0qOW+gVPR8vFoA4+4IQgA+9l16Upo03Yhlj5QenE87oH0+c4NX8rQ1DZzZHXir1Q/KM76s5/MKKL/3rVgPMAbBmrHlPJ9HL2s3PeoQxxxA5xmoktJ9Pn8/beaZVpunNn06jaezzXPdm6b1/J7nOf9stddo2wDrWn3/7BlshTV46lzpvGLNewSCCIFfvOcMrV2sfZb2d60dnU8ntWlLbeh8mpq8edO/PW40Qk1bwbreybejFbBVKkftOma1AMbdEYSAo3kPBFJHR818pGlK0+56AkHsblFPuhHLhh/luTfKDxjnpmBNxFEugK118EProLK+q9kva4I8I8vvNagCYE/SgIqU5qENMuSf07Q98uW5lpQGo6T8eqfVptfu3KR9rNMC6tLt2hogmH4miLD+pg/AEq1PWjs02mbtMY4UWV6P9KeLXCPlv9ccm3oGeuEXghCwFKvx9nzOv8u/z+cnpel1gIg2IFe5UDg1qqqX2uCV1nTpsmcGr5xWP24qz9PK7vO5q/yAtxGsCQB3oJMMwEyeY5B256HUlxa5SzGaP8+dkVJ+rDTa3a3e9c3nUTuwcgqr38MbUNCz/4AgQjtA4tZ6ijNQh98VfWLCLAQwxhCEgOXUdET3HKDqkadI9N0sK+Wl1SrBK967QHcIXlktSIby9Ju9b1N+862aL7RbZf+qze+s/Yt9AsCtdunIK9k9/8DJosEFtcvoGWggzb8mP5E0kZsFSuvLoFi8zHbdZrvmG9DU1Oe39wNPv0Sk76K1PS6t/25tfE8+tUC+nnr2ORHA6EcQAnAZLRpqdysEr4yKPp7V0JqxfM8yKU/ZKmVXWi7lN9ZK9QBjrLB/tebpzf1rtX3CG8leM890+l4X17WdG6ttd+BWJ+x3HE+AdXn3TykAtTRNa36kTvoe86o1KhBjhyD5nmrPCekAzQ7baae8agigQK5m/x01GG0tr3T+8KTx/OZNo/WpvL1tatWU+6j16xnARgCjH0EIWE60AT2zYTYqMi5N2zOyTuv4pmGIz4f6sTPKDp8P9QDIrbhPSBeerRHp0vS9o9xb26OztzuAPXE8Adbl3T9LgzfeZXnaNloAhHRHYMnImwe8A1KetDcdC2vOCbsM0uVuKlfcYZc2Xc8bOFZbtxl2KHcCGMeXA0EIWEokkuwxK/LLm9dIJ3BrJ7K1LbQAhWealQ7+LbxBKbOCV7TyiQTcPOlLZRZZx1Xrx63leULZPXrV0zyd1YiiHvyZhxXqAfo7+fj4TK91JD/zsdZt9X1i9vJb7LzdAeyD4wmwrhH7Z96fJd2Y8/ytpdXyKc3jmc47L6m/Lf1bypf0/TP/6Pqm09x47IvWuV2DD04w6/oT66o9Z2jHVWne6fy1PoMRA6/evHvOU578avPTBvut6aXt2nM7zW7LR8bTrGkj+Ry1Pp48pHXIM576JoIQsBQaKPIgVK/tErmY2lH0pDBjna0ItNJAbfSCKrqOq9WPm8tz97J7lJbdUsbSdNSDNesB+jv5+Oidb/5ZS1uaxyyli0MpQCn9O00zq/1sdSpI0s6GHXGdArxv5eM4cLva/dM6n2rXeKXPrXnsObhgLTP63ew23irSIAztdy3gBO+ZfW2CtUXPGZFB1/xv6RivpW0R6fPUlpfnTRqgzwMV8mVLy4lsm3we3oFsj0i5S9+VtkP+vbZsbVqJNr/0GOdtR2jrlK+ftt75cbXUN5RPn04z89hMEAK2tUrk14hGlnSQyZcXyeMNZh9MW1knBOn70zveKM/z7V7GHtQDjLD7vuO5AIpEcLeYvb95AzWs7dFj+7Ruh2g57Vp/6ViF1+xjy+7YxwCMtmt7+q228Y7bJoLz9Bin1xu8p8exrkd/Qml6T4BBrdK0ef9h9Aam0g0Rs/bnaKBiaZpIGs9yCGCsQxACtrRS5FfphFOrFByxUjTTbFp0mJZWSvN28EoPnnXYEeX5tx2DjbRoTum3aBnn31EPcItbj4+j9MzzG52ZaZuvZ9vPe9yJTHei0jkHoG4AwN+0toTnWCndhNPjfLzbcfqN88sp/YpSX7GWBsC6rLvHP59++7HWpzHqmDiqD2VU0MbufT497XqeXCHfBCFgWd4d5NTIL+96RPJo3ZG7OykApZTGmnZ08Eqr0sV4zbJXqh+3l2f+W+lCeqWye5Zb2l4tZZyWG/VATqPNF/u76fjYOv8d9gktyGNlkeN7/v0JWttbOA/BB+OcfjwBdubdP62BjVIgpBY0m873BqPPL7u0aSLnBE8wAoD31Oy/pWk9yytN6+lPWSlYoCTSH+tJ25rfSLnXBC2+eR02aluMstI16j+zMwBIpIuN51/J03Feu4NpFzLePETyqqXVBgBKebRoDfCVDkgtovmXGjTebbpC8Eo6AJTmqfYCa7X6cXt5ltJJ361Sdt7t1VrGnjTUg3OO8fjtluNjyznt89lrn4jk5Y2AKG25nvb1Ttu91U2DH9Cl123o66bjCbCbHvundR6V2jrs82PsEoBQW+da+4gBtBvVpkv7wq0bd9JB9zxt7pk2749I/07nky83XSfP8qTlav/n85S+l8YJStsm3569jpfRck/znv6zrrl3OrbP6sNZAU9CwHKkaLOaHWZW5Jc3nRUJln7f8wSgDVSvckDqLT+RWlq3gVZOkTy0TqOd3L1Wrx83lWfUamWnNfgj0/U65rVOTz3ADk46Pmrzrsn3ivtE3lkgyS+0azvyZx1HV9zuwAi7DNzsjOMJsK4Z+6c17zeut06z23mstc7ttK7AaVr2XyuN9Fs+rtJjWen1ds/r+FIevQF5pe3gWdYIPdoKvYMj8D6CELCUPMpLI3W0pgEFTxopbSkqLp3GG6WWzte7TloAQp4XrbNayqO3Y7uU5hQ7Ba/k9S+fx1vltXL9oDz32LdbBg9H5Zt6gNOdcnwcYbV9wttpEO1oKU3zttW2+yh0iADj3XI8AXb05v5p9b/1uCnjNrseUzknAPvaef+N9J/salT+3yr3fEzQ+lsbU0vTa9975yu1TfKxSy0fO9cjCUEIWEo0Csr7/ajIr5YIOm/aHtvkdN5IwxWCVyJBKaW8S0Ep+XLyPO6A8pQft+WZ78rSdWgt4/Qz9QA3Of346AnGlOa723kOwP447gDAu3oHxgIA1qQFk3mO73nfhjYQHNV7DGglJ/U1agEAaV90frONFAig1R3vfJ+85GnS7618nHatSRACINhhR98hj2/ybovZwSstZXbTxfbt5Zn/tnPZlgY6vdPXpKEe4EQnHx89eWM/wGq8gyIAAEBWc52IerRbAKxMu77y3Agh3diTzxd/OuF8kJe9VdaR9U2DCCLzre3LPrV+EoQAJHaI/Nohj7fiQu4slGdfu27PXfMNjMR+ITv1ghHAnzgGAkC7/ClbqZYAP47RAHAm69wgfU/QwXm0oEXrSQK1dUB6gkaP+XqWeRqCEIBEZEfDjkfWAAAgAElEQVSfdVA49WC0MwJDzkJ5jrHb9qQeAH9jv9CxTQAAAP7Gq+sAALOUnpzgSYe5rKDFVO8nFEqvUnjLaQGVBCEAQKOTTgqgPPEL9QD4G/sFAAAAInh1HQBgBivIYPQd7YirCVrMAxLTz+l88s9WWingUXsdQ2m+UhpPPk5r0xCEAAAAAAAAAAAAAGB73jvjTxvw3VVNOVgBiZFyl9Jq07fOtzX9jghCAAAAAAAAAAAAALA0XqUA7OOf2RkAAAAAAAAAAAAAgFz6VIOfn59//z1/175WgdcxAGPxJAQAAHC97//ki46f/8YjqtN5/fz356+/AQAAAAAAAPzpCQrIgwM8j8G3pknnm6blSQrAWN/P5/PDjnYOz3tugM+HugIb9WNflF297/++fwUJSN/VzKt2PrWoB2OwXfdF2c1xy3a/ZT3xC+U9B9udbbC7k8vv5HU70QnldcI6gHK8FeV+J8r9Tt/vl9cxAAAAaPInGQAAAAAAAAAAABuvYwAAAHB6AhLypxw8eN0CAAAAAAAAAOB2BCFMkr+fZpd5fz68J+dt1BVoRpffyPlTN9i3d5S+UuH5nH/3SH+zXsVAPehn9PqOXM5q23Im9ok5btruo/LzxjFo5zqWeut4PYL0XtkdjaxLNx1PgN2ctH9aT6uzAsM9QeXpdVz+feRvnFXnbkXf473Yf+9EuaM3ghAm2nGn2LmjZWfUFWioG3uj/PYjdXY9nVS1HU3Ug37YlmegHOe4abvftK6rOqUMTlmP3tguwLpO2j/zAPHnsyUPFsgDxrWAhJq/8ctJde5WlOG9KPs7Ue7oiSAEAAAAp7xDKe/sosMJAAAAAMbSrrsi12NSwEAepAAAAIB6BCEAAPD/ejzSUZoHA9P70u5kyV+1IJU9d8IAAAAAwLtaX5PA9RsAAEAfBCEAAJBofaSjNPDMQPT6nvKTAgnSz9Y7RCljAAAAAJir52sS0mm5rgf2Z/X5rDA/ADgNQQiLSN9ZIr1zxfr9+S3yrpbv9+tK7023s94XEVbjQ1pWNCJbXGZWP6xyy+tL/r6cdDppPqW6Cn3AWit77S7r0vTisgPlUzp2lPZ/bVk715Eej3RsQfnN4y1j7XUMrfNNecvAqgOe8o8c32vaGiuqPV+q76E9/Jw56ukwpenV+RbKK/pbTZ2/oW1skbZLj3putUdn6JUfrrni3tjPvd+1ePN4pU23Yr3qvV2k33qUb48nm406F2IfUvtxpbahp31bOx9rn4z+3QPBA2tqPU9ZdS9Sz6Tp4VN7DVzTX5HPv6bdI90w1ELr5z/1eNMyflWaX0obs0h/X+l8eqMe1xnR+kSZ7+uf2RnAL94dR0o3aqfTDvQ3iTZG0sdyW8EGWvqaxs9z0H/+lcpNGjB5/uXzbV3WrdJoe6ku5OkeUkBKpH5EyidNq/1es6yT68j3f99//0l/N8+f8sPHXwZWHfCUf2S5pfq2i5bz5fP5xnNmeh6zzmn5NPnn9HxW0+YpHROjv9XU+V3LsCfrWqR1oH6V48zb+aFe/fbGfu79bvX1KE23Yr3qvV2k33qVb821mDYPbX68dx6zldq3LfORBgpq/6/Vso+xb+7BqnuRetarzt2m9hq4pr9Cmn9knpqWYAEt2ODk83vL+JWVLq0z2n486lyBeWrqSWQ6rIMghMVonQo9d65nfit2TLwtfaTaCFLHg/Z7DalutNQVacCl17xv90YUrLd8PMcUyvpvaeeh9H8uGqRA+c2RllOPwBIpWEX6XuMpu1Id6Fk/VryLskbv82U+/QnbSDLy6TDR9ldtndd+074/pc6PNvI6YrXt3xpcwTWX3xv7+Rv1663j1W56bxfpt92uYU8eqEB9vZ5p1XyNIu2D0sAir2Loj3bSmTzHkNr+ih7Xadp5V7rhSPsN48evODasrffx+43xUMxFEMLGnqh+7Tvp98i8b9/RtQGk9Lv8c2ukda8LmrTsrHrQcsKgjvhJF7XSd1La7nlJGgo06NqU9tkRdzr1Kr903799X/Y+ucTDerpNKWjFvYwX9+Ebjhfe82Xu1O0RMfrpMG9K67pW528/VuZKbchnG+bXJfkTJ1bsgLbyk66HtW5e1Kv3SNt6x+2f5/mU9Rph5Lbx9A0Au5HO0ennXue+3qy+FCl4IE//pHn+Ra7XpH5DLS/wsdqMq9Q5vN/W6Hmdlu7z6Xefz599OvkrdEffyHgi9uX75G0F6TfK/z7/mZ0B/C3vBJVOpOn36U6bnpDT37U7Aui0+EW6MMm/SxspeWNESvd89hjVgInUg+ezd74os17Bkf+uRdaPqBueegHZCndA9Co/6xxzu6p31Rt3zPT25j58y/HCu56c/37T2j+73SFmdWKV2uO3815LWNsxfaRitD06kpSfUt0oBf1yzTWPVDY7Hs89ne7Uq196lbk0QPF89vQNADuQ9o1S36J0brP2MU8/Z63o/lb7lFLPdOz7cXmdsOqIdr3maYNxfuxn1rbseZ2WBxbk31vT4JfS/iVdJ7X2LbFPr0Uqh7z9oF03S/0ClO25CEI4gHS3TmlH1RpoN+7kPd7tqKXxdkBE03t57yyLNgJuGJDqQQo2yH8vPppdCErw1BGrbHqU2Wp3LZ5mdPmly5Au+G8mBQpJ+6o3wKDpyQqFzpc33HKMrzlf4k+7DrpoHSMP2jr9lDoWVmtf1raPU1xzrUEbQEu/2+G4zvHKz1Pmrvk4ruekzydL659n0Fn7LZ+f9nspL96+r1n7Rk1/3dus9q0VmKudx600b9u1fXqLSPCAdefsinXvVJFt2z3giHLezg7ta9QplS37JlIEIVzGe7dSaZoTaHedn3CBErk7C+O9Xafe2mdXGyzoKX2Moud9kJ7HsbqfjPLC9rTuNDi5XC3W4zvzwATpzu/eTzy4bfvPUnu+pGx+ueWOz1vaxjV2GbztIV1Xz6AX11x72bH947nbf6f1wR7y47607+SBCtbxUEoTCS6I5he60jZf7e5E7Ukl+W+1r1jISdf/z/elv/Gn2if5rFL3budpa7x1rIi2e0rHg8jxwnqiLfv9L1K9kL7HPlqO35T/vQhCWFRr477lsTY95nOrtxsatRfsNWmxh9LjjUYu7yQ9HulY4+3y8+TjFtadblr5jjrmr1IPTtJ6vtRQPvV26ZyhbVwWGeAZtS/2pOWn2KkZubuaerWkncrBU4d2Wp/VjQq62+VcqNHq126D2aPt1vE+qmx6l7sVCF7zmtR8WmtgsfRaslsCdUey6ku0zXXT8Wa0aPtj5LavbfdYQULSsUO6Sen5rD018xbe/St6DrTmyT69p0igAmV7nu/n8/mhYN9n3QljRZLnv+fSnTU/wJfm4WnYnXIgkBoc1ndWZHPpwse7zDz9v9MF7wLQogw9PHVSSy/l6YS6UqMU9W7dcZ1/ltL9O5/CHXWfj/94Ek1jNSCjx5Xd9OpMmFl+WhrPhcHu5SexytTqgNKekKBNL86roh5498+a36VlWvNayZvny3wekW0q5Wm1bZnznNe0No9G3eeMzsZ/p3XsE6Xf/spPZdu49P0u3J12zmNCaV+zjnuR7Viz3T3BBFp+POfOHtdcNfneycz9XCpfb8dourzS4Mjo9dDyVvrO+r6Xt7aL9JtVvvk8rHxr572W6zhJ9Jpi5nEg3U961DdrkMpznC51VGv5lfb30rHdczzxtkFnH8e168FUad081y/SdNK0+fSlff6v+QnXZdb3XjXXdqW/V/LmscTTRoy2Lz112MqDZ9qT2l2tSsdab3mM6K+w8hktw9Z9duV9vpZ3/9X25dJ1kqfO5N9J+SrlGzHRtnz6nVUHoud7T3pPvjHX9/vlSQirkHaQ9LvS75559pjHKaRGQek7KTrSmrZ2mTWscqotw5r6gl9K5ar93vpOUW890NJF0oyoc6urvZPC683y09KcWnY1oheQVudXhKce1O6f3t+9+dnRqGNXZJvuaNbTYf6Yp1E/a3/zLify++m8dT2yjVfbpp5O1vRvrrn6eWM/f+Nc99bxyrvMVYzYLj32PzGvjus17fvTBiA+H98gU49lPFoHFrT8SoEP1rG91DkuTa+xBltm6dUubk37ZrtAuqa/+S7mGVrO2bV1ZYdz5K48/VD57z37KyK/j3bDq1ii41fS+VX727s863uMVXMOl9pP0t/S9Kv3G8CPIAQAABxOvIDA704nqfNJeuxe+pv16L7nb2k51CWchDoNAMA9Rg2mezqWa+5wy/MbyXspyCCanxM6z1e9yzC9Pos8xcDzZLueeQCwpl79Nez3APA3ghAO81xQrXphAADASqyLxKonkgTvnAN2NfrpMMBqtLtiAQBjeF5R4n3dhvf3Ei0wofT6gt75eNsqr5NoFXldCoB7cE07HtdSd6P870YQwkSjH8W22qPeUI+yhIa6sTfKb0+972yhHvTDtnzPyI4aynGOm7Z7j3W9aXuNcMr2O2U9emO7wBJ5hYH1d8vNN5HXOrQ8MloavP9+v1NvHGrZP3fft60n2TEIOc7u9QaU4c3eeA0T1sO4JXoiCGGSURcbPAHhPNQVaIa+K5H6MRz79lild/HVvKsvncZ6d2g+b2tZ1IN+3ljfG7fr29gn5rhpu4/Iz4rrubJTttUp69HbTceTW0ivYEjLQ3siZ/p9Pj8pTa/ytfKbBwVod+ZZ6+sNTNCeHvBMP6NOn7x/Rl6DUPPaBE9aXsXwt5Pr3C3oe7wX+++dKHf09v18Pj8U/jnYmeFFXYGF+rEvyu43666WljtepI6l/LvS36NRD8Zgu+6Lspvjlu1+y3riF8p7DrY722AlkScptMxjFzPWRQr0Tq+5tN/Tv6V02isbrGnyfK0ehHBC3TthHUA53opyvxPlfqfv98uTEAAAwLmku1HSO19GLgcAAADAWehEX4N03ZV+V/r986kPHLfScD0IAADwG0EIAAAAn/KdMflvAAAAwG28g/Da6wgi81iJtT4AAAAA/kYQAgAAOFr6lALt7pb80Z15Wp5yAAAAgNs9A/HW788g/c/Pj5p+x4H8mjxrwRal7Yh35E/H43oPAACgL4IQAAAAPn8/9QAAAAAAajxBGHkgAk9UWAuBBwAAAOMQhAAAAPD5uwMqvTOGzikAAADc7BlM1+7if76X7v5Pv8sH4dP5WQPz6XS7vM4hDUTIvwcAALb83K/xPn1JSuNpe1jppOBCa7poemB3/8zOAAAAwGjWqxhyT+DBk947DYEKAAAAOJFn0D99DYM0rdbp/vPz8+8/K8ChlGZVT77zzwAAwJafM61zav691G6Q0njaHtFXTGltopr0wO6+n8/nh8p9jl2iwTHf6nVlh0jHFjts/5XzBx1l94v0bs80UED7Pf1bSqe9ssE7zVuBCtSDMdiu+6Ls5rhlu9+ynviF8p6D7T5vG0ivE7DuBtTSSp+989bms5Nd8+1x8rqd6ITyOmEdQDneKlrupScsRb+PtGu8+bYCLXukP8Hp6wfZ9/slCOE07Mzw2qGuSB0Tns/59N6/o+lOduM6n4Ky6yd/usFOTzugHozBdt0XZTfHLdv9lvXEL5T3HGz3uUEIJZ6O/UgQQn5TgDWfPA+rOrkOn7xuJzqhvE5YB1COt/KUe+kVTG8HIZTSlMYwWtOf4PT1g+z7/X7+MzsTAFCinaBKJy6toVK7PAAAAAAAbuLt+B+5TAmd2QAAnEcLNuy9jIc3IMIjOhZRO3YB7IQgBABLkR5HNJMn0vHz+fzVOPLcrZHe4aHdBfJYZXsAN5n1KgUAAABgV/nTDLTBBO2pBxLp2hkAAJxt1Dk/0s9+y5MKgFEIQgCwjN0iHaUgg6dxlHeopEEG0vf5Y5h4JQSwBgIPAAAAgN+s69L0tzxd7RMOPfMGAABo4R0zKKWLBk5I6bkxESchCAHAknaIdLTyGO0goUEBAAAAAAAAAEAf3hv7aoIirTQtgQiME+AkBCEAuF5tpOMbT24o5QEAAAAAgFE8gfee6b2PM+YpgAAA3Et7MkDeB6+91jifVksTfUKylt4zT+mVUrR3cAuCEAAca0ak42gr5AEAAAAAcAfpdYGfT+x6OxJMz2sJzycNxki8T5+U0rQ8SrunPAhn1DTQ7VTfvIOePVFHsSLvq5+800TSRNN68pO/mrk1b8BOCEIAsIzdIh3z/OafpTs9Iul56gEAAMB5ZneG53np3c5k0BC4gxacAJRo/R1S34knCEZKo9VNb7oWUt4iRr2e9Fa71LeWYK8o6ijwLtpLuBlBCJuTTvgMXEKyS13ZKdLRkzaPeozM780y2aV+4G+UHT4f6sEobNd9jS67lQaRV3LLPtO6njM7w0vr0cMp5fy4pV6vhu2+P+mOP+nVDBLtccXasTOfxgrqL80DZT33z9p+ntogGMp4T73q3Kr1TZv3acFenNsRJbUbetaTt54E4glSOg37Ox7/zM4AAAAAAOwkv2D++fn5Y0BYCip8vn/+SRfg2u84V2tnOACs6OlYLwUDeM+fefo84CCVDtrlafNlWnntjc72X9t6pXNX6a506ambef7zdZKmkaZ9pkvTr7Z9drfa9hwxeEodxQ7SuhOtT9I5vkd+WubXaz+mXYBb8CSEzXnvrgJ2qSuRhoA38tATNTnrzoeWMsm3VemCxlrH3vVj9h2ioyMrT49WLaF8cYuVz52z90P89vYdVStbeZ/pqXY9V7rT9ql71vFDu2M5r7vSXcrSHcmlO5FXdUu9BkZ5I2gqck7VAhEwlnSuGLGMh7efSPPUqfx8mdY16Vyo1cV8mjzdie3CmXarbzWoowCAHRCEgO5W6hQf0TiiwTWO1DlpRaV7y8G6+0JL85ZS419jdeSWlvUGbZtbndTWNtA6r6VtFKlHtVY6BszoGKd818MAyX1m7oc7GLVPrDSIjL2s1Bnu2betTmurs1v6Pu/UPulYg3Fo2+ylJrAoP168QWojvbn8U7Tun6P6JiLlKLWdS/PUrk975I1zoa2lzu1U31rzsXod5dx+p5pyl9oHnmBnrb88P/+X+kfydo3VztGWYeXNsy5SPnbC/o7HEkEIswet39yZay6wduvsXKVTfFTn3i7lsCPvtr3h4kzbNz4fef1HXVT1oJWV90IxWtan143VUL7AfG/vh7daaRAZe5vZGe7d573X3t55AThP3m/TMn2vvHiD+bVj3Mh2EW2uOSIBep50uZYy9dbZHsvCO0bWN+oobuEJBpCCndPvtQCA0liUls4zhkXgNiBbIghh5qD1GzuzlLeImuCMVQ5IdIqvZeW6kivts57gnFLUpJamNK02vRYA9VaD3LMOpelb68dqQVPei6XSuWb1aNW39m3Kd+1o5J2O8TtZbbuuth+ubGTZzRxEXt1q+8wou6yn1X6V0jzp3gi6ya14bn3sUt6nYbuv4SmDSFlIZZf+nV/X59NYnfr58qXlWNfheVvK27+AP83ePyNBdR6teR/Vh0md/G1mnRtd37zjHS1WqaOzjx3Yi2dcTPr88F7HlOqgtv9Y+SvlLZqHHbG/4/NZJAgh9fagNZW+n5Uu2qSLTinN53PP4NROSg0ErXysNA+rY8OavxawZHWE5J0aI+uCtI6lbTQiD6M7qyP7Vk09eradFOwilbmU3qovO6N8zy5f7GG1/RDvoEwgqe0Mtzq3Z1slH8CKZu6rtcuNduhL61j6O/+u1OFf2+eIdlpgSt621frXrEEMbVqJdzDECohJP2t9ofnv2nysPsWVztG72a2+aXm20t9WR6U+eYl3UFhK410X9s24WYPRLcvw9Oe/0UcjLfNBPcQOpgYhrDRo/fnYJxDPAHWeLv1bmrdnkDSdl8VqVLxhpU5xbyPw1sGp2XXFozR4Hs13qYEqpYnU41Kj5I06kOfBs87WfJ7PrfnpLZInTz3yXJjUdPDP8Oa+Tfmua4dj/I5W3K4r7Ic7WLHsHrWDyDtYebv3FFnPVTrDvay2sdXZ7U2/Y+fZW/X6rQ7MEUZsl5btfsNxCJgpun+WBmCj00TSRNPm6bRryFKflTWf1jzeKNr2iv42q771mPdOdbTm3K61H6W2qNZP6wmu8IwpYD+rjc+02G09bukbgG5aEMJKg9aePHgGqK2Bbe2kp6UrDWqubGaneKQz98bBqZP17sjs1aCW9v3oMmqnGX2MXUUkQClNR7TqHihfYD7q9i+7DSJjPSt0hvfIk/R7NJ/Uc9uO22eVa45V8tHTqeeGXQOSgJ5O3b9xjhXraG27eefxlhN4B6O1627tsxaQYi0v/12bjxasIs0jkjdvetpJOMESr2OYOWidpy2diEodJ9718ARF1ERLnnjBbdEiILU0T7rbB6dOrCujtqk3CtbbkK0JIpCikkc2mlepH5GgIo/Z+90qeVgF5YvdrHJs7Kn3fniDFQeRV3XiPiO5ZT3xC+W9rlPL5fTBkpPXDba363bNjWrRdNaNKN7vMcbt9a3GKnV0lXx8PvLAsJTmkY895IPiK40VrKZmXKz02fN7zbU7gduAbYkghDfV3lHp1XoXSqlRVMrXKQem2k5xLaptBavk47Fafj4f/Q7BtIHmbaR5oia1NFKkpLZc647IyD5t3R3pXb+8keKJrLTmH2VtzzQPo+8Q9W7LE6NVRy6H8p1fvl6r5ecks7ftKvvhbk5bn53csu1r1tPbRlytQxpsxxm8fSQnYb/FLmrPgW+S2sZaviNtYc91oTZgyb5dL7rtqG91RtdRz/zfuIkwMlbkaZdLZS+VXaSenKRnHX3DLeUyGtvwbscEIax2R+WoA5TVaPGmHWG3TvGbB6dm1xWLdzCx535sLTP6Xe3Afa0RgQSt9cNKG9nWo/IQTRst39b60OKNfZvyXT8aeeVj/M5W2q4r7Ic7GVl2keDhyHLfGniqWU50YDx1Yh2rXc9Sx9vKHdI3a6nXDCj/0nLcSa0+ANXD7XUFe9jlfB85Vq+Yf/y2Q52jvpXVlOOo9mw0GKJlOTeX+ecjj628tf0jPGMQkXGK1uuA3YPMdzhuY6xpQQirDFp7OweleVqDz9KBIf1dm48WCWetj7TM7/f7+gF6xU7xmjxJv582ODW7rkStnj/NbvnetX6AssMv1IMx2K77Gll2NYPIkaDpkXf65NcdEZ5pbtlnRq3nadvpFDXlPWI/9naKegOkajpWewTce+fh2e55H5KEfQror/Y8KN28o807nX+6POlznpeoUr+ulD+p71bKr3dabXptAKfXuu+i9lxMfVurvu1wrWBtIylNmm7Esk/Qcs54kzQuV7qu9xyDIsvMSb+N7DPoaYf9HeNNfRLCCoPW3rR5Om3AWTsoeOZTk0etkfEciNih8di5rqyaL43nImI1vepHpLHs3U7SxZXnwuoNWoOvZlul6xVZnzf37ejFkPdioqUDm7rwMdPtcIxf2crbtbVujNayTzzTS2m1DkErXb780WWnzTvfv0+08j7TU8t6Wp3hN3dIryxa3qM6BL2dmJF5RDtWR+zDkXr6/C1td22QAEB/tefBmsGY52/pnBMZCPLwHO+ka7U0P1Yaaf6R9c3ncUPb8lFT56hv69W32dcK3vlL+auZjzRNadoT9+fZ5R5RUz80K63XDDuVO8b6Z3YG8KeanU9LP6Oz+fnnTe+dpzVNZJm9edY5sl2ktDXTa1apK6d7GvC7aa0f6cWL1lktpY3mSxvYmSG9GPOu++dT3lYrngci5fuk986vdh7UBTkP3u/hs+J2bTmGvqV2n/DON/9cSuv53mvUxbLWjtPahs/n9PvSdFI6aT75MiLt7RX3mRFq1jPSGW7tL6UOYyuN9L12LpLaYOm+Lf1/Kk95v3FdWtM2ivzuSTNqHaXtV7OfpXUZwDjR/bNH+6nXIGivtkrNMTXaprLye9sATqTcqG+/l79afYtsj3Sw0rr+ka6Dnv/Tf3m7TZq2RZ7fZ3lS/rS0pxp57VS6Xq69rvXQ8piXsTV9/r+VX2+fgWf6fP8YsZ1u6RuAbeqTEFIrHmy1HS06YCI1APLftI6eXUgn8paBpYfVsaaleYt3nSONViltzfSY69Yy8B6/Vjze92btt9L3O+y7PcvshjrwOLEuYK7d9x9Puya9YF9tXUflSeukyr9PB4nT7fT5/Lltremka5P0tzzdqmWxm0h7PsJz3pACEaLzZwCkj5ZzfL5P98hL7QCI1baZkS8NdRMroT7qA4WPXttI60esOb6U+iSjRg2M987nCahvZ9S3UuBhdJpIml55yvv5e+ThdN4ABGmfk8aTomNX3jx68+cdN8qv9dPlRPoMItsmnwfX/+htiSCEVTvbSx113mmkQeXn+/y7Xe2e/5VoHcdY2+77c+/jcGnQ1RN4JaXJv9PmY02rTa8Fkb1Vtp5tMToPXpEBxNJv1qCGlj4SzEddwElaj6Ha96vvE6t4q03mHTAudWB5z+3Rzh3UkzrDPduWDuk9SNf5WhqLN6ikZRu3tv21PHiOJ9Y8AZwr0req0QZXSsvKlxdZ9qhjU2SAzZOWY+ifqG96fkppqG+Yrcf1Z6/2smfftwIMann2QYLMsYslghB2s1o00Mi7EEawBqfSNJ/PHoOPnoGAKGuAQYrkK+UxnXanurKLlY4HLXrVjx6RoFp0Z1rnT4oAtfZjbT21NNp8e4mUryeN1ViXykHaHtSFv3/X5om41bZryzF0t32idf4jyk4aRE558xppv9Wuf2unR2nba+uw2j4zSnQ9WzrD6ZCeL1LepXbbCrwDI29c59Qsv3Qs9i6P6eLTnbyfI2bU+d5qg0rLj/TbaccOq+1byl8+X63PM/8+b0971zed5rb9cUSdo769X9+i5RjZ5laaPG3Pa8zWedbyXneUps3LeMT6tJS79HfP+ijNc9QxNlJXI1rnpe3nrfm9pW8AtulBCNrJMk/zkA6G0uc0rTXPtxtu0kG85cAuDcq0znOkSEfX8/mRlu9KneveDpwobb/I8xTpFNypruzilAu/nvWjtE9Et1fpHCGlieWbVy0AACAASURBVHa4WeX4Vudrbef+2/u2Vb7ebdWSJ++xLs1TZN671gWO8WOsuF1bj6G77BO9OrB7lp33mGddwKftt6ja7T2qnFY4J83Scz3pkF5fbXlLaXcysny97UXvdq/NJ9PFpzvteP6mk46ZPc6Dnn427bvo/u89n3rLp3WZ0e9OqTctWusc9c3/3cj6Fi1HrU8/msbzmzeNdQ30Ns91p0Tb/vl8e+fTW+61fY3SNDXlKY0v9TL6eB6p47X90F639A2gbGoQQs2B3xpA9p50tAHsnrRGRZ7vHge1dIfOv5/Bs929PCc9aZtG59/SOBnFux6RPK5WV3Z3UifC5zO3ftRciFla52E15KPL6L1ukpX2bWvAwjvdSg38nerCSvXgJDts10jdWn2fqOlEKeV1RtlJbdhS54d3wPj5W7uO0KbT5qvNR7u+ytNp67LyPtND63rm27l2+po0q3VI76BXeffwxjVIqZ+i5bgcTX/D8WQnozrlsZ8T9s9d6/Gu+W61e53btdxGDMJ6y7GlvZvbdfvXsMY7pO894y+98tRz/9Wuo0rX1dZy0+td6XvrOj9NE73G067Rtb+16UrXmFafbWmcrMbux230MS0IoUeF7rVjjBoI+HzKA8m9lr3KhWBp+doB/HHC4GP0BCOlLXX6tNT9VerK7k7dfrPqx6hledYjbbD1GrzLG3H5PGq3b2nQp5RmtJYO6jc700tpdq4LK9SDE62+XXsfT/I0b+0TI4wsu17bpJReOnZof5cGja3fe3byrb7P9NJjPXfdRrvmu8Xs62wtH/m1Y/5d+rd1/S11dnrzMNItx5PdjOioxn4i+2ftMcQaSHvmpQVeluxWf2vX8yTeOtejb7ZmXpbdym1kfRt1bi8NvJfWSRvwLQ3oamMIeTvLml4aQ9KWO0Kv/cmzjGi5W2kj17wt17ue+lNbXpFrdG+fgee7t45Jux370N/0JyFYf/eqoCMGj1umOZVn4FxLPzo/pTQ9O9drOuGt77m4xy56RoJKDfD071UiQLVOWs/xpNQJbK3PDJ7yLU0bqQPptHmHuPW3Nh11ASdoPYauvk9Ig2fWvi/lDf2wXcfI97dR27jmfGFNI3WMRurIyEGkG3g7X0sdk575RDo3cTfqBCJ6921ZA4SnYp/zi9Q3b/25bfvvtr6lMiyNW3w+f9eb52/r+jRftrScfHnP39a1eOTau5XVx6Ct520i40y72j3/WNe0IIQeA9LeAWTPfGs7ULyDC6fvwFpHc01H0i6Dj/k8tLSRTnhP53s6vdSIkdICb/AOhnnrpvdi0ft96buafaZlP4uct1bYnyODnfk0PepAaZtQF3CL1mPoyvuEJ2+z94FI289KM0Kv9h8DweO80YGonXs9Sud0Kf+t63TjIBIAwMfb7wv0YA0W0z6Zzzv+YwUY1PKO/zwi9aV0jHvj+Oc9zr51HK69nh4Z9NzSR706rv8x2tQnIXhEB5Cjd4dZDYled3B5BsxL811dy+BU9DfPMqPf1W773ieg1kbSznVoJ1wAx+y6vXbN99uIBgbuc+s+oXVK5mZ1lvda3o1l+6bT9h9PfWcQCW/wBrN4+yikND2Cz0rzpSMYANaXH6vzcxDH8L5GbdNR4zKt87KCf6PL2HHsqfd+RNCzbZd6gX0tE4QQHZDWBpBr7g6LDGZH5tvy/Sl2bXjtkO8d8gh8Pvsd5+j4iyEaGLgH+wTQpnSH1vPbk1Z6nKuULv279LSCvCNyx47JG9A5GmfdwOIdJCo9HbFH8Flpvrt2jtM/gZEY2MVb0rpm3VWdn2Oe9ARe9me1h1uNLqPITTs9n0SQtyvyedRux5XrNfsesK5lghBwpt0O+jt0ru+QR2Bn7Ft4UBeAP7FP/NKzLWYNiHkGi7UntmkDy9Y8KN/3WB1kUid2Po3V+a0Nqmrp3uyso2PQh+3TrvYmEOoosJ4dg3JwNitYjPNHX9pTqq272qVrnGjgbd4OL/2tTacFGGrXctE2urZ9vO0dbRptPanfAGoQhAAkIifTWSdeTvgAAADz9LwTR7trSrtLVlpm6U54beA6T8vA21rSstDuwovOR/JWuTOIhFFO7hj3PgFFC04CdlF6ikmajrqNVq1PgdKeMIX+rKDC0vk/GnggpdOuuzz5i35XUxdbjofWtN71XBEBpcB6CEIAAAAAgIkinWItj5pM74ZPv8M8tR3hrZ2O3jurIstiEAlve2MgaNQrS0rztYLTrMd/P/NjP8MuqKt4k/eR99TLtUVec7Cr3fM/A9e1cdZTRVLeJ8BIabR6vNITZWYENd+0jxOEAAAArvP9n9LY/W/FnRDJvH7++1P8G8BZoo/29KbtTbpzdkY+YL+ntWVePUUCD1avSzM717R89EiHP5XKt2W+I5SCJ6S7ED1pqTdYVeSx4doTm9LvpPnd1KEPW2t9s37Pj8daHaQ+juPZrrtue9qBNoKe+9KeGCKdf7UArdJrRLSy8MzvLaOuI0rLvMU/szMAAADwticY4Oe/P3/804ITvPPy/A/gLE9npPduHE/a0vJqn4LwTG/9jjGeu5W9TyAodW5r88qn1+ajdRDl6aTfeqyL9L+1/BbSYG7aUSYN4Kb7qtY5p/0ukZ5C4s0v1pPuAz3TlubTev7AXLeXXX5cteqz9Hv+XWR+uE+P+lb63VoG9RG1qDu6XtfTkFnHyNJ0Pa/fZgQEYCyehAAAAPD/nkAEAgaAs/TqpPA8yaDHnX7aoGcpX6VppacgcLfNO7zbVxowL332/N46+F1TP0p5rJ1vi9bOtZr8cifWPrxl5S1PHvsNAAAQw5Nzxtu5DyDPu/WkBqkORfp08jTaUyM8+bGeLlHK/47llCIIAQAAQPE8GSENSuD1CvfaveGPdr3vYvYOOEem06atHXxtwT6zrhs63lbotMk7P628aGmk70sdYNLdQ9Hgph1I62p1Qqdp0v/T+UlpIoFg2vys+XrWI0+jdaRrnwEAAHbQcj0tfUdb6E9SW3nEMh49t7/Uzn3ayGl7WQsAkK4JpGsvKU3pGsPKz7Md8jTp957874ogBAAAAEH6RITnc/7dI/2NJyn4lAZLHtbvVoRz/nspL9ZAQW1jf4UBMMvuFzIA4lY/LvWyUueapwNJy2+k80wLMpAGu08q/5oneIwOKKtJ6/ne81SFmjzhHaftewAAYG+l/riW+Y7g7R8cJb3uiuSn9tpj1HXs2whCAAAAUKSBBul3P//9IdCgkWewxHosWZ7WG9Wcqw2A8Bh1QdfLTR3hdPwDv9y4H8zuXItuc+uOd++02jI5FgI4hXSd9rCu0zxPukuDy/Pvrb8BAICs5ukI+TSRQHPv0+i8Sv2UOwVzvI0ghElGdkiP7uw+pfLvgrpSZ/S6jZx/zYl4hBXW8WTs23vIO5PypyC0djZRD+x5ee74Y0AFb6GexbF/4jaRpyN40nl+L7EC+XotA8AeTrv2yJ9a93w255MFD+RPsdMCEjx/93ZCeZ2wDqAcb0W5w8N7zV/zpNKWcuzdF6E9fe4Nu/erEIQw0Y4VZ+W7+U5GXalzw3a7YR1PRvmtR+tEyl+1kHdefT71nVC31YOVHgUuvWO5lPb5/JCe6CCtoxQtrT0JQppvZHlWZLa1HO1pEnkeAeA2vTvXao6n3qf7eAP0OKajJ+rTPnYsK7FNrFxzRa7FpGs36TpvphPK64R1AOV4K8r9PFJfk9RXpPUNWcd4bVqJZ36lvHteY5dOW+qHs/rq0nTa6xhK+ZHSePK/436YIggBAABc5+lYkgIJ0s/W4zq9HVzpsm5/TOfoR5Xl8y3dhRqNxM4jn6VXQZSCFbQBIi2qWrposZaXzkO6cJGWo+VNyyMArG6VzjWrE8ub31Jnl3Ze1c4bAHC61tcm3H7NBgA4W2mgPzpNJE1N2sh0Uh9a+rf4ZKXsO0+aaH48aWvS74AgBADAVXq8O7LUicG7ItfnLQftdQyR+VLmslGPMPM00qMDMd47T6Xpau4EKg0WSQNLpXz3vmAEdsQjRe+yQudaJH0kT6XvZtWX0fvByPmzjwHnGPnahHReBJkDAADYCEIAAFyn9d2R3kc0vvWuSAA27x2jKe/drW8NWmjLe+PpEjle0YCd7VhneaQoWr19vtoN+1g7nrSBlXEtDuBhPQ2zZT4t8wLQn/eJdBiPIIRFlHYI6/ead4OULhBv2kF7X4xYjRlpWT3ukJYe92zdPfmky6dNv39+0+pbnjaUX2XwVts2nrvTn3Sl8vTsS9JvaRrvb6X3B5WWVcNzLKl5PHlpAM+aZrVjSI93R6bT5HUuvSsiqrUOln731EnP97vwHmtq5pffAZN/b/1dXM5i9cC7zBm8eSo9Wm21ddNeh7CKFfMEAKnebZhV27Ulu+YbwHs8T9SqnY91rVH6u1XLjQA7By14XicUuU58o0+g9ZrHqntv17ubRF6DqKVp6aOs6buS+u9qWf2BJ2sZw/LONxU5jwA56sUaCEJYhPeRxN5H/bZYtcN7hmjjwWrMSA2bHo0Vq+ElSeuLNa00n17vhtYaalq6NI21vUqNRyv/nnWztq31Dtb072h5RZTWobQs7XdtPqVl7XgcmfkahdY6WPo9UidXHvyM8B5rPKz5lB73GekAW60eeJfpJbVZpDv5teV7OtV61l1pnulnadtp65h+/vn5US+are3jWZ60LOmzNz0X9gB2FG3LlNL2vuZ+C8dtACW9+ilK1xT576W/31A7iLjqkw61a8d8G2usa42VzydW3Vux3p3A2wdobduWPsqavEhW24d30DKG5Zmv5xjG/gvs5Z/ZGcCfSp3zPUidylKaG7TcseyRNmZGNGykutFSV/ILjTeFgy+EC77ihWKhY7GkdfpIuhqledf+rgU/aXZuAKaDxtL/2jTPMaSlI6K1DpZ+j5Tv48RzQa87YUZdrK5YD3p7OoPSf9JvpWmsNDV5KuU1/dszP+uflefey9PmWZMeAAAA59up3Zdei+esoPT8VYvPPyvtyrR+GO+A4SyePmqsx3OM8AR41iyjqd9bGQN49v/8s/QbfnljDEtbDoC98CSEjWl3Iz/fSb97POl3HkjsIR9UzC9QpHfKrxINrdUJKd0K5axd6GkXf6UB4eb8vLRNVtj2PVh3zu6+fivsz2/KI4rz73aXH7s/H/ki1BucdmrdsJ6WgD+9vX+ctD8CK7KethKdjzfIj316Pu2pN5+PXj5aGVpPuKGs/94+njsk8+2YTp+mlebDeROI046F0j64wvksek0mpa95ZeMJ14Irn588T4xbMd/4ZeW+wbyPP/1O6u/Pfys9JRN/s8awHivVEQB98SSEBaUn6dLFtNbo137XllPz+0m0QSjp/7TRYb0PfIXoyEg9mFHW0nbKG3kPzx3pXfJ0SZ3vRdpennq3spFPR1lZ7bliB9KxRrqwTL+PHnN6PRFjtjci2a3lSb976l+eTjs29arLz7y8d4BI/yLLkaaZde4GTpW2X0Yf93jCyFq0AEytDZSXYX7tLg2On9CeaqVtN422HfP9xvu4ZmC21Y/5UttSOi6m3+f/p/PxPq671P/ZYufrstFWOz9p/dvaDVXaXdieuje63uGX1epYSup3fr63prHmdaPaMSztnNJrmQDWwpMQDqBFJFtWO/nPFB1s9LxiQXpKwgzeht6sO57zO5Kl30cNBmvr2mtbzG5kjyrLfL7S9rqxAdj7KShvDPzm8z/xyQcP61ijldns4/fnM78epH+PWn7pd+/yPXdi9Twu11wkS4MmpTulS3cK0J7zO+24hvFan4JQusObOrmuluOrFohwO63NUbtt8usRaT6cJ4EY7W7z9LecdT1hpenBuvs4f5R65LqudM0o3YRk/b2yVY6RpRsi8v+t9Pl8aW+NV+pfBVY51gCYgychXCa/g+DmC/P07lctAnJX1t04K+p5YeYpw7cuRGqjOlu9FYCwu5Z3R5beB5f/Hnl/3IyB51uUjjXR88DIc8Yq9SC/m+StNsMN9dRqg3k6dIEd7FRvS/ukdDyseSLJ7ddgKyiVXe01VFq2eWDcDtdkM0h3T2vp2GeAd5SOVavsj947lmtf16D1FZaeoPfWUzx7mH1+qu2jnp1v/LbbdXupD6elj+ekcYXe8n02bS/vVH8A1OFJCIsq3T1T0uMgzokg7u07Z6V6Eim3nctYGyQubf90nd9Y/9LjqEYur+cy3t5ub+jx7kjt9zytd1mjt3PN/E8p71T0WO093vR6IsYq9WDknSTpnSyl30pPC8jT5N9p87Gm1ab33Gk5cn/xbIvReQBOJh17pGNm/p01L+sYe+I5dnUjt3k6mGKd3/A3T9vE2zYAVrXbMeDNmzdalmVdq900IKhtR8+2XbluWvWjqd7QDmu2az+h9bSS9LiRP1EzPc5oT1uRpj9dZF/yPDFOm6Z2mQDmIwhhEfmd66XfpY6NdFqtAy1Pl393Swe21YAoXbzk00jTP7S7qKXGSZ7eyyq3/DfpszatVF961RHrvenShaK2zaPbT7uTVxtUSn9P113rjJb+fnM/stZPy3/p91L9efSuI7PNeBS/Vn7Pd7VlmM+zVP9PKcPPRz4ufz4f9Zie/lY6NtU80tMbKJX+n//2Zj0YJdoR5ul0yuus53hmDSqm32v7hHR+HL3d8jxo64O/0UkBr2hnqnXthnm082kpmEs67kvnj9I1lHVdjr9pgRtSus+HYzrQk3W81K4rtLazNp/891n7rzQ4GHkn/OqkY6nVzyedn0rz6MXTRy0p9XdraTlv9BXpt/h8/H2s3t/T7yN9WJ79u3RTUeQGpROV9imrfKy+45q2O4A9fD+fzw878/tGNn52nTdku27z2fmevfxakXzfsI5vezNieeXtYNk13xFvBqHsuj1r8611METTlNKVAgu0DipruZ7lede71/faeuJvbKM5Vtvute0sqbPbu+9ay/TmZ7XtCGhqz2vaObWmDeBZbm066NiGZStso555eHN91H1cuGHFunEokjZXeiqeNM9WK9SZGpHrpFXtmu9Rdt0eobb/hJuRVjeq3L3tuF7zBzDP9/vlSQgAADy44AAXnuPlAQCRAYJHjwvK1nlog/81+ey9bgDiagcxewVlASfzBPtZ2F/WR/ncZdd9MvJ6Bi3IAMB5Ik+vBADEEIRwGB4zBQC4UelVCd7fpc4mifYIT+m1Da2v3TlJ5A7h0rS9ePIQeeJAzYBKPk3L0w1oAwL1pIAg6XGhpUcBa98RcISbWftA/pv02Xqs8/O/53sA9fJz3248738HcB/2/3dxXQTchSCEifI7AXebP95DWda5YbvdsI4no/z6yQf7rXTR763HbUppSn/nqAd/dmh6L0il1yrkgxZaGu97CfN5ptOn05Tukpbm4wlmsKbRBje5gAfqeF+Z8PwtBQ+V5sn+idtZ+0Dt/mG1EwD8rce1x4rXL5FXIYx4dULv+T1W3NZRJ6wDKMdbvVHu1C3gbAQhTDLzbj7shbpSZ+S6rbLtbljHk7FvjyF1/qSdTCOXUzWfy+tBKQDAO31NGs+AYf5dzTZtKYfIYM0O5Q0AAM60S9vzdidde5Qen57/Lj31wHqKXX7t+Ezz5mPbTyivE9YBlOOtKHcAPRCEAAAAriQ9elPrbMJYu1yEtrzPGsCeeFwoAADrka7T0u9Kv38+fwcSeAILrN+5dgQAAPgTQQgAAOAo6VMKrDtj0rtZ8rRv3NmC33Yb1OPVB8C+Wh/3yeNCARv7CAAAAADg8yEIAQAAXKrn6xlwF4IPgD3xSFFgLF4XB2An0usYAAAA0A9BCAAA4Ep5J5P0nlAAAAAAwJm47gMAABjnn9kZAAAA6M16FUPuCTx40nunocMKAAAAgAdP8gAAAMBtvp/P54eG8Dl4RCG8qCv1bth2N6zjqW4tO+kxmmmggPZ7+reUTntlg3eaWY/4vLUejMZ2BWJu2WduWU9gJvaztVE+d6P893JCeZ2wDqAcb0W5A/f4fr8EIZyGgzi8qCv1bth2N6zjqSi7evnTDXZ+2gH1AADewzEXGI/9bG2Uz90o/72cUF4nrAMox1tR7sA9vt8vr2MAAAAAAAAAgFG+X/kJawAAAMCp/jM7AwAAACuY9eoEAONxtwUAAAAAAADwHoIQAAAA/h+BB7AwkA3EsM8AAAAAAADcidcxAAAAAAAAAKhCwBkAAACAHEEIAAAAAAAAAAAAAACgC4IQAAAAAAAAAAAAAABAFwQhAAAAAAAAAKjy/X5nZwEAAADAYv4zOwMAAAAAgP1Jg1Dpd7wzHADOwPEeAPCm5xzz8/NjBr5Zv6fnJimN99z1/X67n+dGzBMAVvD9fD4/HOD2VYo2p2zxoK7Uu2Hb3bCOp6Ls8PlQD95Cx8C+KLt3WNv5pDLgmAuMx362tluO9z2dtF3YP/dyQnmdsA5oL8fnOJoeTz2f8+m9f1vrQJ3zY/8F7vX9fnkdAwAAAACgXenOJADAGbTj/UkD7QCANWnnmdL5h2sVAHjfFq9jWOlxO6vxrjNAXanHtpuP8wBg4zgFYGWnDUpxzAXGYz8DgD44nmJnKz15IH0Sg5Xm8/md37w/U3tqQ5pGSp+mS+cPAKvbIgghP7h7DtbW43a0gzgHbwC3Wv2ilPOAbvWyAwDcRTsP428rBVnWPH62dznXdDL36pimzgJxHO9jTtpOXIPibdS5M0TLUerz6807sO9tK+ft5Ged8wCG9BwqfZ+/emLnPkz2X+Bu272OgcftAMDdOA8AAKLo3Jhnpw6yt+Xb5emEzD+naZ/v8w5LLY2n7eNtH0n5bdV6R1evukUdBdpxvAcAjDLq/JK2mzXe81saQCD9Jn225gUAJ1g6CEE7aONP0kmJExUk1JV6N2y7FdeR84DPimWH91EPxmN7Anj0PuYSZAn8jbYNsC72z72cUF4nrAP2KMenLzJtY+ffpX+n35UCGt7I64p2KHcAYyz7OoaVHreDP+322NAWPBIUmIfzAAAAe8ofKYo/rbRtat5tm3/nedetNJ+8w1bKV5ouX16eJ2sZVt54Dy9Qj+O9H308ADBX5IkG1t8rHc9XyQcAaJZ+EsJj5uN2dhF9pE+vZT1/r/zY0KjTHwn6Zl05zQ3bbtV15DxQtmrZ4V3UA0C2+p0h2FPNMVd692tv6R1RrY+W1fIrrXsa0JAHN2jvvM3nlc9HSleaTprWyltpXfJ58/SJd9G2AdbF/rmXE8rrhHWAvxzTtlvaJntI3+Xfa+1ibdoWaX7T5Wv5ltJo6fNtsWP9Z/8F7rTskxBm4e6GGG0blbaddGcJAKyA8wAADW0XwI+B2rJR28hznKo5npXyW+pY9K6rNzAikr9opyfHesCP4z0AYJRSkEJ0mkiannmSfo/mk/YpgB1dE4RQ+7idnYy+8FvpEXulx4bySFAbnQT12Hb7uuE88BbpGCXxDgZIabRy8MzPstK5LNdrgJvjFIDU7OPBzOW/cazf5ZgrXTdod43l6Xpp7eyNPNnhrTIhePUdu+xns83eRqcf74ETcDwFAABvWjYIQWoUSZ0K3kfpaGlOuVCRHunTc93e6NDxduB4ys161Gb6XR4AoHVu5dPk6UrTScuw8iZ9n+dBqvveu57yz6fsB6PdsO1WWkfOAzFvlp0WfGUFU1nHx8gxzTO/SN5X0qO8VtqHAczDwOgvo7fDCsfc2iDL2vNoDye1v05Zj5WtsJ+tjOP9L2yHOd7eP1cJhq9dR+kmpTfr6wnH0xPWAbFy9Ox70f3TE9jqndcIs5c/CvsvcKdlgxA+nzUft7Mi6aCdDlr3NmoAp0cjwZqnNJ13PUrLLA2W1eQtmgePt+vKSW7YdiuuI+cBn5llV1sOnjsao/k4aX+sseI+DOB97PO/1QTsetUec3cLstTyq33WAhPzIOt8funv2ny0oEVpHpG8edMzyPk+2jY2tsNvI4/3kM3YP1cMhu+R/zeccDw9YR0QK0fP/undh/PlW7/XjgNE02hWvnmmFvsvcK+lgxBQpnXkPCer3Q/k2sWFliZN59Hj4qHUsNHyPYp2QXN6XRnphm13wzqe6s2y2zlS2Rr4yL8vnXu8aUsdYVZnmZQ+uh7pPNiHgfPtfIx+gzUIHtV6zF0xyLI2v6X02mfP7zXr7AmCrJ0/+9a7aNvoON7beh7vIVth/6w9X/YIJtjNCuXV6oR1QLwcR7d/pfxRj/pj/wXudnQQwsoXHT0PrlbDe9WoOe/6lzqVem3Hk052tZ2aq9aVVdyw7VZbR22ZO+2rbx1b3ii7N4KqRt0VYt3xmAcESGm1yPpS2udzfmElBRlI3+fL0QIYStvspOMUANtO58gZeh4POea+76RrNviwn+nYF2zUkfHe3D9X7t/VlK5tpW1kBajn8/EEw0vzlr7fZV85YR0wthy9NwtKy5H6a7R55MvSbkSx+oCsG2Kk8Q8trbRcbR2tY8po7L/AvY4OQlj5ILZTw/nzkbeld6Am/T+dn5Sm13axBoPSz9bJPf1dm48UQa01NNLfSnnzpp/VcADeoN2hsFMH9C75jBp1fn0rYEM7zqbfPYEBJXlaa9v0iOhftV0DYK6dzo2zae2LWTydpZ9P+bwhdX56OjDfVHvtEs13zXpa07QGxmplLHUUr1Ivsa6Vjl+rW+14jzo7BsNrQewpLdhc+j2fjzcYHrhJ6fjg2S88+5F1g0h+k0neT2TdYGKNDVhppeWmec3nwbkRwNuODkJAX9bJyYpma5lv7bRS47302fN7zfqUpmkZlKLBgBvRYL5LTYdQZBrtmO0ZDNCizUd2klHvAeQ4J8at0pbo0Vn68AQozwzSb9nekaDAJ310PUtBhCMCY/PgAwINUbLCcWs3qxzv0cfOwfCl5VsBCRIpcJ7zCE5W2jdKgbgjxyi8+563req5eaY0rbYunBMBvO2f2RnQPNFhz+f0ey2d9zvrc/qdNo88P9rf1h3t1vKt9ZBoaWh8jrfbiZu6Uu+GbXfCOkaOwdox5BFRQQAAIABJREFUf9axvuacIy3X8/0KIheBeedKaX7eafLp0/+9HT/etL2dUg8AYFejj7m7XWd4nHY+8gyGpYNKiKNtA6zr9P1Tu05vTdtDesdzukzrOviE8jphHVBXjj3axVLfX810kmgf1LM+kWDjaB9XPr3Wh/TWsYv9F7jXskEI0mNm8gv49IBtfZfOT/uczjs9sEvzfUjL8uS7tHxrPaztlBoxMBI9MUUa6tY0bzbktWVrg4NpGddemNRMX+PNunKaG7bdKesYOQZL/8881tecc/J5p3qXnXS8k47fWj7SafMLyMhFoGd+3rznZZcuI/0un96bNv1d215SGi29lt9nudI23G0fBjCO1abt2dYuza92WbOuByQ9jrnWuSs/5pfmo5WrlaY0bek8JZ1Xrfx6rm0950xt/aR00nwiecZctG1ipP3yNLuv10l1duf9s3Tt+IgGw7cMED7L8+attJ3zctm5vB4nrAPqyjHdL2rPA+k+mvcFRqYtGX2e8vaZeQNgexy7PNh/gbst/zoGLXjg+ds6oHoPuNK8JWnDsjR/K9/e5UfyLl1o9g5AkAbDrPQeVrCIluYt1jrn5Ru5iMnT1kxf6426cqobtt1J6xg5Bmv731vH+lK+pMF6ab5vlF1poD86TSRNTVrPdNpgvmf62nVuqTfeYItIfoAbnLofeNuQn498Pou0Q70812i1811JyzHXs83zDtdIp2xaBloaaf7a9Y92zZZfH3nWy0qXbtN0mek0Ur61eebT5OlG1H/Nm8s6CW2b36z6I+27nul652O0G8t9ZW9eg0oDV/m5TdsPrPxp00o889PyLOVVWhfvfNJ5SP0WpXNsKf+rOmEdECtHbb/L24jSfDwD3GkazxhFPm0+ndUW1aaR0mnfa/2UUls/nT6dZuY5nP0XuNPyQQgWrUNlBOkENnr5NYMyo04mnBD60TrP3lz+jOWe4Ibttds6Ri4QUpHG95vnmod20VQagH6m2a0c0Q/1YCy2KU7A8aGfmmNuJPg4mpdSO0Xq8IzO3zsI2iKdj9UhHZmP5K194a3246lo28SxnfCWt/ZPz3VwZJpImpq0WnpPoF7LfGrmv5sT1gH+Y4cnQMcbxCPNNxp4oKUr7acj9u2aZc62Yp4AjLd1EMKbtEi1N5e9Cy16L0/z+dhRvFYUoTatNr2UF29DwxM5GVWKkozmEbhJHsn7xnLeVjrn7HZeAACswzOYnKdN/07TlNqqpfZ96e6+fBnS59rz4cy7gay7lLzT9ch36zy0bejNZ0swaS1PudfkS9tPpG1DGw69lfZF6U5K7e5K7XgrzS/9zpqHtE+UzjU9zwMzj/epFfIAfD5n1MUT1gH1POXfK80pVlrXlfICYLxlgxC0i5v8c+TRNVL6UhprkNwzP+mzN/2Iwe/Roid47cLS2mbSdsrLySrLfADTG3XZ+wRZCo6I5BE4UXo8SHk6jUvnjmc++b4lHXvfOtbn62blg+MBAMTQlvqTNWAltaultFY7XPustfe1ZVmDTlbeVtYyKD1qPSPXcN4BP8+yWtdnVNlHAg96rQvQyrqOyf/Wjrfpcdr6Tesj0eYhBQ1Y/R6nnwcAAD5Sv/nnEw8Stc4tp7tpXQGsadkgBKmTq/TZ+s7zW808Ix0w0WWvenLQLvBqLvy0gXgrTSm9NK2Wr5kXq9714IIat6qp995zR3S5bx/ra885AMbinIxbaYNDpWl6LHfk/FeSdhBaQYop6VoqEqRfCryUgivT6dNpSoEHpXVJ05WCWbTO1Pz3SCCqFhyT/5aqWRctn/k6ADW04AAt3ZO2lKY1P575aXm+6TwAAPiT1s70tD2tc51nPOIUnCsBzLZsEALWFOlgkv4e3Rnpnd7qXCotw5vOSmvdPWDlEUA/7GMAgJvd1Pm2slIAgHf6mjTeAb/WQPnadam9EcGaT00ee61zTb6A0WbWQ/o9AAA1rPOH1c8OAHgfQQhw8wyca+lH56eUpvWxoTXpvI0hLryBd/EoMgAAfol0yM1os97URt51XXfM9455Biw96rT2aoXZVskHAGBvvW44BADEEIQAF+0RlDWDebs8NjSfh5Y28nhOz2M50+kjjwkF4MO+AwC4kacdGb0bX0tfap9L7X1pWmm6dH28jx7fwW753zGoc8c8A17WsVt7VYl0vE3nUXr1ifdYb32W+j1uPQ8AAMbwnCPzdACAPghCgIu3o9IzTek3zzKj39VejLY+utOTtnV6AAAAoMTbto624Vva7KPyhPF23O475hm/UX467zEy2h9Rexy30tQ+gZLzAACgVu+nJAMA/AhCQJNdo813yPcOeZSkdyxYEaTeABYpzSmP0JLKeNYdWrPLDQAAAMB8s68LItdznqcR9lZzvcZTOHS79nsAmIvjBh479QMDwI0IQkCT3U7uO1z875BHi/VIxvzxVlokaunxjFpHxVvvsew1X+2ukRmP/5pZbgAAYKxS+3LWObpHu5f2BdDXLtdzpeX2JK1PxMhrvN7H916vgPTky/q9Rx7wHsoJn8/cILYeA9Gj+mN37+ddUX5eTnmfelCaL8ZhGwN3IQjhMBzEbTu8+uCkMow8njf/vabhd9K2m+ntcgPQH/shgJSnM/gtrYN5uRWOdyvkARhh1es5bd43Xo/0Pr73Cgrrka+bylGz+6Au7jIziK3H8X9UwNism41OkAbGpbztEG2aPOCOQBHONyPd1jYFcgQhAJc6PbK3dIKX8qtdLEl/axdR+d95Os80Uj6l33pYrdzQjrIEAABA1GrXBb07bD3XaHm69O/SYFl+3XZ6hzresfugLu7FzS3ooTWoxPsb9Y3zzUinrhfgRRACgGZa50vvZTxKJ+9SHqROJ2kdpHSlwII0jRRRm6eR5iHlU/q71WrlBgAAxisFQmrn7tIAm3a3S6mNlc7fGgi08lDKOwDbatcFI+9Eta7RPNd/aR6l6zur8300ju9ra803g7ro5fSbkjw8xxTrWOUZlC1Nn5+PtLTa8oBRON8A6IkghMNwoMdsWidFj/lG05YiLD3LKq2LNa90Pt78j9p+s5bL8QiYg/YA8Cf2h1+sAbb89/Rvzx0wUrrSIJ22HG/AqCeo8w0cc3GSFa4LStdzvfIhzdu77p5AircDEDi+n2O3gUat7mhlVwp2KQXSMIC7jtWC2Lzzk46HWhpPoFrpWJfmX0qfL7cU5DUryG23eX8+7O8lux0XPeebPF3+3aP1HBI596XL8gYtAacgCAG41Amdpd4LEanB771IinQuvdUh0vsC7G275391J+zbwKrYt7C7ljqcdrZav9cszzsQ6M0D+yqwh9rruZ7zzrUcP7SB+B758iy7Fsf3tew4qCsNrKbfS4EqpQHbyIBvul4rDuDeIh/Q6znfGUoDlvlvGmk6zzpJx72ZgVg77jO3BK7VOvV84w0iaj2HRM59Wt5LwRTACQhCALAc7wm3peMjuvyVGgGr5CPXu9wAAMAatLs/PANurcss5cH7O4D3jL6e0449+QBni7eObbNxfH9PzfbcbVA3nW/khg5pHrUDvvn8VxnAXclK/Vu1IgObvYLS3rwJyTo2AyOcdr5pXZf8HOI9J9W2fzk/4WQEIQBoJp2IS1GD+ff5/KQ0kQuLfD5WfqWIxTyddvEhzStPI33Wlm1937vhtkq5AQAwGuejNlq7581ll/IQzSN1AvhtleuCyJ2iUp6t9KW7obVrwnT69HdtPtqddXm6VZx4fNemh+2tQV1vebQM+DKAu6/eQWw99v8ZxxDvcRHY0YwgIquNp00rPdkgz1Mv7M84GUEIALoodRBFp4mk6ZW29jtv48VK27KNWqxQbgCwCzp7sJpIZ74W3JgPjmkdPdYdqp4BN2uwzzsQmH+XD4DufpcsMNMK1wXRfbe1M7r02fP7W9dG1vGe4zssKw7qjp4/A7jvWS2IzROcFj1m5kFm+TKldda2S54+cmyODKICM6x4vskDHiPT1AY/tuD8hBN9P5/PDxX7HByo4EVdAc7Evo3Ph3owCtt1XyeX3QrrtkIeonrmecf1BzDGyOPBzLtxd7bKOkQHQHLSHZjSgKU2nTWtNw/adPl887tHpXzk87GCU6x8WIPJ2vxWqA8zrbJPYB/WPvv56PtUqa5Zv3uOddrxSAqS+/f3/2WBKv+t3xd6zmuWU883pXNKyzlEy6u0/Gh6js04zff75UkIAPqoaVxE03kvVN8QaSBZ03qiMUetY8s6tCxzhTLkohsAgD44pwJn8A4mlNJIaaVpTutsPW19Ph+O7zNZ2137refdp61p07+989HuWO85HfX5HByf5pKebGEFKWjziM6/tNziMv/3/SNQIA8iiOg5r5lOPd9I9VGqOz3PIdFzX825EtjRP7MzAGB/6Ym7FO1nneRzVsPC+u4Nz3LT9fZEOka2Vb6s3mrXoccyS9+NRuMOAHCK0eduzff73bYDeNd8A6N4r1HS64cS6VojEsSwG+81busy3jje73x8z52yHquL1EvKBNhfj0HoUYPfET2fXLDjUxBmmXHtCmAeghAANPM2Am+42LQ6hqT1X3F7zBrMAAAAdWacu98YcBvhhvYogHO9cbzf9fie43i/lpOCWwC8x3vc8KT7+e+P+MSC7/++/36ffpZ+K80La3raT5yLgPcRhACgK+1Enj46y/O0gDxN/p02H2tabfr0d+37kaRHRK0aBJBvH+k7bVtHyzBajlr+pM9a3rV1BQBgB5y3bHQ4AbZZHbORaz+tjX+bm9fdg+P9ek4JbgHwHu+5LnLMf4IH8oCCz+f3KxbSAIP8NykQgWCEPaRP5wLwHoIQAHQTeRVB6WkB1uM6tTTS99qjRaUnEuSPF408brSWFPjwxmsRaj3bIg0qSfOrbbO8kecpQ60crXlI+Us/53mT0lv5AwBgVZy3bAxIAWUjjiOlu8487XBPG/8mHO9tHO8B4D0jj7nW+S7vlwzNNws0SL+3ponMCwDwy39mZwB9caGFmfLOIe33yPxKHSvSIHZ0/lq+3ui8kAbvd+hMsvKbrpNnG3rXOQ9EsKaTAg1KeZCWB+yK9gBwL+38eNtxQWqfjHLbtgUi0mtE6/f0715t/NNxvP/lzeM9AOC3WUFf+XKlJypxLgCANRCEAFxqlcaY9rSDWq3z0AbOa/JZO02po+5NpXV4K7/5MvJyGrHsVfaRqF3zDQDoh+A6zodAD5HrmV7XdatdD62O4z3H+xVQBsB98vP1W8eB0nLNm83+/5UK6rwLv9emBYCbEYQAYKpRjVRPAzh6t350udpdPatfoFvr4NV7XWe+HmGHMgMAoIRzGYCommsga160q9/BNl4T5YJVnFAXT1iHnaWvUJJ+k16zFPk9lwcntvQLpq9NyIMI0tcqPL89f6dBB+l32rygY/8F7vL9fD4/7Pjn4KIeM2iPP5Te4Zmn8cwvZz12Ml+mttz8jnppmpo8eva/0uMirfXvuX/XrIO1LaXvrXIolaG2jNLFiTSv6Ks9tHoB7IL2wBhsVwASjg3Ynfdx9pHrh0j7PdJup80OAMC7dm3rRvLNkw0AoL/v98uTEIBb9WxAavPRBpRr5+ddZvS7mu3Qsu16PXWhVa/19pZF6e8ey7B+j9arHS+wPp99Lw6BHbBvAQBO1XINFknr+b53Gx/AWFyDAgAAQPLP7AwAONeuF6K75hsAAAAATvT2K9mA3qjDWMUJdfGEdcA6pNcrYBz2X+AuPAkBwDC7DeTzKE8AAM5EgCEAAAAA1Dl54JjXMADAOAQhAMD/Y3ACAGBhIBsAcCLObQAAQDOqncD1NQCcj9cxAAAAAAAAAAAAAACALghCAAAAAAAAAAAAAAAAXRCEAAAAAAAAAAAAAAAAuiAIAQAAAAAAAAAAAAAAdEEQAgAAAAAAAAAAAAAA6IIgBAAAAAAAAAAAAAAA0AVBCIf5+fmZnQUAADAZ7QEAeA/HXAAAAAAAgD8RhABcis5S4Ezs2wAAADgNbVxgXeyfAAAAkBCEAAAAAAAAAACDMFCPVZxQF09YB+BW7L/AXQhCOMz3+52dBQAAMBntAeBPdHRgJI65AAAAAAAAfyIIAbgUnaXAmdi3gXEYyAYAYA7auMC62D8BAAAgIQgBAAAAAAAAAAZhoB6rOKEunrAOwK3Yf4G7/Gd2BjDfc+D/+fkxTwLW7+mdgVIa752D3++3+i7DdD1GTqPNh7sjAQAA1kRbDQAAAAAAAHgPT0LAXx2yPz8//36Xfk7TPt8//9LAAymNJ8KtJgpOWm5Er85oOrUBADgfEfsAAAAAAAAAUEYQAv6gDaaXBtm9gQYAAAAAAAAAAAAAgHMRhHCx7/e7TOCA5xG5eX6fz9I65OnSafO/S8uQlmOl0fJlLRcAAAAAAAAAAAAATkAQwqWeQf+RTzBIB92tAANvAEKe3/S1D1JaLV1pOmnadJ7a/LX0+bx5agQAAAAAAAAA4BbpWIHnZkEAwP7+MzsDmG/UoHgpsODz8QUgpGl7LFdbprUdpECDljzMUHpixIp5BgAAAAAAAAAAALAXghDwKmnQW3ptQUp7ckHEE2DgfSLDW9GXBAEAAAAAAAAAAAAAOAlBCOjC+0SDPI32SoQey9rBm+vhfdIDAAAAAAAAAAC90DcNAPchCOEw3hO2dNKXngSQD/in32vL1aZtkeZXC1yQlpt+lp6GkE+Trlf+WZpnJD1PPQAAvIXzDAC8h2MuAAAAAADAn76fz+eHThPc4qSnKNQg2hQAgHq3tyN2RtkBAICZaItgFSfUxRPW4WbWzY04H/svcI/v9/v5Z3YmgLdwgpMbdbdvEwAAAAAAgJHoe8EqTqiLJ6wDcCv2X+AuBCEcRrvTXUv7/IukjSyjRc2ypGme755XIkTmG9k21jRvbjcAADjnAH+iowMjccwFAAAAfNJrM67TAOBsBCFc6hmUf/5ZHWd52lL61nw9ahoh2p3+T54j6+Bdx3yZqz9tgIYecDYGQoBxOG8CADAHbVxgXeyfAAAAkBCEcClvJ7r2CoORgQijMHAAAAAAAACAt+3Wh4ZznVAXT1gH4Fbsv8Bd/jM7A5hPCzRomd/n8/nj6QPSctJ06d9SfvL5PPJgiF7rkb6+wUqTL1NbJ2l9tGm16aW81K7/jkEkAAAAtXq3dwEAAAAAdbg2A4A78CSEy40YiM6DDr7f71+D+umrEfIBeS0AQUunTVfL00kt5T/Pg5ZG+l57VYT0qode609jDwCAGAL4AAAAAACo94wVpP8AAGfiSQiX055S0HPe+eeHt4HhDQiI0KapmZfnqQJSIEJ0/lq+onnWnqgAAAAAAAAAAMAI2tOBeXIdAJyJIAT8oebR/rWvQ2hpWJQG5q18RaaT/u7RIGqdh7b+pbKgoQcAAAAAAAAAeJP15F/6pwHgTAQh4A9aI0B7RYI0TdSoBkbpSQfScq31HCHy6gdPWk9wBQ09AAAAAAAAAMCbtL5nz5OGAQD7IQjhUpG7+6VGgGewWxvwTwfVpXnlv2vzkQbmpWmk36Tvo09xsJ6YkK+D9n2+Lun8tbxa6+/Jt3d9AAAAAAAAAAAAACCKIIRLRe94bxnoTv/WPnt+9+ShFEyhfa8NwNfMz7vM6Hc8pQAAAAAAAAAAAADA6v6ZnQGgVq/XB+z6GoJd8w0AAAAAAAAAuIt2IyBP6AWAMxGEcBjvoPT3+/33X1TtdL08y+81AL/bQH7L+tPQA4A77HZuA4CdccwFAAAAbNbrh9PfAQDnIAjhUs9JPRK0kE87y8/PTygPpw2wR9c/ne7zoaEHnI59GQAAAKehjQusi/0TgFfaP53e6MhxBADO9J/ZGQDwnp+fH/FJFjT0AAAAAAAAxqDfBas4oS6esA43o/zuRvkDd+FJCIcZcdf/M09p3ul36eB2+r90533plQ75vLR5WMvW8i4t31penj7927POWt6sbVHKY4v0SQq1T1UAAKzttKcAAa1o72AkjrkAAAAAAAB/IggBRdqrG77f77931qe/p98/g9zpIPzzXfq9tszSPKxlS3nXlm8tL5+HNIBvrbOWNy0v6ff5tra2GQB8PgyEACMxkA0AwBy0cYF1sX8CAABAQhACqmkd8fngecvFiLYMbb6tgwOe6Z+AAGk67XUH0bxJ78Pq9SQEAAAAAAAAvIf+HKzihLp4wjoAt2L/Be7yn9kZwHrSE8Ebg/o1y3z7TsT0KQeWNE3tCTWfXnsSBQAAAHw87TgAAAAAAAAAffAkBPwhf0VAz/latGWWpusdObdCJJ70FATpdwAA8C7OwQAAAAAAAABQxpMQLvV0oued6VbgwROgkE4r3fWfBjJId/NHnnpQmke+/DxP+efS8qV557/lr0iw5i9tl/SzlhfPOgMAAAAAAAAAAADAaghCuFR0IDtNLw3OR5bTsmxvHmrzG81fzfpZebOmJ/gAAAAAAAAAAAAAwOoIQgCceJcwAAAAAAAAAGAl6RN0rdcIWr9LT+nVfpeW7U2vTbtSvzvjAADQxz+zMwBItNdFzFje9/ul4QEAAAAAAAAAWI70JOD0Nb/Sk3mf761XGGu/S8u25idJX2+8mhXzBAA74kkIWNLbJ/roKyUAAAAAAAAAAFhJ7at+n8CBXn3hkfnR/w7g/9q7wyVHUQUMoDLV7//K3h+3nKUZUDQYAc+p2truRBANpjPhE5iTmRAAAAAAAAAGss3gO5rcrMTbseQeS8vkjvuofKm+Ujv2ts/VDcC/hBAmIzVILX0FYF7e4wG+x3suAADfFi9ncNdgeDyw3/Izb7yEw7af3FIO6fOl7XJLO+TOT66++Od4m9L2pboB+JflGABgIgZCAACYjc+40C/XJzzvrsHwXq7vmnakQYS9c5ILGpzdv/ABwDEhBAAAAACAm/QykAcz9MUZjmFk8eB77WtxpcwZ8YwF2+/x7A0zBzRG47zBu1iOYTISeNTSVwDm5T0efvNFB3fyngsAwOhql1yIl0Oora+2zFW5pRS+xb8FAMrCsiyrL+Xm0Xp9Jualr8CcXNssi34AcKejLxq9/0J7PttAv1yf8Jzc59Lc3f/xNVqzRMGZmQtq6tsrs9feTx7ba9u2XTpzwp7S9t7/APJCCJZjAAAAgDNKXza6EwqAHAP19GKGvjjDMbSydx5Kz9XOdtCiDWfKtH6spm3x82fPiz54jesX3sVyDAAAwNQMDNNSzZ1SAAAAAG8mhAAAABUMOgJ73NUDAAAA8H9CCAAAAHCC2RAAAAAAyoQQAAAA4ANmQQAAAAD4jxACAAAAAAAAANDEz9MNAAAAgNHESzKYBQEAAADgP2ZCAAAAAAAAAACaEEIAAACAC8yAAAAAAPAvyzFMxpdg1NJXAOblPR7YbMsFcC/n+X7+tgEAAMA4hBAAYCK+oAcgHhD3d4FZ6Nfv5jWHfrk+AQDIEUIAAACYRAjBYABTivu1fg6MxnsWvZihL85wDPBWrl94lz9PN4C2TANKLX0FYF7e4+G3N3zREUIwMMtrrOv6t88DAAAA/RFCAICJ+DIe7mNwl97po7yJ/v4uPuNCv1yfAADkCCEAAAAMzAwIvNU2IwJA77xX0YsZ+uIMxwBv5fqFdxFCAAAApjbzFx0CCLydIML8vM8BAACMRwgBAAAqGegCAOAMQRoAAN5ICAEAACq545ZvCCHoZ9CYa2pMBm8BAADG9PN0AwAAAPgtDryUBuDODM7lBmDTsk8N9h0dZ20dLdoen6c7zkV6rD0PsNaciyvt/+YxCx4AT+v5fR4AAO5kJgQAADhhGxw2uMXd1nX91d8+6XPbAMhWZ25Wj28OkrQe7G8VQNjOzV3SunsamMr1h6P21bT/iX62XS9xf2cs8WsIo9KHAQB4MzMhAADASfFdzPHvcIe4f+lz3+H8jiUN1Xj9xuU9jhnoxwAAIIQAAACXpWGE9PHcczX1KafckdYzceSWCdiU2pcb+C0t+xDfDbptk7tDNH0sN5BT2udR20vlj9qUa0f8+5k2lx67ch5L9V5pd3r8NcdQc96P6t0rs3dce/bK9Ho9K/evo2u/9f6UU65lOeEDAABYlrAsy+rD8TxM9UYtfQXm5NpmWfQDSI12TZQG55fl3wGPM8dVGthO68sNdOcGrXM/557b9nNUJt0ut/1RG/b2UdPWUgChtM8rbY7P+yfn8cyxXn1NSsGBvWOsPa4rr9+etL1xm6/UB0Ad769jmeH1muEY4K1cv/AeIQQzIczGGzi19BWAeXmPhznccVfl0aB8TZvWdd298z59rrb+vRkIrrSh5Xth6c7Y2jbH29feBV5zHq/u6+y5ufvvSi4scHWfe7M3AAAAAN8hhAAAE/ElO8AcerxDpHQ3f+5O+Nb7PGpD7fOt2tFq27Tc2fO4t21u9oPetX79Rjt+gBH19nkFAIA+/Hm6AQAAAPyn9V38rTx5V/m276M23N3GM4PZ3xz4Hn2Qvfb1varXawoAvm2Gv4czHAO8lesX3iUsy7K68OfR4x1T9ElfAZiX93h4hzPX+tG0/OnSD7mlII6Wh0jbU6qz9PPRdqU2nF1y4Oqx7W2/1+a9Nub2efU85tQu11D7msT7qtkm3u7otc7VWcvfPQAAAOhHCEEIYTa+fKGWvgJzcm2zLPoBvElP13tPbRmZ83iecwbwHO/BAACkQgiWYwAAAOAzBiDacB4BgDuNvoTTssxxDPBWrl94l5+nGwAAAHAnA7v3OVoOgDrOIwAAADATIQQAAIBBrev6aMjCoHkbzuN1QkYAAADQH8sxAAAADGwLIsDbCCAAAABAn4QQAAAAJiCIwJsIIAAAAEC/hBAAAAAGt66rGRF4DQEEAAAA6NvP0w0AAACgjVIQYbQBW4PMxNI+rW8AAABA34QQAAAAJpIboB1xhoQR28w9hA4AAABgLEIIAAAAkxtpEHcLH4zUZgAAAAD+8+fpBtCWL+qopa8AzMt7PDCqbRmG0rISAAAAAPRPCAEAJmLwGQAAgG/xb1AAAHJSKMzOAAANsUlEQVSEEAAAAHjcNgvCxmwIAABtzRAameEY4K1cv/AuQgiT8SUdtfQVgHl5j4fffNEBAAAAAN8jhAAAEzH4DMBMzIYAAH3zdxoAgJyfpxsAAADAu20DGAYyAADuky5/NaIZjgHeyvUL7yKEAAAATM0XHf1LXx+vGQAAAMC4LMcAAAAAAAAAADQhhAAAAAAAAAAANCGEAAAAAAAAAAA0IYQAAAAAAAAAADQhhAAAAAAAAAAANCGEAAAAAAAAAAA0IYQAAAAAAAAAADQhhDCZdV2fbgKD0FcA5uU9HgAAAACApwghAMBEDD4DMAN/zwBgDP5mAwCQI4QAAAAAAACTmyE0MsMxwFu5fuFdfp5uAG2FELyRU0VfAZiX93j4zfXAyEIITzeBwXjPAwAA4GlCCAAwEYPPAMzg7X/P4uDBm88D1+g/wDe9/W82AAB5lmMAAACATmyDOdt/cFbcf8ykAUBshr8LMxwDvJXrF95FCAEAAJiaLzoYQQjB3aQ0twURvA8CAADwTUIIAAAA0AEBBO6gXwEAAPBtQggAAADwIDMgcDdLMwAAAPBNQggAAADwEAEEvkUQAQAAgG8RQgAAAAAAAAAAmhBCAAAAgAGEEP75L7fNE0rtOVtHy7bUnp+97c/s85PnP9Hi3AMAAEBLQggAAADwgLNLMWzbruv697908PmbSzvE+26x3xZ1bOc0V1cpgLB3Pmv3+cnzn7KcBwAAAL0RQgAAAACmkw7O5wbrewlPAAAAwEx+nm4Abfnyg1r6CsC8vMfDb9vdza4NZrfdcb/19dJMBenje7+nj6d1566t9LG0XXttOGp7qfxRm56ytaV2NoTSeci9j+XO6xHvhwAAAHyDmRAAYCK+UAZgBv6e7Qsh/P0vlg5Q55YZyC1XEC/zkP4/HgzPhQVKAYTc/mraUHo+t4+03lKbnnJ2sD93rkrnP7ctwBN6ec/l2AwhtBmOAd7K9QvvI4QAAABMz0AdM4kH4K/07aM76HNfENZ+YViatSBtY00bzuy3hZZfjF6pa3stSzNR7JUDgCMz/L2Y4RjgrVy/8D6WY5iMNBm19BWA+Xmvh99cD3zLEwPotXLT/G//v+vvRinQUDpPR8/fobTUwSf7LwUvSvXmlrt4gs8PAAAAfMpMCAAwKXf84s5vYFQzvHft3dX+pCcDEvFSAntt+HYbc4P/8UwTV6SzVZQe60VpiQ+AHO8VAAAcCcuyrL3945fr3LFALX0F3sG1zrLoB5Djuujb6K9P7V31Z4+zNOiTu3s+DaKVtjnb9niQPvfz0XalNhwdW66dV46tZr97ZWvrzW1T81rvDeztnfOj/Zfakjuu0a8/4F7eI8Yyw+vV8wxTwD7XL7xXCEEIYTYzfLDkO/QVeA8f+FkW/QByXBf9Gv2z6l7700Hk3o6zxzb1YpZzczaIArAsPjeNZobXa4ZjgLdy/QIhhOXn6UYAAPeqWVu4dMdjbd3KjVOuxdSpPR+fcspdKffJdTHC8SnXT7lYj1NZG3wum/Hc7B3P0SwLPV9nyimn3Ofl9vh3Zf/l4rI9t7M0q08q3WaU10E55d5cbrbPzcA1ZkKYzIxfjHAPfQUAgF6N/lk11/6W097XzrRwpr6zZVqWf7r+M9K21L7WPdnaXJoRYfTrDwAAgGeZCQEAAABucjTt/ad15p67sp9P21Z7J2Ov9Z+xN3hf2qZXuTvZhA8AAABoQQgBAAAAGrvrbvLSALe71/nElWm7AQAAoOTP0w0AAACAmazr+tVAQDy9/tFMCdvz8XZpmbSe2nK5srX11ZRrdTzxY7n9p4+V2rB3XGf334tv910AAADmJIQAAAAAg9uCCHtLAcR3u8ehhbhMrp6acqWytfXVlGt1PPFje3Vt25TakC5nkNu2dv8AAAAwE8sxAAAAwODODGjnBt9jR4P+pXKlNtTUtzcjwF4Q4ahdZ8rmfr8iF0RICSIAAAAwMyGEyfgCg1r6CgAAzC0e/L4aUmihpr67/n2yDfZvPz+hFHRIZ4YAAACAWViOAQAAgK4YlG0jXk7gitaD9jX1fTso8M39xcsxLMsz/TwOZQAAAMBdwrIsq3+AAgAAwPedHRQuzW5QM+tBuk08GF76+Uq5UttK9eW2SberOeaadtUeY81jpTqv7OtbhBAAAAC4WwhBCGE2vlCglr4CAADP87mcb9LfAAAAuFsIwXIMAAAA9OXbU/IDAAAA0I4QAgAAADykNI0/tGYWBAAAAL5FCAEAAAAeJIjA3QQQAAAA+CYhBAAAAOiAIAJ3EEAAAADg24QQAAAA4GHrupoRgeYEEAAAAHjCz9MNAAAAAP6vFEQwkEyNtO/oNwAAADxBCAEAAAA6khs4NkMCNYQOAAAA6IEQAgAAAHTO4DIAAAAwij9PNwAAAAAAAAAAmIMQAgAAAAAAAADQhBDCZEzRSS19BQAAAAAAAGhNCAEAAICuCMwCAAAAjEsIAQAAAAAAAABoQghhMiGEp5vAIPQVAAAAAAAAoDUhBAAAALoiMAsAAAAwLiEEAAAAAAAAAKAJIQQAAAAAAAAAoAkhBAAAAAAAAACgCSEEAAAAAAAAAKAJIQQAAAAAAAAAoAkhBAAAAAAAAACgCSEEAAAAAAAAAKAJIQQAAAAAAAAAoAkhBAAAAAAAAACgCSGEyazr+nQTGIS+AgAAAAAAALQmhAAAAEBXBGYBAAAAxiWEAAAAAAAAAAA0IYQwmRDC001gEPoKAAAAAAAA0JoQAgAAAF0RmAUAAAAYlxACAAAAAAAAANCEEAIAAAAAAAAA0IQQAgAAAAAAAADQhBACAAAAAAAAANCEEAIAAAAAAAAA0IQQAgAAAAAAAADQhBACAAAAAAAAANCEEAIAAAAAAAAA0IQQAgAAAAAAAADQhBDCZNZ1fboJDEJfAQAAAAAAAFoTQgAAAKArArMAAAAA4xJCAAAAAAAAAACaEEKYUAjh6SYwCH0FAAAAAAAAaEkIAQAAgG4IygIAAACMTQhhQuu6+uKOKvoKAAA9CSEs67o+3QwAAAAAPiCEMCmDy9TSVwAAAAAAAIBWhBAmZnCZWvoKAABPCiGYBQEAAABgEj9PN4B7xYPLvtBjj74CAMC3+fwJAAAAMB8hhBfYvtBL73SPv+g7cxe8cvOXyz3eYzuVU0455ZRTTjnllBu7nPABAAAAwHzCsiyrL34AAAAAAAAAgE+EEJY/TzcCAAAAAAAAAJiDEAIAAAAAAAAA0IQQAgAAAAAAAADQhBACAAAAAAAAANCEEAIAAAAAAAAA0IQQAgAAAAAAAADQhBACAAAAAAAAANCEEAIAAAAAAAAA0IQQAgAAAAAAAADQhBACAAAAAAAAANCEEAIAAAAAAAAA0IQQAgAAAAAAAADQhBACAAAAAAAAANCEEAIAAAAAAAAA0IQQAgAAAAAAAADQhBACAAAAAAAAANCEEAIAAAAAAAAA0IQQAgAAAAAAAADQhBACAAAAAAAAANCEEAIAAAAAAAAA0IQQAgAAAAAAAADQhBACAAAAAAAAANCEEAIAAAAAAAAA0IQQAgAAAAAAAADQhBACAAAAAAAAANCEEAIAAAAAAAAA0IQQAgAAAAAAAADQhBACAAAAAAAAANDET4tKQgh/f17X9fDx0nNX6qnd17quVdukP+fq32sHAAAAAAAAALzVxyGEdMA+HvDPPZ4rc7Weo7Jnt9kerzlGAAAAAAAAAOC3x5ZjqJ1ZoGbGgb1ttgBBzTalusx6AAAAAAAAAADHHgkhbKGAszMKlGYvuGObO8oCAAAAAAAAwMwemwlhWZZTQYSa7VptAwAAAAAAAACc92gIoSQ320DN7AmttgEAAAAAAAAAzusuhGC5AwAAAAAAAAAY06MhhDRwEP/eYqaCmkDDmdCDgAQAAAAAAAAAlP18WkG6tME2SF96PPdY/HgaPkh/z4UAWm2TtkPgAAAAAAAAAADqhWVZVoPtAAAAAAAAAMAnQgjPLscAAAAAAAAAAMyjWQghXe7gzHPbf3uPfdq2Ul2f7ONMO1seTyu9tQcAAAAAAACAsTUJIYQQlr0lHdZ1LQ54b+XS8uu67tZ5xlHbPq23po47l7y4GiawDAcAAAAAAAAALXW3HMNRoAEAAAAAAAAA6NPPpxXkQgPxnfnxbAFHAYO957c6t+fj39Ny6balfZTqLO3nrFLZ3ONH+97aXWpz7rj26qo5ztx2AAAAAAAAAFDSfCaEbTD87KD1UQBhqzM3CB8/nts2rac04J62e6+u2uNJy+Yejx87OsbSNum2R3UdHefV1xEAAAAAAACA9/p4JoQ9Zwaw92ZK2AsBlGY7uNKedOD9Svgg3leu7JVB/RbtOdp/rl5BBAAAAAAAAADOuDWEcFYpiFBaamCvniv7jutP23J1JoQrZb9Z5yY9Zy2WowAAAAAAAADgXZovxxC7MlDe4m7/K/tvOdjeOiDwTfFyDMsifAAAAAAAAABAvbAsy/rpQHM6e0FuALu01EI8YJ+7y7/mzv84uJD+nKvvKCSQO5aa547anO67VNeZ81BzvLnHSr/v1QEAAAAAAAAAJSGEe0IIV7cBAAAAAAAAAMYUQmizHMPR7AICCAAAAAAAAAAwvyYhhGXZn7JfAAEAAAAAAAAA5tcshAAAAAAAAAAAvJsQAgAAAAAAAADQRFiWxVoJAAAAAAAAAMDH/gfHb0XIFhD7fAAAAABJRU5ErkJggg==')
