# Supplementary material for: Identification and functional analysis of non-coding regulatory small RNA FenSr3 in Bacillus amyloliquefaciens LPB-18
Source: PeerJ. 2023 May 15;11:e15236. doi: 10.7717/peerj.15236 (PMC10194069; doi:10.7717/peerj.15236)
Supplement: Supplemental Information 4 [file peerj-11-15236-s004.zip › KO/CK-vs-T1_map/map00524.js]

getPicJson('data:image/png;base64,iVBORw0KGgoAAAANSUhEUgAABT4AAAVtCAYAAADatFH4AAAACXBIWXMAAAsTAAALEwEAmpwYAAAgAElEQVR4nOzd65KkqKIGUJno93/k7fkxxx6KAgTv4loRHV1lImJerMwvuYRpmuYJAAAAAGAgf6ZpmuZZ9gkAAAAAjCGEMP1zdyMAAAAAAI4m+AQAAAAAhiP4BAAAAACGI/gEAAAAAIYj+AQAAAAAhiP4BAAAAACGI/gEAAAAAIYj+AQAAAAAhiP4BAAAAACGI/gEAAAAAIYj+AQAAAAAhiP4BAAAAACGI/gEAAAAAIYj+AQAAAAAhiP4BAAAAACGI/gEAAAAAIYj+AQAAAAAhiP4BAAAAACGI/gEAAAAAIYj+AQAAAAAhiP4BAAAAACGI/gEAAAAAIYj+AQAAAAAhiP4BAAAAACGI/gEAAAAAIYj+AQAAAAAhiP4BAAAAACGI/gEAAAAAIYj+AQAAAAAhiP4BAAAAACGI/gEAAAAAIYj+AQAAAAAhiP4BAAAAACGI/gEAAAAAIYj+AQAAAAAhiP4BAAAAACGI/gEAAAAAIYj+AQAAAAAhiP4BAAAAACGI/gEAAAAAIYj+AQAAAAAhiP4BAAAAACGI/gEAAAAAIbz5+4GrAkh3N0EAKia5/nuJgAAAJDQ4xMAAAAAGM7je3wu9KYB4GmMSgAAAHguPT4BAAAAgOEIPgEAAACA4Qg+AQAAAIDhCD4BAAAAgOEIPgEAAACA4Qg+AQAAAIDhCD4BAAAAgOH8ubsBRwkhTNM0TfM8F29bk+6b7hffHt+WO2auTG6fUj25fUv7tJ57qZ0la+3N1Rm3M62nt321ukr15cq88X7feh+W9LahVH/tPskds+c+Wqsr3fes50at7NnPhdx90HOea6/P3P6182ptU6nektp9v+V63XtOa/sAAAAwhmF6fNY+sC63zfP86+d4W2z5EBz/2xpmxcdM981tS49dCjNy+64du8dae1vrPLJ9X7jfa/WtHav0/G4Nk1I990nu9dR7H+XOodVRz41puu+5kLs/145danNu397zyrWp5zxrj2fpPHqv11vOaW0fAAAAxjBM8LnY+gE296E4Vyb3oTp3zNbeQ2m53H6tgc4VH95r57XcVmpHT/vW6hr1fj/yPoxtCXf23Ce5cKp3n1pdVz43am3L7XuHnmtWevuWuo98PLdoCWCPqg8AAID3Gi747A14rg4qtvYuau0tdub57B0KemfPqjff70cd66h21u6T3jDyTZ72XDhKLuRdO4e7znPLMPhWwk8AAIDxDBd8TlPbh/IQwmEf3LeGAGfMKXdGILHcV2uBVzykdE8AdmRda/Uf5Yj7/ezzPlPL6+kr99FR53nkNWqxtK213tpr5aj7OD7XUttqbe49p637AAAA8D5DBp/T1DbE86wePmvB2tK2s45/dOjzxJAwZ7T7/SnHipXCqdbX053tvrJH397zTOe0PPr1vBb8tb5Wjmhbeq6lIftrr+3eMHPLPgAAALzLsMHnNLUP2RzRGWFJay/a1vn/auXO6vF2tr33+5H34Rni3pa129fquOo+utMTe+bGjgpVrw78127vbc8Z4TIAAADP8OfuBpztqg+0Z/cm3FL3WeFnabGZVGsPzD11jXK/H3kf9h7jDlfcR0c/N57wGtzrrOfAnee55Zye9FoAAADgPEP3+Fy0fsBdPriXPsS3fFje+4G6Jwxsre9ITx1GP/r9vvdYd4R2T+lt3Xvub3wu9Fyzzgoorw4S4/PYOtcvAAAAYwvTNM1P7vkSh5Et5UpllwBgbd7PUp3p7aXjxUFDrUytrWtl0ttazz3etzUsS+ttvf9qcweW2tdyf9WO9+T7vWbPeafH6tmnVevrIHfMLffR2vPuyOdGz+Ndu+2M50Ks9Xlce6zidrS0t/fYcf176moNJOPHtPX60bpPj55rKgAAANcJIYwTfNLOME+AY/gbBQAA8EwhhG8Mdec/Qk8AAAAAvkDw+TFCTwAAAAC+QPAJAAAAAAxH8AkAAAAADOfP3Q1o1brSLwAAAACAHp8AAAAAwHAe3+PTYjwAAAAAQC89PgEAAACA4Qg+AQAAAIDhCD4BAAAAgOEIPgEAAACA4Qg+AQAAAIDhCD4BAAAAgOEIPgEAAACA4Qg+AQAAAIDhCD4BAAAAgOEIPgEAAACA4Qg+AQAAAIDhCD4BAAAAgOEIPgEAAACA4Qg+AQAAAIDhCD4BAAAAgOEIPgEAAACA4Qg+AQAAAIDhCD4BAAAAgOEIPgEAAACA4Qg+AQAAAIDh/Lm7AQCMKYSQ3T7Pc9e+8zxPIYS/+y23tdQDAADAdwk+AThFGlgucttqt6cB6lIvAAAA1BjqDsClasFlLhTVsxMAAIAt9PgE4PFK4Wc87D0dAp8Oly9tWysreAUAAHgnPT4BeLQQwt9/qTiUTIPMeZ6L2+KgdK2sYfUAAADvJPgE4NGWQHJrz8uexZTS8FPoCQAA8F6GugNwm9LQ8yuVhrYb4g4AAPBuenwCcKl4AaN46Pny+9G9LNfqW5vLU69PAACAdwrTNM16tQBwtFJg2DP0PLfP2qJFy/bS8PXavrmy/kYCAAC8TwhB8AkAAAAAjCWEYKg7AAAAADAewScAAAAAMBzBJwAAAAAwnD93NwAAtsgtnmTOagAAABZ6fALwOvGK68u/eDsAAAAIPgF4lTj0jAk/AQAAiAk+AXid0pB2Q90BAABYCD4BAAAAgOEIPgEAAACA4Qg+AXid0jye5vcEAABgIfgE4FVKixiVFj0CAADgm/7c3QAA6DXP8xRC+BV+Cj0BAABYCD4BeKW456fAEwAAgJSh7gAAAADAcASfAAAAAMBwBJ8AAAAAwHAEnwAAAADAcASfAAAAAMBwBJ8AAAAAwHAEnwAAAADAcASfAAAAAMBwBJ8AAAAAwHAEnwAAAADAcASfAAAAAMBwBJ8AAAAAwHAEnwAAAADAcASfAAAAAMBw/tzdAADuFUK4uwmbzfP89+dRzgMAAIBjCD4BeGXwlgs6RzkPAAAA9jPUHQAAAAAYjuATAAAAABiO4BMAAAAAGI45PgFYFc9DWZpHM52rslZubS7OljJbXHkeLccCAADgPIJPAKrSgC8X+OXKlOpqOd4ZrjyPlmMBAABwLkPdAahqCexaQ70j6+p15XkIOQEAAO4n+ATgUKP0bhzlPAAAAL5K8AkAAAAADEfwCUCzUXpBXnkeo9xnAAAAbyP4BKDJKAGe0BMAAOAbBJ8ArIoDvNqK5k8P+q48j9ZjAQAAcA7BJwBVS2gXQvgV4LUEenGZuK7eMntdeR61YwEAAHCNME3T/OTeOQCc6+m9NEuWdqf/v81b2w0AAPBkIQQ9PgEAAACA8Qg+AQAAAIDh/Lm7AQDcb5R5KEc5DwAAAPYTfAJ83CjzS45yHgAAABzDUHcAAAAAYDiCTwAAAABgOIJPAAAAAGA4gk8AAAAAYDiCTwAAAABgOIJPAAAAAGA4gk8AAAAAYDh/7m4AAPQIIVS3zfN8ZXMAAAB4KD0+AQAAAIDhCD4BeJVaj069PQEAAFgY6g4VuSG1fIMADQAAAN5N8AkJcwUyTZ4HAAAA8HaCT4iEEIRcTNP0M+z0vHieeZ5/9cj2GAEAABATfML0X+8+wQk5ccjmOQIAAADvYHEj+H8CLWo8P54nfkw8PgAAAKQEn3yeYcy0yg2vBgAAAJ5J8MmnCT3pJfx8Fq9fAAAASgSfALya8BMAAIAcixvBii+sHN3a83VtgZ+7etAesfDQ0W3Xm/h8uZ637nMAAAAWgk8+qyWYSsvEQctIQVnrcdeGeV/Z/vj+OmL4+RFtNwT+OrmwO4RQfR2VHp+e0H8pHx/niOD9aHGbBMQAAMBXCT6hg7CAnFIIxzlKQeMS8pXCzzSwjOurvbZrX4DE9T5F2t7ceeuRDAAAfIHgEypqQcnyfxx6xOXTcCbXAyu9LdeLrFZHvL20X+vvpfMoqZ1fqf297Uu31+6vuP7c8VrasNb2Wru5Vuk+3xJC1p7vue1PCzpjAk0AAID/CD5hRS4YS4OStKdZLpTM9UZLb8sFmbU6ckFlqW214bnpz7nysdo51NpfO37pvs21Z63nXu1xWLsPSiFySU843Fpnrm77/d7nTmvD6VsD9dYvCNK6S8fOHRcAAOCrBJ/QoBRIlsotZdfK7G1PS321Yb8t9W+5vaU9a+HNluOVQtqtbWi5H2o9P3vv97Vj2e8Z1h7z1kC95wuC2hcjadtqX6CU2g0AADAiwSec5M5godZb806lnmtntrcURpZ6xbX2rsvVr6fddWq9kc+29/nasl8ufN/bA9nzEgAA+Jp/7m4APNkRIUpax1PmBryjHXcGg3HPuVob9rQxHfLPOUpTERzx/FqmVrjzMUyntUi3p9NAeL4BAADk6fEJK2rDQ9M59XLzXa4Nhc3VVxpCvTbstTZXZunYaSBYqzOto9a2tbkLS/dLruza+dbK1ebZLN0HewM0PevOlwsGl+290tdN7jhHPqZr9ZWuA7nbAQAAKAvTNM0+PPFFdwwFv/qYTxzuXvOW9r6lnV/R+njsmXe3FrCuLVq0bF9b7Cq3b+9UCj31AQAAjCyEIPjk20YOIt8Wzr2pvW9q6xd4PAAAAEiFEAx1h6uUVnI+6zhvCYLe1l4AAADgHQSfcJGrgr23BYhvay8AAADwDlZ159OswE0vw6oBAADgHQSffJ7wk1ZCTwAAAHgPwSf8P+EnNUJPAAAAeBfBJ0z/9vrU85MSoScAAAC8j8WNIFIKP4Ve35I+Bzz+AAAA8D6CT0jkQi49Qb9F0AkAAADvJ/iEBoIwAAAAgHcxxycAAAAAMBzBJwAAAAAwHMEnAAAAADAcwScAAAAAMByLGwFwuhDCa+u3uBkAAMA7CT4BuMQbA8SzA1sAAADOY6g7AAAAADAcwScAAAAAMBzBJwAAAAAwHMEnALfKzaMZQvj7r7RP7fY99QIAADAGixsBcJtSOBkvhNT7+556AQAAGIcenwA8ytrq7y2rw+fKvHFVeQAAALYTfAJwi1xPzTvqOLIeAAAAnkPwCcDljgo9n9IWAAAAnkfwCcCleoLGWtl5nqd5njcFoEu9Qk8AAIBxWdwIgMulYWVpgaIzQsm1RY2EoQAAAGMQfAJwqZaAM952ZBC5Vq/QEwAAYByCTwAeI+59mRvCntuW9t6Mh7+nQWepDgAAAMYTpmma9W4B4Exv7Un51nYDAAB8XQjB4kYAAAAAwHgEnwAAAADAcMzxCcAlzK0JAADAlQSfAJzuzHkyzcMJAABAjqHuAAAAAMBwBJ8AAAAAwHAEnwAAAADAcASfAAAAAMBwBJ8AAAAAwHAEnwAAAADAcASfAAAAAMBw/tzdAADoEUKobpvn+crmAAAA8FB6fAIAAAAAwxF8AvAqtR6densCAACwEHwCAAAAAMMRfAIAAAAAwxF8AvA6uSHthrkDAAAQE3wCAAAAAMMRfALwSnEPT709AQAASAk+AQAAAIDhCD4BeC09PQEAACgRfALwasJPAAAAcv7c3QCAM4QQ/v5cCsbiMrE3B2nLOc3z/OPn3jrecB/kHr83tBsAAIBrhGmaZh8UgZGkwV0tyMvd9pbgryRu/9vPpSQX6m4NegEAABhPCMFQd2A8e4OvuLckz1MKOOOwFwAAAAx1B1hR610Yb88NM4+l23MBba3eUh0tw/pLdZfKpEPlc71oc3W1tL+l7Fp4XbpdaA0AAMBCj0+AiiXwiwO1eFttLs3l9vi29P/SsWrbeurM1VMLB3PHWfZdO/+19veUFV4CAACwl+ATGNoRc1yGEJqDuFzvyJ721Ho8bq1zr566e+bZLPWkFXoCAABwBEPdgWG1Ds9ec9ScoblFlOIyPcO91wLWVlvvk1Kb4jrX2p8r29qG0rkLTQEAAFjo8QkMKV3ZfJr+CxfXwrU9oVo6LLwmbc9aYHhGqNd6n7TY29szd3tOaREjq7oDAAAQC9M0zT4kAiMpLSzUUi5Xds/iRrk5LFvanTtWbV7QlnPqWdyotn+priMXPOoJT9N2AgAAQAhB8AlwlTPm4jx7fs83cB8AAACQCiEY6g5wBaEnAAAAXMviRgAnOmPeSXNZAgAAwDrBJ8CJzggnBZ4AAACwzlB3AAAAAGA4gk8AAAAAYDiCTwAAAABgOIJPAAAAAGA4gk8AAAAAYDiCTwAAAABgOIJPAAAAAGA4gk8AAAAAYDiCTwAAAABgOIJPAAAAAGA4gk8AAAAAYDh/7m4AAOMLIby2/nmeT6sbAACA8wg+AbjEGwPEswNbAAAAzmOoOwAAAAAwHMEnAAAAADAcwScAAAAAMBxzfAJwuXjuzNrcn0u5XJkQwuq+6e2547a2BQAAgHcRfAJwqTSQLAWYtWBzbdGh3O25407T1NQWAAAA3sdQdwAu1RIsrgWQa3UILwEAABB8AvAoS+gZQljt2QkAAAAlgk8AHmcJP5cAFAAAAHoJPgG4TWlIu6HqAAAA7CX4BOAWFhICAADgTIJPAC4Xh56GsgMAAHCGP3c3AIBvWYLOXOAZL2y0iHuFprenvUZrt5fqLR0LAACAdwvTNM0+6AFwprcOa39ruwEAAL4uhGCoOwAAAAAwHsEnAAAAADAcc3wCcAmLGAEAAHAlwScApztznkzzcAIAAJBjqDsAAAAAMBzBJwAAAAAwHMEnAAAAADAcwScAAAAAMBzBJwAAAAAwHMEnAAAAADAcwScAAAAAMJw/dzcAAHqEEKrb5nm+sjkAAAA8lB6fAAAAAMBwBJ8AvEqtR6fengAAACwEnwAAAADAcASfAAAAAMBwBJ8AvE5uSLth7gAAAMQEnwAAAADAcASfALxS3MNTb08AAABSgk8AAAAAYDiCTwBeS09PAAAASgSfALya8BMAAICcP3c3AKBFCOHvz6WgKy4Te3MwtpzTPM8/fu6t4wn3wdHtyD3eTzhPAAAAniFM0zT7oAg8WRqY1QK03G1PCf62itv/9nM5Si4E3hoMAwAAMJ4QgqHuwPPtDbLi3pK8XyngjMNhAAAAMNQd+Jxab8F4e26YeSzdngtoa/WW6mgZ1l+qu1QmHSqf60Wbq2vtfskdI9c7tbcda2F36XYhNwAAAAs9PoFPWYK2OCCLt9Xm0lxuj29L/y8dq7atp85cPbWwL3ecZd+1819rfy4AXbanx+hth/ASAACAvfT4BF7liDkue0K1XK/EnvbkwsO47i117tVTd9r+3pC1tx0CTwAAAI4i+AReo3V49pqj5gzNLaIUlykNDe+ps9fW+6TUprjO3FD2o7W2uXRfCU4BAABYGOoOvEJpvshSb8rSvun21uO2lE3bsxZ4nhUcttwnLe5cJb1235SCV6u6AwAAEAvTNM0+JAJPVlpYqKVcruyexY1y8122tLt1AZ9ar9b0nHoWN6rtX6qrZcGjnnp7yrf8XWp9XgAAAPA9IQTBJ8BWZ8zFefb8niNynwEAAJAKIRjqDrCF0BMAAACezeJGAB3OmEfS3JQAAABwPMEnQIczwkmBJwAAABzPUHcAAAAAYDiCTwAAAABgOIJPAAAAAGA4gk8AAAAAYDiCTwAAAABgOIJPAAAAAGA4gk8AAAAAYDiCTwAAAABgOIJPAAAAAGA4gk8AAAAAYDiCTwAAAABgOH/ubgAA9woh3N2EzeZ5/vvzKOcBAADAMQSfALwyeMsFnaOcBwAAAPsZ6g4AAAAADEfwCQAAAAAMR/AJAAAAAAzHHJ8AZIUQqnNm1m6P560sLUCU2zd3+9o+a/acx9rtPee59zwAAADoI/gE4Je1BXdqt6dB4fJ7aXvt92n6HSj2hIZ7zmPt9p7znKZ95wEAAEA/Q90B+GUtlDsjtLujzj23l24TaAIAADyD4BOAx1l6RC49KONtT/TktgEAAHyV4BOAR0mHl+eGjz/J2nB5AAAA7mGOTwAOFffSbNmeKzdNv+fMfGr4mbY3Fm8TkAIAAFxLj08ADrcMU19+XtteEgeHrcHpU6RBaO+5AwAAsI/gE4BTlHpoPrXn5pFKPT2/cO4AAABPYag7AL+UFhSKh52Xbl/khn2Xtud6c+aCw97QcM95tJ5nqb1p4Lml/QAAAGwXpmmafRAD+K639kJ8yxyga97abgAAgCcLIRjqDgAAAACMR/AJAAAAAAzHHJ8AvGq19JpRzgMAAID9BJ8AHzfK/JKjnAcAAADHMNQdAAAAABiO4BMAAAAAGI7gEwAAAAAYjuATAAAAABiO4BMAAAAAGI7gEwAAAAAYjuATAAAAABjOn7sbAAA9QgjVbfM8X9kcAAAAHkqPTwAAAABgOIJPAF6l1qNTb08AAAAWgk8AAAAAYDiCTwAAAABgOIJPAF4nN6TdMHcAAABigk8AAAAAYDiCTwBeKe7hqbcnAAAAKcEnAAAAADAcwScAr6WnJwAAACWCT+BTQgh//7WW33u8o7S0fcv5xWVz+/XUdwfhJwAAADl/7m4AwFVCCD9CsvT3MxxVf0vbt5zfPM8/Qs3SaulPDD5zbRKCAgAAsNDjE/iM3lBsCQ6fEPq1tP1Lod/ymMzz/PdfvB0AAAD0+AQ+aW9vzzh4i+tKf47L5MrH5Zbbj7B2fnF7SttyZdb2Le1f6p255dxL7Vrqu6InLwAAAM+nxyfwOb29AnPBXRp0xoFbLpjLlY9/X/4d0WNxrY74mKXgsVQmt710DrlgctlW+r9VqbzAEwAAgIXgE/icnpBxbWGfXLi5duy91no09pzfljb3LHaU6+Ga1iWsBAAA4AyGugOfVxqmvbZ40NVt2tqGo4fS762jFIaeMeQfAACA7xJ8Ap/3xJAt16bSXKJb6jpCSxviof0tK8zvPbbFjQAAAFiEaZrmJ37oBzhaaZ7OWrncauG5uTHXFvJJj1sq39Km1uO2LG7U0sbaMXP1rS3uFO+z9e9Py+JMAAAAfFcIQfAJ8HZvnSdzb7tLwSwAAACEEAx1B3izr4ae01SfjxUAAACs6g7QIV7RvGd187SOo7wt8Fvus7e1GwAAgPcRfAJ0iAO7reHdl0O/eZ4/ff4AAABcR/AJAAAAAAzHHJ/Ap+xZsT3ep7XuUpnciuxrq6S3tr+lrF6XAAAAjE6PT+AzlnAxDQfTbcvPpf/X6k7D0ljuOMu+8dyhubrW2t9T9sh5RgEAAOCJBJ/Ap9R6PNZ6aZ7ZQ7Kn7p4em7myWxdkAgAAgLcx1B34jJ7h3rnh51u0DpNv0dv+XFlD3AEAAPgKPT6Bz1gLDM/oCRkPQ99rb2/P3O0AAAAwqjBN06wHEPAFa4sA5a6FtUWHYq2LILXsX6rryAWPRrrunz0VAQAAAO8TQhB8AtQI1Z7PYwQAAEAqhGCoO0CJQA0AAADey+JGAIkRh4MDAADA1wg+ARICTwAAAHg/Q90BAAAAgOHo8QnA6Uqr2b+hfj2AAQAA3knwCcAl3hggnh3YAgAAcB5D3QEAAACA4Qg+AQAAAIDhCD4BAAAAgOEIPgG4XAjh77+WcqXb1vZtPa65PAEAAMZjcSMALhVC+LHQUfr72vbltrVjtB5X6AkAADAmPT4BuFTL6u610LOljp4V5N+42jwAAADrBJ8APErcE1NvTAAAALYSfALwOEv4aSg6AAAAWwk+AbhNaUi74ecAAADsZXEjAG6xNo8nwA+uF8+kVz4A8GCCTwAuF4eeAlCgR/jnvwFL8//+93fb8nOpbCxX9iiltmyta7F2rgAA/Cb4BOBSy5ydubk744WNFnEomt6ehqa120v1luoCnicN/dZCwPl//8uWOTM8PDL07DlXAAB+E3wCcKlauBiHlGfe3toe4FmOCv5KgeiTPLltAABvYXEjAABebW9IGP7559ew+HRb/Hu6vVQmVz6+rTQUv0YgCgDQTvAJAMBnLT0/l16gpW3pHJtLcJkrUyqf1h1vBwDgeIa6A3CJ3JyeAFudtYjQNE3VQDIXbtYc0canD8sHAHgqwScApztzHk2LEsH3tKzi3hMU1hY/uqpHZqntR58rAMCXCD4BAHiNNJTs7YGZ229t+xXW2rP1XAEAvixM0zTrKQPAW+nxCR8xz9nel7UAsGW4elwu7WlZbEoyr+dar9Ba+VL7e8/1NqYxAQAeKoQg+ATg3QSf8BFe588k+AQAHiqEYFV3AAAAAGA85vgEAOAVckPSr9x/ZFaOh31C1Pt5GYmS2/ZEPaNn3nyewDfp8QkAwCvsDeYEe2XuG9hnCfzS4G+e58eHgT3ty51n6dwBnkDwCQAAAAcaeQ7yeZ5/9PIc+VyB9zPUHYBXCZmFNAyxgu+Jh2anq6SXfs+t2r7cXlptfW319pbtpePuaUe8vbf+0v2XW32+VjeQVwsCl/cs6TDxJUyM92stm/68SAPK2u+5n2vvqdLyAE+lxycAAK+SBoRLEJf7fylbCxTTcqXQcvm9dry03riu3LbedsTl0vuhtf7S/VcqX6ob+G0t9FyGvudCzXh7a9l0v3TYefx/XOci93NaZ4nAE3gDPT4BeJXaG3FvwOEb1noclhbqyYV2Lb0Xc70f147XevyedqTlcsdsqb/1nFMCT1hX6y3Z8x6mtezae59aW0q2LHQE8FTevQAA8HpX90Tccry41+QZzq4/7okKlJVCy1yPy5Kesq3HP1KuRyrAEwk+AQCgIjf3Zss+oxr53OAoTw8E97Qt7UX69HMFvi1M0zQbGgjA26RvsP0tg8HNc/OiRWmPxLWgrrRIUryt93hrixttbUeuLWsLMK3t11v+x/kKO2CapvxCi2vbUqXFhnrKposjpe+PSgsmrdXfe54ATxBCEHwC8E6CT/iY1jnnKnNxnqEWfH6C4BMea21ldoDRhRAsbgTAO5V6ItDnzUPTPO4f0/BcvfpDfvV4L35tPY3rFPQTegL8S/AJAB/3xg9Gbw5CON7VX4LUjrfcJnQ41hvvS9cp7uBLYYCfBJ8AvJbJ9IFpuv4Dfu14wgbgTq5BAD8JPgEqWiZrr00Kz29H94JyPwMAb6WHJsC5BJ8ABWlAVwrsll6HuVUz73wTe/Txj2Uan+EAACAASURBVKrvqDblAmcfGoArbA0qXLeAkt6V0V1PANr8c3cDAJ5q75tHw7DPE4cOy794O/uEEP7+aynbs71W/9pxPb48zZbXiuvWMZ52nfI4cqS157brCUA7wSfARVo/QMW/x7eXtpd+T/+vbSsdN74t/r9l/3Tf2jFK90tOqaeVN/3HWHr2Lv9aPni1bq/Vv3ZcjytP57p1naddpzx+nKUWsrueALQx1B3gAvEw8eXn0lD69ENcut+yLVdP/GY4V760T3zc2m25tpT2z7Ultz1tU+k4sVJvXL1s9ztqOoPS42AYHqNbCyVS8bWQNk+7TtXq8rhyhPT9kPdBAO0EnwANSgFcbx2tSvOGltoTB4tr9a61p+U8Wz8wttaV2vum3Zv+86UB916l8Lt2LI8zT9b7d8OXAv868nV9xHVq799/jytras9Pzx+A/QSfACtyIcziyg+1pTA019vz7Pbkepke6Yj7ijZbHr8jvgjIqYWepfJwB0HF8Wp/w+66Tvlyhbu4jgAcxxyfABWlYeQtvStLH7paPkj19FLpDTzX2vOkD3q9Qwef1PYR5J7DR4aeaz07zwpY4Qxrfxdct8paRy3U9l3btkXLHKJwlNb3l9PkegLQQ49PgILWRQtK5dIh32lAWZvLM60/N7dnrg2lD3+5hRlq89Ct1Ze2Pf25NBdoa/lamJubi7R2H7DN2lQLrWVb6889z486Fpylp4e961bentf02dcpuMLWOWVdTwDaCD4BCo4eMt66SM8Rc2S21FOru6V8z3yivefRUnduMRBv9o9RW2DqiJ5VLQtYHXUsOMOW56Hr1m9HhZ5nXKfgyVxPANoJPgFexIe3/7QEZ/Sr9XReu6/XhqqXev1OU7kHNIzEdes/e0PP+P+eenuuU4vWkRoeV67kegLQJkzTNLtQAjzbFcOX3ho6ecO/z1vvv7e2G6bJ87f3/N96f7213byL5xlAWQhBj0+AN7jiDa03zQAAAIzEqu4AAMAl9E4DAK6kxycAfFxuTjuAJ3GdAgC2EHwCwIfpeQU8nesUALCVoe4AAAAAwHAEnwAAAADAcASfAAAAAMBwBJ8AAAAAwHAEnwAAAADAcASfAAAAAMBwBJ8AAAAAwHAEnwAAAADAcASfAAAAAMBw/tzdAAAAeKIQwivrnqZpmuf51PqBPq4nAPcQfAIAQMEbP/CfHYIA27ieAFzPUHcAAAAAYDiCTwAAAABgOIJPAAAAAGA4gk8AANihZQ68tTIhhL//gO9yPQE4lsWNAABgo6NCinjRk/R34BtcTwCOp8cnAABs1BIorJURSgDT5HoCcAbBJwAAPITeWcBRXE8ABJ8AAPAI5uMDjuJ6AvAvwScAADzAPM/TPM8CC2A31xOAf1ncCAAAHi4OLwxdBfZwPQG+RPAJAAAPJ5wAjuJ6AnyJoe4AALDR0nMqHU4a/75WJoTw418cShimCt/hegJwPD0+AQBgo1LPqXj7Wpla7ys9s+A7XE8AjqfHJwAAAAAwHMEnAAAAADAcQ90BAKDAnHjAUVxPAK4n+AQAgIyz5sNLFxwBxud6AnAPQ90BAAAAgOEIPgEAAACA4Qg+AQAAAIDhCD4BAAAAgOEIPgEAAACA4Qg+AQAAAIDhCD4BAAAAgOH8ubsBAAAwshBCdds8z1c2B3gx1xOAPnp8AgAAAADDEXwCAMCJaj2w9M4CerieAPQx1B0A4AFyQxVDCNkPsrmhjvF+Zyi1ZWtdi9Zz3XrsvfsDAPBegk8AgJulod9ayDjPc7bMkeFk7phH2HquW+3dH2A08RdCa9fg9PrpSyTgbQx1BwC42VEfJN8Q8n31Q3PuvL96XwD77LmeLEFnS/m47PLv6X9jAFJ6fAIAPNTeYCw3zDvdVur5k/4cl8mVj8ttaXvPh/DcsUq/l859qas07D5Xb+14AE/XMyqgVLallyjAk+jxCQAwoLinzhLS5balQWcI4VcoGH/AzZVP6z6jV1CpTbn/c+dZanuuzekH+rh3VOn/Frn7EWCL3utJeo3v2bdWZ/w3IP1Z71DgCfT4BAB4kLMWEZqm+lD43g/RR7Sx51zXyq31TuqpK96vVFaPJ+BtSr36tyr1tu+ZxxngbIJPAICHaFnFfWsPw7T+q3rilNp+xLlePeSytqhUXKalDoC9eq8nZ1wrDX0Hnk7wCQDwALWeOHvnZLvzQ+lae7ae69nS4fA1Z8xnOqovnzuc4YwRAme8Ts2LDNwlTNM0u/AA8FZ6GTCC0gI6PeVz+9QW+Cntv7awT2v52hDxtXaXytcWLar1wiy1PVd/vK3neC16z30kXz53OMOWa2nvdax0bc3VU/qyyPs04E4hBMEnAO/mDTVw9XVgy/HWVpkfWe+518LoZVtL+N8TDL3psfB3j63Xky29LmtzJJe+JNK7E3gKwScAr+cDIHzbW0PPlttGsPXce3qa9ZSxYBVv9+XrCUCvEML0z92NAADgPyGEvx9eWxatiMtvuX1v/XdZ2tXzAf+I+2FroFDa7wsBxZXnbvEovuDL1xOAXoJPAICHWIK1PSu3996+t/679N5Pyz5XHo93SsP+2u9pyLrc1rK9td5ambV2wOJtz4mettZeX286Z+Acgk8AgAcwzBbOEQcgra+xeG7RJfROhxHHi7mkZUvb4za11JseI66jpR1CHxZv+/uy5QvA3OvjbecNHE/wCQBwszToWKwtUpELNWo9XGq9YUq/l+ou7Zcrt9arraWO3Dm01l9r01U95Voek1Hdfe5xGLkmDUdzr8v4tlZpcNlab8sxSnM9fuG59VV3v6aeKA36fZkILASfAAAP0NNLq1S2Vkep51ju/1I9uR5muR5uvb3lWurI9X7r6Y13Z0+5+HixXNtG89RzLw2Drb2mtoqfU7VeoEfqCXt5lyNeU7UvjNLf93zZlJZZ+6Kt9OVUqS2p9G8FwDQJPgEAHuGoRXO29k4rfVBs3dbStr11pPvs7Y13ZU+5OKyIj/GFD+dXnntr4FELBo8Ovu98rL/cA3BkR7ym9k7n0PMlVesXbWnbam1ZOy+AxZ+7GwAAQF2u12VJ7wffN/eMidt+VMBz5n2RfoD/kt7zzQUccR2lHmClMi3Bf1o2F7SUhtLmyubakgY+rfXmyrS042vPsy/Zej1Jy9fCxNKXTWtlj/yirbXOuG6AmOATAODhtoQXTwjXntCGrd7c9ifruV/3hiBber/lfu/5sqEnzNlb797yfFP6hVfPF0h7vmy64ou20nkB3yb4BAC4Wa2nWEv5aSr39Kr1ZIvrWusBVJr3sNbulvaU6lhrd29vvJYyesoBX/DU3v572lT6O/a0cwSuF6Zpml0MAHgrb2phvzNeR16bZV++b7587nCG1tdU+gVT/CVPrffmEWXTaR/S9pa+IFurv3RupW3A94QQ9PgEAPgyQRTA+M6czmFr2Za2rZXt2QZ8k1XdAQA+KF5594y64/8BwBdtwB30+AQA+KArVi8HAHMnA3cSfAIAAACnEHgCdzLUHQAAAAAYjuATAAAAABiO4BMAAAAAGI7gEwAAAAAYjuATAAAAABiO4BMAAAAAGI7gEwAAAAAYzp+7GwAAAE8UQnhl3dM0TfM8n1o/0Mf1BOAegk8AACh44wf+s0MQYBvXE4DrGeoOAAAAAAxH8AkAAAAADEfwCQAAAAAMR/AJAACNQgh//7WWrd2+91jm34P3cj0BOJ/FjQAAoEEI4cfiJOnvtbK52/ceS0gB7+V6AnANPT4BAKBB64rMayFFT13AmFxPAK4h+AQAgIMsIUXr8NW9xwHG5XoCsJ/gEwAADrSECEtgcVb9wPhcTwD2MccnAAB0qoUFR4QIpZBDSAHjcT0BOI/gEwAAOlwVFizHyC1Mckd7gOO5ngCcS/AJAACN4lDgioAgPUZuJWYhBbyT6wnA+czxCQAADZaeUbmFRpbf44VIaj2r4rpqxxBCwJhcTwCuEaZpml0AAXgrb+SBs7z1+vLkdj+5bXCmtz7339pugGn69xqmxycAAAAAMBzBJwAAAAAwHIsbAQBAQTpnHsBWricA1xN8AgBAxlnz2pkzD77H9QTgHoa6AwAAAADDEXwCAAAAAMMRfAIAAAAAwxF8AgAAAADDEXwCAAAAAMMRfAIAAAAAwxF8AgAAAADD+XN3AwAAYGQhhOq2eZ6vbA7wYluvJ7kyb7kOhRA2tW/rfsBY9PgEAACAgS0BYBoEzvP8+HDw6e0Dnk3wCQAAJ6p9aPeBHrjD6L0hl/PL9ZAFvkXwCQAAAC9wxBcptdAzhPAjLIx/T0PE1rK5MnG5lt/X2gJQIvgEAACAD1gLPZeh70uwGM8HGm9vLZvulw65j/+P61zkfu7pzanXJyD4BACAk+WChpGHmQLn2XM9qQWBcVi5Vn9r2bV2lYLYo3q2Cj0Bq7oDAPCTQO44PnQDDxP3rozF29YCw56yrcc/ytq5Ad8i+AQA4Jfwz38Dg+b//e/vtuXnUtlYruxRSm3ZWtdi7Vz3yA33BNhi7/Xk7PBxrye3DXiXME3T7IICwFt5YwzHCyH8CP2WELAWBuZuOyM8PFraxpZz7TvA78VApunbwWfvdfvNQ1W//Dhzvp7rSfw6yvXUbOm9mYatW8rGbS31zGxpT63OlvMEviGEoMcnAAA/HRVWHhognuTqtlloY5s3hhUeZ56kdR7Ntddaz/ydPWVL5Xrn+jSfMpCyuBEAAE32hoThn39+DYtPt8W/p9tLZXLl49tKQ/FrzgxEv/4hXPgLx0hXQH8TI3aAq+jxCQDA6eKen7nh5MvPy/a4zDT97D2a257WWRrCfqeWlZKBb9k6/cWe68mdU26Y7gO4muATAICisxYRmqbpR4CZio/Zcvwj2nhmOFqai+6rvZ6evrAKXK1nHsot15On9LL2mgeuJvgEACCrZRX3nqCwtvjRluHoW5TafvS5/qij0MNpCf++GgDuWZW6NyTKlWkNidYWTlmrC3rVXhe915OnBJ4AdxF8AgDwS24Y+qI1AKyFiXcNO19rz9ZzXT1uIRT7+nyX6arLratTt4aOpfu2dp+X6q9thzPUQs6c+PnoeQnwL8EnAAA/lBYL6i2fBojxvJzptnT/UhjZU76lt2bvuZ5FSPGvlvvhiJ6VtcCyt/5aXR5XjnBWj2LPT/bS0503EHwCAPBDby/H1vK5cmv77pnr86q5QY/gw2PZ1nDmiB6ZewMnjytras/PI557Z9UP02SxKt7h3q+2AQDgA/QIvNYRPeQ8Ntxlnufq87fnerJWF+yxPL9cL3kywScAAD+Ef/7ZNfR77/5PcsR5lHpe6SmzXy7gPGpYsA/0XK0lpNx6PVnqdr3hDK6VPJmh7gAA/JDOj3n1/k9y5OJGy4rL6Xa26VnUyKrrPNWW5+Xe64nXAmfILQIHTyD4BACAC/gweJz4w3X6QfusHqDwJKXnP9xJ+MkTCT4BACgqraieWzU9XbU93me5vbTaeloutba9dMzStly7SuebnlvL8Wp8KNxn6eWWG1a5dt+mCx6l5UtzJC7/x7enQ449rgDwPGGaptkfaADeygdNOME8NwWD8e+lwDD9vbR/ra5a+bTenvpags0tx/thQzjHT2+9v97abt7F84wn8rzkKUIIenwCAJC31oMxG/RN+d6ZLb0hc8Ho2vFyZXPHLs05Gu/f2sa14wEA8AyCTwAAmq2Fk084Xlq2NFz/KFfdFwAA9BF8AgDwCLnh40fUd5Wrj/clubk3AQDWmOMTgFczhxAc78cCLpVFi3I9K2tKiyTF21qPV1tYqba4Ualda4srtZTPhp7m+ARO5HrCE3le8hQhBMEnAO/mjRWcoOE1pTdlI8EncCLXE57I85KnsLgRAAC/rQwrvvoDjQ9QAABsIfgEAKDJMgT+qhDy6uMBADAWwScAAE2uDiAFngAA7FGfuR0AAAAA4IUEnwAAAADAcASfAAAAAMBwBJ8AAAAAwHAsbgQAAAAnCiG8su5pstAc8G6CTwAAADjZGwPEs0NVgLMZ6g4AAAAADEfwCQAAAAAMR/AJAAAAAAzHHJ8AAADwEMu8mqU5QUMI1flC43k5a3WslQEYgeATAAAAHqAn1GzZP1dfSxmAURjqDgAAADdrCSD33t5aBmAUenwCAACPtdbD7ckETLRaQs+1Ye4A9BF8AgAAj/bGEOjNgS33iHt8Gn4OcAxD3QEA4EJxry6AxdFBZ0t4KmAFRif4BAAAgIEIPQH+JfgEAICL6fXJGUIInlf8GjK/tQzACMzxCQAAN1jCTz2u+sVBzdZebbX7vlR/bfuTHsee+yct37Mfx0m/DCk9v5Yy6XMuXRwp95i2lAEYjeATAABuIvzsVwp8SmV7ttfqXwuanmptlfDc7UvP0VJgvMj1GHzyc7nntVZ6XM88v1Ld8fa1MrX2tZQBGI2h7gAAcKMlPHt6gPYUR4Q2LeHQEXU9Se45VgpFa0OgS+HZPM+Pvy962hefZ/zP6xTgXfT4BACAm5lr73hH9Mjc2xv3iY9nek61HoQt7f9aj2W9tAHeRfAJAAAPIUz5bUt4eEQwdURoefXjWWvzGW1pmWYgDfVL0wa0lC0tyJObH7P0e+7nqx6nJwbhfNuZz8mzn+/+XtJK8AkAALxSLrQ6KsjKhW1vdFbb10LP9P6Lp3SIA8fWssu5pGXiIemlOuPb459L87ee4Y7HAVq88fnjSwR6CD4BAIDX6VnU6GvhUM+5tixiVDpGad/aMPnc3KAtZdfOqdaWki89JwC+yuJGAADAq5SGPE/T78Volm1f0LvAUOk+XFsJPt4/F1rGvTLX9JRtPT4ALPT4BAAAXmMJumqBW23fOCwrzTUZS4dSp9tLdb1FPOw73d6z/1PP/ei2PflcAfgtTNM0u3AD8FY+gACM7a3X+be2e00t/C1tS5UWG+opmwbWubleW9pTq7NU/klGfZ5xjdpUFy1fIm25PXe9qN1W2uZ5T4sQgh6fAAAAtGmdR7NlmPwZZUvleuf6FKrwVWvTR+y5PdfLvhZmCjg5gjk+AQAAeCXBCByr54uI3ttbFilr2QY99PgEAAAezQdfUq0LMAHPlH5pkev5aWg7RxB8AgAAj+XDLjlffV6s9Yj76v3Cu7TM65uGosJPtjLUHQAAAIBLzPO8urAZHEWPT4bmQkqNbwwBAHiTWljkvS3Ab4JPhmOoB608VwAAAJ7D6u4cTfDJUFwQ6RE/Vzx3AACAr1s6h6Sfj5bf99yeihcvatkGW4RpmmZPIt7Oqo4cwfPonYTWAMDXpCGS90Js8db30W9tN9cLIVjciHG48LGX5xAAAACMQ/DJ6/m2hyNZXRAAgKeLP//4LARQZo5PXk3oyRmW8NNzCwAAGJlOH4xO8AkAAAAvY6QSe53V0UMnEp7EUHc+Y++bgi+9qQghfOp8AQDgjYRLAHV6fPJaV3+L9KU3Fb49hu9482v9S9dlAIjl/n77uwjwm+CTT1hCUl3uYTxe2/u98b57c2ALAHssfwPjv9/LiK03/k0HOJOh7nxePKw7/iCd/hyXyZWPb6t9IE/LlH5Oy66VybWnt7wh7v/R6xUAgKfJhZ7x796/Avwk+ORTcmFW/CZhuT3+OS5TKh//vvwrhZDL7Wl96c9p2bhXW65tuW94W8rn2u8NE2/jeQtcyReFwJ1KvTr19gT4zVB3PmPtA0opgGwp39uONPxsVQt3cvX1lm/Zj2/YMlTq7rmmDHkHrhZf91quPXdfJwEAvkbwyfBqPSGvlg5BaQ0fc706W4LJ3vIwTb97A/d8mL97rinh5zF6wpzS/V17HEr157b3Bktwl7Vr5tbrZOl1UXrd5Y6R7l871lWvs56/MU/l7w0APJ+h7nCh3iBpa89QOEI89cHavLVL+XT/+PartLSZspZpO+KyPdtr9ee297QFniJ3/dl6nex9DZRGf5RuO0Pr63SE9zcjnAPvtOXvL8BX6fHJ0NIP1LltpTK5DyPpz6X5Mqepr8dHum+pvly5XHtq9ba2v1Qn39PS864219SdIaQPAP2OeM1vnWajt6zHlydL/4auXSdLtx1x7J59/O2HZ0u/HFyM0Isa4AyCT4ZW6/nQ8nvvXJ9r5deGtsdyb2a29ADtaZM3Sr9t6bnSE8a8Zb9l39wXBb3H5Vm2hoelL0y2igOX1ilKPK+4S+15f8XzsuVv+9EBZm0qirUvl+M2pXWk9dSG6+eOW/vyOVcubl9P/el+pTYLjrlC6Ytlzz2A3wSfABVb3kBufdP5lP1yH+j1IiB21gf7WugJT/e06+PWEC63X23kTPxzuu/a7+kxS6NRSscpfVlSK5e2o7X+dL/cdr1muZLnGEAbwSesODLwqX2gXxumPtKbmy33aa43xkj3yVO1Plalx0Ng9W6tPS+Pqr8UGnjd81S9f8f2XCeveP63tGXPyIG1cyiN1Nk7FUBtdEtr/b2jgACAZ7C4EazY8ya2ZfjJ2geALcPbn+DoYYCGuF4r7rnSMqRy2SetI76dd6kFFMvzI+75tbf+XK8weKrev817r5O10DQ33DU+bu6Y6T7x9T7tzbh2Xmv3xd7X89apfp5SPwBwLz0+AfhhazBtrqlx1ObCO6IHaK1+GNXW62TP67F23J59WttT23ZU3QAAewg+GVptcvp4+/JzfFu8rVRnui1XT25+qFI9te2lY7Wey1qZ0hxZudtq5f6PvXtbllPVAgDanf//53UectwhhKuigo5RlUovG5H2ilPA1G/v/b2926C2TgRYrmHdPkOpFWftGIrPd7lzRSr/VHBGIJ2n6b0e9baqzh17vfPE01L1h9S0MM84QJs7H+Rae+dagOdaqrbUxXKfa/nn1k9regDgPt/P5/PjosyKem8aSkGwsOLb+32pu2buu1IQtlRhrpWvp6wtQclU+eKy9pQpLku4zN712fObSsHdEjctvMGq+/mq5YbP5537b+uDEwDW55zOLL7frxafvMOek25Li8sRSi0NcsvfWjccXVb8XWm+UrpamXPLHXUxzK2TWrkBgPO5Aeapao0CSvNsehpyxMvqKd+dZikH8E4Cn9Dp7At2SwCypfJQalUZ5jFCbZ2ctdxw2SpUADCX1mvzni76cLc9+2utR1fLPD116VKjhyvNUg7gnQQ+IePuLlmlilFL5eGOm4c7lzm6QuXmizdxMwKcofU66nrLakYFPT+fcgvO1HRBRIA+xvhkaT1dSXItIEO1NKnvU2ni6XEFpdT1u2W8zdT3pd+S+z2p5ZeWVxo3M56/Z13n5m0tdyltS1lTBD4BOItrDKwrN15963w937WcK3J17iP19dI4+mG61Lzx8lL58Xy2N7P4fr8Cn6zNCTWv9JIg6qwvAM7iGgPrKg0lVZtvdOCz9yWfYbq9Lwgt3WP0fMez2d7MwsuNAB6g96l7qDZmVGsrg3A5reOu9rSe3r5TgQIA7jZLfaS1jlfqYr9n3hbqbcAsft1dADjCGDd527rZ/ql4tFttfW1lTVVSU/+H/1KBxtz3sXB81VTa2jrMVcJb5gUAmFlYDx89z/Z9WBfbU7698+a03JvtWS8AR2jxyfKMGZNnnfR727609/gZOdh+6/hVjnUAYBW5elKpR0vLPKvXhVYuO7AmgU8eY/VKAPezDx1XG4cqlW5EQLPURR4AYJRcj5k987bMX1pe/F38udbDpzZv7nPp9+eCtXFeAFcR+OQRDJrNUfadP/ZW5lvH58yNJdqyDVoG1QcAONOROuOeeUvztOSXS9MzLNGRcT/VsYE7CXzyKLmuti62xHqftr/J3nXRE7zcoyWoaTsCANxHYwJgNgKfPE7qQqsVGDEVsj5XdCXPPbiojYcFAHCVra6ySj1kb52pd77V1gvwHgKfvIILMKS1VmpbB+g/usy9L0hqyRsA4KijdZWrXVUvUv8CZiXwCfAAtcHyw0HlW9K0BkN78otbArQsL5UmnpbKGwCAfcK6m7oVsDqBT4CHOGvg+1HLrP2dmp5K0zoNAOBMuYe6qb9zbzqvpc29xDH1dvXc36nP6k7AW/y6uwAAAACwojhAmevlEk5vTZvrNZP6P8wzLlupLLXftlK3foAULT4BAACgQ9xqshQkzI2VXktba5WZa7l5tBfQljfAEwh8AgBAwpk3/mcHFXRjhXO1dklP6UlbW+5oqbx1jQdWJvAJAAAZK97sa6kF15h1vMwZywRwF2N8AgAAQINwnM5wWjgu5zZtRNrU51TANR4XNC5rLf/Sb0ulBVjF9/P5/HgaBAAAf1u11dSq5QbaOc6Zmf2TWXy/Xy0+AQAAYBWCSgDtjPEJAACN4u6me9LUgha57+PpLWUBnmM75h3vAO0EPgEAoEEq8Nj79uOWtz23TG8pC/AsjnGAfrq6AwBAg9agQym4Wcsj9308XQAEgNnkXtoFd9LiEwAAOuVaWIZvUxacBOAtUkMxbMHP3PAtm9ZrZxxI3XudXW3YCHWKY7T4BACADi0tWH5+frR0AeAVcoHEMKAZp//5+fnvX8v1Mp7nyHV2tSDiauWdjcAnAAB0OHrDNZqWIADcrXWollLanFIvi1muxcxL4BMAABYl6AnAUxy5nuXGF90+l14eGH5X+jvVcrUlbSpNrny5v2tlIU/gEwAABrsiIBkuww0QAG+W6mbf2qU+HmM0TBt/FwYeW9LG821pUv+HeaZ+V64slHm5EQAANCi9VKH2woXcDVPP97l0AHC3lpcY9cy3Rxg8bBGnbQmO9qatlaX2ssSWslAm8AkAAA2O3ITELTv2ft+6PAC4Sty6cVN7e3rPG9/PEAdKe3pSHOl10Rug5Rhd3QEAAADYLQwChmNRtgQ9U70mwi7fudaVtd4TreWesffEjGVa1ffz+fyIMgMAwN9WbY2xarkBeIdUUK/lutUy5Ew8nmaq9Wg8LZc+VcajaVOB2tRvrLUmzeXJ377fr8AnAACkrNzaQv0egDsIxrXzoPJ83+/XGJ8AAJBy1s2IGx0Aj02TowAAIABJREFUeDd1gesY4xMAAACAQ8KeEiv3mjhT6iVQnEuLTwAAAAA4mYDn9bT4BAAAAGC33FvX4W4CnwAAAADA4wh8AgAAAACPI/AJAAAAwC6lLu26u3M3gU8AAAAA4HG81R0AAACAXeI3lX+/X28vZxpafAIAAAAAjyPwCQAAAAA8jsAnAAAAAPA4xvgEAIAJpd6Eu8KYacZ2AwBmocUnAABMaAse/vz8/PcvFQydjaAnADALLT4BAOBEqWBlOE2gEADgHFp8AgDAgr7f718B1PDv8P+WdPHn1vxTn+Nlt+QNAHCG7+fz+fGUGQAAzpML8tXq4fF8W/pwHM3485YuHmuzlC6epzX/1LJq5cmlBeAZnNuZxff71dUdAABmlrp5LI332XqzGaaL52nNv2VZqTRaewIAVxD4BACAxaRaVa6Uv5ZAAMAVBD4B+M/KLXDcRAMzS7WgdN7SHRIAOJcxPgH4z6o3oKuWG3iX3sBn7c3vpYdVqdaauWmlcTtL+bemrS0HgGdRN2cW3+9X4BOAP1atpKxabuB9BPwAeDp1c2bx/X4/v+4uBAAAAADAaAKfQNb3+/3v3/b33Wpl2FvGUb8tXGfhuuuZF4Dn0gIGAOA6Xm4EJMXdE44G5EZ1d6jlcecNZar74hbMzJVrpUBnaky4Peu7Z8y60hh1AKtyHgMAuIYWn8A/UgGtJ9+kbb+3FISstcbMjdmWCty15DebbR1t/46UvXVfCtfdqGUDAADwHlp8As3igFUc7Ivf1hpPT01rmbc2Tzhf7vORwG2uPLHS9JmGC+iVC4Qf/S2pbZMKQj856A6Qs+L1AoB/qcvCvQQ+gSalbs5hi7ywa3c8PRfMzM0bLysOIOaCpuHnuCwluXRXV1ZWudndGwg/yyrrDXi2Uec6N8oAz5DrGQZcQ+ATaJJrnZdL25JXbd7eLtF7yrK5KmiW6/qeSnOH1vVwJBAeCqcfDY6qTAKzS51jnbsAnq2l5xhwHoFPYLe9F+5Ua827pCoguUpJrbJSmi82y+/fa2QgvIcKI7CqPS/AA+A5ruoFBfzNy42Af/SO33h38O6K5ddegFR6iVH4fWq+7d/qzv4tKorAqnpfgAfAM3lRJ1xP4BNICrspp1qkxN2YP5+/X2K0SX0O592mt8wbj+9ZWn4tv1p5a9NSwnKEZejpsj9jYO/sQHjL0++ZWgkD7NH7YjwAnknwE671/Xw+PypcAHw+5VaVcQWt9eVG27Ral/8987WUmzmtXOF/+75m2/XbO1QKv9nngKd5+nn/6b+PdXy/X2N8Aoz21Dc3try0qufv3Hc989HvyMtVRu/bK27bOwMwtt0xKwfPsM/xXHvPz16WtjbjfcJ1BD4B4CX2vFzFjfscbLv19bwAD3ifuMdLS1ovSwOoM8YnwEClMUWZSzwWa+r7ljxy+Y4o30i9L1cZ9Ts4zrZb394X4AHv1FI/6X1ZWqreU6sLzWJP+eLfNvtvBM6jxScAf3lLxbDWxaglEJFKM2rA+jMCIaXf6sZgbrbd+uIX+4XTAVJqQc5YqQ6Sq/escA7aMwxA3BoWeC+BT4BBcq3/VqhQblYqK/e5+gZixHFUuhHMpXtiF/Iry37ldmtd7hW/v3U845qV97Mr9HYLzg0z0LKv5AIo8XRDGXCWM+qTq9VRW+WCu45FeC+BTwCI1N5AX5re+rb7uOVF6s32YUU91VLjjG6yta5yo5Z39Q1IrqVLbhuk/g7zulLrunritmvZbvH0Wn6rWKmsI5TOZ6khAlqO1dS8teml/EvTc962Hel3x/7TcszU6i09aVN1nDBdy9+1OlGNYxHeyxifABDZKsfx/+H3qZvfuMKemh7fBGxdX1NpculLyyzpCQDEv/EuLYGFI3LrfTarbbsrtxvrC89nLUbs36Na5u5JDzW142FPQD9MUwp6ttRbetLm6jip/1PngpY6EUCJwCfAALWWI6wrVcmvpY/nLbUgjT+35LvJ5V2aP9VyqlSG7QZkxhv78PfH6yL+bk/es/zmp227s7bbTNuMdmdutxF526+4Sus5e+81IZw/d35trbf0pK2VZ0/vCsck0EPgEwBO0tuKqVdvYCu8WQpvVnrmv+tmI3WjFrf8KLU66THjw4pVt91V201wak0rBD3hbHvOzyOuCan9u6fecqSOc0drTcczvJcxPgEGiCt9bsLXldp2YferGfWU7UhA8C61m5XRrUJmXUczlaXFVdtttu3UYsUyjzZqHaTyGZX3rOcC+HyO759PqtuEUr9r5t8JnE/gE4BXynWnbe3aHqdJdTmLp8efUzctPelXGJvyiDMDGpznju2WO/6Y05lBz/C7M5YJq8rVbcK6RG+9ZU8dZ/ucClDmegC05p/KJ8wLeCeBTwBeqbe1WapS3ZJf61hdLWn3pH+DIwENwZD7jNpuguPvVAp82CfgX63jaI6st+yps7TWr458B7yLwCcAMJ1Uy5Rca5VaC5G4FW8o1eol9R1t7thurGXk2JulMQpry6+1fgvFLdTi6S29BIC/OV6Aqwh8AgDT6W2FsrdFbm8ayu7Ybj3L4xmOtNjPtRRuybslf6Ds6cP0APMR+AQAuFjY6qzWOi3kRhGAlbmOAVf7dXcBAAD2KHV3nVlrebegaPhvtd+asup2AwBgPVp8AgC3GBn4eloQLdcStKWV6BVGre+nbTfOY18BAPYQ+AQALnd34O4u8YtVjqyHMI/U56P557x123Ef+xwAsJeu7gAAFxjdUjP1IqC4e7xWcgAAvJnAJwDAyc7qnj5L13cAAJiRru4AABeIW1+GAcuzu6efnT8AAMxI4BMA4GRxsDFupVnqtl6aLxwztBTQFOwEAOCNBD6BVztz/Luzx9YTyIBnS43RGQc9Q/GLk+L0AADwNgKfwOutGBjwwhJYW+t5p7UVZ6n1KAAAvJXAJwBMTKtkuI/jDxjF+QTgHgKfADC5FW84tEr+27Y+wpcZ1bZrbozPMJ8j5Vlxv7rDiuvJ8Qdzcj4BuN6vuwsAAPB0qZcX9c7TOt+e8gAAwBNp8QlQEb8oZG9LqdwT81yLrtR3AAAAQBuBT4CCOMh5pLtPLmgaTkstT/ATniV1HgnPAaXpta7v4d+5c0ucJpW+tEwAAFiFru4AGamg4xkBgDj4AEeNHI/r+/3+9Y/jtuM8/j/8PvUAJDxX5KbHgc5tu+XOM6n0pWXyW8s6qaXpPa7ibe+YhGe64/wC8GRafAJ02tviClZTa6HMceF5omXdplpp5tKlPpfyjblhThsVlOhp3Z8KeLfOC6zjjvMLwNNp8QnQIX6C3triCq4yar/L3SjZp+cRnn/OsOXthvlvewPJvXmcMS8wt7vPLwBPJPAJ0CHVNTXXlehoxdMTekaLg/aprrPbZ64ze+tw+8O5Wlp75r6feb8B7uccAaCrO8BhZ1QoVVQ5KhVMi8d8/Hz+bbWspfI5UkHlWkArTBNvj9T0XN6pFxu1pDf28Pl6u6z2zAu8m3MEwG8CnwAZva2w9gYrS2MxCYCyR+1mp7RP2d/O0ds1sfXFaj359nahtC+cr3Sur53/XSeAEucIgN8EPgEKUi2tUi3owulxS61wWvw5zk9XY47wMiJ4llxLX4AjwnOLcwrwdAKfABVntdTasywYoeft4QKpcA/HHnAW5xLgTbzcCAAeIDeGZDzt88mP9RmnDdPF6eGtcsdVy7EXv1wsdVy1jPvpmIRnuvv8AvBEWnwCwAOkgh89Y3nWxpAUYIHfWsZbraXZM85uy7zA2u46vwA8mcAn8HqefkNdPN6tmycAAGB2Ap/Aq50VvNE6jhmlXrzVwz4NAACsROATACZ3RqtkLZ25y7bv5V6glUq7uSP47lgBRnE+AbiewCcARGYKzGiVzJP07HeptFfvt44/YBTnE4B7CHwCQGC1wAys4uix9fm0PYwAAICNwCcA/J/ADJxjOybC1tTh/3vz3PJIfT6aP/C31LEVT8t15Q6PxVSa3LHakl+L+NwDwHv8ursAADCDMDAzKnAS5pX6bKwv3mQ7xkrBkR7xsRk+dBi5HOC31AOLeFr4f+5YTKWpBThL+fWUHYD3EfgEgP8TmIHznBF40MIa1jD6euf6CUArXd0B4P8EZuAeZ3dP1/0d3qX04sHcMBnxfKVptbTOM6zizAcIZz+ccJzRSuATABoIzMB5Sq2jQ/G0cIiK0nHjmIL5nHXdC88HqXNDblzgeL7U/KlzTm5+5x1WseK+qsU3PQQ+AaCBwAzst+elQ6murKUXpMQvUGpdDnCPmY/PlrKFQ9eE0wCYi8AnAHyeH5hJ3YwJEHGlPftY68OC3OdZOP6gzZ7jIp4n1YV9tFzX9iuOZecTgD4CnwADqIQ+w5sDMwBwltau3z3BzlywcUQ381oetZch6uoOMI/v5/P5cVIGOKbWtcl5lhnk9lP7J6SNDF44/n4TEFpfT0+HWpravrD3uImXUXtpUZyu9SVGubRn7+POJ88ww/kwN0RTS9rad63Ttumb0jHaUhYIfb9fLT4BRsg98d++Y36pN7u23FilKnRhPkfKY9+BezkG4V9Hx6vuOa72HIOtgZzR00rTYQWlhhy937VO26bXHiAYP5cjft1dAACYQerlRb3ztM63pzwAACN8v9+/3kbfkjach2ca+RLOow8M1IMZSYtPAHiJ2suY4Cxh641SS47UC0NKLwVLpdum9+Yfz5crc0vLlBTH33lWDsbYB8a76yWCVzpyPunpUdLTVZl3Sl2jR+RXmwY9BD4BBnFT+xypylttvKFc8GOGgAvcbdt/U/t8alqcPtd1NZUuXF5P/vF8qelxnqVgK9dacd3PFLCdqSy9tBZrdzTo+fmk6yO80+j9YOXzEHMT+ASASC6wEX7/+fypoKWClqnpMwRcci3u4Aqlm+jW9LV0qeO1Jf+9w1v03Kg5/pjZivvkmwMlveeTVL2jdd5SnqmyPL3FLec87PMgkbMIfAIM5Kb2eWpB0Fz6+HMqXepzKd/Ym2/4eI7cg4NV8neuB1YxupV6KsiZa6HP88TXVNuaWXm5EQCcJGzBeYYt7978VUq5y5OD9a2/zfEHjDLD9V/X93cK66AjWg/n2LcYQYtPmFTuJQ4tlYsnjjPZ8pv3/M6zumk8+eb+jWav1O8p26y/hWfLdbOMh4gIP8fDP4Tz5oabSF03S/mnPrem39PK3/F3rdK+E07bk1/IduUOo/a7s7un6/4+v9I1NfVdLo9c+toQURv7B6N9P5/Pjx0L5pLrItIS+Ex9d2fAZuZg0edzzaDcM/9+/qjdyKaOyzBNbtuXguCt3eJr6Xv2Mfvouo5suxmG4Jj9enCFNx9/Z+6/LfvW6O63I+pbe9LHrl6H8XJHBLNqXaVr8771Gtj7W/YcAy37ee0+xbk/b4Z1M0MZ9li13Fzv+/1q8QkzOlJxTM07e2u1u/SM29gSNEil+X6/1v0iatso/r729558W/aT3vQh++i69mw7Lc/ncsXx1xKYammtODo4NNv+e9Y578z61gzrMPf7RgaQz97un88zroF7fkuu5XxJ6pxR2l6pVvarrVvgeYzxCZMLKzDx/3vzC7sZxJ9TFZj4uzhd/F04PTWtZ97SPKXfEedxxLYNSjeMucBoqRsHXMk+uq7ebZc6l99t9Hl5NVcdf6l6Qq4OsV3XUte3VJq9ZZxt/60FClvqKFebbR2GyxndavasINmTroFHfkt4TLeKzxWp73KfBT2BGWjxCRM7oxKWurmpdVmpTdumx2ly6WvzxuUKp8d5xL8pV5aWdbK3xV4t3ZEbRhjJPrqulm038zZ08zv/8Xdma8VZ9t9a0LO1fnOHWdbhprYut7LFf7fWy84w+zHY40m/hfvZZ3g6gU+YWCpgOCrfI3nmLo6tAcbavEcDjT15uNCvp9aSoSXdm+fj3Wr7zYr79CrzcdzRa3ap/tNaRxnt6nrIiOXNFkBWl2uTayk6qz37Sa1xB/86s5W1dc8sBD5hYaluaSPFLSmPLivVWvMuqYtx7QLtAn6fPfv63m319Pl4rtZujr357S2H+dZ3dj0jdGT/7Q1G1+oAV9ZRWtZra3nuXofhdz3LPmrkOnyy1VqD7gl67n1IBTybMT5hYdtT9O0in6vQlLqyl4RP6nPf3+mOLl2lZea+u3s9rS7cD98UcDiDfXRdPdvOsTKnFY+/Uefe2fbfswJAZz4gXWUd1uqOLc46JlY8BnOe9FtGSB17roPARuATJrR1Bwq7BbUKuxOl5o8rRGFAL04fT4+nxS0LwrxTn8N5w99ZmzdMU1t+Lb9aeXOV+Nx3m1wri9W6Fc3IuhvDPrquvdvOA4N5POn4i+sFNTPsv7nreK5+E39Xqpfsra/1mGEd5vI/EmhLzX/WenzSMTjit8THcOnv0nFTSptKkzp2Sn/XylKz0nYFzvP9fD4/TghASipo6nxRlmt5AbOwj67LtlvfFdswda1uuZ6ffc0/87evWj/pLffd6zBcfir41trVPg7QpfIYWe44fapMK9rzW8JGBOH6z33e8myZL0wbzxenH1GW1O9azarlbvHk38Zavt+vMT4BRnKBZ3a5GxDmZ3ut74rjL9WKLtXzozXNqHLaf4+7ex2mlt86rfT9lb/r7nU40t7zSZy+1HI3ta1a0rYGYGvLa/0OoETgE8iKKzcqHG1W7DY1G0E5gP2OBg+cf+G5Wlpu5vSkrS33CuqTwOcj8AlUqCwAALM7MtYkvM0dQcgWe8uU+j0z/j7gHgKfAAPFA7mrcPWz3gD2WanHgW7083lT8PiNdY3UEBbhOJtxuhFp48+pAGVp3NeW/FP5hHkBCHwCAMADHH3L9pUEJebypu2xyjEyWmls1Z5xWUembSlbLW3rd8B7/bq7AABPkapIv7VyDQAwq5UeEjzJG1vaAvcT+AQA6PT9fv/69xZv+q2ri/fN0t/xds3t26nprfmW0tTKAaMIvN1jO5ate+AOAp8AAB22m7fw31uCM25a1xKPh5cbSy+cHu/fqemb1nzjZaS6wpbK8ZbjC54qPncAXMkYnwADlG7KPOEuqw0RYN0xk9zxPOsbcnmn0stDYj37bBz8bM23ZRmpNAKejJQ7Lpy3AZ5N4BMAYKCwVVsqcJN682zujbYt37Wm2abHaWplSpUjlz9zaN3uvXmG86eWMdpV+1XqYVvpeAjFLWBL37csN5fm7HVx1XIA4Gq6ugMMEHd7jaeR5+2cPE3q7bTheSH+v6W7cK0r8ZHuxrUypX5Xrnsy8xi9Xe4MjJ29f8XHQGpa6tqeekAQp8mVPTekQK5srY4Gtt/G+Qvg+bT4BIAXeutN7lVqLSHD7/YGPUZ3Ny5146+VgTnE42OGn0svGiqlTbVozO17tXxTaVrKMfN+trfV88y/6YlyL9AC4PkEPgEALpALkBztLnxkfl3VnyXV2jj3XWnengD40XyPpn+C1mOwNKRF+HdpSIs4r9J3uVbk8Twty8iV+Sql8y4Az6arOwC3621lBnfJta6Mb6JHdQGfoXXSDGWAlWxDS7QE1/Y8rNjmyw1xkUoTpku9pCq1jPhzagiM1mXkygwAZ9PiEwBeSGuX/VI37aWWVKlu7XFgIdflt9TiKhdEaO1u3Fqm1HJr+cOb9RwHrcdPrrX4XVpbqKaCnzNwrgJ4D4FPAKawynhu8Pm0j3vZui/3jKO5p4X0iDK9cazPM4M0V72whzm0vMG9lC73gGKPK663ua7tb94vnU8A7iHwCQBwkRlbRc5YppmsuG5maVX3Bq3Hz6iHILVxgluMOOZbW6i2Dg/yFiv+ZucTYHUCnwBMw7hfPFVv66rUS0ruLhM8WesQFq1pesf2zKXPvbCo1GozF3RMDaER/10aQiM3nmjt5UaloTvu8tbAK8AbfT+fz4+TPvBWKwfZnLs5wk0f1K16nMxc7pnL9ha5l7G9yR2/edX1vGq5V/Dkdfvk38Zavt+vFp8AK16UVw7Y5qR+04rbBgAAgDkIfAJwu1TXt+/362kxMJ3Wl9SEaUvdmPe86KanDBArdU/nWjOcT3ryAFiRwCcAt8pV5LcbM5VwYBY9XYR7ghA9y9JNmRHsM/eb4XzSkwfAqn7dXQAAyFXm3ZgBM+l5OVUt7d7zm/MiPMMM5xOAN9DiE6Ai9ebTvRXM3FtcdTkDeIbaG7fPWBbwTFedT+LlADyJwCdAQapr0Oi8dFsEeJbwPH7WOV2AAt7h7POJeifwdAKfABmpiuDIp+Fb3iqb+Uq3G/vz2O/gmFKwYMTxVbvenB1YBa5z1/nE+QN4A2N8AnRKDQYfVibDv1Pd5Plbqrt/+LcKOTCbq4IFPz8/HpLBw919Ptnqram6K8ATCHwCdEhVDreKZByoS42XFL6pnD/CdRauHzf6wGzibqdXLg94lrvPJ1sd1kMW4Ml0dQfokHq5Ua6iWuuylLqZffMN7lt/913evK/BXqUWUakHYZ/Pvy2r4iBHbpzn3AOg3EvygHYzHDcznE8A3kDgE+CgUZVIgSiAuZXO0XErqqNpzhzvD7jfDOeTnjIBrEpXd4CM3jE5a2lL31/d1QkAAACeTotPgIJU8DN+wp4a23P7PzUtzsdg8gAA19HLBuA9BD4BKmoV4/j72t+9+c9otRuG1coLzMNDKWAU5xOA6wl8AvB4gp7AHmedOzyMgfdxPgG4hzE+AegSvyEUAAAAZqTFJ/B6AnjjhOOd5sY+3b5rTbNNT738KQ7Alv5OfdZCAgAA4LkEPoFX0+1ov1TwcJuWClrG37WmiZcVzxsHUnNB1FT53rCdAAAA3krgE4ButVaypWBiHLCszV8LTOaCly1lAAAA4LkEPgFolgoy7m01meu+3kJrTQAAAGq83AiA4WYYN3WGMsxM0BgAAHg6gU8AmmyBxDCgmJr2+eTH+gz/D9Ns00vLiD/3jDHamj8AAADPoas7AE2OjqPZO3/8fWsLxZbl9ub5BEfGZQWOSR1/8YMcgBbOJwB9BD4BBlAJvZ4xPoGnClvGx9Pi6SOX6ZzKW7xxX0+dQ1apq/acn1J18pl/G3A+Xd0BGCbX9X30Mtyg99PyFdZRaiF/1vHqPADPljuH/Pz8TH/895Qv/J3bP8MawbsJfAIMIKj0W1jJPHsZAKvYe41wsw7ERtU5PUQG3kLgEwAAJlRrqRS+tC03rfXFcbUXweWWByt6+35cCnq2nkN60qbSxOec2t+1sgDkCHzCYuLKwDYt/L82/9HljzLit6j0QLs9L5gCxth7/OWCn1vgIvw+NS0cy2+bHn6Oy5FKn8sbuMeR63kt6NlyDulJmzvfpP4P80z9rlxZcr/FvQLw+Xi5ESwlrqjc0UVl1PJG/JbZbr5S5RFUAuAsqWtO7rqYCyTkpNLMdM0F9gkDjLnvcvPtSVs735TKkrPnHKZrP7yXwCcs5OjFOnw6eveF/+7lw1vlWnndbeWAykzr8Wq2W/8y9xx/uQBD6cb+jG1z175uP4N/Hbme5+4Hes4hR843s9yPAO8g8AmLCisLI970Glac4opMXKmJK1qp1publjL1/pZcJS81PVWW1O8IxdP33pyqzEGfFY+ZlQMyo9hu1yi1rro6gHBkeXsDHvYzGGv24OPMZQPWYoxPWNDRinSpS/bIMcBauqL3/pbcGGO1sc5KAclwLKGRwWSYlf0a5tYy3nV8rY6nbfOn8oo/t6RPLQ9YR+68Eh73PeeQveebTSrwmjrP9OSfSu+8dT3rm9lo8QkLSrXGbFULNI4YA6zHkd+SCn72zptb5ojWLDAzFVK4x5Fra+rBXW/+R67zo84bs7c0gysd6SnU2ytp77Tc96PPN6l0pfn2lB94H4FPeKBc9+7SOD53lGn0fCOCsLn11LqMVCBWBWxurUMk1OY5q2yjl9EyTmBtXvv0PWy79R3ZhsCz7RkqKrbS+cTDj2eyXZmRwCc80IwXmyOtJ3u1XHDDLjqjAqq5AJoKwNxyQz+UtttVrXrPCnr27KMztl4ecUzlfteRBx9nesK2u3K7jV7uCK4Rfzva6rP3oWTuIVbL8dPyYOyt25Fz1B5WrXw+8SAOuJrAJywkFZzpmS83Xk5qXMxc+tTnOH3Lzcje35IKOMXLjcc6i5eRmz+cZ+8QAqnuOatURN/u6duodx+dLWg2WqmFd66l/F37iG33R8t2i6fPwDUiLXXtbtFzbOb2gdK+kcu/NB3OUOqVsur5ZOaysZ+ANjMT+ISFjGw1WRs/p3dMniPpe5Va4fVOG3lxvrt1IMfUgt65Cl08Pfw7F5RPpdmm59LkythT0WzZR2ffV3taa+8R5j1T5X31bXfldptV6zVi5u14pp7fPWI7l67NvfmX8nrr9lzBStsmPr+pczILAU9WIPAJEJj9xplz9bYCTH2OW1y0pomXn5oe51lqnXimWW+qcsHi1Hd7WnX3tiib0YxlPWu71VrjXbEu9hyTb78GjdwuI1pkHj23vn17UlfaP4/sPzOe7/nX6tvJOY4VCHwCu9RuBPbeKMzWlRQ2qYppaX/ZvmttVbS3xeboCnMccGotx1G9vyMVCEt188sFm0eW7ezzRuu6uWPbzbrdWtI7389p1HluRH1i9YAE6xrVqpm5aXAB1xD4hJcZdYF92g3liPLOPsYcbXKByr37SKr7+kgjgkGl3zvj/nskEHmkBd6dNyhP2HZXbbdZbyRdI85Ra6V/xAzHPu9x1vUc4O1+3V0AgE1Ll7St5c9scoEGLUnXVGvNPKPWoFLvPrq1upthHw5bAcbDATzZ6tvuju22XStmGf/UNeIctSEoZtoHmMtM+0Pvedr5BKCPFp+wmLiS0zMmWlj5T6WtzVubJ1Weo+Pqxb995tYXYZfMeDrzSh0XsdRxFgdvcsdZnC7+XDrGWtL33Ogc3UdX2ZePnB9mPLd8Pu/YdqO221mt/45yjRirVCeYdR+AUZxPANp9P5/PjxMkrCEX9KgFJ0tpWuYt5bMnv1LrjNbA5uw3MbOXD2ZF4z4sAAAgAElEQVTbR1uO+U3uoUuYT+sDmlhYhpYbytnW49Vm3G4tZXz7dltNvL1S+0Gp/lB6aBTOW8s7/r60T+fKwhyetG2e9FvexraD832/Xy0+4Qn23Ahu37fMO6JFUWseM3U9AuaROof0nHNqf7cukz53bLee5bGm3vpGqk5TauHfu2z7GADMS+ATFpLr1jqia+DdAceeFjmejgKwMq1QAQCu4eVGsJBwzMDc93e6YvmpLmoAn8/f46uyDtsNAICzaPEJC0mNSVUaE602/uaIl67Ull/Lr1Te0jTgeUYe284T17HduIJ9AwDYQ+ATFpIKGKZagJb+7h0vraVLfU+erWNjGUML3sXxvSbbjSvYzwCAvXR1BwAAAAAeR4tPWEiqqzsA6wiHCCmdw+Nuvc73AADQT+ATFuPmF2BNrWMUeuM3AACMoas7AMAkcgHOuMU/APt5kATwHgKfAAAniwOaR266v9/vf0HQ1GcBUgAA+E3gEwDgRKO7qcd5hWOGbv8EPwEAQOATAOA0Z43N2fKCJADSPBwCeA8vNwIAOFF8gx0GLMPvzghinp0/AADMTOATAOAktbezl7qtl+bb/q61+hTsBADgzQQ+gdc6u5vTmfkLZrzHmfvR2ceA/XSf1BidcdAzFAZBU+kBuJ/rOcA9BD6BV1uxImdcqvexnz5H67ZsbcU56k3xAJxvxfO06zmwOi83AgAAAAAeR+ATAOBm3+/3klY1Wu4AAPAmAp8AADe7qvvjit0sAQBgL2N8AjSKXxxSe5tyLZ/cy0oEJujVu/+U9t29+zUAMEaqrhh/X7pWt9QL1D2Bt9DiE6DBVsHc/h3pLpqqXG7TVDzp1btvlr7XDXq8sAt76m3sqXUeT0/l0ZIm9Tk1f2u5ADhfeF3Pfd86f65eMLJeCzA7gU+AitRT9REBSpVMRhgZLBd4H29bp9t5JAw2pm44U9NTebSkiZeZegN8a7kAOF9Lr4uj37emAXgKXd0BdoorjakAxPZ3LniqWzFXioNcXCd1nKe2Q+l8ELYMz23DVHBzRLngTivvk67xc5pxu5QeVgGwn8AnwA6l8T7jFlNxK62Q4CdXsZ/NZ+/2iM83o9lP7uF6ULbielk5YMs9UvVJAI7R1R1gh9SYnLlx8VRauUruJsnN09xmDY7MWi6Apxp9rW65/qsjAE+nxSfAIHsrjboeM0LPG15b0tfycJPUJh47M/wcd2eMzwVxq87SuKDh51RroZ70ulneR6tP7vK2B7dvOM4EPQF+E/gEqOi9Ed1TiRT85Iha17jUeLR7bnTcHPUrbYvU+jwyrWc5R9MDc9rz4CI1TzhUD+tp6TKvWz3wFrq6AzQIx+tM3QzE43l+Pn+30tqE3eEFOhkh3J9SrTpb54/z6s0HGMODsDbh9bglbc/0Uv6l6TNpXT+5QOmZ4wiTFtc140B0/Dm3D7bUC0ppAJ5Gi0+ARj0trFr+7s0fUlreAl6a3tLSz74J1zLkQFkqKJRbT3uDnqn8S9NnVtuXStNn/21P03vdTqVpqRc4rwBvosUnAABMJhzPVfDpbyOCNnseGo1Kfxf7EgBvpMUnAABMSpfj/Ua0yDw69uGM2814jgC8icAn8Goz3pBAzH4KvDlQteccOCK4N+Lce/V2K5W5NBxA7uU3jGWdAlxP4BN4rTNvRrSmYJSz9iP7KPAEqXPZqPPbU954XevWX3qZzsq/ezau5wD3EPgEAACW0/NSo7cFh3p+a24s2TetLwCeS+ATAABYShjIjIOaZ7UAXcHe3/mW9QPA+wh8AgAAy9haJqbGS6wFOeMXHuW6eIe27+MXJcUvnnpTgBUAViHwCQAALKM2ZmVpWhjE7M27JX/WYJsBvMevuwsAAAAAADCawCcAAAAA8Di6ugMAAFNLjb0JexmPFeA9BD4BBsi9YGGjcs3d7KPAqpyf4A/Xc4A+uroDAAAAAI8j8AkwQO8bZuFq9lGAdXy/3//+hdPC/0vzpOY/q5xcy/UcoI+u7gAAAJOIx59sHY/y5+cnmfbM8SwF2gCYnRafAAAAkxgdTNwCogDwRgKfAIOkblS0hGAm9lGAtYStNeP/j+QZB0JT3epTXetLaXJd8a/qdv8mrucA7QQ+AQAAJnNGoHALpIatQFPTtiDa9t0WuEylyaWP89byFIA7CHwCDJS6CYCZ2EcB1nBWsDBufRkGNlNlSH3OcV25jus5QBsvNwIAgIQzW6ed3fJNIOT54uBlq9LLj65qkbm37HAH1wJYm8AnwGC6cjE7+yi0W/Gm0fH9Dq37Zu6t7me+7b1mxeNqRq7n11lxn7VvwG/fz+fzs+JBDAAAZ7ozMHTEquXmtzhY0RPgTEm18IynlwIk8bietWBKKb39khWtek5dtdww0vf71eITaJcaD+rui2mtDHvLeGS+2N3riL/Vbu5y6WfbjvZRgGfae05unW/PG8GPjPXpGnMO13OANl5uBDQZ/VbOUV0veirqZwsDZNu/cDrzCLdP+DmXdkZHgp72UQBYl+s5QDuBT6Aq1bJs1mDQCNvv7ak85loFqojOJ7fvPnmf/nzsozDK9vbr1mMml+5IPr3zsp7UNt4+1/apo8t8g5V/p+v5vO66PgBlAp/Abqkxo1I3ZtvncHpqWs+8pXnC+XKfz/DWgNrTlCqbLfvpkX05zqP2dyn/FPsoHNPb+6F0U7s3n9E9MJjP3m189FzuWrAO1/P53HV9AOoEPoFdUoGY+AIdPnlOTY+/r82byyfOY5P63NOaU2XjfUqVzdb99Mi+nPr/jH0b2GdUUEFwghL7B6zH9QHm5eVGwC6plxvlAi4t43C2zHtk0P7ePASPiLXsV6P25fjY6ikDMIdRDyM81Hi38HoQ/986X7jvxPtS6YFy+H1qvlS6WG4+eDPndbiWFp/AMPEA661SLdruErf466mUlLqs8A5H9uUrKsD2UbhG7uHFXfmwpr3n5r29CnKBzThdLli6/V1aHmO4nq/LeR2uJ/AJVPUGZO6udN2x/FSrivBvFRxGOLJv20dhrNzNa+9NbW8+4ZAZd19vOdfeMf5G9ipo2ZdTvYBalsc+rufzO/v6APTR1R1okqp4x113U2Mabv/HLQfCz6mxFMPPuXnjNKXl1/IrlTeVtrSOSuuJeaS2ba7FS62L39F9OdX6JlzW0X07zss+CsfUrgmpgMSem+BcPrVjnXfo6UJeC06Olluebu9juJ7P64rrg+MI+gh8As1aKtWtf9fSlvLOpe3Jc2RLhyPpuU/rflSavmefadmXa3n27ts93wNltYcMqUBP7aZ2Tz6Cnsyy/ePu8CWzlPkJrMv53HV9AMoEPgFO4IaUPa7cb+yj0C/V2jr8rrWL8ZF8dGd9vr2t+Go9bWq9ClLLbxkDNJ63tDx4qhmuD0Da9/P5/Dh4AMZSMaHHHYEM+yjUrXqcrFpuznf1vjHrvjhruZjTqvvLquWGkb7frxafAHA3lVIAziboCcAbCXwCAABMYnQvgLN7FeReFpkbuzB2R3BUQBbgPQQ+AQAgIxWogTOlxt08mt+Zel/A50VdrMi1ANYl8AkAAAlXtZADniFs7dr6tvs9L7OKXzTVek6Z5eVos5SjlWsBrE3gEwAAYEJxgKj0d63LeS5t/HmTepN77u/U55kDOmeUb0+eqXlaAqWp7dxidGvivWYpB/AOv+4uAAAAAGlxgDIOMobfbdNb08bzbWlS/4d5xmUrlSVlW/ZTgl+jgp6fTzkomJpn5gAzwAy0+AQAAJhMHOQqBcRSwbCWtLWgWSk4l9MSiOtt5Tiz1uDxmXpa+ubStcybaiUcpkvNm1r2qtsaWJMWnwAAAJNJBariFpc5PWlry6Uu1cJ2lnLkhjSI0+1tJRzO19p6GOBKAp8AAAATujuQljNjme40SzAvDE6mvkt9HjFvi5Vb9QJr09UdAABgEnFLuvBzqqvyiLTx59QLinItAVvzz6UP83uyPV29W+dJvUG+Nzh9ZN6clhdd6QIPnE3gEwAAYBKll9fUAkNnpW0pWy1tz3KeKDcOa2m805Z5Vm9JuXLZgTUIfAIAAPCf1YNpVzry4p7UUAYtAevc8lpa+ubmP9JKuPT7c8HaOC+Aswh8AgAAkHzTN3VH1tfeF1AdyS+XZm8r4d7fYP8CriTwCQAAgIAUw2nVCdxN4BN4rbPfSHpm/iqQ73HmfnT2MWA/BeDpVmsl2xOIrL3hvWXeVdYL8FwCn8CrrVgZOztYxXzspwAwzsjramqczpntGYN0z8uUVqy7AM/06+4CAAAAAACMJvAJAAAAB32/33/ehp77O24l2po2lSZM1/J3rSwATyLwCQAAwGtcMQ771iU87AoffxcGHlvSxvNtaVL/h3nGZSuVJSUOoAKsxBifABlh5S41xtGefEKpvLz5kiNqLxKo7V/xPr83DQC8TXyNLQUT4+tna9radTd3nS/Nt2e8TvVVYCUCnwAJqYHc98oFTUcuA3qCmi3zt+6zbnwA4N/6Xvy5pCdtbbkA/E1Xd4BIqvJ4RmUyfrqvwspeLTc8R79vTQMAbzXrG95nLBPAVbT4BGiUav0WTg//9uSdq+TG+wIAzheP0xl+Lr2U6Eja+HOq7pkbL7Q1/1z6MD+AFQh8AjQojfcZD0gfVmBVDLlC6aYFADhPqZdQT2+LkWlbylZL27McgJnp6g7QIH5b5ufz5w2XubRwldH7XEvwVIAVAObgmgyQp8UnwE4qmDyRoCcArMEwNwB1WnwCRHoHpt87YLzgEbNpeavskTfPAgDjbEMtAZCnxSdAQir42TNgfCowVBsYPjU/1MT7ajwcQ2n/DP/OvcCgNQ0AAMBsBD4BMnoGmW/5++jyICe377S8CCE1fu2eNAAAALMR+AQAgBPlWlJvPFSAaznmuINrAdzDGJ8AAAAAwONo8Qm8mrEKWYH9FNZWemmeFj4A7+BaAPcQ+ARe68wKhhcUMcpZ+5F9FIC3cg0EeA+BTwAAmFg8BtwWtMkFb1ItirZ023dnPlQ5M38AgB7G+AQAgJOlAoEtwcEtuLn961lWON9VAUkBT4C8vdcCYD8tPgEAYGK65QK8m5b/sJ8WnwAAcIHwJrCn9Wb8QoywRecR8Y3x9/v9719peu7z3vwB3qT3WqDlPxwj8AkAAJMrvQ04Jww0xjeiYWuh8O/4BjmcHpYl/i4V5GzJH4A650zYT+ATAAAucmVLmFILoZ5y5FoJlfLQ4gcgr+ccqeU/HGOMT7hQbmyWXNrwu1xrjTA/7pO6eNs+zMQ+CvMYfbydeSyfPSac8xDwVr3nvNr9Y0rpHBuPE5q7/wynh9eCuEdBbf6W+1s4g8AnXCR1oi+lLf2dy8+FAwDmVXrZRMu8ubRnXv9burMfoe4CvM2Ra0GvUS3zU8OejMwfziTwCRdI3Rj0jG9lLKz5lbaRiz4zsI/CvVItJnPjb8bzxPO1LqvUWyTVSie3vFJX9/i7PfkDvMWea0FPvnHeI2j5z+oEPuFGqRN76uYgN2+u2wAAMI9a4DB3Hd97be9pgVN7u3CtDLXWP71vLwZ4qr3XgnB+Lf+hn8An3CT1ZKv3wiHoCQBrKN2s6tUB11J35i691wIt/+E4gU+4SWqg6N6Tvxafc0lVWGwXZmIfhfXNcNNYuqHuycP553qC7JQ4Juej5T8cJ/AJE+npOhB+J/gJAO8Qt6g5ak/9YUR9Q53lOjMEy1mDfQV4IoFPuEBLYDLVBeHOCsfKLQLuXG+p7h4wE/so3CN3XV/5esv87q5Pspa4a7N9Z7wR14KrAtSl+uKIlv9XmL18XEPgEy5ypItp6sJyxRgpK14k3EACMJvciytqDyHC73vGXauljfOMh94J54vLkBqiJ5dv7e/U5xXrHjPygIujPCgdb++1IJVPON9ZSmNQr7JPrFJOzvX9fD4/dgYgturNxyzlnqUckGMfheulbiBrx2EqEJl7mUQqeJiavufztqyWQOie5abyZD/rkVHsS+PtuRbk8jl729j+rO77/WrxCXAGFQRmZx+F6+19oWEu7d6XIpbya2nd0xKs7X1BhnPSOAIVjOSBxHg914KrWv73LKO0vNIDrVTePQ/Teudr7V2gZfPz/bq7AMC/ti4Q4b/eebnHkW0HV7CPwjttAc/ScV8LjNbydz65nwAVZ3B83ycO6MXHdzg9Hr6kND3OP/d/qRypfGu9EVrSxYHS1vxzPSJy6XN58zxafMJkck/QShXZu0/SqSeFe7trhPnkps1qz7YL59vmneGmpaXMrWVcfbs+yd59FFjfDDd3zjUA+1zV8r92ns615m/pLVBS6lUwqjdCLs3d99KcT4tPmEiumX0qWLT9ffeJOvf0bo/SE8bZb5R6t10436j1V1pOr9r67tkeqe2a29acZ+8+CtwnbJES/x+2cAlvVHPTt/lSN7VxF8BwOfGyS59TD+/iljjx76jlzzlmqW+sYIb6NoyQa/l/9B7kSG+BGfIP78V4Ji0+YTKlp3mpm4M7pW6eRrYkWa1lSMu2C529/mYS3wzXbrw5R+8+Ctwr96Ai93dpemvangdfe1ry1OZzDdjvynrTm7aTayRPMaLl/2r3Zz2e/NveTuATHurOClotoBW3LMl1Odh74Vm9crp3/cUtgXrnrc0Tzpf7XLuZzQU3a0FRAObn/L2GsMWw7QVzS7X0T/39+fzdoyo3rFSpB1Cql0C4rDjv3PLiz6lga+3+Jf5cyz/1uTW9xhfPJ/AJC2rpmnr0xH3kKWBYhtTFJe72lrrIHin/HRetka1cN73rrxbMzM0bLytVqQrLlpqv9SYq94RZRQNgXW4an6P3AWnpAWgu8JJaXi6/cN64/lBKk6uT9KS3X/9NsPweV7T8b1320bxb5sv1KhjdG6E3PWszxidMJhdAywWLZjtRh0/+NltgLJc2NX3FVps92y5nxPoLv2+Zt3UfqgU0W6y4XZ9kxD4KEJuxPkJdqr6VaglVahWVazkVPkzN1evCNHF+8ec4be6BbSpQm8ojlz5VftdI3kBQmycT+ISJ5J5o1544hxXLGe0p32oVzb3brjXvPds3dUNxp5abCJWu85y5jwKwltyD0c2R1lO95dg7f+sD3r3pW76D1YUPN2rpwv9hJbq6w2RylbIRrfJG6+3y0hvUWq1LTe+2O3v9jXZk+fG8uS5lq23z1Rw9vwCwtlJLyKulupuX0pZadbYEY3rTwxvMeI8Jowl8woRK3XRmU+omFX8fVzZzFdCVx1jq3XYj11/8Oc47t45r26G0/Fp+pfKmluFG5HwrHEcAPF9Pd/IV6sQAzOn7+Xx+XERgTndW8latYM5S7lnKAcB8XCM4Q22/CoOLqQeecQAyfvhZC06W0qfKVfo+9VC4Vv5UeUrL7Cl/Kc83ce4ay/qE832/Xy0+AQAAni437mXr371jfdbS94yrmRsepzdo1FMmASmAZ/ByIwAAAADgcbT4BLKMtwjjpcasbe0OOFvrkz1dtFLdKGf7XQCkjbwe5V60lMq/pev8qvas09KLngD4m8AnkKTyBOfIvdCqdNPSMrbaHfYEPZ1bWMmZx93Zx7RjjTMcuR7F14Bc1/tc/ivv06Ov8U8OBM/ItQDWJvAJADd4axDwrb+bda24v874oARgZa4FsC5jfALADWotPL7fb/L7eHr4d/h/LU3qc5yu5e9S/qnfrJUKwD1K14La9SN3bk99l5qn5zpVy7+0rNbf0nu9LH1XSpf67b2/t3cb1NZJrtwATyXwCQA3yQU/w7fVxjcp8fR4fK/WNOHnME3q/zDPsOzx5zjP3t8NwHly5+rcuT117g+lrjfhtJZrTC6f0vRS+Vp/S+v1srb+4nVZyjOev+X35tZnqly1dVIqN8CT6eoOABOq3dzkvmsdH63W0jJ109daBgDmtedcXQp+jpQKBpbUgrM9y4q/K81XSrf34d+oa2hunfTUAQCeROATAG40+gYoDFj23pDWXrIE/H1clY6V2rHUkk8uTWsZ4Gxn738tAchUy9VU2lKrzpEB3J4Hi2cEjsN8nR+uceV1AeinqzsA3Ky1EjyDEeURXGVVLd1Ot3RH88mlaS0DjNSyT1+9/J7g3pGWoXvdcWyeGfB07U678roA7PP9fD4/TmAwJxWMddl25JRacKVadNVaedWmxeJWL7nlxPtvqqVMS/6lssPsWlrnlFprtu7ruWMudVzmpu9dNs9S2yc3uRaQoVqa3vN96tqT+ruWf205td+S+z2p5ZeWl7uWltZJy7rOzdta7lLalrLmvPm8cvR8PjqfVm/eZrD5fr8CnzAzF6t12XaszP4Lvx25gW09jlqW0RoE7V02z2Pbp7U8MKDszetsxPl8ZD6t3rzNYPP9fnV1BwD+UEmGulFdEGv55IKbpaAnANe76roA9PNyIxjgzAvU2Re/N9803TEe1Shv3m6cw4sQoF3q5Shn5LO3xSfvZb9IK3Ulp84+VXfVdQHoJ/AJg6x4YfJE0XaDzYrHAjxZeNMbBrNy02Fjv0izPvaxL81D8B72EfgEAAB4GAErjrIPzcW2gH0EPgEAoEHqTczhd/FblEtd1Gv55Lrm6rJLC91lOcq+0+bK6wKwj8AnAPAIe4JB8Typm5S7bzZmKQflbRB+l0sXBi9H5AM1qYDKNh1CpcAbeVdfF4B+Ap9wg9KN9tH8tjwZz3aDufUel6lWF6n8evMZrbUcACm5F2dBSD0UeCqBT7hY7Ub7aH65aRxju8GzpI43AUbgLd5e31DnAngPgU+40Ogb7Vylzds8x7Ld4H5xd++zjpVcnuHyU59LXeTj9KnfkGpRXisT1xAMB8C1ANYl8AkTSLX8C6fnbpq5l+0G18kFGUcqBRtzAc9aMDN8SU38AoNw3jgf5405nLX+bVuAdbgWwNp+3V0AeLvtZji+oY9vjsPvPHG8n+0Gz9PygoGWPMJzQyr/lmW4GQIAgOO0+ISbpVr15AJkboLnYbvB/Xq6g1/VdTzXfb1FSytPXeABAKCdwCdMyM3smmw3OFeqO3iL0ji9qx23q5UXAADupKs7XKi3u3MtbS6/FW/mZ2a7wRrCoSfCf7njKuyWnkob5henD6fX0pTSx59LrckNlwEAAH20+ISLpYJe8bhvuZfklF6akcuPMWw3uF/t4cCeY6g3v5ZptXL0jPXZmgYAAPiXwCfcoOemuOdvLQbPZbsBZ3M+AACAcQQ+4UHiVoRuntdgu92j9tbt3rxGbLeefEaWf3ajunjPvJ3iFuO8W8t+85TrhmA/d7DPAbzH9/P5/DjxwzGrVtpXLfcoq/7+Vcs9o9RYii3rdpZtsLf8K9rz22ZZH2/aTqS1jP2cmqdlv7kjoA9Avz3XAuCY7/erxSeM4qUTa7LdAAAA4JkEPmGAs57OaX1xrjPXrW23vvgt3fHnbRuX0pWGMUi9ybuUD7/lXiJmOzGz1Avtwu96pYZGKE2rTc+9jC+cL7e/p+aJ86397XjiavYx7jD6WgC0+XV3AQDgTt/v979/odybt7fP8f/h5zCY9vPz89+/OLhQW0YqKNda/icK11sqyGM78TThfpPbD7d0pf23db+O9+nUsRbu76kHC7n/Rx5PAACttPgE4NVyAYSReaakggB78jmj/LMa/btsJ2aXaklZSteqtl+3tkqqLTe3nx89ngAAWmnxCQAXC1tSadU0L9uJkXoDgGeWo7ZftwT8S/k7XgDSZrkWwJsIfALAxVLdtJmP7cQsRgYTZ9ivBUYBgKt8P5/Pjwo9zElXyHXZdvNrHVw+NfZn6oUcuXxSLxepTSstr7f8pbQrKL2QJbT6dnrKNqKuJfDY8lKi8PvWlxi15N3SvT53fMX55fbzvccTjKKext2c4+Aa3+9X4BNmplK2LtuOmay6P65a7j1W/a2rlvtOb7nZtW8wM/snd3vLtQDu9v1+dXUHAICrvOEmV1AJoMw5Eq7jre4wkVSXr1LXTuZh2wHQ6qnXBC2YANo5V8I1BD4B4AS5sfh65lUhvodtx1mO7FsreNJvATjLnmtBrUFFS55XNcp4Ql1Iz4VnEfiEibS8gIM52XaEci/6KFWiZnm5Ta6MLZXlngr1rJXimbbdqHXeul1KL6OpzUvdnn0LGEPPHGaxt55R20e3e5HSS+ZaXl43Qum+aBXOCc8i8AkAA+UCelslMFUpnUWuLLWKdGualu/uNNO2G7XOW7dLLijQuk0p6923gPFmf/DI8x25FrhOwH4CnwAwWK5iGj4BX+lGq6Wi3dMVfOaK+yzbbtQ6b13XT2idMbvavmX9n2fmcw7XSLWGgzu01DNy8xzZh3MtTXPTatNrf6eW0VKGOH0u71S6bXpv/vF8uTLX8mZeAp8wmdRFz8l0DbYdo10ZCElVLkvpRiyjJZ9Vg0FXl/vOG/pVt9FsXC/O4+aUHMFQVtISwM8FIOM6Xirol+vpUQoKbtNzZUu1Zs3l+/Pz80/6XJlS6eJytOYfz5eaHudZCrYyH4FPgAmUnibm0m5caNfUMs7SqG07Kpg5IsDVW1G8cv9u/X1nbLsj6/buwKPWD3V3b6O3S92w8z5affIGLXWUMF2rMChY+r5neS2tXGvi4O6e/Pf2oHFtX4fAJ0yot0UU89iz7Xoq4S1j+HG/nnEUWyuoZ+nZf1oDlqXvZ99XZ9x2rTcTR7ZLLt/e3ybAlNezb3EOrXMI2Q+4w6hrQa5l5xly1/ajDxNSLUlHOjt/5491/Lq7AABvdjTo+fkYm282uQpWLRC0PUW/oxK1deHZyni09eGqFcEZt92o9bk3n/B39QZNnZv+2LtvAfAcR68FcdfyUt1j5DV4xLXqyfWBJ/+2p/h+Pp8flS2Y08oBhLdr2Xa94x2W8syNUxN/blkOY5RaCF5tRIC9JU2tG3tunKYR5R7pjm1XW19nbpee+Xu+60nzFjOdF97OfvleHjhwt55rQWsdPpcut6yW9KlAbUs9IU5fuudpGTaopUwt90Cp/FvT1pbDvL7frzeZ3Q0AACAASURBVK7uMDMn0XXtCTKNuAlLVWR6g02M8YR1HFdUN6n9qdRaNBwXaoUg/Azlalmfo7ZLvDzd1c9jXQLQ24PiSLoR03uvXaPzbpkv/Dv3uZZ3b1lc09ch8AkT0iJkXb3b7oztmgp2co8VA0epCl3LPty6n6+0Lu40ap0f2S6jtpVz0t9WPC88kf3yvUZ2AYYjnnAOesJv4PkEPmEyuS4ALV1Ct/la025GX6xqLQ7jtLXWiCu0EPt89m+7Wn5xnqOssl4BAEZS74Fjeobq2v533HEXgU+YSO4CsgUP94y/1pJ25IWoNMZLKm3p71x+M1409267klxete0XdnG9urUpf4T786z7LVxF67rfnBfgXnpVwRhHu+DDlQQ+X0wXj7nUuiXmuuWMeGnJqBvSVB493YlW73rUu+32jHfYMq5fKDUWoArIO618bL2FbQRwntE9cwBYg8Dnywh+PEvuDXlHtm3LG/FGDHCdezlHat7WFowr2vN79ozZ97T1NrujDylGs/3nZxs932znBXiTM3rmALAGgc8XcUF/ptnfCp4KmPaW86lBTwAArlHrmaPVPWdxDwP3Evh8CUGjdZTG8Uw5Y7uODDTGee3Jd5UWn73bbiYtL8Q6GuyOpwHAzFa4fjOO+glnaX0REHAOgc8XmD1YxB+57jZ7L5azvhU8Nw5lLm3YhX/W/Xn0tms1MkB95Ps4bVyumbfdaLUXer1hHQB/c15YiyDF8whic6eRvfOAfgKfD+fkup5cd5sRY0Ge/VbwPfM8aR8due1W19rS180lALNwTXq2lXvm8AxvaggAM/l+Pp8fB95zObGurWX77Wl12fJW8CMvN+oJ/MXBsVKZWpY9i9ZjL7Wu4huveDuU1lfPvLV5UuXJ5Vf7faUXXMWfn+bJvw16OBb+sC7m8JbrEL/l3uoeT4OzrTKMFzzB9/vV4hNWN6IlaO673OeRZWpZxlMrBKkbrtS0uBt9PD0XzMzN+/l8kvmk8gjThp97WgVfOT4tAPQSfHgHPXOYRal+DIwn8PlgKnGwpr2BwtYgY+t5oWfIghyVOgBgFu6NAN5H4BPgJqlu7fHnHrlu8Hdp7ULoIQ0Ad3ENAu6g1Sdc59fdBQB4q7Cree77Ox1Zfu6t7rl0d/9WAAAAnkfgE+Am4VhTuTE0P58/AcgwOJj6HI9dFX/OzRuP71lafi2/Wnlr0wDgSlp7AsCz6eoOcJO4VWSuBWjp71ra2J6XSfWO9XlkGgAAAIyixScAAAAA8DhafALcJB7bUgtIgLmcORTH2cN8POmaYjsAd3IOgrUJfALcSGUEYG4rnqefOHay7QDcyTkI1iXwCQAAwCVSvV3iabmATTw2eun7lmWnXuaYyyP1fannTjyWOwD3MMYnAAAAl9iCgakXLqb+D/+lAo2572PhSyRTaXteEFn6LQDMReATAJja9/v979/eecJ5e/M6S085zijvDOsAoEctuJmTan25N1jZsvxtec6zAPcT+AQAptbbouZoq54wnzPdXQ4tlMZpDYSMSMNvPQ9EcmlqrQNT+fdOZ26l82Bum44IaNpfnqV3e9bOPcBYxvgEAB4j16rHjQRnEfS8Xnycl8ZS3Bv0TOXfOp1rlcbZ3DtfauzPUOt2L+03ubxZS8/5aPt+z3fAfgKfEzjzBDdLa5Wnsw3XdPa6PTP/N283niV+WcRZAYSWl1WkPpdefBGnT/2G0gs7Wn5nS3fJI+VK/e7WF3e0iocZOJLXjFoC66PS8NuI/af1BTqtBD/vs3e99wQv92g5nu0z6xu5DV0H4BwCn5NY8aLnpPw323BNthvcKxdkHKkUvMsFPGtBw7AbfRycDOeN8+lpHdaS7mi5wulx67XeViy58m3LCKcJEnGFlgcHPXLHx9kPbug34qFNTW7fSu0H9g0+H2O/wl2M8QkAPNqIt+6GwcFc/i3LGBn0HFmu1jQ9cq07dfHkCme2Hs/lLaBxvp5z4/Zv+3vvtinNd3Qfs7+8h+A33EeLTwBgKj0tda5o1bMtZ2/ArqWVZ+p3xMuJ/061Sr1CzzrPfS9AxChnt64zruc5UueA1DAbrWl6HhS15pcbRqS0vNIwKbkW9zxHbt9wvoB7CXwCALfKdRutSd1IrBqQyLWK3Mz0m2Ypx9tcFeRfSUsAqiVta/57h60grbTuzmql3rPM2t+p6bmWwD3lYE09Dzhb0tfysA9BO4HPRcQnub0VrVpXuNSyGOfK7bilsw2Ps93gXi0tf+LpPa164vSlcTPjPHLp48+5MTPjdL32lqs1vTrBPKz/v+X2789nzIODUv4t8wDvUTtfjHqY6fwC+wh8LiB3o7RH7sYrd6JWgRvnyu14NH/+sN3gfLVrzdmtelqn9XTrHt1a6cj6OVKuo3WAUre/p8gFsEtdXfem4bfcw5BtWq3VVRjUL12Hc8NLlP4G3uXI+ShO4zoA5xD4nFypG98ZnFDPcfV2vCL/N7DdgFHeeNOync9ygaWnrI+93V/3pOG3Iw82wlbYvXmnvrd94N32PJjMnftdB+AcAp+LynVPj58WHemWy/lsxzXZbjBeLRh2NFh2drAtl/8dQb7WdVlK07usXF5h8DOeDgAAZxP4XFBpvMF4LLKwO4/utHOxHddku8FYrd25jraGvqu1dk8Xt7PLEqcZtazPp3xeE+QEAOAuAp8L6gmktDaXT914aal2rqu2I2PZbjCWff8dVu7e7mHVHGwH4E7OQbAugc+HGH0jIRBzD+t8TbYbXCv1IoDPp/zikdwYk/GLTsK0cbpYbnpt+Iv4c64Mrcs8+oKV0joqlfsN574zh0Z4w/obxXYA7uQcBGv7dXcBKOvtmjfiSVTuhpL97tiOHGe7wXziIGH8opLw/3j4iU08PEWYrhTY274vLTe1zNpLDFr+T+VfmqdVqrzxMmq/r2UZqc8AAHA2LT4XkGvdkfo+Dljmgpi5/ML5GOvK7Zibl362G1ynZb/fO2Zm7VguLa9Urvi7kcdtarmt5WhVC2C2Lh8AAGYk8LmI3hvBvTcqbmjOddV27E1Lme0G5yuNndtyDF75sODM5fXk3ZK2th7P7uWRGwrAuQ4AgCvo6g4A3CoVfAu7nt8pNf7mSo6ux/h3r7oeAAB4Jy0+AYDbtA6xkhtCIjWm5yYVsIyHnaiNARrP27O80ne535HLOzcMRk/alFy5SuOcvunlRgAArE3gcxJaUKzPNlyT7Qb32jsUy+ghXHLjgo5cXm0Ze/M9kjaXvvd3pJTOr2/r7p7r8r9507q4k+0A3Mk5CO4h8DmBs05wb7upuJNtuKYz161tB9e6+pg7c3k9ee8tx6hWmx4eAQAwM4FPAGBZV3e7PnN5PXkfKceRQGnPW+zj7978QKg0Tuxb18kdbAfgTs5BcA8vNwIAlnX1C5DOXF5P3nf9bjdmAHCt7/f7379wWur/3Ly1/ErLvkpPmXK/v3f+0fSEmZPAJwAATKrlhrdlXjdjAOsJX8RYajGaUxrH++reMjWtPV6OPog983d7QDwngU8AADjZnpdbHbnhjefdc8P8REdeMgZw1FkvFKzZc/7friOzXDvePGQOxwh8AgDAhPbe4OVuDme6gQVgv7jVZu16ccb5P9cjodYlP+6q3tIrIQzChml71kNuOaXhAFJ/p35fKk2ud4aeGNfzciMA+Jw7Js/ZFRtPv2EN4Y1n73EbBjNHdFMMy5H6fDT/me3ZDqn1Et6Ih//n5g2/61nPV7Zyal0v8T7Tsh72LGcPrcKY3ZFrwYjl9i4zNV/4d+oFiGGvg/j6Vfq7JJV/q1R5c3mWfkfcCjZMn5peOz86X11D4BMA/m/FioenxfB8ZxznqSCnG7K0o+sl1dJqbwBir9ZltbQKG1HuM1sf22d5qjvOyS3Hae6hTmv+PS92HCE+/+TOz7UytJ5TuZ/A54Pkmm1vHHTzsw3XZdsB0OLIyylG3/ReHXybSc92GDnG3t6WvrNsp1nKAavbO25zS7pwGS3LLbVo7y1DzwOWWrf0njyPzF/6nVc1MHDfeC6BTwAAuNDom5qzb5ieekM2otVi6v9S+tGBw1zAIvV33EUzLFOcR25ZqS66Pesh1723NBxA6nfluryWhnDYO9QAnKV13+vp4r2nZffRY2BvkLRk1Pm5x50PdpyHzvX9fD4/VvJztDTJZm624bpsu7Wt2opl1XLzPvbV9HVi7xhle9Lmumy/beyxK7dDap7esTBzAY/Wselq89bShmk+n/0tkEsByp7fEc5XyiO3nLfs58yr5xw04nyVmq+035ceqKSmlR5Y5KalylALxo5sBRrmUypzSur8U1JK79xzvu/3q8UnALQYWfHM5VGrZMEVzuzWdXaXsZmPk9yNVevNZzxvTepmrHS+ybUGfJo92yGe/+r10nLctF5Lcvm3/qZRvz3e11L7ast1s7V1G8yi9xx0VsvH3lajo6f1lqknn97595T5yHnIOel6Ap8A0KCllUjp5rHW1a43HZxpxUr5zMdJrrXLdrxffcMbf/eWG7K92yGcvzU4GuYdSwX1cq2pai2kUlpvwlt+b0+eR+Yv/c6rju2nB/2539Fz0JO86bdyv193F4Cxzqg0cy3bcF22Hb16gqbA2hzfc9i7HXoCcT8/P//9ay1Hyzy18rVM63G0THvmv/MBxtHfCy2OXAu24Oj2OfV/aZ49js6fy++tx1nPutzWVbiNR2+PtxD4BIABUhXQUmW0tdKicgOEnnLjs1L5U+f1vfMfmSeelmolVmo5lutOnuphUOqRsDdwEc+/Laf2O7Z0pXWSSpNLf/R3wB22fXXPcXfE6OPj7Q8XeoesKf1PO13dHyjsPnP3QbFSpTZ257qbaRvSx7Z7vtKYYy03nwKewBGju//eFfhZ6RppjL3+fHrnN8Ye5AnQwzECn5xuxZO0gAOQ0zveWqo74zZfy3Kcj5hBaT/v/e5o+lXH4cv9bsf4tWyHPwRT4Hq956CwlfLnc6wVYG7IjjD/+O/U9Td82J+6JsfpYi3Tc8s9Uo5weq1e0TJv6zpM/bZc/pxDV/eHcuCszzZcl21Hi1Gtb+BspYBQ73dH04dd/XI3TjPKPcio9RBIdd1N5ZGbVpue6wpc6j4clz2Xb8vfpfzPsHc7xGlz668UuDjy247On8tvlevLnt+e29fhTkeuBUevez0B1Nzy4uBf7pqceuhfWl6cb5hXalpvOcJ08Xo4Mm/rOozXXy5/ziPw+WCrVGbIsw3XZdvRarUbUN6np0Xzkbxa0q98nIQ3OWFApmX9pm6g4um1m7jSTVjppvNpN397tsMmtx1al7nX6P1+z2+4U29ZV31AwjscuRaMWG5Ori7aOi2VplS/TX2XW1bu4c+eRgRHzt8j1+He8rCPru4PdOSk0FP5o27v+jyyDblX77aLn6KmnqrW5qlND7+3H+2XazWSC0TEwYbS/KlWVLYXK+sNYu0Jeq14jOwtb26+IwGhXH65bfCkm7842Npixf3tjXLBFMFPZrLnHNSq5V4i/P7Kc9ue5YXpZzyOr16H7CPwecDZAYs9wa9UoK3WmujOE0hqHe45abSsq56LwGg9y+7dhjPuh2+15/iL9/vep6NxF49cOo5rfbqdS996w2+7sbojNzU986zqrofM8XW99oCsdx0/+eavp4Vra17b502qDperV4Tf5+p+cbpYbXpumfG00jJTwZ3W35xaB7n8Wzxxv4SUWfb13D1KyzxP89TftRJd3Q/orfTkul3kpof5xd/l8k8tP1eBzTUZv8rIbii1dTVyWUeV1nvvNgy/m2U/fKs9226PvRfNPa2pAHpdEfT8fD6uRzvcFXBNlWFFYT1p7+/oCaDmlhcHE2v1t3C+0vJS+eZ+d22ZYR57f3P8e3P5w9OFx9KRB4XxvXGcf3yshcvc5onzypUtFXcoLS+13PjccKQcud8en6t6521dh6k8a/mnypCahzZafF7oiopmbhlxZeVuqZPdmRWYGZ+w1AJlsVHrZ8Z18RRnbzuAFaQq7qVrT2/6laVuuFrS54JRqYBYbnqYX7zcXJAtV97c59LNX7jc3A1fKs9ZjChPy/YuBQN6y1MKMOSWl0rbW4fJBS5by1Cbb7Z9A852ZJ9vvdfcu8za8dtb9t7zQc98tYcqe+btKVPveW3vtuNfAp8k3RWkSVXEw+nxU50zD/6r1sGMlfteM7Qioc0Vx87KBKjhmFxAbVT6t6nd9JQeuLVM68kz9f1VN3+ryQWeU66+Lu9Z3uiy3VEXcW6BNMficU/8TU8j8LmA0TfiuSboqTRH9ZS91Fw8bokQtnRItWQYYcQ6uGIdXyX3W2ZvofFkvetbUK/srH3XccHq4laG4efUd7k8RqTf0+ptFqlz8NPOD0/7PXvNsg5y9eWj+V1h77Jy9wezbBOYxdUNV0rLa60bzEbjn3UIfN6k56DuaQ2R+y5V2W4JgF6pJ5DZ2mohtT7uPqHu7fJzxnYasR+mbkTf6oxtV+qu2LrtZjwOgHWUWg+2tg4cld55a05Pv/mL6zq9v7P08CDMP25NmxoGIvycqofl6ve15bU84Ijnzy3z7mERjm4veIOrj4sntvRftdxvJPB5ohEBix5xa8i4HC3BwtkCWKPX013Bnp7g4p5tWHL2fhhXPt9qz7Zr2Qa1+QQwAbjbG65DR37j3gD+kXRxQLE3j9r8LdN6y1DLo6UMvcsD4PkEPneaNWARBl9qZcnNf4Xebjcj1tUdwaIjXXRatuGs++Fb7Tn+WlpcxOnD/+Nlx8vMtb4oLQOAsUoPBp2LuXofmGGfm6EMALzD9/P5/Ljo9Eu14qp1qWjtbl5rPXdlsPColjG8QqnuuOH0eD3VWhiW1mVPMOourevv7v1wb6D9yWbZh7iffYHVrNx6f9ZjrbW+wrXuPj9fPUTADEMSzFAGmMXd5yB4g+/3K/D5ZDOcSGcowx6zlHuWctDPtmNjX4DfHAt/WBdzsB2AOzkHwfm+3+/n192FAAAAAAAYTeATAAAAAHgcLzfidCuPFQYAAADAmgQ+OZUxSwC4Wu0lby3zhONuzfIyjlnKAQAAq9DVHQB4lC0w2BP0/Pn5+e9f3FNhT/D0DAKeAADQR4tPAOC1Um9UTQU/gfuceTx6YAHUOAfB2gQ+AYBlxN29U4HLEXJ5hstPfS51kY/Tp35Dqst9rUzwBivu/x6gwHM4B8G6BD4BgGXkgowjlYKNuYBnLZgZdqPf/k7NG+cT/821tPIBAFibwCcAQGBEsLHUXT7Mt7YMQc/7rbj+tfIBAPhN4BMAWFpPd/Cruo7nuq+3aAm86gIPAAB1Ap8AwFJS3cFblF5ktFrwcLXywmgtwf9ampYHDC3zeRAB79Z6Dmg9bzmPwFgCnwDAo4RjgIZyNxKpbumpoEY8Dmf4fW48zziPXPr4cyoge/bYprCK1LERHxM9raZ7vo+nt5QFeK7Wc0DLucEwJXAOgU8AYCm1m4c9QYfe/Fqm1crRM9Znaxru0XpDa0zXMY608g7zKAUZct/H020veLeec0BL/UXwE8YT+JyAN4auzzZc09nr9sz837zd4A2eFABLtXx9ym/7fNrO9aPS8K/csZJqSX1XWYB3qD1sqaUBziHwOYkVT34q6H+zDddku8HazriB2JPnqIDeiHxqeYxsrdYyhmL83ff7fdSNX0sLnVFp+FvL+rpqHF/bDt6t9Ryw6tjisLJfdxcAAKDH3rel9+Z/9jyfT3oc0qM3Q63d5kfcdJXyyQVgz95+vEdqPF1lAe7gHADzEvgEAOAUtS5/AECbrceE4Cr00dUdAFjO1k2sVPmPWxyGf5ferB6mSaUP04X5ty43/pz6La0vVklNG9FNP1eW+DPMTpdSYCZHzknOZbCPwOeiUjcke06EuZsqzmX7rcl2gzn0vh17+7wdt3GgMTyeU9PD9LkgaC6ImsszXm7L3/HYmKW0e9Zl6vfl1kXrdmAcbxL/IxX8b/lu+z714KHn+1S63PKAZ6udj2oPJ1PX3FI9A+gn8LmgUquTXrUbOMaz/dZku8EcWo+VUmvQcP7WvFqNPI5Tv7U0nubesUlL57PW5efkyqWbXj/XiD9K66K2nsKHBUe+b10e8Gwt56PWc5bhYeAcxvhcTM9NEPOx/dZku8Fc4jGuwr/j1hKrHau1QGRv2tp4YGeup7gFS7jM8PvVhftcavrINAAA/K+9e112FWUbBapdff+3nP3j3fbHYgGCR8AxqmbNxANiUKJPANto8TmJ1vHFZrnZmIXyG5Nyg+eVuojxt7OfzdnW6WEX+Svz1ZOaFjpXLQMAQBuBzwmUxh0sjWuW67brAvtZym9Myg36FreGjF+nxqlsWT51/pbG8UrlJzdWZqm+OLNsSi5fuVaZpXmlbcBZWr4Cb1IHwbgEPiewF1CJl22Zzv2U35iUG/ThirH+apatXb41P3cED1vrltZ8Ham7ZuvezrPuOm60GAdqqINgbAKfk1KBjk35jUm5AVdouRE6etN0VSDyCy1gvrCPAACzEvgcTOtYgX5F6ovyG5NyA57QEow8E7g8EyhNdbWvXTe1fu+08gEAGJvA54BST3HNjSMWj1tWGsvMBfgzlN+YlBtwtzu7s5+lrgIAYEQCn4NqGbes5j3PUn5jUm4AbVLdxP3oAwDAU/55OwMAAAAAAFcT+AQAAAAApqOreyc8MXR8ynBMyo2r5br2bnTx5StK9avu7rxB/Qy8SR0E7xD47IAnho5PGY7pzs9W2QGwcbMLAPAOgU8AuNDv98u2dBPc4Evi490PQrxN/Qy8SR0E7zDGJwAA3Kh0Q+tmFwDgPgKfAAAAAMB0BD4B4GKpFlxadQG872z9vK7rf11Vc/9z68R/d/LwRujTmTpI/QPHGOMTAABulhrbzQ8iYzk6Tu1W9k+Oe+vYgrmof+A4LT4B4AbhRZ8LQIB+HKmf7wgSlB50AsyrtQ5S/8A5Ap8AAPAAP4iMaQs6xF1EtzKM/5/ZThyIiKelurqmXofL5LrCPtXtFThO/QPn6eo+kVSlkaoc6ZcyHJeyI8Wv6QB9aq2fwxZXd7S+SqWfmhYGQMJ9CJdPTY/TjPfhzm6vwN9a6iD1D5wj8AkAN3IhB4T8INKPlvr5ibo8NQZs7lhpbT3suwj6U3teqn/gHIHPidRWTvRLGY5L2RFLHQ+OBfi2VNdA9cLz7q6fj/b4KD185Klgud4qcL876yD1D/xN4BMALpYKaIRdfaBnd97g3H3z1PP5pV7owxPlcPaBSW8eE45FuNfddZD6B/62Lsvyc4DNQ4uz8SnDcSk7lqXciksLL0YwaiCu53yrF/pwphzOtESqvT7IBURyUmPplZSWd/zB/Y7WQeofOG5dV4HPGaXG52AsynBcyo694EvPwRlYlnGP0Z7zrV7og3IA3qQOguet67r883YmAAAAAACuZozPCcXNyN808lNL3/zseipD2ig7AJhX3FUz9b+0ztltftGRVnBxN1ot6ZiB+md8LXVRqh4L31NP4JPbjXhSjhywBd63d/EJI7tiHLKa7n6pdEa+6Fcv9OFMORwNntWMf3fn+qM7EvSsHacQnna0DlL/zKGlDOOAth9xjtPVfVJOhvEpw3Epu2/byj++SPSLOTPYLrhLT4Ld/nI3SrU3d3E6ten3SL3QhzPl4GZzDKlyUm704mgdpP6Bc7T4nJjKcXzKcFzK7tu2oIyHXTGTvRuv2uN7L2g563miXujDkXIIu5KGy+b+l4Tn0V43xtJTluMurvF+7D1teW96bpvxtNI2w+mt+5z6DHLp13Ce0YvWOuiL9U9pu2fykaqTUp9F7bpv1We081T3CeUqkZZ1rzomRj2Jr8r30c/zTBnyLmUHjC71HZi78WpNp2ZebrnUjUrpPexpOQ6XZckei7Xb2tKoOa5TN9d7N+Rxerm0SsvH6e6lt5fGmX0uBRpywQL1ACOpOV6/WP/UrN+Sj3C5eJ2e67O9z4w667r23+IzFSV/u6D38nCmMlqWc/uZ+4Vk7+bjLVfvdyh1IZSbd7eWbR8pQ/pwtOzUc8AIShf6d20PenHF8V5zDZhaJm45VJufve/a1LzcjXeLMI0z+1yTPnzBl+uf1PZb8hEv1/pZqs/m0HXgMxXdvjK9o/bSOBIMuGI/c60wtsri6s/zrCvzU/uLU27bT8qVU2lergzj9cJl365EvxY4O1N26jlgBC3n/RV1UfwdXrr5gZ60/OD99PXMke1dnbc3ruF6umaEO81W/6RaSPakt3tS0rp9uFHtLwCjq9nPLWhSI/cZpVqgvenp8u3x2MmVQ00ZxulsN4RX3BRedWzcFTjr+eb3aNnVLDuyq+s5oG933gBs3wHba+hReL3yprDL5VXpPeXotlL7KyjBl4xc/8x6LzDrfo2k6xafKamb5XB6bpyEbXpuTIW9dffWCdfLvT7yy+rT3co2b52cR8v3Dk99Bmf2IxdQmq1yrdnPUkva0XytnovTAsb1xHWLIAZPi7+jjvZYyZ0fqe/QXAAvfJ36MTjXMmpve6U8xtcFe9ssXV/U7nMqzdS+1Fwjqi8Y2Rfqn9R2c/XNkXzs1Um91mdxHlJ5os66LMuvxw8tVZipm++9m/aaA7W0bimdI+ml9qn2899btnV+Kchw1TGRy9Nd5Vu7H2c/y1qtn/GRMqzJZ2vgLLfs3rp3Bc5aPpe3vgiOHFPqufJndHdZttQZNWldVWccSccFEFcq1cWb1LlaOqf2vmtK6eS+W2rzfcTejdzedvbyegf1QLuePrOn89LDvveQB3hTL+dAD/VPL5/FUaPnf2bruvbb1T0ljKhv1rWtu3A4v2bd2oO3tNzTlUjt9N/v/SbwoSvKd9un7S+17tuV0t7n3lKGueXCz23b3zjIFc6Lp8fz99bNpROnEX4G8evSjfOe0k3wk86W3bKo5zZnjoda4WddqjNy+UuldVWeoEfhuRJPj+fv1fst6cTrPSFVF6em7a1/xNF6T/0xDWD5rAAAIABJREFUrh6CDk/rIQ/AN+ufq824T7MZrqt77IrWOU8HR2ocafkUB6HCdbf5ufXiZXtxVzDlDbU3SkfKMJVGTbnWHlN76/YeOHuizK8ou1LaR4xWz4XuDnrO5OljHb4iPq+cY1zt6ZbBb7RE7jEPQF/1T9xgZxTqs3F0G/hsvYl7+yQ5uv1ckCr1vjX4GU+vzc8T3ijfN25ezhwTV7Yo+0rgLHz/RuCstezUc+WWz28HP8OLmdTrVEvn+HW8D7kfJGrSAZ4Xn4+h3Dlcs+xeGqnvX/XHfJ4umx6OhR7yAPRV/4xaL4ya7y/qNvC5LOnARdzKLNX9dvufCnKluu6G6+2tGy9T2v5eern9TF3YHukq2/vF7pXlu8mld+RzfFNLoFrg7M/3qf9Paj3/1HN/5i2V97uP29wxUhtMSM3L/WCVml7axpEfvnqu9xnHKN+XT8h9l+TqglT91loPlOr2O+oPAIBZdR34XJa6rri17/eWLaWdW7YlzSPzZr9QvbJ8z2xnZAJn6fSeDJyd9fV6LjfvqTLbC1JckWZKeJ6dSWdLC65y17nXe12cU3t+Hdm/vXogF3S9sv4AAJhZ94FPYN/XA2df/eGAcaVaax1R07oMOK72R7kj51xNPZBr3bm3HgAA/zPUU90BYAYCFtC/OKCZa315Jv0t3SfWAwD4onVZlp8Lpzn10Opn5O6Xb392jK2H84+y0tiepeVSY+mV0kkN0bA3rbS9VL5K6UIvRqoXW8+v1Die4bIt6eVadqYcrT/4n5GOSWA+6iC437quAp8zU5HCe5x/AH+auV6ced9mptyAN6mD4H7ruhrjEwAAjnLjer87exDd3TvJsQHjUwfB2AQ+AQCgkS7kzxrxcx55yCfgT+ogGJfAJwAANBrxJhgA4Gs81R0AAAAAmI7AJwAAAAAwHYHPiemCBe9x/gHAvWrGr9tbZl3X//7ObNNYevBtb9RHQB1jfAIAAEO5KsgQ/lAZv69NT5ACvu2N+giop8UnAAAwlJqAwN4yggrAFdRH0DeBz4n59Rne4/yDe1zRquKO9XvqmraXlyu70umWxyxqWnum5muVBVxNvQLXEvgEAIbwVHDtyM3G0RuUO/aptuXJFTdVNemEgVFBUnrU2gV1bzrAUb4j4XoCnwDANLZAhBuHPmzlsAVItyCR8qEn27GZOi4FPYEnleoj4BgPNwIAundFQDMMwoVBi/h1uExq+XC5bX5uO3tp5vYtt6+p6al1W8T5Te1fbh9a0w3TEDhiFPE5F5678XTHNHCXM9/18GVafAIAXTsSTMgFCMP0wuBbKkiXWj58n2qVEc4rpRm+rvkf52VvnVqp/MbbSH0WtUHoXH7csDGK8FyPz8nUdIC7xHUOUEfgEwDo1pGg5944krlAZM3yVy67J7XvufSPtjQLA8C5+TXbh6eVWl3WLhM+nKvUqhugRH0EfdPVHQDoWulGYln+bo0YLztSsC7Vrf7Msnvd4lLd/GEENa2J95YpnTutrZVHqmeAa71VHwF1BD4BgG6NHsh829nPKtXqpCXN0oNhAADgbrq6AwDDS3Uhi6eVltlex13OUsuE3cPDwF5uejyvlIdw2VQ3tzPLpqTyVXr4UMuDiXItSWsfjgQAAGdp8QkADKOlm+ne+JRnxvo80t21Jo8t616xbG75q7rc5cYQFfSklVbCwJvUQTAugU8AgI60dCc/2vX/qlaXZ57sDrXuOoYMnQHUUAfB2AQ+J6YShfc4/4BWLcHIM4HLM4HSVBf+lvXVjQAAPEngEwCgA3d2Zz9LwBIAgBF5uBEAALcpPcgJAADuJPA5MTcX8B7nHwAAALxL4BMAgFukfgTywxAAAE8R+AQAAAAApiPwCQAAAABMx1PdAQC4XKlL+7qunhTP4/aGXnBMAndSB8E7tPgEAAAAAKajxScAAJeLW65o5cnbfr9ftiWyYxO4mzoI3qHFJwAAAAAwHYFPAAAAAGA6Ap8AAMAnpLqT6mIKPEUdBM8T+AQAAKiwrut/Y/Tl/ufWif/uzicAIPA5Nb8cwXucfwDQp/A7uuX7entAV+t3/Lb8tu72d2dw0nUI9OtoHQQcI/AJAABQsAU9r3R38BOYixbncMy/b2eA6+xVMH5Ngvs4/wBgHC1Bxy3ouS0ftuBM/T8qTj81LXwfBmPj1+EyqeXD5a7IO9Cm9YePoz++pM79M+nVbhN6osUnAADwOUe7ud/RmimVfmpaHOjcWm+llsktH6et5Sm8o7YO0uIcztHicyKlysuvLnAv5x8AjCH1fb33Xf3Ed3mcr9pri5q8uRaBfrTUQVqcw3kCnwAA/OfOFiB3ty5x88Se3M39lS2qjt7Ql7qiPtUySzAC7nWkDsoFGa/MU6p1eDyt1Mo810I9Xj4XBFXfcCeBTwAA/jDiDYgue+xJBRy291cGP892X30zCDDiuQ+jOFoHaXEO5wh8TiZVQalo4BnOPwDoW+57ee8m/0xLyNxTl+PgQaora7hO/LrUzbRmea074XlH6qAWWpzD3wQ+AQAACs7chNeue6Sl15mWVwILMB8tzuFvAp8Tyj3VEbif8w8AALiCFudwnsAnAABNah/CcGT9bf4m1f0uNw/2lFo51a6/LH8+zCP3wI6vOLLf8Xn81c+O7zlSB2lxDuf883YGuIeKBN7j/ANmVro5qwke7S0TPhk21eIknActcuPV1fbUCI8//s+RoGfuHIeZna2DgGMEPiem4oT3OP+AL3ri6a6CJJwRBh62v3B6jhaJ10h9jj5XvuRoHRSus71O/eecls8xLsP4Pf3Q1X1CqRPNBQU8w/kHzCw1NteTUmOKQavW4yg+7sMx8FL/c2mktr+9T70uLRtuKxU4aUkjN0ZfKi+596nXZ54oDTM78l3me+8ZrfVWWC6G7ehX9y0+U1H0t9V00TqS5hX7GV5whF1xevjcYHZHzz/1HDCCni7mdY/laWH37NZjL9e1O9XycW/ZOAibyldLGi1B3VRX/9Trt38ggdn09P0LI+q6xWfu18yr0juqZZDfGlft595FlAoT7nP0/FPPASN48hpCwIQe3XX8t7YQyl1LtG6zlF6cdmqZ0nruN+A6PbY4j7eX+nElXL61JXvpvmGEFuz0p9sWn6mDa8aDrXY/a8eKyH1GM3520JvW80899+cyYUsVQQ/oz5OttsNWZTPWi8wtPlfuFvc0uSK9p7+Hfe9DXm8tzvdanadafx9tha4FO1foNvCZU7pZjt/H01PTWtYtrZO6YT9zc/CFYAiQ9rV6Lr5gUt9Bf8KbjqcCkqX6QF1Bz1oCkVfeVD95Y350W6l9dT5DWc8tzsOgY83ye+m27qsW7NQYKvCZuvmuifyH00u/VrT8ahCnsfErAXDGF+u5UmBDvQn92/sBpnWZsF6K5+fmwZ3C78sjx19u/VwAsLRsfC7F3+U12yv98BnnOf7OL6W5l/7e5wGcF99LPLG9K1ucX00chmXpfIzPWOoLOHcQ7514pRPgyC8OvfxKkLt4cLLD/a44/9Rzf6fppgj6s/djSO3yqWVq0oCnnT3+9loZ7Z0jpd5gtS2YWtNIKaVRk4fW7QFtWs6t8MeTlhbqs5l1v/g/QwU+U44eoKVfW3tw9tfkVNDEyQz3ufP8+0o956IDAPrgOxn6EDdkOBojiNcvtTjPbSvX06zUijzufZbKQ3zPUupR1rpumMdUC/ZcmvE+xK9TeUjliT50G/hs+eVhWd4/uI5uP9e66+i+hMGXeDpwr9bzTz339/u39xEAvkyDCejP2y3OW9I6s96dreBr8tTaSr1lfd61Lsvy67mA9gIIuSj9Ni2cX1o2llu3tEwpzdSyuf08Mh8Y19frudz+u/mCd/TYQryW+oIWfmwD3jRSHTRSXmMj553z1nXtP/AJAMD43HjQG8ck8KZR6qBRG2FpRMGy/O846LarOwAAAADvGTVwOGq+ud4/b2cAAAAAAOBqAp8AAAAAwHQEPgEAAACA6RjjEwAA6Fb4YI2R0l4WY8zBDNRBMDaBTwAAoGsj3rzfHdAAnqMOgnHp6g4AAAAATEfgEwAAAACYjsAnAAAAADAdY3wCAERGHhdrxHHIoFV4ju4d89uyueXWdS2mUdpWSz6AuT1ZLwH1BD4BABJGvOEYOWALteKAQClA0BLUbN2WwASwebJeAtro6g4AAAyjNthYE5g8G7gUoACWpa96CfiTFp8A0KEj3SfjdeKWSS1pAYxsq//urPu0/ARaPFEvAX8T+ASADsWByz2pLlap9FrTudLRtFP5drPwvKM3amH5udnjSU91S2+tr4HvMlwGPE/gEwAGl7pwrg109i4VKFvX9dWbhVLwrral7tGHqfTwIJWzD294u/yYS+lYuuIYm6UuBZ5zd70EtDHGJwBMqjSo/nYjH78O/8fzc8vHr3Pr7aWdymdqP+Lu+0/abmZyQc9tXilYUvswlTid2vSfVCrDHsuPuTwVQA/PeUELoOSJemn77vU9CnUEPgFgQqWL4vCCPPU67oKVGo8qHKcqHrOqtF4p7ZSeWkzs3czU5mnGhxrUHGs106FWagzjp7bXMg/4jqfqpfBHUGCfru4AMKErxpwrBSVzwdO99UJX3BQ81drhrQcSHCnDN1uACADxhFQL8nBe6keVeLiFODiRGie5dM73MOwE0I8n6yWgjcAnAAzmqRvuoy0Xate7avy9o2rH6gynPflAgqMBzDsfTvX0NiGltuV1TYvjvWW0WgZqPFkvAW0EPgFgIKUHGY16QXykC+mZVo1HW222LH9FebQOC/CGmocbXV1+AABQS+ATADqU6zJVagVQWrY0/mY4fW+Z0vLh65a09/Yp1dWrtF7JUy0179rGky1Oa/Kxt8zV5QcAAC0EPgGgQ0eCQq0P3qmZ1vIgnr1uWq1pb8ukHpwzQtDzru29FfQ8ekxeVX58m1bCwJvUQTAugU8AoGs9BMlqHkhQ82CDcP7ew1TibY3aUnK0/NKfO8etdXwCe9RBMDaBTwBgeleOuZmbftWDDTzUAAAArvHP2xkAAAAAALiawCcAMDVdyQAA4Jt0dQcASPAgAwCAccTjsYfjp4f/r9pWKq3cmPB76+0t8+ZY7y2fW+r6+e0GCAKfAACRty/QAACo93QPn9KY7KW81OQxtUzqAZhPaflcU/v/du8rXd0BAAAAGJreOqRo8QkAMIG9rlU164S/yL/ZpSq0l48j+723rSvSAgCeE16/bK9z/1Pi643wfWlei1I38Hje3rZS1yxxnlOfSerar+Z96vUo10pafAIATKDmoj60XbBuf7kL7pp07lTbJeyKi++r0qFP67r+8RdPA7iTOugZR7qEh9dEqSBnbt6RvKX+h/NTXcTjfcpdw8V53o6t1DKp/2G6cZ5z6ef0dGwLfAIAfEzqV3oBPwDgq3JBuruuj8LAYU3rydZxNmvXy227tF7Lj9K5H9ifJPAJANC5+GL8rovHUnfyuHVKmI84b7n3uX24sgVMar1c+rnlmdPZmziAM9RB/UhdZ4RBurNp9e7tQOTTBD4BADr3xJMxSxfue12earqDHe121boP8fZL3bZyXcgAgDHVtp7MBTlTP54eTWsvnZ7HypzpusjDjQAAuOTiuxRAvKLb1Zntp7bb440GANDm7MMJS+N3lh5ulLpeSfVyidMpXefEy6QCsamHEOXylXuduu7b29c4D6l9Ke3/WwQ+AQAG1HKRf/aGoCVP8YVyrZrA695+nNk+33DmQV4AZ/VUB438PXnHD5ktQxEcHbagZizN2m21plX7GZ3d1x6/UwU+AQAGEAcGay8scw8y6rVrVcnZ/KZaJYz2GQDAVUb8Dhw5YNuTL10DCXwCAEygtWvRXquT1BiZe92cUsuUlo9fpwKyrU88TW2zpfsa81PuwJvUQWNouf4YyRePPYFPAIAB7F14Hx3TqmXekS5apeVr8ty6X63drr504Q8A1Jn1+mDW/SrxVHcAALpwtFVF7mn0b6VD/7544wf0Qx0Ez9HiEwCAV53pdnU0ULr9PzLwP3NQ3sCbeqyDWh4iWLP+3vt4ndz0Hj8rxiHwCQAwgJkv+p/et5k/S/alWvXW3Minxp7dW/dJR1pMp4ISvewPfWg9X0bWcvzXBPRq1q1d5yl79UDtWNu5sbtz6aem310nHf3RtefyI01XdwAA4BPCG93tL5yeUho3tqeb3SM37+HnYJgHUsJjffZjpeUciuuA2jrhSB00s1RQNDXv7jzUDnWj/MYk8AkAAEwv17qn9sZ1phvbXIsr4D5n66C3hQHCOFDYEjisqWvean1e2o/Ry+/LBD4BAIBPONp9c1umdGObumHeCxDE03Pr1b4vpV9D8JNWNcf30fPgzLpvnUN7ztRBb9tr3ZpqubkFMEcLCuYCoCOX35cZ4xMAAKBCbsy5cFp4ox+PCxp2FY4DAuE6pXHx4m2F88PXuXzAEakxLFPH/d7x13IefPEcGiVAWCqnq9IteepzUn/OQeATAADgpDOtK2tu8ktjje6lD2fljr/ccV97/LWcB2fWHeUcenKbdwcPc4HrK1yRTmn/1Z9z0dUdAAD4hL2x22rkgj3xwy7OeqN76CitzehD2LqyRz12sb6iDnpDrs6rDSinlumxNeXe8Txq+X2dwCcAADC93AMowu6trWmlPHkDfHRbqYBQj0EIuNuT5+uVddBdUmOgxkMK3PmZPbGNlJoA/gjlR9q6LMtPAQEAs3IzD4RaHlgRL1/qtpm6+c2NixhOy40xmNtOalul7salm/LcvsFm7xip6S585jzo9RzK5SFeLqW1DrrLqNdHb+e7l/KjzrquAp8AwNzevkAG+jRK3TBKPqFXvZ5Db+fr7e0f1Uu+e8kHZeu66uoOAADQIzfWcI5zCPBUdwAAgI4YMw7OcQ7V8VAevkDgEwAAoCOCNXCOc2ifz4ivEPgEAKYUtmLQ8gMAAL7HGJ8AwHTCQOf2F04HAADmJ/AJADxiL+i4rut/f+Hy4fRw/t524tadgp8AAPAturoDAK+Ln7oaBid/v19yfqnbem7elhYAADA/LT4BgNttgcpU0DEVxDQWJwAAcJbAJwDQJcFPAADgDIFPAOAxZ7qah2N87gVFc9vQzR0AAL7DGJ8AwCPOBh1rW4BuwdXcuKFakgIAwDcIfAIAt0q10KxttXk0SBkGP+PpAADANwh8AgCvOvLU9tp0AQCA7zLGJwBwm63FZdjyMjUtbKGZ66JufE4AAKDFuizLT4sIAACgRyP/6OE+C8anDhqb8vu2dV11dQcAAPo24s3fyDfbwJ/UQWNTft+mqzsAAAAAMB2BTwAAAABgOgKfAAAAAMB0jPEJAAAMLxwPLTee27quxbHeatIAyFEPjU35zUngEwAAGNrejei2TEsaNWkCbNRDY1N+89LVHQAAGN7eDenezaebU+As9dDYlN+cBD4BAICh/X6/5ff77d601tJKB2ilHhqb8puXwCcAADCFK25ar7rpBb5JPTQ25TcfgU8AAID/7+pWPwCt1ENjU3598XAjAACACp7WC7xNPTQ25fc8gU8AAGAKd4+p5iYV2KMeGpvym4/AJwAAMKxS65nwBnZbLr6p3d7HXRJTywCkqIfGpvzmti7L8vPhAwAAPRr1ZnHUfAN/GvVcHjXfVxv1cxg1371Z19XDjQAAAACA+Qh8AgAAAADTMcYnAADQtXjcNIAnqYPGpvy+zRifAADA5xg/DXiTOmhsym8MxvgEAAAAAKYk8AkAAAAATEfgEwAAAACYjsAnAAAAADAdgU8AAAAAYDoCnwAAAADAdAQ+AQAAAIDprMuy/H6/39v5AAAAuM26rsX57omAO6mDxqb8xrSuqxafAAAAAMB8BD4BAIDplVrjaKkD3E0dNDblNy6BTwAAAABgOgKfAAAAAMB0BD4BAIBPSHVH1EUReIo6aGzKb0wCnwAAAADAdAQ+AQCAzwhb52ipAzxNHTQ25TcegU8AAAAAYDoCnwAAwKdopQO8SR00NuU3lnVZlp9CAwAAAABmsa7r8u/bmQAAAHjKuq5/TSs1BNmWD5cJ0+ilEcm6rtV5af0MgOs4/8bWUn573xU19XZqmdT30lNG/K7R4hMAAPiEUhBzL/iZuvEc+T4qzv/o+8M9eglcPOFoQKfl8zhaB9GHI+V3V906Sp399nfNuq7G+AQAAOaXuznd3qcCPKn14Uu28+P3+/33N+u50BKMCT+XWmfrIN6l/MalqzsAAPAJuSBFTTBnW2avS+Nel/hwuTC9+HUub6X3qdcjtAiCrzhTB/G+K8uv1Jo6npf6/sil5bvmb1p8AgAAVMjd3G43feH8cFp8kxjOX9f1j9fhMqn/YbphvuLXcZop27YFXDgqPn7C9+H/muXi12fWjderfV9KH66Uq+fD+aku4nG97rtmn8AnAADASa03dbmbyVzaqWVK69W0vglvlrU4oyQMXMQBj71gy9GgzAgBHbhC6rjfW74l7dr1Zv2uEfgEAAA+IXez1RqwzHVRjIMpZwi40JPU8R0GHVPL16bbus6Rde8K6LS6og7iPTOW3xe+awQ+AQCA6eXGTsuNmVaTVsqTN5Cz36zSt1TLyZ70FtC5sg7ieVeWX+7Hgl7HyuzpPDrCw40AAIBPyLVQqwlklm5Ic11s4wdD5NLLvU7dCOe6/Ib/S2nmlt/7HGBGTweajtRB9KO1/Ep1bc13S7xMKujqu2bf+r9tOskAAAB602sLIL4hFVDJzY+lWsjlpoUBltTrI+uGeYzzngvopPYhl2acL75ltrp5tv3ZrOsq8AkAANCjWW9E4UnOI+4w03E1077E1nXV1R0AAKAnxvyDa8wc0IGzvvJdI/AJAADQkdlvQuFuXwnowBlfOT8EPgEAAIBpfCWgA+z75+0MAAAAAABcTeATAAAAAJiOwCcAAAAAMB2BTwAAAABgOgKfAAAAAMB0BD4BAAAAgOkIfAIAAABApd/v93YWqCTwCQAAAABMR+ATAAAAAJiOwCcAAAAAVFrX9e0sUEngEwAAAACYjsAnAAAAADAdgU8AAAAAYDoCnwAAAADAdAQ+AQAAAIDpCHwCAAAAANMR+AQAAAAApiPwCQAAAABMR+ATAAAAAJiOwCcAAAAAMB2BTwAAAACo9Pv93s4ClQQ+AQAAAIDpCHwCAAAAANMR+AQAAACASuu6vp0FKgl8AgAAAADTEfgEAAAAAKYj8AkAAAAATEfgEwAAAACYjsAnAAAAADAdgU8AAAAAYDoCnwAAAADAdAQ+AQAAAIDpCHwCAAAAANMR+AQAAAAApiPwCQAAAACVfr/f21mgksAnAAAAADCdf9/OAAAAAAD0al3X4nwtQPulxScAAAAAMB2BTwAAAADIKLXo1NqzbwKfAAAAAMB0BD4BAAAAgOkIfAIAAABAQapLu27u/RP4BAAAAACmI/AJAAAAADvCFp5ae45B4BMAAAAAmI7AJwAAAABU0NJzLAKfAAAAAFCpJvi5rut/f7n5NWnk0n3D0e2+ld9lWZZ/X9syAAAAAAwiFcDLBUF/v9+yrmtx/p7ck+TfCiSO2NpVi08AAAAAKNiCjb/f77+/cDppW/D3rc9Ji08AAAAAyAiDnqEtoFdq2VlKL04rNS+eHm8nXD61bJi3+HW8HzXvU697bgmqxScAAAAAFJzpsp5bJ/4fzg+nbcHFOCAZTo8DkuH8MDgbL5P6H6ab2s9U+jX7/EarT4FPAAAAAHhBGBCsaT3ZEmjNBS5TctsurVeblzcfyKSrOwAAAAB8zN1d1VNpP901XotPAAAAACjItVhsbcmYG9+z17EyR39407osy6/HDxYAAAAAepB6uFDugUPhvFjqwUHb8qm0U+vUpJVaJjXGZ2rbqX2r2Z9S/nPT7rSuq8AnAAAAAOwpPY19ZL22Nj1rXVdjfAIAAADAnlmDgzPu10bgEwAAAAA+pNRNfyYCnwAAAADwIbMHPDee6g4AAAAATEfgEwAAAACYjsAnAAAAADAdgU8AAAAAYDoCnwAAAADAdAQ+AQAAAIDpCHwCAAAAANMR+AQAAAAApiPwCQAAAABMR+ATAAAAAJiOwCcAAAAAMJ1/r0hkXdf/Xv9+v93puXml5cP1UvP2trW3jXiZ0vZL+QMAAAAA3nc68BkHCbf3uempdUrpxMu05GFvuVxapXkCngAAAADQv9e6uscBxrsCiqmgaGmZ1pamAAAAAEB/Xgl8/n6//1qF1roi8Hhku+G213VtXhcAAAAAeN6rDzeqDUJe3dryTPDzyLoAAAAAwLMuebjR1WofNLR5IhipmzsAAAAAjKO7wGfNQ41Sy7QESgEAAACAub0a+Kx58vve099r08stJ1AKAAAAAPM5HfiMu5mHT0dPTU9NC6cf6bK+rVMKYOa2m1suftJ77foAAAAAwPvWZVl+AnkAAAAAwCzWdX33qe4AAAAAAHe4LPBZ6qK+N2/7K007m7dcWme20ZLPK/fnKr3lBwAAAACuckngc+8BQfEYmfG88H84/aou+Ht5O5tuTRp3DidwNIBpiAMAAAAAZtVdV3dPWQcAAAAAzjr9VPdUoLL0lPe9J6rn5sdPbg/fx+uVnvIeLptLM7edVrl1U9P3tr3lO5fn1H6V0qrZT0+yBwAAAGBUl7f43AJwrYGyvaDnlmYq8BdOTy0bp5ML8sX5LqVVuz/xuqnp4bS9fcwtEy+7l9befh4tRwAAAADowekWnyUtQbNSi9CaMUJDLcvG64XBviMBz3BbqXWPBBKvyM/e9lPpCn4CAAAAMKpbA5+tcsHPXDfuUjpHth2mH+flaIvPI+s+meYm9XCpcDuCnwAAAACM5NaHGx0Jzl3RqvHI9q8M8F0dlHxS2NV9WQQ8AQAAABjTuizL72xwq+bhQrlu7KUH7eSmxeKxLPceWrQXmMw94Gdv3l6ecw8WSuWxZlqcZu16qXzUpAEAAAAAI1jX9Z7A59FlAAAAAADOWtf1mq4kqXNKAAAAPklEQVTue60oBT0BAAAAgCddNsZnKbAp6AkAAAAAPOnWhxsBAAAAALxB4BMAAAAAmM66LIt+6AAAAADAVP4fTRplFInNW0sAAAAASUVORK5CYII=')
