# Supplementary material for: Identification and functional analysis of non-coding regulatory small RNA FenSr3 in Bacillus amyloliquefaciens LPB-18
Source: PeerJ. 2023 May 15;11:e15236. doi: 10.7717/peerj.15236 (PMC10194069; doi:10.7717/peerj.15236)
Supplement: Supplemental Information 4 [file peerj-11-15236-s004.zip › KO/CK-vs-T1_map/map00525.js]

getPicJson('data:image/png;base64,iVBORw0KGgoAAAANSUhEUgAABFgAAAHwCAYAAACSdNuBAAAACXBIWXMAAAsTAAALEwEAmpwYAAAgAElEQVR4nO3d67Krqroo0Lhqv/8r9/NjHfdmMrmpoKCtVY0aPQkigjH6Cbj9fr+/HwAAAACn/c/v9/v9/YmxAAAAAJyxbdvvP08XAgAAAGB1AiwAAAAAFwmwAAAAAFwkwAIAAABwkQALAAAAwEUCLAAAAAAXCbAAAAAAXCTAAgAAAHCRAAsAAADARQIsAAAAABcJsAAAAABcJMACAAAAcJEACwAAAMBFAiwAAAAAFwmwAAAAAFwkwAIAAABwkQALAAAAwEUCLAAAAAAXCbAAAAAAXCTAAgAAAHCRAAsAAADARQIsAAAAABcJsAAAAABcJMACAAAAcJEACwAAAMBFAiwAAAAAFwmwAAAAAFwkwAIAAABwkQALAAAAwEUCLAAAAAAXCbAAAAAAXCTAAgAAAHCRAAsAAADARQIsAAAAABcJsAAAAABcJMACAAAAcJEACwAAAMBFAiwAAAAAFwmwAAAAAFwkwAIAAABwkQALAAAAwEUCLAAAAAAXCbAAAAAAXPQ/TxegZtu2p4sA8Dp/f39PFwEAAF5FDxYAAACAi6bvwbJztxXgOr0CAQBgDD1YAAAAAC4SYAEAAAC4SIAFAAAA4CIBFgAAAICLBFgAAAAALhJgAQAAALhomcc0H7VtW/HRzuGjSv/+/rLpU+/nHnMapkulyZUnTpsrR6q8pUeunnm0dWl7a+XqVY54W0vv19qnpc5L9Vgr+4j1h9uWyqe07+bybdmnSlr251J+V/bxXN6t37HWtk59XvtO5/IorftK+wIAAPN6bYClJL5gab1w2uUuesL3Umlqy5TKd/QC7Og2ldQCEPFFY8s2tqwvXqb1YrMlXZympU2Plr81bW79LftQKnCR2q5SOVu2r6UsR+rw6nal3juynan9NQxGtex/te/dmW26emwCAACe88ohQqXeHbkLp6P59CxnrEfPlCu9V3LrPlsPo+pwdPv8fuWy19Z/ZB8s5V9arrWdn7pQH7mPnw0s5vLu0UukFtTrmR8AADCXVwZYzljtQqZl6MmIdd4VZEmlf2qoxOggztX1HOmBspJcD5LaMk9s55nhQ61WOzYBAMBXvW6IUMuwj175HJ1X4qzwonFUYKW13maZE6JXO49e/9myjdieHvU0KnjRso/H5Sj1ROlRfy3b2jqfS2tZziwDAADM4XUBljuV5mKI0+zOXvil5okofT7SLEGWFR2dG6a3q/n32p9LeZcCDK3l71GPLQHTlvlfws+PDO8TaAEAgLW8MsDSK8hwpNv/XQGHWlDnrt4Jd2xzuI7RE/me8fT6z5o9QNYSuGzN5+7vZe3zI+XpVQ8AAMA9XhVgyV2ItFyg1J4O0prPCKPXe3Z7j8x30XMberXz2fUdXf/oC/0zec82J8uo+nlyO2cZGgYAANzjc5Pcjpo89cyFXG6ZXr017hou1FKOK0NSel10Pn3B26tHRq887+rZMXIfby3DncLtmPV7CwAA9Lf9fr+/me+Yts5DEF6UxL0Ner8fOnqReGReh/Dz+EK1Zc6V1uBHKn3r9ubKd7QctTKmtrelvLmyxPmcad+j9XV0O3L1VkpT2q4rvbJat6+lXLnPW8t7dN1h/lfyOrOPlbYp931uqYcrzO0CAAD9bdv2ngALAHWOqQAA0N+2bd8bIgQAAADQmwALAAAAwEUCLAAAAAAXCbAAAAAAXCTAAgAAAHDR/zxdgFatj0gFAAAAuJseLAAAAAAXTd+D5e/v7+kiAAAAABTpwQIAAABwkQALAAAAwEUCLAAAAAAXTT8HCwAA/2d/suLf31/xKYulz8M57lJpWufA27bNfHkA8P/pwQIAsJA4oPH39/e/74V/h2n39/d/YVAllaYUuNm1pAGALxFgAQBYVK73SK1XSWsQBQBoZ4gQAMACwqFBT9uHBpWCNKleMqnhTbkeNQCwGgEWAIDJhXOdjOp50hrkaJl3JU6zv04FU3JpAWA1AiwAAAsZNbynJajRI/iRCqoAwBsIsAAAkFQa5pNKE6YbsW4AmJkACwDAx7T2IEk9sehMPqllassKqgCwmu33+/35AQMAmFtqWFCqV0k8n0lKLs3ZYEmtvCa5BeDttm0TYAEAAAC4Yts2Q4QAWEvLHfmWZeMhCrM8ArfUS+HuMtQmUy19XutF0dLroSV9ziztCQB8hwALAEvJzd1Qm88h9SjYVL5Pm+GxtbkhG7mAVK09jmzT2fatbcObtAaPngoyCZIB8FX/eboAANBD6YI6dXHuoq1Nrp5q9dc7wPHmgMkR+758ZoLau4SBtfDf0fbzHQVgNXqwAPBZtWEq8USc4We192ppZ7x4nLlsNaVHBb+lPe/uydRby5ODAGBlAizA7/fLd+mGlDdcIJWeWpJ7wklqiExu6EstbcuQplz5RkiVd8Q6dj23qVavM7TnVWE59u0opU2lSb3f+qSf0Kin/nwhSAbAuwmwwId5LCZnvWHfuXo3vXVS3Xg4R2vw4sl6HTUcZ+Z9ZXR79tAS0MkFylLL5oJJLXPw9O6N8oUgGQDvJ8ACH+VEkiuenIC1xQwBoNzd8VyvgtRnX3Bm++NlWnt2XNHaniMdXVccKDkSDKoFUGb83q8QJAPg3QRY4GN0haa3Oy5uW8R310Mj5n5oGeJTmtzzyGSlK2qt7yNBlVKQ6mo99mrPux0JUF0tX+57JEgGAP8lwAIf5GSS3kYNKUkJu/bHZShJlTF1Fzt3IZ2bA6M0H0UpbalnQLi+u6Tqp3X4Rfh/mF8qTW2bzrRvqg1mac/Rzqy3tR1aA5OCZADwX9vv9/vzYwLf4OSR0exjPCE358bbtPYUqU1Mmxsek+rhkVvm6PprZU6VpTZ5ba2MpWVLgTMAOGPbNgEW+Iq3XnAwH/sad/tKgGUWI+pXG/aTCpCllD6vzVFzptdSL/YNYFbbthkiBACsrTSsh75c3M6v1Psn10upNGQrlebIcL/e7H/AzARYAIDluega644JaAXJ+svVY+ucVdoB4Jj/PF0AYLwzJ0lX7zx96bGX27Z9anuB77njiVf7OlzUnzPTb1FrD5d44unUJNelNLlJsffPZqkP4Dum6cHiAHgfJy7c4Uv72Z1P0GFNK+8fb/wua4/nqPsxUsN/Rqxj1/K0plpe8dCl/bc09YSv1BOgUunPDmcC6OXRAIuuoM9Q79QceTwnxOw7aSvWx8oXwzXa4znqfqxRQf+Wdms99rdOsNuaF8AsHguwOPl+jqg+V+QmxitNnpdKH6bbPy+tL5dfuGzL4ztbJvZrTe/RngB8WcujtHO/zaN73MTcYATucHuAxQXJXFIXoLBLBRXu7MLbGrRJpc0FgOLylNaX67L81MkhANzhSE+U0uuZbuTNUg7g3R7pweIANxfzR5BS2yfu6sIbBjqOau2CfDZ9y3IAMFrqdyh1IyDXEzPVyySVptc5fFze+O9S79iW9HqrAE+5NcAyUxSbfzJnArtaz447pXqvlNKmhvcc6WWiV8r7Hd2XU/tBz+/C0WFyuXRH05TWNcvvwOi6L633bP2Vlm9N27tX6Zn87q77IxfDte2p1X9uXSMvyO9qg9pv5NFljqTpWabU50fLOctxDPie2wIsM520kSbIwmxSQ45qaSEnNaytlj5OlxtedqU8ude5NC35nF3XKEcvMEfXfW29qfdr9VdavnVdI7fvSIAoTjOy7lvrtvbZ/vmZdR0pwxWztgEA/fzn6QIA80h1FY7fK6XZ/w7T5NKHc5vUTqjjz8Nlc/nl0uW6Qx9Jn1ufXi9riOfWSckFBHr2cOp153j0Heie4u9MLs3vN7buj2qtvyv1fOfFc64Nnqj7K719juZ1pRdHb6PboCXY1JJXnC5X5ie+l+HxpOXYUssHoIdHH9MMzCU3L0nr695deI90Lc7dgTx64ty7yzLzSl2wtLRvS4+qEVouMM9epMe9e+5Q6tXyRN3fWQfxuo72rupZjnh9s+33v9+Y+in1Qrrz2D6iDY725CmJ15n7vj4V+Exty9E2fHLfBt7nlgDLkQNd7q7yKkafHN198gVwVu6k/MiJ7B3LpS50v+TpbT7zu9b7Yuju3iO1C/tar767ylRKf7fW+mnN68j7rZ9fcdc++PT3/Q65wAvAHabrwdJzLOwTB9fRUfCj+fuB4W6j7zCWuk/X7rKt6soFaK8LkjN6d8e/utyR7vgteh7rn7rAb+0Vc4ejd9WvruvMes+kb1121LaX2u/u7+LvVy5Pj/ppkdv/a9+LK+1eK0svpZ5YR3oCpdKkfldS+ZSWzS2fu8E64nc9XlduG3PbW3uvlvZN5yfAv00XYOFZov5cdSXImDvZbc1/5f22dmFxtE7fHHDqofUCI9fToLZsbpkj6xmhFLTMpekVLM05Mkxj5PCg1vX3DO6kXt/hyn4/ytfOPUa0QWvAtBZIitOEZU719ssFLMOATurGae53Kkzf+7y0tv1xYKW0vbntqqX92r4OX7PcJLfb9u/JtsKDV/h+6r14+dz7qXS5dZbS1daTev9q/vHnrdsF8Hb7MXA/uc/J9XrpfQcyd5FSSnc2TWpdez2E9XHXiX+uDe6q+7gctTpobase6xpllv0+1qNuVzGqDVov2o+24Zk8j5xr1gIoMwYjWsqTai/n4PAN0/ZgqUW04+h3HDVORZB7RZnjdbbkf2T9V/NvqYMZf7B4XrwP5vbN/e/ws/C9XJ7xe6l8wn069Xnu7nvp5CxcV+u21NLkvtepz0rpUtt+dHuPtkGtTt56nDhzYZE6Ie4ZXAn/jz+7GlAJ05TWdbfWC7aRdd+qpf5q5xGp17FwHfvrXmbb72MtdVuqnyP1n9um0dt6VxukgjJHggEt62hxNY9c0OVMOeNlUr/rveV+x9/0ewrkTRtgablYaknfIvwBr62ndZ1HypNa/9H8UycOuXVBTi1gGab5/ep3HVMX67kT3/izlvXUggEtQaJSYLUUuGwJvqYCF1eCoUfqM1WuWp2Uyv1VI7f96DH+SprW7Rh9wTF6mR7C9bbUXyp9Kc3RZZ9wZ1l61m0tzdH2edKZoEzoyLF7ZPDsSBC4lvZIUCXX5j1+02p55AKDPcsAzGvaAEvOqLsKT0WZc+s/qnahG68PSnpeDPUO6sUnLLX8cwHMM+uKPystV0pXK3Nuvb2+vy1BXccKgOddvRgPzy/j35ZSwCnVGyYuU67HTOqcOrXeUo+blqBLrvdT7fc5Lkt8AyJ1nnFku8IypdL6fYV3Wy7AsusV/b0SZe4ZBS/9UI0ges5dRu9nLYGOlpOa1MlPa+DyqNY7er3XG67biR7Ae7UEAVqWP5Ompcdd/N5dvdxaen3m8r7yXul94F2mC7CkurHvchdAcfpSF/wwr3idR6PMR8vTuv4e+dfqwEGe3lq7zN65/loA9c7yzbbOljqhL/U9F+3xHHV/n1VvqK1aboDt9/v9jT6AvfEg+cTF4l3e2F5f19qmuW6zud4UtTS5oF5LsDGXT239pe3JfZZbZypdvExpfantqdVJS13nlm0tdyltS1lrHEMA+vja8fSOG4FnevQAtNi2TYDlLAEWVqNdy1q7DVOn7gD6cDwFWMe2bfMNEbrqzsj3qB+90fkDAO2O9gKs9ajb+Y0v613vZ+cjAYBW/3m6AD3c/WO5z18wal2j8wf+bT/x3v/5/vGE1rkp9v20V370UZu3bf/fPEh9tdZ76n8A6OkVARagzsl8neDmdYJT91DH90lNJM946h2AFU0XYAnvyqXu0MXvhWlTeZXyTa0nlX9pWViJk1VGEly5pvcFpQvUe+TOC5wrjKXeAZjRdAGW0qOFU+/lunrGJ5bh56ll9rS1/HUt5Q2cfNKb4Mp4LiiflQpWhecNufdz7aXN2vSo99S5JACMMO0kt6kfvyN34lp/PMMf2pb8/TCzujiICVfZl/oKA/678HXcy7L2nU7lxzFHHnse/11Kt+etbdJ61jsA3GHaAEtK7gTzTD5H8ndyyhvlAor2c2ri/cY+00/vC0q9JK5J/fY7HxhPvQOwqmkDLCN+SONAiR9rvq71UaIQctzsr/cFpQvU+6nfZ7TWu5tlANxh2gBLbh6UWtfo1Bjboz++qfy/8sP8hW2kTPvD3Byn75E7nwjfazlXSS0b0pb/1LveAeBO2+/3+7vjR+jICeGsJ4+zlqunL2wjwExKF+Op9+K5WY4sGy8PzM15GcA6tm2btwfLbPzAATBCbmLa0e8BANDXdI9pznWhfcr+KEUnpwAAAEDObT1YWucwmS2QMVt5RhJIAgAAgHNu7cGSeywszxNcAQAAgPMeGSIkyDIXwRUAAAC45vYAS/x4PZ4luAIAAADXPfYUoVyQxcX+WHGd96zvUY8BrQWBRqxX4AkAAIAjHn1Mc+oCVs+WsUYFDeKARM8ARS24MmKbBFcAAAA44tEAS8qsF7Z6NJQ9WTfaBgAAgKc9Mskt37Zt2z96KoWvS5+ltM7p03OdAAAAEBNg4VZ7b5MwKLL3Pil9VlMKsoxaJwAAAOymGyI0Kxfd7Y5MShsaWcdPrBMAAIDvEGChq9Rkt7v9/bNBjdanBT2xTgAAAL5NgIVuwuBKOPSmJX3qdaw1r7vWCQAAADsBlkaeVFMWThhbUprrJDdHyv5/nL61d0nPdQIAAECKAAtdHAlEHOkx0qt3Sa91AgAAQIoACwAsYESvulyecQ/BWo/B3BPaepUxt964rKnyhu8DAIzkMc10sW3b//5Lvc6l3/8O/6+l71Xe2joBZjHqWJULOsRzWtXmuBrZE7BlXq14zq+wvPs/x3sAYDQBFrq4cjKeOjkupe+hZZ0As3CsSlMvAMBMDBECgJfITdpdmtD7TJCitGxtPXGZ4ie77Y6Wy8Tk82tto5b9K6TdAZiFHizconW4UPi6ZchQarn979b1A7xBOFwmNydK6alqsTBteGGcyite7kiZ4nX0HNIT/la4CF9HS49Ww78AmJEeLHQT3o1MnYzHf8fLpT7PPZ65dAIfl6G2foC3yF1o9p4T5cgF7R1lynG8n0fqNxm47s5JxXszSTlvJMDCcHffXWrtUgywstRwmrMnoUeG5sRB65qeJ8ZXhhAxt1zb3n3BB1925zl7bohobvioYwCrEGBhuKMn4yM4KANv0/J0ndzr1rx69jjokU/pUc2O82uoXTzFQ39zPVAF22DtnmGrlRdaCbBkpAIBfszrZj/Iz1w2gJzcMMpQaX6V0iS3R4+L8R3O0t+t643TXi3n2W1jrKM9nlqCgnqoQl7pmFqaDD2VLpdf63pq5XSs5i0EWApKd8pod/ZkfF82THf0JDx3gg+wktZj15FeKlfyPBqQaX19dl1nt417tMynBpzX2jOsNGF5eM6cO5dO5d+6nqPc2GZVAiwZuZ4YTgjqep+Mp947mkabAcD8zvao8jvPVx3pGVaaY+XKeXMYrDlSrhLfaVYlwAIAL2WoDE/L3dEO30v1ND3SW1VPVb7ozI3gEfMi5oYEpcoWLwNvJMBS4K4IACvz+8XTWnu1Xnmv9D4wNsieCpTmPr+7bPCE7ff7/dmp83qMIQQAgKOce5JS6t2Veq916E4pryPrza07ty0tE+nCCrZtE2CpGR1gWXnC3NX2G3U9lvq9nzq/j7qeh7Z4nja4T48JQlezWhsB7LZtM0So5o5xvSv+kKz6w62ux1K/91Pn91HX89AWz9MG89NGAPf7z9MFAAAAAFidAEuDFe8AAACwttJjdQGYjwBLI0EWAAAAIMccLBWpuwZ3Bltyz7gvlaVl9u3cpGnxsj1m8j47h83ouj9Sj6U0pTK1tt+b6zlex9nH9LXmkUvTa1b6mev5iNaJE0vbO3Kmf/Vc/kzdHzNqf7/jaRcrtcfR43Qu3dE0qeN9j22dpe7387G7vk89vi/h57ur5Z+lPd5End5DPX+LAEtB7qT2rh+50rPkz77O5Xs2ryOOnIiOrvsz9ZgrY2kdLev9/f69nW+p5z2/1nK05pHbr3NpRj8BbIZ6HqXUPf2Ok371nP5M3Y9xdH+/88J39vY4e5xuyefIukYMp5mh7u8OsrQofV9a2vGsGdrjbdTpPZ6o597n9HGZ+DdDhDJyO9DIH/AWtR26ZYe/2kugh/0AUSrDyLofXY+teYz2dD3H68q5oz1GfmdnqedW+4/tU8exs75ez0+212p1H1p1fy+ZsT16HKdb04xcvubJur9jPx71fRkZ2Jvtu7A6dXqPFet5hmubFQiwFOR2orvuVPXoSnkkj7+/v9tPQnMHlyfrPtYz8hvW755v6r3enqzn3vtVSx2l7jLfdWI6+/7cYt+OeFtKJwN3+mo9zxAkeEvdh2bf30tWbo8zx/KZPFX3+3HgqX2z9fvifHJ96vQeI+v5jTcYVmCI0AWjdtZewZWzWruh9u7hcPSAsaoz3czvDE6MWO/v16d7c0t5SmlyZei9P62yP6fqI3wdlit+/8ljVKpMd63zjJ71fOZ7NGK7ZyjDUU/u72G+I6zYHk950/F+ZDv2+L6EF3Z31ZHvQn/q9B5PBJTjoGj4Xup1/L0P0+Xya13PmwiwXNBjh0jdAWjNt5S294lh7kS/ddmcs2U7s1yuHHcf0MJoctxOubK0lO/per7jB7Vlvz6z7/fazjv351pZeiwbBwF7uhLAvbuef7/zdf10PZ/Jc7a6j51pixna4Wy+M7ZHrT5H/65euSO76vH+qFl+H3r+Jq/cHrNSp/cYUc9HtAZMU9cmYa+5+O8wXS7/1vW8iQBLQa7BR19ItgRd7twZR6yr5eLqjrp/Krjy+6Xv7PTo5RGapZ7fbqV6fvp4coV6/q8rF5dX1lkyU93H6191fy+ZuT3uqt+nTs5nrvurVvy+vLk9nqJO73FXPR8JmJbOL67chAiDNUfKtSpzsGTEkbbd6O5M+84X7oSlH7sRO2cuqnh1XfF2ldKl1te77lu2bfYTi5yZ6jnM9+m67F2GGeu5p5G9NlrNdtwY4Ux93XUB+/a6D81+srdCe7SeM7Qci3ul6WX2ur9bSy+mkbRHXyscX97gznoOgxphT5TWZXoJ1x2uv7UuVqQHS0FqZ9jff0JYjtQXJPVeHCkMv1y5E6H4vR6BlTPLjKz70rbVTthK9Vj7PD64ler/qJnrOZVnrctg+LpUvlqaHnWbW/eRZWY4lpS+++GPaq5n1a52jFDP4+r5rsDKmWVmqPtQ73ZIfRZ/PsIq7XHld/VomtJFRs/vyyp138OI74vf3/mp03vMXs8jzy9Sx4+71v2U7ff7/b1to1ay6k51Z7l7rUtdj7VKOWOrlvv3W7fsK5Z7xTL/fuuWu2TVbVq13Cmrbsuq5T5j1W1dtdxfpNfKfY5+L1pv5qbasHRjvXbz8shN5LfuP9u26cECAJzz1hMkAFhV6jf5ynutaY7k9+bzBnOwAABdXR1aCsC8atMWwJfpwTIBB6b7qOux1O/91Pl91PU/xSfYd96N0hbP0wbz00YA9xNgedibu0fNRl2PpX7vp87vo67noS2epw3mp40Y5SsTlcJZhggBAIfkTrABAL5MgAUAAADgIkOEAAA6qXWVj3v6pNLmegPFaVu65Y9+0tPqT5KqPab07++vqT1SaVrapne9GarxzzatPXJ2VNu+Vak+7XvwX8sGWFpPPmrLtRwIWk4e7j7BWP2EBoA1OcHOqw2TiuundC6Tqsv4vdbHaY4cvjU6/9FS5Y/rv6U9UmlK34dRdfbl798ubtO9TsL2iIMwPdsW+LZlhwiFB73wX8uJ3/7v6LqupmnV8qProA4Ac6n9Nl/97V49mDGzM/V6pT2cx90jV88t31XftX+Lr7vi94CFe7Dk5CLRubQAQLszw1T4t6v1lhoGEf9dW2fqLn/q/d75z+jI+eOd4voutcXXezd/ffuBOSzbg+WMUjR627Z/fZZ6L3y/lFcpn/B16rP4/1zaI2UCAN4jNVQo7KmbOhcJ34979abeH5H/zHqUMzwfu3qhn6rvUlt8ObBQ2jd7rqNX2wLv9boeLDWlH6nw79Q4zTht6XUun/DgX/osHvcZ/x0yLnQto+7o1dp9xHqf2tfu3JbcndzcukvHl9x6c3n1kptfIPbUceNr7VlLM3t7Ma/SPnFkf0kFWXrm/2a96yEXLFDfeaOCLOocaPG5AMvvV57sKpe+9UBdO6GvpeXdRgbDahd0I/a3p4Ird25LLuhZS1/LN5e+t1yX/dR2PBEw+2J71npTztxejDHTUJrRw01m2taUEcfk1m1OpTtbR7PX81uoZyD26gDL0ZPiUd50V5hrnmyHN12MvWlbRluhnrTn/1EP3xDv863t3tKDasSwlJ75r7CPtwZZWuujdZuPtG1t3SvU88x6ty3wHa8LsMR3JnOftSw/smyj1/X7OeivLjU0YX9d+izl7PCGK+scZbZtKS2bW09pXak0tV4MrWWfMZDxxfY8UpbZ2ouyvb1TPWSPDtEJ/9+lvvulYcWlMpV6Z+XK3Cv/maTKX0oTqrXH1fWm6rv02dEyvEktIJirmxFtC3zb9vv9/lY8WJwZdtNy8Ey9Fy9TugCK0+R+HOOTjzNlqZXpLd78g5bbttSJ6v7375cf5nblInvkOke5c1vC72xt+dyFRi7A2ppmL3utLK31VTomPuFr7bl6e+1S2/L0sWE2d9TH6HVo03loC2ZhX7yHel7Htm3r9mA5s5OVlkl9VrqjUHsvfN1jvbXt9aVbT+sd+9joE+i71znKHduSumM2Ui740DvPGb2xPc9Ypb34P06MAeA7lg2wwMpKd6b398+ekLf2ZnpinaM8tS2p3hR3S/UcyH22ii+15xvai3+Kj+892rU1IN8yzOVMD8Ra/rlhLG9zpQ6P5p37PPd69/Y2eNrIgGmql2KuNz0wLwGWB+TGe/5+DqZfkBom0DKUIfc61prXXesc5e5tSQ35mEltX5q57L/fd9tz1fYibVRgrkcv1vj84sj+1bL+2Xt/9XClDo/mHToy3NCxY6yRwZXUjbfacOBtrFQAACAASURBVFNgPgIsDyj9KO6fO5i+Uym4FgpPtFLDz1J30fb/z/Zo6LnOUWbblviEuPR37sQ8XndLmlT6o23wRPvlyvD7ac+aGdqLuq8EGriX7/z7aWN4DwGWBzmYfk+vO4api8yZ1jnK09uSSne1TC1lKaU5W/YZjj/asz3vGdqLfnJBwVLAsCV4Xsqndf2pfFI3g3J5r2TFOhRkzUu1V62N49el9KX3j66zth3aGNb1n6cLcNa2bf+4oxffXUx9nnq/tHyYJpd36f1UutL2OJgCwLvtv/e5YErus9j+fq5XV5xPatnW8sQ9qEp5r+QtdRieg371XDLVBuF7pXRxW4Xv7Ur5nFnnme37ehvDKpbtwbIfpFJd5uO7BfHrcLnS8nGa1B2IVB7hZ/HfR7zpLhH/FbdprY1Td1VK+9OROyRHypvax8Ny104+Z2CIxbtoT1aWu8g6ui/nzlGOXsj1Ks+K3lCHX2inmlp7tbRr6rrhzG9MLshyhTaGdSwbYNmd7Wp35EDbwsGUFrXgXy79/ndr/j3LG0oFGcP1pgKQs5ipLFynPVlFKpB+dv9tvfFSCoqn+D7925N16Abbca3tdbRdj4rzzn3ntTG81/IBlpzWqHOPA62DKV9hvwU4pjUQknrdktfZu+wt5fmK2eqw1Ev1i+3Tw9G669F7JXVdkbohe6WcwHyWD7DMcCByMKWXUm+V1FjhXW3IUGq5XK+TUn5x3vZbgP/TMnSt1DMx9dmZ4XDx+Ujp79Z1xmmvlnF2K9ThG+v9rFR7pdql1q61gGgq7zD/MF1qnWcCNi1le5MRPYvu8pU2omz7/X5/q+4MuYNnKk34etfScyXOv7b8mYvVljJ+2Rt/VFJje4/8Xbrr2Zrm98uPMz7a+yvMc/e2NgPSUseLNx63R1NnwGpGHLdWPRaOLPeqdfJF27at34Pl9zt2IZfrXtu6zJHlj9xpOrMc75LrATVyfbGr67fvAgB8Q8/hdfAWrwiw5PjCs5LRE6+1MG8QwP2+OAwAgDq/C+tZNsBSOhk5O84R7jJ7xN+8QQD3cTwFVjX7OS3cbdkAS+lL7AvOis5OqLcvG6Y7OpFey3xGJe6+AgAwQq1Hdcs8gC2TGLf05L5zzkHn1WtaNsACqzszH9DR5Y+mMW8QAABHXLlJV1N6aEPudSqP2jpa1vv7pR9oMoLgyrr+83QBAAAAWNc+tHzbtq6BhyMPIxmZx5F0V+z1J7iyLj1YAAAAuOzJBzb0DEyEc8vkhg+VhhRdWS9rE2ABAACgm7OBgqeepJlydAJfwRF+P0OEAAAAmNzdQ2dSD42AGgEWAAAApvVUcOX3+/eTPqFEgAUAAIAphcGOXKDjzgCMSWgpEWABAABgOntAJfV0otbHL8f/t3wePhFJQIUjTHILAADAdEqBjfCzVLpwiE9p+drnR8oEerAAAAAAXCTAAgAAAHCRIUIAAABMwRN7WJkACwAAAI8zvwmrM0QIAAAA4CIBFgAAAICLBFgAAAAALhJgAQAAALhIgAUAAADgIgEWAAAAgIsEWAAAAAAuEmABAAAAuEiABQAAAOAiARYAAACAiwRYAAAAAC4SYAEAAAC4SIAFAAAA4CIBFgAAAICLBFgAAAAALvqfpwsAAMB3bNv2j9d/f3/FdH9/f/9aprYsdWfaIbXs3j7aAkCABQCAm8QX4rnAye/3z8BK6iK+tCxlZ9vh6LIAXyPAAgDAI670etBjop/Wukz1VCn1MLrT0R45tXSjXen1E/cqqvX28l2B+5iDBQCAW5Quxrdta75Qn+GCfmW92iHM70l7sGL/V7J/3rPMLfXVK7ATbmsqr3D79n++L3AfPVgAALhNPPTn9/vn3fzSnX0Xiv1caYfZrVrumlybrNxW8DZ6sAAAcKv4zvr+dy2A0tJDgXZn22E2V3vkpNLs79Xej/9P5ZdKm/u7VMZc+/hOwDwEWAAAeFRq2EOJC8oxjrZDuNzTUsGHcHtKAZg4TTzkKPV+uN7w/1R+cZrU8mEAJadle8K0+z/fF7iPAAsAALeY4UKc8+2QurCf6QL+TI+cs8Gk3HJnewG1lONIWVvnpAH6MgcLAAC3CS88wzv6qSEVqb9dMPZxph1SvSdmbo94TpmrUk/tGbXOVeoY+CcBFgAAblG6UHQReZ+r7TBbW90VeDsyROeq2eoYaLP9fr8/X2Bm5m4VwLxSx2jHbeBOpUlfa8ODcj1FUu/X0uZ6rqSGLdXKk+sdk1r/0TTAGNu2CbAwPyfqAPO6K8Cy8twdb/sN0xZz0R70YD+C67ZtM0QIAFjDiifRK1+0lGiLuWgPerAfwXWeIgQAAABwkQALANDVHRNAAgDMRoAFAAAA4CJzsAAA3e29WGYY0196wkgqXa4HzlPbcuapIE+U/+gTTnLpjqYZNcly6WkuLcuF7tx3ejxpplaHucmtU3m+8ak2q+4bPfU6rpaWfQv7y7cIsAAAQ8wQZInX3/rI1lTZn96WvQy/X/kkO5Vm27ah5W+pq5a2OJsm93jcHo4ECJ6o+3j9R9shlUdtHa3rneE7M9JK+0ZPvY+rX3Hn/nI0ANZarlFW/B7kGCIEAAwz23wsbzmB20+0U+//fv/ezpEBiNT6RqYZuXxNrt73z1JlGF33qXXV1C6Ij67jSsDmLWbfN0a68r17yzH5qJH7yx6s2P+V7J/3bIeW/XmWwM4IAiwAwFB7kOWJi4hSgOepMvW0b0PLndGZTmBb7lbOfEczt++sUPf7RdeofT9st9HrmtHK+0arXsfVL+0XOXfsLyvuYyszRAgAGO7JO7VxF/W9HKm/Yz3mj5jtImK28typ97YfDQLNVPcjhvCU5tiozdvyNivvGy16HVd7WK3uUnp+F0vf7SvDTMP8c+/vr1NDN+PX4VDCePmVhxgKsHDZHQe1J7s0A9DPU0GK+KS/9a56j9+Jq3lcGc7Ra5lQa/f0Ua70iOh1wXt2+0bUS6knwd3nOS0X16n0q1ll3zjizHfq6nG11/n903VXM2J/qTkbAEulaZljKRcYSf0dp0kFVnLrXoEAC12stuP/fu+IdgNwTurEcBVnh9bcdUPkjnOCoxfyvdeb82Tdt5SDcVbZN0Y6elz98j56x/5yJgB2tE3CvHP5XQnercgcLADAa73p4uXIhIXxdrd0C7+q9eKq1/wrdwYRZq/7eH292mFEmd5k3y9W2Td6McTnnKf3l1ow5KgwaFPrSbfaPn6FHiwAwKulxo7Hd9VKfz99Ynh0/bkT3tHBlfD/+LOeAZXSRUZq/P9ZZ4df3V33oVo7lMoU129pWED8eSrv3JwNb7DivtHb1eNqaNU6aHX3/nLX79bRoWFfsf1+v7+379SMNcPJ5xmrlhtgJnefyK1m1XKXrLpNq5a7ZtXtWrXcb7Vqe6xa7pFKQZnafDC5wGjq/VralgBsKThTC6jPaNs2PVgYq+XuRe3A2JpHKs2b754AAACEStc8rcOTWt5vTVtb9kp5ZyTAwjCt3X2P5JHKs2Vm69byAAAAwBkCLAxVC2rUxuy1BESORFoBWJcx3vPQFnPRHvRgP4LrBFgYJn402FVXJsnTewVgbY7h89AWc9Ee9GA/gj48ppnhesws3bJ86fFgAAAAMJIAC0toeQRYLo3HhwEAADCaIUIAAA8bMZTV8Ni61CNA4ycQlh4hmlom9Xlu3doc4F30YGE4P/YAkDeqh6Xf3rrS40NT/4f/4kBMnKbUrtoc4J30YGGI1ElH+Fk4AW78Xvg6NdynNU1pWQCYhWGszztzM2hvtzPnF9oc4J0EWBii9mjmWrr4rtGZNAIqALxJPJwlfF36jLorwZKRtDnAWgwRAgCY3H7xn7uwzn1Gu15PPdz/XW0DbQ6wHj1YAAAW0DLZKs8aMWntHesBoA8BFrowjhgA+slNoNorL9JGzI3SWv/aHGB9AixcNvqHe8Yx0QAwUu1CPDXp+5m8+LfWIEvr+Ulr/WtzgPUJsAAAPCj3RL1Qaa6N0oSnblKUtdRTmCYUBzxq+RxdrzYHWM/2+/3+HISZmRMFgHk5Rj9L/X+PNgeY07ZtniIEAAAAcJUhQgAAD4knI61NThoOC+k9JKT0uN/UnCRf60WRe1TyiLxr6fRiAZiTHiwAAA+JnxZTe3pM+P7f39///utZllo5939fe4Jgah6UUXmX0vVscwD6EmABAAAAuMgQIQCASbUM24mfIpN6nXrM7+6rvSFSdZAagqXuAWilBwsAwINy86nsf+eG48QX7XHaOJ94HWeG+mzb9r//Vg8O5IZjhUGRmeoegPnpwQIAMKEzwY9cPr2sHlSJhcGUMGg0Y90DMD8BFgCACcW9WWp6Xsx/fRjLk3UPwLoMEQIAeFhqro6zegw7+dLTamarewDWtf1+v78v/HiyrjeM8wZ4K8foflJ12XrBnpv/I/d5aYLX8L1UOd7Y3jPXPQBr2LZNgIX5OXkHmJdjNADAf8+JDBECAAAAuEiABQAAAOAiARYAAACAiwRYAAAAAC4SYAEAAAC4SIAFAAAA4CIBFgAAAICLBFgAAAAALhJgAQAAALjof54uAADwXdu2/e/ff39//3qdS79/tm1bMt2VsuTyC8uWKm/4PgDwPXqwAACP2YMRuf9z6XOve5QlZQ/k7P/iZcLPUkEXAOD9BFgAACr0SgEAagRYAIBpbduW7RESf1Z6Heexf3amt0nPYUkAwHsIsAAAjwqH1YTBi3BYTm2uk1TaOJ94HT2H9IQBG8EXAPgmk9wCAFM6GvzIpb0j4CGoAgAIsAAAU4p7s9T0DHLUnmYEABATYAEAHrf3VukRzOiRT+lRzQIuAECKAAsAMKV4iFDp79zcK+HnqbS19DVnlgEA3mn7/X5/TgiYmZNWgHk5Rn9Pj0mBn2JfBWCUbdv0YAEA4JgVAxUrB4YAWIPHNAMAAABcJMACAAAAcJEACwAAAMBF5mABAJYXP0HoyDKh2eYWObNd4XKh0duWejJTKU0u3dE08ee9J14+2gYr7FcAjCHAAgC8RstFfpguTLNt27RPRWrdrjDtndsW551aVypNSz5H1jVyItsjAaTWuo/zbNmWWv30aOPUI8977Ttng4YAKzBECAB4pf3CNvX+7/fvC7w7LtJ7yG3X/tnvd/+2tVws90ozcvlWqTY4Wvd70GL/l+u5E6aJ06XS9Gjj3Db0ILACvJkACwDwaqmL4dxF3koXf7lAywrb1tIjYtbeRKG4DVrrPrVtrdvaK4gCQH+GCAEAt3rq4vDoBfsqF7Fv3a4RRm17r3xHDuGK1xH2uCkN20kNFyrlkxvCNHuwDKAHARYA4BYj514oXeCeXd8MF4QzblctmDC658mVHhxnytXaBleDLFeCEbVlU8GP1PulNPHn4RCncJ6Z+P+wjDN8pwBGEmABAIZ6alLL2iS3LU+wmdHZoTV3bNtdF9EjJl89s/7YlbrPBUGulCeXf7ieowGrlsl3Ab5KgAUAGObuC+AjF5q54QyzXijOvm21nhCpdC15XUnTW2l9s+1XR56odWQS5Fm/HwAzEGABAIa48wL46HrCi+Er+Yx2tjfD3dsWDiFJfdYzoNIyX0jPfe9IPq11f6W3SutyR4YKnWHID8C/bb/f78/BkZn5AQeY19WeCqxn1XadsdylQEzLUJwz87ak6qF1iFAqwBWXITV5bik9wFts26YHCwDQ34wXs3Cnlu9AbchRTa/5Wo720ml9fXVdAKv5z9MFAAAAAFidHiwAQFd6r7zfCk9bAoC7CbAAANBM8AwA0gwRAgAAALhIgAUAAADgIkOEAABuknuk7f46lz58xG2vITpx3rlylsoHAPwfPVgAAG6yByly/+fS5173KEvps7+/v//9Z2JbACgTYAEAAAC4SIAFAGAS27Zle4rEn5Vex3nsn+mFAgDjCLAAANwoHG4Tzqmy/50bjhMO6UmljfOJ13FmqE8YmDEHCwCUmeQWAGACZ4IfuXx6EVRhhBGTPZcmbb5aTt8DoJUeLAAAEwh7mrQIe6X0WLchRNxlxGTPI4IgAivAUXqwAADcbL9r3ys4cjUfF5IAcJ0ACwDABOKhEqW/c3OvhJ+n0tbSx+sz9wpPKA3Nye33uX04lzY3z1FtuBJAiQALAMADrg5zqA2bCF8fXZcLS0YLe3GlgoLx3/FyqbS7eLncBNKp9fTsXQZ8jzlYAACAKewBjqPzAR2Zu6gUQBFcAa4QYAEAAKZwdLLnHlqe4GUiaKCFIUIAAMDtnhiOkxqW1EKvFqCFAAsAADCFs5M9l95PzdMSpg3XG8/dEqcDKBFgAQAAHtF7sufWfFvWIagCHGUOFgAA4NP0UgF60IMFAABYQs9ASGoYUUvaMP3+fm6iXEEb+BYBFgAAYAm9AxYt+eXmZtmXj4MscVpBFvgOQ4SAz4sfvVh7FGP8mUc2AsBacpPkppQCJAIoQEiABfi88AkCqf9z6XOvAYCy1M2K8EZH+H4uTSp9Ku/e5T46WS7wHQIsAADAbfYgRTy8JvxsD5Kk0uTS5/IuaU13dPvC8gPfYQ4WppP6kTsyCRn0ljqxy31Wel0bw92a3ncAgJWVgho9HqXcGjAZ1cvF7zR8lx4sAL9f8u5X+HfL0wFa78jFaY+mN+cLACsLf9NGCH9fa+tP/bbW5mIDyNGDBaDgaECj5Y5c63pb8wYA/u3sEJ1aYAYgR4CF6bR2G4U7xL1Zakbuo/Z/AN4g1WMk/DvuzZlKU0rfMrQ3lffVAEqvfIB1CbAA/H+peU/OGnly5cQNgNXVfseuzMVSSp/6rPU39UiZgW8SYGFKqV4sfrR4Qu0uW/h3bi6V8PNU2qPpfRcAAGA+AiywkJXn4FglKHDlzlYqbel1y7qO3sGbkf2WVivvK7tV9pmV63qVOr6LtryHeu5LffJWAixMyx37tBXrYuUfUfqw39JqxX1lt9o+s2Jdr1bHd9GW91DPfalP3shjmgEAAAAuEmABAE5b8Q4k3KH0VEQA3skQIabmxB1gPY7dAMAXCbAMkno6SI88U3nF66qtO/WUk1IZn5gHJXXHxwn7cVf2jdITbnLLv93Z74L9+d9a98Vamlw9lvKvLff1tvn9zu3rd+/nPY5vYbo7j28rHUt6/46U8u5thnre6+Gpc6gzx8j989q5YerYmsqzRzvP0JalvM/8ppxdvlTPZ47Zs9Tpkf2kdE10tL5Hn+/eWc8jrgmfmg/z7HFzhvM4AZYBRjVsLs/4x7v2Y97yhSulHy134jvDF2Y1V/aNXFptcPwkIE739f053vaW16k8zuRfW45/at3Xn9jPexzfSvndYYVjSe96zi0z0tP1fOe+VTue5t6LP6+to3W9vbf76bYM82mp597Ll+r5rBnqtKU+UuVteb+Uf+5840rgqlSG3ah6HnFNePd1YKksqzAHyyBO1M/JRUlbLo4Y68sBgZL9By/32e9nf461BHWv5HH2M8py+/rK+/lMZXvzsSR1gv7Ub8pT9XzXRUprnZbKcuYYfSVgc9aT35mRv1NH0pxJW/Lk9+OqM/X91DnBm4/3T+oRcOxBgGWAv7+/psaNv1zh69JnR9W+xKn11KLAtbK3rj9ltoPgm7W2jeBKXa4u7c/XPHXXl7zUvj7jft5yfJvhRCy22rHkyvnJk56o531/e7q+Ws9Tz4rvoI/+nj39nende2MGT9dpzojeR/H74f46um3urucz14RH0sXvx2ni69za61L+MzNEaKBSt6zw/fgLXfqsZV2p5eO/4+VSn6fS59LEZa+V5YpVvlyzOLtv7LTbMUfr6yv1MrPa/k/akX19VD1ePb7FefTQa1tnOpb0ruceF6S9PFXPMxxbeu/7v19+u3LrWr0tr+Zx135wdj0zHYd6BVda3q99N3pvZ8/vYe9rwjhQUrt+3dOH64/LUipjXJbcNWZrHTxBgOVBpR+hXu6+O5cLJo1ex1f0rMvWfaPXQeoN7VYLcp7xhnqpKdXbHXeHSvm3XBR+Ue99/e5AzJM9U1q2dYZjSY/6eaqee+xPbzpmly4a7y7v0ZtqK7VlqgxXbyL2vglZW0/o6To9st/2qp9cfcfv1y7mewWd7vx+nj1ep4IduXSpv1PO1OvTN3SOEGC5SdjYYfSuV16ltKkI5J3O/IDdEaj5uiP7xtOR4Jmd/RGxPz8fXAnTnVnua84Eqp7az4/+9j0ZkAnLUDJbHe/rfvoc46gV6/mMLxzHvtKWd3q6To/0Ghm1j+d6WvT0RD33OF5fyWP0tcTIwNxR5mAZKP6C7v9S6UqvY7m8Zr8Ibj3JTaUNI6cc12PfmOECZCa573Oc5vezP6e0/Ehf2WdbTwLC4+nV4Pdb1fb1p/fz1XvZrXIs6fk78kSvilXquYfW49+dbdFzXV9qyzvM8v0o7bdv+K2+s55nvybMect1xvb7/f5Wq/yZHe1dEqcLu6SFn7Xmm4vetYgvoHPrPpImtS0tSt0wv6zXBWf4Xouj+2HLur/k6/tz3P6t3axLdyNy+2Kt62ptH66tn7we+/nZOu9xfLuy/l7Lt+Qf6/mbcGaZM78jV35T7vhernbMrgVUShetqXxKx9eW88D9/SPH21FGfWdKdXnmd+rs8i3fpd713KtOj+y3pW26Ut+5dryzPnOu1nPPa8La+6nPc9eApXLVAsOlPMM0uffusG2bAMtsnND/k/r4p1XrY9Vy08eq7b9quVe2ep2vVP6VyhpatdwjrVonq5V7tfLuZi33rOWqubvcq9ZTztu2J7ZtmyFCAAAAwDhvD67sBFgmsndlesv4MwAAAL5r27bPBFd+P08RmspXdjquEYBjRfZbWtlX7qOu30Nb3kM996U+v+Fr17jmYGFqX4p2AgAA7FwLrcUcLAAAAAAdCLAAAAAAXCTAAgAAAHCRAAsAAADARZ4iBAALCp++8Pf396/XufT7ZzNNnBc/SSLenvD9WY1ojzjNCKvX/cz13us7tnobUTfzfjwiz56/PzP9lsHvpwcLACxpP6HM/Z9Ln3v9lP3keP+3C7dn/zfzIz1HtMfoNnpD3c9c772CK6u3EXUz78cj8pzl9wdGEGABAB7jRPs56n5+2gjy9gCk4CIzEWABgBfati170hl/Vnod57F/djR9a5nfekF5pT3i99V9u571nnodv59Lo4244q7jR/wvt1zLuu/8bsBMBFgAYFHhnbvw4iscVlCbqyGVNs4nXseZ9GdPlMOT+9kvLke1R/y+uv+nu+q9VOdx/aeG83y5jah78vgR5tU6XGmm74ZeLMzEJLdcNvqANjJ/JyPAGx092cylPXqMTKW/egx/w3H67Mn/keXU/b/1qPdSHqkLxVq+sa+3EXWjjx97uty+lPtslu+GwAqzEWChixV/4B2QgbeK737WjDyGp+563rHemRxtj16+Xvc96n102329jah74vhRC7rcUa7a/p8qn55czMAQIQBYWMuJcKuRJ+9hj4CwG3r4+RtOjHu2Ry9fqPsZ6/2IL7QRdU/sx/HwnNnMWi7I2X6/358DNles+qO/arkBYrk7eS1y4+dzn6fusLekP3o3cuU7+b3ao/S+uv+3O+q99HnLRerX24i6J44fuX2xtt899d1oORa+heuVtWzbJsDCdat+8VctNwAAjOZc+XnaYC3btpmDhWekIuCtB4+3RqgBAGAGLuzbeeAHIQEWblfqbtiyzOrjrAEAYEatw9b4pxXry/w2Y5jkllulAiMrHpAAAOBtUpMsA+0EWJhC3KMljKjuf4uyAgAAMCsBFqay93BJzR4umg4AAMCsBFiYTtyDBQAAYAWl65ijn7W+F34WXkvFrxnPJLdMIZ7EFgAAYCVPB1fiaRdKrxlDDxZuFQ792eW+7EcjrSKzAADAU0oBjKPBjVT6Wh7h9ZBgyjP0YOF2cZAl/PKn5l7Z7YGY3KS3DiIAAMBK4mucs/ZrIT1VniXAwiOORnfjIAwAAMDKRgRD9mCNa6ZnGCIEAAAAN7ozCCLgch89WAAAAOBmrXNTXl2H4Mp9BFjowgSzAAAAbXLzTV4V5pP7m3EEWLhs5BfVgQAAAFhB+DCOOLCR+iyXRy596b1dKi332X6/358LWGYlwAIAAMxq1euVVcs9s23bTHILAAAAcJUACwAAAMBF5mCBlwnHWbZ0+7vaPbB398Kj5W/NUxdIAABGMM8JOwEWeJE4kHBHYKF3cGVEeQVXAAAYwQM/CBkiBC9y9AAcz1I+g5nKAgAA0EqABUjati35eLf47zBN7nFw+2e14Mnf319TwCfOK1eO1GsAAIARBFiAZFBj7w0T9nKJe7yEPWZS6cPXrcGTXHl2YX5xOUqfAQAAjGQOFnip1jGbLb1KUn+3pB8lV+bVgynxBL+jx92uNK431earlB0AgG8QYIEXSk12u4t7e5SWG13GuEyt6c6WccQTinoptVnrMkf1roOR+08q4LRSgAgAgPcTYIGXCS86wyEzs6kFVVqCKUcvuGesh98vXe7ZJh8GAADKBFjgRXKTzJbShcGY8L1cmjh96u/cfCy/Xz7I0dq7pDS/Sm5elrhcq0j1aCltV66n0v46lTb3OpVf6XW4zJny5MoAAACr2H6/35+TWWa14kUxz1h5X6mVvRTkyg35ygVTcgGwlvda1nO2PKVlwzxiq7Y5AEDNyue3X7Rtmx4sACu4OlyotVfQkWWv/Oi3BlBqyznxAABgFh7TDB+1P3Y5fH0k/Uxah0atJh5iM2o+nSNz9YycG2bkNgIAwGgCLPBRqflLjqSfyeoX5qmgxZFhMqPdvc63BcoAAPgGQ4QAJlCaDLg0sW/Y+6Q0qWxpguJ42fi93GTCuQDQmfKU1hcvF5cFAABmYJJbplK7c21fzWt5Ykv42f556ck7ufSt6/OEmPcy9wkAQF+uhdZmktuHnX10bevjbEeX7UyeDgrj5HoVtDyhJfdY5lz6XJo9n/jJMC1PiGEd2hAAAP5NgOUhLRexv1/5ovnoOs6WrZerE2i6PBYLugAACd9JREFUoKvLBTVGTkyaK0fMvBrr0wsJAGAc10LrE2B5yNkvyF13jt2hfpfc0J472Z/Wpw0BACDPU4QWUgp65B65G7/X8qjd1ASVresM15v7jLFKE5DOwH4AAAC8kUluJ1ELnvx+5XlaUvNblOa9aL0Arz0pJPV3WNazc294Usg1uXlTWtSe/nImTe0JMQAAwH+5FlqTSW4n0RJ4qPVKeKJXwMrjA1fuRdE6l82Z5Y4sfzTNCvsF/b39uwYAADsBloflHmX7+6UvVkuT4Z5df0seqXQj13lHj4cVL55Wvljlu3zXAADa6f29LgGWB6WGz/ToyXK1p0Iqr9Z0LWVwkAAAAOBtBFgekpqEtpYu1dMlnpA2Ne9GatLalqFGtSBJbp2pz3LbUXL3o4UBAABm4FpoTQIsDzkSZOj13tm5O86kPbPuq+UBAABYXerpsLXropYHUqTSlx5I8tQwpSsPR/n9nr2GFGBhSrN9UVIHrDNf+tLBLfd5T2cPkrO1R6uvbW9o5W3v9X0LPd1+K7cHAHCf1DnDtm1N0zDEUzyUlmkJwjzVi+boTf+zT8wdQYBlAS0n5jNMgnRmGFApn6MHlVFKExG3LNN6YLpz244EdWZrjzO+tr2h1ba91/ctN1zyaau1BwBwn9oUDM4B5vefpwtAXe+hPaPsc730Dq6Er++OoKYOYleGO8Xln+EguR+sc5/9fvO0Rw9f297Q7Nve8/sWm3Ec8+ztAQDcr9Tj5IraeUc8LCmVtpQuNawpTBOma3ldyn9mAixMZ9RBpafUHeXwdfj/KnIH0hXa44yvbW9otW1/4/cttFp7AABzCm8ohTeu9r9zN5xSw2vitKn34/zDXjZxmtT/YZ6psqTyz4kDNU8xROgBqS7i4Q5YG+7T0sW8ZR2pbvgrnLg//aUJlQ5cpXGMR+eViNc50tFyzdQeZ5xphyPbfHS4S8/lalZr66Pftx7ru9MMPdoAgPc525M3vjbN5ZELkKSUrpNK5Wgpa8t6RhNgeUDugiB+v2UegSNpUlHFlnXOpkf5el443X0R1mMIVs98Z95fRmzvlWVnqeM7y9H7+3Hn961nvY/aFwGAd8ldj105B4qv9+7OY+QNsdkYIvSQXPetMAgyct2xGbpT7WpzEswg7iF0de6ZJ9XKvkJ7HPG17Q2tuu1v+r6FVm0PAGCMXADjyGiDVYMZbzm/0YNlMj2ii2fM8gWMe9nsnhrClBtOlQtSrXLQa133bO1x1te2N7TSto/4vp1NP8pK7QEA3C93w/1q7+t4PpXc36mhQKn3U8uV/k6d58VDkMJ8W/LPpQ/zu5sAy4NmuNCOzVCeEQeVHuVJlSN1UNjFB6Jad7876v5M/rO1xxFf297Qqtve8/sW5/ukVdsDALjf1d/61PJH8sylreURn7edWVdpuavbdYft9/v9zVaoL8nNoZKTu/iI3zuSpnTR8lYzBJLOWLXcfNeq++yq5QYAmNEXzq22bdOD5WlnonAtyxxN8/adHQAAgHt97Ua+AAsAAADQ3VcCKzsBFj7rLTNVw+x81wAA+AIBFj7pa5FUeIrvGgAAX/GfpwsAAAAAsDoBFmCo/TGzrcNErg4nuWM4Srw9hsAAAAACLMAw++PY9n93BCLuGJLS8tQuAADgWwRYgGGOBh72gIweIQAAwGoEWIAlhMNycsNz4jSp9OFncdqWvErlqr2ulaM1PfdK7S+j17eiVcsNANCLAAswnVQvlr03TNjLJe7xEvaYSaUPX4fDlva0qaE/YfrUBWS4TCrtkXK0pnche58zw9yutk/vIWf2FwCAe3hMM3CLMJBRS1eSCqK0pq+lC4MaYdDlyAVqLu3Ri+ZUehfK90rtswJcaanvDgDA1wiwAMPFF13hBWrcY6O03BPCMrRcWI8s79N1wX+l9uV4H8ntN/F7cVAil1/p+1N6HS5zpjy5MgAA8G+GCAFD5S4e938z6XkHfmQvBz0o5lAaEhYHDluHgtWGnIXv7eJ1hv9fLc/RoWl6+AAAX6YHCzBM66Sgpbv+uQu+XPrU37mLx9+vflc+Tl9bT2uPhlw5WtLPFpj6spHzrdSCFbllrwQJrwxNE1gBAL5OgAUY5sj8J7X3Sq+PzsVSu6htea91+aPlvrqdjFeaGHnUelrmJho1pK6W56zD+wAA7maIEAAkpHqQ5AIHT/TeuHudeqgAAJRtv9/vz10mAEgrDSkrTULbMqns/l7uEeCpx5WXhorlepOcLU/L+mp5AQB8wbZtAiwA8BaG5gAAPGPbNkOEAOANBFcAAJ5lklsAWJinSwEAzEGABQAWJrACADAHQ4QAAAAALhJgAQAAALhIgAUAAADgIgEWAAAAgIsEWAAAAAAuEmABAAAAuEiABQAAAOAiARYAAACAiwRYAAAAAC4SYAEAAAC4SIAFAAAA4KL/6ZHJtm3/+/ff31/1/dxnR9OXyhKX4+/vr5pHadn476PlAgAAAN7rcoAlDjqEwYyjgYoj6VvK0pp/yzrCQMrZPAAAAIB3emyIUBywqAUmUgGO+PNcr5S/v79q8KS0bEv5AAAAgO96JMCyBzxqQZPW9GGvmdY8eywblknvFQAAAPiuRye5PRJkqaUPe6qcDbKcWTY1HAoAAAD4limfInQmYHEkfZz/leBIagJdAAAA4FumC7CM7g3SM/94jhZBFgAAAPimRwMstScH1dL3zv/KugAAAIDvuvyY5rjnRq5HRyqwEQc/4s9L6VvKkMon9fSilnWkJrNtXRYAAAB4t+33+/0JDAAAAACcs23bfHOwAAAAAKymW4ClNKdJ7bP9X+m9q2UrPd75ar4tefTcnl5mKw8AAACsqkuApTYhbOkJO+F8JvH7vYYu1cp2Nd+WPEY/GekMQ8MAAACgj+mGCHl6DwAAALCay08RSgVESk8VKgVPSp/vecZPI0rlG6fNrSOXZ249R+WWTb1fW/de7lyZc4+gzuXVsp2ekAQAAABtuvdg2S/0j16Q14Ire56pAEP4fiptnE8umBCXu5RX6/bEy6beD9+rbWMuTZy2lldtO8+2IwAAAHzR5R4sJUcuzks9XFrmcAkdSRsvFwYVzgRWwnWllj0TsOhRntr6U/kKsgAAAECboQGWo3JBltzwl1I+Z9Yd5h+X5WwPljPL3pnnLjXJcLgeQRYAAADIGzrJ7ZkgQI9eGmfW3zOQsPLjj8MhQr+fwAoAAAC02H6/39/Vi+iWSWZzw39KE67m3ovFc43UJq+tBUByE73WPquVOTfBbKqMLe/FebYulypHSx4AAADAv23bNibAcjYNAAAAwGq2beszRKjWK0RwBQAAAHizbnOwlAIogisAAADAmw2d5BYAAADgCwRYAAAAAC7afr+f8TsAAAAAF/w/VJniLiNhBTcAAAAASUVORK5CYII=')
