# Supplementary material for: Identification and functional analysis of non-coding regulatory small RNA FenSr3 in Bacillus amyloliquefaciens LPB-18
Source: PeerJ. 2023 May 15;11:e15236. doi: 10.7717/peerj.15236 (PMC10194069; doi:10.7717/peerj.15236)
Supplement: Supplemental Information 4 [file peerj-11-15236-s004.zip › KO/CK-vs-T1_map/map00531.js]

getPicJson('data:image/png;base64,iVBORw0KGgoAAAANSUhEUgAABMIAAAMhCAYAAAAKAB0CAAAACXBIWXMAAAsTAAALEwEAmpwYAAAgAElEQVR4nOzd3RKkJrcAUPlq3v+V+1zkmBgDiAoKslbV1MzY/iCCLbsBw7IsvwUAAAAAPu7PsizL7ycWBgAAAMB3hRCW/72dCAAAAAB4gkAYAAAAAFMQCAMAAABgCgJhAAAAAExBIAwAAACAKQiEAQAAADAFgTAAAAAApiAQBgAAAMAUBMIAAAAAmIJAGAAAAABTEAgDAAAAYAoCYQAAAABMQSAMAAAAgCkIhAEAAAAwBYEwAAAAAKYgEAYAAADAFATCAAAAAJiCQBgAAAAAUxAIAwAAAGAKAmEAAAAATEEgDAAAAIApCIQBAAAAMAWBMAAAAACmIBAGAAAAwBQEwgAAAACYgkAYAAAAAFMQCAMAAABgCgJhAAAAAExBIAwAAACAKQiEAQAAADAFgTAAAAAApiAQBgAAAMAUBMIAAAAAmIJAGAAAAABTEAgDAAAAYAoCYQAAAABMQSAMAAAAgCkIhAEAAAAwBYEwAAAAAKYgEAYAAADAFATCAAAAAJiCQBgAAAAAUxAIAwAAAGAKf95OwJEQwttJACb2+/3eTgIAAACV6BEGAAAAwBS67xG20isDeJLeqAAAAN+jRxgAAAAAUxAIAwAAAGAKAmEAAAAATEEgDAAAAIApCIQBAAAAMAWBMAAAAACmIBAGAAAAwBT+vJ2AmkIIf//79/stIYTl9/tFPzvaNrdN7jixdUqPGdvPul5u/7FtUvuP/b80P/bLzx77rWuxrpfKwzPnH7PPk9R2qfWO1s3lX24f+/2VpqfkfHNlIravXH7mylStawQAAADL8qFA2FHjPBckSX0eW1YSBEgFHc7uJ2cf2Dpad7vN/v+5/efSXLrszWuRc/b8j/ZzlA+lQdOr+Vea3tr7Wfe137Y0YJxbVusaAQAAwLJ8ZGhkrDFco3FcEggqDSIcBa5yPatKggFHac8pCSCVnldP12K/buo8zwbQSpUGK6+eV6mj84+lJ5dXsd6Fqf2UpKvk+K2uEQAAAHP5RCAs5UqvlisN7lo9Ut7q2XL1vM8e4+z6T12LludfKwD3dNl4okyc0Vt6AAAAGNOnA2F3tB5ytTbsc437s0PEaqSnR3euxZN5eCZNNY617mf9czQ32t1zrLmvK3ouowAAAIzhM3OE7V2dSPvJeYf2cynVOubV9Lc69xGuxZPHi82hlZPKv9i8XF9nXjAAAADu+GwgbKQGcy6g8Vavm5r59va1ODsE8elAaMl6Z18usFWzDPXQI+vt8gQAAMC4PhsIO+Nuo/rK9kfblAx126oZHHhzCFrNa3E2D1c1z//tAOCV84+tc2dfLRgmCQAAwBWfmCPsTqP4TEM+9Ta7/XC10rc4tmjI1wyG7f9fcl49XYs7Wrzp8mjd9bhXXxIwWvDu7htP9QgDAADgrLAsy6/nBuWZ+bP2jep9j5aU1HolQ81Kh6PFgmD7QEBs7qiSc0j13Nnv5+j/sXM4Ct5dOf8nrsWdPNyue6XcpfZZet6xdUvzJXaM0rwv2WcuHaXpqnWu6+et7l+15+4DAADgXSGEbwXCAGpx7wEAAPiWEMI3hkYCAAAAwBGBMAAAAACmIBAGAAAAwBQEwgAAAACYwp+3E1Cq5G13AAAAAJCiRxgAAAAAU+i+R9jv93s7CQAAAAB8gB5hAAAAAExBIAwAAACAKQiEAQAAADAFgTAAAAAApiAQBgAAAMAUBMIAAAAAmIJAGAAAAABTEAgDAAAAYAoCYQAAAABMQSAMAAAAgCkIhAEAAAAwBYEwAAAAAKYgEAYAAADAFATCAAAAAJiCQBgAAAAAUxAIAwAAAGAKAmEAAAAATEEgDAAAAIApCIQBAAAAMAWBMAAAAACmIBAGAAAAwBQEwgAAAACYgkAYAAAAAFMQCAMAAABgCgJhAAAAAExBIAwAAACAKQiEAQAAADAFgTAAAAAApiAQBgAAAMAUBMIAAAAAmIJAGAAAAABTEAgDAAAAYAoCYQAAAABMQSAMAAAAgCkIhAEAAAAwBYEwAAAAAKYgEAYAAADAFATCAAAAAJiCQBgAAAAAUxAIAwAAAGAKf95OAMCXhRDeTsLUfr/f20lQBi7o4bo9Rfk4b6byAQDUJxAGUNm2YavB9q63roUycM/X8+/r59ea/AMA7gjLsvw8RADUEULQMOvUU9dGGajra/n5tfN5m/wEAM4IIQiEAdSw9lBwP+1by+ukDLTzhbz9wjn0St4CAKVCCCbLB6hFI6x/ra+RMtDGV/L1K+fRG/kKAJwhEAZwk6E5Y/n9ftUnKFcG2mtx3Z6ifLQ3cvkAAJ4lEAZwgwbumGo2mpWB54wY7FA+njNi+QAAnicQBgAAAMAU/rydAIBZbHsqrD0Xtj0YavYaubrPXO+VVj1bYmnd59UXxM7pK+c5yzVs6WvlQ5kAAHqlRxjARWcCQ+u665/WDcKr+0w1Wu/s88wx1+Ou+ZTSy/CnM2VgXW+7fmzZiEa+hi3dLR/r/2uUj6fzW5kAAHolEAbQWKwxPHrg4ynyaXyu4TVfnlvsq+cFAIxBIAzgJbHG4L5HRAjh7z/7Zbn1U8u2f5fsd7/+0fFzaU/9O3b+qXSVrlOi14m1j67L0TXPXe/cOrm09HQNe71uNR0NUb5yvbd/l+4nd/yeysTWDOUDALhHIAygE2vjd9sgjA2n3M4flFo/NvRyu35uv9t/54bz7Y8fO5fYdvt/b+2PFzunknV6tg0kxIJaR9f76JrnrvdRGUqlZeUatncUBLtzvUuuiTIBAHydyfIBOnF2uFBu/VjjsfZwpKP9xRrNV45R0ggeqaEcmzsp9//Uduuyo/VL1klxDZ+3DWbF3Lne+2Pk9pOiTAAAoxMIA3hJrrE7um2vju3/z9rmUa5R/KV8PHMuJflTmoepdLiGz8sFw0oDVeu/r66TStd2G2UCABiRQBgwnFjDadtgutKwu7Ndybr7Ru2Xg2DL8t6wpi/l69tlxjV8V0nPsKfzSZkAAL4gLMvy83AB9C4259XbzjbOUuewX77tbZGa66tk/ZjUPq7uNzbHT+5c95+dTWvqmFd7qNxtYJ/ZviTPt8tiQbCjvN4r7XUz2jUcJTDyRPk42m5dnttub8QysU/LCOUDAHheCEEgDOhfr42aXtNFuScDYXcoa/82Sn6Mks6vke8AQEoIwVsjgb5p0AAAAFCLQBjQrS8EwUII2SFDb70V7ShdpfugzJ1ysH7WIr+Vgz64TwAAPEcgDOjW6EGwZTk+h6cnP6953C9cn6fcKQfr5OS18ls56I/7BADAcwTCAAAAAJjCn7cTADCLozeinX2rZOz/++X7fceGm+6XlbwtrjTt/JdyQI7yAQDQlh5hQHe+OKfM2oiMNQ73n2/X2S5frf+O/b1tcMaOlWrcxo5XkobU58QpB+QoHwAA7QmEATzgTuMv1iDef77/rPR4sfViE2SXpOHMcWelHJCjfAAAtGdoJEDHUsOj9kOaWhzzKA2ln3OfckCO8gEAUE6PMICOvdlo3A55yqVh1IZtqwBBC8rBv48zynV7ivLx7+MoHwBATliW5eeBAejJSA2Z0rTGJok+mtw6tV3u+LnJqmP/PlqvJO1bo1y3ZalXzs7sRzm4b6T7w7IoHzHKBwDwlhCCQBjQn5EaMm+n9e3jj+yNQFgrPaThKaOdaw/p7SENT5npXAGA80IIhkYCjEqDj2VRDshTPgAA/k0gDOCG/fChJ6xva9O4va5m/r1RBpZlznIw4vkqH8+Z7XwBgGsMjQS6M2JjZsQ0z6rVtVIG2ho9f0dPf+/kLwBQwtBIgIre6PXBOa0by8pAG18JcigfbXylfAAAzxAIA6jg9/u9NgSKMq0by8pAG18JcigfbXylfAAAzzE0EqCyWEPXffZ5++vw5DVQBq5787o9Rfm4bobyAQC0E0IQCAN4gl4gz+vtu00ZKNPbdXuK8lFm1vIBANQhEAYwOcOK5uS6k6N8AABfZbJ8oEt6RgAAANDCn7cTAAAAfEdsLre787ttt9djEYA79AgDAACq2Qaq1n/Hll3dJwDcIRAGAAAAwBQMjQQAAB61H+q4/n8/jDLVE6x0+9g62/2m1k0dp2QbAPqmRxgAANBECOHvP1uxwNE+oLVuH5MLPMWGYab2m1v3yjYA9E+PMAAAoIlU76qj9WsGllK9xN5ICwDv0yMMAAB43DbQtA+Y9TLUsKe0AFCHQBjAxDzcA9CTnnpf9ZQWAOoRCAOAyQiAAi1tA0j7+bb2/97fj2LDEfdzjOXmEStd92jY47YnWG7/+20A6F9YluXngRjoiWEIADAH3/kAPCmEoEcY0B8PxM/x6zUAb/D9A8BbBMIAYDIaoEAP9AYD4A0CYQAA/E2glCf8fj9BMABeIRAGdEcjDAAAgBYEwgAAAACYgkAYAAAAAFMQCAMAAABgCgJhAAAAAExBIAwAAACAKQiEAQAAADAFgTAAAAAApiAQBjCx3+/3dhIAAAAeIxAGAJMRAAUAYFYCYQAA/E2gFAD4MoEwoDsaYc8JIbydBAAAgMcIhAHAZARAAQCYlUAYAAB/EygFAL5MIAzojkYYAAAALQiEAQAAADAFgTAAAAAApiAQBgAAAMAUBMIAAAAAmIJAGAAAAABTEAgDAAAAYAoCYQAAAAdCCG8n4dPk73nyDK4RCAOY2O/3ezsJANC9EMLf35mCD/XJ3/Ou5FkI4e8/pZ8d7Tu1r5Jl8BaBMACYjAAo8ISrDeuSdY8a9DXtAw537qGjBCJGzt/cZ7XL45P5tN/32Txb11v/bNOX+6w0PSXHFgyjF3/eTgDA0cODRjvAc9xzqWHfOL8S4Ng2nnP7atmbqHaQJpfuO/l1tH4qL6+ks6Yng2C1y+OT+RRLx/7fR1LrxfaRKiup5/PSspU6/lEaoTaBMKALuS9n2rn70MkYjuqRMgDUVKNhfee4tXvn7HvOnLWe1+iBiFT+3n1Wu5O/+4BQ6to/WR5blcPUfkr3uQ/SHZ1fLG/uBhP3WuwTSgiEAa+78/AGlBFsJkWglKfUbljvG/S5ba/2/rmSrpJ9l6TprUBEKp2pY10NvrXK31K18rdlOUyl706eHe2jNBh4Jri4zZtc2n3f8BSBMKBbgmNQR8nDKXMTKKWlKw3rksZzy0BVyyBN74GIfWCn9/y9GkBdlnvlcb9ey+/UJwOHLYZ3+i6hNwJhQBf0CgN4h0AprV1tWL/ReO6pp9IXAxGt8nffk60kwDVCeVyPWyPPUtvGvgNKjpMbcnq0n7PLoTaBMKBLvgihLsFm4Cl3G9ZvNZJbB8FGCUS00ip/j/KtZXlsrWaepXqyHX12Zp3YelfTBC0JhAHAhATF2BIopbaaDeuY2o3nJ3qCjRKICCEMmb85rcpjyyBOizw7M9Q2tjyVb6llV/cJrYVlWX4KH9CL0glkqUPDdy5vN0Tom/LBKJ6ai2lW8rfMU+fypTyDHoQQ9AgDgFlsf+32UA3wX+6Nbcnf8+QZ1Pe/txMAsOXLHuAd2yFR7sX0TPlsS/6WkU8wLoEwoDseLKAd9QsAgJkZGpkRm2RSAwLaUeegrf2bxJZFHeMfygcAMAOT5SfEHgA9FEI76hy0pY6Ro3wAADMIIQiExeQe/FKfxV6de/d1uh5A+5N6FfWXr1GucbRfXvMYJZ8BZXr5XuvFE/e1kSgfysRs9td2/8bU7Wcly7b72Zuh7JytP0fzEOauz/7zrVHyWvmDd4UQzBGWkrppHC3ffh5bViMNvGd7Tbd/Ul/ILTx5rGVJP7yUPsBcPc7RcuCcHr7XevHUfW0kNcrH+v+aP5A8RZmYx/baxp7hSu59+33E1nvjGfEtsXpy9fvi6Pps97/N/1G+l5Q/6INAGFQw6xfNKA8dpM1YbiHHfe2aL79p8qvnNaNYOa1xfZWRv5Q8U6zXILZu6fXZ9w4bJf+VP+iHQNiD1leSrzf+1P9z2x79O7bf1Hqxz47WpcxRnqbyuOTaxLa5cv1y5S9VFkuPf7QO8B0l97sz65euk0uL+9qzcg3Rq9d7+3fpfnLHVybIORtImPUH0COt8uXrgR7lD54nEJaQC0gdbRcLRC3Lf7u1bv9eHyJLxnfH/r1uv93Pdl+x9bb/L1mXMiV5GsvjM9cmtr8z12+fju12+39vnTl+bp1Uvp1ZDpzT4nut9H539jvnK/e1kdwpH7kg2J3r/cXvOvqTur8d2T6/1drnF5TWgdL1cnmZu/+MQvmDd/x5OwE92gcmVvuHn9S2W0cN/30w7E6ar6yXO+7oXyxvKs3T3AN5SZm4c/1iDYSzzjzElOznSp0DjrX8XjtzDyq5Z33lvjaSu+XjKBiW2m67fUn6cvtJUSY4clSGj7Zdlv8GZGL3Tc8y/zhTV1LX5yt5qvzBOwTCElJR9rs3kZKb+ZMPUm8d9+tqfNmUXJur12+/zdX0lh6/ZP+t6hzwl5bfa6Vmu6+N5E75yDXkSgNV67+vrpNK13YbZQKecdRL82jZkS8HxoBnGBqZsf0F8e6viXxb6su31+DiWz2tSn713/8B6mlZx0p7irXS631tJHfKx1GvqTfySZlg7+4IjJVrfOxqD6cv563yB/0Iy7L8NDbzSn5h2N6QYr8alvxqUfIr49l1Usu2D4dH+zQ87R+lQzP2eZbK//3/j65N7HpcuX5HZbNE6vi5NJaWIb/qPUdez6nm91rqHlNy/9n78n1tJC3Lx9F26/IZvut4T0nPx9w6qc9KnxO/JlXXUr0pj9pKZ/I+tV7PlD94VwhBIKxEi4aixiekqR/Pkddzan3dlauxuX4AwFeFEAyNfIMHTAAAAIDnCYQ9aJ2EVhAMgK9ah2aYwwQAgB55a+SDBMAA+DrfdQAA9EyPMICJCVoAAAAzEQgDAAAAYAoCYQAAAABMQSAMYGImNAcAAGYiEAYAAADAFATCAAAAAJiCQBgAAAAAUxAIAwAAAGAKAmEAAAAATEEgDAAAAIApCIQBAAAAMAWBMAAAAACm8OftBNQUQhhy38uyLL/fL3m89bP9spJ11mX7/afWPfM5wKxafye0tL2ff+U8ZvWl5x4AgKd8KhC2LGM+WMUeNtdA1/Z89stK1snJrbtfXrpPgFmMeE9Mfd+MZuQAXm2uHwDAOYZGDm7fMywVwDr70DnigzVwnroOAADMRCDsQ/TaAgAAAEj73NDIr6k1fODMkEkAAACAL5oiEFYy6XvpxPBHwaTcfq5MPp/bx3adXLruBtME0OC71O92zr70ZL/ufv3cNvvtangr/V7Uct/dZ5GjZ4rUNS5ZDgDwts8HwkomfS+dGP4ooJTbzxuNzZJzvbIPAI5dfenJdm7HWGAh99no6feilvvOPIuknhNy+y45lusIAPTs83OElb49sca+jj4f5S1JsQbJKGkH+Krcd8wIQYaS9I9wHr27W05qlDPXEQDo2ecDYVtP/iIZ+xX9zNsbt8Go3LIz6+6Xbf/e/tmmc10GwLNKvzN6vUePnv4v6KEnVg9pAADY+vzQyNWTD9q5Y5VOWh/7PLVN6br7ZaP3LgAYwdlgUGwo4n556X5rGD39s+ohf3tIAwDA3jSBsNK5umr8cvnmvGAA9KX0pSdH28d6Gqf2V9Nb6fcdes/Rs8gT+et5CADo0VRDI494UANgNKN/b70VpJmZ/AUAZiYQ9v+emhi+9OFzO2dXalnJOuuy0mPE1gHgeWfvv73dr6+m34ta2pK/AMDsPj80cv+Ql3rNd2zd7Trbz3OvC48dKzV3Ss7V19aXzkFWsq4HZIDrcoGd2PdPqmfUKraPrdo9fN5If+77mDIlzyK5553UdY99tn/2SQXY9D4DAHry+UDY3de1x+YzObuflg+A+2BWLkh3Nh1n3nIJwL+1emnJU0GFN9IvYHLf1XKTe5Yp+ezMsQAA3mRo5IeY8wMAAAAg7fM9wkZXq0fW1V5hwLe5JwAAADP5XCDsa0P5Sl9bb64vgGd95d76lfOYlesHAHDOpwJhrXo2jNqTKpbuUc8FoCdfuY9+5Txm5bkHAOA8c4TxH35dhnmo7wAAwEwEwjoVe4V86rXypevul23/3v45esU9AAAAwIg+NTTyS868jvzq68xLX6UOAAAA8AV6hAEAAAAwBT3CImJDAbfL9JQCAAAAGI9AGPA6wWdoSx0jR/kAAGZiaGRE7oHPwyAAAADAmATCgNcJPkNb6hg5ygcAMBOBMAAAAACmYI6whN/v9585M/wqCgAA5fbzzYUQ/vOcXfMZ++5+1+1T2x59XkPqHMzdB1CHHmFAF2IPdB7yoB51jBzlgxa2QaOWwa+tFvuNvVCipdg5nAnAPZ1egNEIhGVsv2g8DAJf5N4GQAuxwM0I3zlr0O7q5094+/gAozM0EujG9tdiD3lQnzpGjvLBE0p7O8V6j8V6OqW2yS1L9U6LDeNM7Sc2jco+Pal0xI6fq3v7dJSkv/UQVICR6RF2wBcGAAC0sw/k7INCud5lqW326+X2V7rtmX1v3e0dt9+uNH9S6wHMTiCsgGAYPEd9e5aH4vmoY+QoH3zdm2V87aV1V2zOtaPjAvAPQyMzznR3Bu6LDUFQ56AedYwc5QPa2AatagXDYkMfc8cH4B96hCXs33KjSzG0pc5BW+oYOcoHtaXK0Ixlqlbwa7u/J7cD+JqwLMvPrwT/VjJZpTyDetS599R+OKdP6hg5ygctxSaZ3y/PTR5/dZuU1L5SaS0NHuUmps9NWH8lOJWbqL8kHwFmFkIQCIs5ahhqOEJd6tx75O0c1DFylA8AYBYhBEMjAQAAAJiDQBgAAAAAUxAIS0iN1zfJJLShzkFb6hg5ygcAMAuBsIijt9yYJwPqUuegLXWMHOUDAJiJyfIzUm9jAdpQ555nEuy5qGPkKB8AwNeFEJY/byeiZ9tfSD0IQnvqHLSlXpGjfAAAMzA0EmBiGr5zMu8TOcoHAPBlAmEAAAAATEEgDAAAAIApCIQBTMwQKAAAYCYCYQAAAABMQSAMAAAAgCkIhAEAAAAwhT9vJwAAACBnP6fl7/d7KSXwX8onjEUgDAAA6FYI4T+BhdgyeIPyCeMxNBIAABiKIAM9Uz6hbwJhAABAt36/3xJC+M/wM+iB8gnjMTQSAADo2trDZg026HFDT5RPGEtYluX3lYo6chT+K9eAuahz4zOHRd/UMXKUD2bm+4ueKZ/QrxDC93qEjXjDGflBFtQ5aEsdI0f5YAaCCvRM+YTxfC4QBkA5D24A9G6dg2m/DHqgfMJ4BMIAAICuCSzQM+UTxuKtkQAAwBAMraVXyiaMY4oeYdubUipaX7LOut7R56n9nBk/vt/PdtvYMY6Wbfez5xcMaqpVl/b7y9XdWF0rSUNq/dSDTO44pcfqjXktxqSeUeLpcnJ2f7ljrMdJ7Su3fLt97LPt8tLnJwDgOz4fCNs/KKUe5o/WWZdfPdaZXwhi+9mKPRjGgmWxfcS21RCmllp16Wj73H6ulO99vUg1vkrqGLSmnlHi6XJydn8lx7iyr1zwLDWPjzIHAHP5/NDIkoe20iBQyUP+3WPEHt5qBKkEunhCrbq0LOUN66tpuOJMLxZoRT2jxNPl5K4zzz/ruleDVGe2U+YA4Hs+HwjberLnU+1jnd3XnQdEqOHu0Ji1DNfsXVCTOkYP1DNKPFVOWpSFFmXrKNiqzAHAt31+aOTqyYea2sc6Ow/Ldt3UfB4e8mipRvnKDVV5Kg1HcnUMWlPPKPFUOWkRBDt6/skNgzxSOoRSmQOA75kmEFb6oF/jQe5OoyK1vzsPerG0HM2TBnfUqAO91cO3jwN76hklnignra5L7vmndRBWmQOA75omEFbCww4AwHn7wFSrZ6qSlx6VMgwSAOY01RxhOVff8FhbrYcyD3ZQXy/3Cfgy9Ww8v9/vX3/WZWf30fJ6l76AQZkDgO/7fI+w2Guyt59tH7yOXhG/XS+3n9SxYtvGHO2rdJ3Y3Bqpc9UTjhpK6tt2vVRd2pfvM/u5Urb3+ymtJ1fn74M71DNKPF1OarjyLHWmXJU+iylz/TFqA4CawrIsv698sYz6JTlqumHUsjtquluQF30b9fqMmu7RjJrPo6ab58Ve1KD80CtlE8YQQjA0EgAA6M/+DZ6GrtIbZRLGJBAGMDG/XALQs30wDHogQAtj+9wcYW5E8Cx1DtpSx8hRPpjBfkjkmSFoqXVjdefo5QmpoIcA3Xy2ZfJsMGw/D2GujB6V3VSZjc2vuF1uvmhm96k5wlox3huepc5BW+oYOcoHvdr3wil9UUdqvdRLIu58xlzOBmhjZWdZ4oGoM2X36DPlF/5hjjCAyelNAsAoto31kl44qTe73z02rPblK1fWYgGno2DW1bJ7ZjtlmxkJhAEAAMN4Yn4mcz9R6u5LHVoEonLpULZBIAwAABjI2cBDbp0Qwt9/Yr111s9y28HZ3oqro3J0J2hVEgxTfpmVQBgAADCU0mDYUWN/nez86PPY5OLbPwIKLMv53opr2UvNEdayXCm7zOxzb40EAAC+b//mvq2jCcOhhdjbJM+WuZplV6AL4vQIAwAAhlQrsHVm0nPISfVWbB2Uyg2DLFkPZqJHGAAA8BlrQ3/bi2a/LLZOLhgW28+WnmZspXorpobZrs6W3dgx99vHxMo2zEQgDAAA+IxYwz42EX7ptmc+h9WVMnan7JYeUxkGQyMBAAAAmIQeYRGpVySvRNGhLnUOAACAJwiEAcDHCTaTo3wAADMxNDLiyrhr4Dp17j3yFwAAmIlAGAB8nGAzOcoHADATgTAAAAAApiAQllDy6lqgHnXuHbG5gQAAAL5KIAwAJiDYTI7yAQDMQiAsY/sA6GEQ2lPnAIAczwf0StmEcQiEAcAkBJvJUT4AgBkIhB3wIAjPUucAgBRzW9KjEMLff4D+CYQV0DCHZ6lz0I76RY7yQc8EGehRCGH5/X5//1FOoX9/3k5Az2I3MQ+I0I46B21t69j6b3WMlfJBz9ZggyADvXPfhP4JhCXEHgDX7q5ublTkZY8AACAASURBVFCfOgdtqWPkKB8A120DtO6Z0D9DIyNSv4Ku//dLFNSlzkFb6hg5yge9E5Cld4ZGwlgEwhJSX7a+hKENdQ7aUsfIUT7o3XYicoEGAO4wNBIAAOjWfsiuAC0AdwiEAUxMYwIA4Lr9cEjPVtA/QyMTUl2udcWGNtQ5aEsdI0f5YBQjBhnUo3tGyL/tHGFA/wTCIlKTw3qVOLShzkFb6hg5ygetrPN6lQYycnOAlS67kpaWgZbtUM4ax0mlP3ZuZ/MntfyNfNse407+lZTBnsop8AxDIxPWLq77G5eHQWhDnXuHuVbmoY6Ro3xQ2/775ez3zdH66+cl+82l5ckg2N36lAqy3J1DLZWXb+Vb6nhXzyv1/9J1zhwj9bnnLeiLQFhGzS8u4Jg6B22pY+QoE9QSu8fsgwFHcyrdCR6Uzte0DVLU1iIItk9rST5v192uUzsttdXIv7MB0nWb3sopUJ9AGAAAfxMopZVUYKNmmYvte//v9fOjIFmNtFzZ3928aNHrabvfkgBTDVfyL5a2s8O83yqn7rvwHIEwAACgmX3Pl9LeRLneTdugTC6IsD3WmR5GV4MStXuCndlPaQ+jVAAmlZdnz+fOObfIv9L9vV1OgecIhAEAAM3sh5nlem2V6nEC8hZBnO2+Y8fZujp/Vy952TL/SsxSTgGBMAAAoKKSide3y0v2VbKfK/uvpWUQ50wPrjMvDzibly290ZOut3KqVxg8RyAMAACoah8YSE3eXjL87MzE7LHjhhCyabnrzZ5MR/lcuk7KExO6t8q/GnnzZDkFnhOWZfmpeHki9PAsde458npOrjs5ygdf07JMvz2cr6UnzufL+Qf0KYSw/O/tRAAAAIxIEOce+Qe8QSAMAAD4rCcCLF8M4jw9xBPgKeYIAwAA2InN4RSbf+xonXXZ0STsXw0GxfLsKK9yy7b72ftqHgJ16REGMDEPjAAQt307Y2pZyTpnj/Ela9Br/RMLaG3/ji3b7yO2Xmr/ADECYQAAABftAzD73l/r/2cL0sR6wdUI+H01aAg8RyAMAACgApO+HzubPzMGEYG2zBEGMDEP7ACQVysIs58fa0ZX50TbBsP22wmSAWd9KhDW8ibY+gY78xci41LnoC11jBzlA55REng5CnIJ1vzlTjAw9eKB2PVxjwFyPhUIW5YxH6x8MTIydQ7aUsfIUT6gb7GgjEANwLvMEQYAANCRLwSMa83t9YW8APryuR5hAAAAd60BmG0PrtiyM+vul23/v/WVHmOxYFjsTZJH68TmFvt63gHtCIQBANCFfWM3FkBYP0ttl1pnXU8jmVKxspIqP6XrxoJAX1dyjrl1zuQ5QIkpAmElbycpfYNJyQNU7heLo/3DVzxZ70p/RSxNR6oLfuyX3+3yo0aauk8tI9WvVHrUs3beKh9H1+5IqofNdj+p9MQ+O9ofADCnzwfCjh6KStdZl5893pn9b49R+jB59gG19KFQQ4I7nqx3R2W6pGG8rxupxtbROl6LzhNGq18r9ewZb5ePkoBUyb6Wpd78Qq32BwCM6fOT5d/tintlvTvj1HNdqM8+9K8PleufXNBr/XPlOLD3ZL2724PzjKuNqP08IHDHV+vX9pjq2XU9lI/a910AgJo+HwjbeuIX5KOgU6kzvc9i66Z+Wd07+4stnPVkudrPJbPWj9kbxnyX+kVOD9/rd9Kwlq8zZezKNgDAXKYJhD39QHQ3GNbqV+23H4iZy9sNkW2vyLfTsiyG5VDX22Wpt/q16i09b+khD+6m4UpP9W0vd2UBAIj5/Bxhq/2v2Cmtfz29M5/K3fVMMMzT3q53PZXpXhtjPeUR56hf/9VrPXvD0+Uj1xPdMwYA0JNpAmElegqCndlnqZKJieFpXy9/6hxvmqWsqWfXtAyCnXXnJQiuNQBwhkDY/4vNfVJrf3f2f2YOsCvp1njgTTXr3RPlVt1gJKPVrzeONbNa5aNmOYs98+yfpbZ/x7Yr3V4ZA4B5fT4QdvRAlHt42q6z/Tz3uvDUcVL7L3Fljos7v6zCXU/Wu5RcnUyl9yhtsWE/ZxtdvTXEekkH5UarX/t0z1jPnvTGc89+P0fXNOeo3F357Eo6AIDvCsuy/L7yYDDqA2/soXNZ0m90jK1zFIQr+Sy1HqR8oc7NTl70bdTrM2q6RzNqPo+abgBgfCGE7/cIG03qwXC7PLZOyXZnPgMAAAD4mv+9nQAAAAAAeMLneoR5dTo8S52DttQxcpQPAIBzPhUIazXUz1wWEKfOQVvqGDnKBwDAeYZGAgAAADAFgTAAAAAApiAQBgAAAMAUBMIAAAAAmIJAGAAAAABTEAgDmJg3wwEAADMRCAMAAABgCgJhAAAAAEzhz9sJ6FEIIbvMUCKoS517TwhB/k5AHQMAgL8IhAFMREAE2HNfAABmIhAW8fv9og+F62dAXercs1J5mroGjE8dAwCAv5gjDGAiqYCIIZIwr1zdd18AAL5GIAwAAACAKQiEJcR+AfWrKLSjzj0nN0yO71LHAABAIAxgeoZFAgKlAMAsBMIytg+AHgahPXUO2lLHAACYnUAYwITW4ZF6gwErgVIAYAYCYQc8CMKz1DloSx0DAGBmAmEFNBrgWercM+TzvFx7UpQNAODr/rydgJ7F3qrmARHauVPn1m3V0TLbvJZ38/C9Ro77AgAwg7Asy89Dzn/FHgA9FEI7V+qcRv017m9zct3JUT4AgBmEEAyNjEk9+K3/jzW+gevO1rl1knfOc3+bk+tOjvIBAMzE0MiE1K+f65vW4ClfL29rXSupc1/Pi6e4v83JdSfHPfgver8BwPcJhEGnDEm5ZoaGGsAbZvg+8t0LAN8nEAad8RCeVjJMR77lCRQCpG2/Z3yfXJf6rpk1T7f5EZuHb78cgLbMEZaQ+gLXiKSl9cF7xoehM3Vu1jyqxf1tTq47OcrHvxkyfM/2O3r7nf12nr51/Ngzy5kfPt/ON4CvEQiLyE3Qvf0capr51+erdW59uJ41365wf5uT606O8hEnGFZXL8GwHs1axwDeEpZl+bn5xqV6okALMwfCVurcc+T1nFx3cpSPON/P18QCqftlsaGBpYGybaDyaLjhfp/7IGfu2Klrv98+9f/9vmMB1tL0pNYDoFwIQY+wnG1vE71OaMlD9l+29Uyda8v9bU7qGDnuCzwpFyhaxd4sHZvHbf9m06N9njl2LDiWW7/E1fTkAokAlDNZPgAAf/PjzL+tAQh50sZRMOdKgKl0n3cDSbXKxdn0CIAB3KNHGLzMwzUAMKvaPRBLn6vuPH+lhmLecSY9em0C3CMQBgAANHX08oUaAaWnelTV/hHzanr0DAO4RiAM4GNCCH//Wf+/Xd7iWFe2u/IZAP3b3se33xOpObhi831t/13yvXC0j5L1Usc5O09Ybr+x/19JtxEFANd5ayS8zIPMf8mT6/Z5F5tYt3be3t2n6/08eU6O8vFf8gQAvsFbIwE+JNZQ03ADAAD4h0AYwMfFgmGxIRe54Rup9VPL9sMxj/YbG76ZOz4AAMAVAmEAk1l7jm2DTNs3UKWGU8bW3waoYuvn9rv99/7v3PEBAACuEggDmMzZ4ZK59WOf1R6OaXgnAABQi0AYwMfpSQUAAPAXgTCAj4gNH/SmMwAAgH+EZVl+GknwnpEDFSP3NBo1z0vE5u2KLd/O2ZWa66tk/ZjUPq7uNzXH2NepY+QoH88Z+bsaAPhHCGH583YigLGN2DAYufFYInVN9stjE9PfWb80LVf3O2JZq2HE8/56HeuJ8gEAcI6hkQAAAABMQY8wgAnFhhmmhlQCAAB8hUAYwEZqHpjYUJ79evt1UnNe9RBk2qdte96pYUvmyAEAAEYnEAZUVdqrqDSocjRBemw/LXo2rYGjfQ+qbfAo1rvqaLse9Zw2/nKnntWso2frcey4sZcnpD7frrPflx6N/+jhPnzlONtjrceLBemPerLmyhsAgEAYUE1pwKd0ouSSxtXVNOSOVyNQ9VbDq+SNjKnASK7BWbIOz7hTz2rW0av1ONUTMbbPMwHmWnV3dD3ch68cJ3askl62sWBZbh/0TyCzLvkJ8F8mywequfMmwb2SBm3JGwmfkhoG+aQ1z1JvYTx6m+S+IRkLnuXW4Rk169mdba/uPxWwKNmnBtyxHu7DV5wpD2fuOcrMWLbfLb5j7pOfAHECYUATd3pmbHtmvfHAlntQXNOUarSl0rzdrqUavbRK8/6t68M/RugBdbbhFevlxTVv34db9a7NlQtl5nt6v8eNRn4CGBoJNFCjEZIb6tLSUdpTc9DEPs/1xmpxTrWGLMaGP+aOxztGauznhuZuxeZ7KhnWy3+9fR+ucY/LzXWWGwpbWt7oj2tXl/wEiBMIA6qrEcCq8cB2ZX6wq9v34K3hiqPl01e8ESi+oyS9qeDGmQAzf3nzPlyrTN6Z9220+sE/av2ow1/kJ8B/CYQBn9S68XM0QfNbYg+6+8BY7t+xQFrsPP3KDOQcvfigBsMgv62379fRyU+AfwiEAZ9zNkC1NqRiQwK38+Ts18kFmGL72WrxEJrb59njpYYb3dknczoavnY0VFI5G8+V3rVXe3/lAveMx/WrS34CxAmEAdXkgj25INN+nX3D5sx+UoGnnDtBn5LGHdR0p57dqVul6xylOddbcf95atuS4PWsergPX3VUHkqPlZtbjL6V3BMoJz8B4sKyLD83RHjPyI22UdM+arqZz6hlddR0j2bUfB4x3SOmGQD4rxDC8r+3EwEAALAy91t98hTgHwJhAAAAAEzBHGHALX5hhLbUMXKUDwCAcwTCgMtazZdiLhb4izpGjvIBAHCeoZEAAAAATEEgDAAAAIApCIQBAAAAMAWBMAAAAACmIBAGAAAAwBQEwgAAAACYgkAYAADwuhDC20n4HHkK8F8CYQAAwGvWYM3v9xO4qUSeAqQJhAEAAK/ZBmt+v9/LqfkGeQqQJhAGAAC8at9zSS+m++QpQNyftxMAEHsw2y7zSybco44BI9j3YgohZO9P+/tYKtCz38d+vS/fA8/m6V5q/Vhel+RzyXYArQmEAQBMTKCUnpwJ3Ow/T62/Xbb/fIZeUneDYbl97vPyKJ+PtgN4gqGRwOtyDz8ejOA+dQwYTc3J3s/0Fvuys3m6BqhqBAtnymegfwJhAAATEyilR7FeTLX3O5tWeXp0LIDeCIQBAADdaR0MmzFQcyVPc+ut+Rgb3pjL5+12AE8TCAO6EOt1oCcC1KOOASNqGQybtdfSmTw9Clat+Xj0eWzi/O2fGa8D8B6BMACAyQmU0rN94Ib7jvJ07eElWAV8kUAY0I3tg5gHXahPHQNGdeeetX+bIX+p+T2wD5TJZ6Bnf95OAAAA79PrhtGs5XX/dsPYMLzYdrHP+G++xpbF1skFw2L72XIdgCcJhAFd0fUe2lLHgK+ITc5+dhv+q2SodCofj/JX/gM9MDQS6I6HJGhLHSNF2QAAvk6PMKAbsV4qGmVQjzpGTmxIk/IBAHyNHmFAF7aNru2ruA3hgjrUMXKUDwBgFgJhwOtSPQ80xKAOdYwc5QMAmIlAGNCFq5OuAmXUMXKUDwBgFgJhAAAAAExBIAwAAACAKQiEAV1IzUFjbhqoQx0jR/mgJ4bk1idPAf4hEAa8LjUhc2oCZ+AcdYwc5QMAmMmftxMAsCx/NbRCCP9piGmAQR3qGDnKB73YlkHlr54QgvwE+H8CYUA3tr0SPKxBfeoYOcoEb9vfm9yr6jDEGeDfDI0EAOBvGs28RdCrPsFEgP8SCAMAAABgCgJhAABAV/Rkuk8eAsQJhAEAAN0QwKln+xIMw54B/mKyfAAAoAuCYPV48QBAnEAYAADwuljPJcEbAGoTCAMAAF43QtBr1J5Vo6V51HzuhfyDPHOEAQAA1aTmojozR1VuH9t5r67u/4ptcOHqsXLpP7POfv1Umu7m0xv5XSOfY/uMLYudm3I6XjmFs/QIAwAAurE25Pe9WnL/fzq4cKW3zdH5lK5z5hipz0v2+0Z+18jn2D5zx7l6LOW0j3IKV+gRBgAANJHrFXOmN8nRMVo2lmsFZ84GntZttnl0lG/79c8ovSat8rtVEOwoiLMs6XxTTvPH2W7TWzmFHD3CAACA6lI9YWr0JlmWfxrsJQ33u/bpLxVL2z79pfuo0YspJbbv/b9L8vtuXl/N52W5Pw9ai15P2/2OEATb73NZ+i+neoxxhUAYAADQVGkPkG3DNjU06myD/2pDuUVwYZuekuFh221K8zCVbyV5u9/HmfRu1z2jVT6X7mufzympAEytcppK05Vt7gQk94G73sspXCEQBgAAdKOHIU+tgjNn7HvT5Xptleohb7da53OuJ+Lq6vxdLfOyNB+UU7hGIAwKPDGxZSutu2GPuO9l8QsSY1DHyFE+/vFEo6nVMWapK2d7g5Usb+WtHkolE69vl+fE5mw6k7dP1amWQZwzPbhKjr+uo5z2VU5nuYdSl0AYFBrxJvvEQ4x8gbbUMXKUj3/Ii/7sh9fF/r3+v9TV7c7sv1VwpuS8j9ZJ5WHJ8c6mLYTQLL/f7slU41rkKKfPlVO4IizL8lOAIG/UXxtap1u+QFujltVR0z2aUfO51fAnefF9Tz7XuDbt8uDr+aycQt9CCMv/3k4EAADA2wQXniGf75F/cJ+hkQDA9GJDLWLDhGJSQzWOho2UzEcTOxbM6qnyr579pXU+fDWflVPon0AYXFQyPr10DPtRg6hkDP7RMZ4iX6C9t+rZdl9fq2OxyX/3y1ITBJduXyNNZwNorctHal89lA/5QMqZIHdqm9Sy7fqzXvOzPyzk8rNkEvav5nMsz47yKrdsu5+9r+YhpAiEwQUlDZNab1PJ7ae3h6zR88WDGyN4u56d2f8McoGvXL7fDZKlPFk+7u6/JflATkmQe1mWw3Va1ePRXf1h4Ux+fj3vU9+/q5L8O/PDzZfzEmLMEQYXlH5B19jXmV+g3zZ6vmwfzlLLStY5eww4o6d6NrvUr+ohhNcaFU+Wj1Wq1+Cb5AM15HqL5WyD3aTt8ygVnJktH2PfHzXuJ+5J8A+BMLjpycZO7JefXh8QvpwvHtwYSa26GPslv+b+e7EGsdY/uXVSzgRYSnsbHR0ztV3ra9Pz99BKPkD/vvZd0sLZ/HFPgjRDI+GGJ79cjhpdPT1AzJQvPeU77LWsi73dd2qJDY1KrZMLlB05c22Ohtzd3X8NvZYH+cCbZi8Pterf7Pm4LNen1tgGw0q+32AWAmFwQ2oM/l6NL+/SY/Vg9Hzx4MYojspXy/tGy3muRhE776M5wkqX1UrbE/fhnLfLh3zgLYIM5T8s5OqHfPzLne/b1H3wie8i6JVAGDTmSyWu53zx4MYI3qxDJZNMzyQVFOw9bwR//iIfqOmpYPfXyUegJXOEQUP7ngFPHGcEX86X9ZjbP4Ji1PZUHYod76u2c56llm3/3v7Zz5lWsn1unZLj1TjfmmVon66ny+hV8oGcGe59X/OFelbr2fELeQGt6BEGF+y/WHITpce+hGIPxqmH59Sxrs4V0JJ8uc7DNqVK6lBJXdzvK7VOzP4YXyi7sXPYLysZhnp2+9g6a95eyde37sP7z1P7f4p8IGd/TVPXKlc/Y+vEykqq/HzZmXwoXffqNRvVUVkrXSd2f/p63kGJsCzLT6GHvFEfXlqn+2v5kntY2C47s+5+WapBNGI+0t7X6hjHzuTdqPncIt3yAgAoEULQIwxgVdJb4+y6Z3qUALhHAAC0ZY4wAAAAAKagRxgUMsdHnHyBttQxcpSPf8gLAKCEOcLgZeYH+S95Am2pY+QoH/8lTwDgG0IIhkYCAAAAMAeBMAAAAACmIBAGAAAAwBQEwgAAAACYgkAYAAAAAFMQCAMAAABgCgJhAAAAAExBIAwAAACAKfx5OwEAIYTsst/v92Ry4HPUMQAA+ItAGADAxARKAYCZGBoJvC7XyNIAg/vUMQAA+ItAGADAxARKAYCZCIQBAAAAMAWBMKALsV4HeiJAPeoYAAAIhAEATE+gFACYhUAY0I1to0sDDOpTxwAAmJ1AGAAAAqUAwBQEwuBlv99vCSG8nYxuaHxBW+oYAAAzEwgDuqOhDm2pY6QoG/8VQpAvAPAhf95OAPBPr7AvPWivvdzOnFOsZ9yX8gTepo6Rsy0fZ+/hV+75AABvEAgDmto2rHINpFgjKoTwuQAhvEUdI+dK+ZhhWL/6AQDfY2gkdGLtFfblhkXq/FI9Cdb/fzlP4AnqGDlny8fXv6tWgmAA8E0CYdCR3+83bUAs1djQCIE61DFySsrH17+bVnpKAsC3GRoJHZqll4aGBsC3fOF7y/cSAHybQBh0bOSH8VxjaOTzAphVyY807u8AQO8MjQQesw79jEk1rL7QuwB6oI6Rc6Z85O7lAAC9EwgDmlobTLlGU25C5u3nwDXqGDlXy0fJ/R0AoDdhWZafBxigB6meB0Ad6hg5ygcA8HUhBIEwAJiNF1UAADCjEIKhkQAAAADMQSAMAAAAgCkIhAEAAAAwBYEwAAAAAKYgEAYAAADAFATCAAAAAJiCQBgAAAAAUxAIAwAAAGAKAmEAAAAATOHP2wkAAAC+I4Twr///fr/osq/Yntv2vFLLAXiXHmEAAEA126DP+u/Ysq+Inc8aBCs5132QEIC2BMIAAAAa+VrgD2B0hkYCAACP2w8djPWMOhpqmNrmzLpn07b9f6432PrvkvTk1gOgrrAsy89NFgD6M/JwGc8WMLfc/WsfSLrz7+2xSgJWuf3s076uU7Jt6XGurgdAHSEEPcIAoGcjNoJGDuABdaV6dOWW5fZztP7R8c7YBsHuKE379rgAtGOOMAAA4BW/3+/vP0fOBKbuBLFqBtOupOdMngBwnkAYAADwqqOA05mAVC89wbb7e3I7APLMEQYAnUo1xkomUy6dcLmkwXc0yXNsfh3PFjCvfQAnNhF+6YT2Z3tnnRlCmbqPHd3fzsq9COBoUn4A6gohCIQBQK9iAaX9sqvrrMuX5Xyg7Gj/qW32x7oTTIs1HkuDdPvPNDyhHyaJB6ClEIKhkQAwkpLG4Zl5aErUGJ4TO9a67GyDdw16rX9SPUhKj3k1HQAAjEcgDAAG9cQQxFSw6aqS/aznlXrD3P6cBbDgG7Z13vxYALTy5+0EAADnPd1I3A8/fHs/sf0CY1OPAXiCHmEAMKDSnlo9Tlxf2sOsdL0Qwt9/AAAgRyAMAD6qxyBYqTOBLXN8AQBQytBIAPig/VsU7waJagfVzswBNnJADwCAvgiEAcBAUm9IXD/bBpiOAk3b9XL72R8n99kZVybhvzPHmIAaAABhWZafh0IA6M+ogZtUr65VLOiWWie33Vbus7PbAwDwTSEEgTAA6NWXAmEAAPC2EILJ8gEAAACYg0AYAAAAAFMwWT4AdOzsZPIAAECaQBgAdKrVPFvm8AIAYFaGRgIAAAAwBYEwAAAAAKYgEAYAAADAFMwRBgAAdGH/gpDZ5jM8Ov/Z8+cq+daGfGVUAmEAAMDrYi/ymOnlHkfnP3v+XCXf2pCvjMzQSAAAoEuzN6qPzn/2/LlKvrUhXxlFWJblp8ACwDz8Ygv0ah1qNes96uj8Z8+fq+RbG/KVEYUQBMIAYDYCYUDvZm9gC4i1Id/akK+MRCAMACawn8x2z3MA0KvZA/dH5z97/lwl39qQr4wghGCOMAAA4H1HQfuvOzr/2fPnKvnWhnxlZHqEAcAEUg+sngGAnuzvVbPdo47Of/b8uUq+tSFfGZGhkQAwCYEwAABmZ2gkAADQldmHXJWc/+x5dIU8a0O+MiKBMACYQKznl95gAADMRiAMAAAAgCkIhAHAJLY9wPQGAwBgRgJhAAAAAExBIAwAJqInGAAAMxMIA4DJCIYBADCrP28nAAB4RuwV54JiAADMRI8wAJjAGgT7/X5//9kuBwCAGQiEAcDHbYNgW4JhAADMRiAMACaQGgJpaCQAX+WHHiBGIAwAAOBFpQEbgZ0y257Q8qw+ecroBMIAAIBXzdqwLg3YCOycs80neVaPPOUrvDUSACYQQogOg/QgCxzZ3idyDeD9PWa/XuoetL7AI3WfaimXxth5pz7frrPfV2xZbL9HeVuyHv+QZ/XdydNcfYrNZXpUl/brwxl6hAHAx6UeIFOT6ANsrfeI2N/bP9t7zLaxnLvHvNlzJ5fG/Wex+2ds230epZZt7fMgJZbH5Mmz+krL69ZRfYrtZ19vSu8pUEIgDAAmsH2QXP9slwPcdaa3WGq7N+9J+wZ37LOjbe8cuyRgY8jfefKsvjMBxjP16cy18fzCHQJhADCJ7a+oflEFWjobcHij586VNF7d9mx6SoOKAjtl5Fl9dwOMqV5gJUFguEsgDAAAqG5tuJY2Xt/ouVOaxn1v2qNtt+u3Crbp5XSePKvraoAxVzdKgmGuHXcJhAEAAE2cnVT7jZ47JWlMzfOVm/PoznxGpT3DBHbOkWdtnM3To3nzjrZ17bhLIAwAAOjK7MGKM8MkZ8+rs+RZfbXz1HWhNYEwAADgtu2k2DUbwq0axXfmInp6DjPBsLp6eUHDl6TK4dUyGXuTK9Ty5+0EAAAA/VoboGuga/v/rVzD9eoQqPWY23/XlEpjarjj0bb7vEotK7XPg7vr8Q/5VF+qHB7Vp9I6cveeAquwLMtPIQKAebRoTALUsr9HzXbPKjnf2fKkBnnWhnxlNCEEQyMBAIB+aWQDUJNAGAAAAABTEAgDAAAAYAoCYQAAAABMQSAMAAAAgCkIhAEAAAAwhT9vJwAAiAshDLnvZfGWNwAA+iQQBgAdGzGg1DrIBgAAVxkaCQAAdGPEHwBqKjn/2fPoCnnWhnxlRAJhAAAAAEzB0EgAAKAL26HVM/Y0OTr/2fPnKvnWhnxlVAJhADCY0gfPEELRg+m6v9S6sf14+AVq299rSu9hX3F0/rPnz1XyrQ35ysgEwgBgIKUPnqUT1h89uMb24+EXdRePAgAAFZ1JREFUaGH2+8jR+c+eP1fJt2fIZ0ZijjAAGEjpg2ZpTzANL4CxhBD8AEEX1rLobdGMRiAMAAZ1pyG0bnvlAXbd7m4aAFJmv7fkzv/3+/3rPky52ctVbWtZVB4ZjUAYAAyoxgPn2iC48gC7bqNBAdQ2+71l9vNvRb4CK4EwABhQjV9g7zQItj3KAGqZPViRO3/32+tmL1fAv5ksHwA4Zdug0DMMqGU75Ho1073l6Pz3Pz7MlDd3zF6uWlEeGZlAGAAA8LoRGtItA/8l+x0hj1Le+tFk5Dxb9fqDU49puqPXfB7JKHloaCQADGT7hqb9w8b2l9nYL+Db/28nyj+7n9y2AKkhfGeG9uX2kXrJR+uhg9v73d1j5bZPnePRMa/myRNDLmvlXYt8K1n3y+WudXmrnT+t8rtmPm/3GVvWqpzW3ubKMWrnYSt6hAHAQHJBp/0QmqfWAahpOwfhPkif+v/TwYi7cyyWHOfKsa6s31qtvGuZb9ttZip3rctbKk+veioI1iqtLcvp2bTU1iIPW9IjDAAAaCLXiyb12ZVjtGx01Q5G5CbD33+WeilJKv+O1l//fZSWWmoGwVrmW+001dC63LUsb6VpOro/rP9OpbeGVkGwFvldctyR6/mT9AgDAACqS/WcqdELZVn+6Zl6tG2toMeV/dVoEB41qEt75ez//US+7fdTus8e8m3vTLkbOe9q51vMUS+7s+X1bn5frd/L0k9+z1rPrxIIA4COPdGdHaC10p4j+wZcqhfFft2jY19Ru5fD1cDLspQPi1//XyO9tXogtexFl1p/VZpvtctdL3l3Zh+1y1tJnpYcr8SV7Vv1YmqZ32fytFRPZfVJAmEA0KlWDxSjPawAc+nhB4CWjeTYMWJivelG0GqoWWz/MVfzrYd8frPctShvPeRpTOsATsv87iVPRw6CLYtAGAAA0NjZ3mAly1tp1cA7Gu4U6+FRcvwzcw+11iLvWufbrOWuZXk7m6dP5nXrAE6r/O4h72LHHDEItiwCYQAAQAPbxnHq3+v/S13d7sz+32zgleRNaf5tG8/7vP9a3tXMt5ivlrsW5e3ucVuW1y/V79x2X63nNYVlWX6jJh4AOG/kBxdgXq3vXV9p4L3hy3mn3H2DfL7vK3kYQlj+93YiAAAA3vaFBt5b5N118u4Z8vm+L+WhHmEAMJkvPMAAAMBZIQRzhAEAAN+3n3cnNZ/RfjLr/fLc/D1f+KFhO8/Qftl++fpZ7pxj+V6al/vPWs/V1cLZ8z9att3P3ih5UoNyWqYkfUdlqbT8xbY7k+dPMjQSAAD4vO3b2/Z/b//EGmf7ybz3y74kNYF36rOctSEcy9uj/X4h76+c/37Zfh+x9VL7/zLltExJ+nJl6Uz52zoqi0d53ppAGAAAwP+72ijbv6FxdCXnkTvnWG+QHgIDT2l1/jPlYQnl9Fm5vIkFyq7s5wkCYQAAAPxLq6De2w3gt509/y8FV1tQTtsqzd/Ryqg5wgDg41K/gK487AHUs59faGSl51K63uzfPVfPfxuMODsEbQbK6bGzwax9766vlT+BMAAAgApGbRTeceacvxQkvOLO+e/nDNsvX82cvzmzl9OSAFbJsMdU+btz73sjrwXCAODjSt/uA8A1sYbcVxrSZ+ZW+so5Mx7l9F1X8/Ota2GOMAAAgP+nkfxfV3swXe0l8oWedbXmrvpCXjxFOa3v7DmeWX97r306L8OyLD83egD4Nj3CgNnt5785c1/cr7tdJzavzshzDKXSnmq0Hp1zad6VrjNyfi7LvfK1/Wz273XltExJHuTuV1fLX+64qfvvU3kWQhAIA4BZ9PqQBgDA9/XQ4zaEYGgkAAAAAO30EARbCYQBwCRyb5kCAIBWenr2FAgDAAAAYAoCYQAwkZ5+jQMAgKcJhAHAZATDAACY1Z+3EwAAPOPNV1UDAEAP9AgDgAmsQbDf7/f3n+1yAACYgUAYAHzcNgi2JRgGAMBsBMIAYAKpIZCGRgIAMBOBMAAA+L/27nBHUlQBA6jczPu/ct1fTlwGBBQV5Zyks72WIkUzpvwKEACYgiAMAAAAgCkIwgBgArl1wKwPBgDATARhAPBxuUXxc4voAwDAV/15ugIAwPV+v98SQvgnDBOCAQAwE0EYAExiOzJMAAYAwIxMjQQAAABgCoIwAAAAAKYgCAMAAABgCoIwAAAAAKYgCAMAAABgCoIwAAAAAKYgCAMAAABgCoIwAAAAAKYgCAMAAABgCoIwAAAAAKYgCAMAAABgCoIwAAAAAKbw5+kKAABpIYRXlr0sy/L7/S4tHwAAjhCEAcDA3hgoXR2yAQDAUaZGAgAAADAFQRgAAAAAUxCEAQAAADAFa4QBwMts1+DKrSFWs8+6X+n1XDmlY2vK25aROldp27ac2BvXVwMA4FqCMAB4kTh8SoVRNfus24+e68iC+KnytuJgLLUtV0bq2CNBHQAA32ZqJAC8SE2wUxv+lPbbe/3ISLD4mB4hlaALAIAWgjAAeKk7Rzxdda7WMnPTIAEAoIapkQDwQneGQVedq3Yds9g2DEtNCwUAgBxBGAC8UG7NrFiPkVy15zpS7tEyc3XqsaA/AADfZWokAHyUEAgAAP5LEAYAH3T2CY+99Vrba4T3AgDAe5kaCQAvEgdB2xFfa/i17pMKjVIBWTxyLC4nd67UsXtKZdbuk1pbLPeejYgDAGArLMvy8yERAMbz1qmNb603AADfFkIwNRIAAACAOZgaCQAAdJOaovzFacupadp72wEYgyAMAAZmcXjgbbbB1xoErduuCIaemo6dCvi277t0/TaNHOAZgjAAGNRVN0huvoC7zXjdme39AryFIAwAALhMLgTbewLsVjy6KrVv6mm3pTJzdd07bzzSLXdsbX329gPgGhbLBwAALpGbHhgHSqmAKfdabt8jZe7VKf695Gh9cvsBcA0jwgAAgEusQU/NqLDc8a37ng2Sek3jbK2PAAzgHkaEAQAAlylNUVx/9tSGU2dCrJbQrVZLfWrbAoBzBGEAAMClSqOj9oKnu0ZU9V7Q/2h9jAwDuFZYluXnWwcAmMeMT28D7hMHOfFi8KltuaCsdRH9mumTuYXp9xasPxJO5epTqrfrM8B1QgiCMACYjSAMAIAZhRBMjQQAAABgDoIwAAAAAKbw5+kKAADXSq1RYz0aAABmZEQYAAAAAFMQhAHAx+2N+DIaDACAmQjCAAAAAJiCIAwAAACAKQjCAGACqSmQpkUCADAbQRgAAAAAUxCEAcAktiPAjAYDAGBGgjAAAAAApiAIA4CJGAkGAMDMBGEAMBlhGAAAs/rzdAUAgHuEEP7ZJhQDAGAmgjAAmMAagm2DrxDCEkIQhgG3i4N516F92ouR6I+8nSAMAD4uFYKt/y8MA+6Wuua4DuVpL0aiP/IF1ggDgAnkPqD64AqMwLWojfZiJPojbyMIAwAAbrMdjUqZ9mIk+iNfYGokAABwq3UESW7qNv+lvRiJ/sjbGREGABPIfXPrG13gSb/f7+8IE8q0FyPRH3krQRgAfFz8ze3KN7nAE9w0t9FejER/5AvCsiw/H4AB4PtSH159BgCeEF+PXIv2aS9Goj/yZiEEQRgAzMZjzgEAmFEIwdRIAADgfqZYtdFejER/5M0EYQAAAABMQRAGAAAAwBQEYQAAAABMQRAGAAAAwBQEYQAAAABMQRAGAAAAwBQEYQAAAABMQRAGAAAA7AohPF0F6EIQBgAAMCDBAyNY++Hv99Mn+QRBGAAAcAs30XUED4xk2w/1Sb5AEAYAAFzKTXQbwQOjifskvJkgDAAAuJRgp53ggdHE/3b9O+atwrIsPxdWABjPmz9g+mwBpIQQ/l4ftr/XHrtab8hTx+9t3x6fem27PbV/fF2+41q3vp/WUGyvvUZ+v4wvDrVr+oX+yChCCMufpysBAOS98UPemwM84FqpG+Dam+jcTfLRc6dea6nrXde61Gi6UpuV6jry+2V8rX1Sf2Q0pkYCAAC3aZ0mmbrJzt10x6OnWrUcd+cXFdtzld5fa3sdqQMsS93af/ojIxKEAQAAt2oJdmrK6GWvLiOsbXZmnbXakXA1r8GynFv7T3/kSYIwAADgEUdvokMIf39Sztw019yMP3VDfjR42Guvkd8v4zvSJ/VHniYIA4CXKd0AbvdrKe9oOWduXuOnT8Vlpd7rdpsPw/BuR4OddTRJblH8K68Nv9/v0dEpR9psr71qjjUahz2tD3PQH3maxfIB4EVSi8WWno7WUl5rOa0hmMVygdj233nLU+hiqeOOljX6jXbcZr3Kg6N6TlXWH7maEWEA8CK1HzSPPIXtzPmOnMtiucBqb0TJ1TfFe9OwavZ7Su7612vNtdHeL++kPzIiI8IA4KWOjnTYHtsylaFUxhF7i+W2vga8296/69yI0dV2uvV2BOl2W2pKdlx2yyjZka9DR9or5S3vl7Hpj4xGEAYAL9Tjm9G9KYctx545/yo3AqT0VCkfhGEepaCstK31+Hj72643s71fxqY/MhJTIwHghXosFnt2NNlZFssFAOBuRoQBAM1ST3fs/W2toAsAgN6MCAMAmqyjsbZPK6tZdN9iuQAAPM2IMAB4kdJis7lFouN94mCqtZwjLJYLAMDTBGEA8CK1i82eWXi2dXHaljDKYrkAADzJ1EgAAAAApiAIAwAAAGAKpkYCwMAsDg8AAP2EZVl+1tsAgHn0WPgeAADeJoRgaiQAAAAAczA1EgAAuNV22rcRqmXai5Hoj7ydIAwAALhNPD3bdO192ouR6I98gamRAADAY9xEt9FejER/5I2MCAMAAG5lalUb7cVI9EfeThAGAADcytSqNtqLkeiPvJ2pkQAAAABMQRAGAAAAwBTCsiw/QxkB4Lu2a3mk+BwA3M0aQ220FyPRH3mzEII1wgAAgHu95eZ5lPWPRqjDVUZp4xGN2jYj1umoUduYa5kaCQAft/cBz4c/4CohhL8/tfvXHFtb3lnbG+Sj59w7LvceS+eqbZOaOj/dzmfbuFT/o/2vtvwr9eh/27JS257ufy2uaO+ebcy7GBEGAAB0FY+yaBl1sXfsUyHYkS8NSiHYmSfvlfZfX9/b7+l2PtvGpfqffbLhk+3To/9ty9or/8g5evS/FneEYL4YnIsRYQAAQDepm8r1pni7T8tonVy5V+gVgtUGUMvyb/ts9021U27/2rq1hHRX6NHGZ9r3SP/bK7+n3iFYfPwo/W/vfOvvufqeJQTDiDAAmEDqQ6sPfsCdWkfrrNes9bXSNavnqJE4NCnpcT0tBRY9btjjAGD73u5u59Y2XpZ03eJ+Ujq2tV1b+uFobdPi7v4X/3/u96va+0gbb/kM9W6CMAAA4DJx2FI7mqR1xEbvkOhoeUemma1a1nTMTT2LQ4S9+hwJOnqNUOo1EqdU3tH+V1t+at8jerdNbRmj9L8jzkx3NRJsboIwAJjE9sO/D3/AXeJ1lVKjQp52RQiRKjvlinWnRmjT2FMhxIz9b1tu6hxb+h8zskYYAADQTWrETc1onaf0vkFeRx3lpna1tE+8T+pcqbAj/sm1813tf0UIkav77P1vleuH+p8QDCPCAGAqrVNCAI6IrzWp6VOp/eLXU8f29OQopdJ7rNkntV/LeZelfo2to64MenLtc7b/xfulyuhh9v6X+5uVplS2EIKREpZl+ekMAADACO66WZ39BvmO9/zmNr66vm9um7fQxqSEEIwIA4BZ5KY1AMzIDfL1tHGetrmeNibHiDAAmEBq6ouF8wEAmIkRYQAwgVzgta7B4ZtS4IvitYjiaVLb13LH5fZZ95vh2plqq1TbpuTWhCq1/9GF20ei/8G4BGEAMIEei9wCvEUcEsTXub3FuFOvlcr7slR7xNtybVZ7fI86jRQM6X/XEczSw/+ergAAAEAvqRvX3jelbnLL9p7imAsX1u1vDnr0v2ttw9fctu1/15+W48/Uaf15cx+egSAMAAD4vJnDg7vlRsjMPB1/xvc8klmDWdJMjQSACex9yAP4ur2pTzXHUNcepX1qQ4XaqZNv+Rvpf8/KjdLz0KB5CcIA4ONy38L7AAjM4siaVEfWCvqylkXdcyFOjzCtVKcR/0b6X3+CWc4QhAHABLZhWLwdAHoqPeUwFSrUboNlEcxyjjXCAGAS20Vc48VjAb7izJo+RnT0tbZn7qmRX6T/jWcvmM39vbavWwD/e8KyLD8fhAEAgC/ZGwGbu6Hdu9nNHf/1e6nUe4231bZnzfGlfWr/Rk/T/65TM3pwb5+zxx+tE2MIIQjCAAAAGJ9gAcEsZwnCAAAAGJ4QjNHok+8UQrBGGAAAAGMTODASIdi7CcIAAAAAKgnB3k0QBgAAAMAUBGEAAAAATEEQBgAAAMAUBGEAAAAATEEQBgAAAMAUBGEAAAAATEEQBgAAAMAUBGEAAAAATEEQBgAAAMAUBGEAAAAATEEQBgAAAMAUBGEAAAAATOFPj0JCCH9///1+xe2510r7x9ta6vH7/Q7Xc1u/VB32jgcAAABgDKeDsDgc2oZOqe2pY/bKWX9vrUePesbHHzkvAAAAAGN4bGpkHCzthUm1QVMqrFqDqlwZteFZaT8AAAAAxvZIELYGUz1HWZXKvMpT5wUAAACgzaOL5acCpLOB0lOhlDAMAAAAYGzDPTXyjhFWe+uAWe8LAAAA4JuGC8KuJgQDAAAAmNOjQdgV4dPe0ylzT6JMbW+tmyANAAAAYGx/zhYQT2PcPmUxtT21Ld6ee21vNFfquNQ+uTXJSlMxU3WoOS8AAAAAYwjLsvyEOAAAAAB8WQhhvjXCAAAAAJhTtyBsb2ph6bX1Z2/b2brlyjpzjpZ69nw/vYxWHwAAAIArdQnCSgvFx+uFxa9t/7vd3mvKZqluZ8utKePK6adHAy1TYgEAAICZDDc10tMXAQAAALjC6adGpoKrvadI7oVce6+vZcZPbEyVG++bO0euzNx5WuWOTW0vnXutd67OpadZxmXVvE9PxQQAAAC+pPuIsDWQaQ1OSiHYWmYqCNpuT+0bl5MLfeJ675VV+37iY1Pbt9tK7zG3T7xvqazS+zz6dwQAAAAY1ekRYXtaQpS9EWM1a4xttewbH7cNf44EYNtzpY49Eiz1qE/p/KlyhWEAAADAl1wahLXKhWG5aX975Rw597b8uC5HR4QdOfbOMlephxVszyMMAwAAAN7u0sXyj4Q1PUY9HTl/z8Cnd0h1p+3UyGURgAEAAADfEZZl+Z0NO2oWq89Ne9xbuD23LRavhVVaBL8UVOUWjC+9VqpzbqH6VB1rtsVl1h6XqkdNGQAAAABvFUK4Jgg7ug8AAAAAXCGE0GdqZGmUlRAMAAAAgKd1WyNsL+gSggEAAADwtEsXywcAAACAUQjCAAAAAJhCWJbFvEUAAAAAPu//SNoInlXPifIAAAAASUVORK5CYII=')
