# Supplementary material for: Identification and functional analysis of non-coding regulatory small RNA FenSr3 in Bacillus amyloliquefaciens LPB-18
Source: PeerJ. 2023 May 15;11:e15236. doi: 10.7717/peerj.15236 (PMC10194069; doi:10.7717/peerj.15236)
Supplement: Supplemental Information 4 [file peerj-11-15236-s004.zip › KO/CK-vs-T1_map/map00532.js]

getPicJson('data:image/png;base64,iVBORw0KGgoAAAANSUhEUgAABbsAAAM5CAYAAAAuV+xmAAAACXBIWXMAAAsTAAALEwEAmpwYAAAgAElEQVR4nOzd6xKkKNow2nSiL++922/uL/eP3k5TNEdFBXOtiIqq8gCIivok4vb5fL4fAAAAAABY2F+fz+fz/Yp3AwAAAACwpm3bPv95uhAAAAAAAHCWYDcAAAAAAMsT7AYAAAAAYHmC3QAAAAAALE+wGwAAAACA5Ql2AwAAAACwPMFuAAAAAACWJ9gNAAAAAMDyBLsBAAAAAFieYDcAAAAAAMsT7AYAAAAAYHmC3QAAAAAALE+wGwAAAACA5Ql2AwAAAACwPMFuAAAAAACWJ9gNAAAAAMDyBLsBAAAAAFieYDcAAAAAAMsT7AYAAAAAYHmC3QAAAAAALE+wGwAAAACA5Ql2AwAAAACwPMFuAAAAAACWJ9gNAAAAAMDyBLsBAAAAAFieYDcAAAAAAMsT7AYAAAAAYHmC3QAAAAAALE+wGwAAAACA5Ql2AwAAAACwPMFuAAAAAACWJ9gNAAAAAMDyBLsBAAAAAFieYDcAAAAAAMsT7AYAAAAAYHmC3QAAAAAALE+wGwAAAACA5Ql2AwAAAACwPMFuAAAAAACWJ9gNAAAAAMDyBLsBAAAAAFieYDcAAAAAAMsT7AYAAAAAYHl/PV2Amm3bni4CAACDfL/fp4sAAAC8lJ7dAAAAAAAsb/qe3Tu9gAAA1uVtPQAA4Gp6dgMAAAAAsDzBbgAAAAAAlifYDQAAAADA8gS7AQAAAABYnmA3AAAAAADLE+wGAAAAAGB5gt0AAAAAACzvr6cLMNK2bf/79/f7/Wzb9vl+v8l5tXVL65TySS3TmmcqnX25UvqpdXLpp/7fWh/x9N68n9oX+3K5OuzZ/pS4TlLrlNI7e6zU6qs33ZzUMZTbhlIapbxH7e9euXRby5GanptX2w85teMmt1xL2eL5peOotMzRdqXkzL5JlTeXdm35+FjrOVdaylLKq5Rf63K1crUc37l8ztZVad1wfcfU8WMKAADgV7wm2F17aKwFxlLzU9NaHk5zD+u96ZTUHnzjZcN14v+X0i+VuXXak/uipHf7a+mUylb6UeTssdJSXz3bGa4Tr5/bjlR+pSDckW06u79zSum2bm8qnXhaz/HWclycOaZ60isdD6n1Rp1XqTIe2Te9bU2cT8mRc+Xocdu6v2v5tqRz5PrSulxLu5Ra1zE1/pgCAAB4o1cMY1IK0IxMtyWf3ENwLXiQK2+qx1lLur0P/y3LtGzXTPsiXja3nU8FCkYfK7W0W7azFMA5q5TGkfSvOK6OptuzL88GO68sW2qZnulxvqON2OdH8km1IUfrpja/p+3e0ztzbh9Ju1TGM3X1RFv9C8cUAADAL3lFsDun9wHwaDBp1IPmUw+sR7e7N4/e5e/aF3ds/2i5noe1dZ7YztE9RM+u82S6e9p3B7yfcFVZr9w3V9btlWnP+GPeFRxT96UNAACwqtcMYzJab++6XuFDe62HXLh8qYfmmfKOSOMqZ8p1Zx1eFXhoOVbicvS+Yt+r9W2AnN5tOrrOKKP37cjzLS7bTOfw2e28a5+X9m9rG3Ik7SvV8m09bnq2+Uxd3dVWO6YAAADe7bXB7pZXg1PuDPrueYx+8D5a/qu2fYV9MSK/3GvqI7QcK63lH/XjSCwXPCsNwRPObynPVedMa76hswGnUcd3WCczBbp3o86rK/d57Vi9K+0r24zS/N5A69PHmWPqurQBAABW99pg98w9lWOloMPdD7NX1NvT+6KnDp8ua82owOYTP+rU5veUp2Wdoz+y3Gnkfpj52B35A8uV29hyLI1O+2p3/PgVOlNXd7fVjikAAID3eW2wu8eI4St616+tk5t/5TAccVpPGLkveutw9+T2p1wViFltP/euc/c5fVTPfpg1mN3iyPF25fa2pH20DbnbXcNujbxmjVjXMQUAAEDsFR+oPBO06+1NGucTr58ry129tkcGvOP/t2zXTPvijLt6PD95rOxluFO4HUe2aXQ9jDqOevZlbv2aniFqRpZtpCP5lfb50f33dGBx5P7oWa80pMndw6yM4pj6J38AAAA+n+3z+Xxne3gN9YypmRszODWvZbkzwyOUyrLPjx+qU+NwtmxDvEwundr/U9tQC7oe2f479sWZOgyXPXLc9ZQntX7PsZJLp6cea/v5TL3G4l73Pfm01sMRZ7a3VA9H9kPrMdpyTLWWrTW9lnlHjreckcd+rJZu674/mndqG2o9p1vSGrXNqWVy15fS8rW872yrw2V/4ZiaUc89HQAAQK9t294V7AYAYE7u6QAAgCtt2/aOYUwAAAAAAPhtgt0AAAAAACxPsBsAAAAAgOUJdgMAAAAAsLy/ni5Aq/2jRgAAAAAAENOzGwAAAACA5U3fs/v7/T5dBAAAAAAAJqdnNwAAAAAAyxPsBgAAAABgeYLdAAAAAAAsT7AbAAAAAIDlCXYDAAAAALA8wW4AAAAAAJYn2A0AAAAAwPIEuwEAAAAAWJ5gNwAAAAAAyxPsBgAAAABgeYLdAAAAAAAsT7AbAAAAAIDlCXYDAAAAALA8wW4AAAAAAJYn2A0AAAAAwPIEuwEAAAAAWJ5gNwAAAAAAyxPsBgAAAABgeYLdAAAAAAAsT7AbAAAAAIDlCXYDAAAAALA8wW4AAAAAAJb319MFAAAAAFjZtm1//P/7/T5UkrJt2/5Vtr3ss5YZoIee3QAAAAAH7QHk/c9MWoLws5UZ4AzBbgAAAIBBBI8BniPYDQAAAHDQ9/v9Vw/q3bZtf8wL/59aJ54fL1NLL54X/51bt5QHwEq2z+fz9asjAHC1//73v//79//93/89WBIAgPHisa/D8bHjf4fLtabTml5uuVJa+/qldQFmt22bD1QCAAAAnFUKROeWraUVO5peLa9Uj3CAFQl2AwAAAFygFoQOA8stAes7elrrzQ2szJjdAAAAAAe19IQu9cje//SkmRrLezQ9vIEV6dkNAABAURz0Otrzs2U8YOMEs6JUD+1weJB4WJPacZ5aNzWttHxYtnB+/P/ccs5DYEWC3QAAAFSlPnI3Kj1YWS1o3bpsS7o9ecXTWsvi3ARWZhgTAAAADtu27X9/wmnhvHha+He8XC1tAIAcPbsBAAA4JO7hnRumJBweITfEwv7vlrThrVqHOTm6PMDbCXYDAABQlRqTOJ4eOhJ4i8cR1qObX9N73ghwA/xJsBsAAICqJ8b3FcgDAHoYsxsAAIAhzvbKLq2jlze/Jhyz3tj1AG307AYAAOCQeNiRsCd2OK809na8XOrfcRrwdrlzx9jc79bzg4bjANIEuwHg5eJAQe0hqSewkHoQG6F0o9/zsabW5Uev35tP7zaFzmzfzHUDzKV0vvfMi4PcPf+GX5G7Tu/3cQLe79WzXx0HkGYYEwB4sfBhKe4hlzPDTXMc6Nj/HFn/bP6zSNXJ59PeA2jUq88z1g0AvM0TY+SzltZ7e/g1enYDwEulegWNvim++4HrbQ94T23P2+oRmE/tDSLtEABwBcFuAPgx8diPqemxWoD86qBFGBhJlSW3TXEa4fK1dGrr96Yb//iQSu+K4VdKH4vL5Zv7f6pMpWVb6wIAAGAEw5gAwI8qBV9Ly+3/vitQmQvQhv/el8kFUVPbWkonV4aW/HLpxuvWylgSjteZS7d1v9W2oaZ1rN5SXQAAf2r58R6AfxPsBoAfsQdI9z+rmKH3b23M89Gv5NfSKgWLz+zbGeoaAH5d7jrvzSiAOsFuAPgRZ3vuPvmANcNDXSqg3TJ8yt2OfNATAJhLeP8VdlRwfQcoE+wGgJcaNVREOFzG0w9YTwWU7+rRXcsv1Dr0yuh8AYB7hPdeM9yHAaxAsBsAXizuFRROq431HP47NQRK6cOHZ8Vp5/KN18ltQ+942bX1w3+3jn0e51fKo/YhyNRrzfG+zqXRmm9um1PlaFk2R4AdAAAY5a+nCwAAXKv1A4K5ablxoa/sXXTmA4m5dXvqoaVejqTVOhZ367wR235mvd5ljw6lAwAA0EKwGwCoagmAAwAAwJMEuwGAou/3+6/g9ht65eaG8wAAAGBNgt0AQNUbA8Fv3CYAAIBfJtgNAAAAcNKVw7xdPYScTgDAWwh2AwAAAAywYtDYt1iAN/nP0wUAAAAAAICzBLsBAAAAAFieYUwAAAAA+EM4vMk+PEs8rbZMKBzipTR0SrxcaWiYVP7Ab9OzGwAAAOAC27b970/r8kfTqS3TU47P55/gcRhEjqfVlknND5dLLRuWt2QPhO9/jD0OfD56dgMAAAAMF/dK7uml3JtObZla3jl7EDnstR2n07JMKt3a9FoAW09uIEWwGwAAAGCwUcHYlnRqQfQzZQmDzrV0zuYFcJZhTAAAAAAedFWQeE+3dwiTmAA2sArBbgAAAICHXN0bOhzb+mjAu7ZePJTJ3fQoB3aC3QAAAAAXygVje4O0LcvHy5wNAo8Ill9JoBsICXYDAAAAXKTlw5ThMCOtH6o8ukyPVOB8RMB7VNA8/jAmgGA3AAAAwAVqwdi9x/T+Z5/Wm07rMr1lj9PKBeRbpod/4nKmypvLP55+djxy4F3+eroAAAAAAG9TC+S29tJuSSe3TNwTu6fXd2rZ3Pq901vm5/Lft8fQJUCKYDcAAADAYL2B3Hh6qaf3kWXewPjcQI1hTAAAAACYnkA3UCPYDQAAAADA8gxjAgAAADCADyUCPEuwGwAAAOCkq4bYME41QDvDmAAAAHAbQTsA4CqC3QAAAAAALE+wGwAAAACA5Ql2AwAAAACwPMFuAAAAAACWJ9jdaNu2//2Jp/ek0ZN2b/qzq21nbl4urfDv1LzatKPl/DUt+8b+m0/PeaYd67dKe9ZSpjfun92RduvM+fCr9by74rzoSf+t1Os9wm09Uhfagz+F2/8L2wujpc4h5xRAm7+eLsAKtm3744vh8f970qilFf7/TRex2naeqd/a8rm6P1LOX9Oyb+y/+eQerLVjY6zSnrWW961qge7R58Ov1vPuyvOiJf23Uq/3iLc1PqfPtuW/Vq8t94sAAFfRs7sidWO23wCnlh31S+vbbghz29JSv7V6ze2PFq377G37o1VvcHlfx/57TusDpnbsuNXbs1J536K0bXefD2+u59CV50XJ2+tXvV7vSCC79P+Reb1JHPyPj83937/wYwC0KLUVv9qOALTSs/ugK3q3humWHm5Wkqqn1PTceiN6LeWk0s6VsyXo2yqX5yzrpba1db/Faayy/1JprOBsXT7VjoXLruLMefHU+VBrf5/YP//v//2/S/IYUY+jzocj7c8bzofd1efFldfnGdTu/9TrMUfaiPDHg6NtzK+2B6W6q/V6F8QDAM4S7O4U3oC2/toa3rjFr0XGy9du8la/AaxtZ1y/rb0cc/XaUvdxGi3lzG1Xr9XWa31Y3tdZZf+FaaysNxj3+TzTjtXyXcXs7VlveWvrj/Df//738jzO9NI8cz7Ey/WU4w3nw+6q86I1/dzyq1Ov1zgSXA3b39b79l9sD8JtD/8fTsutAwBwhmB3p/jGrdVqvTSeEtdvqfduK3V/H/vveXEP91rQ82ja1DkfntNyHuycD/e64rxAvZ6Ray/0OB4jVYfqEtqkfrh0/gDUCXZXpHpttNzw1np8/NpNcyno1lq/tQe1+Gagt+49CP5bS5DI/ptHT09s7dhxq7Rnv7hvPp/8eRDOv+p8+GV3nBe/SL1eq7cdCNf75Xa2pqdu1CMAMJpgd4PcK8q9y+QcXW8lpfqp1V34+mNvgKi3TNu2/cT+aDXi2Lf/5qAdG2eV9iyVb2reL7rqfPjler7jvPjF+lWvz4gDsEeC279cr6XeqGfuNeAXheeM8wWgjWB3o9yFJb4RHrVey7zVHNnOVI+81N+lZUpp9uyz2ry3atlm+28+I9sj7di/rdKenZ23urP7aWQb8+Z63l1xXpxN/w3U6z3OnPup+b9er7XtT/2gAAAwwn+eLgAAAMAqDL0B3El7A9BHsPthLlxzsT/WZv89Q73Pzf65h3q+lvq9hno9preXN8BZ2hWAdoYxAQAAAJhM6psLAt8AZdvn8/lqLAEAALiDoWCgLvVhSh+rJKY9hT9t26Zn9yrir5bvDVrqa+a1aWEareuWGk9fVM+z39Zjn11PHY+Rq8d43j6/Zb04/dz0VLrhvFJ+LXnUyprq5ZTKY6X93dJzq6Xu93k9+7WlPmeqq5In67GUdusxGy47Qz339iiM6+XJ+iy1g7NpuYa1XA/j+aVlUsut0l7CL8hdC/b2QIATIE+wewG9Dw6poEfu1+CWdXvL5qL7N/ttPfbZ9dTxGKV6PDqvVSlglQpEl5YvqZU1dUzE29qb/pP7O1VPtWO/dl705p9Kt5b3bGaox9L5kcozNFvd1uozVNuWO+tzRN53armGHblGhsvF81duL+FX5M6z1P0WAP/wgcrJpW4mz95cpm6Sc/nV8nKjm2a/rcc+u546HqO3HktBkNx6+7JHH6Ra1ivlUStr6eGvtkzr/NnU9lXPsrkfDnJ5rlZXJVfW45F83xpAfLo+V6zH2jWsdZlUurXpb2svAYDfJti9qJ6bztYHiLMPWW96SLuK/bYe++x66niMuPdf73qjy3JFj6PV9slVzgS47sh7FU/WY64s27Yt2Vuv9bh44thZ6ZgNj4FamVfaLgCAOxnG5CVqD0Zh4OGKG+MVH8xmYL+txz67njo+r7WOwm3Nvfp+NKDSuu6ZPN6oZTiBnjRG7teVzo2Z67GUX+lNjCeV6qu1rHfX56qu+rEQWE/rsFEA/Emw+yXii2DqAph7gBrxcDHrw9ns7Lf12GfXU8djtGxHqb7ueJCa5WFtpn2dOv5Tww08sV9XOjdmrsecmes0V589x8LT7c0qWn/wfep4WeH8hzfIvelxZYcPgLcQ7F6UG8012W/rsc+up47HGFWPqXTO9u4elccVx8qvHH8j9+svU4//Fp/jPYFr9fmnmXv3fz5zlgneLDe8lfMQoMyY3ZNLBQp6bzT1lrmf/bYe++x66niMWj3m6ujqV+NL+fYacay0aKm32RnyYIynzo/Vfb/fP/6E02aoz5WCs7k3lUakO8Ib2ktYUap9BaBs+3w+Xw3m/HLjHKamx9NqvwSXxlAspd+S9q+z39Zjn11PHY/RUo/xvNr8I/sgNy9ON5de67bUhj44u79zedyl9mPB1fs1N60l75k8XY89+fe0X0/p/REr97p9ar2r6zNVnlmNaBdHH3tXt5er7BuYhXOGHMcG/GnbNsFujtGgrsl+W499dj11/Fvsb4A2V7aX2mLo45whx7EBf9q2zZjd9NOYrsl+W499dj11fK///ve///v3//3f/92ev/0N0EZ7CQCsSrD7RVKvfuZeK295TbQ0Lp8b4DHu3Gdc7+79+eZzUHvGFexngDbaSwBgVT5Q+RJ7sGb/kwoIhTet8bTw7ziN1DzOs8/exf4cR10CAAAARwh2v0CqV+LVARwBonPss3exP8dRlwAAAMBRhjF5MR+UWY999i725zjqEgCA2V05nOTVQ1W6JwbeQrD7h7RcHFPDBfSsz1j22bvYn+OoSwAAZrRi0Ni9MfAmgt0/pCXYU7ow+/jh/eyzd7E/x1GXAAAAQMyY3S92VRBnxV+qV2GfvYv9OY66BAAAAGoEu1/g+/3+KxBkHNq52WfvYn+Ooy4BAACAowxj8hJxgCgMDO3Tw4BRPC21TGl9zrPP3sX+HEddAgDwFqXvyMTLpeaX7lvjebV76FoZUunHerYhzrd3G1u2J1e+eBn3/vA7BLtfJNd4p6bH01rGtmU8++xd7M9x1CUAAKtLBX9rQd2W6al5ubxay5DSs35LeXqVAuRhUDvXCeZM3sC6DGMCAAAAMNjZjhY9nTh6OotcLRWgrvVO7wlI17ZVBxf4bXp2L6z0SlDplZ3W9UoXo9z64TK54QNS3nIxsk/mcsX+iNPved0unNf6WmGt50WurK37tjf9qzh3AAD4RUeCva1ptk4flV9tG2YJvAPvJti9qNJrOUfnfT7lwF7L+jWlV41WZ5/M5ar90aL2ul3vPs5pOXbi5eJt7U3/ypvjVLmcOwAAvNUV99dHhkQ5muY+r2Ubah1Rjj4TAcQMY7KgnleCwnm96x3NN/er7kyvVY1mn8zljv1xtgdGy3qlPGplbdm3tf18x3Hg3AEA4Bfc1ZHk+/1m71+PPr/s68Zp9GzDvlzunlunEWAUwe4XCS8ePReKsxdYwZ08+2QuT+2PXJpX3NC9Zd87dwDgvVxv+TWlYUXCQO+KAd8z27DXSyqQDnCUYPdL7ReJlmEKrvoV1YXqT/bJXEbtjzN12rrur+835w4AAKvKDXkXB3n3aSvJbcPV986taRsWBX6TMbtfrPS6f7jMneOE/Tr7ZC5n98cddTrLfnv6RtG5AwDPah3SqyWd2nX96fsOGCXX27l2jMdD6aXOm3he7hw9c+7myt+SRm0owNy2hdNq+R8ZTgV4P8HuF3mqga/dsP7yhcc+mcuo7R5Zpz1jcrfkcVWw9+7jxbkDAPMZPd6waypv1/Odl3Baqad3bt4V35TpXbe1TLl5PeuPmA+8k2FMFpQKjuVejaqt1yr3a7HAz9/sk7k8sT9alPLtdde+b6m3M5w7ALC+1FBiYY/LuHdmqrdmbiiyK4cpAwDeR8/uRcWBmlTvw9S8nleJUsuU8m15DSk37Q3sk7ncsT+OvG7XUtet+6i2jbn1WvIpbcdozh0AWFd8Dcy9JRXeJ5XenIoD4KN7kwMA7ybYvbCjryn1vkp0Jt/WaW9hn8zlrv1x9nW9eHrPPrpiW8KA912cOwAwv9qPxLERb6/p0c1qHLMAzxLsBuB/9JgCAHKO/jh9RZ4wo6uOV/foAO0EuyEQ91YpjR2c682Sez1zX6401EScbjivlF9LHrWylnog9Lw+WhtWg7nZZwDAGblhTHrWb0kbACBFsBv+f6kxAc/Oa1UKkOfGJT768FAqa258xdzyLel7IAEAeK/SNzByw6PF94jxcql/x2kAAKT85+kCwAxSQdmWsYB71mvpQV0rY8syuTxqZT06lnRuWQAA3qN2b7z/yc1L/b9nuvtMAKDF9vl8vm4c+HUtPZBrX45vzaN3iJPcuqXyjCpr77wzywIA8B7uA2Ec5xM5jg3407ZthjGBVrnXMGO1Vy2PDkHSs+6ZPAAA4Cz3oXBc7k3dnfMLIE+wGzq0fGyn1nv7anfk0UKwHQAAAIA7CXZDwaiA7dlhRUI9Y3IfHZ7lLIFuAACAY0rfevKcBVDmA5XwSd9MxONjt6430sgbnNo2jtJSbwAAAAAwmg9UQiA3DloctE31oM7NT6UZT2sNpsfp5tJr3ZbaUCul7YzzyW2H9gUAAKCPnt208FY1/GnbNsFu4DwXWAAAgLFqna7Aszj8ads2w5gA57i4AgAAADADwW7gFIFuAACA8cJnLc9dAG0EuwEAAAAAWJ5gNwAAAMCE9OgG6CPYDQAAADApAW+Adn89XQAAAAAA/rRt27+mCXwDlOnZDQAAADCRPdD9/X7/9yecDkCaYDcAAADAJMJAd0jAG6BOsBsAAABgIrnhSgxjAlAm2A0AAAAAwPIEuwEAAAAAWJ5gNwAAAMBEcuNyG6+bO2zb9r8/+/+vSntEWlcsX1v26DaM2nbyBLsBAAAAJpH7EGXuw5UwUnicfb/fYYHZNxy/R+tCcPtefz1dAAAAAAD+sQcZ4yDZyoFC1jQy4D1a7/nQs3xt2aPnonP4etvn8/mqaAAAAID5bNsmQEbSFcdGGNiO047nlYLguTcUUuuF+eTyL+WdyutI2XPp9G5nbtvPrKcNaLNtm2FMYAXhmFYjx7caUaYr0gzTvXpbrx4v7Mn9NcNxAnCF0vXwzLVklmtsrxXLPNqbr+cAcKc4wFwKIO/TwulxwDY1L7dsvE5ueiqt2jApubxrZU4tW8s7V96j64XzqBPshgXkGsi7G7ur83vil8qr8/TrK8B4LQ9NZ9P9dT0fb5qB6zkAjBMHZmeJPbT0ZH/iTYjR45tzjjG7gUPuunis9HA5W1lnKw/AU97eHr59++6mPgH4ZWGwODfkyN7j+6prZqozQ9jLO9fDvLbMlfY8BbyfJ9gNL9Ez/lRq+dL0+FXwOM2evFLzc8u0jsF1dFtaXnvqHXerZbnaa2C5+mrZztbyGAsM+BW918fWdVuucyu29/E1v2VMzFy5WrflrddzAFjVE8HiUjlaAslPBpsFuOdiGBNYTPgLam5cp/jCdHQcrNZxpnryiv+dW6Z1uZ4xvVrH8Oqtj55tyqWZKkcp71r9GgsM4G8916zc+uGDU2s7vGp737odpXIc2ZY3Xs8BYFX7PUDvs3osnh6mmVo2vK7GcY3Stbd035AqS60cpR/1U/NbOgO0rNfzQzt5enbDYsKLTusFJidefpUHtnDbWwMVLdNyy7T2/OrRU8dhsGH2fQPwFqOukW9p73vL09Ij/deu5wCwgtwPwKFcB7vW//cue/QeoGf5q+YfWa+n/vg3wW54kRGN/ehXf2q/CB9JKyxn+O8rHjivSvtoPaQueqPqF2B1I1+5Tf24nLom9PZ86sk/V54z6R51NL9SnYXzc8uOMtv1HHinK38Au/rHNe0ZLUbea8FVBLthQaXe3Z9P/wXojofLkWmVXg1qLUNLue7orXW0fsK6cLMBcH2b3dI7ubb+G9r7nnLU6sz1HHijFdsCb6nQwzWP2W2fz+frIIW5pV6lzvWQ2v+fWy+VZu1V455AeMuytfGzWvMprRuWo3Wcr1q9lspS20elPGItr86XXsluKU/r9gPMaPTbRy3zeq+Fn0/+Wrubtb1vXbZlyJGee4K3Xc+B37NqEHDVcmPfQWzbNsFueLMZhrYoBRE4T/0CPOuudlh7DzC/VQOPq5Yb+w5i27YZxgS4XqnHGOepX4Bn3dUOa+8BAKBMsBteKh4H86lfe3OvBDOG+gV41l3tsPYeYE2tQx4d+R5TPK8lr7PfXqgNfVWa17uNZ4bRigJk4KEAACAASURBVJd1zYTfIdgNLzXTxXymsryR+gV41l3tsPYeYC2pYHTP94tKQd14XkteR76TVEq3d16vUoA8lU+tToDf8J+nCwAAAADwNmcDraX143lPBHV7eo/Xlu0JhufSavlhAXg/wW4AAACAB1wRlM316r4y+NuS/l3B5zCA7vsW8HsMYwIAAABws6sC3aPzqQWMWwLKtfHES0OWHFEaUgV4N8FuAAAAgAu1jt99VhzgHZFPrZd4S1C59oHK0QS34XcJdgMAAABcpDXIe1UAfNYPNz4x3ArwfoLdAAAAABfIDadxV5D3iWDy6CFJYgLiQIlgNwAAAMBge4/q3p7V4RAk8fK5eXEeI4LBufKHZcnlWStTbtvCaa35p4ZVqY0RDrzX9vl8vk58AAAAgONW7XG8armx7yC2bdvnP08XAgAAAAAAzhLsBgAAAABgecbsBgAAABggHl8agHsJdgMAAACcdNXYycZlBmhnGBMAAAAAAJYn2A0AAAAAwPIEuwEAAAAAWJ5gNwAAAAAAy/OBSgAAAIBJbNtWnOZjlQB5enYDAAAAALA8wW4AAACASZR6buvVDVAm2A0AAAAAwPIEuwEAAAAAWJ5gNwAAAMBEUsOVGMIEoE6wGwAAAACA5Ql2AwAAAEwm7MmtVzdAG8FuAAAAAACWJ9gNAAAAMCE9ugH6CHYDAAAATErAG6DdX08XAAAAAIA/bdv2r2kC3wBlenYDAAAATGQPdH+/3//9CacDkCbYDQAAADCJMNAdEvAGqBPsBgAAAJhIbrgSw5gAlAl2AwAAAACwPMFuAAAAAACWJ9gNAAAAMJHcuNzG6wYoE+wGAAAAmETuQ5S5D1cC8I+/ni4AAAAAAP/4fr+fbdv+FfAW6AYoE+wGAAAAmEzYw1uQG6CNYUwAAAAAAFieYDcAAAAAAMsT7AYAAAAAYHmC3QAAAAAALE+wGwAAAACA5f31dAEAAAAAVrdt25Jpfz6fz/f7vTR9gLsIdgMAAAAMsGLQ+OpAOsCdDGMCAAAAAMDyBLsBAAAAAFieYDcAAAAAAMszZjcAAADABcLxsEvjeW/blpyfm56aV8qrtRy5dY6kG8/r2cbSOOL7ske2CXg/wW4AAACAwVLB6FywN7d+Ke3WvEoB85JUgLqUbm3ekfxT6dbyBn6bYUwAAAAABjsbfC2tH8+r5XUk2FzT2uO8Zdm4fLnl9+kC20COYDcAAADAA67okRyn+f1+kwHlK/NMuSpArVc3EDKMCQAAAMDNrgp055TGzT6aZsv8eJlU/leVDfg9gt0AAAAAF7prjOmz43SX0tyleo7X8qx9oPJs2fTuBnaC3QAAAAAXaQ3y/lrANrW9v1YHwHjG7AYAAAC4QBi8jYfyCP/s0+4qy5WuHh8coETPbgAAAIDB9oBvbw/ufX64fjxcRzwvziMXYB9R/lTacfqlMsVpx+nVptXyBn7b9vl8vhoFAAAAgONWHYJj1XJj30Fs2zbDmAAAAAAAsD7BbgAAAAAAlmfMbgAAAIABfJgR4FmC3QAAAAAnXTV2snGZAdoZxgQAAAAAgOUJdgMAAAAAsDzDmAAASSuPOelVXwAAgN8j2A0AZK0YNF45SA8AABznWWCcFZ8FPx/BbgAAAABgUWGAe9UA7YxWrdefD3bnfvE5uhP39HrWTx08R9LpMfKATZX16hPiqvSvrnf4dc4xoEY7AcCvS8UpVg06wdW2bXNOXCSO861Szz//gcpwR32/338Fm+8uw1vyXD390GyvwORufPY/tWV70i2l3Zv+UbX8c/NyaYV/p+bVph0t5y/r3U8An4+2I6fnOjPiPmD0OkfyWOE+oKVMjmUAGGe/3q4SgF3d9/td5t7853t2jzbqJFvpZF2prDWzb0vuwensr237OrW0wv/f9YBbyv/MdteWz9XJkXL+ql/e9l/Q0ruo5TyrpZFLR++m36K399+uald7rnlXlyXOY4X7gNbyArTa25/cPOBvzod7ldqmmQh2N8g9UMfTS8ORxOum0ijl15N2bzlahyGpHdC15VoDI+Eyuf+nyprb1nB+qmy19fZ5uX18l1QZUg9guQezkWVPleUKPQG0eLtr29v7ABvnXytjWM4VLgYj/dr2/qLWH4F60siledWPfKzpl4PerdeUXB0dvQ+I76Piv6+0+n1AXF7XRwAYw/3/c87cQ91FsDtQCvCG3fVzAdRUIDI1vTa/JZ2ecrUEe0tp7NNT81q3OZdmrT5aHgxK5cwt27Je635ObcMoRxuPVN2e7f0UptsakDqj9INGbZ0rA2GptHPlbPlRZ4SZLzI5HvjXVzuvau1363F7NEDkGHu3mW+wn2zjc8Heo9fFOL2nrm+z3wfUOpLcfd8EAG82833gr5g94C3YHQhvkMMA6D4tpXXnjjgAUg8ZvYGEnrK2BJl7tdzYz3zCfD7l8l1V7p6H0pay5B7Scg1W7uExl+Zotfzj7W4NjuW2t6VO4jRayhlvz1sdbZ+YT+mHw33+6OvbKI6xda3edlxRxiPnSOu1sOea15LnFWa/D+gtb249gFCqLdN2ANQJdjdI9WAO/391cDaXV6pco1yVdmsvwBkD3k+Xr9RDa9f6Q0Up7RXF213qfd1q9TqZwdHjkXWM+EXf8UGL2e4JntByHzAi7RW5DwAAclKdAls7Cs4u9fbbW7btjP88XYDZne3RXUundd3c65G9eR5db7Rc2WY+EZ8s395LKe7Zn/pBoqWc8cNg/GeWB7xSr9LW7W55QyEVQGitk1nqambx8QuhI+3Ovvz+h3fSdvwjdx9Q0tOr232A+wBgTmG75noIx992C//OTVtR7u200nb9wr3Lz/fsjm9ud3EwMbVcauiCcJlw3Vwv3Fzatbxy66byTE2rBfFbypV7OKiVK9yOVP7x/FJ5wjK0rlPKNy5zPL9W/iek3jo4skzOk78Klspd26bUMdKaT2+Z4mNtpuNjNuqGUeK3nHgP+/O4+L4ody1sreNUGnfun1XuA1L5puYBANzll+9Dts/n8/3lCgDyBJHaqCfeqnZsn53fumypx2bPdIAraXuAq2hfyPm1Y+Po9uZGTEh1cow7ieY6WdaWT63X2okg1cEuV5ZUZ9RUfql0U8v0mPH427bNMCYAQLtw+JBSj8b4jZjU9FxatXRKb00BALyNex44L37+iOfFQ5fFweRwXsvyrcukyhkPRdIypFE8NEsp/9Iyb/Dzw5gAeW6q2qgnfknpeD9yE3YkHeccMCNtEzBaKvikreGN7hgyttRRJ/X/3Hr7tNryLcvkpALevVoD2G8Kcu8EuwEAAAAmkhs2wdttvFVuuJA7828Vnoe5YHHLMqVynK2L1vzf2J4YxgQAAABgErkg15HAGawkHFIjNdzIHVp7fF+d/91B6De1Kz5QCQAkrXzD494GAFjVyI+A825vORZaPtZY+6hjKe1d74cacx+ajNOItfaorqVbG3qlN//aRzN7zXj8bdsm2A0AACs5Ov7jW+UeCksPi6PzjaXyi8sTf8AKYNcS7G7VGpyznvWeXK8l2J3K62qu0WUz1o9gNwAALGhkr5yRZXoq/1J9XNFDMjUOZq1nWGmZGR8Wgefo2U2rtxwLqe0o9bR+slz8Y8b62bbNmN0AALA647jmjX4Iq9Xx0Y9B2XdAqPTRO3ircKzuffzuEemV5tfmXXHOjRiPXFuQ99fTBQAAAMarjVFZ0jOOZDgtHtuylnfLK8up9Eo92Y+Up7RcKu2jD99hD6gwjfBjXLP1kALul2sTZniLB65yxTUwvran5h+Zd0R8D3A2WK0dyNOzGwAAXqZlaI1c0HVfPl63Nc2evFMPeqXlWxwtT265EeJgld5YQE3YFoXthgAXbzSiFzfs9OwGAICXah1yo0VrEHhUsHhUD6/e8lwViE79eODBHigxrj+M0/L9jF3prbbS/+PpLdf+ljc4am+41d5M+zV6dgMAwEvtPaVGPfi0BlzOBGZyD3dn9JRndJ3t+YfpAwD3CccAL334Ml4mNXZ4/GZc+Hf8A1WcVy7QncqvpQy5+b9OsBsAABZXe719RND4rp7Ro3swHi3P2fVSD7QAwP3O3Fe03GPF83p+YE+lF98ztN7nCXj/zTAmAACwkPjDirvcBw/DebWPMpbyjNMMp7csV0s7tY2lbUqlm/r/0XKnHhjj+mrZF7l1fXQOAOaWG/IkHqbkijxrZWid/4sEu2EyqbGYSg9Ho/M7uv6TvzC2jq11Rb61cbRa5huDD4AeZ3oLtUwrfRgyl/eRHk2tafWmeyav1nL3vjKce325N28A4D6pYUXuzrtWhqfKOHMcQ7AbJlL7yMAVDdcV6d7d6KW2IazL2vYdKW/tIxK1145qgXEAYF4jr93uAeA9rgw0XR3E0g6xgiPX31znwXhM7N63r0od3OKPU+bG8i7Na4k3xH87j/8m2A2TKL2uO7NaYzpDYzu6DC3jZ9X2XS5AP0N9AQB1o67Zrv3wLiue07M/c8JZvW+2lab15JN7W+7sW3UrtjN3EuyGyaUasdIvfeH01E1Lbp3StNovoall4nRywd/a8Ce5/Eu/XNbGI02Vv3W4mJ5fTHPrp15l3vMW8AYAAIC5eXaf13+eLgDQL/fqSunDBLV14uVK6bWu25N2qFT+Frke1rX6qQ1Fckb8I4PeEwAAANDn6TfgdVKbP9CvZzdQ9OSFZFQD2hu8vmp7c2ODAfB+PkDd784PUOeu/bX0R32surc87iEA+GVPfvfq16+/K9yD6NkNTKc21MoRPQ3y3it9pqADAOsKA8NXBrhDV6R794/fZ4cT6ylv7u20Uhqlj1Xnvs1Rmt9Tnqd7tQHt9l6gtXM2N7/WDuXyOpJeKZ8wzXg4yFyepfVaylTalpb8WvKolTXevtK29qTPGOrzXisEuj8fwW6YRu6h6hcb79EN6NE6bF2vdd/94r4E+HVnh+Z6Su1H39E/Ch/xZP6lQPauVr4R5XdvAXPbn2tqP3KNCnTXOu0cDXTntqGUZ+u2l6S+dRTPa12+pFbWcPty23omfY5Rn/daJdD9+RjGBKYSfqQwnPb5lG+A4vWOrJNaPrwo19IvvaZbKktq3XD51LjatTK3bmtc3tx2hnIX09K+y62b6w0GwPu19lpuvSeovRVVunaV0k8FNkpppMqTK0cq/9L1MHUdr5W/tNxRPdfs3HYcDcjEae/3Hu4fYE5nz81SIO+ON4VS7UutTL3rhe30kW1oWa+UR62subRTz6k52uhr9d6L0CZ1z7cKwW6YTMvFtOX/R9fpKVfrtJ40a2kcbWCP1mtundxNUS3/K7YNgHeIg5fhg3Y4vTQvnh6nHa9TSz+17ueTD1qXArCpsvX0yMqt11I/tbKlyhlu7whhWXoC5lcHs4BnpX6UG5XmVfmEzzY9Qeor2rAzgfJauqyj9iM5/VY+BwS7AQ4YeVOlRxYAdxsdWOkx6rpX6umey7c33dHX6LjMLelfWR7gWXed01fm09ILei9DuE4unSPlbF33qsA4c7Kff5cxuwEOGnXxdBEG4BeE17tRgfbeHoX7nyeUAj17IFsvNHiv3DCKd+d7hdRbQallwr9Dd7R/s7Sxgu1wPcFuAAC4SK738QwP3Hcb/YB/tA6vqPvW/Vwa5/bJQDxwrVz7F//QddW1YXQ+o3+wDP8cTTu37tE8rtgXAt1wD8FuAAC4UDwMRfiwm3uYTi1zZJ0w3/D/qfRy68Z5lNKOl81NCx/2W8sc/7+1vC3DgOTy6vk+SWk/h8vU0m8tT8+438Bzcu1VHIDdp43M72w+qcBwyzXs6qGySvn2qm3jKC31BoyxfT6frxskAACAdk/30Hs6f+DfUkOVxHLjRsfB0DgI2zIvVYZaGVvXyeUVb1tuvdK6uR8DWoPpue1vyaNUnty2lLYz9UNy7jgYwbUA/rRtm2A3AADAEU8FGQQ3YE6rnpurlnt2d9SrfQd/2rbNMCYAAABHPBVgENgAmJsgNDxHsBsAAAAABhHohuf89XQBAAAAAN7AxwcBniXYDQAAAHDSVb15DYkB0M4wJgAAAAAALE+wGwAAeNS2bV79BwDgNMOYAAAAtwuD2/vr+alpAADQSrAbuM3+AOvhFQB+Uy2YHU5z3wAAQC/BbuBSpV5bHl4B4Dccufbr7Q0AQC/BbmC41l5bHl4B4L1GXedTvb3PpgkAwDsJdgPD9Pba8vAKAO9y9fXcvQPwC1If7NXmAbQR7AZOubLXlps4AJjfUwEY9w4AAMQEu4Fud/Xa0nsBAOY1U4DZvQMAAJ+PYDfQ6ImHR68qA8BcZr8eu3cA3uD7/SaHMtnnAZAn2A0UzdJry6vKAPCMVYPGAt8AAL9HsBv4l9kfCL2qDADXe9OPy340B1aT6t2t3QKoE+wGPp/PmoFjPbYAYKxfuJ760RwA4L0Eu+HHvaV3kx5bAHDMrwZ9/WgOzC7s3a1tAmgj2A0/6O0PdHpsAUCdAMo/BL4BAN5BsBt+xC8+uHlwBYA/uR7WuX8AAFiXYDe8nF5bfzPMCQC/SsD2OPcPwNO0OQB9BLvhhTzUlhnmBIC3c40bz/0DcLewvdlpdwDKBLvhJTx49fOaMgBvo/fx9dw/AHdItefbtn22bdPeABQIdsPCPGCN4zVlAFblfuA5At/AFXLPI9/vV8AboEKwGxYkGHstrykDMDvXqPn44RwYKdd+7AFv3q11H7vOwL8JdsMiPNTeT28tAGYjiLoGP5wDcIZrBhwn2A0T84A0D721AHiK+4F1+eEcgCP07IbjBLthQoKpc9NbC4Cruca8j8A30CM3LrchTH5D67XB+O3wb9vn8/k6MeB5HnrWZv8BMIIfvH+PfQ6kpNoG7QUpAt7wj23b9OyGJwmQvoebUACOcj/w27wxBqTsH6KMe3JrHwDKBLvhAYKh7+ahFYAa1whihjkBYuFzxZNtQdwm7eVJtVW1aWEareuWtl17CcQEu+EmLsK/x0MrACHXAlq5hwBmEQebc4Hv3LTc+q3r9pZNOwkIdsOFPJywM8wJwO/S7nOGewjgKangcdwru1dPYLyWl7YQSBHshsEEuKkxzAnA+2njuYJ7CGAGPe1Oqgd3ytle2Xp1AzvBbhhETxt6eUUZ4F205dxFb29gJrWe3mEP7SvaqjM9zYH3EeyGEzzUMoqHVoB1abd50iwfsAN+V9z2pILPtaFKzrRf2kEgJNgNnQS4uZpXlAHW4cGaWYwIGAHnXNnD+Oreyz1th7YGmJlgNzTSa4u76e0NMDcP+8xGwBuet+L5lwukp9qU3jZGmwTcTbAbGrhA8zSv5gHMRXvMrAS8gZHC8bb3/+/26WGbU5oWr59bviX9uFyptIHfJNgNFR4WmIkHWAAA4E65Z4/U9Hha7bmlND+XvrdegZL/PF0AmJmgIjNK9WIA4D7uD5idewXgrVyDgRo9uwEWpIc3wDO0vQD0aP3ofO76Upoep1vL62iP6DjdvUwtZUj98JZaNjW/dx7A5yPYDVkeZgEAADiq9eOOuaBvaXrtY/ZnPyxZy2vPL54fTyt95DI3D+AMw5hAgkA3K/CKMgAAzOvsM+WZsbJDowLdtXxG8BwOnCXYDQAAAPCAqztahUOOjOooc1V5deQBRjCMCQAAAMDN7nqjOMznijxbgtSl8cQFuYGRBLsBAAAALjRqDO1auqlpdw89UvooZWl9QW9gBMOYAAAAAFyk9GHKcHiR3mBvS6D7ClcFpY3XDYwg2A0AAABwgXgIkd33+/3jzz7tTLq5vI7ax/rO5QswI8OYAAAAAAyW67FdCxiHH5WMlw/TSv07zisOWPcGqkvrl8pX2obS+gBnbZ/P56tRYVUrj+nlvPstjlWAv63eHsYP7yvSrs/BMQTvs2rQdtVy8zf7D/6xbZue3axvxUZ95YcbjnOsAvztLe3hW7aD5ziGAADGEuwGAAAAICkexqQ0NnhqmJPaerkf/krrh8vkhkdJWfFHRqCPYDcAAADAAG97+yEOJsfjhB+Z9/nkg9et69eEQfWRH+0E5ifYDQAAAHDSVb2GnxqTOZVv6bsVqQBzy3pH8w2/oxEun6srvbrhNwh28xNaXn/alyu9juV1KO7Q+rrePj9eJ1wvx/EKzKz2EJ1b5+k28an7jZZXwVmX+wJgNnubUeudnVvvbL4AJYLdvF7r60+tr1x5HYortRyvqWUcr8Cb9IzLuU/PLXNXm/jU/UbtmsDa3BcAswt/TKv9KB2uc0UZXP+Az+fz+c/TBYAr5V5/6hX+cl2aD2e0HK8tN3GOV+Ctel6BDtcJ/87NP+PJ+w1t+nu5LwBW8f1+m98gGd3mbNvmRzvgD4Ld/KTag8KRh2m4StwLK76hc7wCv2zma7j7Da7gvgB42lNtTOrtqPCPtg/4fAS7IdsjJvXwAE8Lb+pSD7aOV+CXrHQNX6msrMN9AXCl0kch93+3rtcq/CEvly9AiTG7+Wm1C2ZqXEN4kuMV4G8rXcPvKusM28q9VjkHgD658fl3d57TqR/TWsqVClinvieQW6aUb7huHHivTQPeT7Cbn1T6NdqFkNk4JgHSZr+GX3G/UXrwn2nbuY59Ddzt6Jj/LT/IjcrXdy2AnWFMeLXa60/xGF+5deAOR1/Xc7wCv2LWa/id9xtxOnFergnv4b4AftfZIDHAL9Ozm9ervXaV0/Kqlp41jFY6Xlte5Yunh/Mcr8Aqaq82t66fWueqNvGp+41cXfEO7gsAAPoIdvMTWm/kw95WI9KDI3p7cjhegbc50m7NcA1/4n5DG/9+7gsAANoZxgQAAABgIsagBjhGsBsAAAAAgOUZxoTlGaOSVThWAf72lvbwLdvBcxxDQEk4Nr9e3QBtBLtZ2lUXfB/sYTTHKsDf3tJmvWU7eM7Vx5B7BADgFxnGBAAAAGBCfrQC6CPYDQAAADApAW+AdoYxAQAAAJhMalx/gW+AMj27AQAAACYSfphy/xNOByBNsBsAAABgEmGgOyTgDVBnGBMAAMhIBRTCaV4nZxaOVXiX3Dn7/X4FuwEK9OwGAAAAAGB5enbDR08Y1jH7sRqX7+nyAJxV6kGnjWMmMx+r7g8AgLsIdgMwxLZt/3p4TU0DAH6H+wM4JneeGMIEoMwwJvAp9y5xI85MVjtWZywTAPAs9wdQlvsQZe7DlQD8Q7AbgCH216f1NgHeJhVUEGhgRjMeq+4P4Jgw4B2eQ0+f0wCzM4wJAMPEvVDcjAMA7g/gmPDccd4AtNGzG/5/M/aEgZQVjtXv91v8UBbAasJ2drY2F0IzH6vuDwCAq+nZDcAQepwAADH3B7C+8Aeq/Qer+Ier1DjjubHHe9cttSGpdYDfJtgNgfCi60LJzGY8VlM9tWYpG8AIeqSyipmOVfcHsLY42JwLfOem5dZvXbe3bNoXQLAbgGHcXAJvp51jFTMdqzOVBWiXCh6f/TGtJzBey0vbAqQYsxsiLpisYtZjdZaeZADAfNwnwPp6nkNag+Nne2Xr1Q3s9OyGBBdJVuFYBQAAnlQLZl89BKMf0YCQYDcAAADASVcGXa8O6J4JQsfrpspaG6pkRP56dwOfj2A3AAAAwBArBlt7A+mCysDMjNkNAAAAwB9S4233BroNMQLcTc9uAAAAAP4lDniHge59ehgAL02L188t35J+KhCvtznw+Qh2AwAAAJCRCyKnpsfTagHo0vxc+ld+7BJYn2A3AAAAwAVKvZrj5VLzS8OGxPNKPZ1byzE744UDNYLdAAAAAIOlgtG5gHZu/VLatbxq+baKA+V7eqkAemrZWGrZ1PzeeQCfjw9UAgAAAAx3NjDbE/St5XX0Q5F7YHv/kwpwh3nH08K/4zRS8wDOEuwGAAAAeMAVw3LEaaYC1UfLdnVAWsAbOEuwGwAAAOBmd48/fSTgnUvnCiPKBmDMbgAAAIALtY7fvaKWIHXpA5mC3MBIgt0AAAAAF2n9MOWqAfCW4HXL+OOC3sAIhjEBAAAAuEAYwI57N8cfZhwR6C4FzEcF068KSq8Y6AfmI9gNAAAAMNgeFN627Y8AcS1YHK4XL1+al0tr/9MbTE6N8b1q73Pgd2yfz+eroQJgFDfAAECO+wTebNXju1bu3HjbqenxtNaxulest1msetzBFbZtM2Y3AAAAAGm5QGpqejytZaxugJEMYwIAAAAAwPL07AYAAAAY4KqPNz4pNTRJatiSfX7LenH6uempdMN5tWFVannUylran3HeR4aCAcYT7AYAAAA46aog5pNjMsd5xx/LPDKvVSlAngpEl5YvqZU1DOyngvwtHwntCYwD5xjGBAAAAIA/pIKyLWNw96zX0oO6VsaWZXJ51MraMl55LXAtsA33EuwGAAAAoMkevO0NUl8R9D0TKK+lC6xJsBsAAACAbnuwuWUoj9JyZ4LWreteFRgH5mLMbgAAAAAOKQ1fEi7T8iHKq8wS5DZeN1xPsBsAAABgErmxpXdPB0tHBWxT6RxNu2dM7pY8rghKC3TDPQxjAgAAAMAfUgHkMGB7xZAkLUr59qpt4ygt9QaMsX0+n69flgAYRY8FACDHfQK0GRnQPSvXqzwuY6oHdW5+Ks14WmswPU43l17rttSGWiltZ5xPbjtG7ser2tXU/ijVfWt6o94KOFKG0UZuE2Ns22YYEwAAAADSSuNwH1kvNy+e1rt+PL0lj5a8jpQlDAqvGAiNy976Q8RdniyDH23nJ9gNAAAAAIOsHBBNBelHBJdXrY+SN27TGwh2AwAAAEwkFVwUWFvHG/dVaXiXEUPU5OqsdciSWr6pNHLza2nlzs0jZWA8H6gEYCgXbgAgx30CwHvEAd3c8CelIWpKQeHScCoty5XyqfVgr6WVG7u9pwxcQ89uAAAAgMmsPu4zv+eqYO6dwWEB6fXp2Q0AAAAAnHbFeOV7T+qR6ZZ6YK885jqC3QAMtG3b//4AAHw+7g/gDAE37pbr2dzShl/dzo9Mfw9ox0F016r1bZ/P56vxBOCs+NdvjKGrbQAAIABJREFUv4YDAO4PAK51Vbva+hHGlo9PluQ+CJkqRy4Q3/JRyZay1T4qWVr/SBlcD8fbtk2wG4AxPLwCADH3B3BcLuAGIe3sMbnAtbpc27ZtPlAJwDh+pQYAYu4PoF9uHGGBTRin1IucdQl2AzCM15QBgJj7A+iTCnTv/xfwhjFSw5I4r95BsBsAAABgIrmg25ExkYE0we13+s/TBQAAAAAAgLP07AZgCF+WBgBi7g8AgDsJdgMwjAdYACDm/gD65cblNoQJQJlhTAAAAAAmsQe548B27sOVAPxDz24AAACAiexDAMUBb4FugDI9uxmu9FrVfrHO/UJ9JP1cmr3pHlXLPzcvl1b4d2pebdrRcv4qx2vbvFxa4d+pebVpLXk4buEdwnM2d/6eaV+PluUqq7S32tkyx23bvFxa4d+pebVpR8sJb/H9fv/1B4AyPbsZqhY4DC/OuTHIaunvv3CHf6fSvOuBoJT/me2tLZ+rgyPl/FWO1zmP19byAusYfc4eaVOuKksujxXaW+1smePWcQsArEfPboYp3Zym5sVfZg+X7ek10luWkc5sb207c/XTorUO76qnGTley/nPeLyWygvMqyXIdUX7Gq4b/q29dX/QwnH7Z5kct/AsP+QAtNOz+weNvlCeuamM1z3aa2Tfpn3Z0s36SHEvklpZR/WOKUmlHf/7qXo6YqayOF4/yf+f0ZJ2S33NdJzAqp44j3I9Mkf2Ig3/fXf7MXt7mytnLcg70tntc9yO8ebjdrZjFgC4lmD3D7riBu3IzXxLeXI3znHvkNzNdim9kWr5x2Vt7d2Se50zVRe5bQvzerqejnC8jjf78dpb3tx6QJ+n29vWtqanTWnN9yqzt7e99wfhsrNw3I73tuN2tmMWALiWYDfDlHq2xFK9YXrzWEm8vaVeKq1WrYtZOF7zHK/ASD3t7ZE0V6a9nZfjNs9xCwDMTLCbIWqvLqZ6abQ8OOzLtPQseUKuXD3bW9uGuLdMKZ0Z62hGjtc/zXa86oEF79HTjvb2jm2Z/pRV2lvSHLd/ctwCACsR7OY2uaEcepeJ9S4/Uqm8tW0JX8HsfTDoLdO2bY/W04ocr88dr6l8U/OA9cVDEuTamt7zP5XWnW3IKu2t+4NjHLeOWwBgXtvn8/m6QWBVs/WImZV6moP90Ed9AVxLO8uKHLf8Isc9JY4P+Me2bZ//PF0IAAAAAAA4S7Cbpf3Cr5cjxib8hXpagf3QR30B5Lk/4Fc5bgGAEsFumJiP8AAAMfcHAACQJtgNkzLuFgAQc38AAAB5gt0AAAAAACxPsBsmpNcWABBzfwAAAGWC3TCpbdv+NyansTkBgM/H/QEAAJT89XQBgH8Le23pxQUAfD7uDwAAoEbPbgAAAAAAlqdnN0xOry0AIOb+AIC7hMNmfb/f/71dFE9PLRtPC9NoXbd0zUutA/w2PbthcsbjBABi7g8AuMMebN7/pILLYZA5nhav37vu0bIBv0uwGwAAAIA/pHpVn+09HQe3wwB1nF8tLz25gRTBbgAAAACa9ASZW3tcn/3wsg83AztjdgMAAABwSC2YHQa8rwhIG74ECAl2AwAAAHBIHMBOBZ9zH5wMP3h5Nn+9u4HPxzAmAAAAADTSkxqYmWA3AAAAAH9Ijbfd23taYBy4m2FMAAAAAPiXOOAdBrr36WEAvDQtXj+3fEv6qUC8IUyAz0ewGwAAAICMXBA5NT2eVgtAl+bn0r/yY5fA+gxjAgAAAMD0fIQSqNGzGwAAAICkeBiSPeCcGp4ktWwstWxqfu88gM9Hz24AAAAAEvbA9v4nFeAOA9DxtPDvOI3UPICzBLsBAAAA+ENqyJCrA9IC3sBZgt0AAAAANLkqIJ0b1gSghzG7AQAAACaRCvqmhg+ZRUuQulR+QW5gJMFuAAAAAA5pCV63fHRS0BsYwTAmAAAAAJNoCQw/6aqg9AzbBqxPsBsAAACAP3y/338FtlMfrQSYiWA3AAAAAP+yB7z3P2Ggew+EhwHxeFpqmdL6AGcZsxsAAABgIqle1U/1qM7lm5oeT5t9SBbgffTsBgAAAABgeXp2AwAAAEwm7N39ZC/osIf5Xqa9PKXe563r5battH64TGpajt7k8H6C3QAAAAD8S26c7jPzPp988Lp1/ZowqJ4LzAPvZBgTAAAAgAk93aP7yBjcvesdzXdfrnVsc7264TcIdgMAAPx/7d1Zkpy6EgBQuOH9b5n34YctqyUQsxLOiXC4m0FAkUWpE1UC0KnekrTz/pQSzS3rHd0uwBLJbgAAAAA2mxPea0nveZkrSolsTboD7ybZDQAAAMAu0zStJpzT0eBnuiqBDsQl2Q0AAABAk6eSy6UHYKb/JL2BYZDsBgAAAOjWU0ncUgI5fXhkbb+OJJ5rD50sPbQSoOTX0zsAAAAAQH/yxHOecK7NKyWs0/nzvNoyS9tN180T72vTgPeT7AYAAACgqJYoXksgL81vST5v2W7rNOD9lDGBzvmABgBy+gcAAPCTkd0AAAAAFOXlRJbqdpfKjZTWy9uvTS+1m85b2l7LNtb2dan2eL7tLe0D15HsBgAAAOCHPImbJm33zmu1lCCv1QTfU597bV/TxH4pyb92bKX2JbzhOsqYQKfGcfznHwCA/gEAdyklZVvqcG9Zr2UE9do+tixT28bavrbUDT9Suxw4n5Hd0KHSB667vwDwbfoHAPRg/tzZOpL6is+rvaO5W9oFYjKyG4LwYQsA5PQPAHjSnGxuKeWxtNyR0d2t6x7ZBhCHkd3QofRD2B+xAMAw6B8A0Kel8iXpMi0PorxKL0lu38iC60l2Q6fyB1/4QAQA9A8AeNpZCdszy3Ntqcndso0rktIS3XAPZUygc9M0+boVAPAP/QMArlb6nEkTtleUJGmxtN2t1o7xLC2vG3AOI7uhQ+74AgA5/QMA7pYng0ujpEvzSknkdP48r5QEnqelv9f2aemzsWUbLcdYW69lO0vHAVxjHIZh0mmG/ix1DACAb9I/APgeNztjuuu8iQ/4axxHI7uhVz6sAICc/gEA9E8CGp6jZjcAAAAAnESiG54j2Q0AAAAAQHiS3QAAAAAAhCfZDQAAAABAeJLdhDCO4yVtbm03X35uY56+df6W7RDL3nO/tf2t65TaODN+a+uIYeCIpWteT32E2r+15effW7ez9Dt9q8VEr/2Gq2NavwEAOJtkN927s7O7tK38acrzstM0DdM0Vf/4rM3fsg9b1ud5e8/9Wdutzbs6fpfWEcPAFXrrI6TX2fR3fQSW9NxvuDKm9RsAgCtIdvNZeQd+yVKHPm1vbXtH6fT3b09s7NFb/La2KYaBPbZc8+7e3tp1rZYcLC1zhOtrDHlsReg3lNpaW06/AQB4yq+ndwCWzKNK5q835p3g2giQ2miQUuc8X3ZpBOyaWid9nt7S8a8d79LrQP/W/oB7Q/yutSmGgT3ya146PVIfoXZs+gjfUYvlkgj9hhL9BgDgaUZ2E9pSx7c0UqTWgb9iNE3+h4ORKeTEL8C6vdc111h6czR+xDQAwDrJbroXubNc+6rqksjHy7vsiV+AO0W+Lukj8Db6DQBADyS76Vb6YJyW2oC9Wfqq6jzipfQ10qjHy7tsjV+AO0X/zNRH4G30GwCAXkh2ww61PzTXfk/Xv/thW9yjNTaedEX8RjhugCfUSknoIzAMMT8/z4jpiMcNAMQwDsMw6UzTm6UH6czTasuX1B7cU5tfan/tQUH5eumDpGrtltqpHe/RBwZxr7WYXVo213v8bmmztR2A2Zbr3zytdf1aG0vzl66xS8m+0jr6CN/S8hlZmrfWTq73mM7Xq7UrruEvD2plifiAv8ZxlOyGVk9/gDy9fWLrIX562AeAKzx9fXt6+7xPDzHVwz5AL7wfWCI+4K9xHJUxgVZro2Su5MOLo56M32EQw8C76SPwNvoNAEBURnYDAAAAdMoNIJaID/hrHMfh19M7AQAAAMBvpW9WbK2JD/BVypgAAAAAABCeZDcAAABAJ5ZGbhvVDbBMshsAAAAAgPAkuwEAAAAACE+yGwAAAKAjpXIlSpgArJPsBgAAAAAgPMluAAAAgM6kI7mN6gZoI9kNAAAAAEB4kt0AAAAAHTKiG2AbyW4AAACATkl4A7T79fQOAAAAAPCvcRx/TJP4BlhmZDcAAABAR+ZE9zRNf/6l0wEok+wGAAAA6ESa6E5JeAOsk+wGAAAA6EitXIkyJgDL1OwGAAAAumQUMwBbSHYDAAAAXamV8vgCCX5mLbHwxfcILJHsBgAAALoxjuPnE3i110Ai/Fu+/j6APSS7AQAAgC5IdP9OcI7j+OO1+PJo969au7khFuCncRiGyZsDAAAAeJJE979KiU6vDynvGfjXOI5GdgMAAADPkrT7yevBmvlbAGIF/vrv6R0AAAAAvkuyDoCzSHZDxgM/iES8Alwvvda67hKFWAUAvkiyGwAAAHiEUd0AnEmyGwAAAKDROI5//s2/p9Ov2Nae9fbMA4hOshsAAACgwTwSff6XJo6vGKG+t810vTy5bSQ98GaS3QAAAAArSiVXJI4B+iLZDQAAALBTKeGdj6bOS5+k05aWr03LS6estVsqtbK0fYCoJLsBAAAATjKPAE8TyaXSJ3OSfGn5UpmUdPmldtOf8/+Xtg8QmWQ3AAAAwEm2ljZZWr407+zSKUqxAG8i2Q0AAACwkxHRAP2Q7AYAAABYUSr1UXpoJQDP+fX0DgAAAABEUKujPQzDj5rb6c+12tsty6fLpsscabfUXv4zQESS3QAAAACNasngfHrpYZBHlm/dl73tSnIDb6CMCQAAAAAA4Ul2AwAAAAAQnjImAABQoXYpAE+7+7Morxc+DEqcAHEY2Q0AAAUS3QB8zZzonh+AmT/0EqB3RnYDAI/yxxO9kugG+OvKz+ur+wKu523SRHdqmqZhHMcfN4FbRoDXbhyvrZvPdw6BVpLdAMBjjJwFgDgifmZ/5ab6nuMsnc/aOZ4T3qVpeZK6JU6W1m1JqgPUSHYDAI+Q6AYAOKY2GrsHteT1Vj0eG9AvyW4A4HYS3QAA+/Wc5D7qjAQ58F2S3QDArfzxAgA8oVYOo1RnOp/fuu4druxLbamxXZpXK43S0m46P33N9RuBLSS7AQAAgM3WkpzzMkvJypY2au20rpsuU2tnnlarF91LLekrE91rD6Jcqudds/YaLa1bOycASyS7AQAAgE1aEpBric7WhxuW2tn7YMSSpZHHLcnYN0kT3vn0LdZuKgBc5b+ndwAAAACI58io3Zb5W5c7w1LJktTbRnWnpmn68e9OT7y2wHtIdgMAAACbzEnQsxKTPY36rY1uHoahOv2L5tchfz1K0/NptXXT5UslVQDWKGMCAAAA7LJUAqRVj8njWr3odPqdekz6bqnhnU/7WnkY4D6S3QAAAMBj9jyI8MxR5XtIyAL0SRkTAAAAIJy0nvTRkeV7R2z3OCod4MuM7CacOzoTV23D3f/vEa9EdmX8Xv3eEL/fdnV8Xdm+2P0WscobPF1eY8v2a3Wi8/XT+XkSfG1dAJ4l2U1IETsU7vh/l3glMvFLVGKXKMQqEZWSwem8UoI4XW7+fSlxvNbOPG3Le6hl2S11qAHoj2Q3AAAA0Kz14YJrieMj7Ug+A1CiZjcAAAAAAOFJdgMAAAAAEJ4yJrza2sNK1uq8lWrILdUo9FU6SpYecJNOm6eX4mitLmIqb6+V+KVE/PJm+gn0wHWWSNRrB6B3kt281lpHrOUP3NofA+kfIqU/SiA1Jz/yuoOtT46vPdCnNC+dVoth8csW4pe30k+gF66zRHHVDY/WWAeAFsqY8El7OlRrD1HRQeOolqfSl5bP1UYWTtMkfrmM+OVN9BPokessfNvat4cA+E2ym1da+iM1/UNh7avGOhNEJoaJTPxyJf0EEMMAwDtJdvM6LaOx5mVaamuu/bELZzvzj08xzN3EL73TTyA611n4rpb3v/c08HVqdvMqrV873vJVzKWah3C2ozVkS8QwdxG/9E4/gehcZ4HWmv5LD65tUSt3BNA7yW5eJ/9Q3vJwn5kPce629ACppWWgB+KXSPQTiMh1FkhteYjtMPx8AO2e5ecR46U2WhLjR9YF2EIZE15l/spx+oCd1g/KfD1f/aInaecw7XyW4rT2ACt4ivilF/oJvJXrLHzPnjJELcvXEuNLn3/pZ2pLGbCz1gUoMbKbT0g/sPMPz6U/cpeWm+cZRUOLUqct7zCW/lBN16l1LGvt5uuUpotfWohf3k4/gae5zgJ77L0Bu/bers3bm4hOb7K5pgBXk+zm1dK7xFu/fry2jA9ptlrqNLYue7TdPe3DMIhf3kk/gZ64zgJ71W5iLS0H8FaS3XyCO8gAQI1+AgBvdtdn3NqN46XR3Z6NAZxFsptP8GEJANToJwDwNkc+27Y8TLJ1m0fWBdhCspuQPLCCSMQrkYlfohK7RCFWgVzt4bKzK8sQpQ++LJVH2dp+KXHuG1XAlSS7CefqD0UfvJxJvBLZVbElbrnalfElfjmTWOWLjiRyuUea8M6nA/Tuv6d3AAAAAIDfeniA7DRNP/7VzEnxPDlemp5Pq60LsJeR3QAAAMAt5lHDtXnEUztvtYdUtqwLsJdkNwAAAAB82FI5oa0lbUptleq+l258nXEDZG+Ned5BGRMAAACAjrSMioYzrSWhS8sdWebshLRSOMyM7AYAAABuUyplIpEL73ZnLXrXk2+T7AYAAADoTHpTQPKOu43j+CcGSzeoamVPSiOs82VLDy3N22pp/0hbV5VQ4XnKmAAAAAC3SpNKEkzQjz0lSObfazdnln6fpqlaI7yl/b1tldpQCuUdJLsBAAAAOuRGAF80J62P1g7nmyS7AQAAgNtJVrXxOvGUuYTJ17ZNbJLdAAAAwCMks6A/T78vW8qJKDlCjWQ3AAAAAHxYXhe7NG/+uVb/ulT7ehzHzb/X2kmnlxLyLW2t1eeWRI/v19M7AAAAAAA8Z+0hkmvLr00/uj979mXLOk+PZuc8RnYDAAAAABCekd0AAADArUqlAoys/JfXiKcsPRwyjcto8di67/lytdIqa+3s2bcrX9Mzt3HH/u5lZDcAAABwmzRJMv9Lp+M14jlLie5h6DO52apl3/P33tJ7LvJrsUeU649kNwAAAHCL2mhAydy/vEY85euxVXrvpT/PNwLSG1BnuaLNK7dxx/7upYwJAAAAcJulB899Pdk28xpxt1Kit6WUTqnkR7pcbX5p+dr2SuVHlvZtbZ+2qr0mW0uhbN3ffNm1c9R6Q6y23ZZptTIuW8/RlYzsBgAAAAD+WBvlvDRtaxuleXnCtPb72ryW7e5VSyqX9nnL/taWzdfb8trUblKUEudr7a211XKOrmRkNwAAAABwmT3J5t6+ybA26j131763juSurZsnxHt6zfeQ7ObzSm/iyE8X5t3EKxGJWyITv0QhVomk9gC86AmWM3mNeNqcaD5aAuQp6f5fse9pIr72eXvXa3b0RkI+ary3mwxbKWMCAAAA3KI2cjBqQu0KXiN6cPbDGCMkT9fee2nyPx8RvfQ69TLCO192qf761dLX8vS2h2GYXCj5utobzHuDHolXIhK3RCZ+iUKsEslTDy6LxGtEizNHLpfqQqdKI35bl9+TWN3yIMXa6OqlY2pNTi/tR03LAxtbyoYsPcSz9eGdayO1Wx5K2rqPtf1Ye0jnWcZxlOyGYfCHAbGIVyISt0QmfolCrMI7XVWGgXc4Oz7WylhEisXe3ju+nfGvK87POI5qdgMAAAAAx0dj96C3JDc/XXmOjOyG/2v9Ogv0QLwSkbglMvFLFGIV3kfijiWXJg0bS18cbbtWRqN1G3lyfusI6jveYz6f72FkNwAAALDJG8obAOvS5HFplPeR93ypVEqtNnXJ0va37te8vSuvYa6P95Hshv9b+qrOE9z1Y0lv8ToTtyzpNW6hRS/x6zrLml5iNSVu36eWGLpzBLLRznCPp95rW7Z5xQM6iUuyGzr0dMcR9hC3ANdynSUicfstd4yOBPqVlyCp/V66RqTLlh6SmZcoyX+uLVOals9L9881LL7/nt4B6EnPF7Se941nRIiJCPvIvcQEkfUYvz3uE8/rPS563z/OMyeOSr/PP6e/p8uttVNaZ2lbwHZbEr+lRPbe0dmlxHit/dpDNNfWS+fxLpLdkOmh853eUYQlPcTrTNzSqqe4ha2ejF/XWbbo5Vorbr9rTpLVklZpkiodxZmP6Fxqp9RebVtiEM6zlAQ/a2R0/p6GVsqYQKf2PkUYniRuAa7lOktE4va7Wh9kuTQStCXZtbSMeINr5KVCSjepztiGhDdbSXZD55aefgy9ErcA13KdJSJx+z1nJrvmn/cuA5yjdg0/OzHtvcxeyphAh1zUiUjcAlzLdZaIxO23LCXB2M/NIZ6SlhdqeXhja33spRr78+8tD6RsWa/lZllt34lpHIZhciKhP7WnCkPPxC3AtVxniUjcvk9ryZClZFM+AjSvt136ubbs0j7Vloe38G2Zc3gd32EcR8luAAAA4Bl3J5hKSXE5ESKTpD3Oa/ge4zgqYwK985U/ohGzAPdwvSUiccuT0tHd8790eq963z+ITqL7XTygEgAAAHi1WhmTtCZxrQxLvny+TGud8nQ55X0ArmFkNwAAAPB6tYTy2vR0JHjrKOuldecEeTq6HIBzGNkNAAAAdGlvCY87kshz0vpovV8Jb4DzSHYDAAAAXamVHXmDMxLkAJRJdgMAAADduCoRvKW+dm1+af2l5HVt3bSsiaQ3wHkkuwEAAIAuXJXorj2IsiXhvDRvLVHe0q5R3gDnkewGAAAAHnd10jdNeOfTtyrtq6Q1wPMkuwEAAIBP6CEZLSkOcJ3/nt4BAAAA4Nt6TADPI8DzkeCl6fm02rrp8qWyKgAcY2Q3AAAAQKaWhK49pLJl3bV5ABxjZDcAAADwGKObl3ltANpJdgMAAAAAEJ5kNwAAAAAA4Ul2AwAAAHSq9pBLAH6S7AYAAAAAIDzJbgAAAAAAwpPsBgAAAAAgPMluAAAAAADCk+wGAAAAACA8yW4AAAAAAMKT7AYAAAAeM03TMI7j07sBwAtIdgMAAAAAEJ5kNwAAAPColtHd4zgaAQ7Aol9P7wAAAADAMPxOaE/TtLrMbG3ZtfWPtANAfyS7AQAAgMfNCeeWhPdsTlwfWX4eMZ630ZIUr+3rmQl1iXiAdsqYAAAAAN2YS5psKVnSsnwtMZ4m2UvTp2n68691n46sC8B+kt0AAABAV9IE8ZbE99pytVHSe8uhSGID9EUZEwAAAKBLebmRluXeZktZF4Cvk+wGAAAAQrojCbz2QMx5dPda7W4Ja4DrSXYDAAAAtyiNzt6aED6SNN7yQMmW7e0tmwLANSS7oXM6R0QjZgHu4XpLROKWI47GT1oDvFQeZUv7paS5ciMAz/OASgAAAOAWS8ngOxLF8zbyB19KUgO8g5Hd0Cm13YhI3AJcy3WWiMQtvWmNwzl2ayPB0+n5tNq6AFxLshs6VOpM6SDRO3ELcC3XWSISt0RWi9XaQypb1gXgWsqYQAA6SkQkbgGu5TpLROKWYWhLFgPAHkZ2Q6d83ZOIxC3AtVxniUjcAgB3keyGTvm6JxGJW4Bruc4SkbilJK1rLSYAOIsyJgAAAAAAhCfZDQAAANzOiO42XieAduMwDJMLJ/RHbUMiErcA13KdJSJxC3Ad5aHgr3Ec1eyGXvmwIiJxC3At11kiErcAwF2UMQEAAADoVPrtCACWSXYDAAAAABCeZDenW7rrPI7jn3+t66y1X2tza7t7rW2/Nq/WVvp/ad7atL37+VXitW1era30/9K8tWkt2xC3P6XHXnsdjsTp3n25SpS4Fa/LxG3bvFpb6f+leWvT9u7n14nbtnm1ttL/S/PWpu3dTwDgu9Ts5lRricO0Xt+ehyjM6+T/l9q86w+Cpe0fOd615WuvwZ79/Crx2me8tu7vV5197HvOzVX7UttGhLgVr8vErbiNSNyKWwAgHiO7Oc1S57Q0b+7QlpbdMmpk676c6cjxrh1n7fVp0foa3vU69Ui8Lm+/x3hd2t+vaEkWXBGn6brp/+LWdbaFuP13n8RtDOL2330St1whPbdH+9MAMDOy+4PO7kQc6VTm6+4dNTIf07zsUmf9TPkokrV9PWt0zJJS2/nPT71Oe/S0L+J1KP5+REvbLa9XT3EyDM/sT21k29Hzl7f71HnoPW5r+7mWLDuTuK23K27FbStx+7647S1m+a0UZ3PC22sMwBGS3R90RedhT2e+ZX9qHed8dEits73U3pnWtp/va+volnm5pSRrbZm8jZb9zI+nB+L1fL3H69b9ra33pKfjtvWcbTk3rdu9Su9xu/U6my7bC3F7PnF7PXF7vrfFbW8xS/2Gynx+JbwBOEKym9MsjWzJlUbDbN1GJPnxLo1SaRX1teiFeK0Tr/3aErd72oxM3PZL3NaJ236J2zpxyxlabmgAv629J9wcgn9JdnOK2ojWdP6erzjOy7SMLHlCbb+2HG/LB1fLH1y9vkY9Eq//6i1eddbKtsTj1lGGLdOfEiVuKRO3/xK3MYjbf4lbgGf19FkBEUh2c5u8c7vUmV5aJrd1+TMt7e/asaRf39v6h8HWfZq/DljbF34Sr8/Fa2m7pXn8K/9qd+2cbX0dS23deS6ixK3r7D7iVtxGJG7FLQDQr3EYhkkHgah6GxHTK69TH5yHbbxeRCJeiUjcEpG4jS+9ObJl3peJe4A24zgO/z29EwAAAMA3zEnbfIS/RHed1wSgnZHd0Dl38WPxtVoi+nrcus4SkbiN6evXW0iVytl4XwBwxDiOanZDzzyEJ5bWhzdBT74et66zRCRuY/r69RZy6Qhv7wUAzqKMCXRKpy8e54uIvhy3rrNEJG7jct6AvdzkBGgn2Q0AAAAAQHiS3dAho7bicw6J6Etx+6Vj5T3E7Xs4lwAA15BaWULRAAAMEUlEQVTshk6N4/jn62q+thaLP2CJ6Itx6zpLROI2vi9ebwEA7uIBldAhDy+Ky/kioi/GressEYnb+Jw3AIBrSXYDnKQ00s4ftPRO3ALcw/UWAOB6kt3QOX8ExeFcEZG49RoQk7iNxzkDALiemt3QOfU4Y3LeiOircfvV4yY2cRub8wcAcA3JbgAAAAAAwpPsBgAAAB6hxA8AZ5LsBgAAAAAgPMluAAAAgE4Z/Q7QTrIbAAAAeIQHtgJwJsluAAAAAADCk+wGAAAA6JTR7wDtJLsBAAAAAAhPshsAAAAAgPAkuwEAAAAACE+yGwAAAACA8CS7AQAAAAAIT7IbAAAAAIDwJLsBAAAAAAhPshsAAAAAgPAkuwEAAIBHTNP09C4A8CKS3QAAAAAAhCfZDQAAANApo98B2kl2AwAAAI8Yx/HpXQDgRSS7AQAAAAAIT7IbAAAAoFNGvwO0k+wGAAAAACA8yW4AAAAAAMKT7AYAAAAAIDzJbgAAAAAAwpPsBgAAAAAgPMluAAAAAADCk+wGAAAAACA8yW4AAAAAAMKT7AYAAAAeMU3T07sAwIuMwzBMPlwAAACAq43juDhffsJrBLDXOI7Dr6d3AgAAAPiOWrJ2Lcn7JV4jgH2UMQEAAABuMU1TMWE7jqMRy//nNQLYz8hu6FTeudGpicF5I6Kvxu1Xj5vYxG1szh8AwLUku6FDpTv27uL3z3kjoq/G7VePm9jEbWzOH/w1j1wW/3VeI4B9lDGBIHRyYnLeiOircfvV4yY2cRub8we/Sequ8xoBtJHshg7Nd/E9fCQW542Ivhq3Xz1uYhO3sTl/AADXG4dhmNwdhH7NfxB5n8bivBHRV+P2q8dNbOI2NucPfvNeWOc1Amg3jqOR3dC7aZqqT+OmX84bEX01br963MQmbmNz/gAAriHZDR3yh09MzhsRfTVuv3rcxCZuY3P+4Cejldd5jQC2UcYEOpX/QeR9GoPzRkRfjduvHjexidvYnD8AgOuM4yjZDQAAAJzLtxn6Iu8DfME4jsOvp3cCAAAAiC9NcEuu9sW5Ab5CshsAAAA4ZBxHSdSOpefGuQLeTLIbAAAA2GUeMSx5Gsc0Tc4b8Fr/Pb0DAAAAQFwSpvE4Z8BbSXYDAAAAmymHEVs6whvgLSS7AQAAgE0kut9Bwht4G8luAAAAAADCk+wGAAAALjeO459/8+/5vJ6duX8RjhcgIsluAAAAoNmeEibzOvO/PNEboSTKmfsY4XgBIpLsBgAAAC5TSo5L9gJwhV9P7wAAAADwPbWEdzrqOx8FXvq9tE6trXRa6fc0MZ//nG8/X751P9b2ccvxrh1Diz3rAPTKyG4AAADgVnn97tScdC39n5ZDSdsqlUhZW7aUMJ6npz+ny9SW37IftVHue4536RgAvkiyGwAAALhVLfFbUht13Lpuvr21JHtr21eNhF473tZjAPgiyW4AAACgK2eMTk5HPy+N9r5aPlp8aZkWTxwDQBRqdtOlpQ/5sz7QS19Ha1lnrbbalvml5Up0YmKonccrzl+E+C191ZI+lWpQ5s4+f3tjuGYtNo/EsPjtV0vszvPP3t7WdUquiNultunDE9fcfLtb1ym58ro7LyOO3+OqmtBrbZbKfTzhrGP3vgBYZ2Q3Xcq/PnbXXeulDlAtEVjrPK3NTy0d79MdM9qVzuMwrCckztJT/Ob7I47jeDKOW2K4df/OjGHxG0PPfYe74lbfIZ4IfYcnrrvzdHH8Luno5tIo53Tkdb5OHjP5+nnbebu1ZdP5+bbzn1uWr+1HPv3M4209BoCvMLKbUM78o/XIqJbSyJiWTv3WzobRLfGVOqdntdvqifitHbc47tMT5+SskYVzW2vvszOSJuK3Py3no5drb6mtK+LWNbd/a+ekx75Dqa2z41ff4RuWzuWW81xatnVay7byfvKW/SktfzSutxxb63yAt5LsJoSWr0CmHepa57pl1MjSCNg1ax2b1g5Hy9184ntr/C61L477k8fTkXWfjuHaPp4Rw+K3P2uxG6XvUKLv8F5Hrrml9d8SvzXimK+d+68dL8AVlDGhe2ujTVvm5R39fL2td+5b5H80tI5s8VWz73hj/BLPUsyk537riKKoMbx2zPRjLXb3rBc5bonhjORvy7xI8cv3tMTH0Zsce2LwyphNb9yUjstNHYDzSHbTvcgf+NM0/ej4t6wDPdgTv7xLGgMRz//ea3DkY+a3yJ+l+g5Epu9Ai9ZvHB79RtaaPD6vvpbOx1QbQOBaDnAOyW5CiPjBv/Q11fSufknE4+VdjsQv9EAME/GzVN+ByFx3AYAeSHYTSi8d5Nqov7Xf0/Vb7t73crzs12M5hDvit8fj5r1q8Xb0Gsw79PpZelXc9nq8tIvwGXpF/EY4bo6p3fAoTU9vkOQ3S9L/a+utbWOtrdINmtI+ANCfcRiGSYeC3myttbnW2ag9tKc2v9Rxb9lu/rXNtXZb9j9/+BD92jva7q3xW/sDWBz3pfWPtb31ked1z4rhLfF2ZgyL3/5sSTQ83Xe4M27zfROzfTnjmtvSTtT41XeIY2t96VJMzfGSTq9N27Pe0rKlYyi107oPb/C24wG+aRxHyW5o9eSHv44HR/UQQz3sA3E9HT9Pb5+Y9B2IrIcY6mEfKDuS7E5/Lw2+2JKcrq1XWjdddm2fltqprR/d244H+KZxHJUxgVZrI2SuotPBGZ6K35k45qgnY1j8spe+A5HpO3CXvMzNHHtLMTDPa4mRLcsCEJ9kN2zwRAdJp4yzPBlL4pgzPBVH4pcj9B2ITN+BO6X1sCWn7+XmEvAmypgAAAAAm+wpZZKrPWOgVKIk/b3UXu3bCEvlUmrtr23vbc9GkOwG3kLNbgAAAGCzqxKkSzWzuYbXGHgLNbsBAAAAAHiFX0/vAAAAABDLXMrj7BHBtTIiXMOobuBtJLsBAACAza5MeHM9iW7gjZQxAQAAAHYrPRiSvkl0A28l2Q0AAADsMk3Tj9Ij9E2iG3gzZUwAAACAQ2oJb0nV5+XnxTkB3kyyGwAAADislEQ14vt5ktvAl0h2AwAAAJeQaAXgTmp2AwAAAAAQnmQ3AAAAAADhSXYDAAAAABCeZDcAAAAAAOFJdgMAAAAAEJ5kNwAAAAAA4Ul2AwAAAAAQ3q8zGhnH8c/P0zStTq/N29NO67amaWpaJv+5tp3afAAAAAAA7nc42Z0nhtPEcml6aZ297aytu3WZeXrrsQIAAAAA0IfHypjkSeVaErkluby0zJygbllmqS2JbgAAAACAfj2S7J6Tz7VR1EcSyy3rbm0/HWW+NPIbAAAAAIBnPPqAylLC+0gyuWXdve2nI8QlvAEAAAAA+vJosrtkKaG8NiK7JRm9N2GthAkAAAAAQL+6S3bXqJkNAAAAAEDNo8nu1gR2utyWEdlX1O8GAAAAAKA/v442kJcEmRPHtemlafn00vJLSe7auluXybe3diwAAAAAAPRhHIZhkrwFAAAAACCqcRzj1OwGAAAAAICa05LdW8qM5PPmf0vTju5bra0j29iyn2cez1l62x8AAAAAgL1OSXavPeQxr3mdz0v/T6efVV5lbd+OttvSxpWlYvYmrZWvAQAAAADeorsyJmuJcwAAAAAAyP062kApOZ2ONE5HP68lspfmz23O89Pf8/XyZWvbqLVZ285WtXVL09e2Pe93bZ9Lx7XUVstxlpYDAAAAAOjR6SO756Tr1uToWqJ7brOU7E2nl5bN26kldvP9Xmqr9XjydUvT02lrx1hbJl92ra2149x7HgEAAAAAnnB4ZPeSLYnSpZHfLTW/U1uWzddLE7x7ktzptkrr7kken7E/a9svtSvhDQAAAABEcWmye6tawrtWomOpnT3bTtvP92XvyO49697Z5qz0gNB0OxLeAAAAAEDPLn1A5Z6E7Bmjl/ds/8yk7tmJ6DulZUyGQZIbAAAAAIhhHIZhOprQbHlAZK1EydLDEmvTcnlt6rUHT64lo2sPaVybt7bPtYdDlvaxZVreZut6pf1oaQMAAAAAoEfjOF6T7N67DAAAAAAAbDWO4zllTNZGS0t0AwAAAABwpdNqdi8lsyW6AQAAAAC40qUPqAQAAAAAgDtIdgMAAAAAEN44DIMaIwAAAAAAhPY/8Twa5ORHpf0AAAAASUVORK5CYII=')
