# Supplementary material for: Identification and functional analysis of non-coding regulatory small RNA FenSr3 in Bacillus amyloliquefaciens LPB-18
Source: PeerJ. 2023 May 15;11:e15236. doi: 10.7717/peerj.15236 (PMC10194069; doi:10.7717/peerj.15236)
Supplement: Supplemental Information 4 [file peerj-11-15236-s004.zip › KO/CK-vs-T1_map/map00533.js]

getPicJson('data:image/png;base64,iVBORw0KGgoAAAANSUhEUgAABGsAAAJCCAYAAAB3WkpZAAAACXBIWXMAAAsTAAALEwEAmpwYAAAgAElEQVR4nO3d2bKbuhYFUDiV//9l34dcEjZRS2OWYIyqVBKbRhbCNtOSmKdp+kwAAAAAhPBrmqbp85HXAAAAANxtnufpv7sLAQAAAMBfwhoAAACAQIQ1AAAAAIEIawAAAAACEdYAAAAABCKsAQAAAAhEWAMAAAAQiLAGAAAAIBBhDQAAAEAgwhoAAACAQIQ1AAAAAIEIawAAAAACEdYAAAAABCKsAQAAAAhEWAMAAAAQiLAGAAAAIBBhDQAAAEAgwhoAAACAQIQ1AAAAAIEIawAAAAACEdYAAAAABCKsAQAAAAhEWAMAAAAQiLAGAAAAIBBhDQAAAEAgwhoAAACAQIQ1AAAAAIEIawAAAAACEdYAAAAABCKsAQAAAAhEWAMAAAAQiLAGAAAAIBBhDQAAAEAgwhoAAACAQIQ1AAAAAIEIawAAAAACEdYAAAAABCKsAQAAAAhEWAMAAAAQiLAGAAAAIBBhDQAAAEAgwhoAAACAQIQ1AAAAAIH8ursANfM8310EADjV5/O5uwgAAASmZw0AAABAIOF71iz8CgnA6PQWBQCghZ41AAAAAIEIawAAAAACEdYAAAAABCKsAQAAAAhEWAMAAAAQiLAGAAAAIBBhDQAAAEAgv+4uwBXmef7z78/nM83zPH0+n+RztXVL65T2k1qmdZ+p7SzLlbafWie3/dT/W+tj+3jvvu86FstyuTrsef0p2zpJrVPa3tG2Uquv3u3mpNpQ7jWUtlHa91nHu0VrveWU6qtUpm2Za3VeWne9/tF2nFtn2Wfvsa+Vp7Z8bz31bBsAAKJ6XFhT+2Jfu7BLPZ96rOUCIndB1budktrFyXbZ9Trb/5e2Xypz62N3HouS3tdf206pbKVQ72hbaamvnte5Xme7fu51pPZXCqX2vKajx3trbztb77vnuNbKsl2v5/w+ox1v978tw5FjX9tG73tZT9s82k4AAOCbHjUMKncBcfZ2W/aTu1DZ+8tv6lftlu32XqC1LNPyuiIdi+2yudd518Xc2W2ltu2W11m6yD6qtI0927+it0RPQHdk+y09XnLvLd9sx9/qkdLyWve2Tb1qAAAYyaPCmpzeL+k9vVWO7Ofq7ezZ79WBReRj8Y3Xf7Zc74baOne8zj1DpFqdec60BDWR28lVx/fK96Ur6zPysQIAgJzHDYM625G5MFqsL6xqPULWy5d6Yhwp7xnbuMqRcn2zDq+6OGxpK9ty9A5D6dXaGyun9zXtXadFyzZrrzc1jCu1TEtbzG3/G+34qjreKtXnkXqqbRsAAKJ7fFjT0n0+5ZuhRWrOhTPsLf9Vr32EY3HG/lqHxB3ZdqmttJb/rHBvKxdYlIbwrZ/vGX505jnT2itpvd/S83cHnme14ytDm1p9Rt02AABc7fFhTeSeIlulC71vX3BcUW93H4ueOry7rDVnhQJ3hJK153vK07JOT0jYE3Qd2c6R8/nb7fgbAdQV9VTbNgAARPb4sKbHGcNfetevrZN7/sphPNtt3eHMY9Fbh4s7X3/KVRfLox3n3nV6t39lgLW3LR5Zd8/xvTKYufK1AgDAUzxqguEjF529v+Zv97NdP1eWb/WaOTOw2f6/5XVFOhZHfKvHyZ1tZSnDN61fx57XdHW41NN+S0OiooR9e45v61xD6+X3hjDfEuV4AABAzTxN0yfyL5V75ksoTfJZuwBJLXdkeEVtwtHl4iW1rdz2a/NlrLeb2k7t/6nXUAsN9rz+bxyLI3W4Xral/bUel9y+jrSV3HZ66rF2nI/U69a211PPflrroVXt3KuplSW1rdJrPPu9YL1saz2d2dZSZWutr956atn33fZ8pgEA8C7zPD8zrAGAiHymAQBQM8/zs4ZBAQAAAIxOWAMAAAAQiLAGAAAAIBBhDQAAAEAgv+4uQCu3XAUAAADeQM8aAAAAgEDC96xxe1MAAADgTfSsAQAAAAhEWAMAAAAQiLAGAAAAIBBhDQAAAEAgwhoAAACAQIQ1AAAAAIEIawAAAAACEdYAAAAABCKsAQAAAAjk190FAACOmef57iKw0+fzubsIAEBAwhoAGNA6oHHBPy7HEQBIEdYAwGDmeXZh/xDr4+i4AgALYQ0ADGLpheGC/pk+n49jDABM02SCYQAYiov4Z3N8AYBpEtYAwBAMkXmPdQ8bAOCdhDUAEJyg5n0ENgDwbsIaAAAAgECENQAAAACBCGsAIDBDoAAA3kdYAwAPMM/zP3OcLI/V5j7ZLrdevmX9M9X2d9c8LmfUgzloAIBWwhoAeIBU75vlsVLPnKXnzvJnGyh8u1dPbX/fLM+6Ls7Yb+82TDIMAO8lrAGAB+m5uE8NsTLkCgDgfr/uLgAAcJ6lN8aR0CW37ranSe3/63VS/6+Vs7Ruqjx7yrl9fLvtVBm3j23LVSpDrewAANOkZw0APM6R4TOleW62w6rWf6+HU623tR1etQ4rSuUsrbt9fr1MqhylcufKkxtCtl0uVc5SGXLPAwCsCWsAgD9a5rlZ5HrGbEOcUvBTK8ceqXBn+/ze4V+p5XKTO9fK0LNfAOBdDIMCgAdK9Vo5Y+hNzzCr1LCiq+WGTJ0xPKy2z1oZWp8HANCzBgAeKhUSrIffXHW3oTvvYHRnALK99fnRXjVXhUsAQHzzNE0fXwQAIK6Wi/bSZLs966bWb91ubaLdrdx8NLn99kxonNpmqtyliYBT/64t11L2bR3kCGsA4J3meRbWAEB0ES/aI5apxUjlHqmsAMB55nk2DAoA6DNqiDBquQGA9zHBMAAEd+XkuD1GnRB3xHJHON4AwH0MgwKAQbiAfwfHGQDezTAoABjMnXda4nqCGgBgmty6GwCGsdx2W2DzTIIaAGBhzhoAGEwusHGhP5bSLdMBgHcT1gDAgFIX9nrcjEU4AwDkCGsA4CGecPFvKBAAgDlrAAAAAEIR1gAAAAAEIqwBAAAACERYAwAAABCIsAYAAAAgEGENAAAAQCDCGgAAAIBAhDUAAAAAgQhrAAAAAAIR1gAAAAAEIqwBAML4fD53FwEA4HbCGgAAAIBAhDUAAAAAgQhrAIAw5nm+uwgAALcT1gAAAAAEIqwBAAAACERYAwAAABCIsAYAAAAgEGENAAAAQCDCGgAAAIBAhDUAAAAAgQhrAAAAAAIR1gAAAAAEIqwBAAAACERYAwCE8fl87i4CAMDthDUAAAAAgQhrAAAAAAIR1gAAYczzfHcRAABuJ6wBAAAACOTX3QX4pu2vdSYxLFNfz+A4AgAAjOU1Yc08z/9cpKYe4zf19QyOIwAAwHheE9akuGDto76ewXEEIknNUbN+zHsWAPBGrwlrPp/Pny9/vvjVqa9ncByBEeTen0w2DAC81TxN0+dtF3EuXvuor2dwHIGoDNkEAPhrnud33g3q8/n86HFAmfp6BscRAABgDK8Ja1yg9lFfz+A4AiMQJAMA/PTKOWvWj5Gmvp7BcQRGZAgUAPB2rwlrpslFai/19QyOIwAAwFheMwxqTVfrPurrGRxHILKlJ6BeNQAALw1rAAAAAKIS1gAAIehRAwDwm7AGAAhDYAMAIKwBAAAACEVYAwAAABCIsAYAAAAgEGENAAAAQCDCGgAAAIBAhDUAAAAAgQhrAAAAAAIR1gAAAAAE8uvuAgD3m+f5z78/n880z/Ofv9ePp5bdPrbeRs6y3rLu+v8AAABvJ6yBl9uGJbngJvdYbf3tMuvnS4EOAADAWwlrNvQw6HNnfa3XH63eoki1udoxqFm2lzsmqeAHAACAv4Q1K3oY9LmzvlLrc56eek0dawAAAPYzwfD/5XoYHNHbw2Akd9eXcOC75nn+8WdrCWxGDB0BAACiEdZU7Olh8GbfqK/1UKu31/e3fD6fH39KyzgmAAAAxxgG1al2Ibq+WNXz47r6Kg2n4jh1CgAAcB9hTafcBLepZVzwXldfb6/Xs6Tmm+ltt9o5AADAuQyDqjCko4/6Gs96SFlu0ufUZNjbx1Lr55ZveQ4AAN5uO3fkVd+bfR+PR8+a/9PDoI/6epaWSZ1zj9WOYel5xx8AAMqu/s4sqIlJz5oVPQz63FVfpf0CAAA83fYaKXeNtV1me43leiouPWs29DDoo74AAACusw5datdBudEPuRu0uK6KS1gDAAAAQR0JVIQx4zIMCgAAACAQYQ0AAAAMqjTv6UhzovKTYVAAAAAwkGUemtK/l//nljFEKjZhDQAAAATUetOV3L9blq/th3sYBgUAAAAQiLAGAAAAIJBXhjW6ePVRX8/gOAIAAFsmIY7plWENAAAAQFTCGgAAAIBAXnU3qNQtzMhTX8/gOAIAAIzlNWHN9j7y7itfpr6ewXEEAAAYz2uHQblg7aO+nsFxBAAAiO81PWumyXCQXurrGRxHAACAsbwqrDEcpI/6egbHEQAAYCyvHQYFAAAAEJGwBgAAACCQ1wyD+nw+5u7ooL6ewXEEAAAYz2vCmmlyodpLfT2D4wgAADCWIcIaPQNYvKktvOm10kfb+EtdkKNtAAAjGyKsmSZftPhtaQfrL+FPpt2T8rbzoMZ5QorzBAAY2TBhDQBEUeq1Mc+zAAkAGFrux47cnJjbx0o/luTW4adh7wY1z/OfP63L79nWiL/I7XmttdfZWjc99fW0ev+WWr0dPS+eelx6XqvzYXxXnidLGLP8WT8/2rHyeXGvlrboff0v7+Pfsed1XPX6Rqo3eJolPFl/50k9V3tsu51F6fsUvw3Zs2b7q+WRXzFL2xqxwdS+8B2pt9ryy/Mt231avX9Lrd6OnhdPPS65L5zOh2e6+jyp7XeUY+bz4l4tdex9/S/v49+xt11eVRYglp732NyyetC0G65nTepDI/XLZs+vUK37ia5U5pZ6Wy+bqr8jFyGtx2TEev+mI8f3yHkx8nFp+aI5Tc6HJ/nWebIsl/olKTqfF/frvfhf1nnj+7r38e85o6ypulk/tq2z9WPrv0eqN3iDswPU9Xuwcz5tyJ41KUd/NV0ayohfuo+44le8rdIvMG+t96O29Zaz97x463FxPjzL1edJbr2ncn5co7WdLryvl2mn11v3Nlr/PU3l+k49vn5+1PAbnu7KXm6tvRffaviwZt14Pp/94916v3Rf2WhrUuXrbeTbemvdV+6E2n7AlsqzPkYRL3aiHdvScrl6O3pe7D0u0epuz/nsfKiLdpxry151nvSKUm9v/7yIchy2j7WGLcs6V7+vR6mnp7+PR6nnlD3n2tXvoynRPzNhdOv3tbOlglv+Gj6s2Tae0q8dV+w3ku0vO62/CF+x/5FFPLa9nBd/tZwXzoc+EY/zHt8+TyLV25s/LyIdhx7a699/P+l9PFI9r+29cPrW9401F3rwHWefYz2h+FsNF9akDmTLr6ZPV6uPnnpbK22rth3H5XylL6nOi3/l6uOp50Pu1+F1Wa9cP4pvnCcj1svC50UMLSGZ9/X3vY9H0FKPLRdW36wXF3rAEw0X1kzTvx+quYuL1q6YI3/p7lGrt9ZlUsv17nee59PqvXc7pV99oh//0vE567wYqT6OeNr5kNp/z4XM0fUj+cZ50tITZWRPOz8iOqOO3/6+rp2eb91za9H7Wnq+h6+XORq4CGzgXLmenIvUOV4KtLfbaX1/frN5mqZP9Iq58o3Xm/o9jtb7sn7vxeT6C0Fq+Ujt4Y6yRHr9b7K33rfnQa09134tbjl/orUP58nznfV58VZvf/3fop7jcCygn/Mmnnmex7t1N+zlTYinOtqunRd91BdAXD29pAAie31Y40v3PdR7TI7LPUaod2End9HujlF/36GeYxHYAE8wzJw12+ErvNPeD95RLzS1e1KOfgE9Os9TNM4TUlyowbuZwwYY3RBhjTdZFq1tIXUx2nKnh0iil4/7fHPYU/RzJXLZuJe2AQhsgJENEdZAr+2HctRJhOFKR2fZP+OuIABwJ4ENMKoh7gYFJW+6dTcAAP0ENpDn/Ihnnmc9axhf7xtLqdcNAADPo4cNMJrX3w0KAAB4PneJgjQhZkzCGgAA4BUENsAoDIPKSL2JlxLH2jwouW6XpcdT+y19uPRs/61ajmtpDpvScU3dPji1fE7qrlWpMtzB+fAOo50fdx3L0c+H2nnQUscRjkON9vxvuVr2pb3yBoZEASMQ1mSk3sRbvoikltuT3pc+RNZf8nIX+Hv3+3S149r7XGrbtf2Vjt8ZbecKzod3GPH8uOOL9sjnQ21/La8rynGo0Z7z5dJe47VXvk9gA8Ls6AyDOlnqTb/0S0/t17et3LacXOeoHavWZXu3vzz+tOPofHgW58cxEc6HWh221PHox2GhPZdpr7xBb7uFJ1neu5c/zoV4hDUHtSby3/6y4JeC41rqMPdL4RlvdiMeQ+fDe9x9fowg6vlwpqecW9qz9sp7Pek8hiO8P8ZjGFRF6c279UO/1r3s7G6YvozUtXSt7tlG6tfHJx4H58M7OD/ajHg+nGmUixvt+TftdYz2yj0it124kmFQsQlrKnJjn3ve0EvLn/3lwQdNm9qY9tQ4+tQ23lbfzod3GOH8iHBsRzsfetVeR0s7iEB7/k17HaO9cp83fq+DdXvX/uMR1hyQmoivZ93aF8gzy+XE+763dat1PtDjyPkxwjGMej4cKQN5o7dn7RV+E9gAkZizZqf1ZEzLG/ry7ysv0GvbzpWLY/Ye1711P9oXBefDu33z/FifG1HD0KjnQ892otfxld7WnrVX+Cl3Ls/z/OcPwDfM0zR9XLz8K/dGXHoD33Yjy62XGhu4fay2/9bxhaNd9F+tp17Xj+fWrx3X5fHSdnLdySMdN+fDO0Q/P1Llu+N4jnw+lLaf2/b68dQyUc8p7Tm/n9K+tFf4V+q80JZ4gtbv0HzfPM/CGgB4u5YLDxcnRKG98m3aE/Bt8zybswYA3syFLyPRXrmLHgjAt+lZAwAAkGEYFPBt8zybYBgAAKBXbk4mkxCn6yA3SXOtvnLbankMRiasAQAA2KE3eGjZXu6uU6OEEbmyr+881/taWgKdnu0+oZ6nqRwYCsbqor8Oc9YAAABkbEOAniFQtbumbR/PDbeKflG5SIUmqWFjyzKtd9DLLd9aptJ2RqznaSoHNUeG7dWWXx/jkYcDjvA6hDUAAAAFuYu59cXeNqgoXTT3XEyXeo3cGS4cvcBNBTVnzw2U2mZt2RHqOVfWaMHY9rFv29t+ekLWKwlrAAAATrZnuM80/b0oTAU7qX1E0XqB39pLqSd0WNdVqRzbMG29n1HqeY+7grFl2NtIzgpZzyCsAQAAOFlPr4613LCoEdSGP03TNT0u9mxr1HruKe/dwVhUpdexDvTuDpuENQAAADu1DBsZaS6UvUq9Efb05CgN6altp/T4E7TUwTTFCcYiKr2OKEGesAYAAKDg6ATDe4dEPUXLJM2tEzn31GVqm6Mfh1LoFS0Yi9i7plbent5DVxPWAAAAZLTMxZH6d+rit/T4su3U46MpDX8qPd66Xm2emdo2n1LPKZGCsRFFeh3z7/2PWZEAAADfdNUv7VF7IjyNemYE8zzrWQMAAFCzvXsQwJX0rAEAAGikZwZwtXmep//uLgQAAAAAfwlrAAAAMka/exAwJnPWAAAAZES6OwzwHsIaAACAAgEN8G2GQQEAAK9nuBMQibAGAAB4NXd4AqIR1gAAAK8lqAEiEtYAAACvJKgBohLWAAAAryOoASIT1gAAAK8iqAGiE9YAAACvIagBRiCsAQAAXkFQA4xCWAMAADyeoAYYibAGAAB4NEENMBphDQAA8FiCGmBEwhoAAOCRBDXAqIQ1AADA4whqgJEJawAAgEcR1ACjE9YAAACPIagBnkBYAwAAPIKgBngKYQ0AADA8QQ3wJMIaAABgaIIa4GmENQAAwLAENcATCWsAAIAhCWqApxLWAAAAwxHUAE8mrAEAAKrmee56/Or9CmqAJxPWAABZqYukvRdmrds668Jvnuc/f0bQUt7e17RerrTuKHW0lnsdqddYe31XtM3R67u1Lu8KagCe7tfdBQAAYjtzqEFtW8vzR/e5XT/6cImW8h55TaV1R7wYzgUgR475mW1z9Po+2tYWudec2tayzLqO138DvI2wBgAoKl2g5i7Mchd6R4KY1L7Wj6+3HTmYSem9+F/WyYUAvSFOrTfPXXJtblvmlvpZL5va/hVts6XsqW18W6ruSsvmwpTauZ96fPv/3DoAbyOsAQB2+Wbvldy+chd5Pdu9S613Qc82Wo/Fdvst+xn5gvnM3kk5qW1u/91S3yPX80IvGIDzCGsAgKqWXgpnbKu1B85Zw1uiXSC3Bk/bnhytF8lHgq0IWsvd2tOlpzdOT9vchjSj1vc0HR9uB8A+whoAYLezL0DPvrgb+SK5ZDv06U0XybXhT9OUnyvlrP2+Ral+ewJFAPoJawCAJi1zm7T2vGmZc2TP473LRFEra+riuGUeoafpmQtpbxs5o20+wdH5e3qGRG17I4107gJcRVgDADRLXVStn6stk9tWz35r+9pOeLpdJ6Lc6+tZplbno9TFXmfUYW653v3O8zx0fefOn/XrSP07N1Fx7vHcYy3LAzzdPE3TxxsgAMBz6anwXeobgCPmeZ7+u7sQAAAAAPwlrAEAeDi9PL5LfQNwlLAGAAAAIBBhDQAAAEAgwhoAAACAQNy6GwDg4VK3oS7Nq7K9m1Hq1tSp9UuPp/Zbuj32drlaeVPr9S4D3G/7vrC852wfG13L++JZr7O1/nKfFbn1c58NvZ85pAlrAIBXaLkA2D6/XW/7ZfOqEKP1+VapsrWUKbVcqc569r9+bruf9T5q+2t5Xa2vHbjf+r15OU9L7yFH3fV+kPoMWr/u3ve+1n2Vgprte3Cp/rfLpD4Pt8973+1jGBQA8HjLl8Tlz9r6se3z2/W2IULuuVbr/dbKvGf7R6W+XNe+6PeUM7et9eO1L/ctX/5dIMDY3nih/83Xe0Yw1FLeOz7HRqZnDQDwOqWQpOX5XIiR+iK6DjF6vnzfcWHSGriMfNH0xos+GFlPz8SWYTy5Hnwty22fq5Wp1tskt25reUrLterpcVN7vrTcUk7vwe30rAEAHu+Mniln/bJ41b5bt7P82buP0jam6Zy6vkrUcgFpuXM2NwQn1Suvddk92yyVafvvmr3lKQ1HOqpnXjHvr+fTswYAeIWWMfs5LV9Ca79s7p1z4cwvwLm5XPbMfdAy38231V6HuRNgLLXeGD29AFuX/Uaw36K3PFe8/9bqf1tG763n0rMGAHiNvfO/tKxXm39m7xfpb81Zs+0x07O/7fw6d/SucZEAz1QbjpSai2yrp+fg3veRnmCoVW+Q3lIXvXL1f2ToFW2ENQAAF4kQYrTYlnH92JXlveKCJmL9AsfUzu/Sef+tnilnB8Z7y3NVD5vUtr3fXmuepukjCQMAnmz7JTr1pbrli/Y2FKht46xlWstXKndK64SS2/Vzz6W+0JcCn9zyubKn5m6oTSiaWsZ3X4grdb7WHsuFCbVeOa3vVbX9bvdReh9r1fL+VitTbv+lz5ee+u85DnuHIb/VPM/CGgDg+Vq+qKae61mvtO6eEEPAUNYbrgGQd/X7pffjPsIaAACGI6gBON9V75vej/sJawAAAAACmefZBMMAAAAAkQhrAAAAAAIR1gAAAAAEIqwBAAAACERYAwAAABCIsAYAAAAgEGENAAAAQCDCGgAAAIBAhDUAAAAAgQhrAAAAAAIR1gAAAAAEIqwBAAAACERYAwAAABCIsAYAAAAgEGENAAAAQCDCGgAAAIBAhDUAAAAAgQhrAAAAAAIR1gAAAAAEIqwBAAAACERYAwAAABCIsAYAAAAgEGENAAAAQCDCGgAAAIBAhDUAAAAAgQhrAAAAAAIR1gAAAAAEIqwBAAAACERYAwAAABCIsAYAAAAgEGENAAAAQCDCGgAAAIBAhDUAAAAAgQhrAAAAAAIR1gAAAAAEIqwBAAAACERYAwAAABCIsAYAAAAgEGENAAAAQCDCGgAAAIBAhDUAAAAAgQhrAAAAAAIR1gAAAAAEIqwBAAAACERYAwAAABCIsAYAAAAgEGENAAAAQCDCGgAAAIBAhDUAAAAAgQhrAAAAAAIR1gAAAAAEIqwBAAAACERYAwAAABCIsAYAAAAgEGENAAAAQCDCGgAAAIBAft1dAABgn3me7y4CO30+n7uLAAAEJqwBgIGsAxoX/ONyHAGAEmENAAxinmcX9g+xPo6OKwCwJawBgOCWXhgu6J/p8/k4xgDADyYYBoABuIh/NscXAFgT1gBAYIbIvMe6hw0A8G7CGgAISlDzPgIbAGCahDUAAAAAoQhrAAAAAAIR1gBAQK1DoOZ5/vGnddvr5dfr9WznDLX93TUk6Ix6MJwJANhLWAMAg1oCnfWfWkCwXWe7/LfnyKnt75vlWdfFGfs13xAAsJewBgAGlOt5UwpsUusIFOIxyTAA8OvuAgAA98oFNtueJrX/r9dJ/b82tKu0bqo8e8q5fXy77VQZt49ty1UqQ63sAAApetYAwIuV5rtZQoXU3+vhVOttbYdXrcOKll4/qXW3z6+XSZWjVO5cebbLbveb2l9LGXLPAwCUCGsA4MVyIUVKaejV8nct+KmVY49UuLN9fu/wr9RyqdfYUoae/QIA72YYFAA81BlDb1qGL633lxr2c6XckKmecu/dZ60Mrc8DAGzpWQMAA8oNKVoHFOthQ6V1jrpzMtw7A5Dtrc/1qgEAzjJP0/Tx5QEAYunpzbJ2dJ3SJL6p+VxK62/l5qPJ7bdnQuPUNlPlLk0EnPp3bbmWsm/roOaqHkEAwBjmeRbWAEBUkS7aI5Wlx4jlHrHMAMB55nk2DAoAKBs1PBi13AAAJhgGAJJGnWtl1HIDACwMgwKAwPQOeRfHGwAwDAoAgrvqDk7EI6gBABbCGgAYgMDm2QQ1AMCasAYAgvt8PnrYPJigBgDYMsEwAAwiF9g85UL/LaHF9hi+4TUDAH2ENQAwkNSF/ZN63GQsl/kAABRESURBVDzpteQIZwCAGmENAAzuKRf/b+lZAwBQY84aAAAAgECENQAAAACBCGsAAAAAAhHWAAAAAAQirAEAAAAIRFgDAAAAEIiwBgAAACAQYQ0AAABAIMIaACCEz+dzdxEAAEIQ1gAAAAAEIqwBAAAACERYAwCEMM/z3UUAAAjh190F4Pm2X77NSVCmvsB5AADAuwlruNQ8z/9cZKUe4zf1Bc4DAAAwDIqvc8HVR32B8wAAgHcR1nCpz+czzfNsHoJG6gucBwAAYBgUl1t+EV8uvPxCXqa+wHkAAMC76VnD13w+nz+/mFOnvsB5AADAOwlruJQLrD7qC5wHAABgGBSXSv0ibjhDnvoC5wEAAAhruJyLrD7qC5wHAAC8m2FQfI2hDX3UFzgPAAB4J2ENABCCHlUAAL8JawAAAAACEdYAAAAABCKsAQBCMEcRAMBvwhoAAACAQIQ1AAAAAIH8ursAANBjPVTm8/lM8zz/+Xv9eGrZ7WPrbeSUtsUxqXpXzwAAwhoYiotU3m5p8+v/L9bnRO6x2vrbZZbnU+s5F86Rq0fz1wAAb2YYFAxiuThc/qQuMrcXqeu/t+uvrR/bPl/aL3xTKiA5Gpikzp2e5zkm954iDAMA3k5YAwNwkQp5PW1U4AgAwAgMg4KB7blIFb7wdLUwZh3YOB/u570JAOBfwhp4EBep8G/bTp0XuTlsWggWrqV+AQCENfAoLlJ5o2+2S+cAAADfIKzhVnfd3WhZd/SLLhepvElquExvuzzSjkt3leIYvf4AAH4ywTC3uevuRsu6I0mFUHsuUvdK3coY7rCcC8uf1G24120091hq/dzy28edAwAAXE3PGm6Ru7vRkYug1rsbnbGvO+QCrWn6eSG5DVVyQUvpIrV2AQx3ajnHc4/VAs6ebXOuEd+XAQCuIqwhFHc3KnORCjyZ9xsAgN+ENYTm7kbA1p1zXa3L4D0HAICrCGsI7eq7G43GRSpvlxumN03p3nbbx2rrb5dJnR+G6gAAcDUTDBOKi6C8OydkXpcB7pKb6+qInrmuAADgW4Q13OLuuxuNxkUq5O2Z62ovPcsAAPgGw6C4zV13N6o9N5JvTsicGnIFEV0119Xo7xcAAIxDWMOt7ri7Ucu6o3KRCtfMdeUcAADgm4Q18CAuUnmjb7XRo0M3AQCglTlrYGDfGpI0z/OfP9/cL6zdOdfVenLu2nxPAABwlJ41MIDUfDN7LlL3XFymeuu4SOUud851BQAA3yKsgUG4SIXf7prras9yAACwh7AGBuIiFQAA4PnMWQMAAAAQiLAGAAAAIJB5mqaPYQ0AAAAA95vnWc8aAAAAgEiENQAAAACBuBsUlyvdLpp/qS9wHgAA8G7CGi41z/OPC63t//lJfYHzAAAADIPiq1xw9VFf4DwAAOB99KzhcoYz9FFf4DwAAODdhDVcznCGPuoLnAcAALybYVAAAAAAgQhrAAAAAAKZp2n66F7Olcw90Ud9gfMAAID3mudZWAMAAAAQxTzPJhgmzy/bLJ7cFp782tjnyW3iya+NfbQJAIhJWEORL25M0992sP5S/yTaOWvaO2/y9PYOAKMywTAAcKl5nv/8ST0HAMBPwhq6lL5w55bfs60Rv7zvea2119laNz319bR6P1tLGz/jPHjacYje/p9W32ep1csZ7/fzPE+fz+fPn/Vyo9V9Tz15fz/f1e31afWnvQKMzTAomi1fuHP/P2tbI35A1y5Uj9Rbbfnl+ZbtPq3ez9ZyrM44D552HKK3/6fV91lq9XLW+31t/6Mcg9wF5d3tu6Uso9RxydXt9Wn1p70CjE/PGpqkPnhTv5D2/KrVup/oei4Sp+nfelsvm6q/IxczrcdkxHq/Qu+Xy2Wds86DEY/DCO2/9Pxo9X2mI8dtTztfll+2PVLdtwS30+T9/Urfbq+l7UenvQI8g541HHL0V63lQ3vEL+9HXNFbYyu1ze2/31bvrbb1U7P3PHjrcfh2+99eILytvmta2/vR9/vc+k/j/f1aV7fXp9fflvYKEJewhl22Fz57f23p/fJ+Z9fYVPn2dCEubS/3XK5b8fZX6lJ51sfo7oumaMcxt0zrl/plnd7zYM9xiFR3o7X/veU+ItLxqi2Xq5ez3u97RKq3PZ9PT3l/j3Qcto9f1V7f8r78xPYK8DTCGnZZf7guf+d+Nbliv5FsfyFq+dJzZv3c+SVxr4jHcY87zoNodaf9l0U7Xnto523t/IntO9pxaKG9vre9AjyNsIYmqV9JWn7VerpaffTU21rL2PJS/b/9uOzVEjY4D/4arf2f3ZU/t8wi2gXcVuki7ux2PlK9bOXqIVr7frpvtteRva296pEDPJmwhmbbD+dUF9jUcjkjf3nvUau31mVSy/Xud57Tc3fs1TNM6Kx9XumMY9V6Hmj/fcukluvZ7zS1z3WR0vqe1nshdKdSvZ/9ft8zzGIkUdr3Fe/v0XyjvT65/qbpme01FUIBPMU8TdPHGxwpV374+WC9x9F6X6/fe+Eb9ZjfUa6odfFUe+t7WW/799n7+Sbt/bnOfH9/o7e//m87u74dP+Bp5nl2626gny9FvElPW19+LX7DcItW3iuAq/X09AEYhbCGW/jyfo+z6r13O8Kdn9TFd32zvj+fz58/Lhz4Ju8rx6i/77qivr3vAk9jzhqKjszxwHM8/cuPds7a0yfN1d5Ze/r7O+9iDhvgSYQ1ZPmgY9EzL812nehfmiKXjXu0tokR286IZeZa2gRPI7ABnkJYA5zGFyPerPUuKgBcS2ADPIGwBgAatHzpd2EAEIPABhidCYaB3Vy8AgBRmXQYGJmwBgAAeCSBDTAqYQ0AAPBYAhtgROasIZTUB2lpGM12LPJ2cs/cWOXS46n9lj7ge7b/Fi3HsTQRa+k4pm47nFo+Z7udXBnu5DwYy2jt/e5jMnr7rrXrlrqOdDwW2nGa9hqzve5hDhtgNMIaQkl9kLZ8gUktt+cXlNIHeepW1Kl9+OWmfhx7n0ttu7a/0vE6o61cyXkwlhHb+50XKyO379r+Wl5XtOOx0I7TtNeY7XUvgQ0wEsOgeITUB2/pF6Lar3hbuW35sN+ndmxal+3d/vL4U4+b8yAm7f0cEdp3rS5b6nrU46Ed99Fe4+qta4C7CGsYUuuvIt/+kuHXmn4tdZb7RfGML1sjHzPnwXjubu8jidq+zzTquaId/0t7HcuT2yLwHIZBEVLpA7T1y0JtjPXZXWGf9CXmLC1dsHu2kfqV8sn17jwYi/beZ8T2faaoF4racZr2GrO9HhG5vgGmSVhDULkx0z0fqqXlz/7S4cM+rTb2PTffwXYbb61f58FYRmjvkY7RaO27V+11tLSHO2jHadprzPZ61Ju/YwDxCWsYTmoCv551a19EzyyXD//rvbUrs/PgnY6095GORdT2faQM/PW0dqy9jk1gA0RlzhqG8vl8fvxZP3blBXtt27ly0Wfvcdxb16N+OXMePMM32/u6rUcPN6O2757tjFLXZ3h7O9Zen+GtP/wAsc3TNH18mSaK3Adlro1uL7a36+eeS30xKX1Q55bPGTUEOEtPPa4fz61fO47L46Xt5LqdRzxOzoOxRG/vqfLdeVxGbt+l7ee2vX48tUyUc0Q7TtNeY7bXq7zlcwuIb55nYQ0AwBEtF3guAolCe+3T+gMFwJnmeTZnDQDAXi58GYn22ifVU0rdAN+iZw0AAMCGcAa4i541AAAAGYZBAXcR1gAAACQYBvUdZ01mXZqU2/FjNG7dDQAA0Gme5z9/Wpdf/516rvbYEVFvT76EKOs/R8q6bGP7bxiNsAYAAKDDNmDoDRdqyy/bPytgiRrU5Gx7NG1DsVTw1dpzpmVbEIFhUAAAABvbsGQJAlKhwHaYTW2umyPDckrbXp5bb78U/NwZUKx7v6zLvVa6I9ee+sutb4gUEQlrAAAAEnou4HMX/mcGAa3hxfrfpX1HCSi2Idf2NZbW2bOfM7YFVxPWAAAA7LTt6dI6fCnXu2YbtJTCnqeFDL1hEzyZsAYAAGCnba+QVO+XXm+aP6Wn51FuWcOYeCJhDQAAQKNUb5dSiNCyrZbtPDWkSPVESs1ns34c3kBYAwAAkJALCmohwnai35Keuz6V9rudqHekIKd3Xp3UBM+9yxhmRXTzNE0fDRQAAOCvKycKBiiZ53n67+5CAAAARCOYAe5kGBQAAEBG6nbSAFfTswYAACCj53bcAGcR1gAAAAAEIqwBAADY0JMGuJM5awAAADZqt+cGuJKwBgAAIEFAA9zFMCgAAODVDHkCohHWAAAArzXPsx40QDjCGgAA4JUENUBUwhoAAOB1BDVAZMIaAADgVQQ1QHTCGgAA4DUENcAIhDUAAMArCGqAUQhrAACAxxPUACMR1gAAAI8mqAFGI6wBAAAeS1ADjEhYAwAAPJKgBhiVsAYAAHgcQQ0wMmENAADwKIIaYHTCGgAA4DEENcATCGsAAIBHENQATyGsAQAAhieoAZ5EWAMAAAxNUAM8jbAGAAAYlqAGeCJhDQAAQ5nnuemxM7e1d/up7Sx/RlIqd+9r6t1GabuCGuCpft1dAAAA6HXmRXptW8vzR/e5XX+UoKFU7jNeU237resBPImeNQAADGcJT1JSvTS2y67/X9pWTa5HyPqx5e9Rg4VcuVNhybYuj/QkKoUxghrg6fSsAQDgMb7ZeyW3r1LPk55t36UUkJSe367feyy22y8tK6gBnk5YAwDAkHJDk/YEHaVtrcODUuDQEyDUgouIYUQtgNr2VurtsXQ04AJ4EmENAACPcvaF/tm9XJ4aRmznmUn1rAGgjTlrAAAYVq33Rs/dhVLzrSw9RNZ/SnPl1IwY1LTW17JsrdcNAHV61gAAMLR1aLANELZDmFLL5LbVs9/avtaPpdaJLPc6a89N09RU5+vlUtsAeKN5mqaPN0QAAOAOI/Y2ArjSPM+GQQEAAABEIqwBAABuo1cNwL+ENQAAAACBCGsAAAAAAhHWAAAAAAQirAEAAAAI5NfdBQAAgKeb5/nH/z+fzz+PbZ/frrediHf7XO4W2KXHc9uurduzDQD6CWsAAOBC28AjFXCsl1meT62XWn67zValgKdlm6XyAXCMYVAAAPBFS6CRCzZqz6dCkdqye8OcI88DsJ+wBgAALrQ3LFlr6bUiPAF4DmENAABcbAls9oQ2Less284te0ZgBMD3CGsAAOALPp/PrtCkZb3S0Km9IVEP89UAnMsEwwAA8ECpAOWKUEVQA3A+PWsAAOBCZ/dquXpIU8+2U3exAuC4eZqmjyQcAACusQ0xUr1dUs/1rFdaNxWmlAKf3PLrx3Lru67gqFS7rp0LI2o57896nbUgtXQ3udSyueOReo9pDZefcEzPNM+zsAYAAGhn2BNXW4eC68euaHd3tuft69yGoaVy9Za7tK/a9luOR237Lf/3vvLXPM+GQQEAAG1cUHGHN7a7O19vrSdMy/HYU35DKX8ywTAAANDkbRfM3C8XDNSG+q2fqy2bGq5T22aurKX9lnqz7ClPabm9enrc1J7vKcvyOt4YzOXoWQMAAEA4uZ4WLUN6WoffLP/es81Smbb/rtlbntxyVyhtezskSi+Z44Q1AAAAhFMLIFomzl3+tC57NGQ4q2dIb3m+EY7UjsdS5m+W6cmENQAAAIRUG460DQhSWgOUI0HLFSFFT3la6+Ko3PG44i5WbyesAQAAIKwjPWy+1TPl7LlW9pbnzh42etKcy627AQAACGF7wZ8aCtQ6GXDvxMMtQ6VyPUhKPUv2hBi58tTKXZu8OLev7fKlOs091jNJc26bsonf5nkW1gAAAAB/ffuuTO4C9dM8z4ZBAQAAAH+dMdlyK0FNmrAGAAAA+OFbAYqgJk1YAwAAABCIsAYAAAAgEGENAAAAQCDCGgAAAIBAhDUAAAAAgQhrAAAAAAIR1gAAAAAEIqwBAAAACERYAwAAABCIsAYAAAAgEGENAAAAQCDCGgAAAIBAfp2xkXme//z78/lUH889t2c7222mnq89vrf863LnyrVso1RuAAAAgMXhsGYbVKwDkNTjqXX2bme7fq58Z5e/dfulEAcAAAAg5bZhUNuQIxdqtIYdvesvQcqeMGUdwtS2DwAAANDjlrBmCUlKvWF6hjNFs+6dU+vZAwAAALB26wTDqcBm73CmaNY9d0YrOwAAAHCfUyYYPlNuXpuWyXyP2g5vOhKyjNADCAAAAIjHrbv/LxUCree0Eb4AAAAA33BrWHPXHDS1O1W1LgsAAABwtsPDoLbDhXLDiFJhyDYE2W639PjWslwqXEk9nno+9XgtmEltP/faAQAAAGrmaZo+wgQAAACA+83zbM4aAAAAgEhOC2tKd06qPbf8KT12tGxX3BK8p5xnvp6zRCsPAAAAcFJYU5t0t3Qb7NzdltZ3YjqqVraj223ZxpVDzfaGLoa/AQAAQDzhhkG52xIAAADwZofvBpUKV0p3hyoFMaXnt3dnWv8/dweo3N2fUtvIlbv1rlAtZS49Xtv3Uu5cmXO3H89tq+V1uqMVAAAAfN/pPWuW0KD34r4W1CzbTIUV68dTy263kwsmtuUubav19WzXTT2+fqz2GnPLbJetbav2OvceRwAAAOCYwz1rSnou9Es9b1rmvFnrWXa73jqg2BPSrPeVWndP+HFGeWr7T21XYAMAAADfd2lY0ysX2OSG+JS2s2ff6+1vy7K3Z82edb+5zUVqguf1fgQ2AAAA8B2XTjC8J1A4o/fInv2fGUqMfEvs9TCoaRLSAAAAwLfN0zR9jl6Qt0zwmxviVJrsNvfY1nZultrEwbUwJTfJbu25Wplzk/umytjy2HabreulytGyDQAAAOBa8zxfE9bsXQYAAADgzeZ5PmcYVK23iqAGAAAAoM1pc9aUwhhBDQAAAECbSycYBgAAAKCPsAYAAAAgkHmaJmOUAAAAAIL4HwFFNKM1xb/yAAAAAElFTkSuQmCC')
