# Supplementary material for: Identification and functional analysis of non-coding regulatory small RNA FenSr3 in Bacillus amyloliquefaciens LPB-18
Source: PeerJ. 2023 May 15;11:e15236. doi: 10.7717/peerj.15236 (PMC10194069; doi:10.7717/peerj.15236)
Supplement: Supplemental Information 4 [file peerj-11-15236-s004.zip › KO/CK-vs-T1_map/map00534.js]

getPicJson('data:image/png;base64,iVBORw0KGgoAAAANSUhEUgAABksAAARWCAYAAACb/IX/AAAACXBIWXMAAAsTAAALEwEAmpwYAAAgAElEQVR4nOzdYbKdqLoAUO3K8Hq2r+fn+5HyXEMAQVFR1qpK5Wy3IiJulU9wnqZpmQAAAAAAAAb1a5qmaVnESwAAAAAAgPHM8zz983QmAAAAAAAAniRYAgAAAAAADE2wBAAAAAAAGJpgCQAAAAAAMDTBEgAAAAAAYGiCJQAAAAAAwNAESwAAAAAAgKEJlgAAAAAAAEMTLAEAAAAAAIYmWAIAAAAAAAxNsAQAAAAAABiaYAkAAAAAADA0wRIAAAAAAGBogiUAAAAAAMDQBEsAAAAAAIChCZYAAAAAAABDEywBAAAAAACGJlgCAAAAAAAMTbAEAAAAAAAYmmAJAAAAAAAwNMESAAAAAABgaIIlAAAAAADA0ARLAAAAAACAoQmWAAAAAAAAQxMsAQAAAAAAhiZYAgAAAAAADE2wBAAAAAAAGJpgCQAAAAAAMDTBEgAAAAAAYGiCJQAAAAAAwNAESwAAAAAAgKEJlgAAAAAAAEMTLAEAAAAAAIYmWAIAAAAAAAxNsAQAAAAAABiaYAkAAAAAADA0wRIAAAAAAGBogiUAAAAAAMDQBEsAAAAAAIChCZYAAAAAAABDEywBAAAAAACGJlgCAAAAAAAMTbAEAAAAAAAY2q+nM7BnnuenswAAdGJZlqezAAAAAHyQniUAAAAAAMDQuu9ZsvIkKQCMS09TAAAA4Ep6lgAAAAAAAEMTLAEAAAAAAIYmWAIAAAAAAAxNsAQAAAAAABiaYAkAAAAAADA0wRIAAAAAAGBogiUAAAAAAMDQfj2dgZbmef75e1mWaZ7naVmW6Hd7y+aWya0nNk/pOmPprPPl0o8tk0o/9rm0PMLptet+al+s86XKsGb7Y8IyiS2TS+9sXdkrr9p0U2J1KLUNuTRSeU7lp1UdKNFi+1LzHjm295YvSeds/U4ts66ztsz28rM3f7itNXW2JC+5dYXr672OtPjNBwAAABjFZ4Ilew1oe42ose9j00oa6lKNW7Xp5Ow1AobzbpcJP+fSz+W5dNqT+yKndvv30snlLRdUO1tXSsqrZju3y4TLp7Yjtr6Shtuz23m2DoRabF/Nvq7JQ20QqFX9jq27JEBVUmZ7aRwJwpXW2aN15U115OxvPgAAAMBIPjEMV6rhqnW6JetJNTYdfcI59vR2Sbq1DaEl85RsV0/7Ipw3tZ1nG9iPal1X9tIu2c5cY/ZZtWkcWeeTDb21696rl63SuaJ+31XOqd/Xkl4Qe3nc+/6KwMFTdSSWLgAAAAB/+kSwJOVI4+yRRqRWDWpPNfRe0RgXW0ft/Hftizu2v7XUU+17yzyxnWfW+YaASe9156r9fmU5X1mmbzsGrvDG3zwAAACAq31mGK7Wrh6OZNtYtdcjYjt/rifCmfz2PATLmXzdWYZXNT6W1JUwH7XDHdUq7Y1Uo3Y7jy5T4ortC5fdq5exYciOpLP3XYmryjmUK9PSbT2S9hFvqSMpPf/mAwAAADzhs8GSkmFaYu5sQIqNrd/C0fxfte1v2Bct1nf0/QM1aefqSmn+WwXXQqmG25oG4yPHxBXHUYvtO9OQHabfapta1O8rgyZH6swVaZceR7Hlatb5dB0RMAEAAAD4n88GS97UCJRr8Lp7qJQryu3pfVHbWN9zvWnVgP5EUPDIMjV5LFnmaOCuZL2l02N52Uu/dJvOplWaxrreq+pPi22tTftKT9eRq5YFAAAA+JLPBktqtBh+qXb5vWVS3185jFSY1hNa7ovaMlw9uf0xVzVkfmE7a5fpoUH4aL1slc6R/X5lY3pJ2q3K7C3u3t7efgsAAAAAnvCJF7yfaeipfXI9XE+4fCovd/UaaRkwCT+XbFdP++KMu3pcPFlX1jzcaW87jmxnT428d7y3plV6tXLrP3o8Ph3sKD3+rl5nC2fryBeDTgAAAAA15mmalp4bSWrGx8+N/77X0Beb78xQPntj0a8NcrG0UumntiGcJ5XO3ufYNuw12h/Z/jv2xZky3M57pN7V5Ce2fE1dSaVTU457+/lMuYZydXxvO48sU6vF9pXu6yP1Mjbf1fV7O2+LOhjL29kyK603sXXHtmGv11/tesJ13lFHWv3m96TmegAAAACgxjzP3wqWAADf5HoAAAAAuMo8z98YhgsAAAAAAOAowRIAAAAAAGBogiUAAAAAAMDQBEsAAAAAAICh/Xo6A6XWF7sCAAAAAAC0pGcJAAAAAAAwtO57lizL8nQWAAAAAACAD9OzBAAAAAAAGJpgCQAAAAAAMDTBEgAAAAAAYGiCJQAAAAAAwNAESwAAAAAAgKEJlgAAAAAAAEMTLAEAAAAAAIYmWAIAAAAAAAxNsAQAAAAAABiaYAkAAAAAADA0wRIAAAAAAGBogiUAAAAAAMDQBEsAAAAAAIChCZYAAAAAAABDEywBAAAAAACGJlgCAAAAAAAMTbAEAAAAAAAYmmAJAAAAAAAwNMESAAAAAABgaIIlAAAAAADA0ARLAAAAAACAoQmWAAAAAAAAQxMsAQAAAAAAhiZYAgAAAAAADE2wBAAAAAAAGJpgCQAAAAAAMDTBEgAAAAAAYGiCJQAAAAAAwNAESwAAAAAAgKEJlgAAAAAAAEMTLAEAAAAAAIYmWAIAAAAAAAxNsAQAAAAAABiaYAkAAAAAADA0wRIAAAAAAGBogiUAAAAAAMDQBEsAAAAAAIChCZYAAAAAAABDEywBAAAAAACGJlgCAAAAAAAMTbAEAAAAAAAYmmAJAAAAAAAwNMESAAAAAABgaIIlAAAAAADA0ARLAAAAAACAoQmWAAAAAAAAQxMsAQAAAAAAhiZYAgAAAAAADO3X0xkAgHmep2VZfv7Oic23TgvTTH2XykNqHaVpAAAAAPBOepYA8KhYcGRZlj8CFOHndVpLAiIAAAAA49KzBICu5IIWNQGNFsEPARQAAACAMQiWAPCYdfiteZ7/GIrrSDrTlB6iK9V7JVw+luaZNARbAAAAAN7BMFwAvN7eO0bCIb2285YscyQNgRIAAACA9xAsAeBRey90BwAAAICrCZYA8Ih12K3ty9v3AifrcF29BVj2erYAAAAA0DfvLAHgNXoNQpx53woAAAAAz5unaVo08ABwp72Xp6emxdLZzlvSQyVMO/Xy9pySZZxbAQAAAN5hnmfBEgA4KxU4cX4FAAAA6N88z4bhAoAWwsBIb+9VAQAAACBNsAQATiodNgwAAACAPgmWAEADgiMAAAAA7/XP0xkAAAAAAAB4kp4l0BHvOADgLfSmAgAA4EsES6AzGp8A6J3gPgAAAF9jGC4AAAAAAGBogiUAAAAAAMDQBEsAAAAAAIChCZYAAAAAAABDEywBAAAAAACG9uvpDAAAAAAAf5rn+ekssLEsy9NZAC4mWAIAAAAAHdgGSDTO98W+ge8TLAEAAACAh83zrBG+Y9t9Y1/BNwmWAAAAAMBD1h4LGt/fY1kW+w0+yAveAQAAAOBBGtzfxz6D79GzBAAA4INSLwZu0bhT8jStsd1/i5XDk2Vz9knoWL3aPmG9nVab7sj1hHGp+++2/v7Zh/ANepZw2vaiOHVDlpp+dt6Wy/ag9GZzO239tzdvSVol02q8fX+UaLlfSuZNpV2b/lvcWe+36d71m9Urv+v3eHP9fvPNoPp9rTfX6y/aHqvLskQb6mvULteyMf6sp/Z7KjDx1t/RtUEwrFvb/8O/S8UCLvB1Gtm/we8XfIeeJZzS+mSwXigcuWD48okp1Vhw5uVie/Of2Rfr8l93xX7ZLrOX1vbzF8v7znofm16S9ijlfjY9v+t/U7+foX5fS70ei8a9er2UWU9BrNR6eikrAGAsgiUctm0gSH0/TX9fjG/nP9MIv22c2MvLm8W2LXYDkWqsSZV360DIKPtjddV+aZWXt+uh3oeNe+Hyo5R7+P00+V0/S/1+hvp9LfX6nWLlvlc+4fex5UqPlXCZsP7s2S6TykcuzXD53DXu9nPJtoTTcvU49vuT245YXo7sy5J0c3ksUbsd6zwCJpAWO65iv4ct13X0AcDa784o+S0F2POqYEnNjU3qx/Ery/Vue/LL3SScebpw+/fXniI8ehLfe8KyxUVJbN+GDRkl6xhln8SWbXEcbNMtuWl/gyfrfe7m4sjvzhfLvqff9S+Wb+my6ne9N9XvL5ZtyXLqdb0zgbt1+fA6bi2r2Hd7QYlUWiX5SQUsctebJUHPkjRDqXLZ27bSskwJl0ulVzt9b1/mtvnItWlqeml+YTRH6n7snLnK/T4edTTN3Hn9quM9zGvq+m7L7w8QelWwpNUN2deWe0LNCaX05BrezLY8ab2pbLdKy6D0aYnwu1Q51+yLEep76Mr9UlL2sQagvXTf5Kl6H2uUOeqNZf+m3/U3lu9K/X7GW+r3G8t2mtTrt9grv9LlcvMcaVCrPT5LtTrfrNv0RECtdJ0t9+URqYbb3DSgXupc6BjbN8J5HmjjVcES+pJ78rJFmvxWUs5nblBL1svfrtwvyv65eh+mO9pFtd/1e6jfz1C/r6Vev9NeT40r0woDEb3vuyfyV9u7o9dG0973Lbxd7Bjb64GynRZ7KCH2IEJJT7XYfNv8xL7be+hkrzdcrAxi55dw3pJ5arR+6Bd4xj9PZ4B3Wpbl59/6OaXm6czwX48X+3dKlXOsbEpOyrHyDNOq3Rcj7qOr9ovj4Len6v3o/K7fQ/1+hvp9LfX6nZ5+yObqBqWr6kiPPUzecjy8JZ/wdmFgIrxuiQUNUvOngiHbwEAq3e3fsWuw1Ppj2xJbLvx7K1xfbJtK5gHGo2cJl9h7YmA739l0R43al5RlaXnXXAzkGj5G3h+rlvsl5szx8wVX1ftYvY419o1cz/2uX0/9fo76fR31+lmxB2JWa9nkglCxsstdBx5NK7Z/csun1rednkpz2xBWkt9w3lwdjjVAprY/9yDS3jpjDX2l21MadEzVl9iyqbRrtyM1Dahz5Hol913qfNvKXnqxgMmRdZS0eQiSAPM0TYsLEYD+jdzYAwAwuh4CCS2uR/eCZK53GUVtfd8LBKf+jgVrW85/1XzhNk7T371Arvr7KL9h8G7zPBuGC0bnyQlGpN5fQ7k+zz64hnLtg/0Az6vpkV5LIyPk5UZ5+KqngsSuOWBcepbA4L5+cQUx6v01lOvz7INrKNc+2A+M7OphcO7yle2AFo6e11JDV4bT94YVLZ0/JpXG0XTD+fa2NfyuNq+pdZ4NzrhWgXeb51mwBEbnZM6I1PtrKNfn2QfXUK59sB8A+BLnte+xT+HdDMMFAAAAAAAM79fTGQAAAAAA4vaGh3qqR0OLd4rojXGdmnev2Afwm2AJAAAAAHRq7z0idzZ0b4MbJe832aOR/jo1ZStoBb8ZhgsAAAAAYFAtAl/wBXqWAAAAAMALhENfpT5vp8Wm5z6H08O0Y70QwmmxIbpS69zLO8Bd9CwBAAAAgM6tAYlYoCH8fjvPdvpqO5RW+P82eBFbVypQEltfSR5S3wPcTbAEAAAAADp39kXquTRivUVK1xebb57nv3qrlOShZr0ArRmGCwAAAAA+KjVkVzjM1hXr3MtD6fcAd9CzBAAAAAA+6skAxHYYrlwe3h4kuSroBNxLzxIAAAAAuFFtr47YS9mn6e+Xru+94D3WoyP1cvbw5e6pd5nkvsvlIQykvD1gAryfYAkAAAAAdC4WRCh5z0ht8CGXZurvmu+O5gvgaobhAgAAAIABGT4K4H8ESwAAAADgZuGwWXea51mgpBHlCN8hWAIAAAAAD3gqYLIsiwb+BgRK4FsESwAAAADgQU/1MOE4gRL4HsESAAAAAHjI2stDwOQ9BErgm349nQEAAAAAGF0qYPL2RvkvBBbC/fL27QHiBEsAAAAAoAOxRvgv9Dh5+zYIjsAYBEsAAAAAoFNvb6j/Qs8SYAzeWQIAAAAAAAxNsAQAAAAAABiaYAkAAAAAADA0wRIAAAAAAGBogiUAAAAAAMDQBEsAAAAAAIChCZYAAAAAAABDEywBAAAAAACGJlgCAAAAAFxiWZanswBQZJ6mafGjBQAAAAAwpnmeBbYY2jzP06+nMwHca57nn7+3J8Ht9PA7uFuqntbOE86/LMsfF4A19T524Tj68TT69j9N+V9DufbBfgAAAO4mWAIDCRt7Y43HqXnhLql6WjtPyjZQcqbej348jb79T1P+11CufbAfAOBbnK+Bt/DOEhhY7mLFhQxPOVL3cr1PwqeQw8+l6YTf1eTzi8fT6NvfG7/nbajXfVK/AQCAO+hZAoOJDWuxPq25nQZP26uTe8Nw5YbbWpdpUe/DNEY/nkbf/jv5Pb+Pcr2f+g0AANxNsAQGkxq6KGxU1gjB03LDZW2/z82znTcVMFmXD9M8k8/Rjqew/Efb/qf4Pb+Wev0s9RsAALibYbiAPyzLkmxYhq+6qt6PcDzlAlUjbH/PlP9x6nX/7AcAAKA1wRJAQwNduaI+xtIsXU+q0TS1/EjHU+plyzxH+Z+nXvfLfgAAAK40T9O06L4O40i95yFsgPC7wJNy9TT2HpK995qsTx9v/w/TSKWTe8J85OOpZFizcDptjVz/rqJe90P9BoDv2Bs2mT7YT4xunmfBEgDew8UbAADAu7iPewf7idHN82wYLgAAAAAAYGyCJQC8hqdcAAAAALiCYAkAAAAAADA0wRIAAAAA4BJGCADeQrAEAAAAAAAYmmAJAAAAAAAwNMESAAAAAOAS8zw/nQWAIoIlAAAAAADA0ARLAAAAAACAoQmWAAAAAAAAQxMsAQAAAAAAhiZYAgAAAAAADE2wBAAAAAAAGJpgCQAAAAAAMDTBEgAAAAAAYGiCJQAAAAAAwNAESwAAAAAAgKEJlgBAwjzP0zzPT2cDAADgtZZleToLAEUESwAAAAAAgKEJlgBAxLZHid4lAAAAAN8mWAIAAAAAXMLDZ8BbCJYAQCB2Me8CHwAAAOC7BEsAAAAAAIChCZYAAAAAAABDEywBgI3ccFuG4gIAAAD4JsESAAAAAABgaL+ezgAA9GRZlj8+z/P81zQAAAAAvkXPEgAAAAAAYGiCJQAAAAAAwNAESwAAAAAAgKEJlgAAAAAAAEMTLAEAAAAALrEsy9NZACgiWAIAAAAAAAxNsAQAAAAAABiaYAkAZOgyDgAAcNw8z09nAaCIYAkAAAAAADA0wRIAAAAAAGBov57OAAD0bJ7n6FBc267k4fdhN/O9obxiaa3TtsvGuq+3GCYsti4AAACAkehZAgAH7AUxYvOdmad1QMO4wQAAAJw1z/PPv/XzVWm3SOuK+ffmPboNrbadcnqWAECHckGR1j1A9CgBAACgVvhQX6uG/XWEh2VZXhssSI1ScdVytCFYAgANrBc02//D71d7vVLCebefU0N85YbySk07mtbedriwAwAAGE/PwY3a+9Sa+ffmPXqP7N76foIlAHBCycXg9mmbtRvtdrkwjdznXNBjO19qnbVppZYr2Q4AAAC+b9sbIvUQXsnw1eG9aewBvZKH9vbur3PLlua9ZDuPPqDY8sFG6nhnCQB8yPYC9e7ghe7CAADA9j0T24e5vH/he8IAxd6IA+t9ajhPLBASLh/Om3oIsCStvXeCpta9l+fYvHvrTuX36HLb76inZwkANNJbsCA1JFhrYY+WnsoAAAC4X+qeQCPu98SCFXfeE6bqVEk+nrh/FdDom54lAHBST8GB8Gmau9bZUxkAAADPST2w5b7he0p6kqzzXbXv114Y4TBgYf5i+crNcyXHQr8ESwDggFxQIjXOathNNjU2ae3n2AVoybine2ml0smVgws+AACAcfTSQ6KmZ8uTwYpeyou4eZqmRcMGAMR54gMAAKBe7AXd7q36dWT/xIZ+jqURezBvnbf0RfB789a+BH0vv7n5r/i+drnS8qTcPM+CJQCQ44IeAACgXqoXPH26ah/Z97zFPM+G4QKAHBd1AAAAUMdwU7zRr6czAAAAAAB8y3ZIIA+hjUmvEt5GsAQAgNf677//fv7+999/H8wJALXCp46PNqiVDPWjwQ7gXn5zeSPDcAFAhq7DAADXWZbl51+L6y6Nc9AXxyTwJoIlAAAAQFfmef75t522/S6ctv0/nG8vbaC98Fh1zAG9MwwXAAAA0I1wyKzUMFvr37EhtsL5StIG2om9q2QNmDjmgF4JlgAAAACP2AYywkbVmCONrOEQX55uh2ulXuq+HosCJkCvBEsAAACAR6QaTK9sSNVIC9fLHdsClkCvvLMEAAAA6NbZXiG5ZTTaAgArPUsAAACAboRPnm+fUN9+l3v3SDhf7O8wDQBgbIIlAAAAwO1ygYqa78IgSc3fwDVS7yXRmwvomWG4AAAAAIAm1iBJGBhJvfgdoBd6lgAAAADd08AK77EOeRcGTBzHQM8ESwAAAACAprY9TARJgDcQLAGADBf1EBe+HHfvJrjmZbpXDdGQGyO7ZF1nXwh81wuFa8ovVSZntq/nsgG+RyMsANCKd5YAAFBl2yi+Bkr29NCQFb7cd/13ZPmz6+9FrEymqfzlq61e0tpj2QAAAGPRswQAgGKx3gOlAZNSdzecf62h/qnt+Vo5AgAAYxEsAQDgtG1DeemQSnsBlqsb37dDt8TyktqmMI3t/Hvp7C1fm24YvIqld8XwYdtpqRe35rYhlvfcOrfzlpYFAABADcNwAQDQTK7xPjff+vddDd2pBv7t3+s8qUb42Lbm0knloWR9qXTDZffymDPP80+aqXRL99veNuzJzVtaFgAAADX0LAEA4LC3Nky3HjrsaB6mKR9MaRk82ktrLZPYes+UlZ4eAADAG+hZAgDAYWd7Djw5dFIPjfixwETJ8F93W3uP9FBmAAAAVxAsAQCgWKuhjrbDPT3dAP9UQOKuHiV769sqHTqs9XoBAACeJlgCAECVbYN62DNk710X27/X5bfp5F4cflaYdmq94TKpbah9X8je8tu/S9/9Eq4vt469F6mH6wiXz6VRut7UNsfyUTJvigANAABQyztLAACoVvoC7tS0WGP2VT0qcvkqnTe1bE05lJTLkbRK3kVS812LbT+zXO28R4eCAwAA2BIsAQDgES1fIg4AAABnCJYAAHC7ZVn+Co58oVdAajgqAAAA+iZYAgDAI74YSPjiNgEA33d1D98r03f9BbQiWAIAAAAAg3tj0MEwrkBL/zydAQAAAAAAgCcJlgAAAAAAAEMTLAEAAAAAAIbmnSUAAAAAwB+27wPJvc9knufo97npYbqpdZXmAaAFwRIAAAAA4EcY6CgJfJROjwVDYusqzcPedsSs6W8/h/OH85SmkVp/Ku8CQtAPw3ABAAAAAD/ONtqnlo9Nr5n3aD6WZfn5F/tub1qYTm7+1RrcWf/FAi8l8wD3ESwBAAAAAKoc6enRw7rCYMc2QBGu50wgp9U8wH0ESwAAAACAYncHSq5Maw2Y3LlNMU+vHxAsAQAAAAASWrw7pCTd1LQWQ1StwZCUp4MUht+CPnjBOwAAAADwl9IXu9cGUEoDJa3EXuAervtKe9u2zd/TgRsYmZ4lAAAAAMAftg3322DC9oXkuRec16SbWldrey9iv2LdAiDwHoIlAAAAAMCPbRAjfAF66XLh/Nu0wr9T69r+axlwiAVppunvF763TN9QW9A/w3ABAAAAAD9SgYnY9DDYUDLfmTzUiAVt1rRzAY3Ye1r2pufSj+UpFpjRAwWeJVgCAAAAAHxOyXtCSuavnb63zDZgAvTDMFwAAAAAADfwDhPol54lAAAAADA479S4h0AJ9EuwBAAAAHgljY7QxpXHkp4UwFsYhgsAAAAAABianiUAAAAACeHQRNuXM2+nfcV227bblZp+xXq360mVdZiftfeCXgwAHKVnCQAAANC1eZ7/+HenbcP7+nds2lfEtmct85JtPbJ/1gBHaVlv8xMGVGIBFgAoIVgCnYpd3KVuDvYuBFNplUw74ssXprltO7p/cvPmbgiVs+PgKY6DezgO+qT+36ukYbS28XQ7n/JVvncIyyT3/d7y6+fRynXbkB5rHOderYNDLfZlLsADAKUMwwUdSt34hF2gay5S9+Zv1WX5yxekew0JZ/bPdpnUvth+Vs7xzyVpOw7OcRzcw3HQJ/X/XiVleqbcla/yvUO4reGxffY3fNRynab94aFanc9qhPmI7ZOSfMeWqZm3Nm/bz3tBh2255vKTmy+W9tF9tN2/YQ+UNaj4tZ4/AFxHsGRwNRfUqYu6XpY7up4exG54Yhea4TKpm9pYumduFHIXwrFGnb3GpDeJ3WyFWuyfGsr5z+UcB9d723Hw1vJdff04aL1//u///u+ytKfpffU/tp43iJXFXvmUlPuR8i4p3+28bxL+FuQ8Wb5vLtetmrq0nT/1uWTZL54X12mpRvW9AFLrhvJUeYbnw3CflE5PfVczb+rcE5u/RGq5kvzs5S0nl79t+mcDLgCwEiwZ3NGLid6XG+UiqeZG4ahYmtt1p57kKc3zl7XaP2GZK+c/OQ769sRxMFL5rt50HLTeP//9999laZ/lPNBGbSNYqpE0Vd5Hyjdc15v1WL5fKNecXMN/qRHPi7Eg/SrVqH7Ftu+ttyYAUTJ/yXaWahU8Ks37dr1n1pNKI8zHFcExAMYiWAIdqW00maa6G6PwacDYelPzhGmM5MwTUKX7J7YPwvm+fvF/Rzmvnx0H9RwH93Ac9En9f1bp9odlVlpHla/yvcKR7d3+7u4tP2q5TtPxh1XuUnu+KD2WauaN5al1QKEmP1fsn9x5EwCOEiyBzmwv8lIXsrVP8tSul7+V7JfV0f1jH9xTzqXr52+Og3s4Dvqk/vdv7wlj5XuO8q2X+t1I/U1aTTn1UqY1AciStFrkpdVxejSd1vuml30NwHcIlkBH9p4wLRnqYCs2T3iRnBsyITV9NHvlfnb/KOvfri7nWFp76dg3/+M4uIfjoE/q/zNKglKl5T56WcYo32vV/h5sl9MA/LdYQ/9eb7yWYufL1LR1epiPcHo4fzJfvvoAACAASURBVLiebbol88aWy62/Jg+xtGPLxep9rky2eYitL1fWsWVjAVzHEgA1BEvgJUpuAkpvFGqeKkqlub34dEPXdv9sXX3j9zaOg745Du7hOOiT+t9eizIN62dI+Srfu4W/k0d+O0ct173gXs38LdZdu86zeSyZN3e+P5PumXWV5nsbGCpZ1zZgUptHAEgRLIFO1VxMhzdcNWm1SPPIBfFbHbkYP7J/zn73dneVs+PgGMfBPRwHfVL/79WycTBW15Wv8r3Dmd+A2PfKlS9q+dDFyA9vAHDOP09nAAAAANDIe0TPw8CVDpvFb63qvmMIgKP0LAHolIt8cBwwNvX/Wsr3Wsr3mNpeJvTN/gKAd9GzBAAAAAAAGNo8TdPiaQcAAADgbQxdBv1znL6D/cTo5nk2DBfwnNS4vevL/bafw/nDeWJpbNeTO+HH1vUlyrkvV++PknIeaV+p/315uv6XHh978/QuVk7htuS2M1buqfLMLZvKw9vK+MnyzKVd+vu0nbfn8i4p53D+VHncXc7hPD2Vc+1va2qbwu9z88Tmc44EAN5AsAR4TOxGdnszH36XmrYuF7u523uRYmz9X7tJU859uXp/5BqItvOlfG1fqf99ebL+l+yHr+yrVDnHyq7kuyPrj6W7t+5e9VCeqXLa+32K5aFXe+W8tbeNd5Zzi3VfqeS3tWSeo3XQORLGFDv2BUaBN/DOEqArsZu0VarBbC+N0vWNRDn3pfX+KF3XmXTeTP3vy131v9U8X5ALpobf7c1b+kT9tlH2a64szyPrHa3h+elyfkP57v22ls4TS3dvunMkAPAmgiVAN2I3ruuN2wg3+3dRzn3peX88vf4r9FzeI+p5fzy9/rucaRC9Y91v82R5pvKyHk9fUVpvnqhbPdfpmt/WnrcDeIfcb4jfF6BnhuECHrd3A1/7BCBxyrkvve+Pr9WF3st7NL3vj6/UhZLhb2rSSA3Bc6Rh9Y1l3HN55ta3N4xSb3LlWLoNd5fzWzz92woA0DvBEuBxsfGNt+66qfv6TbNy7ksv+yPlbY1re3op76+U51lP74+9/fCV+h/mPTWsWW47c43KZ/bTG8u45/JMeUvZbqXKuaau3F3Ob1EaqH6q3rzp9wAA+CbBEqAbqRvaOxpURro5U859eXJ/jEj978sT+8N+OC9Whsr1OOVZLmzsrwl8jF7OvV9b9Jgn4JxYbzbHOdA77ywBurNeUMWe2LziacDw5nEUyrkvV+8PZf4n9b8vd9V/+yHPED1tXV2eo+2rZVn++Led1kM599zY3/u1hd9mAKAX8zRNS68XdcC3pW6Gwhu42M3T9ncrNy51Lp3UjeLXfhOVc1+u3h+59FPL5fbV2/eT+t+XJ+t/aj98sf7X/A5sp6eW3yv7o/sutu4ePV2eR37Xc+n3am87Y/OX1q2ryzmWn148dW1Rsv5W58heyx74bXvM0ze/p4xunmfBEmBMLgLuoZzfw75qT5m+h30FcK+Wv7t+w6FvgiXv4feU0c3z7J0lwHhcANxDOb+HfdWeMr3Pf//99/P3v//+W728fQVwL7+7MBbDfAJvIlgCDMfN2T2U83vYV+0p0/ewrwDu5XcXxuO4f1ZpsMp+AsESAAAAAKAx7+7rgzKHcoIlAAAAAEAzsXeVzPNsKL4H6FkC5QRLAAAAAIAmUi91X99fImByr9Kytl9gmv55OgMAAAAAwHekGt01xvdrDWbByARLAAAAAACAoQmWAAAAAAAAQxMsAQAAAACaSQ3nZJgnoGeCJQAAAABAE+t7ScLASOrF7wC9+PV0BgAAAACA71hfFh4GTARKgJ4JlgAAAAAATW17mAiSAG9gGC4AAAAAAGBogiUAAAAAAMDQBEsAAAAAAIChCZYAAAAAAABD84J34PPmeY5OD18wt8531Yvntvk4u45YXlumf7ery/6IHvME0KPwPHv0/PrW85jzhWscnqVOAACt6FkCfN72BmpZlp/PqSDKHfl4Y/qt3V3+AFwjPM+2SGd0pefIXs6lrnEAAPgCPUuAIS3LMs3zPM3z/HMD/qYb8TfltUSP29NjngDe6Ou/p1/fvrspz7Hs9UyrSWf7QFQsndR0AICVYAnAFB/eoXRa7bzb72rSiNmbb2/YithyayAp9TmW3tFyid0g16yr5vuSPMaU1odY2gCjqz2flC575nf/6HJ3nC/Cc2QqP7lzae22fPUah/cI68rZ/ak+AABHGYYLYKq70Q9v3kvmTa0vlUZs+VQPmNS6UmnG8pFbd3jTWpr30m0K812zrth2l25TTZ5q9k8vQ6IA9KDmNzq1/LbRv/R3vOU5MLee1ueL0u3I5ePItnzxGof3W3uBx4KD2+mp/8P59tIGANCzBCAjNkzXXqNOybTUPKVPWdaouQncNszU3jymhlF4+ib0zDYB8IxW55S7zoFXq81PSY+Y0a5xeJfwYZ3t59jfsR4p4XwlaQMAYxMsAYgIG0xiN2StXZX20Zu/2uVSw4m03KY1rb2nWkvzeDY9ANLONEBuf59z5+C93/FW58CnzxdH15crs+33qXlb6e0ah76khlRL1Zcj+z2sfwJtAECMYAkwpL3GjthNfclN1d5TbXv5udLRRqva5e5obGmVjicJAa7R+hxQ0jtib/kz58Bezhc1+dgrM9c49GJvSLc71wkAjM07S4DPS41bnHpyLTXG9l43/tRwFnvDT+SGCMjla2/Z7fRUI0Is/b3lcuWyN6RHWAaxbcyV03ae1Ly12xRLb6+MS/YpwChKzl2x78I0jpwnt8vGzvEtz4F3ny9qzuV72xJ+N8I1Dt9SG9zLLV/zHQAwFj1LgM+rGU/76Hwl43jXfq7Jw9En8o4s12L9NY0ae8MxhI0kZ9eZanQ5so8BRnDmt6/mfLMX8NhOW5a/X75euu6nzxel87a8vqldzxuucXi32PBxse/C68TcfLG/wzQAgLEJlgDwKqmeLr2kB8C97vodd76A9mof0El9l3pwpuRv4Lerz2tXpu+YBloRLAFgV2r4i7uFTwKu03pJD4B73fU77nwBwAjeeG7z8ALQkmAJALt6umhunZeetg2Aenf9jjtfwPMchwDAleZpmhYXHAAAAAAwpidHEDjjrfnulfJkZPM8T/88nQkAAAAAAIAnGYYLAAAAAPjD9n0gud4Gqd4Iuelhurl1leYjlbeY8H1kqXzk3omyzctej4wz2wDcR7AEAAAAAPgRNv6XBD5Kp4fpTlM68HB2WKg14JFaZ/hdalosX2F6KaVlCTzPMFwAAAAAwI+zjfmp5WPT99a1F4yoFQuObNcVC5TspVG6PqBvgiUAAAAAQJU7ekgsy7I7HFaNWDpr+np8AIIlAAAAAECxuwMLZwMmazAklz6AYAkAAAAAEHXVOzdi6VwVhFl7qOTycge9V6BvXvAOAAAAAPyl9MXutUGAOwMlW6ltafVC+RyBEuifniUAAAAAwB/CIMJq7aWx7a1xNFCypptaV2yZFmLrnabzw33l1pfbPqAPepYAAAAAAD+2wYRw+t5wVtuAQypIEPs7tq7V0UBJKu29PMaGHotNT323TgvXA/RtnqZp0QUMAAAAAMb01iGies53z3lLeWOeoZV5ng3DBQAAAADQiqADvJNgCQAAAABAIwIl8E7eWQIAAAAAg/NODWB0giUAAAAAMLAre0IYkgp4C8NwAQAAAAAAQxMsAQAAAAAAhiZYAgAAAAAADE2wBAAAAAAAGJpgCQAAAAAAMDTBEgAAAAAAYGiCJQAAAAAAwNAESwAAAAAAgKEJlgAAAAAAAEMTLAEAAAAAAIYmWAIAAAAAAAxNsAQAAAAAABiaYAkAAAAAADA0wRIAAAAAAGBogiUAAAAAAMDQfj2dAQAAAADgG+Z5zk5bluXO7AAU07MEAAAAAAAYmmAJAAAAANBErueIXiVAzwRLAAAAAACAoQmWAAAAAAAAQxMsAQAAAACaiQ23ZQguoHeCJQAAAAAAwNAESwAAAACAprY9SfQqAd5AsAQAAAAAABiaYAkAAAAA0JweJcCbCJYAAAAAAJcQMAHe4tfTGQB40jzPf01zIQcAAADnuN8G3kawBBjWPM8u1Abkgh0AAOBa633X9l5rnmf34UDXBEuAIblAG1dsv6sPAAAAbcQCJetnAROgZ95ZAgzHhRmh9aIdAACA81L33O7FgZ4JlgDAJGACAAAAMDLBEgAAAAAAYGiCJQAAAABAM6le+3rzAz0TLAEAAAAAmljfSxIGRlIvfgfoxa+nMwAAAAAAfMf6TsgwYCJQAvRMsAQAAAAAaGrbw0SQBHgDw3ABAAAAAABDEywBAAAAAACGJlgCAAAAAAAMTbAEAAAAAAAYmmAJAAAAAAAwtF9PZ4A/zfMcnb4sS3S+cPoV+Ti7jlheW6afW2fr9K8q91h+w7qwLEt0Wmz5eZ6TeQy/q1kPAAAAAMAX6VnSmW2j9LIsyYbzO/Mh/byz+yYVgAnrQmradvlYoGNP6XoAAAAAAL5KsOQFUr0H3tKI/aa87rl6W1qknUsj1+OEvFgQap7nn39789akm0u7Nv2zWm536ba0CkACAAAAQCnDcL3Q3pBNuWm1826/q0kjZm++kqGzYsNNxT7H8pobsiqWXi7f4bxrEKKkHFNpng1kbJe/Y2izXFl9TapBP6xntdu/rTe5tLafewiUnNnuvflTZVKTPgAAAADU0rPkhWqCGWEDa8m8qfWl0ogtn2q0T60rF9DILVvSmJrLZ2rekuXCeXPp15RZTK6XQbgvzzQW7/UY2OY/V1ZfEmu0j01LBZBy+65FXq5y1XYfGSouluY27e3/Xw3YAQAAAHAtPUs+JNazINcoGWtUPBJ8qEl/T0kjau8NolfkL/dC9u33ZxuN99bTezCkxfBXW7VluBdcONILY5tuLhDXytl6M01tet2EYr1rwh4oewHHmnXt6fk3CAAAAIB6giUfsH1SO2xQPPMUd85Vae/1+uj5CfKn8hc2Fl8Z0OitzEOl+SvdPzXzleQhFUBIDTuV6smTSrOVK7d7/bzXc2VvKK6zgayUHn9bAAAAALieYbheYG/4qFSjY2m6LZZrreRdCb15Mn9398jpvYdJS7HhnkLLshzuSdVqiK7WrtzukvX2WCYAAAAAfJdgSWe2DYTbBsPU8Eip94jsvUA8NWTX3hBbqXnCxs1YI2tu2e30XKN+7l0fsfWn3iVSsg3hemPpp7Y310NgL8+xz6ny3Kafqi97avdbLjjXczDriDUYEB4rsR48JcGosOdR+K+XAMFV2x2uI1bPSsukl7ICAAAA4BsMw9WZmneGHJ2v5F0ltZ9r8nB0WJ2aYX5arO9snkrmrc13btrRvNaupybtLwsb8lNlVjpUVejocldrud01AaJcoKb3XmcAAAAA9G+epmnRyAQc8dYeJb03rveevy9T9gAAwKje3IPffVwb7okZ2TzPepYAx6SG6gIAAADe6Y339m8O8gB9ESwBDnnjBdRbKFsAAAAAuJcXvAMAAAAAAEMTLAEAAAAAAIZmGC4AAAAA4A/bd4HkhotOvcc0Nz1Mt2RdR96XmnqfybIsRfnIvQ8llUZtvkvLGbieYAkAAAAA8CNs4C8JfJROD9Odpml3XUdf4r4GNFLrDL9LTQvzlUujJt+l5QzcwzBcAAAAAMCPsw32qeVj0+8ODsSCI6tUoCSXRum6zqQD3EOwBAAAAACoclcviJbrifX0WAMmT/fqeHr9gGG4AOAP4cWzi1UAAIA/vS1Qsjcc1t77Sa725LqB/xEsAYCAMWMBAAB+u+q9Gql3k8TeEXJW7AXu4XqfdMU2A/UESwAAAACAv5S+2L22kX8vUNJqPaHUtghWANPknSXAgJ7uXkufXBQDAAD8TxhEWC3L8se/ddqZdGPTzq5nLw/hetf0W7QXaHOAd9KzBBhS7gJIg/l4BEoAAAD+ZxtMCKfn7p3W73NBkNTfVwQYUmnv5TE29Nje9DD91HLbYJB3ZkJf5mmaFgciAKOIXYDnxt8VSAEAAEbw1nufN+a71zz3mi+4wzzPepYAMJa9C7/wexeKAAAAtCIgAf3yzhKAARgvFQAAAJ4nUAL90rMEAAAAAPCgHTA0wRIAAAAAGNxVPR4MOwW8hWG4AAAAAACAoQmWAAAAAAAAQxMsAQAAAAAAhiZYAgAAAAAADE2wBAAAAAAAGJpgCQAAAAAAMDTBEgAAAAAAYGiCJQAAAAAAwNAESwAAAAAAgKEJlgAAAAAAAEMTLAEAAAAAAIYmWAIAAAAAAAxNsAQAAAAAABiaYAkAAAAAADC0X09nAAAAAAD4hnmes9OWZbkzOwDF9CwBAAAAAACGJlgCAAAAADSR6zmiVwnQM8ESAAAAAABgaIIlAAAAAADA0ARLAAAAAIBmYsNtGYIL6J1gCQAAAAAAMLRfT2cAgN/meX5t+p4QAgAAYGtZlp/7UPeMwBsIlgB05I0XkFcHeQAAAIB32rYZrAG0bSBtnV6bXov2k6N5aE1QsR+G4QIAAAAAmtP4O7ZtEOBMgOQqPQRI6IueJQAAAADAJXpoFOd+sd4SYcDkiC/Wpy9u01sJlgAAAAAAcLlYYCAWWIn1QokN6VWSfiq90vn21pP6fi+tcLnUdpbkgTYMwwXQuXme/zoprtPW6dvP4Xep5faW1SUUAAAAuFoYEAiDJ6l3eoS9VrbzbqXSK50vt569HjR7aYXbdCQPtKNnCUDnYk9LbF+KFvu82k4Lv089qeCkCwAAwFmehOeoq9ol7mzn0LbyTnqWALzEkRNsbjzQbaAl9z0AAADUCF/sreGYWrEHQs8K62OrNKcpPZSYtpV3ESwBeImzL0Jr8SI1AAAAyNkbMsl96RhS+7tk/19dR1qmvwZEwiCMev5OgiUAL9IqYOKkDQAAwFWMYMA0/RkwWf+VvDck9TL03OcwjVw+UumneonsrSf2/teSF7rHtuloHmjDO0sABpN6hwkAAABAS6WBs73PZ9aV+u7otL0eJNveJrX5PJIH2hEsAXgZw2kBAAAA9CEMXGizeS/DcAG8UOkTBCVdXAEAAKAlQwYxiu1w5+EwX7yPniUAnduOgZk64W7n2co93ZD6zokdAACAo7aNx7Hhitxv8jXq9HcIlgB0rmSMy5IT85ExMQEAAKDWNmASTgfolWAJAAAAANCUwAjwNt5ZAgAAAAAADE3PEoCOeNkdAAAAANxPsASgE1d2UfbSdgAAAABIMwwXAAAAAAAwNMESAAAAAABgaIIlAAAAAADA0ARLAAAAAACAoQmWAAAAAAAAQxMsAQAAAAAuMc/z01kAKCJYAgAAAAAADE2wBAAAAAAAGJpgCQAAAAAAMDTBEgAAAAAAYGiCJQAAAAAAwNAESwAAAAAAgKEJlgAAAAAAAEMTLAEAAAAAAIYmWAIAAAAAAAxNsAQAAAAAABjar6czAEB78zxnpy3Lcmd2AAAAAKBrepYAAAAAAABDEywB+KBczxG9SgAAAADgT4IlAAAAAADA0ARLAAAAAACAoQmWAHxUbLgtQ3ABAAAAwN8ESwAAAAAAgKEJlgB82LYniV4lAAAAABAnWAIAAAAAAAxNsATg4/QoAQAAAIA8wRKAAQiYAAAAAECaYAkAAAAAADA0wRIAAAAAAGBogiUAAAAAAMDQfj2dAQCAns3z/HQWDvO+IgAAACgjWAIAsOONQYc3B3kAAADgbobhAgAAAAAAhiZYAgAAAAAADE2wBAAAAAAAGJp3lgAAVNq+DyT1PpN5nrPvOilJI5VO+D6SN75ThXLr/rafAQAArqNnCUCB2IuS53n++bc3b026ubRr0z+r5Xbvbcs23RZlCFdZgxfrv9Q8NWnkfguOrJ9vOvIb+ZTw931vnpr0rlzmLOdNAAB4Lz1LAHbkGitTn0vTXRtJc2ltP/cQKDmz3an5U0/O76WtwYen7NXPXABk/b5ELB0BEqap794mrX+bU+fLO/NwdJ3OmwAA8B56lgBklDZGpBpGWz4FfCQg03JdLbZ7rwE5nDdMb/07lR+4w15vkFpn6rLjgN56mpQMP9fyfNnL+cF5EwAA3k/PEuAzWjcW1TYo7DWSHHmadJtu6snSlo40orTY7m1jUC697d+9lseqp8ZLrlH7pHvM1fVEPRzH0XNMKyXrTvWUPHq+rDk/bJdp6e3nze0yLQnKAADwRoIlwGe0vjGvaawpyUOqISTV4Bpr6Mil2cqV271+3tvevTRL1/WknvLCOVcGHEqO8xbp824thnRrtVxOTT0u7TFRcr6s4bxZtk4AABiRYAlARu7J19XR94n0/MT3ldu95+rGY4Av6PX3seT8cSbNXjlvAgDA+wmWACTU9AQpfalq7qnYXho5rtrucB1XNKjBnZ6ut0+vn/v1vr9rzg+1vUpKpj/FeRMAAL5BsATggLDRIvUEaemQG6Gjy12t5XaH463HXmqbmq+nMmEsubodex9DqqE0Vd9L02EsX9n3qd/9o+fLN5wfnDcBAOA95mmaFhfPAP3QqAF9eesx+dZ8AwDwLa5L38O+YmTzPE//PJ0JgP9n716XHFUVMIDqrnn/V/b8mGOPsUFRMdzWquqaiTHeQjThEwAAAAAAKElYAlAZd3EAAAAAwHcZswQA4ETKYNQAAABAu4QlAAAHtPYCAACA/umGCwAAAAAAGJqwBAAAAAAAGJqwBAAAAAAAGJqwBAAAAAAAGJqwBAAAAAAAGJqwBAAA4P/meZ7meS69GQAAwJf9Kb0BALxrW+GzLEvBLQGAOoWules0104AuCZ000Gp36WxGyCWZTm8/ofmCS1ju56j/fK7HNogLAHoUOgLXuzLIACM6igQiVWaAADt2P4eXm2v//vnYtPW14W+H5y1SA2t33cKqJOwBKATKZU5oS+IZ68BgN5caTUSq1wBAMKOWmTUcA09CkdiQUnKMlLWB9RNWALQqKdhx35+d84C0LMc1zmtTQCgbaFWHduww3UdxiYsAWjIm5UzsVYnviwC0LI3Kj9cMwGgLWddZZ21DgHGICwBqFiprrJ01wVAy74ZYOimCwB+C4UPJa+PodahW98KSoxXAnUTlgBUprY7VHXXBUArSocVuukCgLqFrstHY5bkJCiB+glLACrQUqWKrkcAqEmN1yKtTQCg7rFA1uAiNKD7G6HGtwIZ4BlhCUABNTVHfkJ3XQCUUmvly57WJgBQznr9Df1e3T63v17vA43Y9Nhz2+8psW0A6jNP07T4sg7wvpKVJCXuXFEpBMAbWglJjvSwDwCQatSWFC3ud4vbDLnM86xlCcCbRg4MdNcFQC69XUe0NgFgJCNe44QO0CZhCUBGuqIK010XAHf03gLD2CYAjGDE4GC0/YVeCEsAHnJX6DWx/l1DzwEwnlGvC1qbAABAWcISgIu0jMhLd10ATJOWFSvXRQAAKENYApBAZcV36K4LYDxCkjjddAEAwPcISwAiBCRl6a4LoF/O6dfppgsAAN4lLAH4Py0Z6qZbEoD2aR3xnNYmAADwDmEJMDSV7m3SXRdAO1xr36O1CQAA5CMsAYajQqEvuusCqJNWD9+jtQkAADwnLAG6p+XBWHTXBVCWyvqytDYBAIB7hCVAl1QQME266wL4Ftfd+mhtAgAA1whLgC6oCOeM7roA8lMJ3watTQAA4JywBGiWH/w8obsugHucM9vl2gcAAHHCEqApftjzBt11AZzTiqQvuukCAIBPwhKgaiqu+TbddQH84xw4Bt10AQCAsASokB/q1ESXJcCItDQYk9YmAACMTFgCVEElNC3QXRfQOxXkrLQ2AQBgNMISoAgVzbROd11AL5y/OKK1CQAAoxCWAF+jMoae6a4LaI2Kb67S2gQAgJ4JS4DXaD3CqHTXBdRKJTc5aG0CAECPhCVAViph4JPuuoAaqNDmLVqbAADQC2EJ8Jgfx5BOd13ANwlJ+BatTQAAaJ2wBLhMt0KQh+66gDcIYilNaxMAAFokLAGS+LEL79JdF/CUu/mpjdaUAAC0RFgCRPlRC+WoYAJSOD/QCt10AQBQO2EJ8EM3QFAn3XUBeyqbaZluugAAqJGwBAbnRyq0RXddMDYhCT3R2gQAgJoIS2Aw7kqHvuiuC/rns80ItDYBAKA0YQkMwI9OGIPuuqAv7rRnRFqbAABQirAEOiUggbHprgva5LMK/2htAgDANwlLoBPuIgeO6K4L6uYOeojT2gQAgG8QlkDDVHgCd+iuC+rgOg7XaW0CAMBbhCXQGD8MgZx01wXf5854eE6LSQAAchOWQOXc9Q18k8oneI+QBN6hmy4AAHIQlkCFVFACNdBdFzznmg7fpZsuAADuEpZABVRCArXTXRdc4+52KEtrEwAArhKWQCEqGoGW6a4L4uZ59lmAiuxbm/h8AgAQIiyBL1KhCPRId13wj6AE6rUNTXxOAQDYE5bAywQkwEh018XIVMBCG5Zl8XkFAOAXYQm8yI8wYHT6jAegRgITAAD2/iu9AdArP74APi3L8lM5Bb1x3Yf2uCYBALAlLIEXqDABiFM5BQAAANRGWAIAfJ3AhJ64SQLa5XoEAMBKWAKZqTABSKOCCgAAAKiFsAQyEpQAXCMwAQAAAGogLAEAAAAAAIYmLAEAAAAAAIYmLAEAAAAAAIYmLAEAAAAAAIYmLAEAAAAAAIYmLAEAAAAAAIb2p/QGAAAAAAB9mOf5cNqyLN/cHIBkWpYAAAAAAABDE5YAAAAAAFkctRzRqgSombAEAAAAAAAYmrAEAAAAAAAYmrAEAAAAAMgm1N2WLriA2glLAAAAAACAoQlLAAAAAICsti1JtCoBWiAsAQAAAAAAhiYsAQAAAACy06IEaImwBAAAAAB4hcAEaIWwBAAAAAAAGJqwBAAAAAAAGNqf0hsAq3meS2/CbaEmpb3tDzCmb53L3liPc1kberte9rY/UINvfK7eWofPFQBAO4QlVKXFHxNHP6x62x9gTM5lvK23Mtbb/kANfK4AMZMR3wAAIABJREFUAHibsAQAAAAAyCoUGrcYfgPjEJYAAAAAANmsQck2HJnneZrnWWBSSEqLR+8NoxOWAAAAAABZhIKS9bHApBzHHM4JS6jSNu1eT+b7aftEfH+3Quy1Z/YXj9C2XNXb/gDcPa/FzkFPzmv0o6br5fr6J+Wtpv1x/adXrkcAdYqdI0PnZb5DyxI4JyyhSuvFc3uS3k7bP7c94YeeO6t4iFVCnC1r1P0BuHNei52DnpzX6Est18vYtFb3x/WfnrkeAUCalO9/vicyOmEJXQj9gDmbN+W5UheI3vYH4Mr558p5jbG9db1cp327MtT1H97negQAcaGbB2Ak/5XeALgjVIGxvSPsrOl9bUrsj4sf8KYr56oWztPUwfXf9R+ucj0CKCN2PnWeBWqmZQlVO7qIbn/MxJrGr/8PzVtCLfvjywmQy9XzWo556V8t18tcatkf13965noEUI/tjR9H3RsC1EZYQtX2F9D9j6B9n8EpTeXv3lGZ407MWvbn6bEAWF05r52NmeDcxKqW62UutexPDccC3uJ6BFCXUEvZdTpArYQlsLPv8mKd1uoFPbQ/ACW1fE6lX71dL3vbH3iD6xHAu5xjgdYYs4QmXelG4mqXE8uy/Pytr9/f8ZnbN/cH4BuO+ijen1N1DUSq3q6Xve0P1Mj1CACAVFqWUKXtD5bYj5hYC5D9tJTpsbvKcv1wqm1/Qq8FuOLOee3onHr3vEZfarleps7Tyv64/tMz1yMAAHIRllCl0A+QlB8lV1+XMsBjDr3tD8Cd81rs+SfnNfpSy/UydZ47y3D9h7xcjwAAyEU3XAAAAAAAwNCEJQAAAADAK4wJBbRCN1xUpbcLaG/7A4zJuYy39VbGetsfqIHPFQAAbxOWUI3e+gHubX+AMX3jXGaw3LH19t73tj9Qg7c/V65DwAhCobNzH8AnYQkAAAAAvCAlpIiFtmev3T8fCz/W+favFRYDfDJmCQAAAAC8YA0jlmX5+UvtWvDotWvQsf7FhIKS7WPdHAL8IywBAAAAgALW0ONpaHEUmMSe06oE4JNuuAAAAACgIWvAkjvwuBvaCF6AHghLAAAAAOBF2xAiFCwchR+x125bpOQKK+4uJ/d2AJQgLAEAAACAF6WMK3LntduxR44GeE8dQP6u/RgoQhOgRcYsAQAAAIAv2w/SnmPskr3YQO5vhRpv7QfANwhLAAAAAKAhV8KIbWCy/m2nv0FgArRIN1wAAAAA8II1MNh3hRWavp8We+1+GdN0HnzoFgvgnLAEAAAAAF4QCylig7ynvPbsuVpoXQK0RjdcAAAAAADA0LQsAQAAAIDBvdkK5O0WJi20tAHqJywBAAAAAJoMHXT1BeSiGy4AAAAAAGBoWpYAAMAFobsXt9NavCMTRuIzDABAiLAEAAAAAOjOGoZvg/B9QB7rxmsfnu/nO3ptaJ1HYXxKaH812D9bJ/CbsAQAAC648qMaqI/PMMB1tYQOV4WWvU5bl7t/vN3Oddr++VBwsZ8/NG9IaNlH2xKbZz8/cJ0xSwAAAACAqFDF/DZs2P+7/dsHB9vn9svbLyOXO+FBSgAU28bt9LP9SNlPYT58h5Yl8ID+jgGuc+4EAIA23enaKdZyY31u+2/s+aeOtuEbr88ppVXJWWsdIEzLEgAAuOjoxz5QP59hgHueVsKXrMTPte0lQ4irXXoB12hZAg/U3N9xqE9OgBrUfO6EVrnuAwDfkquVxvr/lsTGMMnlbLlH6xeUwHPCEuiQiyYAvK+WH/qu+3BPLZ9hgBG9HTocrbfW7qlyHIv9vvlOCNfohgsG4eIIAONw3QcA3lRz6HAm9XvSNmh4e19zrGtZlo+/dRqQTlgCD9XY33EN/WgCHKnx3Al31FBuXffhvho+wwCtqjF0CK37bL3bebZ/oZa7R8/F1hN6bvvdbb/+2Dyh9fsOCHnphgs6tf8i4ocgALyjhmus6z7c5/MCcG5baR87b8YCg1iwcPRcru6jYsvYTk9Zz9k8KeOM7KedfW+7Os/VbQZ+E5ZABjX3d1yqH1CAMzWfO6FVrvsAwBtqCB16kvJdLdc8QDrdcEGHNMEEgHG47gMAtCVHsJQ6D5BOyxLIpKbBzULb4gIK1Kimcye0ynUfAADgOWEJZFRTxURN2wJwxPkKnvM5AgBycCMTMDJhCQxAH5YAMA7XfQDgjre+P/huArTCmCUAAAAAAMDQhCUAAAAAAMDQhCUAAAAAAMDQhCUAAAAAAMDQhCUAAAAAQHbzPH/8C1AzYQkAAAAAADC0P6U3AAAAAAB6M8/ztCxL6c34EWrdcWX71tenvmbd//2/V7f17jF8ur/AeIQlAAAAAFChlIAhdZ5p+gwL5nk+fW3O7rOuBib7bXga7Bztb0qw8uS1QBt0wwUAAAAAGW1bU5QWCxvWx6FtXIOFu+uLBQtPjknqNt3Z3/W5ZVl+/lK388lrgboISwAAAADgi9aK/22leujx9t+780xTvKVDqPVEjpDkqGXFGia8GZqk7u+VdQpBoH+64QIAAACAF4S6nto+3oYd22nbFgr76VfnyS0WGFxZ11ErjyvbobsrICdhCQAAAABklhIE7EOUs3mvdEN1R0qIkTOgiC3rW+s/Wu9RN2JnY5cIcaBNwhIAAAAAyCRUmZ7SCuLKQO5Xw4Qrg5Nvl1FTt1NXB3i/sr8p63jyWqANxiwBAAAAgAJig6vnXHYs+IgNhL61HbS8hDvrf7K/IdsuzwzgDn3TsgQAAAAAMoiNQbKdtq1sX+cJTdsuM1RJfzSGyX45sUHV74QQ3/B0XTn2FxjPPE3T4kQBfTPoGcoAwDic8wGAmrTw3SQ23kho+n5ab2OVtPB+wRvmedayBAAAAAAYVywciA3ynvJaoD3CEgAAAAAgi7NxWIQLQK0M8A4AAAAAAAxNyxIAAAAAIIv9OB7752jfUUuh/Xt/9p4fjQsTGz8mddkpQutiXFqWAAAAAACQ5CzECM33ZJ7cgcbRNjM2LUsAAAAAAKjCUSiSuwWIFiVsCUsAAAAAgGxCXXGplO7XPM8/73novY912xVq4bGfd/s4VqZSlv9kWW91AUZ9dMMFAAAAAMAld7rQWh/HutY6erwsS3SMlJTl311WaBm68uqTsAQAAAAAyCpWSQ05raHH07FTYJqEJQAAAAAAPLB2wTXauumLsAQAAAAAyE4Fdv9Kv8cp3WHpMotUwhIAAAAA4BWlK9PJbz8uSOi59f+x8T9CY3/M83z5cWw52+mhMpiyrLPxSYQw/ZmnaVqctKBvmiOiDACMwzkfAIC7fJdkVPM8T39KbwQAAAAA0JfQXfcq4YGaCUtgAL6MAMA4XPcBgNL23Rit07Ra6M9R91Xbafvpqc+X8GSbQscgx/aEjumV43xlXaHl3Fn+G8fibcYsAQCATqyVEPpPBgBKiVWQno3/QHv2lfihSvH9GCWx57/prAzeDUi+5c5xfrLsK6FH659vLUugczUm9ABAfqE7zlz7AYASjirGW69M5a+j93Hk76G59/voWJY4zlfW12IZEJZAx1SaAMC4XPMBAHhDrKXBWu+0DVLOKvvPpqd0BRWafjZtv+7tdqd2F3a2vJTXhfbnzJPjvH/dlf0Orbf0schNN1wwEJUmANA33XABANCCo8BlO319nDr9aN59l2FH3VmlbNPZ8lJft30ut6N1pti/ruVjkULLEuicbrgAYBxalAIANYh9D3FDxxjWSvVcA42vywxND80TW8ZdNVTih1w5zrl+G9R6LHLRsgQ6t6a5+gUFAAAA3harTL0ySDTtOauMv9oCeluflbqOlGWE5klZdi03Il09zrHuyt7chpZpWQIAAAAAZLPesBlrHcAYtpXqd9/70DgZKetLmX5lG0q402okZRyZp9v0LSUC1vnv+pyooEcGeGflvQcYg+43AQB44k4F/dHA62etIPZiA4inzH93MPij/Qlt09n0s305G3A9tE2p27539PvgTvDxzWMR2+63zPMsLIHeqTRhmoQlAAAAwLkr9Qe91DX0sh89+uZ7M8+zMUugdyn9MwIAAADAFa2Pj9vyto+gRIglLKFaoRNWbDCoKye32LxHA02V6I9vP+3Ofp/ty3a5OY4hUIbz5ec058s27Y/32TxXlvfma56quRwrv6Ty+f2cVsPnN3W9AJDD9vqU4/p1ZX05lhUb5yTnOp4sa9TreYkbvw3wTpViPxaejr+xvuZsWUf9FL7pjf0+OunHBn26uo1AOc6Xn9OcL9uU+1jFyu83t+HuOmspx8ovqXx+P6fV8Pk92kaAEu78HqEN67Um5TdhjWXgzW3KWe6vfjfiPi1LqE7qj4FYU7+cifU3T0Rv7feVJpH7H3f7uwKcmKEuzpfH05wv23B2rGJl9G75reX9qqUc13I8aJPP7/E01yEAerYPSvb/X69Fb3QN/43u5nOuI9ey3AjxPi1LuC33B/TOSePsR8qdu7m2y43d2ZVTqf3e/hg7Wt72/6H5cvKDjl7V8Flxvvyr1PlyfT6nEpWDOaVs//74hqaHHqcu7+j92q8zh7vv2Vvl+OrxWOfLybX/O0b8/O7Xm0Pr16F1npx8hgHY21/nQtP39vOFrleh7xVH84aunaHtObs2xtabMi10Y8SV7dgHUesNEq6/7xGWcNsbH8wrP5ZStiP2Q2Q9wYTu/jrbjtb2e318tr9ny0xZDxDW2nnD+TL/+fLua2pS8v1c159SyZdSflO99Z7VUo7vaL0cj2rEz++6jNxq+fzWdl4DgDOxa+j22rYNA2LT998rjua9urztdTgUemynpy5vO++V1wlGyhCWUJ2jO89Wd3/s576TKqc39/tMSqUnUB/nS+fLHqS8n0+WWatayjE84fPrOgQAMbEWHTHf+g6Q2pIk9trtjR0py6MtwhKqcuXO5pQfCNs0OJZe1/Aj46393q/jjR+0QBnOl86XPbjyfl29Kz1leinKMT3w+fX5BYBUoRYZ6/TQ/9/eljuv2W7//uYFgUk/hCU0I9TM7s48MXdf97ac+x1q0rd/PjZfTccEOOZ8+e/xnXn28zlflhN7H+6W3xber2+X49qPB+3y+XUdAqBv63UndrNA7Pp050aCN1xZTygUEZD0aZ6mafFlitH5UUHvlHFyUZYAAIAr/IZoy9X3KxboX7k5IjRvynL3zm7QSF3P2TpC233l9WfbcbTtPkvvmedZyxIAGFWtLUQAGIPrEAC076iV5NNlhJ47W+5R116xVp9XtidlvivbGJv2ZLu4T1gCk5MNMJ47/apPk/MlAHncvQ4BAIzG96Tv+a/0BgAA3+eLFgAluQ4BADHGBvnke9P3aFkCAAAAAEAVhAOUomUJAAxOk14ASnIdAgCgBsISABiYCioASnIdAgCgFsISABiUCioASnIdAgCgJsYsAYABrYPkbQfLU2EFwLe4DgEAUBthCQAMSIUUACW5DgEAUBthCQAMTBcoAJTkOgRQj21rv5aWPU1CeCAPYQkAAAAA0GTo8HYQA4zDAO8AAAAAAMDQhCUAAAAAAMDQhCUAAAAAAMDQjFkCAAAAAERtxwWJjWsyz/PhmCcpy4gtZz8uSYtjqwD1E5YAAAAAAEFnIcg6z5VlxJYZWk7otVftg5rtMlODoNDrY9sizIE26YYLAAAAAIg6CyjOwoHU8CA039PgYQ021r9YK5WzFjOh129fu/4B7RKWAAAAAABBsZDhrpSWKrleG5r/7dcLTKBdwhIAAAAA4FCOwCRX4PLU00AjpbsuoD3GLAEAAAAAXrcdJ6RUC4zUgebvLhNol5YlAAAAAMAQzsYoubtM3W9B+4QlAAAAAMChkq1Balj/VqwlSS3bB9wjLAEAAAAAfpnn+edvHwRsA4P1//sQYTs9tqyU5dz1ZJyVdTtD+3QWiuiWC9pkzBIAAAAA4JejUGD7XGy+lC6vUpZz9tyRUOARCmti8+xff+W1QFuEJQAAAABAt56GMGdhENAH3XABAAAAAABD07IEAAAAADDWBjA0YQkAAAAADO6tLqVSBkQHqIFuuAAAAAAAgKEJSwAAAAAAgKEJSwAAAAAAgKEJSwAAAAAAgKEJSwAAAAAAgKEJSwAAAAAAgKEJSwAAAAAAgKEJSyCjeZ5LbwJAU5w3AQAAgBoISwAAAAAAgKEJSwAAAAAAgKEJSwAAAAAAgKEJSwAAAAAAgKEJSwBgYMuylN4EAAbmOgQAQC2EJQAAAAAAwND+lN4AAAAAAKAP8zwfTtOqEKiVliUAAAAAAMDQtCwBgMHs7/RyZxcA3+Q6BNC3ZVmCrUvW5wBqJSwBgIHM8/zrB0poGgC8wXUIAIBa6YYLAAanggqAklyHAACogbAEAAayNomPNYsHgDe5DgGMIRSEC8eB2umGCwAGs/5IWSuq/GgB4JtchwAAqJGWJQAwqGVZDgdfBIA3uQ4B9G0bhgvGgRZoWQIAAzGILgAl1XIdigU0NWwbAABlCEsAYCChO3hVDAHwLd+8Dh21WNl2BbZdvxAFIC8tCIGWCEsAYDAqfAAoKfd1KGfAEXuNEAXgPudKoBXCEqrR8p0GoQt/b/vD+94uM28uX5np1zfOZW+tQ7kE6EdKK5E3CVEAAPonLKEqLf6oKP3DLbeWQ54eKDPUSLkE4FtaCx+EKABxoXOh8yBQM2EJAAAAX9PbzUYhV0OUo9cAtGg93+3HhdqPFQVQE2EJAAAA2Wld8dvRvjteQC9CQcn6WGAC1ExYAtCA7Y/n1DsV9/Nd6ZYoNg6PL7RMU/nymLJ+AL5DS4l8dOkF9CR2jloDE4AaCUuoXulKufX1uX6M1LI/Z9tAPfblL1Qez6aFljFNU/D5UPnyZZZV6fKYsn4A8hKIlCVEAQD4DmEJVStdKRebdlct++MHVFvO3q/Ye7resRN77sr63P3DqnR5dP4CeI/K97YIUQAA8hKWULXSlXLbZeVQw/4crYf63X3vjsoQ3KU8ArRHK5H+GVweqEHs+76b8MpKOf6uCYxMWEIzequUK7U/sRYq1O/pl8pt8Oe95ynlEaBuWhewZ3B54FtiA7n7/l+eYw/HhCU0obdKuRr2p9YQibgcQZewjFxqKI/KMTA6LQXIRZdeQG7bwGQ/HaBWwhKaUEOlXE697Q/f93bT5e3ylS/OlCiPzn3ASFRYU4oQBXjCOQFojbCE5vRWSdzb/vAd+/cyVHG8nXa1YllZ4Ypvl8cnywKolVYitESIAgD0SFhCc3qrJC61PyoY25HSbHnbNVtsvlhwtk4/KhMp8zCG0uVx+zxAi1Qm0zMhCgDQMmEJVStdKZc6T6rS+6OVSZtS36uj+e4+d3Ub6F/p8qgsAi3QSgQ+XQ1Rjl4DAPAWYQlVK10pd2UbUpTeHz84AADycbc8PHP0WfH5gn7ooQBohbAEAAAgwp3vUIYuvQCAbxOWAAAAw1MBC20QogAAbxGWUJXeBuztbX94nzJDjZRLoBdaiUC/hCgAwFPCEqrR25fV3vaH971ZZvQRy11vlxtlE8hNIAJsGVweAEglLAEAAJrjbnHgCYPLAwB7whIAAKBK7vwGStClFwCMSVgCAAAUpQISaIEQBQD6JiwBAABep5UI0CshCgD0QVgCAABkt68kVDkIjCY1RHF+BIA6CEsAAICs5nlW+QcQsT8/OmcCQB3+K70BAABAP1T6AVyzLMs0z/Nhd4XQMt8LgFYISwAAgCwEJQD3LMvyE5oAAGUISwAAgMcEJQAAQMuEJQAAwCOCEoA8tC6hR8o00AphCQAAAAAAMDRhCQAAAAAAMDRhCQAAAAAAMLQ/pTcAeMe+T1D9iAMAAAAAhAlLoEOhQVYNvAoAAAAAECYsgQf2rTf202oKJ2raFt7XUtlkLMomAAAAUCNjlkCHlmWZ5nkOVkoCAAAAAPBJWAIPHN0BXfru6GVZhCYDq7lsMjZlEwAAAKiRbrigc2vlozFLAACAEbR8s9j2N1sv+wEArRCWQIcEIwAAwMha/D0UCkd62Q8AaIGwBB5au7raTyupxm3i+5QDaqVswji2n3WfcwAYk+8AQCuEJdApX0YAgJL2LV21fAUAAGpmgHfIYPvDv8ZKAM2gx1V72WRcyib0z2cbAABoiZYlAADAq7QqAUoKdQm4n3bURej6XOi1Z0LnvrvnxJr2QzeLXOF7ANAKLUsgExd+aqVsUitlE8agggQobT0HhVq2rgHDsiw/f1vb5/aP98vbLjN23nvS6r+W/di/Vk8GAPRCyxLISEUAtVI2qZWyCQDUZh8opMyb+tw3w4W39sP3NwB6pWUJAADwGpVqQO1CAcYaMMzzfNrVVS1K7IfWgwD0RMsSAADgNSrSgFochQPb8CDUImP7/9C831TLftQaGgHAXcISAADgNYISoBZHg5Rvn08JEK50cZVbLftR8hgAwBuEJQAAAAAv2Hd91ape9gMAjhizBAAAABjWle6krnY9tSzLz9/betkPAChFyxIAAACgW2swsB+7I/TvNP3uxmo7LWX6UbdUKfPUvh+xbr8AoHXCEgAAAKBbocr8lAr+q6+7u8xUteyHcASAXumGCwAAAAAAGJqwBAAAAAB4hdZIQCt0wwUAAAB05eoA5rXqZT8AoAXCEgAAAKAbvdzF3st+AEArdMMFAAAAALxCCymgFcISAAAAAABgaMISAAAAAABgaMISAAAAAABgaMISAAAAAABgaH9KbwAAAAAA9dgPyL0sS6EtAYDvEZYAAAAAME3T36BkH46EpgFAb3TDBQAAAECUoASAEQhLAAAAAJim6W8wMs/zr664AKB3uuECAAAA4MfakmQNTLQsAWAEWpYAAAAA8MuyLD8tTQCgd1qWAAAAl4QqzbbT3IEM0C6DuZOb8gS0QlgCAAAAwDRNU7AlicpuAEYgLAEAAC456pJFhRpA+5zLARiRMUsAAAAACDJeCU8pQ0ArtCwBAAAAKMQ4UABQBy1LYAC+XAMAuYW+X/jOAQAAtEpYAgAAAFDIUdAshAaA7xGWAAAAt2wr8VToAQAALROWAAAAAAAAQxOWQOfmef75AwDITYsSgOeMAwUA5f0pvQHAe+Z5/viCvX8MAJCD7xcAAEDrtCyBgajIAAAAqJNxoACgLC1LoHPb7rd84QYAAAAA+E3LEujcsiw/f8YtAQAAqJcb3ACgHGEJAAAAQCUEJvRGmQZaISwBAAAAAACGZswS6Ni+6y13cwAAAAAA/CYsgc4JSAAAAIBS5nlWNwE0QTdcVCs0GPk8zz9/Z/NeWe7Rsq8u/6mc+322L9vl5jiGPVMeP6cpj3VRPj+nKZ8AAADAVVqWUKVYpdX2ToQ7dyasrzlb1vZxDRV/T/Y7Nn9oesqyR6z4Ux4/pymPdVE+P6cpnwAAAMAdWpZQndRKqf14HNt5r975e2Vb3vLWfsfmD9lXMq6v2/47WtNZ5fF4mvJYlvJ5PE35BAAAAFJpWcJtue+YvVOpdFZZdueu4u1yY3cY51Rqv7eVgkfL2/4/NF9OdysWa9kO5fGvUuVxfT6nXJXdNWyX8vmX8gkAAACECEu47Y1KmtTKum2F09H8sQqxUNcy2/mPtqO1/V4fn+3v2TJT1lPKW9uhPJ7Pl7Id3yqPd1/zDa29T8rnWOUTAAAAEJZQoW0FV6xSbF9pdWfZtXlzv8+kVHqOSnlUHmumfCqfAAAAQB7GLKEqy7L8/K2P13/3FV4pFVX7vuP3f7VUBr613/t17CsYOaY8Ko81Uz6VTwAAACAfLUtoxr7yKnYncWrXK3t3X/e2nPu9nS9UsRiqdIx1STM65fHf4zvz7OdTHvNSPv89vjPPfj7lEwAAAPo3T9O0+FHP6FRuURPlkZopnwD0xHUNzvmc8JQyBLRgnmctSwAApqneFjMAAADA+4QlMPVdKabyrz09v0/KY13uvB+9vm/7u93c/QYAAHn4Xg20QlgCHVP5R02Ux7p4Pz6NvO8AAACAsAS6pvKPmiiPdfF+hG0HawcAAADGISyBAaj8oybKIzVby+XoLW0AACAX362BVvxXegOA9y3LMi3L8jE+AZSiPNbHjxcAAABgdMISABiYoOQv4R0AAACMTVgCHVP5R02Ux/oISv5ZWzutf44LAMBfvhcBMApjlkDH9l0d+ZJLScpjXdb3wnvyz+j7DwAAACMTlkDnVP5RE+WxHt4LAAAAgH90wwUD0P0RNVEe6+L9+OR4AAD8s+2mFAB6p2UJAAAAAB/247gZ1w2A3mlZAgAAAMAhQQkAvdOyBAAAAIBftt1vCUsA6J2wBAAAAIBfdMMFwEh0wwUAAAAAvELIBrRCWAIAAAAAAAxNN1wAAAAAfFiWxZglAAxFWAIAAADALwIScjDeDdAK3XABAAAAAABDE5YAAEBh225Otv+PzXNleW++5qnQOud5/vk7mzdlWSnTrihxnIDrnFc/p71xXt0uN2VfnT8BqJ2wBAAACspdebR2dfF2JeBTsUq4ZVl+/q5uV0rF353lpi4fqIPz6ue0N86r++WeLdv5E4AWCEsAAKCQsz68Y3frXrmTN7a87b/f7kc8tM7QtFjlW2z/nwYhobukSx4n4Drn1eNpb55X13lrOB4AcIcB3gEA4ETuO2JTKo22lUv7bk+2r0+thNovb/3/WaViTncqy84q/3JUwoWO9Vrp18pxgtaMeF6t5VyR47y6DVFCxyD1/LnOm5NzKAB3CUsAAODEGxUvVyr5U+/s3VdOPQ0SSu73dn+P5o/dNX1UGXh2bK7ut4o5uG7E8+pb54pS59VQ8HSHcygAtRCWAABAIUd3NudYZq1S9jtXJVxsvUCfnFe/e159c7kA8G3CEgAAKOBKlydX735OmV5KbL9Ddy6nbHtKn/xXj01txwxI47xa/rwKAC0TlgAAQIX2/cGH/r8+vru82iq6UvYtdf/vDEq8tR6fGo8TcI/zar7zaui82cLxAIAj8zRNi4sX9M2XVGqiPNbF+/HJ8QAYi/M+wPuca4EWzPM8/VcXJlxtAAATKUlEQVR6IwAAAACAPglKgFbohgsAABp1p9sYAH5zPgUAhCUAANCgO4P2AvCb8ykAME2TbrgAAKBFKvIA8nA+hXdtW24B1ExYAgAAAAAADE1YAgAAjdNlDEAezqcAMC5hCQAANEzFHkAezqcAMDZhCQAANErFHkAezqcAwJ/SGwAAAFy3Dpa6HTRVRR/Adc6nAMA0CUsAAKBJKvIA8nA+BQCmSTdcAADQvO3d0ADc53wKAOMSlgAAAAAAAEMTlsAANCunJspjXbwfnxwPAAAAGJOwBAAAAAAAGJoB3qFT+7523S1NScpjXbwfnxwPAAB4j+/XQCuEJdCheZ5/fRkJTYNvUB7r4v345HgAAAAA06QbLhiGij9qojzWxfvxyfEAAACA8QhLoEPLskzzPP/qWgZKUB7r4v345HgAAMC7fNcGWqEbLujUemf0+qXEndKUpDzWxfvxyfEAAAAAtCyBzi3L8nPnNJSmPNbF+/HJ8QAAAIBxCUugQyr6qInyWBfvxyfHAwAAAJgm3XBBl0J3RutWhlKUx7p4Pz45HgAAAMA0CUugWyr7qInyWBfvxyfHAwAAANANFwAAAAAAMDRhCQAAAAAAMDRhCQAAAAAAMDRhCQAAAAAAMDRhCQAAAAAAMDRhCQAAAADwimVZSm8CQBJhCQAAAAAAMDRhCQAAAAAAMDRhCQAAAADwinmeS28CQBJhCQAAAAAAMDRhCQAAAAAAMDRhCQAAAAAAMDRhCQAAcJt+yAHycl4FgDKEJQAAAAAAwNCEJQAAAAAAwNCEJQAAAAAAwNCEJQAAAAAAwNCEJQAAAAAAwNCEJQAA0LhlWUpvAkAXnE8BYFzCEgAAAADgFUJIoBV/Sm8AAABwzzzPH49VRgDc43wKAAhLAACgQfM8/6rMC00D4JjzKQAwTbrhAgCAbqjYA8jD+RTy2bfcAqiVsAQAABq0LMs0z7MKCICHnE8BgGnSDRcAADRrvfN5reBzJzTAPc6nAICWJQAA0LhlWX7ujAbgPudTABiXsAQAABqkIg8gD+dTAGCadMMFAABNCt35rNsYgOucTwGAaRKWAABAs1TmAeThfAoA6IYLAAAAAAAYmrAEAAAAAAAYmrAEAAAAAAAYmrAEAAAAAAAYmgHeAQCgU/M8N7segy234Vtl7A3bMtbLfgDUyHkKaIWwBAAAOtZiBUXLFdcj6qWM9bIffMfbx/7N5bdY1gHgG4QlAAAAABe1GDoI2AAgzpglAAAAAMArhHRAK4QlAAAAAADA0HTDBQAAg9ne4RnrRmZ/F+h+vit3iR69tsVubDjWW/nqbX8AAAgTlgAAwEDmef6ocN0/TpkWWsY0TcHn95XEKeunXb2Vr972h/cJ1wCgXcISAAAYyFnlWawydlmWw+dS16fyrm+9la/e9od3CdcAoG3GLAEAgEHdrUhbK4JLrZ82lC5fuZXeH5+X+j0N12LLjC1XuAYAeQlLAABgQE8rb9fKvbvLqbEynHxKl6/cSu9PLceBdMI1AGiPsAQAAAa03q38pFLuyTJyrJ96lS5f05S3srj0/vi8tEW4BgBtMmYJAAAM7u2KNQMOj61E+XrzrnqfF87kKIdPlvGNzwEA9EhYAgAAg3s6APHV5TOWb5evJ8t6ur4c2+Dz0hfhGgC0Q1gCAAAD2VfcpQ42HKoMDj23To9VEKesn3bVUr5yVVDXsj9H66duwjUAaIewBAAABpJasXY0393nrqyfNvVWvnrbH94lXIMwZRFohbAEAAAA4CHhGgC07b/SGwAAAAAAAFCSliUAANCxtwcXhl7KWC/7AVCbq2PxAJQiLAEAgE59o2JCBcjYennve9kPvkvABgB9EZYAAAAAXPBmwCaEBoAyjFkCAAAAAAAMTcsSAAAAAH7suxjT0gWAEQhLAAAAAJimKdwNmK7BABiBbrgAAAAAiBKUADACYQkAAAAA0zT9DUbmef7VFRcA9E43XAAAAAD8WFuSrIGJliUAjEDLEgAAAAB+WZblp6UJAPROWAIAAADANE2TYASAYemGCwAAAIBpmqZgSxLdcHFFKHDbTlOegFoJSwAAAAD4oTKbp2JlSMsloGa64QIAAAAgSOU2V8XGuZnnWRAHVE1YAgAAAAAADE03XAAAQDL9kNMy5ZcaKZf0aG1dovwCLdGyBAAAAAB4jeAEaIGwBAAASHZU0aEShNopv9RIuQSAOuiGCwAAAADIajvQu+APaIGWJQAAAAAAwNCEJQAAwCWhu0PdMUorlF9qpFzSK+UYaImwBAAAAAB4hcAEaIUxSwAAgMv0Q07LlF9qpFxyx1pmqIPPLrRNWAIAAAAAjdgGJCrn6+K9gbbphgsAALhFJQAtU36pkXLJmXmep2VZfv6oy/a90eoH2qNlCQAAcJuKGlqm/FIj5ZIQXbS1R9d60B4tSwAAAACgcirc2+M9g7YISwAAAACgUmvXW7RJl1zQDmEJAAAAAFRIUNIHgQm0QVgCAAAAAAAMTVgCAAAAAB2Y5/nnb328f65mObevhf0F6iIsAQAAAIDKXO2Ca51//dsHBS1055VzG1vYX6AuwhIAAAAAaFgoWBEWAFzzp/QGAAAAAAD5xQKTbauTfSuU0OPQa2LL2k4LPd4GO/v/79e/nz91O8628cr+nu1DqruvA75HyxIAAAAA6Mx+/JKttcI+9O+2O6/tskJdfJ3NGwoc1unb/2/nic1/ZTtirWzu7O/RPgB9EZYAAAAAQGdiwUFIrMVD6mv36zsLaVKX/VYrjLP9Td0HoC/CEgAAAAAYTI7WEdvWF0etTd62b61yNE+KEvsAlCcsAQAAAICGvdUt1NkyQ11olZAr3NC1FoxtnqZpKX1CAwAAAKA+BqQu586xvzLI+dF6QiHI3UHf90IDuB85mv/KIO7b+a7u79k2pfJ5gnrN8ywsAQAAACBM5W453zr2PbzH+3042qeS+9vDsYZezfOsGy4AAAAAGNFolfej7S9wzZ/SGwAAAAAA5JHSPdTTsUZq64LqqNutdd2h6QBbwhIAAAAA6ETqOCBvr2MfjrwdVBwtX0gCpNANFwAAAAAAMDQtSwAAAAAIckd+O2JdTYWmx1qFrC1Gti1HQq87W8f6OLasUJdZ23mMLQKUoGUJAAAAADRsDRf23WOFpm+nTdP08f9tuHH0urN1bJe9/Xc/fyxISenmCyA3LUsAAAAAoBOhMOPKa0PLOFpH7mBDixKgFGEJAAAAAL+EukqiPfv3LtbF1ta2G6wrA7lrDQK0TFgCAAAAwIf9mBHGkGjfvostvstxh/rN0zQtPqgAAAAArFTs1uHK+xBq1XE2UPt+nu18++XFutsKTT/qpitlfSmtX1rjMwV1m+dZWAIAAADAp1DlN9/3RgW7VkNlOM5Qt3medcMFAAAAwG8q1AEYibAEAAAAACr0xhgjsW6weI+wEdogLAEAAACASr0VmPAdghJoh7AEAAAAgA9aH9RHpXt7vGfQFmEJAAAAAL+o5K3H+l6ofG+H9wraIywBAAAAgAbsW/xsp1PW/n3xnkB7hCUAAFDY9s7D2F2IV+5OvHMnY4m7H0PrjHX5crZ9sWWlTHu6zaNTfj+nrXKW37sVcCOXV+Xyc9qqZLkcuTzmFivPlKV8Q/uEJQAAUFDuyo21MupqJeC3hda53+arFWupFX93K+xURP2m/H5Oe6P83g39Ri6vyuXntBrK5cjl8VtU1AM891/pDQAAgFGlVO7HKr9iz52tb33N9t9a7nzeT4t1NRLb/9j8qdu0/1unx7ZvdMrv8bQ3y+++8ruG41IL5fJ42tvlspbjAQB3aFkCAAAnct8Rm1JpFOvq5O5dwrEuac4qFXO6U1l2VvmXoxIudKz3d5HXfpyOKL95lCq/28rqsy6Rzo5LDcdkNWK5rOX4v1Uu73xO13lzEswAcJewBAAATrxR8XKlkj/1zt595dTTIKHkfm/392j+2F3TR5WBZ8fm6n7XXjGn/OZTqvyGwrw7aiqrI5bLt45/LeXyrprKJQBjE5YAAEAhR3c251hmrVL2O1clXGy9PKf8frf87pergjlMuSxbLgGgZcISAAAo4EqXJ1fvfk6ZXkpsv0N3Lqdse0qf/FePTW3HrEbKb/nyy2/KpXIJAE8ISwAAoEL7/uBD/18f311ebRVdKfuWuv+pXezE5l2PT43HqQXKb77yGyqf+8rw7f9rOy41US7fL5e1Hw8AODJP07S4eAEAAAAAACOa53n6r/RGAAAAAAAAlKQbLgAAaNSdbmN65ni0xfv1l+NQB+9DmOMCwEiEJQAA0KA7g/b2zPFoi/frL8ehDt6HMMcFgNHohgsAABqkwuqT49EW79dfjkMdvA9hjgsAo9GyBAAA6MbaZYxKPlqi3FIz5ROAUczTNC0ueAAA0C5do/zmmLTDe/WPY1Ge9yDOsQGgZ/M864YLAABapvKKlim/1ER5BICxCUsAAKBRKvb+WbuJoR3Kr3JbE+XxN+UTgNHohgsAABoUqsQa/Xv99piMfixqp/z+o9yWpzzGKZ8AjGKeZ2EJAAAAAAAwLmOWAABAB3SV8o9j0Rbv1z+ORR28D785JgCMQlgCAAAAAAAMTVgCAAAAAAAMTVgCAAAAAAAMTVgCAAAAAAAMTVgCAAAAAAAMTVgCAAAAAAAMTVgCAAAAAAAMTVgCAAAAAAAMTVgCAAAAAAAMTVgCAAAAAAAMTVgCAAAAAAAMTVgCAAAAAAAMTVgCAAAAAAAMTVgCAAAAAAAMTVgCAAAAAAAMTVgCAAAAAAAMTVgCAAAAAAAMTVgCAAAAAAAMTVgCAAAAAAAMTVgCAAAAAAAMTVgCAAAAAAAMTVgCAAAAAAAMTVgCAAAAAAAMTVgCAAAAAAAMTVgCAAAAAAAMTVgCAAAAAAAMTVgCAAAAAAAMTVgCAAAAAAAMTVgCAAAAAAAMTVgCAAAAAAAMbZ6maVmWpfR2AAAAAAAAfN08z1qWAAAAAAAAYxOWAPC/9u6uR04QDAOoJPP//7K92LhBCoLK7MhwTtK048crAxe78SkAAAAAAFMTlgAAAAAAAFN7fboBAADANSGE3efZ9yLUH2MwTnv64xmMQ55+AWAmwhIAABhQCOG/l1a5Y7PQH2MwTnv64xmMQ55+AWA2luECAIAv4QXWnv4Yg3Ha0x/PYBzy9AsA3ywsy7L6YQcAAOPZlkfx+/wP/TEG47SnP57BOOTpFwBmEUIQlgAAwOi8zNrTH2MwTnv64xmMQ55+AeDbCUsAAOCLWEt+T3+MwTjt6Y9nMA55+gWAbxVCsGcJAACMaPtfvvzQH2MwTnv64xmMQ55+AWA2ZpYAAMCg0hdZs/9erz/GYJz29MczGIc8/QLALCzDBQAAAAAATM0yXAAAAAAAwPSEJQAAAAAAwNSEJQAAAAAAwNSEJQAAAAAAwNSEJQAAAAAAwNSEJQAAAAAAwNSEJQAAAAAAwNSEJQAAAAAAwNSEJQAAAAAAwNSEJQAAAAAAwNSEJQAAAAAAwNSEJQAAAAAAwNSEJQAAAAAAwNSEJQAAAAAAwNSEJQAAAAAAwNRePYqEEH7/va5r9Xjp3NH18X25c7VnrevadE3pGS1tAwAAAAAAxnM7LEmDhTiYyB3P3XNUJ73mTBvOXlN6Ruu9AAAAAADAeD62DFcaSrwrfNiCjaP6cfghBAEAAAAAgLl8JCzZwovWmSKlY3G9rVbLrI+zM0PO1gcAAAAAAMbx0Q3ec4FJyzJYR7VagpIrWusDAAAAAABj+WhYkpPOOmkNKHKbuLfUb9VaHwAAAAAAGMvjwpKcEMLvn+1zej7ec6R3oPHu+gAAAAAAwOe8Pvnw1uW1zt5z5lpLawEAAAAAwNxuhyXpTIvSDIzteO5Yejw9d7UNsdb6ueW/WuoDAAAAAABjCsuyrF7+AwAAAAAAMwohjLFnCQAAAAAAwLt0C0uONj2vnYs3by8du9u2Uq07zzjTzp7fp5entQcAAAAAAD6hS1hS2yQ93fMjPRf/HR/vtTxYrW1367bUeOdSZ1dDD8uvAQAAAABAx5klvdSCFwAAAAAAgJ5edwvkwo14pkM8+6IWhByd32pu5+PP6X3ptaVnlGqWnnNW6d7c8dqzt3aX2pz7Xke1Wr5n7joAAAAAAPg23WeWbC/tz75crwUlW81cWBAfz12b1ikFA2m7j2q1fp/03tzx+FjtO5auSa+t1ap9z6vjCAAAAAAAo7k9s+TImRftRzNPWvY8iZ25Nr0vDgiuhCTxs3L3XgkferSn9vxcXYEJAAAAAAAzeGtYclYpMCktMXVU58qz4/ppW67OLLly71/W3KR91mMZMgAAAAAAGMFbN3i/8kK/x+yJK8/vGQr0DjL+UrwM17IISQAAAAAA+H5hWZb17gvxlg3WS0tsHW02XjqWSvfmqG3cXgszSpuc187V2lzaXD3XxpZjac3W+3LtaKkBAAAAAADfJoTwnrDk6jUAAAAAAAB/KYTQZxmu2mwNQQkAAAAAAPBU3fYsOQpDBCUAAAAAAMBTvXWDdwAAAAAAgKcTlgAAAAAAAFMLy7JYIwsAAAAAAJjWPwh/cjC8Wmd8AAAAAElFTkSuQmCC')
