# Supplementary material for: Identification and functional analysis of non-coding regulatory small RNA FenSr3 in Bacillus amyloliquefaciens LPB-18
Source: PeerJ. 2023 May 15;11:e15236. doi: 10.7717/peerj.15236 (PMC10194069; doi:10.7717/peerj.15236)
Supplement: Supplemental Information 4 [file peerj-11-15236-s004.zip › KO/CK-vs-T1_map/map00540.js]

getPicJson('data:image/png;base64,iVBORw0KGgoAAAANSUhEUgAAA7gAAASrCAYAAAC43BTgAAAACXBIWXMAAAsTAAALEwEAmpwYAAAgAElEQVR4nOzdXbKkKLcAUO34ZtTzH0KP6dyHvnZRFCD4C7hWREWdNBURTWUL6Losy88CAAAAg/vfsizLz48YFwAAgHGt67r89XYmAAAA4AoCXAAAAKYgwAUAAGAKAlwAAACmIMAFAABgCgJcAAAApiDABQAAYAoCXAAAAKYgwAUAAGAKAlwAAACmIMAFAABgCgJcAAAApiDABQAAYAoCXAAAAKYgwAUAAGAKAlwAAACmIMAFAABgCgJcAAAApiDABQAAYAoCXAAAAKYgwAUAAGAKAlwAAACmIMAFAABgCgJcAAAApiDABQAAYAoCXAAAAKYgwAUAAGAKAlwAAACmIMAFAABgCgJcAAAApiDABQAAYAoCXAAAAKYgwAUAAGAKAlwAAACmIMAFAABgCgJcAAAApiDABQAAYAoCXAAAAKYgwAUAAGAKAlwAAACmIMAFAABgCgJcAAAApiDABQAAYAr/ezsDe9Z1fTsLwKR+fn7ezgIAABfSggsAAMAUum/B3WhpAa6iZwgAwJy04AIAADAFAS4AAABTEOACAAAwBQEuAAAAUxDgAgAAMAUBLgAAAFMQ4AIAADCFYd6DmxO+zzL3rtx4ntw7MFPLx/OG89yRzt6y2/c109Z1zaZXeq9wTTq5eXLbUtrGvfRDNfloXW5v3pTU8nt5Ky1fs9/Dctrb/63p5tTu05LScbC3TXvLAABAaPgAt6bCG89TCtriinVpnrvTKW1jKjg4EnzEatIpzZPbltbApLZsj+7bmsC9NX8t62g9ZlIBcc0xUZv31HG0LV+7T/fK88g2XXVcAwDwDbooZ+SCsb0Wr7vSqU03TL+0XE3gmkqnZp4WpfxcqXYdd7cMHj0ealuVjwTspRsrZx05Ro+mBwAAAtxBHAkCrwoGatIZIfAoleEILYO5FtS9Zd7YtiPdl2uNcKwBAPCO4bsof1Gpu+j2995yd49lrAlwarsWh67O79ng767gsWZ/xvlo6eJ+RO0+zWndpqPLAADwXZ8OcK8Knu4OwsJ09wKZMD9vBgSpdR8JBkvjO6+wN161dvnNlfms2Z+1wesVQW7NPq0Z/xt+39I7oIfjGgCAvn06wH2yC++Tah/604MzD3W6Um/7MHRVkH93Gcbrqvm+9cFjrcsAAPAtU4/B7S2YO6J2G/bm24KC+N/Zbqet+bwiP0eNFBg90fX5aUfWO8NvGACA50wb4F7V2nU23TPptK7rbDCQymvuVTRn8nll/mq15PHOoKrleLgzyH1S/KqgM8sDAEDJuizLT8+tWjUPTspJjQeMA4yaIDOVZirdK9KJ1a4v9bqd3PbvpVezXWfSDLXOE86X2t7WNGrmTWndntaHZ5X2Zy6dln24F1Cf2aexuGtxy3pqy6GV8bwAAPNZ13X8ABeglfMKAMB81nWdt4syAAAA3yLABQAAYAoCXAAAAKYgwAUAAGAK/3s7A7W8KgQAAIASLbgAAABMofsWXK/xAAAAoIYWXAAAAKYgwAUAAGAKAlwAAACmIMAFAABgCgJcAAAApiDABQAAYAoCXAAAAKYgwAUAAGAKAlwAAACmIMAFAABgCgJcAAAApiDABQAAYAoCXAAAAKYgwAUAAGAKAlwAAACmIMAFAABgCgJcAAAApiDABQAAYAoCXAAAAKYgwAUAAGAKAlwAAACmIMAFAABgCgJcAAAApiDABQAAYAoCXAAAAKYgwAUAAGAKAlwAAACmIMAFAABgCgJcAAAApiDABQAAYAoCXAAAAKYgwAUAAGAKAlwAAACm8L+3MwAA0Kt1Xf/7++fnJzkt/Bza5o+XSX1fs97WebbvS8uX8gAwonVZlh8nN6BHPVcsc2nXnE/DSmVLJfboufrs8vB1qUAwnnZknlyAeUXae9MBZrSuqy7KQL+2SllYOYunhf+H/1KBY+770FYZ3JsvNe/e/OEyLes6WzlVuYV31JwTcstdMQ/AF+miDExpq1i2VgJr58+l3bJeFdR36Bnw+zr0DBhfzTkn3l+5z+E0gBEJcAEyru7aV0qvdl2lICb3ORWUhYF4KeDLBXu55UaQugkRT8vdqNib50yX09J3e8dHqmfA3rJHWxevWv6rrv7d1OyDXM+RbdnceQVgRLooA5+xrut//1pb0O5Uu644IC11105VYsN5wrRS3aTj8tm+L633C+7scros1wSjX9ofIwp/bzX2zlc1wyNqb57VzgvQMy24wGe0VNxyrWF3qF1XTVBeGxzVdqG+otWZ3+kZMGfPgDNy23zkWDlSfnv75yv7AZiDABf4tNpK3JHK3tEKYstyR8caH1XquhvO8yVnxtbe6UjPgLA1MNUjYC8QTs0XrmOvR0G8vtGdGY9f6nbemtae1P6ZofyBbxLgAlO6+kFPqS67NWM0j+ilYpkLVlJ6yfMb9AyoTytcbqSeAXvbGo5lrZmn9kZInF6pBTyX5l5revx/b2UP0EqAC3TtrYplKp3WvOXmT7WAlZbNPQim1OKVylv4uaZFLV52xha2u+gZ0GaEngFnbhLUzrM379EW1twNCoAZCXCB7vVQsbxq/iPLplqP70w/nqYi/IueAefpGXCcG0sA+9ZlWX6cLAGe8+RDhu4wSyW7ptU/lpvnyp4BR+c/2jNgmyf38KhSq2pKboxuOK1lfb0ojT/OzV/6vmZ9Z5bvRY/bkXooGjCHdV0FuMC3jVz5Kj15NTX9ynzdMT/H3VVJd/PkX6UHPt05nviJ8qgdutH7drQ6+hAvoG/runoPLtC3mifBnnkybY+Vmr2xtOF3pe7FV29baszu3vw8o2W/1BLcpo2QR4AvMwYXYAKjBAdf8UbrdW2359qeAU/lvfeW/itaaEvdm2u7ioff7z0cLnfDIzc9lb/4c7zeVF5yeY7XlZs3ty25MqhZPrXdtWPfgTFpwQW6lXpC8rquf3yO/y9Ny6VTmr5N28tHKr97y8d5bKmUts6TylNtPsPP8f+129ETPQPaewbc5en1XaX2+MgFgan/t3lLAWw8Xy7A3D6X1hdPS60/t3wqL3EwHG/H3ryl+VLrjeetLWdgbgJcoFsqX+3lVRu4nd3O2v9hVqlzSG6+klzLYe201Dyl1si9lsraG1RxYF66YVKbfk2aR88tWmjhO3RRBoZS22oSV5RK86VaKI+mOULlq6ZMNq2tmCNUIuOgPpwWf061vuVa5FLplKbnWuhyn+OyLS0fLhPPE3/f+/4aRamsY0+Xfcv6WvOU+h2dTb81zdK6Wsu5ZT8CfRLgMoXWil5orzJfugteWv7NC2Oukj0Dla/yMZY61lO/hdr8X9FiVJPvJ6XKINdLINWilFs+V66185byES+XCnZL+X67zL+glzLOHSNH07lLKv0ejtW31w+cJ8BlCqmLeW1Fb2+eUvexODi4uzLZcgf+TOA1ApWv8jxnAso7tv3tctujZwA5ezeF9m6C5m6mlK5bqXTC5XO/8dSyNTc7UunmzgHxdqWO9dx2pNLfm5Yrg9y6anoqpHpo+J3APAS4fN7Zi5sL4/1UvvafeNtyHO6VSWnbU9tZux09O3MT4As9A/il5Xd2xXIt88W/ySPpHEm3dtoVy9fmqXZZYD4CXDiptTKZChhKd+Ljz7mgadYKqsrXsXlb8nfFtCN56JGeAaTc0cr39H7v4Th7w952f7VcYGYCXEhoDRZrKz+51r1cEBv+Hc+795kxzFL5GiWfIT0Dxttnb0qV5ZHyO7NsyzpyN0u/ona7v1Yu8AUCXEi464KXqgDn1tvaRfHKyur6T1Bx/vvCFot/1qb0cmVwpDvpkeXuFOaptO96ynNKskfCDcdPnGbrsRTTM6AfVx4vYVqhK89jy7J/Lt9b9m5njpOz7tqfW1q16fd6vAP3W5dl+XESYAY1Xf/2HrCxN88mN2+uW/E2ba8FtyWf8bTcth7tunw2gLgqzau6dGqtetaVx0+c1lbBvfr4nMloPQPuPF6uTv+/NDsrw56MuD+BOazruvz1dibgbbWVlK1bYmneVKvQ3jJxXmqmtWjNw122CkmuhaXFmdYTxpKqyJ5uFVrX5L+j6fRky1NLb5EvOHvuKR0r4bT4+9Qye+mk5s2tK5y+l59SvgFmoosy00hV6HLjz2rmqRlPWztvLo8t4/PiZeI0j25Hq7D1LG5JK333pJp9nCrjXCt9KZ3UvKnPuV4Cufzs9Q4YVevxk3O2e/IVPQN6vNHyZtfUO/Rwvtnr4ZP67aaWSy2f6oGTW367UZm6iRGmkZoer6em19IdetifwPweD3B7qwzwnjsuqC2tq0fn2Zv3yAMtrhqf1zrfEVvlI2xZ2/6OA5NU5eSK8ZMlKqN9az1+rmjxr85bJvDlPWfPN72oOabCc8K2TK7O1HojY2/YzVOO7s8nzwPA+B4JcHMtIHyb4+Iab1XIc5XJUgA7SiVFZfR+R46ft+kZ8J43j5dSj5or17Es5X171zrf0Lo/U2NwAXJuD3DdDScn1TJ2VE1g0ZJOr8dsrgLbuzsfEhIHBCqj3/B0EKxnwHddUTZ7aaT221Pse2A2tz1kKryYwp6wAnZ0+e3/8F9rer0fr3FL4NP5De+a5+6gX/kwqWw+gnNLuL/D7+64YRJ//8bxMnJL7pHjJ3Us9drCu6e2Z0A4b+nceFXPgF6PqSvPN2eOmXAfhDcewv/j/RTeRIjPV2Fa8Y2O3Lzh9+F6U3/XzJ/K2916uX4A81uXZfm54+QmuOWIM8dNbtnWNB27+cpHPGaq9SFBre8xPNoyH7fq7nURjeer7TJamjeV51QLX+v8IxybVx4/rcdMdR53zhc1XYXjdFJ/p9aTa8ENP2/r2Uv/zN+9nOvuOt+k0jqUv539xe96uX4A37Su6z0BrpM/Zxw9fo4EuLkgZy+4OBr05CrKtRXaVH5KleO79NyCpjLavx6On5rAs+a7liAyF1jWzntngNvz7+Tt48U55Vpv709gbuu6Xj8G14mfs55qWdir3OWC3FTQWVthza037i6WCmBT0+P1jFJhhTelum0uS/mmUKpVN/5Nx/Okfs+5tOK85eZNpZ/6u3b+kXoGvKW0vwDoz+UtuCrVXOHIcdTagntlt75SgLssf1aIcq26V7TIhO74LY7QPUxltF8jHD8pWvHeMerxQpr9Cdztli7KR7p4XZH2bL5+V/2OALemq3CcztkAN/y8reepLofAdQS4ANC/y7so333B/1JlItUaR7vwmGwZb3ck/dL3b+zPUsA/qi+dA3rhePmVlp4B9Rw3c7E/gZHc/h7cjRYm7mRMXduYuhF/gyNXsEbnePnXiOXwphHLy3kmz/4ERvFYgFtS230znCc1fzjf9n1pfbn0wmVTAVNunlL31dr5v941edN6M+RIedV2Obx6Wml66vuabWudHwAAZvTX0yssPQgnbIEqtUblWqzCVrdcl9Bwnji9+O943jDoygW6uW6wpfn3Wg0BAADY92gL7l7QdqbVqjUfcZBbqxR85lrwWuavWY5r5LoVt3ajT+0nrajfcbTXhePmuxwzHOG4uY+yhbk8EuDWPHX2KaluwqV5S620NQFo6/w8K3dc1l7sck9hHnGseal7f23X/9rv9sYrl9bTq5a8z3Dc7G3v3vF05lgZ+TgJfe2YWZZz55mrzjEjlVdKT8fN2bzE39emkUvn7HbdWbZX5b1mKFxpnbOcP6GkizG4T2rpBjzDhZBjam6E5L6Lu9mPoDQeuWascum3FH+XS692TPQIZj9u9vbVXiBSSndvPcsyX8CyLPMfM8ty7jxz1TlmNm8eN62/+9K6WhsMjqbR4uqyTV3n4u9rtPQWTK1zLx8wg9vH4G4/uPCHF08rzbP9Hc6Tmz88seydaHM/+DDtOL3cfKn8lNKtzX8uTZ4T3gwJ90v4fW65kez1ZLhy+dHK5ozUMbMs4x83ta0MrcuOsv13mvWYWZZz+/6K42aksmr1xnFTm0ZNMNWS1tNG/03Gwa/gli+4vQU3d6ep9nNr5frKi2Tu7mTriaElT046v6u9mNXe6T+6XHiBaLk4zHaD4u0L46jl2VpuI21nrqUi991ZYevD0y06T5r5mNnjPHPcW8dNbr1x6/mZ/Vo6r5Ra6e/exqvSXpY/h8bF5bb3OeeqfQCj+FwXZcZy5ER89OS9d3F8Mi93Onqx76HSN1p5njkWe9HSNTR2V1e42nR7KsfQ7MfMsjjP3OHN4+bMeSD8rV5xPoh//3tpnulxUrv8WanANrWNuZvtNb+bXB0HZjREgHvlXafcnb9U+vHJoNeL3hFHyjR153CmMonVlFHprvWoctt0x34P05rp4rtXPrMcN2+dC2pbcEfylWNmc+d5ZqZzyZ4ejpu9fXbnb/TOc8DbZduyXTXH/Fd+E7AsL7wH94gzJ6+aMZN7d/6OdEvuwdV3JPe6ls8ivHNac1c4LueRuwE9GTDkuraGAe9Ias8VMx43T5rppshXj5knzjMjn0v2fPW4ydmu2WHL5lGzlm2qBRhmNkQLLjyl9aIUdiU6k04Pru5GdnRdo7XKHb1ZNMtxUzLavnzKl4+Zt84zM/jycROKb3LlvmvxZtnujV8+K05ntt4vkHJ7gBuPKYjvesXjDsLvwmm5NONpqXTihw+k8rCXfur7VP5L27I3T+qkUyq/3HypbW/d3tZ9sFcmb3VlfMIM25O7852605sKRnPHW+q7vXXNUJ41Rt7OXIWuVNE7cqzErQ2114hZjb6tR84zZ84xuWvdjNehkruuvzW/99xvOM5Pbt/E+zRO420tZZs7/nPHd6m+mCqXVD5KdcGv/Q74lnVZlp+rDvDSXahlKQc74Y+19ftSC1DpZLkXYKa2Zy9/LXmtCT5T+Yvz2pKnOC/hOlvLs2WbSkF8jpPvPUYt11HzPbpRy33UfM9i1PIfNd81zmzbqOXyVL7vuHkwYnlDD9Z1fa6L8pEfak0L6hXiu2B76Yd3Js+uK/6utFxpvr0859Z79c2NOL29fAMAAFxlyDG4dwdKNYFmTXfKUitpmMYVarrG3LHecN1f62IKAHAlXYjhvK4D3L0f990//lIX5VJL7FP5622dNWXSmib3uPomB3NzvHCE42Yu9ucz1H3gvEvH4C5LfoD7spx/CFPu+9Q88fTUQwpyXXZrxsOmvi9tS257Uusvra80rjVevqWsc8vW5rs0b01eYwJcALiO6+p9lC30Y13X+wPcLys9rIkyZQUA13FdvY+yhX6s67r89XYmAAAA4AqXj8FteQ3M7EpdgMlz/AAAAEfc8pApQe4vyqCN4wYAADjq1i7KnrhHC8EtAABwxm0B7tWvjWFuglsAAOCs29+DW3odD9+VemURAADAGbcHuMuy/z5ZvkdACwAAXO2RADdFgAMAAMCVXgtwAfas/wSv2fr7Jzstnv/n75/f/i6lX/oeAICx3PoUZYAztuAzDkJ//v5JBqbhNIErAHfzkEzojwCXT8mN/V7X9Y9/8Xd35ulM+qU8b9NS21dbFj25ssV1SytsEQYAYGy6KPMZpWBte9p3eBd2+3z3667Opp/K+zZ9b57cNpfmeUspuN3rjlzTXRkAWvRyfQR+pwUXJtNywQ2D69xyPbzPei+43bosl1pjc8trxQUAmIcAl0+46i5rHOjluvLmugjHfx9Nv5S/Ge8m1wahqSB2LzgW3ALQYrsuz3i9hRnoosz0Wi5CYSCZ66ob/5/7Pkxvmx5/V1q+pvvw0e0c0RbktnYzTi2XSscTlQEoCa/pQL8EuEytNegrzduSTjh+9470c8sLcq9dDuAr3h6KMoKZr68wk3VZlh8/WGZVc8HOtajG6cTz7bWwxnd6S/O3pJ9qZS61DOfyl0p3b/tLLdx3qH0P7l4341wX55p36wLMoHQNWBbBGzCHdV0FuHxLbRBb+q61i3Kqu3IuzZr0a/Je+zTkkZ6iDMBxezdhAWawrqsuyrAsvy70uQAv/m6vRTNXcQiXiQPflvRr8h6P/w2n5dJMPTH5rsrPyN3hVAiBkblxCcxMCy48RIXid6OWx6j5Br6tZjgKwOjWdfWaIAAAAOYgwGVq8TtkW94nu5dWPD1+z23uHbgA8Aatt8AXCHCZWstrevbmyy27Ta/5/+mKRRhs5wL0muUBAGAEHjIFL7vrjnrqQVdbwFpa31sB7d4DtWoeflWzbXsP6/KUUWBWzmXAFwhw+YzUU4VLTzXOfb46T3c89GPvKc6lp0W/oeadwqnAM05jbx21689NAwCgb7oo8xlhsBK/jicV6Oa+r11X6dVDT9jrUr3poRvyXvnUlN/RNAS3AADz0ILLp7UEMa1B7kx62u4rg8/4fcNha3qp5f5IeQiYAQDuJ8CFl8RPVn67pbcUtN05RvhtYbmn9kVqvxwpD+N5AQDup4syn3ZnkFUztnbr/vxkAJmb/sZTnlOeDvRbnph9dj1f7gUAAPAELbhMLfX+2TCAKj1kKu6qmlo+NX9rvkoPUzoq9zCpmlbEvYc53ekLY1/veKgYMI87z7t3n9Od14AeCHCZ2pGHE7V2R60NFvemX10xCIPco+t5srKy1y24NH00glygZMRzg94pQC8EuDCxUSpJqZb28Luad9vutYqnvo9b6FPjke8qQ0EuAMD1BLh80tsPduJ3ta3gpZbvvdbyN1vTAQB4hgCXTxLA0AOtuAAA1xLgAgB0rHbYxJHnF+QeRhivq3XoxvpPMP/f527ihWldlSYwr3VZlh+tB8DTRn4gyZXnTC24QGjv6fqlIHZZ/jw/lZ6en3qLQO4ZBnt5SE77Z70sEI3TujJtYB7rumrBBd4hqAPYd/ZcWXr/du27uZ2vgZH89XYGAAA47up3qF+ZZsr6z/pft+Pw773vAGoIcAEABnV1IPrEw++2rsVbN+Ofv3/+C2Tjbsdxt2RBL7BHF2UAgAHUjse9Yh1HHljVKjeGdgt4S8HushiHC6RpwQUA6Fwp4Nz+bZ+vWEdqfK6H4gEjEOACAHQsDCzj1/WE/7ZpT+ahOZ1ovG1unrDbMkALXZQBADqVa5nda00NuxrH8+e+i1tt44C2JbANHxQVCrsUp8bexvOXAmLdk4EU78EFssLKRKrykRoPlZqeSlfF5F+zdflzzMA5o54TWvPtNw3cYV1XXZSBvK3ykXrQR6pikgte+A7HDADwJgEuUO2KO+7GVn2LYwaI5bovA1zBGFygSilQSXUzDSswuqF9k2MGjjnzEKcR+H0DdxLgArv2ApXcWMvScnvfMzbHDBzzxFOQAWamizKwq7Z7aG3gsf6z6po2OccMAPAGLbhAlStaz1LLa5Gbl2MGAHiaFlygmgf90MoxAwA8yXtwgazad5qmApgwsImDnJr3o37FbOPiHDPQp9nONQAp67oKcAHepNLJ111508JNkTznGuAL1nXVRRkAeM8WdF4RfObS+vn759PBLcCXeMgU8IfUq1tKn1vTVtGcj2OGHjl2AL5HCy7wh7gVZO9/cMxwh/D1UPGrokrfbdMcbwDfI8AFHrNVOD1Vl1ojHjPruv73L/d9bTq5tPfWufd5FOE42q2bcfggstS84fwAfI8Al1elKl2lillNxfFIRS6Vh9rl9tJK5a3mc8/CymOu5WSkgIT7femY2R7kk3ugT+2DflLz7aVZ+/9ocsFq7l3Lo90UuUPqejjSdQbgKAEur8pVun5+fpIVs/BffIHenhBZmmcvH7nPtcuVlh2tAhpWEHOtaKlWldS0UtrMwzEzrhkDHscMwDd5yBRdaXmNwRbAhv/n5gk/j6rHVzykKpB7lUoVzm/7+jGznY/Cc1P8dzxf6vPVeSqdR98St/qnWnHDGymp70vfza50k7en/QxwNQEu3bizchVWEvfWoQIarTuqHOYqnXFrXDgtlU5uGuNzzOSlzivh7zrsiRJ2K43PMy3r6jF4DYXHQSjcz6mxt6neAeHf8TEYpwnAnAS4dKGnypcK6C97r3uBmGOmXcvvvmXoxShqg87SQ6VKaQhqAb5FgEsXeg3wNl+vgObEwUtq3GWuVSXVesf8HDN9CW/Sbf/3eh6mXep6ZP8Cs1uXZflxsuNNqdbR0jyp6aVKWWqe1LjcXD7itFPflebZ2469bUgFy36z8xBQzKn2t54a6nDl+aU0PfVdb8dj3BuAdgJc4EvWdRXg8r6aClbNtJoKZW1FTwWUp9if8yk92Ce+uRaeQ7ZpcRq5XiHxeSE1fftu7+bZE88S4D32K/AVAlxeV6pgbdNangKZulNdc/d6r0I6UwV05O7TM56reg9wHS/36n3/H+W46YsAF/iKdV2NweVdqYttPK11/GvNtCvmac1n6fvcd0e3Z8+IlZyRK8yjc7xwhOOmH196NgTAX29nAAC+KH7AE9xpxBsOAEdowYUCTxYF7uKcAgDXE+BCQU0F9OxTjo2N+qbwuDlyDDhuvse5hiM8iR/4GgEunJCqMK7rutvi21OXxNLDr1Lzph6QlVq+Jt3UE6Jr8zKykY8bx8s7Rj5mQnsP2wtd8cT5VFqOm/3jBmBkAlw4KNcasj3MY69y34OWVxCl8p5bvvYVTkfzMrKRjxvHyztGPmZCpX1WCk5L03LfnTnWZnHkuAmXSy27fV/buyl3XO7dlKndJ6m3G9yxP694e8GRsgCO8ZApOKH26cdbZaI3b15Yzzwte3SjHjeOl/eMesyEjjxJ/ujyXzs+clqe0B9/d2TZvfmu3i9P7fez6T5RFsAvWnChE71WSpfl99aPJ9eXms7veiyTp4+XUj74U+/lcnUrXGt6vZfPzHIt7QAtBLjwgLD71N48d2utvD1d0XiyjN7oItZS/j0cN70fLyVn89FLF8LRjpm99T/pSD7e3t9XuWMfhL+J3N/xfKnPV+YjNy3V1bq03N6y4fw1641v8u2VRS/nG5iBABdOaG1prKl8viU3RmivK1tqW8603t09liq3rvDz3WY4bno5XmrWe9STx+KeGY6Z0FNl2tM+fMPVvWFSgW1qLHU4X/x9y3r2xgDHAfJz8E8AACAASURBVGRpnal81syXWndu+XDbW9IujUcH2hmDCweVLoDh97llt389KF1Qtwt1eIEOhdsRppGb3qO4Qnb3upZl7OOmp+PlqRshbwaKMxwzIRX4Z5w5bo6s56p5W8aRl9KLtzMMPGvTiqelPufS3NvW1A3CXm9IwWi04MIJuYvb1Rf8O5XuHNe20LVO71Wp1eCO9Yx43PR0vDzZ6vHUsbG3/hGPmdDePhvtnNG7K46bp1x5PKR65xxpSd5zZZo97hMYlQAXThq5W1GulW2bVnN3fFnqxxKVumyNUAG70ojb1+Px8mSLRw9B7shy+6zm2Cl1P019lzufxN+NXqY1rtrGkW5kprpK1y6zN+1uPZYnjGZdluXHDwnOG+WiNEo+Y0/me9QyusOoZXFXvkctj6eNWk6j5vtKpS688c2B+IZCqjUzF2SG5Zy66VBzU6xGbj1x3lLz7W3PXgCdK7PSfF8//uCsdV214AJArbdbceFue2O6a6bvfa5J90g+9tSup2V7WrettgyB4zxkCiDS0q0NAIB+aMGFDxK80cLxwhGOm7mlxkQD9ECACx+jIkILxwtHOG7mZx8DvdJFGQAAgCkIcAEAAJiCABcAAIApGIMLUKnmXY2ld0iW0svNE88brrdmDFxqvtz7FkvbkvoMANAbAS632XuxO4wm9w7U+J2IuaAynFYzT2rdqXXu5XkvrVze9z4DAPRGF+WT1nX979/bavOxN0+8TeH/8b+9dfz8/Pz3r2bdMJKWYC8MKnPLjfr+3RHzDADMSYB7Utiy8bYr8rBVvLd/qRaj3PdhGqn8CHKZyZstmfENqNTfNZ+vysuogTkAMB8B7seUKqN7XS9blLpZwuje7qYbd4lelt9vTqVuMqW+r13XXsszAEAvjMG9WerBMNvn0t+51tM3HvpyR7ojt/ao4NPjWNSWvGhxBQBmJcC9UVgBzrWuxH+HwW2p9eXsQ1/OVNCvCKp7Cgxa5bpg8y13B7kjPLE4NU6/17wCAN8gwL3RkVaS1srhkQrl2Zabo68muWLdPWh9TQvzaglya25MxfO0uPN4LG1nfCMOAOBNAtwbxS24V6mpVOe6N7e8lqRlnlT+Uq3QYX5G12M3Ve6Va6lM9crYe8dt6gZYzW86fmhUHDSH6cT5jdeX247a80IuDb8JAOAtAtybvN2ScaSCWeoafTStlgr8iAS537LXgpmbpyW9M/Pu5WUvjdL3NWn5HQAAb1uXZflRKTkuF8jmWm5rWnRzD5RKrTvXPTDVUlubfut05mudZqyWyJHyOgPlDQB9WtdVC+5ZR1tEjrTGnJm/pbXlTJ6BZ3nAEwDALwLcQanM9sVrV3iL8wAAwC8C3MHoCgsAAJAmwB2MwBYAACBNgMun3N2N+M703dwAAIAyAS6fM2KgaHwvAADs++vtDAAAAMAVBLgAAABMQYALAADAFIzB5fPC8a2p8bl732/zlL5rWb7mHcfrP0Gaf58bU3xlWgAA8CYtuHzaFkxu/+KHOe19v81zNP14+dqHSW2B6BUB6ZVpAQDAm7Tg8ml7LaU1T1zOBa61y9emBQBfdfY6W9M7qrTeIz247hT3DkuVz4hvjdgc2d81ZVDTq66U9p1lOvs+fZIAFyrdcRHb0rwyqN26HP/8/fPb33vfAUCvtmtlKmC5s9K/d41+K7iN15sqn7eC7ysc2d81ZRAOBzuSn7t8YZ8+SRdlqHDHSe2uk1QYzP78/VMMZgW3AIysJvC442by22balhaz7cfQrNv1Bi248P/27gruzdOS/hN34HLB6xbwCm4B+Lqw62kcCOe6t8atgPEyqVa3zd70mq6wT9YlZpIq29p9mksrl14uzRz79FpacGG5/4SS62az/ds+AwD3SLX+xYFF+HDI+CGQ8fRc19dwntzDJsPppXW0bk9Yt/hqoJQrg1x35719mkrfPu2bAJfPi1tWn0g/PDFu311x0gpf+RP+Hc8TdluuSQsARhbeUE4Jr8WpeWuv0WcfXLSXz5r1x0HW19Ru/x1lZJ/2QRdlPq3Uerr39LrcXdrU8rUntlxaf8z3/8FnHISG3Y5LD5mK09lLCwB6l+se2vKgortveqfyF36+6qm/X9Bb2din/RDg8mk14yH2vt8bt9uSj+o7xJXBZ+mhUgJYAEYXBqQjBQt7XVdT3V1z83xJy/5OjYe+k33aDwEuAABdy/W42gsWtv/j1rXSWNnU2NvSw4NS8+8tGy4Xd48ubddeWrMESFft79yY1tJ+SR0Dtcvap31Yl2X5UWh8xagniZZ8h12NtdIeN+qxwv0cGwDQp3VdBbh8y8hPKvY7fZYghhzHBgD0aV1XXZT5ljsrpSq9AADwLq8JAgAAYApacAGgQ4ZU3EfZ3kv5XkM5wjECXADo1IiVxFEq5cr2Xsr3GsoR2umiDJCQe48dAAD9EuDCBQRCAADwPl2UATK2VtwRu4hxvfBG1vZ3y7FxZJmvSN0kVLbXULb3Ubb1jm7r2TLe0vhCGfOLAJfbfOXEv504teLCvFLno3VddytOV58XwvRy643XmZqvdZ54u/fy0KKHsq3dppY81ZRNnN6MZZtL92w51gQtdx7Db5ft3jZcdUzn5jlahi3LHS3jeD18jwD3g1ov0KUAbq+C1ctF9S7uCs5PKy65m23bsbFX+bsyH/E5NbXeXEX+7Dyp38LZ30YPZVu7TXvrbS2bOL2rzzM9lG2cdm05XxG8nEm/Ju1lea9sa46tK47p3DxXnQdKDRlHyji33Gh1S84zBpffbCeM7V/qTlvu+zCNcP54+dwyo52ABD3fEV5Q+abcbz1Vib3rOKk53zw5z1XeLtvabd2b78oW16u8XbY1eUnZy0ttWrl0rtjWt8u2lOZVx3RunqvPD7kyqi3jMI2tfsq3acH9mNxd+PC70NGut6WTUpjeiAFD6Y4j8yrdoIEWTx1DR7seluaJe/XUdpN+ytn1XnXjsraFLXUTudeeTk+tt7Ycjqazl/4b5du6zpYyuvtm/JXleEdLcEt+jrb65pZTT3yPAJddb/9Aewso3i4P3mX/f8+Ris4VrSs9nPtyrSp7FdE7tvHusr2qvFu7Msf2yrf3sm1dd2l9VwRnuXRK0/c8VbY1Ldlv3mhq2aarjq3S8qXgsnUdR/OUCnbVG54nwP2oMxeOK+9OXX1RBbhDayvF3S3+Tw2RSLUU1bTgtuilbO9uObwi7Va9lG1tvkbSa9nm1nlHeZ9N/2jr814Zh/O8eZzdXf7kGYP7QWfHg2zjG450BSmdlPz4gR7lKqY1Faia82WrNytLqe7KZ/RWtk/YrsHbNt49Zru3sp2hst9r2Y6gdvvPlHG4nh56wvSSjy/RgvshR+8mt16Mth9yvFztiT+eH+Bt4Xktnt6SxlmpltS9+WrSelMvZfuEmmvwlfult7KtPX5rvj+yzivT76Fse/kN1zjawvt2GV/lyl4v7BPg8p/Uj+9Mt5NZTkoAy/L+OanU4ndVQBt2Pw7lWm2vDMTeUrpOxQFZPC38XJvOXh6uLou3j9tNzfFbKoej+yJ34/yKcnmjbGvK6KpjOjfPmbpdq16O3ysIcp+zLsvyo6Dnlzohtl4A7rwAz8BJC7jSqOeUEfI9Qh5TRsn3KPmM9Zbv3vJTa9R8P0HZ3G9dVy24X5H6MeV+YK3TAQCAMq24z/CQKQAAgAcIbu+nBRcAOuVhe/dRtvdSvtdQjtBOgAsAHXKX/z7K9l7K9xrKEY7RRRkAAOABWuXvpwUXDsq96mDjziukxb+TmleE5JaLXfkqlpp3d98hV/lxTgGAfQJcAB6Tet/iJhe0xuJ3sta8b/TIO75r83O13FM2e3zyZs1NAwH7ecoZoJ4uynBQqdKgQgF/SgVouVeYxZX1s8HdDL/JtwLunG2fbP/2Aqxw3t62pWfKGaCNFlwAXvVGF+CarsypFtR4eqplLZwv1416huEMZ/PtfZB1lDNAGwEuAN2Jx+ZeNbZ2rzUrXFc4bzy91D06F8CG888WdFyxLW4g7FPOAPt0UYYTct0rgeeE3TFr520Z67tZ17W6u+deADtbcHtFGvG+yXXNTXVzD28cpP6fgXIGqKMFF4BX3RHs1bYstbRA3dVV9EgrWE8tZ6kW6iNaArgv3UDYKGeAOgJcOKl0xzvWU6X0rVeg8F2lbr2187es68r5QjV5qu1e3ZKHuItzr46e53q6gTAC5QyQJsCFB/U07s7TNXlDadxe3GUyFn+/N39q2dR6S/lLrS8eRxunWXoCdMuY4to89+ZIwF4zPTXPlTcQRqOcAdLWZVl+nJTgvNrAtZcAd1n6ygt8xSy/u9oAvPb9rGceflTbK2BEyhnm4rdzr3VdBbjwtL3xTMuyX8GI/65pSUrN4yQLz/Kbu58yfoZy5m16ob2j99/9uq66KEMvUq8h2Qtsc93H4uVbukcCx+XGthvz/gznt2coZ95irPf7RtgHAlw4Kfd+wFZHxsS2rkelBI6rHYd41TnhiCd/47VdYp8w8w0E5Qz/UofpwwhDFQS4cEJuXNKRH3zcgnuVlofabPMD7Ck9Tffp88jM5y3lzNe5sdKv3Bj9t/31dgZgVLkf9JEg9e1xJFt35p5OTsxnu/mz/R1Oz823t1zuicPbd3u/rdx88fTU/6m/j6a/N620jeHneL6aMriaJ7Q/QznzJeon/epx3whw4YTSq0ZS4gpx2NobjqsN501NL82TuqufG6cb/g93i8eYx+PIw+9Sd4XjeXPTwzRKQUBuvnB6nPf4//jvo+nn5q3Zxnje0lj+t/V4k2NGyplZvNFTgXY9XWeWRRdleFTN+L0jy9XOc2Z+uEopOCxdJM/8Po66K+1UkNuSj9rKRE8VjmVJPyAvnB7fjEvdAAznyU1P3dD70jlPOTMDx9NYaobEPUWACx/QywkH9sSV7qvT3rz5e4i370heasup19/9SDc5RqacgS8S4MIJucCx1CVyk6qctlY44nnjeXIV6Fz3xz2p+fbWsX239xnudjaQvMobXYffusl15Hf+hZscV1POfF3qGB7p2Dtzw7OH9HsjwIWD4i5bm9JJJNd9I77Lngsk97qCxdNKd+GPVEBK25SbHo4LLH1mfvH40dzfuTGDuQr5Xhqtv4PUuNbUumrymstHnH5u3lKZ7ZVBaTvuFJdRT3rLzxnKmZm11g+u7DL/Rt3k7hueremPXj9bl2X5GXkD4G2tdw1zlfvcPKnppRNPbeB65cmrdjtaLj6jn1xhdq3dW+Nl4gA89Xcu/dJNtdQ8I59LlDNfdKQOMHKA+8R6W9IfreziPGjBhZNau/lu7jwJtORpr+ITtyTlPl+pJpAH3nXkt7nXe6U27VKr/Jn89Ug5w3mlOkyqd1Cux1CqJ04u3VIe9ubbW09q+tn0a8qg5pzRQ93Na4LgBT38+DepispeF8fU97XrSp04AQDO2oaO1Q7biId8xN3+w2VTdZiWulEpP3EaqfXsrf9s+jVlcGc36itpwYUX9HKHK6clXyOd8IC+vTFm+ItGLOdSa1lopG3ieqVhTy3z18gFuXtK6zzSE7DUY2Mv/do63Gj1PAEuvOTuILeme02PwruK2/+95xnYV/NbfvuG2QznmxnLOTe2MnUdnWEfcr2rj4lc192njr2rhovl6oq59Y1CF2V4UUslIzwJ5ZaLx66GJ77UXb7Suu5SE9i35hcAYM9V9Zu9wLK0nivyUDPW9w6jtOR6ijJcpOWBTsuS7mJVCnhrTmKp5VtOfrnguDafNQ9F2L7by9dVdyeB+7Q+/CT+XBoT15L+3rRcS1/L8m9SzvmHD2rBndORVv5NqX6xV6epqf+U1lcT+LbUsVK/6731n0l/rwxq9snbv8F1XQW4cJW3f9BXmWU7gHvlAos4cEr9XfpuL5BpmXf7e1n+vIG3l8dS3p+knPNlEa534/o1h1nrIndvVw/l9nYe1tVrggCAm9xVydkqULXpx/OVesvE6xnBF8o5F2Sn1gt8mwCX2+x1YaU/2z57++4bQM4V3Ydz3XNz6/qiN8s51Z1ymycX5MIZTwxHuLuOpQ73iwA3o7Yvf+77mvSf+BHtraOmO9Am7nYU2xuDsK6rH13n7BvgSnec88NWxadaWHu/ds1Wzj2XNfNI3Ti5093Htd/NL8bgFpSCxLvv9FxxsapJozRPaqzNsqQfUBF+frPc3tR7BQjgai0PWilNS4krnKmWwFxauXnvfLDKnZRz24N+GN8TdarSmHKOe7sc19VDpopaHsBw17rvTKO0Hbllax5kceQhETOYdbsAAJ7UWqdK3VTZa6TZxPXa0sPTwmVK68zNG+drRm/Xhz1k6kKlAzk3fe9HkBu78uaP56p0R3lwR2z2kxIAwGi2enCqISY1ba+BJ9VFP7VMbfp3N4zxOwFuhXjsaerg3DuQUz+67f/cXaK9ltKrfjxnfnRHg+pRf+C9dFcDAOB3pTr60eVTWsfvCm6fJcC9SepA3hvreneX5NwyZ+xt09Xre1tv47IAAMjL9Yg8kk5L+lpt3/PX2xmYScsdonCZsFvFHevc0g7nC4PquAvGXlo1eUrNO1NQ2FJmAADc7456WarL8gx12Tv0UjYC3Ep3HdBPBH1hENuyTCpArU0j7po9U3AbEuQCAFzraP0qNRY3bkiKG3xS/8d/164zXk5A/A5PUc4oPV0t9324bOrJbdu8uR9M69PeWtZZs22lfNRO/6K98dkAALQ58iTlHuthvebrDj1sq6coF+QGqZe+r02rZtkjy9TOv7dtZ6Z/kVZcAABiPQR8X6SL8sXeOJD9eAAAmElLA0Kqe/Cb4m7SX9DT9uqifJE3xpjOOq51VD39sAEAZqB+1b+e9pEuyhd6Y6f2ciABAMBdegqg+F2P+0YXZQAAoEtezdivHoPbZVm04AIAAH3LBbk9Blizisu/17IX4PIpd9/9uzP9Xk8iAABPyL0qk2eMUhcV4PI5o/w4Q07eAAB/Gq1e12u33pkIcAFgQOs/v258/fz9k50Wz18zPU5n/Wf9Y7lZnd32vXIOfaVMU+48frfpXyjfu47XeJ4vlCXz8JApABjQVuEMK56pafF3e9O3yuz2LxWYzeqKbd8r56+Wbeyu4/dL7jxeYWQCXBjQ+s/637+707pyXUDfUi01X6kAf3nbZ7Pty5mvW08dr18oS+YjwOXz1nX979+R77d5jqYfLl8z77KU73K3qk1DRQ/GlLtB1XLj6su//7jr9lZmYdmVbhByzhXH75c4XsEYXD4uHujf+nmbdjT9cPmaee+UGrvjzi30r/T7DH/TcQU3NZ3fxeMbt/NhfG7cO3/mxjdz7/H79fHjVxyvYXpfKkvGJsDl0/YCyJoAs/Ty8ZYA9apgNr6AbX/vfQeMqeZhRtt8uQcdCbrScpX61LjR1LI1078eNNx1/H7xmL7jeF2Wb5YlY9NFGSrd0aKaS/PMusJgNn7wxN54nXDer1e6gF9UcBlF/OAlN3COU5aMSoALFe54D20puL1C6S6t4BVISVVgv3K+UHlnJI5XyFuXZfnxsmG+otQyWtNqeqbFNZyndmxubv5lKVc6c2Nraj6nxuF8pYILI6l9j2hLt85SOl8Rl0tu/GxqTGOsJgj5Wvlu7jh+43lyac7kieP1K2X5lKefsfI167oKcPmWs12Cjy6fCmhTckFvbYCbepBEPG9NALv3GQAAerOuq4dMwV4geUf6pdbaqjQTj/1flj8fJJF7yFSczvZ3Kog1JhcAgFFoweVTalpSw2A0912YVjhfayttTT5S+d4jGIXx3TH2/ym91yuU7b2U7zWUI7TTgsvnlU7Ata8Qys33xiuCgLmMeG4YpVKubO+lfK+hHOdjDO79PEUZJpPrvgwAwHsEt8/QgguT0TX5nPjOc6lLuYsUAEBfBLh8jq4z5LQ87foLx5FA/nd7Y+Vrl1eef1K291G291G29ztbxlsaPZRxL/n4AgEun3LnicWJaz5f3J9fCNyPSFVE13WtekXYnfmJ81Rad80D7lrnueK810PZ1pTnNl9tnmr2S+6G2lXnnh7KNk7vzHF4dN+E5XBVOb9dti1lescxfcfxmlt3axnH+eN7BLgA/2+r/By5O7wtH34O00x9juc/uv4rqAzk5VpZtv2VfE/1jeWZ6mmw9+qxVH7OznPFNvZQtjXlWbPeo/sl9bu/68bB9vnJ43Zv22qPw7111Kz/qnJ+u2xbg/2rj+k7jtdc3lrKOLfc29c3LfXP85ApgEB48ayxXWRTgWvq/9L8bwS3Ldv6ZbVPS3+iPGuOkSfmuepYfbtsa7djb74z5XHX7/7tsi3lofb7M2nceU59u2xLafZwTF+htoyX5feW3bfzvekxT1+hBRcuIECYS0vAGbfQptS0UITrfUpLEB87end8xOWu9vT5orY73xXzhPO+4ex6rwqIcumEN7lKLVBPdh+u9cR6rwxIw3JeluW3G4t75f+01nW2XKPuCPJ7K8eaFtLa/Fx5rRHUvkeAC7Aj7mIcf1fqmpyr5Pag9kJ+113+UZY7so4rWldGvnF2xzbeXbZXlfdeOmeDgt7LtnXdd0p1Ty6V/7LUbedTZXvmWKpZ/owryrHkbBmnuja36vlaQ5kuytxm65oR/juyfO/e6FbKPUotq3d0Merp+NaFqiy3r/aOmbvNcP7ppWzjoQN3pRO3LN6Rh3BdLdPvPm6fPl5LLeRXtPa3TH/jHHvl8ZQbd3vndexoGW/56ukay7MEuNwi7hJUcwdz+95JiTeFx+DeXfHwAh9O26TucIfzx7+LHo57ge6fcuevmm5od90c2dY/+r7qtWzvEu6zu4OD3sq2h+P1qvLvrWzvlgtul+W+4/hMGW/f3/0bo1+6KH9Qy/ieeJxFrNTFKtU9JBc4jHgCMsZiPrX78mzXpyu6Tt2txzy9Kdci0FJOdwULezdj9tb71ji+TW9lO5NeyrbmeO0hAG7RQ9k+UWa155o79FDGjEmAy29Sd+k2qdao3MmuNCYjTFNgy8xGq7BR1su+LLX4PxnQxj0ZznizbEuV51xPi5qumql54vlyrVRXlsfbx+2Z4zUu272yL7Uspsp6xOO2lP+WYzFMq6Zc4/SuLMeSt4JrxrYuy/LjgPmO8KSVOzHmlknN05JOLr3RnGkpYTxHbmj0dBPEcTmuUffdCPkeIY8po+R7lHzGest3b/mpdUe+Ry0LnreuqxZc9j11Z+6N9cOeI2N4njpmay74fj8AwJd4yNRHnRl4v42H2Bv31TJ9tAcuAAAA/dGC+0FnuwXXtBilAuDapwtelU84Ym/sUjh973NqmXBauEzuu710U13+99ajq9c4nAfvo2zvpXyvoRyhnTG4H7I3XvbIGNy99cVmPtYEDePLHes149BT85TGrKeC0VKQezSPtekCQK9cs6hlDC6/aXlKcm16MLPc76P22K/tzdCSnzPrBIBRHHn6eE1vwqcfFHn3+vaegh1On4UA9yNK3RlrHqufmx9mkuoynJunx99Aj3kqSXXx3nvw3N4whtbnArSWWU9PyAb4qtwwuD01z6A585yaWO3DIO/qil4aLnhlo1ZvBLgf0dLK1DodZnHVyb02nbsuJiNcpPYqJ7kbCakbcjUX6Jr0atxZERmVmwf3UK7vUO5jUs5pXy0XAS7A/ys9OGovsEq1/pZ6ROSWide3l0ZqvlRa8fzx309Krbc2cLy6Bb3nFvlRuHlwD+X6DuU+htK5O3VzIXfDoXR93b4vpZN7mGP4Xfhcjty8NXlKTW+5kfKla50AF+D/ne2uc2Q8birQq01jb9mrx/jercc8lcZ45W6G5D6Hy+QqR3s3NEbi5sE9lOs7lHt/ckFl/Hdu+MveNT9ePpX2Nr30Xeqmd+4GyF4ewm244ob1LNebmAAXoJFKzvXOXGTvukDvVR5ylZeWykhcOZp5TFTMzYN7KNd3KPd35ALb0vy1Let7rat7814tvG7s5afWrMeNABfg/+1VGFq6ApWkAp6vO9M60ksZ5vJfUxnpZRue4ubBPZTrO5R7X+4sh7fKOHfjI1dPSX33JQJcgEDpgnDVxeLLF52nHLnIx8vE3clSWgPzo/v+65UWNw/uoVzfodzPqznv3hn0P32DIb7RUfq+Jr+zE+DCQbkTzOZLJxJocaa1tna5lqC2dCf8it9xKp3WtEc/n7h5cA/l+g7l3ofUtqb2RSooLHXzLrWk5/Zz6btU631qG/a6npe2q3Vfz96TTIALwONSFY7Uhbx2npo7+Xvp7eUx/Jzrbpiat1QZidMrVW5G4+bBPZTrO5R7X1p7W5VuPOxNi8/tZ9e7t4/O5r9mvtmPk3VZlp/ZNxLuogsRzKulC9qsd8FrHD0P5m4exMvmKv2p+cJppZaZmvy9Tbm+Q7n3qedzbM95+6J1XbXgAsAZX6/cHNn2s+PXWltdStN6pVzfodxpMXtX31EJcAHo0ts9JPa6C9eMfTo6Pop/qTTeQ7m+Q7nPx/7sky7KcFLLmD6gzRVj0t525/i8keRuWCzLsZsH/Eu5vkO5P2v08x/P0UUZgOGkHupE/3L7LRUo2Lf1lOs7lDv066+3MwCjq326HvDLuq7ZJxvfkW7qFRHx97nlcvncvqvNf2seUvlPzV+Tr5Z8Pi3uCs41lOs7lDu8T4ALwKNyr8S5Qvh00S398O/c+lPLlaaHadRsx5E8pL5LzZNLN173nRXvL96weIJyfYdyh7EJcOECWm7huDt+P6WeFWHgW5uXs3lMLd+ah1pxUFxa1xW+eMPiCcr1HcodxmcMLlxEkAvnhJWw2t/T0WXCiuGVWvJzZ2Cfa/l9wls3LFryMuL5Wrm+Q7nDeAS4ALwuDDpb5u2tYnckP/G2t5RFLq1cJflM2kfysvnCDYunKNd3KHcYhwAXTmrpYpi6uMTTWu7cxvO2XnTj7k01y8XzpbpD1izHd8Vd7HLHfG5s2d6xtv2fOr7jrnxx+rnK5V4ae7/50vKlFpzUfTuFLgAAIABJREFU7y0VwMYBcjitlN5dvnzD4k7K9R3KHcayLt6DC4flxrrF0+Jl9lpraqbVLlfK+1W//b20BLhQZ9TfSuqGRe5mWKzmhkUq7ZqbJKXvS2n0sg+U6zuUe39GPTfyvHVdBbhwVCmQ3ftur+V0b3rpRF97UXsqwK3JM/AvvxOAPzk3UmtdV09RhjPOPPDhzpN1aQxeKh9hN8rU3zWfgXNyXbIBgHrG4MILeroTmerWlGplDuc78hAMrbhQNupvo+bZAr1KDf2IvZX/mco19X2o1O32aaOWe89lCk/TggsvqG1dfUvLBbC2tbrn7QWOSz1Q54qH7Nx9zihV/rebem+eq2cq1/j7sHw3vZT9iOXee5nC0wS4cELuQlFzAbn7QhO3sr4RZMYXXRdXoBdasu6xV66t5e4G6T7HMvxOgAsH5brotryOoyXgi189kFoufqBTmJf4zu7eugCuVBrHn/ou/D+cJ3XO/fIzAkYu15phK73eHO213A0FAmNw4ZRwzGo8PSU1hjWcHo9zLaWZuuCXls/lI5yWCqDjQD4OnlPL57Y1t/3A+PbOOblx/aXvck+cj2/mhesvLXdkW94+V81UrjV6KfuZyr2XMoWnCHDhpJYLT+r7VODauu7W5Y/M05rPo3kDxhT/vnO9W/aWaxUGEXvrqtXTuWqmcq3RS9nPVO69lCk8RYALANzujkp23NqVexjQzC1YXyjXHnv9fKHcYVTG4AL/qeneDHBGbUtYS1p7w0Jan0MwotHKtTZozQ2L6UVP5d7jjQB4w7osy48fA5znwgJ8Uao1qTQtN/Yw9V1tmnvLnsn3W2Ys11Qea7d3b71XGbXcw/WXtmVU6ljUWtdVgAtXcfLla9Z/gsrT3z/L+s+6/Pxd/xvYlo+XCdMNtaTNGJw379FjufaYp6t9YRvfomypta6rMbgAtIuD2VxQWrIFxbnpqcBXkJt2182Gq9If1ZM3cWYuz1xw4rgF7iDABaBJqpKYC1avpIKadufNhqvST6abeA1KT56+iXPVsd1jueaC2xGP25weyx2+ykOmALhEXJncKpRhxbJUGaVd7mbDCOn3/OCnu8v1Tj2X62bk4zZnhHKHrxDgAnDaFtDGXQa3iub2XarFJTed4+6+2TBKsHc1N3Hu5bgFriDABeC0reJYajXJVS5VOq/lZsM97ijXOM0vc9wCVxHgAsBE3Gy4xx3l+vP3z2//vhygOW6BqwhwAWjyVkXcA6b68eVAjHE5buEbBLgANAu7DIZdBzd7Y+dK4+vC6bn0+dfdNxtK3UFn9vXW1Ls5boE7rcuy/HjiG5zn1QDAW+LKfO71KGHFf+8VNmE6cRpfcVe55nypbJfFcUs9dSxqresqwIWrOPkCAFxPHYta67ou/3s7EwCMK9eSUpov/j7XqqXFBQBopQUXLuLuIl+VGn+b+5wbB5eabsxcm9RNhFI3z9SypW60X9wXNWXakkboi+WZ4ri9RqrMWrY9V8bxPG+VpzoWtdZ19ZApAJ7TUjnyoJ82qdesxNNqXrMSzrv9+6qaMm1JwyuB/uS4PW8LPM8cW18qL+YnwAXgNntPSmYMX678xgHDVa1Ygtz7feG4TR2Pd2z3th7HLCMQ4AJwWu51PnELTNjSoKL0vpqbDfbTL6nu96nX0Sizezlu9+WO09yr20JfLzvG5yFTAJyWGjuXm0/l6V615RuPjT6azlelxpbXjDcnzXF7nXg8bvje8tQrl1LPTMgdv0fG98LTBLgAPGavcsp5tU+pjpfJvZPUfkpX6nM3a5TXMY7b6+SC0FTvmtSyOV8uU8YiwAXgMlfe3ddK0Af7IC13s0Z59cF+uI6n3DMaAS4Ah4XjusLxtqlxiamxt6XxYCpPfVGhbbNXXsrzGbOXsy7D8CfvwYWLeEcb8KaW94mmPu/5cgU610KbuikTv0/06+9n3eO4vUbpBmHpvcKpsixNT6X3BHUsaq3rKsCFqzj5AgBcTx2LWuu6ek0QAAAAczAGF4CsdR33qZmj3+1X9vdRtvdSvtdQjnCMABeAohErKiNXDEPK/j7K9l7K9xrKEdrpogwAAHTJ+FtaCXABAACYgi7KAC9IdeFquUO9Le+u9nPss/so2/so2/so2/tpveUIAS7Aw1KVmnVddy/kvY1rCvOTy3fLNpXSSM1Ts+xVetlnreWVm+/MPFeXey9lG6e5t+4RjuteynZvm2qPx6P7JCyHmnXVeLtsW8r0jmP5yfMvtBLgAjwod8d+q3ilKhu9BbbLUndXfS/fcRq5bU/NU7PsVXrZZ0fLqyad2nmuLvdeynZLt2bbRjmueynbvW2qPR731lGz/pp11Xi7bFuD/auP5SfOv1q3OcMYXICH5S7YqQpRj8HtZi9vexWTmopLL5WbHvbZVeXVW7n3ULalfLTOd6bsri73Hsr2ifNAbQ+SK8v37bItpdnDsXxUeIOgl/M/49GCCw/pOVBhXG8dV7kWkaPubAHozVP5qm1lv2Ke1DJvuLL7553HddgK1rqu0ct2bx1XnQfC8l2WdOB5pFXzDq3rbDn/3nFurTl+j5ajoJYrCHDhZrrZEGq56IeVmL157lLTSntVN9WrXVlRbl3nFfus1wC9xh3b+FTZ3jFGMuXob6f3sm1d951K3ZNzauZ5qmzPHkN393gorVudhzfpogw30c2GnFylIzd99mNo277W8WBP6m2fvVkWV+utbGuPx7PpxC2Mue/P6K1snz5u796WlulvnMevOpaXpTweF3ojwIUbCGzJyd3Nr2np346pLx5XbwZ0ve2zmYLb3sr2KeE+TAUJV+zj3srWcftr2dGO29JDpQS59EgXZbjYTBdx7rFVCOJKQctx08sx9sTxfqSb4dV62We1ZfHm+NtWvZRtL6483nsp25ptevK3fdUNhLfL9ivnX2glwAV4wciVhLBCF29HXBmKp4WfSxXDeJ7UvKV83OHtfZYri23aEwHtXeX+dtkuS/oYC7+78rjOlWNpHx/1dtmeOW5T54G980SuZfGOcnijbGvOv1cfyz2cf6HFuizLjwMTzqvpmgSjGfWO/aj5Do26DSPke4Q8poyS71HyGest373lp9ao+WYO67oagwsAAMAcBLhwIXcsAQDgPcbgAlDkCZnvUfb3Ubb3Ur7XUI7QzhhcuIgxJwAA8B5jcAEAAJiGABcAAIApGIMLTCHXRTw3fil+51/p+1x6R7qke51U2hv7r2b+HPvxF2X6DOX8DOUM4zMGFy5iDO67SuWf+i73Yvuj6V2V1696e/8d2Sf24y/K9BnK+RnKGcZlDC6csK7rb//iaTxnq0S0lHvr/Nynh/3neLieMn2Gcn6GcoZx6KIMcKO4QpTrWhtXnlKfw2VSn1OBotaDa9iP11Omz1DOz1DO0A8tuHBQ6WLiQvOOs3fYwxb4K/bhls6WVpxmPD38P142Ti9V+YmXG63Fobf9F6ZrP15LmT5DOT9DOUNftOACU7ji4v72jYlcYJZrCcjNM6IZ9t/my/vxLsr0Gcr5GcoZ7iXABYZ21cNASulv9tKM503dfY+Fd+JrHN2uXruy9bT/csvYj+cp02co52coZ+ibABdOSHULckEZQ21FoyUouitQuyLt2Y7LO/ef/XgNZfoM5fwM5Qzj8JogOEmA+57Sgzm2aTXdvI620ubSK+Uxt65cxSaX19z25qb1aIT9l1uH/fiLMn2Gcn6GcoaxresqwIUr7HVN4pviikzpTvyV3XK5lv14PWX6DOX8DOUM/VhX78EFeJ0Kzxzsx+sp02co52coZ3iGFly4iAvXO2q6aL35NMpS/lpa/mftJdD7/kvl4ch+nHX/bc7sx9Qys5fXUcr5GcoZxqWLMjC0s93CRrspceeDTN5g/72bzlW+th/fopyfoZxhbLoow4VKd3PpU+khRvTP/puD/fgM5fwM5QzvE+ACw1vX9fK75lua29/h9Nx8e8ulpoff1VaKWvOQyn9q/pp8teSzlv039v6L0/7KfnyLcn6GcoZxCXCB4f38/Fx+1zx8DcOWdvh3+F04LbVcaXqYRs02HMlD6rvUPLl043XfUdb237j7b/Ol/fgm5fwM5Qzj+t/bGQDoWRggxHfySxWH3F3/s60BqeVb81ArFySNxP4be/9tetuPs1LOz1DOcC8BLjCdsHJQe+E/ukx4B/1KLfm5o3ITb1fccngn+++8N/ff5mv78S3K+RnKGcYhwAWmc6Qi0dvF/kh+wu1JfT6SVq414Uzae+y/9Ocjab2x/zZf3Y9PU87PUM4wjnXxmiC4xBMVRn4XV9xz5X+kC2h8pztsCUv9nUs/9X0pjZptKOUnnL/0XTgttf5cnlLpHWX/jb3/4jRT6yvNtzd/vEwP+/FNyvkZyhnGtq7egwuXEeA+T5nnjVA2I+TxLSOVzUh5HZlyfoZyhrGtq/fgAgAAMAljcAEms3VN0xIxphH3X0236R6lxj3Hesr/LOWc+j5U6ob7hBHLubcyhDfpogwXGakyCnCl1Pnv7Dnx7nNqbjzylQ/7utpM5Zxbf/wU4Tf2xWjl3GMZwlt0UQYAPkkl/xl75dy6H0oPYPoqxzL8ThdlAOB2uW6fqadFp7pp7z0ZOpf214xczqXWxXg73t63vZZzD2UDbxPgAgCnlVrWUl0mt0Cg9N1eN8tUwFBa7si29BYszFTONd7aFzOVc8/HM9xBgAsAnJYas1j6nFuuVRhE7K2rVs9BwEzlXOOtfTFTOfd8PMMdBLgAwO3uqGTnunCWgpPZK/uzl3MvXXBnL2cYmYdMAQCPqW0Ja0mrZtxm3Co2u9HKuSZwDbvy9qKncu4l+Ie3eU0QXMSFBfii0kNxUtNyYw9T39WmubfsmXz3YsZyTuUxt1wcOD455neEcg7XX9oWmN26rgJcuIoAF6CN8+YzeiznHvN01ozbBKNZV+/BBQDgQQJB4E4CXADgceFrULhPj+U8Y3DbYznDV3mKMgDwuBmDnB4p52coZ+iHFlwAAACmIMAFAABgCgJcAAAApiDABQAAYAoCXAAAAKYgwAUAAGAKAlwAAACmIMAFAABgCgJcAAAApiDABQAAYAoCXAAAAKYgwAUAAGAKAlwAAACmIMAFAABgCv97OwMwqnVdi9N+fn6ezA4AAHyeFlwAAACmIMCFg0ottFpvAQDgeQJcAAAApiDABQAAYAoCXDgh1RVZ92QAAHiHABcAAIApCHDhpLDFVustAAC8R4ALAADAFAS4cAEttwAA8D4BLlxEkAsAAO8S4AIAADAFAS4AAABTEOACAAAwBQEuAAAAUxDgAgAAMAUBLgAAAFMQ4AIAADAFAS4AAABT+N/bGeBd6z/rf3///P2z+/lIuq3LUu/q/Rfvt9rlAACgB+uyLD8/PyqwX7b+s/4WxOx9bk3vSBrUu3v/2XcAAIxgXVddlLlWLhiKWxMBAACuJsClKAxY13/WP4LU1DT6Yf8BAPAlAlx+a13dAqJUIPTz909yXq2z77pj/22Br+7JAACMxEOmqJIKggS242jdf4JaAABGpAWX/5QeLhS29sXfC4b6YP8BAPB1AlyWZfmzxe5o0JNrFdTV9V5X7T8AABiZLspUiQPX1FjP0phOAde7avdf/D0AAIzEe3C5lUAJAAB4wrquAlzuF7YMCnYBAIA7rOuqi/Ls1rWvpxz/e0+lzt6Nl962rUVp22bdLgAAuJsA9wNGDDpqg7xZt23W7QIAgDt5ijIAAABTEOACAAAwBQEuAAAAUzAGl2VZ0uMnU+NAw/ly40TjtHoYT5obH3o0b3E5rOv6ynZesd9q0wAAgN4JcFmWJR2klT7nAsZUoPdW8BfKbV+NmnJ5yxX7rSYNAAAYgS7KHJJrJUxN3wKo3hwJ4FLbOFIgOFJeAQCglQCXKluAGgaq67p2GbjWyG1HvE2p7U7pNXCcbb8BAECJLsr8JjdWM+7Gmvu7d6UuuqltenN8bYsr9lvN+GoAAOiZAJff7I2xDecbsRVwbyzqqK7YbyNvPwAALIsuyhwUtnCO6Op8jxLsj77fAACgRIBL0pEW2twyPXfxTY23LUltY0/bN2rLOgAAXEEXZZZl+f1hRFuwVgrm4u9y07d03pZ7WFRqvGo8fVsuVy5vbt8V+y2eBwAARiXAZVmWfJBWCnj2lukpYKrNR+41R0fTu9uV+w0AAEYnwOU2PbV0AgAA8xPgcqsRgtpUN18AAGA8AtwPmPmhQ1dvWy9l1Us+AABgJOuyLD9arQAAABjZuq5eE8R9RmyFHDHPAADAv3RRhol8dRzx+k/wMLO/f3Y/n0m3ZXkAAJ6lizK3GTHYGjHPm5HzfoU4+Nz7fCS9ZWkLkAEAeI4uyjCJrwe3V0sFwwJbAID+CXBhcILbfWHAuv6z/tb1ODctRZALANA3AS4MTHD7SzjWdgtoU4Hsz98/yXlT8wMAMBYPmYJBCW7bpYJYgS0AwDy04PJZNa8E6vW1QYLbvNLDpcLW2vj7mu7HAmEAgL4JcPmsn5+fYgDbaxDZa756cNWDoUrdmwEA6JcuynxeKmDUcjunOHBNjdXNjckV3AIA9M97cLnNCMFYGMimWnR7yv8I5QkAAG/xHlw+LwwYBbcAADA2XZShc18NbnvtJl7ji/sLAKAHAlw+r+euyV8NbjcjbvvIgTkAwOh0UYZOfT24BQCAVgJcWH5vKewhqBTcAgBAOwEudEZwCwAAxxiDCx0R3B6TGveaKsf4tVB7aW3js+0TAIAxCHDh/70dxAikjksFoqXPuQdBpZYBAGAcuihDBwS3z8q17sbT7RMAgLFowaVrpa6nuda1UtfUXOvcXnfW0nxnCW7vt+3LVCvuXtnbNwAA49CCS9e24OLn5+e/f3FgEn4X2gtgw+Vb130Vwe211nX971/qydhhcHvXPgUA4D0CXKayFyz2FMwIbq+XutGRm28LhAEAmIcuykwj1f001ZL3RGC5tw7B7btqHjiVmhc4bv0n6FXz98/u5yNpAoAWXIaQ63oafhcqdT9u7ZZaWvcRAqb7Hel6nFrGvoLrbAFo7f9H0gQALbgMoRRk1LbE3bHulFI+BEz3SLXYlwLW+LvcdPsKAGAsAlym0RKM5IKfI2nVEtzeZ+9BYVctA9xn/Wf9ryV263octsympgFATBdlplPbkpt652ntQ4qO5EngBHxdONZ2C2jDcbTh9NS8qfkBIKQFl67lHhYVfxeK33Ubtta2BJpnlomnCW4B6qSCWIEtALUEuHTtSBfT1PdXdGFtDVTjMZ416+R3XuMDcwq7I8efU12VU9MAIEUXZai092TevWDsru7Pswq7jI/2D8iLx9AeHVMr0AUgRQsuNGh9j65gB6BN3B05NVY31bILAMuyLOuyLD8q4dxh5rGn8baVxgHzvpmPRQAA/rWuqy7KcESpu7JAqi+CWwCA7xDgwkFhkLsFUAKpvghuAQC+xRhcOCEckyuQ6ovgFvqSeihUavxsON+R7wH4Ni24cNLe05V5nuAW+rMFoz9///z3Lw56t4dGlQLXMB0AiAlwuURNgDdzENga5M5cFm8T3MIcBLAAHCHA5RI174idPeioDXIFt/f5wnEGswpf/RNO875bAFoYg8ulUgHGlwK61vfkch3lDmPIjaHduixv03J/A0CJAJfLbMFdGGjETxn+glKQu03/UtD/BMEtjCMMWvfm03oLQCtdlLnF1wO4UnDLtZQrzKnmgVMAEBPgDm5rMQ0DytS0q9dJm70gzH48RnAL4zrSQqtFF4A967IsPyqIY8uNe71jv9Z0OY4DJ8dXPpgMy6a3/dg7wS2MJTf2tvR+3FxAq1UXgJR1XQW4M3gyMKpJW4C7r3afvbkfezZy3gEAuMe6rroof0Wu+2vqu9T3LcLAQxByrSf3Y68EtwAA5HiK8iRq30G7/Z174nH8BODaoEjQ0SZXVm/vx945zqAPI59TnEMA5ibAncTeu2drxoDWpp2bJww+vArnmLf3Y88Et9CXEX+PrksA8xPgfsQTFZFUkMsvYcXqaNk8UaY9BpI95gkAgP5MF+DGT2nc+9yaXm7aKOJAoTZwqJ0vDnL519Fyvzq9mvl624c95QUAgL5N95CpLeCs/b81vSNp3Cn1AKF4Wmqc5ib1XTytlHaK7sl/2gvQetuPvexDwS0AAC2ma8G9w9byG7bg9hDcLks6cKqdVjv/kaci99YK2JNcgBp7ez++vQ8dPzCe1qEYpd95zTkgtb4rhoMAMK7PBbhxoLos6RfO5wLYnoLb3r0dIPWoh1bRFm/tQ8cNjKd16MTeU+Nb13ckDwDMZ7ouysvy+1jbLSANx82G01PzpuafzVPvRu2lq2svwlf7XOGJ/fj0PlQhhTFd+butTcv1BYDY51pwN6kgthTYxt2UR/dkALHXChhXUAQ39Z4qq6tacmtadOx/mF/q2QCt4nd/b9NS7wIH4DumbMHdxAFpahxt6vtZgtie5CoyWwVk+zeDWVsU7m7JVRmFb7j6tx6fmwS3AN82bYAbB6mC1velAqTZKiC5StX2NOPcU5BHcSbI3RtvN2qZAH8qnQvv/q1f0ToMwLh0Uf5/qbG6qQdSzdRN+Q2lO+ujBzml/I+8XbGrW0dG3+/A71ofLnXX+URLLsA3rcuy/Dj504ORKyIj5/2o1m0O3+d7NA2gDzU3Kmtf83PmNUF76/RU5eukWsRTr2ZKfZ9KJ94vNcvspQ2wrutYLbgjdzdyIp7XJQ9fCnoOxD0JUp9b0gtd2fugpXWkNP4amEPpqe6twW6YVipAzQVEpe84J3XOD5+jkfouni9MZy/t2nUDxIZqwR31ZDZqvp82Yjld2rWu8FC01Oez6V2ltuK6Z7R9D1824vl6WcbNdy9KQWZLa/yRHj0CXKDGuq7zPmSKsYx4oRotz3eNHd97mMtecDvTE7QB+LP1Np62LM+/Yx34DgEuHFDqinfL+qIHnsVdkFPT4u/v1FpRme3VUABfUXojwDY9FHZNjrVeO+J1C5CBlKHG4HKvN1skRwp04gtrqqvVEdtY29T//6078S7n1LRw/qfsjcHa5gHmILj4ptJ5fO+hU1ev25OygZRpA9zaJ+6VHkaR+m7mh1eEQdts23aV0oMynii7+IFTuWnhd8vyXKBbqmw4pmAefs+UtBwfqZbYlrqWugsQm7aLchiEhE/4C4VP/9tLozRtJmEgn+pqdLfUPorzcXfecum2PDH4TP5qWm1T35fG2D757uZUZWPW3wtwLa3Cc6ndn6mW2ZZhLLl6HvBN0wa4rfYeTb/5QleYmjE1OWFw1xrklVrdn7rJ0Brc1jw9uGlsahSIPhmYXskddYCynm7gtiybew3U9n9ujG68/JH6Qc1DC1vqK8Ccpu2ivCc8Wcbdj2sfcz+zUpehvfE3Iz/KP3dxbO1udZe4O3I4DjecFn//BmOjAPJS58g7z5tnA7qasbc13+/1mjuSfjxvTX0OmNfU78Hde8BN7v1tuQDt6EVnxqf9Xf2uulIZ10yLL2bh59SFLv7+bEBeSu/rlAdQ62vni9pr3p3rm1lue/Uwgnmt6zp/C27tE/1KAehVQctIJ9KzrZit66oJgGuWD8dVx12kUkH0HTcdBLm/Ux4Ax115A/drcsHtbI0OwO+mD3Br3R30jGSv5bs1jZbW3pzUHe7S55p1t8zT6olA+ilXlI+KFkDaWzdwv3hO/uI2wxd9JsBVwa5zVbedM13Jj+ynt/dr6m5wfMy9nccjrgzM/QYB/vTWDdyWhwFeceP7bXvdlZfluVdCuhbCvaYNcFMPkco9OCm8IxpPz6U1o7u3L3XBuHrs0dHxtHdtu25QvxPkArS583yZ6vYcyz3zYkS5OuBID/sC9k0b4F75lL6vVMbv3s4zXZ1LNxxKd6FT38XT4hsb8fpqlY4fF7RfBLkA7e68gVsKdGc5Vz/5MK+9fKgTwL2mDXB5x9nW7lSAujdPblrt/DNeyHsnyAW+rscbuHstul8+b9/5sK8vlyvcQYDLpZygz6l9enVpfNCZ8VpPEuQCX9bzDdz44VUzqr12bt/d9bCvLS8zlzU8bbgAV7eO+dzxMIdRx02nLnKlz7mAeJQxUy7qAP360rn5rYd9AdcbKsB1gpjP0TFFe75yrNRuZ8/lIcgFqDfqDdwenLmh/sRzSuxTuMZfb2eAb3MibxNWbMJpe12repd76Ma2bSNsA8ATtu6xT18/Rw++wq7FZx70VNuyu7dcigdQwTWGasFlbqNfPK+Uu8ucGtuTGys12kWytG0AcEbuetLbw7605MJ5Aly6MFowdrfah1OU7va2POCiF57YCdCnEc/FuWtIOL3nh30Bx+iiTBfOdhn6qvDucs6oF1PHBABHlYLb3rn2wTkCXOiYi5wyALhS+GyDI884CLvYxsvf/dyEmnTjV/fErrp5mnomxpVc++A4XZR5ha6naamxOamLXGpcULh8nMZsUmOUa94NfLQ8Wp+8mRp71Tq2ODVfzXbMvN+B82peR5cTnwvj5e4cP7oX7J09z7d6Yj3G48IxAlweV3qP69dP4qU7zq3LzCx30S+V35knZrZUBHMVvr08xkoPHwH4mtL5TxAIhAS4PCpV+YeSmorLnZWblnTfrmRt6387H8B8wvNL63LL8mdvm9yTiePv924oxsvvzbsZ5RyZK4cz7/SF2QlweYxKN7VaLtyl4ypX+cml31KxyuWjVOHKVexKFcDSdgAcdfV5dm+5eGhN6rtSD6+UlnPiyOdPbxiANgJcHuFkPMaTG3tRe6zsVbpSFaVcl+PWilXNOlNdqOPAtlQBLG1HiVZcYM8V59lUOqlnRhxdv3NYnnM85AlwuZ2TsIv0XWoDuSPd6nItsFePh25tgah90Ap8zd4DkHLzH33o24z2ereEn888T+D/2rvTJFdxRV2gcOPM6Mx/CDUmvx/1OKXSVguiE2tF7NiZGAsZOw0fauCY3kkL4WsEXE7ly5cRard8uOJzlmr5DevbbsdiAAAgAElEQVRwt9wYrSfUDc5W+vvMab3w9aWLRrnJ7UJ7v1eOzNzseyxNbx1Icx9cTuNLlxFGnqju3Xaqm/DWlfjoZ/xLJ89whp4Z1ffYM/b0ycLvtdHlxMtSQzE2qcfiZaWySdv2X7zv4mXxYyO317J+ats9ZZTK7Xkec1qXZfkJIXVP6fqUKrdUt6OT0xy9UmtyHI5q+cy3LAsfq3XDqwXmlhPe2rjZ8G81fo2pv+lSHVr3BzzdnmNOT0vgsvz5t5M6Xra2NjrG7eMC+DgtvXdazlmvaJU/u6fRWa+Td1nXVRflFk/p+tT6JbanHkfrVqoT775qeOd7mbqKvyxt3ehyy1qX11536sS2pw6ldXpbo/ZuF2ZVu/BbOpb2fF/3joUUiBmp5XN35jlZT7l3nxuG5xP+/uYn4FaUutWM0BOEW6563VG3XJ3ibidf/0J54+u/M5g/9TPz5osV8BXxiWzv8az3u6e1Z9cTv9NajOwREnZPfev+uFPPe1Hax7mLLa09nPaE29IFnlQPqlIPp1E9FZmTgLtT7guh5YvkjC+GUt1S9QjXO1K3VD3hqCd+lkYHWyd5cJ29LbQ9SsfpN/6d51q8jr6Wt+2Hp2ndf7Vw29IYkfoMjOjdV2ug2X5OPSdcb0+9tOJ+g4C7w1Vdn0pl1IL0VrdaPUYe9GvduH2h0CP+DN3x+an9TTjJg/uddcK6p8zUcbr3IvUTxK3fvE/r38We3nq5FtjStvZ8jnqe0/I69MD6DgF3h6u7PvU8p+cLbVTdYLS7Wz9ax9kDz5A6Dod/o/HjqVarVLfIcN2e76HaBeYnf3+0tvzxDKX35KrWylTLb1iHu7UO82MeAu4Ao7s+Pe2LgevkPj+9n4NUOT5L7Vp6SADHtJxgHgmVRx7P/bxXSxm13mFH6tK6r0vb8P33PK0XY8/s4ZDrRjxyG9BLwK24o+vT6Nba3u0ffb2pCQBS4yn4U268U4tUr4KR46bu9LR6P60+8Ea1Y9ibv7N61b7393QjzZXVsv2Ut7RAf12ux0F4bpb6PMU9GbZ1t/9TPRzi/3Ny5aaen+shmRtiVxvOVBqS57M8LwG3wd1dn3JfDC11y30R1L60WuuWk1r/yAH6y7705fvkg43PLpwj133wK1Kvf+TxslbWk793ycsFvNz5V8uy1uWjhtq1lJP62+gpY+92eTcBt9HVXZ9SQXTPtlu+CEZ2y2qZZMDBtF2ui1rtiuYbPbnuuRMJ4JhU756j3XGfpnSRuva8nFJrWOtxdrb9/CVPPl7CEwi4DLXnahx/yo2hTZ0Iht2N3toK8uSDdVy3p9YT3u4t31d79H5vlAJxratl635srVNLCyHXefLxcpQZLtpzLwH3gXJjEfiO0olKz+ehdGL0FE+s0+bJdQPm1doK29vNdG9duF/pIsZsx6qZXgv3EHDhwWb/ks+NDX+C3Lg4YKzWcYSvFr6+2V7b/1e6IJtrVU69z6njwZ4u3rN6w4VruNv/3V0B/i11EJi529ZMznyfcpOYvVmuS/UTXp8TBmCYdf071G7/Lpoh+erv0nDOkHDoTO6xXF1Lc4V89XvZMQn6aMGFB8lNuZ+bOTt3JbelnDulxrWmQvwd9XUiAdd7ak+OIRrnpnjiHRHO1DIJ1pPqe5eWyTuBfxNwH8qMre8y6ir6kdk13zIRUs9Jy9Xd0pxQAafaWnMTnnRHhLPVJspalvI4ZN/VQIkuyg+SunrdOysiz+Ig/G+1+z3Xnnt2N/CZ36undP+GnCn//sK/uY/8/W3fNa3DUErdj3MX+8O7Csxs9uMSnEUL7sP0fMHzbKMPTE/tZtZqT72vep1v3ac9UvfKhKeZ6nMZt9ZuPxdacWfQ0hI94pwmvl3ebGZ9XXAFAfchWsZY+LL7x5Nma8xNDFaaROOot13waP3spsaRnf2Z/9rfVerv5EuvHy4xeYg9qvd2d6VjXq0r897tAu8l4D5E68k/f0sd0Lbfc4/F64Xl1MpulZvt+Mvv3ZEAeXbI/Vq4DbkFR128X1LjBnP7q/fi2bDPYkuwarhlzZHXfkUdS/VLF9dZ570BdauXv6Mmey5+1h7Ptey+6cLwl49NMIKAyyecNVtj7YD59QPUiIP0WSHXCcQ/UieBPROBzbgfayfHPSfc8bLT9lfLCXwc3BJB7uhrP7uOe4JLV52PvLbUexuXN+Hfy7KUh9G0zOyfugtAb0tv+Ly3fi/N+p0KVxJwmd7R2RpT65c4MP1t70H6imDgBCJvTxfm2fZn6vXsDXUt+yY8sT+0H3+/ejjb8V4OnQfiYB1Pr9+2/d7ySi2+E/1tlLSMvW15PLfukWPwbN9RQJmAy6vVuvzFSieRvY8Z25N3xsnEqJDrRKdNS9faXNf/WbV0gY3XG/G5/aPssBvsRWM9u1/7xXXMff8X9/uIOuqSzEBf+B6FKwi4vFrLFeNRV/ZrAZi/jeqWnFt+pHwnD/u0dmGeef+2jp/tvbBWW++PssMgdtGYwu7XfnEda+OFk/t9VB0n/bx/Qepz3XLR/MjxJ1f29vis359wNffBZXq9Y3h6J7JwQPrHFQfoM7uKUreNbcu9B2+ayKVH69/7kZPfXWP6j3ymG1stD7/2k+sY12/7fHZ9Fn03fE7uc50bv3u0F8ZWbu770/EJxhFw+YzWk53WVpaWdb/kygDZG3KF22vNGnKPyH1m4xPf4eNJt1bfuMyLujY3GVzHt08yxFit3/9nHid8FuFaAi6vlJuRMX4s/JfqZlkqp2T4SejL3REgW98D4fYeb/77OPL3XesBckS27FJdf79//oXrZ7rnnvXaR9Xx1O/eAeV2txzzCLVJJnPnGqnHwmU+C3CPdVmWn5O/Z5rlxHyW15Ey82trdfc+GDX7Ne16TtrevP9LE8mlxn2G65Qm5iqtU1qWncAp/nn7Pf2i/lyWGQ/471XaX/sVdaxN8td0oeFIHTP07nmX2vuV+nstjZXPrV8qFxhrXVcB98lm+QKc5XXkzP76Sp7y2lP1eErdcNLPN9RCN8+TCqapx2vr5wKucAvXW9dVF2U46qvdlZ90kI7fgyfVjX9PTPXFv5UnsO/5utYJJM+ug2MTnE/AhQFqs8rmxuq81RMP0mGAelrd+Jugy6xK80Fwv5b34qyQG47HTQ1FAMZzH1wYpNRtKfz97c4IkKP3y5X7WZju1zJGjXH0boA/pYJnuDw3q3nYHXkT36Iq/tmkU3AtARcGikPubCeSZ54cv3FfOVk5RtBlNl8dsvIkpfGxodZ73ea+l1qW+06De+iiDIPNOqPv2+vPc+m6fB5dZ8+XukCjK+o9ar2ogG/QggtUOUngCrVb7IS0+vIkuZY/Afcaqe8Dxy34LgEXbtR6H8x4/b0H7ZbgkHqOkwSulBsPl+Lz2UbYOkft81e6Bc1bPPk41fL9EP/+5vcCaCPgwo1yJz+lsT17T1L3dN162snAWSdaT3ud/CM1TtdJa5tc11mzjY/Tsg/fvp+fepxqubjQsz4wD2Nw4QKtB9YnTeL0xJOB3ORd2xjO3PobLVjvlZvRdOO9TeuZNAda3H2ccoEGqBFw4SFqV6pzk8WkHguX7T3xf8PJw4iTnNwMm7yP9/AfrV1noccTjlO5C5otzwO+QRdluMCRLrK5m8OXboXwhRk8a/tsWdJjOV35n5v3929f6DrLtRyngLfQggsP0NqaMuqq9dtDQMuJVrxPa/cm1qL1fN4fuI/jFPAWAi5cqHRycFXAmuGkYfSJlvuvvsN24SL8l+K9hHM4TgFvIODCRVoD2RknD6nuuW8PASP2VdjaW5vEiGdKhV4nxnAexyng6YzBhRvlxoWGY0hLt0XJdcFN3VLl6KRTTzTDPSYBnsxxCnibdVmWn5PDZ5rlxH2W13FEamIN/tFzG6VN6T64qZOj3AlVrawR9YYn8Hm9hv0McJ91XbXgwtmc7IzTek/P0kRSe54HAMA7GIPLqb4e7r7++gEA4EpacOFkuXFJAADAWAIuDBYG2DjICrd5JhUBAOAoAZfTfDHMffE1j2CfAQAwgjG4MEhLuBXkAADgPAIuDKDlFgAA7ifgPtibA9OXAt+XXisAADyZgAsHCLcAAPAcJpmKvHkmV0HrWttnRcg93/rXP3+Xv//+qr/3lt37HAAAnkkLbsLv93vdvyf5QuCLX+O6rq++OPJ0WwBt/R8AgG8ScHmkLTCGoTG1LH5s5PZK65bucyvovsfWehu2AAMA8F66KPNIv98v2RKcaxne1t8j1Rqb205r63RYl9lbs58g7Ga8hdWwNTe1DACA+WjBZaizuief2e25tdxcHWrP16o7RtjSmmt53Zan1i211GrFBUZxURPgXlpwd0oFltRBrdSS11rG19VaVJelvG/j1tltWU9o7g3Y3sd7pIJqLbwKtnyF76W/vfmCo/cQoE7A3SkVkEq/58JsT/fYL2rtLhyP1U3t09r7UVJ7T8Iu0r3hmT7xrMdx9+S4q3JqWaqc3DK4mgB2vrfUM/TmzwXAlQTci7zxYNrrjFDXGhb3jMHNtbiPeA1C7jlqtwiCWbzxu0MAA+AJBNyTpO6RmutOS9lVYXH0NoTc68WBNzVWN9eKm2rxBQDgXdZlWX5OwP/ROy4zlBoHGobb3M+xPe/HE4LU6Dr0dAEPf2/tohwuy70/R+t8tDzge976nfGWer+lnrG31hvgSuu6asE9qnVMZ6kL7QyB6Ixwmyo3bAVP7dMwsG7Ce9bG42TjbZ1BSy7As/Xe2m3E7eRK6zpmAOwn4F7kyARHX9R6O57SfXFry884eajdp9cJC7DH1QGs5Q4As3yf9U72WDqG9xzfc+s6RwA4RsAdRIChxmcE2OPqADaqdfItzph7AYD7/N/dFXirVLfW7cC2/QsfDx/blsc/b//edvLwxjrfxckP0Gt0AGuR+p7yXT9uH+iaDHAeLbg79XaNrT3Gd2jJBc6SmoegV2lyxNm6J/cQbgHeQQsu3EBLLjDaWbc6i8uf+fvr7PAp3AKcTwsuhzgo76clF+h1Z0Ca/buqd2zz3n2eKmdk+QBfJ+AmzHplmucRcoFWVwWwL6rdC33U7fxay/HeAewn4EYcULiakAvUXBXARpfxBqV7obfeUim+DWDvzNcAjCPgspsD9jhCLpBzZQDL3f+29Njb7ZkcMndP9SP3Zm+tEwBlAi48hJALpFwZwNwJAIC3M4syPMjMs5MCAMDZtOB2Wv8Kumj991f9vae8nufdTUvjeexXgHO5kAgwr3VZlp8T6j7rX+u/Qmjt96Pl8V5vPonyvQD38L0BAPus66oFd1ZOkJ7jja/nzZ8feLs3fmcAwFMIuIOFra9b9+O4dTZedpY3niQJVgAAwF4mmdohHGu7Bdp4LO22PLVubv3tHwAAAP204J4kFWJTy8LHQsbhAtCidbLC0iSIqcd6J02c3Vn7GYCxtOAeUJocKmytjR93UCO2rusf/2rrtZaj2zfMbTumbMeXWq+iWhnxcsesv525nwEYR8DdKXUS8EajglVqHcGq3TZe+vf7/e9fvP+2WzPVxlaHZYRlAyxL+y3s3npcewr7D+AeuiifJL6ymxqrm/t5e/4VtiAVhqDS76UAHD+H8+RCa+l9BL4pngciXJbrYiuc9evdzwCcw31wJ9UTbnoCbs+29gSs2ULZqPchvGAQL8uVf2RfzvY+wOxqF0lTQ2hSP6eeyz9G7Wf7GOAc7oNLVdjduDVYbQSkfqkgu/0cvwepn8Ny7H/4ltTkULn1ShMeCmBlI/YzAOcxBpdlWf49fjYOVuH/4TjQnvG4tGkZY7utl9u/wi1Q0jIRkmB2nIklAe4h4LIsy5hgFa8X/s9YuQmncq25wHeMCKhCbp19BPBMxuBOau/Yz1p319TPxuDmnTUW+uzuyrO9DzCz3L1VS/dtLQUz98FNO2s/AzDOuq4C7qwEq2dofT25sbep1tfajNYpX38fAACYn0mmSE4iVbsHa/hYaUyugNSu5bY/PY8BAMAXCbgfNzJYCVyUaBUG3ijumlz7vbc8AMYyyRQAQMYWQlv/7y0PgLG04MLJzGIMnOGKlkWtjQC8jYA7McHqfrrkAmfZQmzYIlj6vbe8cDl54T7bLgikZlm2HwGuIeBOSrAC4IiecDy7MPzH/2/ioBuvY38CXEPABYAJHWlZFMb6xd3Cc8sAOJdJpgDgpcIAFbYahrblqXVL6/Onllbb1OP2J8B1tODCA4yeLCYuM+REC76lt2Wxd+zuV9S+mwF4BgH3484IVrlynSzljZ4sJix34z2AebW0LG4/55aFfG/3i4+ZqRb11OMAjCXgftwZwSp1osX1hFv4hrNaFoXcP9VmmE7tK/sP4FoCLkPlbjEh5B7jNhTAXkdbFn2/APAmAi5Fo4KVE6O6s25DoQUG5ndWy6LvDgDeRsDl9Pv77R3Hy596J4sRbgEA+BK3CaLJFqJS47xq3Y/D8bzUjboNRa41FwAAZiXg8j/u73e/lm6FAABAmi7KLMsybhZOs26ea89kMQAA8BXrsiy/308YodyCu/0eyo0Hza3Lt63ruviuAQDgLOu6CrjANQRcAADOtK6rMbgAAADMQcAFAABgCgIuAAAAUxBwAQAAmIKACwAAwBQEXAAAAKYg4AIAADAFARcAAIAp/OfuCgBzWte1uOz3+11ZHQAAPkALLgAAAFMQcIFTlFpotd4CAHAGARcAAIApCLgAwK1SY/YBYA8BFzhNqiuy7skAAJxFwAUAAGAKAi5wqrDFVustAABnEnABAACYgoALnE7LLQAAVxBwAQAAmIKACwAAwBQEXAAAAKYg4AIAADAFARcAAIApCLgAAABMQcAFAABgCgIuAAAAUxBwAQAAmIKACwAAwBQEXAAAAKYg4AIAvNi6rsllqeW1ckrP6y2vtq2ZxPsufH173ou4bKDdf+6uAAAAY/1+v65gtK7r8vv9sr+PNFtgS+27UO97EZcN9NGCCwDwUlu4OhqEamF21HZatvUmqQsBI1/fTPsKriLgAgBMLNVF9mi32dw2cl1zv9YSWQqm9hWcSxdlAICX21pX42AVLgtbYeNlR7YTl5db9hXh6629H7llwH4CLgDAi5VCUS68lp6TC70t4Su3vS91tc1dbEit17McaCPgAgC8UK3FtqQUfFvKPHMSKoAjjMEFAPioeBzo0a6ytZbh2Zw1Q/KM+wqusi7L8nMFDjibq/1ATu374S0n+1d+x6XGebYuC5eXAm0c3lq2k9tG6ud4/TdL3Roo9Vi8L+J1vrCv4Ezrugq4wDUEXCCnNubTdwcALdZ1NQYXAHgWwRb+5uIw9DMGFwB4jO2E3kn9HN7SvRyYh4ALADyC1ioAjhJwAQAAmIKACwDcTustACOYZAo4RWrcldsdAABwJi24AMDtXPQCYAQBFzhF6WTViSwAAGcQcAEAAJiCMbgfs/4VjIH876/6e095Pc8DAAAYbV2W5ae74Lesf63/CqG134+Wx7fFk035vgFiZlCel/f2GPsP+qzrqosyAAA8kXAL/QRc/iVsfV3/Wv/ogpxaBiXhwdmBGuBbfO8DVxNwPygca7sF2lSQ/f33l1w3t/72T/dkAGCzruv//rGPfQftTDJFUirEppaFjy1LetIp+P1+Ds4AHxSPITWmtJ/jJ/TRgvthpcmhwtba+HEttOzhhAbge3z3A1cTcD8qDqmjQmuplRcAuFfYXfjqbsNab/uV9tmd7yU8mdsEfVjL7YJCtfCaeq7WXgBqBJ/rbCHo6v1913bfLPy7qP2N2L/wt3VdBVwA4F4C7nXuDkLe6za9Y5fvfl/hKdZ1NckUAAA8Tdzl2MUBaCPgTuTNYy98YQMA/C0+LxJuoZ2AO5k3fvm9OZgDAHnxMf6N5ynAuwi4AACcQqAdw36EdgIuAMBEwlbTvcGoVsaIbZS23VPmtn6qR1g8UVO87Mw6lvZR/FhPeb31r9VDeGY2Ai4AwCR6Z9/NyQXG1Hoj9Q5bqgXF8PfW1zSijqV6pB5rsaf+tXrAjP7v7gpwr9abhB99HAA43+jAmQpVZ7b6vaE1saWOuXVS++6u1/yGfQ17CLgfF17V3P7lDmSlL8KwHADge+IL3eHvqXOL3GM92xvRBTuuz8g6bs+t1TPVdXhko8FWnvM0vkAXZbr4YgSAbwm7/uZCUqoL7rZ+/NwR3WRLYa1l/HCpPqPq2PrcUjfrUaF0dHnwZAIuReGVy/iL3hckADzXlWGmND60t/Wypva6asE01UW4FkT37seWYBmH2lFjheGrBFyWZclf7SxdSXQVEADulTt+X32MPnPyotRrHDkueFSLclzHve6cCOrM2bHhKgIuy7LUr3aG67mqCADP0NpdeMR2zgzNtRbO0u+5546uc08dc87ej0c9tV7QQ8Cli+nlAeC5RkyKFJdTug9uPN42fjwuIxzjuix/Xjivbbe3zrVZoOP6jKpjvM1U77jWx+P69O6bUiv/nvLg6QRc/mXPlUVfjADwDKOOx7kW0dbHa2W2/NyqdieHluU9r7eljkfHHe/Zv73bcu7GrATcj+u92jnySisAAMBIAu7H7bmqJ8gCAABP9H93VwAAABhPowRfpAUXXig1eUjvff/CdVOTTtSeUysbAACuJuBOxszG35CaDCweJ50LrbXx1rWJxkrbBuAd3O/0/ZzzQZqAOxEHKHJqnw0BFeAbfNfPw3sJacbg0sRVwvfKzXodSrXkAgDA22jBhRcrdTHLjZXNtdb23gM5tW0twQAA3EnAhRdruZ3TWS2zI0IyAACMJODC5HrCZqqrcu9EJGEZgi4AAFcyBhc+orUlNw6l28zMvUHZuF4AAK4m4MLyd/jb/pWWjd7m0eemyggfC/+lbhtUKmfPtmOtIVcQBgBghHVZlp9uhNR8YVxl6jWe9bq/1oW39Hq/ti+AP33hGAPA+dZ11YILd/jaiZwuywAAXEHAhQ65bsypx1KPf91VLeQAAHyTWZQhUAqhYRjbft5aJVOPxctatv2lsPe11wsAwPkEXAikWhhLv+eet2ed1tvrxHV4Y0jMhdvULYl6b1M0qi4AALyPgAsdzg5Ccairdel9c7fn1MWDuOV7WZbksrPqAADAuxmDCzu0tuzWnpcTd38Ol88gvLfu9prueG2z7E8AAP4m4MKSvrdrvCw13naTeixeVio7Jxd0t+d+NaCdPdmXll2Ae8X3cj97W8A83AeXJl8OUzVX7pvUZFazqY1zzu2DuFt3abKvuJt3bjzwjPsXjnpzGPA3/Q5n35fe9zvMa11XY3DhTb5yQL5zsi+g7o1/R28O5l+SC59nzscAzEUXZTjAPW73O9L1LB6/e4a4WzkAz1UbuhIuj/9PPa809MU97uHZBFw44IqglfL2q9jhfYSPBMkrJvty8gLwbPG96ZclPVwlXJ6a4DAsZ3usp2zgGXRRBi6XC+fhFfF43GzpJCMsN3USE08UVtpeqq5vv6AAMLNSyBzx3X1m2cB4Ai680FsPqrWJQ3LjrlqWta6f+xk4Ryoc5CZ2yz1+xu3S1r+CMv/7q/7eWx7niT8PqYuie+QuoDpWwLvoogxcIhdu30AXNNgvvICVG5YQdw0tlTGsXv8/hLb+31se++S+b+OLoWcMD6p9Dh0H4B204MKNWls2Ss+Pxw/F5ZzR8lGqQ+rx3LZH3fKopavxUboqwzX8jZEKubWeO6nhJ9vPpdvMxceP+JiZG3tbKhu4l4ALN0qFptaDZC4cx88/M5iVrmaXgu1oV51UCLkwXmns/Z1/a+tf6/9aY7fux2HrbGoZ4/S+97X1W4aq5I7HqfkejtQVOJcuysBupW5cd8wuDTxXeOuVVMCIW8KuGBoQjrXdAm04ljZcnlo3tT4A99KCCy909NYEue5WuQk24sdr45Nqwban69nT5Frdw8eBP7VOAvS0Me+pECvYzinVRRl4HwEXHqDngNrSRbbWdTjXUpIbn9RzYtri7ScNe7qUA21GzYjbtc2gO3L8e6qrcmoZc/B9Du+nizI8QOuMkK1hKiwvdzuOvRNcOfj/6UmtTfB0I1toR5QTj6EdPaZWAAa4lhZcTlW6V11p/dYQNXPrWa5VN3d7jR6z7rM7mEETylKTSNVuFVSaETd0ySR2UXfk1Fjd3M/b8wG4zrosy89JGTV7Tt5z4xRHtVI+YZbNEY4Eo9y9ZUvLSj8vy5+BraXb8tvfg1HsC77grZ/zt9YbgHbruuqizDlSJxKjTyxSIe5twpaNs8qLl6XG225Sj8XLSmWTFs4eW1oWPzZyey3rp7bdU0ap3J7nAQDspYsyl8qF0tZuy6Ur8LkZgJ/saD1bLiK0LmtdP/czebnPbstnuVfuPo6t6++dRTT3uRFgAYArCbhcpjQeN3cS3jubZk+32beFYZ6tp/vjmV0le8q9u8tmqss77+DCBQBPJeBymfhEdk/rTk9rUu1+rW89oT7jHn2pSWCo2/Ne1D6XqbJqE47tCYlxl/PcBaaw/NTPqXq7eDS3M95X3z0AjCLgcpuz73WYO3l/64nUma/ljfvjCY5OvJZ7LB4Dm3rPR/z91HpRpIJt6jnhenvqpRUXABjFJFOc4syxdz3l5k6+j07ic7UwSPBerX8Xe97nWhf/M7dzZN23/S0CAM+mBZc/tI5fra2TOpkvTWaTarXKdY0M12+tS6rub2g1ahmfzDP0/F2c/d6lWn7DOtwttQ98pgGAowRc/jBy/GpP8GxZZ8QMvq2tSuH6qW6Xe7ffuv9axkbyHL09C84Ic7nuyyNb/4VQAODJBFyyci0ssyu1fC3L8Vu47KlD7E0t0OR7G4QXMVKfq3giqG3d7f9U74b4/5xcuann5yaHSz2n9DpK+8NEZwDACAIuSbkJZbbHZlWbaOeolrKc4L9PLthtUu9n67LW5aPG0/b2qmj5fdR2AQBqBFyqZmq1zbVatTwvp9QK1tMV9QsXEGbkggQAwHMIuHzOnlu75J5b62LZOxrpo+QAABkwSURBVC6zpy6tz+E8Xwq3uhADAG8g4JJVmwX5K1pbYXu7l+6tC8+QG+s6awCc8TUBAPMRcPmeMJBMetKeajmutSqXZmt+8u1m7uQ2NwAAz/J/d1eAZxtxW55HWde/Q+3276IZkq8exxzOeJu6n3D8WK6upcmApvg87CTIAgA8kxZcvqVxhthS1+zcLVFqt29JPfcpanV5Wn3vVNoX9hEAwL0EXKpG3ibnUbbW3ISWe9CW1s21fD8xALXci7Q0Dln4BXqljimGPwAwgoBLk2lONrZQO2NgT6jNAB0rBdncY6lW7FkJ8wAAzybg8h1hi+32f6EVdwYtLdEjWufDsmYNgDO/NrhaqWeQvzMAjvhswE21bJ3WPaonRG11KMxo+/fDv2TX0t31bqljZfbhU+vXWscznju5nvek1l291pV573YBAKDFZwNu6kS89X6nXXpaxwohLK5XKizsbolreV5ct+j3U+vXWsfS84SpqtbPfmvI3X5Olf22Md1abwEA3sFtgs7W03LbGG7/LnbgyXZLWYV1Tq9fZftZ4S2BwmXhv0lDSzhZVOmx8F9upuhcOSW5WxO9kXAL56hN0AcAe3y2BbdVqiVq+/1fj4Uthb3BKZ74qPG5pROBZHfrI3Xcobt+fz+wLTynS/JHTp56ZoEuPX70djhmXQYA4EqfD7illql4DGnYKvWvk/QwTB3pStsx8VFtdtw/xhWPqGOH7vqNqqMuyQwkjMO5ZunpAcBzfD7g1m6dsmuWxz0H6c7ntI4Xzj5+8mRPh+v394P9dXOC9Eq9k74dPSFumVBOuAUAeJ/PB9yaU05wK7MRP0KujhOPW+U+pXvsltbfIzXe2FhAuM/hSQgBIGCSqUatLbvBCvnHtomPOsYxHjmZLzxY2mh6gqZEF+LT6lerY8c2nDw9Q2ur6Jmtp4IrPI+/SwBG+WwLbjg7bNwlMh5vuyx/Hnyrk0z9s6F//i91F6606qZCZG7W22S9j9YxXCf5Eg7Wb0QdmUIp3Ob+HnNdjuNJ4ZxEAwDMbV2W5eekr8+IE2WTalyjFLp5ltrfROpiVCq4hhdRUuuXygUA4L3WddVFGXiO1u7uewKpcAsAMD8Bt1PY1fZoGUfLoSy1b+3vZyi9D1dNOCPcAgDMR8DttI3NdWIM+7S20J4Rcktj7wEAeL/PTjJ1l1yrosB8HregeL5U8AyXx5O+hY/Hy7fnx5OZxb0vfCYAAOZjkqmL5U6qvQdjxZMKFWdv5jQtE0ABAMAIJpm6kZP786X2sf1+nVy4BQCAswi4F0q1HhoHOF4tSOmyfK51XYVbAABuYQzuxXKtigLXOC1B6q1hKzXWNLUsXn/v6y2VnVu3dB/b+Pe3vg8AADyTgHuR1lZFJ/yU5D4nuc/NkYsnPa2wLZ/vnvUBAGAPAfciM7cqcp8zg2JLuSbtgvFqPSd6elaMlpvA767tv2W7qf3k+xPgHMbgwkvVWlRzt6RKPRYu62nx3XtPaCd0kNf699E6bGCk1t4jZ7nru+Podk16CHAdLbjwQq3dhcMT3JZb9hgLDs+RGpKQuvczAPAPARdeqHXM9p4T4VyXSK0N8FyprsPb//E9wEs/99wvvKXMeN1UHXuek9p+XEbu93ibLXVLbTt10aH2ump1KC0HoI8uyvBSV7XiCLdwn/DvPPe3uC1PBcX4/9zPcY+Olu+XUjmpeufq2POc1PZT/4fPL+2n2nqx+CJAad+31qG0HIB+Ai682FknQ6kTaidd8Ezb98CRv9E4hO0t684x+bWW1dp+ahknm/o9V2ZLD5u4/r5nAY7TRRleJNeSE57IpUJvatxefNIX/7xn0ingeqMvRL2px0ZuuEauu/DoC3Yjy3zTfgd4MgEXXqR1Js7ciVLLcidZ8CytY+5H27PNq57TWmZPL5fcrXzesN8B+Me6LMvPF+k9HMSuY18Db5GbmKg0AVIc4lomborVJkEqPT8M4T0TRvU+p1ZOy/ZS9c6tl9tubiKpWKrnTK47s0mmAI5b11XAvZPQdR37GuBcd7be+o4HYFn+Ph6YZAoAeC3hFoCQgAsAHLJnUrqjE9ltsw4LtwCETDIFABxyx+2BBFsAUrTgAgAAMAUtuABwg9L9rEtdb++YbTc1a/DZ23/7rMKtMzmHajNlv3VfAFxJCy4AXCwVblvv23pHyDl6r+w942xrAf8MI8ve6p+7V3n4eO6z0HNLIgD+JuACwMOUQuQdLXnxfXh7tr+3vrnnnfnar9ivuW2UAjEA7XRRBoAL1QJfrjtr/Jxct+FU1954We/6tddTq2O8zrYPWro+x62WtddQKrO03VzZtedd2W271n0dAC24AHC7VPfTsKtq7jnhevHPqXJywS21fovWOubWqbUKh8vjx1tef8u+K5XdUl+BE+BZBNwbOSBex74Gni4MoD2hqRToelqLe7c7MtjVAmXrc3vrUwrnZ22zh/AM0E8X5YI3T+bwxgOi/Q18US3EXN1aWGrlbWlpbVl+lb377gkttHfvO4C3EnAr3nhwERSv9eb9Ddyr9v1RejwXwlrCZku33taA1fsd2FKP1M+5madrr6dWh9bnHN1mz7aeELAB3krABYALxWGtNNHT9lgYInsCUusESHGgytUl93NYx9wkUbmxtK31a10393rin3Pb6H1eapupOm/i8lufl1oXgD+ty7L8fFmmvfVAot7Xemu9gft88Xvj6IRW2F8ANeu6mmQKAK6WmjV5Vl95nWcTbgHa6KI8SOoAnhsDlXu8dC++XHlfddb+BrjKl753cq23ucf4k30E0EbAHaQ2AUb8ey6gpQ70Dmp/OnN/AzDOkVsAAUAvXZRv0jtbI8fYjwAAMD8B9yKpWRHjmTHj9YWy/Xr3NwAA8H66KA+WG9cZd4ct3eNOuG03Yn8DAABzEHAHK435jNfLrWNsaLsR+xsAAJiDLso32QJsafINgWyc2v4GAADeT8A9yYiAKuS2s68AAIB1WZafVq20nm7CubGgpfu1lgLZkfvgvrV78xP29x5v3d8AADCTdV2NwR1lz33+WkKR4JR21v4GAADeSxdlAAAApiDgAgAAMAVdlCtMXHQt+xsAANhLwC0wZvNa9jcAAHCELsoAAABMQcAFAABgCroo80rrX8F9cP/7q/6+p9ze5wIAAPdal2X5Gft43OjAlVp/b2ib1frX+q/9UPu9t7w9ZQAAAPdY11UX5VG2ENT6f295e8qgXS7IxhcnAACA5xJwmVIYWNe/1j9CamoZAADwbgLuRQSu8cLW1W3/pvbr77+/5LpaZwEAYC4C7kAC1/Ns+zQ1Jtq+BgCAuZhF+WKpECvYHlOaXCr+ObcMAAB4Py24J2gJXKnHTR7VL95ne/dh7iKDWZQBAOA9tOAOVrtFENeK93+q63ipi7hwCwAA7+E+uCdouT9rqBSsBC4AAIC6dV0FXAAAAN5vXVdjcAEAAJiDgAsAAMAUBFwAAACmIOACAAAwBQEXAACAKQi4AAAATEHABQAAYAoCLgAAAFMQcAEAAJiCgAsAAMAUBFwAAACmIOACAAAwBQEXAACAKQi4AAAATEHABQAAYAoCLgAAAFMQcAEAAJiCgAsAAMAUBFwAAACmIOACAAAwBQEXAACAKQi4AAAATEHABQAAYAoCLqdY1/XuKgAAAB8j4AIAADAFARcAAIApCLgAAABMQcAFAABgCgIuAAAAUxBwAQAAmIKACwAAwBQEXAAAAKYg4AIAADAFARcAAIApCLgAAABMQcAFAABgCgIuAAAAUxBwAQAAmIKACzDIuq7/+7f9Hj92pGwAAMr+c3cFAGawruvy+/3+9Xvo9/vtDqnCLQBAGy24AAfF4XZZlj9+P2JkWQAAMxNwAU5SCqZxd+Zw2fYzAAB9dFEGOEEYUOOgG7b4hoE2XgYAQB8tuAAn2MJqrXtx7nHdkgEA+gm4AAAATEHABTjorBmSdVUGAOhjDC7AAKmQm7pt0DbWdvs97MocLosnnwqfCwBA2rosy88JE6PVTsS/3jLlbw4AAMZa11ULLteKW62APC22AAB9BFwuIdgCAABnE3A5nVYoAADgCmZR5lTCLQAAcBUBFwAAgCkIuJxG6y0AAHAlARcAAIApCLicRustAABwJQEXAACAKQi4AAAATEHABQAAYAoCLsBDGccOANBHwAUAAGAKAi7Ag63ruqzrenc1AABe4T93VwCAtHVddVMGAOigBRfggYRbAIB+WnAhkOoKKmRwtS3cbp/HMz6DPusAwIwEXEhwos/dwhbcM1pzw/KM8QUAZqGLMsADucgCANBPwAUAAGAKAi4AAABTMAYX4GHCCaa23wEAqBNwAR5IqAUA6Cfg8lk9LWTxurVZbePbu5S21TNDbuq2MaW6jbrNTEsdU6+xdiua3vrV3rORsw3vfc25x/a+Ly3veW+9R3GvXgDgaQRcPik+MS+dqKfWrQm7mJa21XN7llQda3WLu7ru0fL83GtMXQwIf++pX897dtSR15x7LNTzulPrtlxkOZtbCwEAT2SSKT6pp8UwXndkqDhSj7Pr1lPmFUGrpTV1RKBv2VZpnbPel57QfUX41HILADyRgAs7pMJmLVRs6/QGgzC0tLYe1+qQKidcfiQg7W1ZjLfZ+np7yo/LvPI1731fwuePaI3v3a+j9hEAwBV0UYZOtbGVuSDTsk5pmy3Pbx2bmQqTe7pNl7bfWq9w+/H/cd1a1LpFp7qOn/Gac+v0vC+x1q7Jrfugpd4j9hEAwFUEXD7vaIC6oktoa/16AtCI7eWeF9ehFpJSXXpL+zT3Go+0cI9+zfE6I96XFkdb+c94HgDAVQRcPiHXgjZiop7RrVy11s4nOLuOra3NvcuO1mlz5/uSC/9X7IOap+wjAOC7jMHlE7YZfXu7bF41YU+8zbiuufX21q23W21q2y11TD1v1FjXM177iNd89vuybeOIs7pk7/1cAACMsi7L8nMywmh338KkJnWSHgaTVEtYvG6tvJzc7WNqkxC1brtUfu71hevG67XUMVeHUst5rLTdnFz9SstS9Rj5mlse3/O+pMpoeb2pZbm6jv5cAABcaV1XAZdzPD3g5pRO9I+U+cZ9wXec8bkHALjauq66KAMAADAHARcAAIApCLhwMt0+AQDgGgIuAAAAU3AfXEgwQyyzu/r2VwAAVxBwISDM8hU+6wDAjHRRBgAAYAoCLgAAAFMQcAEAAJiCgAsAAMAUBFwAAACmYBZlICu+lcyZM++u62pmXwAADhFwgaRU4BwZQuOyhFsAAI7SRRn4Qy7I/n6/P1p1AQDgKQRcYJh1Xf8VgMPf4+Xx/6nnxc9vKRsAgO8ScIEhtlbfsJV3awXeHouXx//H5WyP9ZQNAMB3GYMLDFEKmSPG155ZNgAAcxBwgV3CwBm2ssaP9Uq10sY/AwBAioAL/CEOrJtw2VmBszZTs9sJAQCQsy7L8nOyyGhCyBx674NbarmNW2ZTP+d+D8tOtRLnWn0BAPiOdV0FXM4h4LJX/NnxWQIAoMW6rmZRBgAAYA7G4AKPkuuiDAAANQIu8DhCLQAAe+iiDAAAwBQEXAAAAKYg4AIAADAFARcAAIApmGTqw8KZat9WvkmIAACAmID7cW8MimcHcwAA4J10UQYAAGAKAi4AAABTEHABAACYgjG4NEmNe02N3w3Xix8vPXbU+ldQ9n9/1d97ywMAAJ5PCy5NtkD6+/3+9y8Oveu6/u+xWhnD6/f/Q2jr/73lAQAAzyfgcoo3zs4MAAC8m4DLEFtrbtiqu67rY27ps/61/q81dv1r/VcX5NwyAADgXQRcumyhdeuOvIm7H4fdla8KueFY2y3QpoLs77+/5Lqp9QEAgPcwyRRdwgBbW+8prbehVIgVbAEAYA5acDlFbcKpU7cddEeOfw9ba+PHTSgFAADvJuCyy8gW2pEtvXFIHR1atfQCAMBz6aJMk3ASqXC8belWQfGEU6mft3KuEndHTo3Vzf28PR8AAHimdVmWn1u6fFM8UdRbvLXeAADAedZ11UUZAACAOQi4AAAATMEY3I974q18AAAA9hBwP+zMcazGyQIAAFfTRRkAAIApCLgAAABMQcAFAABgCgIuAAAAUxBwAQAAmIKACwAAwBTcJoghUvfTDZe5ZRAAAHA2LbgAAABMQcBliFILrdZbAADgCgIuAAAAUxBwAQAAmIKAyzCprsi6JwMAAFcRcAEAAJiCgMtQYYut1lsAAOBKAi4AAABTEHAZTsstAABwBwGXUwi5AADA1QRcAAAApiDgAgAAMAUBFwAAgCkIuAAAAExBwAUAAGAKAi4AAABTEHABAACYgoALAADAFARcAAAApiDgAgAAMAUBFwAAgCkIuAAAAExBwD3Zuq7/+7fn8TPF2726Dk953XueP7pMAADgOAH3ZL/fb8h6Z4SneJutdT1r+2/Zbur5d70WAADgHwLuRX6/3x8hdV1XwQgAAGCQ/9xdAf60BeEt/G6/b4E4fLz0c7ysdZu5n+N1U3XseU5q+3EZud/jbbbULbXt+CJDbt/31KG0HAAAOI8W3AuFISnXerstTwXF+P/cz2G4jcsq1S1XTqreuTr2PCe1/dT/4fNL+6m2Xiy+CFDa9611KC0HAADOpQX3YUaEolyL5pFyznxOSqplNQyYtf3UMk429XuuzNrrSoVcAADgWgLuw4TBbkRIelMX2bC1Nl6+LH92Fx65n7ZyRpX5pv0OAACz0EX5YrkQd7Y9ge2q57SW2bPPcrfyuZqWXAAAuM66LMtPa9N5chMTlSZAikNRy8RNsdokSKXn1yapyk3a1PucWjkt20vVO7debru5iaRitcmvavUAAADOs66rgEvanlbmUS3Tbp8EAAD0WtdVF2WeRbgFAAD2EnD5Q3jbnDOfEz9fuAUAAI7QRRkAAIDX00UZAACAabgP7kPEMxCH9twe56xW+TtmB65ts2eG5tRz48drM18DAADPpAX3AcLwFP6/J1AdDWG1MbQtIXO02q2R4n0XLq+F29Sy7Xk9txACAADuJ+DeLHXP1/D3q2/VU3turvwzWzdTFwBa1y+5+nUAAADn0kX5wVLhd1nSLZq5bra5dXMtky3lhMtrz0s9Nur15Mo8K6Ru+0oIBgCAZ9KCe6Ncl9ftljnxsrjLbS5s5caVplqGS8GxpfzS43vGvsZdg+P6lgifAADwbQLuzUrdZONAGoa+Usishdt43d4Q2xtcW8oeEU5Hj5MVmAEA4F0E3IfKBd+9AW5rFb569uMRk171lJHbR9vrb91/wi0AALyPgPsguTG3tVAWrpdrEY27/tYmt2otv9SNuUVpJuPaspxcF+fWmanj1wkAALyDSaYeIhVmS5MvxRNF5cpsGWub2kZr+amyw/CbKiNVdml7ue2kHm+ZsKr0vNJFBa26AADwbOuyLD8n7fcQmN7F+wUAAM+1rqsuyncaPSkS5xFuAQDg+QTcmwlN7+B9AgCA5xNwAQAAmIKACwAAwBQEXAAAAKYg4AIAADAFARcAAIApCLgAAABMQcAFAABgCgIuAAAAUxBwAQAAmIKACwAAwBQEXAAAAKYg4AIAADAFARcAAIApCLgAAABMQcAFAABgCgIuAAAAUxBwAQAAmIKACwAAwBQEXAAAAKYg4AIAADAFARcAAIApCLgAAABMQcAFAABgCgIuAAAAUxBwAQAAmIKACwAAwBQEXAAAAKYg4AIAADAFARcAAIApCLgAAABMQcAFAABgCgIuAAAAU/jPiELWdf3fz7/fr7q89tj2+La8tm7Ltn6/X9M68c+57eQeBwAA4B6HA24cBsMwmVqeek6qzFr5LXXoXSfedu21AgAA8By3dVEuBcletbD8+/2a1imVJdwCAAA82y0BdwucqZB7NEi2PL93G2Gr9MhgDgAAwDi3TjIVh9wR4XbEOrnnlYI5AAAA93rMLMojugC3BNC9IVX3ZAAAgGcbMovyKHHo1FIKAABAq1sDbmlyp9StfY6Uf2QdAAAAnu9wwM3dXza3vOWeti3lh+IQvHedcL04fPfWGwAAgGuty7L8BDYAAADebF3X50wyBQAAAEcMC7ilsbK1x+L7y6aWHa1brqyjY3xb6/nEe+g+rT4AAABHDAm4tYmaSpNF5SaZ2m7nM0KtbkfLbR1LfJa9QVXXdAAAYCaP66JsVmMAAAD2ODyLciqQlmZVLoXX0uNbmfFszKly43Vz28iVmdtOr9xzU8tr245vmxSvk3pdpbJaXqeZowEAgDcZ3oK7Ba3eQFQLt1uZqYAXLk+tG5eTC3NxvUtltb6e+Lmp5eGy2mvMrROvWyur9jr3vo8AAAB3OdyCW9ITjkotvC1jeEM968bPC0PdnmAbbiv13D2BcUR9attPlSvkAgAAb3JqwO2VC7m57relcvZsOyw/rsveFtw9z72yzE1qkq9wO0IuAADwdKdOMrUnhI1opdyz/ZFB7s233wm7KC+LYAsAALzHuizL72iIaZnkKdf9uDThUW5ZLB5rWps8qhZAcxMt1R6r1Tk3wVOqji3L4jJbn5eqR0sZAAAAT7Wu6zkBd+86AAAAsMe6rmO6KNdaRYVbAAAAzjZsDG4pwAq3AAAAnO3USaYAAADgKgIuAAAAU1iXZdF/GAAAgNf7f6h89VAca87KAAAAAElFTkSuQmCC')
