# Supplementary material for: Identification and functional analysis of non-coding regulatory small RNA FenSr3 in Bacillus amyloliquefaciens LPB-18
Source: PeerJ. 2023 May 15;11:e15236. doi: 10.7717/peerj.15236 (PMC10194069; doi:10.7717/peerj.15236)
Supplement: Supplemental Information 4 [file peerj-11-15236-s004.zip › KO/CK-vs-T1_map/map00550.js]

getPicJson('data:image/png;base64,iVBORw0KGgoAAAANSUhEUgAAA7EAAAbGCAYAAABnPDKHAAAACXBIWXMAAAsTAAALEwEAmpwYAAAgAElEQVR4nOzdaXLcLKMGUHEre/WavNq+P97IHyaA0AzSOSlX2mpNniQeMYVpmj4TAAAADODPNE3T5yPHAgAA0LcQwvR/d58EAAAAtBJiAQAAGIYQCwAAwDCEWAAAAIYhxAIAADAMIRYAAIBhCLEAAAAMQ4gFAABgGEIsAAAAwxBiAQAAGIYQCwAAwDCEWAAAAIYhxAIAADAMIRYAAIBhCLEAAAAMQ4gFAABgGEIsAAAAwxBiAQAAGIYQCwAAwDCEWAAAAIYhxAIAADAMIRYAAIBhCLEAAAAMQ4gFAABgGEIsAAAAwxBiAQAAGIYQCwAAwDCEWAAAAIYhxAIAADAMIRYAAIBhCLEAAAAMQ4gFAABgGEIsAAAAwxBiAQAAGIYQCwAAwDCEWAAAAIYhxAIAADAMIRYAAIBhCLEAAAAMQ4gFAABgGEIsAAAAwxBiAQAAGIYQCwAAwDD+3H0CS0IId58CcJDP53P3KQAAMDg1sQAAAAyj+5rYmRocGJcWFQAAHEVNLAAAAMMQYgEAABiGEAsAAMAwhFgAAACGIcQCAAAwDCEWAACAYQixAAAADGOYeWKXlOahnOeXrc1T+fl8Frdv2Ue6Tut+U+k2pXVzxyqdx9K2tW1qx0n3mS6ft209h5Lc97F0rKX3Ws9n6fvZck6l/Zak77f+/pXOYcvvSOvPGwAA7vCYEFsqbM/Lau+3bB8fJ11eK/S37re2vGVZLqTVwkfu/dyypeMsWQryrQGp5dzWfK/Xfp0t3681X2ft96j0deSOVwvrW76mvT9vAAA42+ubE6+pYaoFwi3HTQNCKdCl65YCzl5LgaZ2nHndUui5Kwy1fk9z72/Zd8vXeeTv0Zp9bP09BQCAnrw2xPZQw7QUpLbs74rjHxXae1eqCV3a5o6vc0tT41aCLAAAPXlMc+JWowWpq+zp99jSfHrpvTXHOkMcPrfWwqb72hv+Wr7W1v61reeyZRsAALjS40Ls0gA+S/0XWwdV6s2aQZJiVw/cs/d4rX2L9+y7FuJaz/+I7+vSIFHxOq0Dm7X2P167DQAAXOVxIXZNjdOe7Xtz9yiya2pI7z7XJbWBk9bu56qvsyVUT9O6r+mo7wMAABzptX1ie3BXONjbJDc3yFT60Wvf0ZIrmilfbctxe/qZAABAjhA73VNwr02hsrTunmC0tiaudQTlLa6qoWz5ns7LzjqHK6UPGfZsDwAAvQnTNH16birY2i9vqU9o6wA4e4+VmzO2dMyW/dfWra3XOn1My9ddWqdleem48bqtAykt7bP151J6v+X3YO33It3/nn2tHYF46WvKLW/9Pqylfy0AAEcIITwnxAL98ncMAMARQgiaEwMAADAOIRYAAIBhCLEAAAAMQ4gFAABgGH/uPoFWpv0AAABATSwAAADD6L4m1pQcAAAAzNTEAgAAMAwhFgAAgGEIsQAAAAxDiAUAAGAYQiwAAADDEGIBAAAYhhALAADAMIRYAAAAhiHEAgAAMAwhFgAAgGEIsQAAAAxDiAUAAGAYQiwAAADDEGIBAAAYhhALAADAMIRYAAAAhvHn7hMAniWEcPcpcLDP53P3KQAA/BBigd3i4CrwPI+fLwDQEyEW2CWEINg8XPzz9fMGAO4mxAKbzLVzAs27fD4fP3sA4FYGdgI2E2Leyc8dALiTEAuspkkpcY0sAMCVhFhgFQGWmSALANxBiAUAAGAYQixwir01dG+v4QshrP4epNu8/Xt4tD0/k/gDANjH6MRAsyubEr+hyXLt+7mlqW66zRu+h1dbMzpzbr05yNa2zf0M02Wl3430WLX3W44dn+vS1136ekvH1jUBgK3UxAKHmwunap14os/n8/P7XapdLQW+XCjN7T/dNl0W/x9/5EJj6f3cOdfWXQqcufdzXwsA7CXEApeKC/2lpq/pOrn14/eWlpdep+surVM7h9rXU9pn7euubVv72mvHa/m+7q39fZM08LWGvjMD3dafR65WdOt5thzfgy4A9tCcGDhN2hwxXpYWYuN1c8vj9XP7zS1P95G+TtfNbZ+GlFxBf+nrqe0zXd7yuvS1584rt4/W815jTRhZavI68nZPayK7ttnz/Hrv96HWDBkAhFjgFEuF/lxTydb1W449B8W1Wvsb1t7Lrdfy/citc1QBvvQ9WftzKNm67UjbrWk23JOtgbC2Xe7BSKw1yC49lFFTC0COEAscKldwvbJ2qnUQmvm9dL2zCtBLX/+ZBfc13xOWtYbC0u/91cFsb3Df0he2Rcv3we8qADn6xAKPsiao7amx3eqOmiXh9Tjx70xLzXyuL3P8/l2W+lQfoVZ7HX8P9Y0FYC01scBhan0w076XtX6f6f5K65dqxHJBIV2/tI/cerlzWPqaS+daqqVuPb/c15L7XufOr7TuUl9c/rP2+xH3O96znzVaf26lPtRbzq223d6A6vcQgJwwTdPHDQJo8bQCZcsASdT5np2nFn5b+m1v6QvbesxSU/zSdrV1asv8bgGQCiEIscA6TwotQux+vmdtfJ8A4BghBM2JgfeqNUkGAKBPQizwaoIrAMBYjE4MrGIkUWaayAIAdxBigdUEWQRYAOAuQiywmSD7TgIsAHAnIRbYJDe3Kc8nwAIAdzOwE7BLKcgKOs9Qmzf0ic58KHP2A5+n/2wAYCbEArvlCs9qaJ/hjcFoxK/Z3xsAbyLEAqcYMQgAANA/fWIBAAAYhhALAADAMDQnBqALX9PXz+vv6Xv1+63H2LrtNP3ue1prMt+y3tJIz28bVAsAWqmJBaALreFyTwjdYw6dS9NLpeuV1llzLADgf4RYALryPX3/qnWdpv01qPE+0n23WhMml0Lq0r4EVwAoE2IBGNLX339Lr6+2VFO71lKzYwB4GyEWgO7ENaalWth4We51bbsrwu2RQRYA+B8DOwHwSEuDQ+2hdhQA7iPEAvB4uVrZrf1sBVgAuJfmxAB0aW72e9doxDlxgG0dYfio4wEA/wnTNH3cIAG4W24e2DjEluaJrTURTvu/Lu2rFhpzoTUOtGkf2HQ/pQAcr5cevzXECrsAvEUIQYgFgNmoYXDU8waAtUIImhMDAAAwDiEWAACAYRidGAAi5nYFgL4JsQDw11n9SvVZBYDjaE4MAADAMIRYAAAAhiHEAgAAMAwhFgAAgGEIsQAAAAzD6MQAcLDcND3xMiMVA8B2amIBAAAYhhALAAer1bSqhQWAfYRYAAAAhiHEAgAAMAwhFgBOkGs2rCkxAOwnxAIAADAMIRYAThLXvKqFBYBjCLEAAAAMQ4gFgBOpgQWAY/25+wQA4KlCCP+8FmoBYB8hFgBOkAutIYQphFANsnHwnddLl8Wfx9Jj1d5vOXZ8rkshvPT1lo699H04m4cKAOPSnBgADlYKSLlQmprXyQ0Klfs//siFxtL7uXOurbsU9mpTCvUYFHs8p1nt5wSAEAsApyiFpDPD01JQLcnVim49z5bjz8cT1gDYQnNiACBrbbPn+fXepsK1ZsjpOrnmzunxl/aXbpvbb/p+LFcLXmvO3XK8NU25Ad5GTSwAPNjcD3dtsIy3y703NzvOaa1lza23tO90nVwIjJcvNZPObZvbb6kpd+mcS9ulX/vS8XLrALydmlgAOEEpNF4dRLbW3rXWqJ7Z7Li1JviI82nddkvT6/h7GW/fGkyFV4DfhFgAONgcTkrNWu9uFtrSXHevUkDLhcAtIzZf+T08ool0Tq7JcOn4APyP5sQAcII4nMTNcs8MJK1BK25eO3++tbbvzPAVf89KTYyPrKU8s8bz6L7CAG8Wpmn6eMIHAH2pTXGzdp7Y1vt86zFbBkCKt6utU1vWUju7NABTaeqh0py4tWO3DhhV+j6WaqHTdWuDVgG8XQhBiAWAs53RFJVjtfyM/BwB7hdC0JwYAGCJAAvQDyEWAHi1eDqe3HsCLEBfjE4MALxaLaAKrwD9URMLAADAMIRYAAAAhiHEAgAAMAx9YgHgr9L8q73ve5r03QTgPYRYAIiMGAbPDsgA0BPNiQEAABiGEAsAAMAwNCcGoAtf09fP6+/pe/X7Lfvdsj0A0Bc1sQB0oTVYrg2g8/rf0b9csF2y1O80hPDzccZ+WvcPAE8nxALQlVzI/Jq+bq09bQmen8/n56O0/tb9tO4fAN5AiAVgSF9//y29PsLSiMWtIxqPOPIxAPRGiAWgO3FtbKkWNl6We51u9xX9O9Nca3qkXK0sALyVgZ0AeKQ0+Kafn9FE+cxmvnOQFWABeDshFgAOMgfMrWFzqT+tIAsAmhMD0Km5SfHbpsOZB2+aX0/T71BsYCcA3i5M0/TxRBeAu+XmgY1DbGme2Fof19p0OrlwXKvlXFMDunc/6TprPweApwohCLEAMCuFwbjmMxce05rRUsBs3c+ac6idNwA8jRALAJFRw+Co5w0Aa4UQ9IkFAABgHEIsAAAAwzDFDgBEjPwLAH0TYgHgr7P6leqzCgDH0ZwYAACAYQixAAAADEOIBQAAYBhCLAAAAMMQYgEAABiG0YkB4GC5aXriZUYqBoDt1MQCAAAwDCEWAA5Wq2lVCwsA+wixAAAADEOIBQAAYBhCLACcINdsWFNiANhPiAUAAGAYQiwAnCSueVULCwDHEGIBAAAYhhALACdSAwsAx/pz9wkAwFOFEP55LdQCwD5CLACcIBdaQwhTCKEaZOPgO6+XLos/j6XHqr2/dMw175eUvgelfS19bwBgmjQnBoDDlWpdc6E0Na+TGxQq93/8kQuIpfdzx1yyNmDWphkSVgHYSogFgBOUQtqZ4a0WVLduf0TtaMs5zcfZc/4AvIMQCwCsMjeLXno9OyKczvsWcgEQYgHgweLw11KjGgfO0jal+W/j5tK5ptQtAbRWG6wJMgDTZGAnADhFKQBeXZN4R/DbeszWkAvAuwmxAHCwuTYxDbK9TLOzdbThvUq1sbnAb6RiAEqEWAA4QRxk0+VnWdNkeOn9s0Lk3v6xwi0AYZqmj5sBAPSlFn7XzhO7dJ8vzU1bmqd26Tzm9Wrb1fZdW6bMAvBuIQQhFgDOpvYQAI4RQjA6MQAAAOMQYgEAABiGEAsAAMAwhFgAAACGIcQCAAAwDPPEAsBfe+YvvXPf02TqGQDeQ4gFgMiIYfDsgAwAPdGcGAAAgGEIsQAAAAxDiAUAAGAY+sQC0IWv6evn9ff0vfr9tfv/mr427Wea/tcHNdd/Nu6fWupfe9Q6APBGQiwAXZiDZct6a6WBteU4JSGEavCM38ute9Q6APBWmhMD0JVcmN1Ta5rbdk8NbC1MtgRNYRQA9hFiARjS199/S69L1gbZOcCGEJqmtNlTezofZ+9+AOCJhFgAuhPXxpZqYeNludd7am9L5kAZh8zSenvNxxBgAeA3IRaARzo6wE5Te1PglqA7TW39a48IxADwJEIsAK+0Z3CnI7QOECXIAsBvQiwAXdo7DU66n9gZTY3XiEOqgAoA64Rpmj762wBwt9w8sHHYLM0T2zp4U8s8s0t9UEtzt5aa/rasE69XCrdL92l9ZwF4ixCCEAsAs1HD4KjnDQBrhRA0JwYAAGAcQiwAAADD+HP3CQBATwy0BAB9E2IB4K+z+pXqswoAx9GcGAAAgGEIsQAAAAxDiAUAAGAYQiwAAADDEGIBAAAYhhALAADAMEyxAwAHy801Gy8z3Q4AbKcmFgAAgGEIsQBwsFpNq1pYANhHiAUAAGAYQiwAAADDEGIB4AS5ZsOaEgPAfkIsAAAAwxBiAeAkcc2rWlgAOIYQCwAAwDCEWAA4kRpYADjWn7tPAACeKoTwz2uhFgD2URMLACeIQ+v8ES8HALZREwsAByvVun4+nymEMIUQijWyccjNBd95HznxPnPrrDnmmvdLct+H2r5q3xcAmKmJBYATlMLYUkib38+NbJz7P/7IBcTS+2vOae16tfVzXx8ArCHEAsBD1ILq1u2PqB1tOaf5OJpbA7BEiAUAVpmbRC+9nh0RTud9C7kACLEAcIJS2Lo6hMXhr6VGNQ6cpW1yTZ3j17ntWoNsrTZYE2QApsnATgBwuNIATndMs3NH8Nt6zNaQC8C7CbEAcII4yKbL77Z1tOG9SrWxuZpbIxUDUCLEAsBJrg5ha5oML71/Vojc2z9WuAUgTNP0cTMAgPNsCV61Gty188QuHbs0N21pntql85jXq21X23dtmTILwLuFEIRYADib2kMAOEYIwejEAMB6proB4C5CLAAAAMMQYgEAABiGEAsAAMAwhFgAAACGIcQCAAAwDCEWAFjNlEEA3EWIBQAAYBhCLAC8WAjh52PtdrX9AcBZhFgAeLG5WfBRzYM1MwbgbEIsALBKCGH6fD5qXAG4hRALAJxG82IAjibEAgCbLNXGzjW2am0BONKfu08AABhPSygVXgE4gxALAGTFAXQesGmuXU3Xyw3oFC8XZgE4ihALAH+dGbTODnFHjwpcCqYAcLcwTdPHTQoAxg1ue867FK5LNavp++my2uel/QJAqxCCmlgAeLM1oTK3brps6XMA2MvoxAAAAAxDiAUAAGAYmhMD0IWv6evn9ff0vfr9lv3G1uwjNffzbO03etY6APBGQiwAXfievouBM11vy37T7XLLWtQGUUrfa5mOZus6APBWmhMD0JVcmN0aONceZ8lSmGwJmsIoAOwjxAIwpK+//5ZeH2UOsCGEpjlf1Z4CwDmEWAC6E9eSlmph42W512fU3s7BNDf/aboeAHAOfWIBeKSjA+w0tTcFntdbqo0tvb8UkgHgzdTEAsANWvrXzu9rlgwA/yPEAtCl0qjCRzlz30viALvULFmABYDfwjRNHzdIAO6Wmwc2DpqleWJrgzfVRiDOBdiW5r+z3BQ4aSBtWSdeL12n9f4s7ALwFiEEIRYAZqOGwVHPGwDWCiFoTgwAAMA4hFgAAACGYYodAIiY2gYA+ibEAsBfZ/Ur1WcVAI6jOTEAAADDEGIBAAAYhhALAADAMPSJBYCOxANLzf1o02Wlwafifre5dUr9cnPHXPN+ybxd6bzSfek7DEALNbEA0JE5xMVhLl0W/x9/5AJi6f3cMVvPbe3XklsmrAKwlRALAA9RC6pbtz+idrTlnObjmOIIgCVCLACwSgjhJ2zWXs+OCKfzvoVcAIRYAHiwOPy11KjGgbO0Ta6pc/w6t11rkK3VBmuCDMA0GdgJAB7tjuC39ZitIReAdxNiAeBlto42vFepNjZXc2ukYgBKNCcGgIdY02S41jx3DptnhMgrBokC4NnCNE0fTzoB4DxbAmEa1pbmgK2ts3Ts0ty0pXlql85jXq+2XW3ftWXKLADvFkIQYgHgbJrGAsAxQgiaEwMA62nWC8BdhFgAAACGIcQCAAAwDCEWAACAYQixAAAADEOIBQAAYBhCLACwmimDALiLEAsAAMAwhFgAeLEQws/H2u1q+wOAswixAPBic7Pgo5oHa2YMwNmEWABglRDC9Pl81LgCcAshFgA4jebFABxNiAUANlmqjZ1rbNXaAnCkP3efAAAwnpZQKrwCcAYhFgDIigPoPGDTXLuarpcb0CleLswCcBQhFgD4RymYAsDdwjRNHzcpADhPz4GwVENaqllN30+X1T4v7RcAWoUQhFgAOFvPIRYARhJCMDoxAAAA49AnFgAOlmuim2uKCwCsJ8QCwEut6Q9b23bu+5r2kxXWATiDEAsAB6vNj9pTsEvD52ypD2/6fm7wJlPqAHAWfWIBgF9qITQXcHsK5gA8nxALAA8UQvgVRM+uGS0F2fg80nMCgC2EWAA4QS7UXVljmTb3PfPYczjNBdT4uGpsATiCEAsA7DKHUyEVgCsY2AkAThL3Le0h4G2Z5sfUQAD0RogFgIdKRx9eE1xL25RGNAaAq4Rpmj5uRABwnjtDX+3YR80Tm26Tq72trQ8ArUIIQiwAnGVpoKMrju8eD8CThBAM7AQAZ4j7ws4f8XIAYBshFgAOVhrMSZAFgP2EWAA4QakZ711zxQLAUxidGDqnxgbGsiY4+vuGsXgwBH0QYqFD5mWEd/D3DWPpad5neDMhFjpjNFF4htLfstpXGFfar939Gu6hTyx0RICFZygN4KTgC88wjzjuoRTcQ00sdEKAhWeZC7hpIdffOQDsI8RCBwRYeCZ/1/Bs88Mqf+twLc2JAQAAGIYQCwAAG+kbC9cTYuFmmiEBAEA7IRYAAIBhCLEAAAAMQ4gFAABgGEIsAAAAwxBiAQAAGMafu08AAGBkuelV0lHnS1OwtI5OXxrJft6vUe6BN1ETCwCwURwi5494+WxeHq93xPyiwivwRkIsAMAGpVrQUpDNaQmycy3s3sAL8BSaE0OjMwsPZxdMPKkHOEfp+npX6NS8uOzsn8eZ+/fzhN+EWFhhxJuIJ/cAzzAH49K9KH6vtt6bjfg9cR+HfwmxAACdO6ppMsATCLEAABstjRq8dl+zWo1q7Zhr+uMCjMrATgAAG5QC45p+qXHwTEc4BiBPTSwcrFZ4yT1l37tObb2Sr+nr5/X39L36/Zb9xtbsA2AkcxPepevy/P6a63e8TRqY0xGLcyMY99Qvtuf7zhX37Xm92vzBvfysYARqYuFA8w2q1syrNjfglnW2aL25rw2f8/rf0T+Ap0vnfs1dm3PrLF3Dc+uly2qf9xSKer3vXHHfntfbui3wLyEWDrL0xLulMHHUOq2+p+9/nmJ/TV+Hhk9BFngLIWRZT/edq+7bpfV6esgAoxFi4QBxM66WQsxRTbyuair29fff0uvcdgCw1tn3nbvu23ftH55GiIWDxM2CajfE3p7Ux0/FS0/D42W51+l2cSEDAGK93Hd6uW/3Vi6AEQixcJA1TYpa+r6M9FQ2LYDoDwvAmY647/Ry39YnFtYTYqFDIwXYGkEWgCvddd95yn0bRiHEQmdaJ6s/8oY5N+066+avaTEAsSfdd1rv28BxwjRNH0+OYNlSaCzN9Zabu691nXi99PitITa3Xm4+vrgwUZqvr1YoyI04mdsHwFOpjSvr4b6Tu4/Ozr5v547VOmew3yv4LYQgxEKrUW8io543wGhcb/s26s9n1POGs4QQNCcGAABgHEIsAAAAw/hz9wnASAzYAADjch+HZxBiodFZ/VH0dQGA8515r3Uvh2sJsQDAq5xZG3d2TZ+gBCDEAgAvNGIY1BQW4D8GdgIAAGAYQiwAAADDEGIBAAAYhj6xcLFcn6Z42Yj9tADO8jV9ZZd/T9/V9b+n71+vt5ivzbnrcst1e+213Qi343Avh3upiQUAujUH0O/kX0u43Rpep+l/gbIUYOf3Pp9PMdAsrZOuD0AbIRYuVns668ktQJtakN1rqUa05Vrtev5s7uVwLyEWABje199/e80BNoTQVDt6RBNgzYgB1tEnFgAY2tf09dN0+Mggm77OrXfksQBooyYWbpArsCjEAOy3px/srPV6vKa/a61vLWNyL4f7qIkFADjJUlBNA7BgC7BMTSzcJC6kKLAArBM3Ie5V2iw5FY9ePK/nfjAW93K4R5im6eOPDu5Rm4MQgPZ5Ypf6wsbrr6kdjdeLB32KtawTr7e1ebFa2j65l8O1QghCLNxNoQTgWqNed0c97zfws4HrhBD0iWWd3NPpdFlpgIv0SXXt/aVjrnm/JPfktLavo29Q8bE8xQWA8Vx1L1f+Uj7iN31iWSXXZyddFv8ff+QuUKX3c8dsPbe1X0tu2dkXy/gCHveFOmK6BgDgfFfey5W/4Dc1sVxmvlBuvUDltq/1PWrVck7xcY6Y1H6a/r1Qz/v3xBHgfB4assdI93LlL55IiOVx4htL7XX81G/vxXFtk5rSOntvCAAsO6swrKD9Lu7lv41Q/uI5NCfmVvPTytaLWHwxLG1TGu6+Nipk6w0nt968PxdPAGAEyl+MTk0st7rjwrP1mK0XWQCAnil/MTohlu7c1TSk9DQw9+TwiOYvSyP9AQD9etq9/A3lL55Dc2Ius6bJSq15yJkd/I8atKnlGLlmMUecAwBwrpHu5cpfPFGYpunT0x8aY0gvFumIdTmldVpGpkvXjS+ipX3VLmilIedb9l1btuZvac1cbQD0Ty3R+1x9L1f+yi/zd/cuIQQhFu6m0APwDK7n7+VnD9cJIWhOzHNpWgIAcB1lL64ixAIAADAMIRYAAIBhCLEAAAAMwzyxAAAblOa2nBnoB+AcamIBAAAYhppYHssTcADOlM55mb4Xa12vpDSFy9p5Mns5D57Jz5+rqIkFADjZXLj/fD6/PvZOSbI2NPRyHgB7CLF0LYTw87F2u9r+AKAHLQFyrv088/7Vy3nQB+UveifE0rX4ifGR+wOAI+TuK3fea3oJC72cB9sof9E7IZbH8aQYgCdaurfN97+7a22vOg/6ovzFlQzsxKsZiAKAveKC+1n3k5ZgcEWA6OU8GJvyF3sJsTzWfBMtXSDj92rrAcAVcnPM5u5PtRGC4+1K+7zjPHgP5S+uIMTySJ4UA3ClrfeUuBB/RmF+y9Q5QgVbKX9xFSGWYXlSDEAP4ntIqZlkrmY0t15pm1wNaxwGcv0RS/fEHs6DcSl/0QMhliG5IQLQg1xonUfmjZdtuWe1jHy89HnLPu84D8ak/EUvwjRNH7+M9Kr0hK70ZC99P11W+7y037O5IQCMqTY4jYFr3uVp9/I3lL8YVwhBiIW7Pe3GB/AWS9dv1/f38LOG64QQNCeG3ukvAtCfNYHFdfw5BFXogxALndIUDeAZXMefw70Z+iDE0q01/TFq26bzlfV+A+r9/AD4n9oIrDzPk+c3fWu5izEJsXSrNFn22j5IucEDei1cPPGmCPBU8/2kdN9xPX+uUhllZG8sdzGu/7v7BGCt2sUwd6Ed5QbztJshwBvEtU3zR7yc53pLOHtquYuxqYnlFulN/uwAV9p3fB4KHgBs4b7xXqMEWeUunkZNLLdIm52ceQFLn46XzuPOi6haWADgLMpdPI0Qy+PNF0kXSwDgaMoXvyl3cQXNielGOrLdWXRMDawAACAASURBVNv0aORzBwDG8+ZyF+MTYrlNOgremgtoaZsnjhYIALCXchdPIsTSrflpX26o9prcIAu5od/ni266vosxAPA2yl2MJEzT9PGLwx1ctP7j+wAAYxvhXj7COUKLEIKBnQAAABiHEAsAAMAw9InlNi1NWtaMgmfEPACgJDdv6Sj7P6Jcc1bZqPR1l45Xata8NK8sxIRYurZm1LuzR8g78+Z09o3VTQAAxrwfnl1G2KtU/lpbJsvtRz9eSoRYWGHEC2nvNz8A4HlqoVQ4ZS8hlsdLmxkvfQ4A8EZzmSguH6WvoQcGduLx0gm64//jOcsAAN5sLg/FNaVn1Jrm5padhRB+PpTPKFETy+uUmra4UALA+9RqGVtaa7W26Cr1G23Z9mrxuRx9XkvdnHr6PtAvIZZhrbnwl/pfxE8ZW/bTcj5uggDw29f09fP6e/pe/X7LfmOt+6jV9rUMMtQ6EFEuuI06iNHWMscRgz/BTIhlSGsuei03qFqzlqOOUVv36ptgr4UJAJ7pe/ou3iPS9bbsN96u5TjTtHy/bJ0ZocXecsZVSs2I49dHlL9gL31i6dp8wY/7RywFvNK6tSHg91xor74JHqG1kLClMDH/P/8DgFkuzKYh9IhjLIlHyW0JlwJZuRlwS1ktXqe0LLcOlAixdG2uJU0/9q6b22aL0W+CvRQmACD29fff0uvcdq1aW2O9KVSV+sLuLX/llqfL9pbJeBchltc4K0C+4SZ4RWECgHeIH6CWHpzGy3Kvc02I195z1rSCamkO3NuDangyIZbHO3uY9tFvgr0UJgCgVXqvursLiwAL1zKwE4830k1l1JtgrjAxTWpigXfIPZwc8Vr+BHcE2bPnVAX+JcRCJ554E9QfFsaXm05jyxQbR0xldoel8869f3YLoCfIjSp8pbRlVG6U//ThRG2dpdkD4vXSASdz+wfqNCeGHeJBnWoj8bWO1pcbIKo2kt/SObS6uzAB9Cs3rcbaqTbWrtuTpXm7c+vkwv7b1cZPKL0/35tq4zAs7bemNghR+n7rOksDI7UMeAQsC9M0ffzhwLJRn6rnzjs3D2wcYkvzxNYKCelIxwIxPEfL/NZb9zOC2tRuSyF3xK/3qUb9eYx63nCWEIIQC61GvYmMet5AP5ZCbFwjWWpxkr5XaoY7K62X7q/2Xus6teOXvv7a8tb3udaoP49RzxvOEkLQJxYA2Cfu1pAGyFzT2twYAEv9B9PpzFreW7NOLtAKDs+jiTc8gxALK7j5AZTVQl86iE3teloa+GbNsZaOc1RArdXS0pczH0p46AHXEmKh0Vk3Jzc+4I1arnulmtyjj7NVrlZ4msYdiRlgFEYnBgBuU5qaZMt2R67fKg7Z8QjzAizAeQzsBDdTEwuMYGnOzHh5bvCldNvawE615sAtgzbllpXWKZ1rbZ+Qci+H6xidGDrgxgewTq/XzV7Pi/P52cN1QgiaEwMAADAOIRYAGEY8/Q4A72R0YgBgGJpsAqAmFgAAgGEIsQAAAAxDiAUAAGAYQiwAAADDEGIBAAAYhhALAADAMEyxAwC8yplzzJ49f60phgCEWADghUYMg2cHZIBRaE4MAADAMIRYAAAAhiHEAgAAMAx9YgEApt99Tkt9ZtN+qbX1WvrdzvtL1y0tB0CIBQD4J3TmQmhundK+thxzaTkA/9GcGAB4vZbQ2BosW2tgBViAbYRYAICV9oTNedsQwq9a29JyAH4TYgEALjYH1jm0Li0H4H+EWACAyBVNekv715QYYJmBneBiuSfrLSNiAnA+fVJp4V4O91ITCwAw/Q6wtaa8gi7AvYRYuFit4KNQBHCPObTmBlVq6Zua9mvNbRfP/TofJw7EpeX0x70c7qU5MQDwemtCSW7deFlLf1d9YgG2UxMLAADAMIRYuMHSU3wAoG/u5XAfzYkBgNcxByvAuMI0TR9PjeAe8SAfAIzNYEzv5F4O1wohaE4MAADAODQnZpXcRN7pslITrfgJZW6d0hPMpcnDt04unntyWtvX0U/Yc9MxeIoLAOO46l6u/KV8xG9qYlklnsuutCz+P/7IXaBK7+eO2Xpua7+W3LKzL5bxBXz+iJcDAH278l6u/AW/CbFcpnah3Lr9EU/nWiex33v+6fFK8w4KsgDQt5Hu5cpfPJEQy+OEEH4udrXXsyMujvO+W/djknsAGJt7+W8jlL94DiGWW8UXn5aLfnzBK22Ta2oTv85t13ohrT2NfOtNCwAYi/IXozOwE7e648Kz9ZitF1kAgJ4pfzE6IZbubB3tbq/S08Dck8O9fUFK22sOAwBjeNq9/A3lL55Dc2Ius6bJSq15yHyxO+MidsUgBaVBH0yzAwBjGOlervzFE4Vpmj49/aExhvRisTQHWW2dpd+/0txouRtIy3nM69W2q+27tmzN39KaudoA6J9aove5+l6u/JVf5u/uXUIIQiwAwBGEWIDzhRA0J+a5RmlaMsp5AgB57uX/8X3gKgZ2AgCG0drMsHU/rQPztK531+A4AG+iJhYAGMYcDHPzUK4JjbV14/3NH2qYAPohxAIAbNAShAE4nhALADxKCOGn5jQ3BYpaVYCx6RMLADzK3Px3Hi04/X+a2gag0b8VoE9qYnksBQ6Ad9vb3DfuE7tmP+4/vJXffa6iJhYAeDU1rgBjEWLp2taCRWnC+dqUCgC80957Qjx6sfsLT6D8Re80J6ZrW6ZNaNkfAOOK+7zGfV9nuUGd4n6xtYGfStvXpMcxcBSjU/6id2pieZzcAB4APMuafqq5OWW37juVq2HKBWt4OuUvrqQmllfzxByArUpNJNeMgAxvpPzFXkIsjxX3UcqZnxQurQcAJaUaJzVRvJXyF1fQnJhHarkojnLxHOEcAd5mS5NjxufhRN2Tyl/0TYhlWLmR83L9MGoj5fXa5Mt0DwDP4Tr+HEbZfXb5i3EIsQzpyYMGPPlrA3iapSlFeJY0fL3tfq2MQi/CNE0fv4z0qlQIWCow5J7wpc1Xcs1Z7vhbSJ9I+nsEGEdpdOJ0Gc/01BF531D+YlwhBCEW7vbUGyDAW+QK/K7n7+AeDtcLIRidGHrg5gcwrnQeWtfz9zBIEdxDiAUAAGAYBnaiW2v6Y9S2TZv56KsEwJHie46WNe/zlNpY5S5GIsTSrVIfk6UCQvp+bvCA3m42LuwAwJ3eVO5ifJoTM5zaxTB3oRUQAThL7n6kwM6TKHfRIyGWW4QQ/ml+dabSBTU+j/ScAACeQLmLpxFiuUXa7OTMp3bzRXJpCgRPDgGAJ1Lu4mmEWB5vvki6WAJwpFotkhom3kq5iysY2IlupCPbnbUNAMDbKXcxMiGW26Sj4K25gJa2KY2sBwBHWzuKK9xJuYsnEWLpVtzxP7Z0ocyNopcb+n2+6KbruxgDAG+j3MVIhFhus3TR2nNBW7tfF08A4MmUu3gSAzsBAAAwDCEWAACAYWhOzG1ampKsGQXv7BHzzpwu4a5JxwHgLc6+1565/yPu42eVBUpfd+l4pWbNS/PKQkyIpWtrRr27YoS8ES+m5ioEgP+4jx+vVP5aWybL7cegT5RoTgwAABwqN2rxHEp7D+b0T00sj5c2M176HADgjeYyUVw+Sl9DD9TE8njpBN3x//GcZQAAbzaXh+JmvGc06a3VxoYQfj6UzyhRE8vrlPpbbL1QttTktkwc3lojXOp30rLt7Gv6+nn9PX2vfr91n1v2A8Dz9HzfGfE+frb4HI4+n6WmxD18/fRPTSzDip/ULSk98ZvDa+t+cucw76N0jHSdrfuZ19u6baz1xr4meM7rxtvklgHwPr3ed0a9j99pTfkr3S7+Okf4WumXEMuQWm4o8bpL72196tc6avJRcvvas//v6fvXU+tp+u8p9tbQme5vz74AeJ7e7juj38ePVmpGHL9eU/7q6WvjWYRYujaHzPip39L8YqV1a0PAX3WhLR0nfhq551zO+jq+/v6bX6fLStsIsABs0et9Z9T7+BGWapdrZbV4ndKy3DpQIsTStbTZSe3J35p1c9vcbe88t1sv+vFT7FIBIO5rNK///fdfrUABAKmn3nfuuo8fqdQXdm/5K7c8XdZTmYz+GdiJ1zj76ebe/cdzp23Zz5mjCM7ivkalQkRc2ACAPa6877zhPg5PoSaWx7uiufBRN75pqg8734v4iTgAnO3s+87b7uMwOjWxdKl08W+9waQ3k3S/Rwba1rnUen6yqvYUgCv1dN95wn38aEeWw3L7fcv3kfOoiaVLuf4RRzzZPPqimQ5mkHuvZfv5a6sNhpAeL162NOhVKh0sY+n99P+58JHbz9K+AXifXu87o97HzzZKOYz3CtM0ffxC0aPaU7za7+xSn5StN4hebixrjXreAKNxve3bqD+fu867t3IYzEIIamJ5ty2TdQMAsJ9yGFsJsTzWUrOX+UmgARgAAI6lHMaZDOzEI7VcDLdcNF1kAWBc7uPXOKscBjMhlmHFF77aqIItfTJaL7Zn0DcEAM7X81R7I7q6HAYxIZahlKbOAQDgXMph9MLoxHRpy/xkpSeC8bLa50v7P8sbn94CPJHr+Xs97Wf/pnIY4wkhCLFwt6fd+ADeyvX8vfzs4Tqm2AEAAGAo+sTSpS3NWNLtS4MIrNkPAM9z5iAyZw9Q4/7FFZTD6J0QS5fmfhKtI9yt3S8A7zZiIdr9i6soh9E7zYkZSsvFb77AukgCABxHOYxeCLG8WgjBRRYA4AbKYWwlxPJYS08B5yeFnhYCABxLOYwz6RPLI7VcDF00AYjl5rlcWre03lLfwdKxzJvJEyiHcTYhlmGVJtVuHYQgXu4iCvBu6b2iFkLXBNQ1x8oth14ph3EnIZahxBc8T6cBOMreqUPSfdUK5aXt3dfonXIYvRBi6dJ881/TrCreJn2yl46Ulxs5b++w8QA8w1LN0RVzXboncSflMHonxNKlLRex3DbpsqXPAXi3NU2BFbp5KuUwemd0YgCAv5ZGSz260C0IA6wnxAIA3ECABdhGiAUAuFhtZFbhFqBOn1gA4PVqA9jMoTJtZlyakic3wE38eWnQHADaCLEAwOvVaj7j91qmx1lap2WKHgDKNCcGAABgGEIsAAAAw9CcGAB4Hf1RAcYlxAIAr3JWn1OjCgNcQ3NiAAAAhiHEAgAAMAzNieFiuX5YpXkHAYD+uJfDvdTEAgAAMAwhFi5WezrryS0A9M+9HO4lxAIAADAMIRYAAIBhCLFwg1xTI82PAGAc7uVwHyEWAACAYQixcJP4aa0ntwAwHvdyuIcQCwAAwDD+3H0C3CM3IfeWSbrnbXLr5yYCzx1r6ZhL57V1cvHcudf2FUI49ClrfKza9xEA6NPae7ny1/3lL55BTexLzReDXDOYNReKlnnSPp/Pz0d64cq9t+YYW9arrb/le7BF/H2YP+LlAEDfttzLlb/uLX/xHEIsw8hdaI94OtcSHOfjHBEyS09PBVkAGMOb7uVPKX/xLEIsRSGEn4tG7uLV6wUlPe/S69kRF8d53637KV34PYEEgDGcdS9X/lp/zF6/J5xHiKUofpoYX2jmz1svPvEFJtfPofRe6ZzS8yidd+l1brvWr6X2NFIABQD2Uv6qHz/+GpS/3svATixa6nexdPFp6bdxpa3HbL3IAgDspfz1H+UvcoRYDrN1lLqz9rNW6YZQeoK592tsHVEQAOhPL/dy5S/eSHNiDpOOznfWfuaL3RkXsSsGKSgN+mCaHQAYQ0/3cuUvlQBvFKZp+ig0v1f6Rx//LpQ635eemOWelm15r3aOuX4VpX0tDXFf266279qyNX9LLd9DAMahluh9tt7Llb/y211R/mJ8IQQhFgDgCEIswPlCCJoT81yjNC0Z5TwBgDz38v/4PnAVIRYAAIBhCLEAAAAMQ4gFAABgGEIsAAAAwxBiAQAAGIYQy2OZ5gAA4DrKXlxFiAUAAGAYQixdCyH8fKzdrrY/AADylL/onRBL1+ZmKUc1T9HMBYCzuMfwFMpf9O7P3ScARwshTJ/P5+d/ADhTrobJ/Ye3Uf7iSmpieTXNWwDYY76HfD6fn494OfAv5S/2UhPLYy09DYzf89QQoA9xwTYXCFuv1XG4rB2jdqylY5aOMd9/3Ft4I+UvrqAmlkdqecIXFzIA6EOuL96W/nm1deP9zR9pIM29t+Y4Cua8kfIXV1ETy7BKT+vTgkPpKV/6JBAAgDrlL3ogxDIkzU8A3iuuNU3vB7VmxMA+yl/0Qoila3NhJH1SV+vjlHvCF4+Yl/s83Q6AfqV9TnOjorbU8NT62rb2w63VNsGolL/onRBL1/b2f8oNtrF1/wD0Zanfa0vfvC3vpcdQG8zTKH/ROyEWAHi0LaMbtyoNUqOQDnAeIRYAeLSzA2VudGMAziPE0q1SM7CWAkL61D3XT0NBA6BPuabAuea6ufkm0+1Ko6ZueQ+eTLmLkYRpmj5+qejVmiHbS+/nLp49FU56OhcA1tOUmKfcy99Q7mJ8IYTp/+4+CVirNlhH7iLpogkAsI1yFz0SYrlFOgjG2VMRlC6o8XnkBuYAgJrcfcO9hN4od/E0Qiy3uLKJyXyRzF0o4+N6cggAPJFyF08jxPJ480XSxRIA4FzKXVzB6MR0Y8s8fmfO/QcANbWmkAayoXfKXYxMiOU26RDsay6gpW3SfR7pzH4bd/VNAYC3OPtee+b+j7iPj1bughpT7HCr2oXvqPnK0m1yTxFbpkcY9SI96nkDjMb1tm+j/nyOPO+Ryl1QEkJQE8t9li7Key5oa/fr4gkAPJlyF09iYCcAAACGoSaWrq0ZQMBgAwAA8HxCLLdpCZprBgy4a3CB1vBcOrfa8nS/pWOt7VvyNX39vP6evle/vyTd/mv62rQfADjbiPfxLc4qH63tS9vy/VraBwixsEN6IV5zYV5anru55Y5VWrdmDpYt662VBtaW4wDwbL0+PB31Pt6TUiXC2oqF0vdCkCVHn1geL4Tw89Hy+Rp7L6yl7dcMgrDnHHJhdk+taW5bNbAAtN4L9jw8nf+teXg6+n28Z3MojcXBHfYQYnm8dG6z+P/5YnrmDeTKp4hnHevr77+l1yWCLADTNObD0yfcx9ccP33In76GHgixvE5LE5+zjtWjuEBRKkjEy3KvawWQr+gfALTo5eHpCPfxI8V9d3OvjzxOrSn2/PGm7z3rCLEMa00z4NLFcq6FPeIJ41n9OI7oZ3K2WmFhfk9tLADT1O/D0zffx1PxuR19nktlrrls1vP3h/sJsQwpbga8Zuqd0nt7L5S1gSDS5jh799v7jQ8Aznb0w1P38XZbxxJJy276xrKHEEvXcoMvLY0cWFq3NnrenhtK2uRmll6o52V79ls6VvreWkdNg7N2QA0AuNsT7uNHKTUjTstTrZUId389PJcpduja2qHZz9x/TunJ7NKFOx2dr3RTy70+4qnlUjOu3PtpQE1fl9ablwHA7OiHp1v3M+p9/A4tlQix3PgjtWCfWwdKwjRNH78ovMHei+KoF9VRzxtgNK63Zbl5YOPwWZontnXwppaHp6P+fEY9bzhLCEGIpU+lp5Stv6u5J33xU74tv/Oj3kRGPW+A0bje9m3Un8+o5w1nCSFoTkyfav1X117I0xH2Rm3GAwAA6BPLYErhNhb3rThjWHgAYEzu43VHtoTL7VeNMkcRYnm1NRfVsy68mgkBwPnOvNc+5V5+ZEu43H7hKKbY4bGWLpjxfGUurAAAeS1lpXSUYTiTmlgeqeUC6kILAHA9zYvZS4hlWOmE5POy1iYwtQnHAQBYb2lckrT8JciyhRDLUOKLnYseAEA/tITjKkIsXZovbulFbmlU4vn/tIY17aeR67fhaSAAQJ2WcPRAiKVLW8Jkbpt02dLnAAD8piUcvRFi6ZJ5ygAArqUlHKMQYumSecoAAK6lJRyjME8sQzFPGQAAvJsQy6uFEIRdAAAYiObEPJZ5ygAA2hmThFEIsTySecoAANYxJgmjEGIZlnnKAADOt9S6bZp+j0mixpWzCbEMxTxlAABj07yYvQzsRJfi+cTij9Z5ykrLcvOUleZEAwBgnaWmw3MZTBNj9lATS5fMUwYAMBZjknAVIRYAAGhiTBJ6IMQCAABFxiShN0IsAABQHCekdUyStIY1HoMk93m6HbQSYgEAAGOSMAyjEwMAADAMIRYAAIBhCLEAAAAMQ4gFAABgGEIsAAAAwxBiAQAAGIYQCwAAwDCEWAAAAIYhxAIAADAMIRYAAIBh/Ln7BOBtQgjVZZ/P58rTAQBWci+He6mJBQAAYBhCLFys9nTWk1sA6J97OdxLiAUAAGAYQiwAAADDEGLhBrmmRpofAcA43MvhPkIsAAAAwxBi4Sbx01pPbgFgPO7lcA8hFgAAgGEIsXCTeFL0EEJ24nQAoF/u5XCPP3efwFPEF625OUluWet+cuvnLoy5Yy0dc+m8tpx3vF28TW1fIYTdTW/S/cf7rH0v7zrfpWMfeQwA4Dxb7uXKi8qLHENN7EHmX9Zc34g1v8gtk2d/Pp+fj/QPK/femmNsWa+2/pbvQav5IlH6epeOefX5zkoXy9oNBgDox9Z7ufKi8iLHEGJfLPeHfPTTrto6tQtn6/axred9xfmmSufqYggAY3jLvVx58X/7aj2eConzaU58ofgpWPpHtdSU4U7peZdex0+l9l7ctjZRqa1b2ued59uyP6BPPV6vgfEpL64/5ry/Vk8pL76ZEHuh+Zc/fkpTapdfs9QOv/Re7Zxqf5hLF6PSU66WP/TSBXpL09rW/gml/iBXn+/ScYC+9VyYBMalvFg/fvw1vL28+GZC7A2W+jEs/WK39IO40pnNMtY+VWu9sGxx5PmWztNFDcYRF0YEWXifs+/lyov/eXN5kTIhtmNHNTm4q+lC6QKbu3AsXUyu+BqOPN+W44zURAgoO6KJGTCWnu7lyou/34/3e4aryovUCbEdO+qXfkuTh6O0PCmsmc9ra/OT2j5zjjrfJfHNL10OjEeQhffp5V6uvPjc8iJlYZqmj2/icWoXsvTpUK7fQGnb3Pat79XOMdccrrSv2h9r+jW09AFoWbbma6mdb/r9Lh337PMFnk3B5N38/GmlvJjfTnmRFiEEIRbuptADz+Hv+d38/N/Lzx6uE0IwTyztDDoEULe3iRnAyFz/uIoQCwAAwDCEWAAAAIYhxAIAADAMIRYAAIBhCLEAAAAMQ4ilmaHjAQAoUVbkKkIsAAAAwxBiXyaE8POxdrva/gAAeAblRXonxL7M3MzjqOYemo0AADyL8iK9E2JZFEKYPp+PJ2gAAGQpL3IlIZZDaS4CAECN8iJ7CbE0W3q6Nj+B8xQOAOCdlBe5wp+7T4AxtFxkXIwAAN5LeZGrCLH8iC8ocwf8+WlZul6ug3683MUJAOB5lBfpgRDLNE3lCw0AAEyT8iL9EGJfZn7ilT75Kj0pm/9Pn5ilI9DlRqRzoQMAGI/yIr0TYl9mzUUit266bOlzAADGorxI74xODAAAwDCEWAAAAIahOfGLlEaAa2nSkY5El+v3oGkIAMCYlBMZiRD7IulFZbbUoT59P9fJ3xDpAADjUk5kJJoTU7245C5cnqQBALyDciI9EmIfIoTwz3DlZypdoOLzSM8JAIDrKSfyNELsQ6TNOM58CjZfdHIXnvi4nsQBANxPOZGnEWJZbb7ouPgAABBTTuQKBnZ6sHSkuLO2AQBgLMqJjEyIfZB0VLk1F6TSNqWR6gAAGIdyIk8ixL5I3JE+tnThyY1KlxtKfb6Ipeu7uAEA9E05kZEIsQ+ydBHYc4FYu18XIwCAfign8iQGdgIAAGAYamJfZk2HfJ33AQCA3gixD9ISNNd0wNdZHwDgGc4qz+Xmg60dr1S2XJpXFmJCLAAAsEmp0mNtRUhuPypTKBFiWS1tZrz0OQAA71ILpcIpexnYidXSucLi/+Ph0wEAGEcI4deUOLnX0AMhlt1yT9mmSS0sAMBI5rJbXLY7o9Y0N7fsbA7Mamup0ZyYH2uaAZeagsQXvJb9AADQl7j8dnRZbqlGV9mRFkIs0zSte8pWWzduTqzZCQDAs2wd++SIwZ9gJsS+TNy3IVYb6ry0bm00utI+AQDoU6kZcfz6iEoP2EuIfZm1Q52fuX8AAMawNL9rrYIkXiftehaPWFw7DsSEWDZzkQEAeI5SX9haea+lLJhbpzSuCrQQYllNc2EAAOAuQuzLlAZb2tu/QbAFAACuIMS+TG0wpj0B1GjEAABjU9nBKP7v7hOgDy0hNO14DwDAc8QjEMcfe8t+witHE2I5RQhB2AUAeACVHfRGiGW1pQvUfBFzIQMAIKWyg730iWWVlguO8AoA8E6l8Vdm6VyxmhqzhRDLP+IAWrvI1DrvpxNZAwDwbCo7uIoQyzRNv4OnJ2IAAOSo7KAHQuzLzBeL9KJRC67xNulFJ+3En+vUr6kIAMC4VHbQGyH2ZbZceHLbpMuWPgcAoG8qOxiFEAsAAKjsYBhC7MuU+h60Xkxq/RvW7AcAAGAL88S+TNyfIf7Y27FeeAUAAK6gJpZpmpbn9Jqm3/0YhFYAgGfRYo9RqInlFCEEw6YDAAxEiz1GIcSy2tLFbH4KZzJrAIDxtZTpciMPw1k0J2aVlguTCxgAACWaF7OXEMs/4gAaz/eVXmhq/R7SecIAAHi+pfFT0nKiIMsWQizTNP2+iLiYAACwlhZ7XEWIfZn5opFePJZGJZ7/T2tY0/4Puf4QnrL9lrtw52q/AQB6o8UePRBiX2ZLQMptky5b+hwAgDFpsUdvjE4MF6td/N0YAIC7xC3r4o/WFnulZbkWe6XWgdBCTSwAAKDFHsNQEwsAAMAwhFi4QctTSwAA4F9CLAAAAMMQYuEmcc2rWlgAAGhjYKeDlObMSpe17qc0r1aqNs9W6ZhL57V1ztLcudf2dcT8sen+c3OPLX0frjxfAABgHzWxB8nNnbVlPq2W6Vc+n8/PRxrEcu+tOcaW9Wrrnzmn2BwqYYVVMgAAIABJREFUS1/v0jGvPt9UOhS9IeYBAGCZEPtiueB3dO1obZ1a0G7dPrb1vK8439Ix4xDeei4AAPBmQuyFahM791wTl5536fXsiLAXT7C9xtJk3Ll9Xn2+pWbOgiwAACwTYi8Uh5Q4OMXNYltD0PyR67dZeq90Tul5lM679LpUK9rytdRqg9fWrNaC5NI+rz7f2nkAAABlBna6wVK/16Uw1dJv9kpnNuNdGwxbwnsv5wsAAKwnxHZs6yjBZ+1nrVIgL9UgLzUFjvd7hiPPFwAAOIfmxB1LB/05az+tNZhbj71HaQCkvYNClVwxqFVtPf1hAQCgLkzT9FGjdJzaNC+lwY9KgSxX+7flvdo55vq1lva1FP5q29X2XVu25mupnW9uOqI7zjc9t9z5+nuEsWmp8V5+9u/lZw/XCSEIsbRzgT5Wy4MLYDyule/lZ/9efvZwnRCCPrFwFzc7AABYT59YuJl+sAAA0E6IBQAAYBhCLAAAAMMQYgEAABiGEEszAxEBAAB3E2IBAAAYhhD7MiGEn4+129X2BwAAcAUh9mXmJsFHNQ3WxBgAALiSEMuiEML0+XzUuAIAALcTYjmU5sUAAMCZhFiaLdXGzjW2am0BAICz/Ln7BBhDSygVXgEAgLMJsfyIA+g8YNNcu5qulxvQKV4uzAIAAGcQYpmmqRxMAQAAeiLEvsxcQ5rWlJZqVuf/0xrWdMTi3AjGgjEAAHA0IfZl1oTK3LrpsqXPAQAAjmR0YgAAAIYhxAIAADAMIZYmIYSfj/nz9D0AAICzCbEsBtB5gKb5o2VQKAAAgDMIsVRDaG6EYaEVAAC4i9GJX2yuUd0SSkvbxPt82hQ7ZzaZPrs59pN+DgAAvJsQ+2K5psEt4m1ytbRzH9knBtkRvxb9lSHPgykAGJMQy2ot4VQBCxjBiNcqD6YAeDshll9qtawAAAB3E2JfrGXQpic2CWaavqav7PLv6fuQfc77yS0DAIA9jE78ci1zvMb9XOP+rvE+0n2l88g+WTqH7pnrzOst7WPJHCi/o397xfusLQMAgD2E2BeL535ds26utjb3Eb/3VEtz6B65zrxey7lscVSQjWtfv6YvAZZhLT1Yan3wdNV+AeAthFjYofUBwBHr1Nbb2+Q7bV789fdf7vN0eWoOsgIso9v7d3n1fgHgLYTYl1nzhF9twPHO6F8cT2e09meVhtV52dzEeH4v7uOahtRSkIWnyLWOOOJv+az9AsDTGdjpZdYM1GRQp2OdPSfl/HNa8zPLDcCU+zxdP32dKm0PTzb/jcfhNPfaNRUA9hFi4SCtc+curbelkLu3UJwG0r2jFKc1tzC6OICW/kaXwmtpRPil/QIAv2lOzGppM+Olz9/gqMJnb4XYtTWqaWgtNTeGN+rpbxsARhamafq4sb7LmqBUWjc3zU5ak9BbINur5XvR8jXv3U/pe9/6+TQtz9+a6wsbrx+/X+sTa55Yerb277XlOld6r2W9rdcA+uFn815+9nCdEIIQ+0ZHh9j09TQ9s8Yh973I1TbnCqa592vr5PaTHi83V2+6vHTewLaHTms+bw2xLZ+vPW/u4WfzXn72cJ0Qgj6x/M//s3enSXLi3AJA0Rfea6+pV5vvRz9srJKESCYN5zgqXJXJoEy4gouEKCVCsdz9WzMks1s198BeNU1putG/Z3jD9haJ3MW8+P34olT8+/b9I8sFAP6QxLIsyzWts9v3cq2LAL3IDd5Uer/0+tnlAgD/kcROZnuFf2uvNSA1ba41dpZWWAAA4HmS2MkcSSy/SUJHT1y1LgMAwLsksXxttvu17vqss32P0BIXpgCgP5JYDtNdGBiBC1MA0CdJ7GRyrQ5XPHLnyHIAAAC+8b+3C8CztoMybX/OdqmTvAIAAE+QxLIsy89nG6bEzzgEAAB4miSWW4QQJLsAAMDlJLEcttcau7bYarUFAACuZmAnDqlJSiWvAADAXSSx/LBNQNcBm1KjEpdGKt7OBwAAcBVJLMuy/J14GmkYAABolSR2MmvLaNxCWkpct/PELazxiMWpEYxzLbYAAABHSWIn800ymZonfm3vbwAAgCsYnRgAAIBuaImdTG6gpdqW09JgTkeWAwAA8A0tsZPZDt60/Tk7irDkFQAAeIIklmVZ6p7tmhq0CQAA4EmSWG4RQpDsAgAAl5PEcthea+zaYqvVFgAAuJqBnTikJimVvAIAAHeRxPLDNgFdB2xKjUpcGql4Ox8AAMBVJLEsy/J34mmkYQAAoFWS2MmsLaNxC2kpcd3OE7ewxiMWp0YwzrXYAgAAHCWJncw3yWRqnvi1vb/5I9XFOtWFGwAA+EkSCwAnuDAFAM/yiB14WOmE1skuAACUSWIB4AQXpgDgWZJYAAAAuiGJhRfUDJYFAAD8JIkFgJNcmAKA50hi4SXbE1wnuwAAUEcSCwAXcGEKAJ4hiYUXOdEFAIBjfr1dgFGkHmz/zcPu13lS02+XV1rX3jr3yvVNubfzbecpLSuEcDqJi5e/XWbpu3yrvKn115SVd4lv8X20vGIaAO6jJfYi64lKqjvZkZOYmucNfj6f3z/xiVLqvSPr+Ga60vTffAe11pPO3OfdW+fT5d3abrf1Z/s6bRHf4nuPmAaA50hiJ5Y6Mby6NaI0TelEvHb+rW/L/UR5U+vLld9JL1cQ33+WVbu+M+VdFjENAE+RxD4ohPD7ZCZ1ctnqiU5c7tzvqyuSvXXZR5dTOtHNLfON8ubKqethv8T38XWOFN9iGgCeI4l90Paq/PbEatttrrbVYP1J3deVey9XprgcuXLnfs+1mtR8llJr0dGTv9KJ5t4y3ygvYxHf5fVvP4P4BgDOMLDTC/bui9s72aq5r+5Jd3bzO3q/Yc3JfSvlZUzi+z/iGwC4iyS2YXEXvreXc1TuhD3XwrTXVXC73DtcWd49uflb7XLK9cT33+9vl3uHu+NbTAPAc3Qnblg8yuVdy6lt4fh23WdsB0zZfoYrBmFJeWLQm9xgL9vPyvjE9zjxLaYB4FlhWZaPA+x1UoOKpN7bnqTlTthSrQPfvFcqY+q+t9yy9k4OS/OVll167chnKZU3/r5z6727vKWyH52f54nv9HziO13emnkYy10XjGifbQ/PCSFIYqmngoZxiW84TxzNy7aH54QQdCeGt7lnDsYipgHgXpJYAAAAuiGJBQAAoBuSWAAAALohiQUAAKAbkliqGXUPxiW+AYBeSGIBAADohiR2MiGE3z9H5ystD3if+AYAZiCJnczaZfCqroO6IEI7xDcAMANJLLtCCMvn89EiAwMS3wBAbySxXEr3QxiX+AYAWiCJpdpea83aoqNVB/ojvgGAXvx6uwD0oeak1ckt9El8AwA9kcTy2/YEdR3QZW19iadLDfiyfd3JLrRFfAMAo5DEsixL/sQV6J/4BgBGIomdzNqCErek5Fpe1v/jFph4RNPUCKdOnOFZ4hsAmIEkdjJHTjpT08av7f0NPEd8AwAzMDoxAAAA3ZDEAgAA0A3diakSj2yauo9OV0N4T27E4Jq4FN8AQE8ksewO0BK/nxo0xiM34F1x8rkS3wDAaHQn5tAJ7t70QFtKSaj4BgB6JImdWAjh6xaW3Inudplab+AacazeHVu18S3GAYA3SGIn9m2Ly3rymjqB3d5HpxsiXCPu7ntna2lNfMe/AwA8SRLLYevJa+kk1gku9KkmvgEA3mRgJ/4Sj1IKtOmbWBXfAMAIJLETqxnUJTfiKfCsOBaPJK65ecQ3ANAjSezkap4Bmbq3NfVIjnjgmfj+2N7deX/vWwP1MI7cgGp72/5IfH8+nx/TjxLfAEA/wrIsHycgsK/Xk/Vey83fbMfr9TzwnH2hTeJ0XrY9PCeEoCUWgHn1eNLZc/INAFeQxE7myMAuTwwCc8XgNHHX5SPLgpGMEN/rfKnpxTcAsCyS2OkcGcjliUFfjq4jnjZ1L59Win3/LP8kX/93+fey5V+1LP5zdcy2GN+1ywMA5iaJpRu50ZTfPqmtaW26app1uvj9o4P5/Lv8+yPRzCW28KR1/3Z/GQCQ87+3C0B/Qgi/f2r+vlspKby7XNsRW3MJ9VXTrNPtzfutq1thJcV9ai2+S+4ux95n/fa7SM3T0vcKAK2TxHJY/MzJ7f/bhCq2PUm76mSttKxSOa9S223zimly013xeeKE85///5f6O36dsbQS33u9LHKP/LnSmbg8Ov0d9RMAjEoSy2m5+1RTXX/jn7OOnPi10D3x7jIcXX6crK6v/fv//9b31lbabSvrXour1tgxvBHfNUnwmrw+0XKZSpSviGWtrgDwHffE8tuRkURz96xdOUrwFaOntnRvXYsnrNvkdKtm4KdS92PJa3t6iO/c/d65lt+4PG/bfi+l31Ot2wBAPUksy7Ica1UoTXtVF7/SIE6tnvDtla10on5kOXeIE9Jv749NjUpspOL39RDfrdvWP7ny7yWvPdZrANAi3YknkxqcpdTSUZo2d/JVWuaZ8mzXmZt2u7x4npa68d69nKtoUe1Lz/Gdit34te3/cXfiVlpjS1qKbQDoWViW5ePAyrdaS7pyrrp/raZb4956zi6nZv6917fJaaqVNHUv7Hb67fupRDc3H33pJb6/dTReUy2xqQtpqfdK061/L0s/9/eTZtvMy7aH54QQJLF8r5cK+85W0lTrT+qEN/V+aZrUcuL1fXPvINSaYb/55qLTkb+PJLG15TkyHc+zbeZl28NzQgjuieW4Iy0Gb3qinDX3wF41zZHp4Fu9xPcT4u7LNe/HF6Xi37fvO+kFgO9IYieTu2/s7KAvLZ74tlQWeMJM8f2E3OBNpfdLr5+dDwD4j4GdJrNtLdj+nB0UxckXvE98AwAz0BLLsix1I/imBjWZTQ8joEJMfAMAI5HEcosRux/e9VkkDfRmpPh2YQoA+iOJ5bC91pqjj5wB2jFTfLswBQB9ksRySE2rxRX34AHPE98AQA8ksfyQehbpkWca5p5rCrxPfAMAvZPEsizLz+ccAuMQ3wDASCSxk1lbTuIWlL1RS9f/4xaY7Yimqb/j+YD7iG8AYAaS2Ml8c7KZmid+be9v4H7iGwCYwf/eLgAAAADU0hI7mdxALLUtK6XBXo4sB7ie+AYAZqAldjLbwV22P2dHGXVyC+8T3wDADCSxLMtS9+zH1KAuQPvENwAwEkkstwghOBmGQYlvAOBNklgO22utWVt0tOpAf8Q3ANA6AztxSM1Jq5Nb6JP4BgB6IInlh+0J6jqgS2rU0tJIptv5gHaIbwCgd5JYlmX5+8TUSKQwFvENAIxEEjuZteUkbkEpndhu54lbYOIRTVMjnOZadIBriW8AYAaS2Ml8c7KZmid+be9v4H7iGwCYgdGJAQAA6IYkFgAAgG5IYgEAAOiGJBYAAIBuSGIBAADohiQWAACAbkhiAQAA6IYkFgAAgG5IYgEAAOiGJBYAAIBuSGIBAADoxq+3CwCzCSEUX/t8Pk8WBzhJTAPAs7TEAgAA0A1JLDys1CqjxQb6I6YB4FmSWAAAALohiQUAAKAbklh4QaqLoW6H0C8xDQDPkcQCAADQDUksvGTbSqPFBvonpgHgGZJYAAAAuiGJhRdprYGxiGkAuN+vtwsAswoh/PjdCTD0S0wDwDMksRfZnrysJy2p12qXk5p+u7zSuvbWuVeub8q9nW87T2lZIYTTJ3jx8rfL3DuJfKO8e+u+ch1cR3yL79qyimkAuJ/uxBdZT1JSA3scOYEpTbtd3voTnzil3juyjm+mK03/zXdQaz05zH3evXU+Xd5V7uS7lLDwLvEtvkvENAA8SxI7sdSJ4dWtJ6VpSifitfNvfVvuJ8oby5VViw1XEd9/llW7vjPxLaYB4DmS2AetXcvW33PvtSYud+731RXJ3rrso8spnTDmlvlmeRmH+D6+TvENAHxDEvugbdey7YnVtttcbatB7l6r0nu5MsXlyJU793uu1aTms5Rai462YJRONPeW+UZ5GYv4Lq9/+xnENwBwhoGdXrB3X9zeyVbNfXVPurOb39H7DWtO7lsob66cWnr6J77/M1t8i2kAeI4ktmFxF763l3NU7oQ918K0d4K4Xe4drixvzXriZazr1uIzB/H99/vb5d7hzvgW0wDwLElsw6468alpuTiTlNUs+1u5rnxnylya76ry7tme9MavMwfxPVZ8i2kAeE5YluXjIHud0glMbnCU3IlVqnXgm/dKZUzd95ZbVunkL/4M8XylZZdeO/JZSuWNv+/ceu8uL30T3+n5xPfPcqsL5mTbz8u2h+eEECSx1FNB38P3Sgvsh9fxXc7Ltp+XbQ/PCSEYnRgAAIB+SGIBAADohiQWAACAbkhiAQAA6IYkFgAAgG5IYqlm1D0Yl/gGAHohiQUAAKAbktjJhBB+/xydr7Q84H3iGwCYgSR2MmuXwau6DuqCCO0Q3wDADCSx7AohLJ/PR4sMDEh8AwC9kcRyKd0PYVziGwBowa+3C0A/1taaXBfD7Xul6Xp158n73YnBaNuC680e3wBAPySxVKlJsmboktjjifvo24TzxDcA0BNJLL9tT1BLLS65Vpi4pQZoh/gGAEYhiWVZFt0DYWTiGwAYiSR2MmsLStySkmt5Wf+PW2DiEU1TI5w6cYZniW8AYAaS2MkcOelMTRu/tvf3DFLdNO+aZp0u1QW0Zt7VP8s/ydf/Xf7dnffIMs8sj+PENwAwg7Asy8eJCeyruX/wzmnW15dlKU5bu6x/ln/+SjLjv79xxzKhN1qp52Xbz8u2h+eEEDwnFs6oOWBdNc2R6b4h2QQAoAeSWKqEEH7/rH/H77Hvjiu1qXsXj4q7Av/z//9Sf8ev04ZtjMbxemTe9e/4PQCAVrgnlt3EJ9U9dcvzI+vc+R2t2+BoAptKQrddgNff/13+/Z3Irr8vy/L797gLMc/L7QPiGwAYjSSWw4MIOalN20sWSs/mPLKc0jxH590mq1s1Az/luh/Hr7sv9l2l/UJ8AwA9ksROLDVIUK29EXa/bRns1VWf9UwCuyzff+9xkinpbEscq3fHVm18l6YFALiLe2In9u3JZ+l+u/gke4YWndRzNt9czpV0DW5DzWjTV6mJ7/h3AIAnecTO5L7t2lp6jEvu997tPZ91tZfIp763muXE68vdx1hzT+Q2OU21um7veU1NH98TW6JV9xo1XcaPdBs+8voM8X0l38u8bPt52fbwnBCCJHZ2pUFdjtxLN8NJbq+fpddy87c4iU1duNiLV/H9DN/LvGz7edn28JwQgntiZ5Yb1CX+W8UM74tjsTYmS/OIbwCgR5LYydUMzlLTJXb7//q71hp4TioOl2U/2T0S35/P58f04hsAeJokdmJHTjxrHh1zdh09aGXAJeZT+winbxxd7mhxDQD0RRILle46cdeSBQAA9SSxkymNYntm2quUBq2pmXc7T2pU35rPXBqBWLJJy1qN7zNxvZ0/9XppWeIZAMbkObGTOTIozNEBZM5KDUBzdPCa1D17R5aTu98vt1x4ytUx+1R8n4nrPUfv9xXPADAGSSzdqxll+VtaauBdpWcpHyWeAWAMuhNzWKrbbunv2mVefYJZ6mK4nSb+O/fYEfeuMoMr4/vpmEl1L/YYIQAYjySWw1LPq9y2lsT3oa5SLSl3DpaUW0ep/DXLg5FdGd93livmsV4AMA9JLKfFJ4zb+862njypPNL6UjOdk2NmdSa+r0psa5ZztMuxWAaAfkli+e1IN8Fcknh0NOBvXDG6qC6GzKb1+E6V70i3/lIrcWlaAKA/BnZiWZafo3buTbv33t3PVN2W0yijUNZ6fB8p31XrWn8HAPoTlmX5uCI9j9xJ25GugKmuhal5ju5XNSeXR+5brSnXXkvPt4/qOUKrEFdpMb6/jetcy+z2tdLf29dK6xfTXMm2n5dtD88JIehOPJsjFew3lfGbj7YpzXOm2zH0ovX4Plu+vftwa+9tBwD6pjsxX7v6quPT3YI9RgfyroqFN7v7i2cAGJOWWA67877XJ044S+V3wsvs7ojvt+JKPAPAmCSxk/nmXtN4/tL9az2cNPZQRviG+AYAZqA78WS2I/puf85293NyC+8T3wDADCSxLMtSd9/a2krjsRTQF/ENAIxEEsstQghOhmFQ4hsAeJMklsP2WmvWFh2tOtAf8Q0AtM7AThxSc9Lq5Bb6JL4BgB5IYvlhe4K6Duhy5Jmq29ed7EJbxDcA0DtJLMuy/H1iaiRSGIv4BgBGIomdzNpyEreglE5st/PELTDxiKapEU5zLTrAtcQ3ADADSexkvjnZTM0Tv7b3N3A/8Q0AzMDoxAAAAHRDS+xkcgOx1LaslAZ7ObIc4HriGwCYgZbYyWwHd9n+nB1l1MktvE98AwAzkMSyLEvdsx9Tg7oA7RPfAMBIJLHcIoTgZBgGJb4BgDdJYjlsr7VmbdHRqgP9Ed8AQOsM7MQhNSetTm6hT+IbAOiBJJYftieo64AuqVFLSyOZbucD2iG+AYDeSWJZluXvE1MjkcJYxDcAMBJJ7GTWlpO4BaV0YrudJ26BiUc0TY1wmmvRAa4lvgGAGUhiJ/PNyWZqnvi1vb+B+4lvAGAGRicGAACgG5JYAAAAuqE7MTwsNaJrasRYAADgJy2xAAAAdEMSCw8rtbRqhQUAgDJJLAAAAN2QxAIAANANSSy8oObZnAAAwE9GJ75IanTZb0acXedJTZ8a1Ta1rr117pXr25FyU2UvLSuEcDpxi5e/XWbpu3yrvAAAwDlaYi+yJjfbJCf1Wu1y9tax/sSJWOq9I+v4ZrrS9N98B7XWpDL3effW+XR5S+uXHAMAQB1J7MRSid/VraOlaUqJdu38W9+W+4nyAgAA15DEPiiE8DsJSiWPrSZIcblzv6+uSPbWZR9dTimRzS3zrfJup215+wMAQEsksQ/a3qu5TZy23WJrWwXXn9R9m7n3cmWKy5Erd+73XKtozWcptQYfbVktJZJ7y3y6vNtu4Nt5JbIAAFBmYKcX7N33upfI1Nw3+6Q7u/EevZ+4Jnl/u7y5AafW8htACgAA8iSxDft2lOC7lnNULiHPtSDvdQXeLvcOV5a3Zl1HygAAAPxHd+KGxV1N71pObQvmt+s+I9ft9uygUDlPDGoFAAB8LyzL8tF18Tqlx7zkBj/KJWSp1r9v3iuVMXVfa25Ze8lfab7SskuvHfkspfKmHkf0Rnnj5X/zPtA2MTwv235etj08J4QgiaWeCvoapYT3SDIMtEldOS/bfl62PTwnhKA7MTwtNxKxBBYAAPYZ2AlesB2JOH4dAADIk8TCSySsAABwnO7E8DIjGgMAQD1JLAAAAN2QxFJN91cAAOBtklgAAAC6IYmdzDoi7tH7MHPTf7MsAACAb0liJ7N2Cb6qa7AuxgAAwJMksewKIfx+rikAAMCbJLFcSvdiAADgTpJYqu21xq4ttlptAQCAu/x6uwD0oSYplbwCAAB3k8Ty2zYBXQdsWltX4+lSAzptX5fMAgAAd5DEsixLPjEFAABoiSR2MmsLadxSmmtZXf+PW1jjEYtTIxhLjAEAgKtJYidzJKlMTRu/tvc3AADAlYxODAAAQDcksQAAAHRDEkuVEMLvn/Xv+D0AAIC7SWLZTUDXAZrWn5pBoQAAAO4giaWYhKZGGJa0AgAAb5HETuxMN+BcIpvrcgwAAHAFSezEvm1Rje+PTS0z9dxYAACAsySxHLYmqqUkWJdjAADgDr/eLgBt2bacSkQBAIDWSGInVjNo09olWEILAAC0QBI7ubXlda9rcOmxOrlnx8b3xwIAAJwliZ3YkcTy2/tfJa8AAMCVDOwEAABAN7TETubIwE1vDPKUejRP7brjeeIuzTXLynV9NuAVAAC0QUvsZGoej/PNtFfYJpBH173Ou/6U7uEtSc0bLxsAAHiPJJbu1YyyfMU6AACA9+lOzGGpbrulv2uXeXXimVveXnnjrshGWQYAgHZoieWwXJffbfKXu680/rlLaR2l8pekuhoDAADP0hLLaXELZS6RfbIVM25NLdHCCgAA/ZDE8tuRbsC5JPHoaMDfuGKk4CNJLgAA0A7diVmW5dgIvKUutXcmr+vy43I+1c1X0gsAAO/TEjuZNdmreQTN3rS51sxvEtncc11rH5Wz91id7fJqyh+X4+jnAQAA7iGJnczRxPLO5T+57jPdjgEAgHboTszXru5e+/Tov3utsAAAQHu0xHLYnfe9PpFAlsovgQUAgLZJYieTa+msTd5yLZV3D+h0pR7KCAAApOlOPJntoEbbn7PdeCWGAADAEySxLMtSdz/q2gr75H2rAAAAW5JYbhFCkOwCAACXk8Ry2F5r7Npiq9UWAAC4moGdOKQmKZW8AgAAd5HE8sM2AV0HbDryTNXt65JZAADgSpJYlmX5O/E00jAAANAqSexk1pbRuIW0lLhu54lbWOMRi1MjGOdabAEAAI6SxE7mm2QyNU/82t7fLYm7S9c+OqjlzwSzE9cwH3EP85LEMpX1wJa7Zzd+3b290D5xDfMR9zA3j9iZzPr81vjnyPyl5bYsPpCVfo+5agttEtcwH3EPaImdzLa7zdbZ+1Z7fqxO7edOjdqcez03LfAMcQ3zEfcwDy2xLMtSl4TW3msyolx3pNTVYF2XoA/iGuYj7mEMWmK5Repg0JojIzTvHcByrdvAs8Q1zEfcw3y0xHLYXmvsegBovdW29v6ZVerAluuGtL63/gDPENcwH3EP85HEckjNAE5r8tpaAnumO9CRK7a18wLniWuYj7gHwrIsH1eW5pKrqFP3vG4PFHuDQW3nL833tr1uR3vD9OfsDQ5RKk9r3xH0pqW4FtPzsu2fJe5hTiEE98Tyn23lO3olvPf5cu8f+V5G/w6hNeIa5iPuYV6S2MnEo/Ct9q4urv+nRvPbtt6mWnNdnQQAAK4iiZ3MN8lkap7SgAjfrgcAAGCPgZ0AAADohpZYutfzaIGlIf17ouWdHt0Zc3cfDMTrAAAgAElEQVTHs5hjNKMcA0f5HNA6SSxD6LHiTR3oRvkc0AsxB+0YJR5H+RzQMt2JAQAA6IYkFgAAgG5IYgEAAOiGe2IZxvZ+jvhZtd/cn1J6vm3tvSPxc3W/ceSZvqVl1DwLONbjfT1w1Kh1B/Rolnjc+1x3fm4YgSSWIcSV9Vr5xwfAq6zLza0zLldp+pKj85w5aOXK6CDIyEatO6BHM8Vj7WdyTIY03YkZQlypn63k1wNFayeLZ67G5j6LgyIzm6XugB7MGI+p8p09LvfwueEsLbEMq3Rl9eruSndJXfVdSUrhHiPUHTAK8fif9bNtj/FX3G4EvZLEMoW4wt/+vXdAqL2fZp22dOXzm6ui2wPztpx7v+eWs3eQc+UW/ui57oDRjBqP2/Llyhm/V3Psrz3uQ48ksUwh11Vne7Ba/87Nk5I7aKTWFb935CBYk6SWfLOu7bwOgMyq97oDRiIe67VaLriKJJZhpQ44qSu1uW5JuWW1INU6m5Iqd2ufBVozct0BvRGPabnzAMd9ZmFgJ4ZwZFCE3AGvxQp+777Xqwa9gFmNWndAj2aOx6Ndf686D4BehWVZPgKAnqVG4cvdFxMrjd5Xuqp7ZF2lsu3dB1MatKFUhprvI3V/Ta78JRJhetV73UF7bJvv9R6Pe/e0xvZie+8Yn5qm9jPmymPfpRchBEks/eu14v32wLedN/f3k3r9/qHXfbfXcs/Atvler9/dmWP5FevN/X12edCyEILuxAAAAPTDwE7QoVy3IQBgfM4DmJ0kliGMMpT8t59jlM8PTxM70I5R4vGNzzHKdwe1JLF0b5Srj6N8DujFXTHn3jI4bpSYGeVzQOvcEwsAAEA3JLEAAAB0QxILAABANySxAAAAdEMSCwAAQDcksQAAAHRDEgsAAEA3JLEAAAB0QxILAABANySx0IAQwttFAC4kpucTQlg+n49tD/AASSwAAHzJhQt4niQWGuDqPYxFTM9lbYVdFtse4AmSWACAC0lk57G9gAE8RxILjVhPepz4wBjE9PjW7ZtKYiSy45PAwnt+vV0A4I/1YLie+Dg4Qt/E9Jhqt+c2kbXtx2GbwvsksdCg+MQX6EsudsX0GI4kL+rz8Uhe4X2SWGiYAyX0RxdDUuwTANdxTywAAADdkMQCAADQDUksAAAA3ZDEAgAA0A1JLAAAAN2QxAIAANANSSwAAADdkMQCAADQjbAsy8cDuOE5IYTi++IR+iKmYT7iHt4TQtASCwAAQD9+vV0A9u1d7Vu56neO75m72Lfe47sHOEa9+T7bYJ8kthMz76RPqfmOayuVvfXklmM7j8u2fccTcS2mYT6jx/0In6FnT52T9kx3YgAAALohiYUXpK6wueoJ/RLTMB9xD++RxAIAANANSSy8ZHu11pVb6J+YhvmIe3iHJBYAAIBuSGIBAADohiQWXrIdGj2EMP1Q6dA7MQ3zEffwDkksvGA9yH0+n98/29eBvohpmI+4h/dIYuFh24PeloMf9ElMw3zEPbxLEgsvyI1gaGRD6JOYhvmIe3iPJBYAAIBu/Hq7AE/ZdutIdfWovWqW6z4SL6+0rqPrrClPTZmOrC/1OUvLCiGc/jzx8rfLLH3vb5WX94lrcX11eQHu5LjluHV1eWc1TUvsuoOkHkp9ZOcpTbtd3voT78yp986oLfvRAElN/833VWsN4tx3s7fOp8t7Vm7bu4fmGHEtrlshpmE+38S945bjFteYJokdXSrQrr4aVZrmTCWYKue35X6ivGflrobuXd1jPuL6z7Jq1/dGXItpmI+4T3Pc+rOs2vW52PkdSezG9vleqQAcYSeLP2Pu99UVwbUu++hyShVHbplvlveI7cFvu65ZD3p3EtfiurTsq4hpmM9dce+45bhVWjb/meae2BrrDre9MpLrC18SB13Ne3vLTb2fulqUKnNqmtzvuatQNVfRUtMd/e628+U+594yry5v7irr3rKvmIbzWonr2v1fXPcb12Ia5nNH3Ldw3DpStztuvXPcyr0WL3tUktiE0gavubKyN//ReWoC4Cp3dps4suwjgf+NI+XNVSpXeXL7zuzNuH57G4vrn8u+M67f3t7A8+6I+7eOWy3UYY5bP5ddSqJnJIk9oXR1ZjS5yjIVQHtB9cT3dmV5mYu4FtcAPXHcctyakXtiT/h8/oxe1oo7r6CdXea2q8j2e6u5mri3zJSrystcxPUx4hrgXY5bxzhujSEsy/Jpaae/W7wjpO4DWF9P9dXPzZuav/a9mjLn5kktN9dHP/dZY/HnrbmnoOa1vc/97bbJrfeO8upO3KbW4/roNhbXfce1mIb5nKnnl6Wt49Y3dZjj1rPHrXiZswkhzJfE9kji1A7bgm/Yxm2TxAJnjRT3I32Wkc28nUIIuhMDjEj3IwB64HjFNySxAAAAdEMSCwAAQDcksQAAAHRDEgsAAEA3JLGTmnU0MwAAoG+SWIABuVAFQA8cr/iGJLZzIYTfP0fnKy0PAACgRZLYzq1Xr666iuVqGLTDRSoAeuB4xdMksRMKISyfz0flAI1zkQqAHjhe8TRJLEWuhEFfXKQCoAeOV5whiZ3YXsWxVi4qGBiTi1QA9MDxipgkdlI1lcGavKo0oD8uUgHQA8crvvHr7QJwn22gr/cWrBVBPF3q3oPt6yoN6EdNvDoZAOBtjld8SxI7qFxiCozBRSoAeuB4xR0ksZ1bgzkO6lwlsP4fVwbxzfWpm+0lxtAGsQhADxyvuIsktnNHKobUtPFre38Dz3GRCoAeOF7xNEksQKNcpAKgB45XPM3oxAAAAHRDEjuh9bE5qa4fHqkDAAC0THfiAZXuFYjfS927IImF9+XisKZLVTwSZOq+I12zALiC4xVvkMQOqDaBXaeVtEJ74oP5am9ACxeqAHiS4xVv0J14IN92BS4lvbnR5oB3lA7quQtVAPA0xyvuJIkdyDfBH98fm1peanhz4HtxzN0dW7UXqsQ4AFuOV7RKEju5tbIoJcCujMG14u5Td8ZYzYWq+HcAWBbHK9oliR1YqTIA5lBzoQoA3uZ4xREGdhpIfIUsN4iTygHaE4/QeNc8AHCG4xUtkMQOZm848tS9ramR4eL7H+L7Y4Fz4otKR04EcvO4UAXA1RyvaJEkdiC1FcG397+qaOA5uZHB9+LwyIWqz+fzY3onFQAc4XjFGySxAC/YO/ieOTAfXa6TAAByHK9okSS2c0fuMXjyfoTUY3m+vW8i7s5cs6xcheueDAAA6JsktnNH7il46v6D+B6II+uMp011M6kZbTm1Xt1O6M2IF6m286deLy0rNZ8LUwD9yZ3LHan/c8txLJiDR+zQjFQFdXVF5HFDtKL2wtMd056RGqjjqnUevX9qe59U7QUuAI6547iyPX6cqcdTy3EsmIOWWJLdd0t/7y3r6squdFVuO038d240PS2y8J5tK+7ZOBTHAGMp9aRz/saWJJZkspeqMOIWkNRyrlZKoEvlLlERMpPWL1LtrW9Z/i6X+AVoz7a+zv0OV5LE8kPuClh8IvmEIyesTmzhp28uUqX+vrtcMc+nBujHWqdvjy+p8ROuWIeBO1kWSezQjgR0rmI4OirwXeXL0SoDx9RcpFqWdExedSJyZHC2I8tUDwC8664Gj73jgfp/PpLYQZ0ZETj13tU3yucS5qdHT4Ze9XiRKje6cC5hzrUSl6YFoD1XjmavzmdZJLHdWyuF1KNojk6bO9E9coKb66JYU77t/Llpt8urKXfqJFjFR+96vEh1F92OAd6Xq4uP1svqcWpJYjt3JNC/qRTeGD20NM+ZbsfQm5EuUqUuQMWv5f6OX9tbPwDtKB17jjZc7B03mIcklt+uqgCevk9VVxNGNdJFqtS0e/fh1nSTBuB9uXthSz3vjiwz95rjwLwksdxyP9wTlUqp3Co1+FuvF6m2XJwCAJZFEtutXPe5b+6TS3Xd6OFEsYcywtt6vUjV0noBgLZIYjtVM5jRmeUC77vyYlVquZJCAK7geMXT/vd2AbhWTRJ69cOngXtse0tsf87GrpMBAK7keMXTJLEUhRAku9AYF6sA6IHjFXeRxE5sr8K46xmSQFtcrAKgB45XrCSxk6qpBNbkVWUB/XKxCoAeOF5xhIGdBrYN8O1DomsHg0o9XBroR03cOhkA4G2OVxwliR1M7tE5wJhcrAKgB45XXEkS26k1eOMgLiWu23niSiC+qT51k/3Zx/cA13CxCoAeOF5xF0lsp76pCFLzxK/t/Q08x8UqAHrgeMXTJLEAjXKxCoAeOF7xNElsp3L3AtQGd+l+gyPLAQAAeJIktlNrl4ram+GPLhd4n4tVAPTA8YqneU7sYGqS0NR9BUB7toNhbH/Oxq6TAQCu5HjF0ySxFIUQJLvQGBerAOiB4xV3kcRObK/CWCsVFQuMzcUqAHrgeMVKEjupmkpgTV5VFtAvF6sA6IHjFUcY2Glg2wDfPn+rdjCo1HO7+Nt2wAHPK6M1NXHrZOAncQ3wLMera8x0/JLEDma7w46847Zi21o9Q4VBe1ysup64Brie49X9Zjp+SWI7tQZvHMSlHXU7T1wJxDfVp26yHzkQzvK98CQXq57huwU4x/HqHTN815LYTn2zc6bmiV/b+xt4jotVAPTA8YqnSWIBGuViFQA9cLziaUYnhhNSVx7dpwF9E9cA9Gim45eW2E7UjtrG974JclcIqSWG3yGuAY5zzHrXt4nnTMcvSWwHRt4BW+J75i72rff47gGOUW++zzbYpzsxAAAA3ZDEAgAA0A1JLAAAAN2QxAIAANANSSwAAADdkMQCAADQDUksAAAA3ZDEAgAA0A1JLAAAAN349XYBICWEkHz98/kcmqZ2uXtKywTqiGuYj7gH7qAlliZtDzKfz+f339uDVs00uWXn5v12mcA+cQ3zEffAHSSxdKPmALQ3TekKrKuz8DxxDfMR98BZuhPDAbkrx6nXc9MCbRHXMB9xD33TEgsZIYTfB67P5/PX7+v72/9TB0Hdl6At4hrmI+5hPFpiISO+2rp3AAsh/JjHwQ7aIq5hPuIexqMllqGtV1+vOvikDmylERbXwSR0P4LriGuYj7gHtiSxdCPVzWdvmisPOkeu2NbOC7MT1zAfcQ+cFZZl+biqRGvueq5cbt5c16Kj3Yn2BofIlUUMMoNZ4lpMwx/iHrhaCEESC29z4IOxiGmYj7iH54QQdCcGAACgH5JYAAAAuiGJBQAAoBuSWAAAALrx6+0CwFk9D3dfMzpjDwxmwZVGiYVRPgc8YZR4GeVzQOsksQyhx4o3daAb5XPAWaPEwiifA54wSryM8jmgZboTAwAA0A1JLAAAAN2QxAIAANAN98QyjO39HJ/P58ff3ywvN1/tvSPr/EfvNbnis9Tcp3P354AzRonpnuK5x3v5GIu4L5dP3MN/JLEMIT5IrZV0fOC4yrrc3DrjcpWmj131WXLr3P595+eAM0aJafEM9cR9XfnEPehOzCDiq4hnryquFfzTFXvqirErpMxolJgWz1BP3AO1tMQyrNJVyau7K93t288CIxklpsUz1BP3QIoklinEB4rt39vWz/jAkep2s5U68JQOPlccmI5+lpp1vvE54IxRYrq1eHYCTcvEfZ64ZzaSWKYQV87xvSHbv3PzpKQOiPFr2wPSFfegHPksqYN2bZfluz8HnDFKTLcWz9Aycf+zLFd8BuiRJJZhpSrr1BXOXHee3LLecOazwChGiWnxDPXEPZBiYCeGkLuqWZo2d+B4U6pLT6+fBc4YJQ5G+RzwhFHiZZTPAS0Ly7J8BAo9Ww8Oqauve1cyS/eBlK7qHllXqWzbrkK5+3mu+Cypz3X154CrjBbTPcXz9nPAk8S9uIdaIQRJLP3rteItJbE96bXctKvXfUpMw/d63e/EPTwvhKA7MQAAAP2QxAIAANANoxMzhFFG8Rvlc8BZo8TCKJ8DnjBKvIzyOaBlkli6N8o9HKN8DjhrlFgY5XPAE0aJl1E+B7ROd2IAAAC6IYkFAACgG5JYAAAAuiGJBQAAoBuSWAAAALohiQUAAKAbklgAAAC6IYkFAACgG5JYAAAAuvHr7QJASggh+frn8zk0Te06Pp/PEkL4/f+Z5QJp4hrmI+6BO2iJpUnbA8zn8/n9d3yg2psmZ51mne+q5QJ54hrmI+6BO0hi6UbNwadmmu0BL54PeJa4hvmIe+As3Ynh/33bban0em5a4BniGuYj7mF8WmKhIITw15Xe+Krv+nfqanBuWuBd4hrmI+5hLFpioSC+2rp3AFsHk4hfA9ohrmE+4h7GoiWWoa1XXq888KQObKVRFtfBJHQ/gmuIa5iPuAe2JLF0I9XFZ2+a1AEnd/X1yCiIqdf3Dmqu4MJP4hrmI+6Bs8KyLB9XlGjN08+V286Xe31vvXtlzJWr5oAJI5glrsU0/CHugauFECSx8DYHPhiLmIb5iHt4TghBd2IAAAD6IYkFAACgG5JYAAAAuiGJBQAAoBu/3i4AnNXzUPc1ozP2wGAWXGmUWBjlc8ATRomXUT4HtE4SyxB6rHhTB7pRPgecNUosjPI54AmjxMsonwNapjsxAAAA3ZDEAgAA0A1JLAAAAN1wTyxD2N7LkRtgIXWPSu5elni+vXtFctOs67zqXpNSuY7cg5Oa79tlwR3W/bGXeD4TM+Ia/jNS3F8R1zUxvTdNqrzqBUagJZYhrJVwXBnXVs7x/KX/49/Xg0ju9dT83x409sr37XLOLAvu0lM8n7lQJa7hj1Hi/oq4PhLTuWnUC4xKEssUUgeb7QFrRvF3Mvv3QT/Ec564ZlSzxn0pptff9+JevcCIJLFQoZcKP4Tw40C1/l26YtzL54Mr9La/i2s4r7V4iOP4bEyviere52zte4BvSWKZxvZKZKoST72/dzBJHTC2r5fmufpzpK7Ixu95DhyjaC2ez54UimvY11vc18b1VTEtOWUmBnaCL5Wuhm7F99lsX7+6PHuDOeTmceBjdmfj+c5yiWu4x1txn4vrszG9d4+ueoGRaImFSOqKbA+V/vbKLvCfXuN5Ja7huNbj/o64zt0fC6OSxDK0uCLfuxJZGu2vJa6oMqNR43klruGn3uP+rrhOdUOO1wkjk8QyhHhwhNRAKHvzfbOumjLE98TcZTuow7Yc8XpTvzvY0aKZ43klrpnNDHGfiut42bUxXZpXvcDIwrIsn7evUsEZvbZcbA+MPbfA9Fpu2tXrPiWm4Xu97nfiHp4XQtASCwAAQD8ksQAAAHTDI3YYwij3eIzyOeCsUWJhlM8BTxglXkb5HNAySSzdG+UejlE+B5w1SiyM8jngCaPEyyifA1qnOzEAAADdkMQCAADQDUksAAAA3ZDEAgAA0A1JLAAAAN2QxAIAANANSSwAAADdkMQCAADQDUksAAAA3ZDEAgAA0A1JLAAAAN0Iy7J8Pp/P2+WAaYQQiu+LR+iLmIb5iHt4TwhBSywAAAD9kMTCw0pXZ125hf6IaZiPuId3SWIBAADohiQWAACAbkhi4QWprka6H0G/xDTMR9zDeySxAAAAdEMSCy/ZXq115Rb6J6ZhPuIe3iGJBQAAoBuSWHiRq7YwFjEN8xH38LywLMtH8MHzQgg/XhOL0C8xDfMR9/C8EIIkFt6wHvS2sZd6DeiDmIb5iHt4RwhBd2J4Wu4At/6duqoLtEtMw3zEPbxLEgsvyF2hdeUW+iSmYT7iHt4jiQUAAKAbklgAAAC6IYmFF+TulXEPDfRJTMN8xD28RxILD8sN+mBEQ+iTmIb5iHt4l0fswEs8Ww7GIqZhPuIenuc5sQAAAHTDc2IBAADoiiQWAACAbkhiAQAA6IYkFgAAgG5IYgEAAOiGJBYAAIBu/Hq7AFCyff6aR0H9FEL48b18+6B1D2jnKeK6TFwzgtTzU5clvy+m9vvcckbfn9UBsE9LLE1bK907Kt/cAbZlcZlT38u335UDHE8R138T14xoG+fbn6MxmlpOaRnqgGvmg9ZJYgEAeEQqCV1bHntMQIF36E5Ml+LuiHt/5+ZPHThzB9Lt69tllrrqbN+rmbc0fa7MqXlTZcite++92u9377O4GswecS2u4Qx1gDqAeWiJpUtxd8Tt/2ulWqpYS/PH/28r7rgrU+q11Hpq5y1NnytjqRzb13Prjpf1zfdb81lcYWePuBbXzK20T4UQfv/k6gF1gDqAeWiJZQjxQa3mhPfI8pYlf19JTQV+dN5vy73Oe/VBJXfSEB8Ac+WBb4jrv+cV14xsb/++Yp9TB/xNHUDPJLF0a3vlMH59WdLdd7bv1y6vphzfeusgkLqqmpumpozb6VyV5Qxx/T1xTY9S++ORfXSlDlAHMBfdielSqTJNVeDbbjd3rLO2TLXv332wONuitV0OXEVcnyOu6cE3CWWOOuDn+tQBzCIsy/LRJYBW1XRjSXU5TE2XW3bNFeD43o/U+krdio7MWzt9/Dlz9+3kvo/S/KXvt1TunJqrw8xDXItrxlcb5/Hrtfvw3nrVAeoAxhVCkMTSvyuv6uaWd2YdR+e9+vPUrKO0zifKAzFxfZy4hjx1wPPlgbuEEHQnpm9PnOjOzPfBG8T1vXwfzMY+/zffByPQEkuXru6+Ulre0a5MZ+Y9s66jSuvSPYg3iOvzxDX8oQ5QBzAm3YmZxvaqY3x/xxX7/zcHhh4OJq7W0pO747xX4hiAkehOzBTiE9vPJz2aYWnwgj3fnCD2cFKZG1QCWvNEnOfW2zpxDMBoJLFMrYdEEjhHnAPAWHQnZmi1oxGWhvlP/b03fH7towJK09aU7ZtpS5/jyFD80Ipv4zyOhVJM1MaLOAaAe+lOzJTWk77UiV6qO2LqBDF+b5U7Ec79H88XL3f7+tlp488a/56aFnpVE+dxTB+N+1K9IY4B4D6SWKaUS0K378cnwNv3SsstOdMScmS+1LQ18/cw2BTU2ovz7XSrb+L+aJnOTCuOAWBZfr1dAGhRaZTTo+Juw63KdaOGmfS+34tjAGagJZapXDFC51ujfB5Zb2ravfmd9DKKO+L8qrgXxwBwnoGdGF7tsyNLg6Osr+8N/rKdLrX80uAte4O87A38sjdtaZCbmMFg6M03cV4zoNt22TXxJY4B4F4hBEks47vy5O3Msno9iey13Mzlzv10hBgY4TMAwLIYnZhJ1AzscrdeTyB7LTfzaSHOWyWOARiNlliolOv6VzOPGIM+fRP3AMB9dCcGAACgG7oTAwAA0BVJLAAAAN2QxAIAANANSSwAAADdkMQCAADQDUksAAAA3ZDEAgAA0A1JLAAAAN2QxAIAANANSSwAAADdkMQCAADQDUksAAAA3ZDEAgAA0A1JLAAAAN2QxAIAANANSSwAAADdkMQCAADQDUksAAAA3ZDEAgAA0A1JLAAAAN349XYB7hZCSL7++XwuXf52edt1frOes/Nzj1a2S2qf63EdAADwjeFbYrcn4Z/P5/ffueS2xt68Z0/8W00cznxnTy7zLi0krm9qoQwAADB8S+zdWk04GdcT+5z9GgCAVk2fxMZdRFOtTanW23i6vRbeXFfU0vr2yhiXN1WGUrlyiUrpO6lpjYvLeHSZpc+YW8aR7tzffD97n/uqMh79nnLLump7p8pw5rsHAICzhu9OvBVCSCZH2xP/uPvx+vr27/X3XLK59/r6d265sdxrpftx98q+fW/vM5Q+9/p7KWE5usxYzTYpfaelstR8PzX3h54pY+3+ULPPXb29U+99+90DAMAVpmqJrWmJ6lWcTJ79THFCX7Puq6ctLSNOnGK58l/1/ewplbGmDE8ngke293aeq5YFAAC1pmqJzVlbuJ4+8S61npWm3SvnmSTiSBfaFsTbrqb8TydZqf2rlUTvzPb+5rsHAICzJLEbT594r4nMFQn0Xsvk0TLd5a7vePv5a7o2v+HINnqqnFds79rvHgAArhCWZfmMfOKZ68qZej/XzbO2henoIEQ106bWX7oHdq+MpfLE8x753KXp9u7f3b5eO3BUzfzfdh/fG9wotfwjgy7lylDzPdWUNbXeI9u7NNDWkXUCAMDVQgjjJ7HfeGqAmlxyUkq+bCsAAGBWIYS5BnZqUallePua5BUAAGCy0YlrpJ6JeZe9rsNxuSSyAADA7HQnBgAAoAshBKMTAwAA0A9JLAAAAN2QxAIAANANSSwAAADdkMQCAADQDUksAAAA3ZDEAgAA0A1JLAAAAN2QxAIAANANSSwAAADd+PV2AZ4UQvj9++fzWUIIv/8v+Xw+dxcNAACACtMksWuiuiakceIav56bDgAAgPdM0Z04TkxLv8e0wgIAALRjmpbYlNoENe6GXHo9Ny1pPbZ02648yW0QwNPUO0Drpk5ia2xbcUMIPyry7e+5acnr7fvpMemmX26DAJ6m3gF6MGUSm6uQU/Yq51SiqiIHzsrdBpF6PdbbxSGgDeodoBdTJrG1FfIq1Y0mboGtvccW4Iy3b4Nwke48xwh6o97pn3qH0UyRxJ7p3rvXAluqWHUnBt5w520Q6rRznIwzKvVOu9Q7jGiKJHZZ/q4ot69tbd9bK9TUfKlKOLUOlS5wFbdBAE9T7wCtmiaJXZb9pDL3/pFkVOIK3MFtEMDT1DtAq6Z4TixAb86M+HmkJaR2XmB86h2gF2FZls8sV8LiirTmOWhvfDdvr//NMrR+H3Hr5WM8e9359h5/kbM36Ar3UIfQA/XOWNQ7jCaEME934lwCmxsl782rgrn1P1UJpQZheMr2YgLgNgjgeeodoHVTdCeOE7Hcc9D4qYWWYAAAgNXwLbFHBiTITZNrpc11Pa59Tlppubn155K7mrIcLVOpe3VuuVc8I+7MI5GuVHsfjwsgAADwnClaYs9KJSm5pDPXTbm29XfvtfWxP/F7ufWWpt0rU+oz1iy3Zj2l7tyt2OtOLYEFAIDnDd8SW+PIc9Byaue5I/HJtXjWumLkwJoy9PqMuF7LDQAAI9ISu9TdG7ttMTyb5Oa61p5Nbo8u40mpz9oAACAASURBVEjyu7YAf9O9trSe2uW+JdVSfKSLOjCvmotdLogBV1LvMIspk9g7urDuLevurqd3tcAeWc/oz4jroYxAO9ySADxNvcMshk9ia1pWS/dnlp5jlmpFLd07mmvBOzKQ07a8qWXG75USy5r54++ppmUy9V48TW65qWkBepZ7ZBrAXdQ7jC4sy/KZIVl4o7vu28vtVYvfxxX3TQNz2hvRHuBq6h1GFkIYvyV2tde9ouSuK1euiP3UYgILcAV1PvA09Q6jmiaJXZZzV5+0wj6j1e+iZvAvAADgflMlsd+6a/TclkflBeAatc8EB7iKeofRSWKhksofAADeJ4mFAySywDfckgA8Tb3DyCSxAAAAdEMSCwAP0BICPE29w6h+vV0Ajtl71te3zwLbPk+sZllXPXd3u/ztMlPlebu8JbbLe+XlOPvre+UtzW+7vFde7mf/fq+86p02twvnaIntTG3AHA2s0ih2dz5aaP2Jn2O2t86ny7vHdsm//+Z2Ic3+mn9fPXLeaNuFa9i/8++rd84bbbuwTxLbqVSAXn0VqzRNav1H1hGX89tyP1HeI2yXP8uqXZ8Hsb/H/vpnWbXrU4/Uzb81ynbhGvbvP8uqXZ96p27+rVG2C3mS2MGFEH4HWen31RVBuS776HL2uruklvlmea9Y597vK9uFN9lf96lHymbaLlzD/r1PvVM203aZkXtiX/LNjp26yrS9GpTrCrGuK/V77upVzdW31HTbv498xrjCi98rLfPq8p7dNrbLfeW9Im5Goh75W0v7q3rkj5a2y9Gy58o9M/XO31rav9U7f7S0XY6WPVdu/iaJfUkrO+a35agJxiPLPlJhfONIeVvYNrZLetktbJuWtPJ92F9/LruFbWO7pJfdwrbpWSvfn/3757Jb2Da2S3rZLWyb0UhiSdpeXdtKVQh7lUTpathVrixvy2wXemJ/bZPtwsjs322yXbiae2I7V3ul6dtln7HtYrL+rH9/061iu8yUq8p7Bdvlj5a2C2n21z9a2l9tlz9a2i5cw/79R0v7t+3yR0vbhZ/CsiwfVw/6kbr6lOt/v92ue0Famq+07NJre/tVXKZcebflq/mcd5W39rPYLs+Wl+Psr23ur7ZLm9uFa9i/29y/bZc2twtlIQRJLAAAAH0IIehOPAtdGtpl29AL+2q7bBtGZd9ul23DmySxAAAAdEMSCwAAQDcksQAAAHRDEgsAAEA3JLEAAAB0wyN2AAAA6IJH7AAAANAVSWxnQgi/f47OV1oe59gu9MT+2ibbhZHZv9tku9ArSWxn1q7fV3UB15X8GrYLPbG/tsl2YWT27zbZLvRKEjuBEMLy+XxcGWuM7UJP7K9tsl0Ymf27TbYLLZDE8hfdQNpku9AT+2ubbBdGZv9uk+3CXSSxE9m7arZeWXN17Vm2Cz2xv7bJdmFk9u822S686dfbBeAZNZWHSuZ5tgs9sb+2yXZhZPbvNtkuvE0SO5BtRbHeWL9eBYunS914v31dpXMd24We2F/bZLswMvt3m2wXWiaJHUSuAuFdtgs9sb+2yXZhZPbvNtkutC4sy/Kxk/YjdyUrdwUsfj9+rfR3brn8ZLvQE/trm2wXRmb/bpPtQo9CCJJYAAAA+hBCMDoxAAAA/ZDEAgAA0A0DO00gdX9CfC+DLuXvsG14ypH7nkrz2k/vYfswIvt122wfeiaJHUBpBLn4vdQN9oY9v8feyH62DU+KTzJW9tM22D6MyH7dNtuHnulOPIDaBLY0Ldc7cgDYmx7uUjrZsJ++z/ZhRPbrttk+9EAS27EQwldXukpJ77o8V9C+9+12WRbbhu/E+9zd+0jtfmpf/Y/tw4js122zfRidJLZj31z5WiuQVCWyvZdBV5DvfXtF0rbhW3G3rjuvitfsp/Hvs7N9GJH9um22D6OTxE5mrUBKFYlK5h22DT2o2U95j+3DiOzXbbN9eIOBnQYSjxRHO2wbnvbNPmc/fY7tw4js122zfRiJJLZjcfeQ1I32d3ch4aeaQQ9sG64W71NHTlBy89hPr2P7MCL7ddtsH0YWlmX52BH7VHt1LDX0ee697TTre/aPY45ctbRtuFLpxKK0P9UsNzdPan8vTT8z24cR2a/bZvswohCCJBZgBK6Mt832YUT267bZPowqhGBgJwAAAPrhntjOfNtV9e4rcalHv3w7aMD2ymFtt9nc1canvoNWt8t2nTNvH/7W6v56Zj/dzp96vbSs1HxvxWntOnurR7bzp14vLauV7cNzjnZzrTnG7C2DOrYNrdCduENHuoc80ZUkXseZ8qVOZmqXd6YcV2htu+TWNev24W+t7a9X7B97937tjR2wvTjz1r7a2nbJrWvW7cNzchcvcglR7b5lfznPtuFtuhPzqlRldXXllbtiyD7bh56kWgm/5STqerYPV0jtQ1fuW3zPtuFpuhNPKNU9tPT33rKuPqGoGUUvVc64q2vuqn2rrtwu22XaPtyh9Xpkb33L8ne54v2zV73UI3vrW5Yxt8+Mttsz9zvvsX3olZbYCcVJxPb/9SQh1U0k/rlDafmlcpf0chXwm+2yLM9tm3hdR8pf0sv24W+t1iN7+9O2bCPud63XI7NvnxmlLljedYE1t89s92tJ2d+e2D62DXfQEkv2noT4KvgTjlxtH73Cq9kuy/LsVVLbh5wW6pGapOdoctT7ftxSPWL7zO3OumBvn7GP7Ltr+9g23EUSO5Aj3cRyycj2KlzNcu4qX06PXcpa3y6rWbcPf2t9f02VL1WG3H4YtzbsrauVfbn17bKadftwzrfHnyP7Ft95a9vYjuyRxA7iqorhrq5cuROqJyqpNyvC1rdLad0zbB/+1vr++uS+cnfXx2/LcmbaN+qRu7S0fSjLbavt7xKb99Rsn6PLgSd4xE5nciceuSvae9OmupqVlpkr096V89Ky4nlqyrN3he+KVsUjWtwuqWXNun34W4v767f7aa7lb/ta6e/ta6X1q0dsH75TSpKW5dz+Hb++t2/x09Ht89S2kRRTEkKQxM7uikrijYpm9C5EV34W24e79VqPtLT+O/Rej7S0fuB54p6cEDwndmpXVQ53dU3LGT1Buvqz2D7cqdd6ZGvE/bP3emRrxO0DwDlaYidU6sLTsl7LXav3z9d7+TnG9m6T7QKMwgUsckIIBnbqxTf3MsbzpwZQ6OmEp+UyXrl9Ustt5bOXDiitlJE89UjbZqlHlsXJ6Uxm2q97ZPvQK92JO7E9cdz+nO3epXK5hu1DD+ynbbN9GJH9um0tb583b2OgfZLYztUE+HqVTEXwPNuHHthP22b7MCL7ddtsH1onieUvIQSVUcNsH3pgP22b7cOI7Ndts324miR2IntXy9Yraq6qvcP2oQf207bZPozIft0224c3GNhpEjWVhsrlPbYPPbCfts32YUT267bdvX3Wed0DTUwSO5BtBbEG+5Fndm5fdzC4nu1DD+ynbbN9GJH9um22Dy2SxHYu98gL2mD70AP7adtsH0Zkv26b7UPrwrIsHztn+755jlfuytn2tdLfe8vnj1m2jy49fZtlP+3VTNtHXTKPmfbrHvWwfdQXxEIIkligngMJcAV1CXCEOoOtEILRiQEAAOiHJBYAAIBuSGIBAADohiQWAABolmcBE5PEAgAA0A1JLAAAAN2QxAIAANANSSwAANA098WyJYkFAACgG5JYAAAAuiGJBQAAoBuSWAAAoHnui2UliQUAAKAbkliYjCuYwBXUJcAZ6hDOkMTCZNauOA4ewBnqEuAMdQhnSGJhQp/PZ1mW5ffBwwEE+Ia6BDjjmzrEfbEsy7L8ersAd8vt5GvQ1E5Tu9w9pWXCk+KDwPq7ffR96i16oi4Zg3qHt6hD+MbwLbHbAPh8Pn9d8TkyTW7ZuXm/XSY8KXWA0JryPvUWvVGX9E+9w5vUIRw1fEtsyrYPfu4qz940patDo145UpHMpRQfPG+kektdMhd1Sb/UO7RAHULKlElsC3JXNlOv56Z9mgpkPKmDuu1MzlX1ln1sPOoS7qLemcPROmS9eGK7zmv47sQt2HaH2Pb7jyvd1D0AuWnhrHhfirt7MTf1FrXUJVxFvTMndQjf0BL7gNzVwFwFm7qypDLmSgZNYI96ixrqEq6k3pmPOoRvSWIrXd2ld6144+VurzLGgx3AFXS/mYd6izupS0hR71BLHcIZU3YnrrnqE0+zdm24qkLOvb63fFcYOcsBo0/qLVqjLhmfeoc7nd1H4osbzCUsy/IZ+UB013PPcvPmur4c7e6yN3gBvMFV02eotxiduqQ96h16pC6ZUwhh/CQWuI6DBXAFdQlwBXXJnEIIc3YnBgAAoE9TDexU6pJytrvMke4uvSgNYR+/fnY9PX4/AADA86ZpiV0TpXgEu70HZOemSSktvxdvJONuzAcA4CjnkPOaIomtTcxqWmq/aaXtLZFdPZ2Eq4QAAIA9w3cnbuEhyqnkLPXMs9K0pWXVTJu7UpVab+0Igrn1lF4vtXiHEHQtBgAAiqZoiX1b6iHccXKdSrbj91LPYqudNvcw8Nx6c0Pc772eW39pWgAAgFrDt8S26EjLasqR1sq7E8WaVtqjz3wDAIAaa28+PfnmoiX2S2vX1zMJ2dGA+yb5XVtV7wzs1OcolfWJMgEAAGOSxC51982muvKeScTuboG9Yn1nlltTVi2yAADAUWFZls/oLWLbhKpmdOFvRiDOzZsaUOnII3v2ypJbdvze0elry1IztHnNc2ZbGICLfbrrAFdQlwBXUqfMJYQwRxK7LOPu3EeTv1aTxVG3z2hsJ+AK6hLgauqVeYQQ5ulO7GHI7VLpAAAAtaZJYpelvdbHs0rPdr1i+qeMtl0AAID7eMROx44mf5JFAACgd1O1xAIAAONx6+BctMRyizMjPK/zp6ZtdWAq4D7qE+Bp6h1om5ZYbpF6nu4VV8hU+jAf9QnwNPUOtE0Sy6NqDgDr1UtdQoAS9QnwNPUOtEESS9dCCA4SwCXUJ8DT1DvXcvFgHpJYmrVXEa1XOlVYwB71CfA09Q7cx8BONKmmMlfpAzXUJ8DT1DtwL0ksr9lW3OtAB6nR/Eoj/G3nA+alPgGept6B90hiedS2wjZCH3CG+gR4mnqnfWsLt+0ztrAsy8dG5mrfPF8td0Vz+1rp773lc56DAm9Qn4xHXULr1Dt9U8eMLYQgiQXqOSgAV1CXAHdSx4wthGB0YgAAAPohiQUAAIZh5OfxSWIBAADohiSWZrmCBlxBXQI8Tb0D95LEAgAA0A1JLAAAMBT3xY5NEgsAAEA3JLEAAAB0QxJLV3QLAa6gLgGept6B6/x6uwD0LYSwfD6f29exuntdwDvUJcDT1DvjW++L9d2PRxLLKdub5u+oIFQ8zCh3tX4bCzXT1K5je5A/u9xvqUvgXeod9Q70JCzL8hFgnBUfgL7dp44sx8Hheb7z58QnVqkTrZppvln2t8u9grpkDr7zNql3llPrVO+0yXc9nhCClliuEV9JPXLwyXW1SV2Z1S2HWa0xVjoY10yTis2WHkOgLoF2qHfUO9AqSSyXSR2QSgeCbw4SKn24x7fdAUuvf3vCpi6BOah3eIL7Ysckib1YK1cVW5OqPFT80LbU/Wvb3+P72ba/56aNl/tNmdQlMC71DlBDEnuDWSur1AHi6Hdx1X0pwHm5k7bcyWDqRO+bekFdAvNS7wA1JLFc4mzFXRo8AvjOHfdfpUYTjVtC4vveji5/S10CfVHvpJcJXEsSy2lXdJdxtRLKauIsniY1bW4Qlpr7hfZaQkonbUeWry6BNqh36qh32ue+2PF4xM7FZguQOz/vbN9lD2yTZ+ROymqu8n8zUMp2vr0Wib3Whb1BV0rlUZfMwzZpj3rnWvbx9tgm4wjBI3Y4SWUA16uJq7Oxl5t/b7lHR/u8Y1rgeuodoCf/e7sAQD8c8IErqEuAp6l3xiKJpVkqG+AK6hLgaeoduJckFgAAgG64J5ZbXDH4Q2paDw4HAIC5SWK5RW4o87Mjw+0Np08dFxnoif21TbYLI7N/t8l2YaU7MY+qSUJrnv3GOdvn+W1/zn7nKn/uYH9tk+3CyOzfbbJd/q+9u11yVYUSACpT9/1fuefHjLdtLiD4CbhW1anTbRRJNtDZSggrSSxDW788nWu4yMBItNc+iQsz0777JC7fI4mlW3sDzToYGZD65SIDI9Fe+yQuzEz77pO49E8SS5dqBo81eTXIvMNFBkaivfZJXJiZ9t0ncZmDhZ14zXZgWD+L0LIY1Ha7QeZZNa+3wZ9eaK99Ehdmpn33SVzmIYnlUdvE04fo++YiAyPRXvskLsxM++6TuHyDJJZbrJ0+7vylxHV7TDx4xB/GT304/+zX9+AiA2PRXvskLsxM++6TuHxPWJblR7CvI5FiBEe+Zy13ZXO7rfT7XvmQo732SVyYmfbdJ3FhWf5/7ZxFEnspSSwAAMA9QgimE3Ov1NWvK/Y9KzUdufacqat18ZW9muea+xxGa32O6DUu23N+OT781Wt7PdNOt8entpfKyn2260gdriA++8cZOwCu5U7sxdyJ/a+W1+SJ1y8+x5n6pd7M1JZ3ph5X6C0uuXN9NT781Vt7vaJ9lI7ZKy++OPN2WxWf/OM9xIf7tU5zrblYulcGdcRmPiEE3xMLtVKD2tWDl1XwjhMfRpK6S3iUN1HXEx9abRcV2v5rbUOpcvztOUds5mQ6Md1r+fD90WmiZ5Su5G33iX+Pp7rmrtr36sq4bMsUH+7Q+ziyd75l+VuvuH2OTnyYVaotbC+SaCPvEZuxuRNL9+IkYvv/OsikPn8U/7tDqfxSvUtGubJ3JC7L8lxs4nO11L9klPjwV6/tda89bes2c7vrdZwXn+/atqnczzxPXFi5E8twclfN4qvgT2i5Wjf7Vb2auCzLs1PrxIecM+31qjdKNeW0JkeztOMexnnx+bY1tts7c1dOM9+eY2+c0WZ+PRGX7XnEpl+SWF7TMgjkBpPtFM+acu6qX86IU1J6j8vqq/Hhr97ba6p+qTqU3izF9Sudq7e2LD77ZdC3uy6c7LUXbaXszgtaYjMGSSyvaPljXtr3rqlcuTdST7wJefONTu9xKZ37C/Hhr97b65NtJU6memij4pM+Vy/x4ZyjF1JbLpJwjNh8g6/YuZjG/lfuDUfLFL3UlLLUMUfeLLXUL1fPmvrsDYxPT03pMS6psr4aH/7qsb0ebae5O3/bbaXft9tK53+ynYpP3/HhmNyFh5oLLqVtR/fh/xyJS+5xsRlXCMGdWO7V0tGPDApnB5Krz3m0Pk8PiL3H5a5zjxIf/uq9vZ6tX2pWQUv5b7dP8ek7Plwvl+xs/1+lLsikLnKs21L7UKc07X/7/0psxuZO7MU07Ptc+dq+NY3sjfPf7Y7nIj7cZdRxpIfzPkF8ANgTQpDEXs0fr+utV75Ge11HrXet0Z/f6PWnjXj3TXwAqCWJvYEkFgAA4B4+E0uXUotmxJ9PcKHgHWLD044s7pU6Vnu9lrgwM+27T+LCliSWx7Ws7Jdb9ZHrta7sJzY8IX6zsdJe3yUuzEz77pO4sPU/b1eA76lNYEv7cr3WpenFhjeV3nRor+8RF2amffdJXL5JEstjQgiHrnSVkt7csunUOxqXZREbzonb3t1tpba9fr3Nigsz0777JC60ksTymCNXvtYBJDWIbD/LYCrIcUevSIoNZ8XTu+68Ol7TXuOfv0pcmJn23SdxoZUklq6tA0hpIDHIvENsGElNe+V54sLMtO8+icscLOzEa+KV4uiH2PCWI21Pe72fuDAz7btP4kKJJJbHxNNDUh+0v3sKCf9Vs+iB2HCXuG21vFHJHaO9nicuzEz77pO40CIsy/IjsNfRUfJqr46llj7PPbbdZ33M69+m5aql2HCH0rhZalc15eaOSbX70v5fJC7MTPvuk7hQI4Qgib2aJBagnjGzT+LCzLTvPokLtUIIFnYCAABgHJJYblVaxnzvuFJ5nCMujER77Zv4MCPtum/igySWW129jLlpJtcQF3pR03a01+e1vEbiw2iMO30y7tBCEkt31s9EuCLWF3FhJNpr38SHGWnXfROfuUhiGZrpH30SF0aivfZNfJiRdt038emfJJZu7V0tW6+ouar2LHFhJNpr38SHGWnXfROfOfzzdgUgpWbQMLg8T1wYifbaN/FhRtp138RnHpJYXpP7cun4w/W57w3bbjfYXEdcGIn22jfxYUbadd/E5xsksbzCF1r3SVwYifbaN/FhRtp138TnO8KyLD+CfR2d56/cFazcla/48Xhb6fdcufyXuDAS7bVv4sOMtOu+ic+3hRAksVeTxF7D69gvsWEk2mu/xIZZadv9Eps5hBCsTgwAAMA4JLEAAAAMQxILAADAMCSxAAAADEMSCwAAwDCsTnwxq54BAADcw+rEAAAADEUSCwAAwDD+ebsCzC2E8O/PqWnWe4/vlbs9plTWFdO84/K3Zabq83Z9S8TlvfrSTnt9r741xOe9+nIf7fq9+tYQn/fq2wt3YrlVbUdp7VCp/ddtd3TOtdOv/7YDRM05n67vHnHJP/5mXEjTXvOP99BexSf/eA/x4RjtOv94D+1afPKP9xCfJ0hieUSqY1599aq0T+r8LeeI63m03k/Ut4W4/JZVe74n4kKa9vpbVu35nmyv4vNbVu35jCf9065/y6o9n3Gn/hyzx+dOkli6EkL4t3OVfl5d0RnXslvLKQ00uTLfrO8V59z7eSUuvEl73fdmexWffcaT8WjX+4w7db4YnyN8JvZis966P9KgU1eXtleBclMg1nOlfs5dtaq56pbab/t7y3OMB7r4sVKZV9f3bGzE5b76XtFvZqO9/pqxvYrPPfU1lpxj3PnVU7turXuu3uJzT317H3cksVTp5Y/h0XrUdMSWslsGiiNa6ttDbMQlXXYPselND6+J9pouu4fYLIv4pMruJTaj6uH1067TZfcQm2URn1TZvcQmRxLLFLZX1bZSA8He4FC6CnaVK+vbM3FhJNpr38SHGWnXfROffvlMLI+qvcJ0tOwztlNL1n/r70emVGzLTLmqvlcQl189xYU07fVXj+1VfH71GB+O0a5/9diuxedXj/G5Q1iW5WfkLJy+pa465eb0b9vhXucsHVcqu7Rtrx/EdcrVd1u/mud5V31rn4u4PFtf2mmvfbdX8ek7PhyjXffdrsWn7/jcLYQwfxKba6w1Dbr2dUk1sNLVlZlfbwAAgLuEEOafTrxNGLe38HNXLnL75MRTBK4qFwAAgP+aPolNqUkma/ZJ3XZ3lxUAAOA+Vie+wdFpyKXtuX0BAAC+5JN3Yt8QQvhz5zb3wezU3d3Sh7gBAAC+xJ3Yh8R3T/cS0u2qYtttAAAAX+ZObKX1TuqViWQqUS2tmrwuDmU6MQAA8FWfTGJrvgcp3ieVQObuprasapza3vp9UgAAAF/he2Ir92k5Ry65bZ0evLfYEwAAwJeEEOZPYgEAAJhDCOGb04kBAAAY06dWJy5N371revH6dTotd7tHnzpc+pqgePvZ84z4+gAAAMd95k7smvDECzOlPr9as0/pPNvjjizCNGJi1vL53qscfX0BAIBxfSKJrU2wau7UlvZJ3YEcMSE96+mvAZLIAgDAd0w/nbjm63TutjettjUx3isjd4eydOeyVH6urHjf2lWaS88jt710p3z9/t4vXjAAAICv+cSd2F7ECWnNndt435oytlOnU4ld6btuU+WX9s9Nvc49573XopS0t0zrBgAA5iSJfVDt52SP3lG88k7k3Yni3muRurMqeQUAACSxB61TWFsTqzemvebuqu4dc/dnW1P1Ka0S/USdAACAvklil7rPzcb7pBKq3HTXeKrsXbZJ4VXnuqvOLXdga48FAADmF5Zl+Zn9zlZNcnfX98TWlh3vv9a5dWGneIpu6rOyLXVs3T/3XGq3t9Rpu332NgwAAPz/jNjlA0nssrwzjbcn8fNvTf56TRa/HlcAAPiSEMJ3phPX3Pmb0czPWQILAADf85kkdln6u4v4lNxd2Pjn0vEt+z/lq/EEAIAv+8x0YgAAAMb2qenEAAAAjE8SCwAAwDAksQAAAAxDEgsAAMAwJLEAAAAMQxILAADAMP55uwJQsv1eWl8F9V/xdwCv25al/fU6ehy00q/L9GtmkPte+VxbTLX7XDmzt2djAOxzJ5aurYPuHYNv7g9sz+I6p16Xo6+VP3A8Rb/+S79mRtt+vv3X2kdT5ZTKMAZccxz0ThILAMAjUknoeudxxAQUeIfpxAwpno6493vu+NQfztwf0u32bZmlqTrbx2qOLe2fq3Pq2FQdcufee6z29d17Lq4Gs0e/1q/hDGOAMYDvcCeWIcXTEbf/r4NqaWAtHR//vx2446lMqW2p89QeW9o/V8dSPbbbc+eOyzry+tY8F1fY2aNf69d8W6lNhRD+/ZcbB4wBxgC+w51YphD/Uat5w9tS3rLkP1dSM4C3Hnu03uuxV/9Ryb1piP8A5uoDR+jXf4/Vr5nZXvu+os0ZA/4yBjAySSzD2l45jLcvS3r6zvbx2vJq6nHUW38EUldVc/vU1HG7n6uynKFfH6dfM6JUe2xpoytjgDGAbzGdmCGVBtPUAL6ddnPHOWvrVPv43X8szt7R2pYDV9Gvz9GvGcGRhDLHGPDf8xkD+IqwLMuPKQH0qmYaS2rKYWq/XNk1V4Djz36kzleaVtRybO3+8fPMfW4n93qUji+9vqV659RcHeY79Gv9mvnV9vN4e20b3juvMcAYwLxCCJJYxnflVd1ceWfO0Xrs1c+n5hylcz5RH4jp1+30a8gzBjxfH7hLCMF0Ysb2xBvdL/N68Ab9+l5eD75Gm//L68EM3IllSFdPXymV1zqV6cyxZ87VqnQu04N4g359nn4Nv4wBxgDmZDoxn7G96hh/vuOK9n/kD8MIf0xcrWUkd/fzUenHAMzEdGI+IX5j+/OTXs2wtHjBniNvEmgMLQAABGFJREFUEEd4U5lbVAJ680Q/z523d/oxALORxPJpIySSwDn6OQDMxXRipla7GmFpmf/U73vL59d+VUBp35q6Hdm39DxaluKHXhzt53FfKPWJ2v6iHwPAvUwn5pPWN32pN3qp6YipN4jxY6vcG+Hc//Fxcbnb7Wf3jZ9r/HNqXxhVTT+P+3Rrvy+NG/oxANxHEssn5ZLQ7ePxG+DtY6VyS87cCWk5LrVvzfEjLDYFtfb6+Xa/1ZF+31qnM/vqxwCwLP+8XQHoUWmV01bxtOFe5aZRw5eM3u71YwC+wJ1YPuWKFTrfWuWz5bypffeO96aXWdzRz6/q9/oxAJxnYSemV/vdkaXFUdbte4u/bPdLlV9avGVvkZe9hV/29i0tchOzGAyjOdLPaxZ025Zd07/0YwC4VwhBEsv8rnzzdqasUd9EjlpvvuXOdjpDH5jhOQDAslidmI+oWdjlbqO+gRy13nxPD/28V/oxALNxJxYq5ab+1Ryjj8GYjvR7AOA+phMDAAAwDNOJAQAAGIokFgAAgGFIYgEAABiGJBYAAIBhSGIBAAAYhiQWAACAYUhiAQAAGIYkFgAAgGFIYgEAABiGJBYAAIBhSGIBAAAYxj9XFBJC+Pfnn5+f3e2tx5TKqT3Xz89P1T7xzzXlAwAA8IzTSWyc8G0TxtT21DG5skrl37HPur32OQIAAPCs16YTp5LF0vYz5/n5+SkmndukVHIKAADQr1eS2DWpjBPW3Paa8tZjau6Stt5JbS0fAACAe7y6sFMuYT2TyNYksEfUlg8AAMB9plmdOLV4U8rRu7215QMAAHCfKZLY+DOtd32u9q7yAQAAqPNqEtuySvGV5d9xLgAAAO53+it2ct+/mtve+p2ye9/vWrtPahGplNQCTjXlAwAAcL+wLMuPpAwAAIDehRDm+EwsAAAA33BZElta7GjvsfVfadvZuuXKOnOOlnpe+Xyu0lt9AAAA9lySxO4tjlRa0Xf7udN4+1XTnPfqdrbcmjLunLJ95rtvAQAARtLddGKrBQMAAJBzenXiVNJZWq24lKCWHl/LjFc5TpUb75s7R67M3Hla5Y5Nbd8791rvXJ1Tz6tUVs3ztCIzAADQm8vvxK7JVGvSs5fArmWmkrjt9tS+cTm5hC2ud6ms2ucTH5vavt229xxz+8T77pW19zyPxhEAAOBOp+/ElrQkQKU7tTWfqd1q2Tc+bpu4HUlet+dKHXskKbyiPnvnT5UrkQUAAHpzaxLbKpfI5qbKlso5cu5t+XFdjt6JPXLsk2WuUgtrbc8jkQUAAHpw68JORxKtK+42Hjn/lcnayF9ds51OvCySVwAAoC9hWZafs4lKzcJKuanCpUWGctti8Wc/9xZs2ksyc4sb7T22V+fcokqpOtZsi8usPS5Vj5oyAAAA3hRCuCeJPboPAAAA5IQQrplOvHd3UwILAADAFS77TGwpSZXAAgAAcIVbF3YCAACAK0liAQAAGEZYlsVcXwAAAIbwv7rxl5A4LmU9AAAAAElFTkSuQmCC')
