# Supplementary material for: Identification and functional analysis of non-coding regulatory small RNA FenSr3 in Bacillus amyloliquefaciens LPB-18
Source: PeerJ. 2023 May 15;11:e15236. doi: 10.7717/peerj.15236 (PMC10194069; doi:10.7717/peerj.15236)
Supplement: Supplemental Information 4 [file peerj-11-15236-s004.zip › KO/CK-vs-T1_map/map00561.js]

getPicJson('data:image/png;base64,iVBORw0KGgoAAAANSUhEUgAAA24AAAOwCAYAAABGZSc4AAAACXBIWXMAAAsTAAALEwEAmpwYAAAgAElEQVR4nOzd6bK0KNooULPj3P8t7/OjP7spmlFRQdeKqHhrm4ikU/LI4G/btr8NAACAaf2/bdu2vz+xGwAAwIx+v9/2r6cLAQAAQJnADQAAYHICNwAAgMkJ3AAAACYncAMAAJicwA0AAGByAjcAAIDJCdwAAAAmJ3ADAACYnMANAABgcgI3AACAyQncAAAAJidwAwAAmJzADQAAYHICNwAAgMkJ3AAAACYncAMAAJicwA0AAGByAjcAAIDJCdwAAAAmJ3ADAACYnMANAABgcgI3AACAyQncAAAAJidwAwAAmJzADQAAYHICNwAAgMkJ3AAAACYncAMAAJicwA0AAGByAjcAAIDJCdwAAAAmJ3ADAACYnMANAABgcgI3AACAyQncAAAAJidwAwAAmJzADQAAYHICNwAAgMkJ3AAAACYncAMAAJicwA0AAGByAjcAAIDJ/b+nC1Dz+/2eLgJ8yt/f39NFAAAgosUNAABgctO3uO20AsC1tG4DAMxLixsAAMDkBG4AAACTE7gBAABMTuAGAAAwOYEbAADA5ARuAAAAkxO4AQAATG6Z97i1CN9D9ff3t/1+v/+8/y3+rLZuaZ3cdkrvwSp9nntHXZy+VIba+q3bP7JOi97ylqSOTy5NmHdqWW29XNqzxyK3PHUu9eYJAMD7vCZwiyvmqYp2qvJe+jy1rLSd3Db2NKXPe5fVvk8qTcv2j6zTohbYxmlz28gFULkgvaVMpePbsuzIsUjl2xo0p/IGAODdXtFVMlVpHlGZbanUt2znSOtUap2eyvzVjpYlt15rIBgH1rU0Yd5HynvnsejZTm/gDADA2l4RuOX0VmzPBCMpswRZV7kzkHz7vtwJxgAASHlNV8nRzrRo1IKM0nipL2jpWrg7G7C1dvt8Qhj49nazBADgW14buB2duGFEJbk21qo0husOswWOtbGHe5qrnB2/N2LbLQHcThAHAPA9rw3cZmilqG37qTKuWOk/U+YVulk+HcwDADC3V49xazWiO95M7hx3djTIuGN83F6++L87j1dpWz3lmGliGgAA7veKwO1MpbYn+Eht5+xYrVSeZ2YSvKvFZtR2juRzZwBz9bHo/S5a5AAAvum3bdvfzBXB3rE/odJ73VrStcwW2bONUt6p73n2+5TeC9b63Wrj9FqV9tmR96/V8j5yjHL5p9Y7eyz2Zbnj0ru/RgXRo/ICAGCc3+/3rsANOM61BgAwp9/v946ukgAAAG8mcAMAAJicwA0AAGByAjcAAIDJLfMCbu+wAgAAvkqLGwAAwOSmb3EzNTkAAPB1WtwAAAAmJ3ADAACYnMANAABgcgI3AACAyQncAAAAJidwAwAAmJzADQAAYHICNwAAgMkJ3AAAACYncAMAAJicwA0AAGByAjcAAIDJCdwAAAAmJ3ADAACYnMANAABgcv/v6QLA3X6/33/+/+/vr5omTrt/llv3rKvzBwBgPVrc+JTf77f9/f39579UgLZt/w2aUmmvDqgEbAAAxARufIqgCACAFekqCSfsLXjh37vS8rD1rtSS15o/AADvJnCDglKgtAdV8b+5z8P89uXxZ6X1c58DAPB+Ajc+qyXwKX3eEzSFY+uuyB8AgHcTuPFJd3ZBvHo2St0nAQDez+QkfE6u62KqRWzU9vZt5D4748qyAwAwBy1ufMoeKNUCpjBdamxb/Fk4Dm2XatFLdZWMPzuSPwAA7/bbtu1PBRDuZ3IRAABa/H4/XSUBAABmp6skn5LrItnb8nV2opFSV0wAAIgJ3PiU1PvQtq0/gIrHmx0pxxECPQCAb9JVErbzgRgAAFxJixs0iIO60jvgan+H66T+jmeQrM02GZcHAID30eIGFXugtAdHqSn9c//G68b5pYKzeL04TZxWayEAwPtpcYPBcuPQcq10qTStwZiADQDgGwRuEIm7NqZavWK5SU9yaulS3SGP5AMAwDvoKgnbPwOlPVhLdUk8u42WZaPyBgDgPX7btv15as9XHH2PW8uEI3u61KsGUunCZaUJTFLbNTkJAMB3/H4/gRvUxMFYqUvkl96ztnIr31eOEQDwDr/fzxg3GOVLQdtuxe+7csAJAHyXwA0qSl0jt013RQAAridwgwaloEzABgDA1cwqCQAAMDktblBwZNxaagxVax4rd7ssdSeNPy+lKX332sQwYb618gAArETgBhl7kNATTOWm/m8JOFZWm3kz9Xcqj9o2jm4fAGB1ukpCxf7y7T0Ay8kFeLn3stXyW0ktSGoJoo7mkQvS3rJvAQC2TYsbNGvpgpcLLsKWu68HFCNbw3KtouGx0vIGALyBwG1iPRX8Wjc06x1fL/VZGIRdERh8PbjrER6D+Hjsxyr3Coe3EqwCwPsI3CaSqnQeYb2x64VGTB6S6zqZSjOzXPnvbuU6sq0V9u8ZK09yAwCkCdwmoJI1v9Zj1DPeqiWAW42uiXOIzy3HBADWJ3B7mIru3HoqvuEEJqkumqXxb3HaFZW6LKbS3F2mLzLWDwDeQ+D2IJWpuR3tgpeaLbI1r1XPh9LEK63vZsuNGyx9Hi7P/U1+rB8AsA6BGwz2xcpxbTKXUrp4Jsijn7eUBQBgVd7j9hBPv4E7xa2RAMBaBG4AAACT01XyAVrbeAstOGsx1g0A1iVwAw5R+QcAuI+ukgAAAJMTuD1ASwUAANBD4AYAADA5gRsAAMDkBG4PMBMfAADQQ+AGAAAwOYEbAADA5ARuAAAAkxO4AQAATE7gBgAAMDmBGwAAwOQEbgAAAJMTuAEAAEzu/z1dALhb+AL0v7+/apo47f5Zbt2zrs4fAID1aHHjU36/3/b39/ef/1IB2rb9N2hKpb06oBKwAQAQE7g9QMX8OfY9AAAr0lWSz9pb30bmkeuGGS8PW+9KLXmt+QMA8G4CNz4p10WylC4OlPagKv4393mY3748/qy0fu5zAADeT1fJB7QGDVynNsYtTpcKkHqCplyrWikPQRkAADstbjdIBQe6vM3lyuNx9WyUziUAgPcTuN2kZ9p57ndlwBPOZBkf7xHdHQVrAADvJ3C7QWp80rYZo/SEOHCqBdS54xZ/Fo5DS+Vd6ioZf3YkfwAA3k3gxqe0Bjs9Y8/Cv4+MhauNe6vlDwDA+5mc5CYtE2EAAACkaHF7iG6Sz8gFz73H4uxEI6WumAAAEBO48SmjxhuebUE9E/AJ9AAAvkdXyRulXrrMHHRlBQBgZlrcoEFpNsp4psfa3+E6qb/jGSRrs03G5QEA4H20uN1MBXs94XvYti0/62Pq33jdOL9UcBavF6eJ02otBAB4Py1ugTsrv3duS7B4r1xX2FwrXSpNazAmYAMA+IbPB25feKHxF77jSPH+SrV6xXKTnuTU0qW6Qx7JBwCAd/h04PaVSUJS3fT4p3C/nJ1xsmUbd+QNAMB7/LZt+/tahe/rEzp8+fsffY9by4Qje7pUcJZKFy4rTWCS2u4Mk5Os3E3zi+f+TpAPAOv5/X7fbXH7csXly5NZHDnucUX3yDvfasta0rSud6ent3/EV899AGBtn5tV0tPmf/ty8HYV5xYAAFf5VIubivU/9U6o8VWlrpHb9u2upwAA3ONTgRscVQrKBGysxPkKAGsSuNHkqy1zR1rTUl1QW9d/Q+tdy+snUhOv5NKV9kWtJXTl/TjamfMSAHjeZwK33kpcahbBK2fyO5vnFZVUY+D+reU9brvcDJKl4/Om/dwykUsqTS6vo9t60z4dofe8PDr7arzuHfdOAPiKz01O0mKvaMQvX95dUek4m+foIDLeB18Xngv7f7FcpTQXTOTyWVnLuTLqJeW6r7bpPS/Dz8J7QMuERk/cO1u87ToD4JsEbpHUE+g3VwLDylUcsPG/4kppa8U01dKBF5DfpeW8bM2n1EL6pXsnANztM10lz2rp5paafbD2YuVaN6WWPFte5lzT0oWp9CLpFiuu10I31Wcd2Vdf2L+zBE1X3DtTf+/XYS6NLpsArE7g1qAUCMVjOOIKRKnykPr7SJ5xq9mRcT4tQV+qknO04rPKeilnK30tx2eFCmXvGLSrhPtzVDdMxrjq3hn2DAh7CpTSpM4TLbUArETg1iD+4S/JpTtTOcgFe6Un2Ue7O6ZaqVRs2lsxeyZ7OBJgr0KFeC69k5CMMvreWZs0pWUcXikfAJiZwG2AnsrJ2TxrXX1GdgV6c2DRo/XYxk//w/X3z3PrxWlX1tqiIbi7x9HzsuZIl+xc2Ua1lLb2OHDeAbAik5NEWp/Y9hqVZ62ydUUr2dHWuzfo/e5hpTGchKSnYrryvo4nukl91rJ+nFdpG6Wg5A2B8Ahnz8td3LUxPF/vvHeOvp8CwAp+27b9rVxRbNX7dD/+Qc+1itTGq9Um9KiNLctVSHPr5sqco9WDo1Y9d1Yt953O3lNy64y6d5bum6nt59ZzHgCwit/v953Abduur7Bdkf+KZeYbVj13Vi33mzkmAFD2+/10lRxlxaAN+JZUF9anuc8BQBuTk5x0RZcb3XhYxWxBAOtwnwOAPp/qKrltnu6G7Av4jtLYMwBgbp/sKnnVzGerEbQBAMA6Phe47b4cvAna4FuunFIfALjHJwO3/d1DX6y4CNoAAGA9n56cJBe8vSmwMa4FAADW9+nAbdvSgcybWuIEavBtpfuZFngAWMfnA7eUq194ffU2AACAdxG4PWDvoil4A64W32fcewBgTZ+cnOQpKkwAAMARAjcAAIDJCdxuEre2ffV1BAAAQD+BGwAAwOQEbg/S6gYAALQwq+QN9uBMkAYAABwhcLuB6bgBAIAzdJUEAACYnMDtAVrbAACAHgI3AACAyQncAAAAJidwe4DZJQEAgB4CNwAAgMkJ3AAAACYncAMAAJicF3ADTOSOMbBXbcOrTgDgOgI3gMmsGACZdAkArqWrJAAAwOQEbgAAAJMTuAEAAExO4AawmNp4st/v95//7sgHALieyUkAFtISbIWTm8R/j84HALiHFrcHqPwAR9XuH633l1H5AAD3ELgBUKS1DQCeJ3ADIMv4NgCYg8DtASpCwB1GtJT9/f1tf39/7lsA8DCBG8AL6d4IAO8icAN4mTBo01IGAO8gcANYyB6IxQFZvDz1/rXw75Z8wv+03gHAs7zHDWAhuQBqX14KsMLPzuQDANxPixsAAMDkBG4AAACT01USYDImFAEAYgI3gIlcPbbMRCMAsCZdJQEAACYncAMAAJicwO0BuikBAAA9BG4AAACTE7gBAABMTuD2AFN9AwAAPQRuAAAAkxO4AQAATE7gBgAAMDmBGwAAwOQEbgAAAJMTuAEAAExO4AYAADC5//d0AQC4Tuq9keGyv7+/O4sDABykxQ0AAGByWtyAz0u1Sm1bW2tU3Hr1+/3+s97+mVYtAOAsgdsDVOJgLnHAtUstK30eB4B7vk8qlcG9CADWoaskQEYp6EkFdQIhAOAqWtwABsoFb6kulaW/w3VSf9daA+MypVoDAYB1aHF7wNNdp4Br/H6///wX2wOl1L97EBZ3u9yXpQI4gRcAfIvADWCQOCgryQVfcfBWCgKPlO3o+gDAs3SVBGgw4t1nR7o4Xl0mAGANAjeAjDDISk1EckWXxZ7ZLQVrAPAdv23b/vz438v4FJjLqPe4xevkWsRywVlu/XhyktaylcrZk4f30QHAs36/nxY3gDMBSWndnnxbWtSOljMXFJYeIplECQDmYnISgBvd3eKeay1LteLtfwvaAGA+WtwAEnIBT63b4NH1etP1yOUVvmpAsAYAcxO4ASSkXlpdWt6y3pntzmDWco1kHB8AsxK4AZDtOplK82YmYgFgVsa4AWz1sV25z0vrhcv3dGHXxNTfveVq0VK+3d/f36eDlv37f6F1EYC1CNwe8OVKEcxonzAkV2HPfV5ab/8sbsFJ/Xsk/1alSUjCz1PrfTmIE7wBMBtdJYHP66mkp4KrXLqS0ku1W/LvsedZeudcbf0vuuol6wBwhMAN+Lywct4bKPW+q603EBgVNAg+jhG8ATALXSUfoPsNvM/V17X7BgB822/btj9PEu/l6S3M5+gU//FYsTBd6vM9Te49b7X8zzBj4nHu2wA86ff76SoJsG31YKY0iUfP32fzBwC+SVdJgBs91XIzesITAOBeWtwAbqCbIgBwhhY3gBs8+U603LvpAIB1CNwAAAAmJ3ADAACYnMAN4MVKXSJ1lwSAdQjcAAAAJmdWSYAXS73o28yWALAeLW4PUGkCAAB6CNwAAAAmJ3ADAACYnMDtAWZyAwAAegjcAAAAJidwAwAAmJzADQAAYHLe4wbA5VYe2xu+wuUt3wOA9QjcACZ0ZYBwdfCRCxBWDBxS++ot3wOAtQjcACYlQAAAdsa4AQAATE7gBgAAMDmBGwBTaOlmOSLN7/f7z38jzVB+XVUB3ssYN4BF/H6/6ri3EWniyv+eNlw+evzdnUFPPEvkiO8yQ/kFbQDvpsXtAStOOAA86+7AYP8vt3x0kNByXxyR5qr77wzl99sC8G4CN4AFPB0YCAoA4FkCNwCSRnUjBADOE7g9wDgEgOetHpiuXn4A+gjcAOjyhoBh9e+wevkB6CdwA6DZGwKG1WdiXL38ABwjcAPgf6QCtCsDhj2/ON/w7xFpwn9HfocZyp9bF4B38B43gAWElfLae7zOpqlt/wots1mOSHP36wDuLP/qLaEAlAncABZwV2DQ+jcAcC9dJQEAACanxQ2AW7xl7NVbvgcAaxG4AUzqTQHCW7pavuV7ALAegRvAhK4KEN4wnT8AfJExbgAAAJMTuD3A024AAKCHrpIAwFTC8Z25h52pNC3rlfLyYBWYmRY3AGAa+zjM/b/cJD2pl5IffdG6gA1YgcDtAW+aKQ4ARhJEAaTpKgkATOnsLKhx18nc3+E2wmX79kvdMnOtgrn1AI7S4gYATKe1d8rv9/vHf6G462T4b9glMxeYxelywd7+d2l7AGdpcQMAphMHULV0u1LAl8sr1WrWEmyFgV3P9gCO0OIGAEwv16pWU5rg5Aq57R0tP8BOixsAML0ZW67i7pQlM5YfWIvAjaSVnwj6cbyHcwS4QmuXxT1dGDSllu155Jbltt0yBi5eNzWGDmAUgRtZK/7grBxMrMg5AozWel/JjVV7Ylsr3guB9QjcAF4sN9Zmp8LJF9zd+qW1DbiCwI1PSr3LJ/VuHgDWdcX9vJSn3w/gSgI3Pid+EpoaT6E7HW9ROp9VLnm7K85x1xTwFIHbDd7SVamlzD2DykvfO7ets/sttV2B2nVauguNSrOn27Z1rikAgFYCt5u0BjqzSrVSpV56WmrJqi2vbaulDEe1HJ/UzGKlmcZSf4ffpbRebl+uFJC0nNuj0uzpVto/QFp8L9z/P/VZ6/00/Cz+PJdvLi3AU7yA+wall3Gu8kPQUs4zs3MdyWeU0ktRw6md43/DqaLDvOLpo8OKQbxeLV0uzxWMOmdaW9pWuZaeMGL2PbhLfC8ccT+t3VPfdv8F3kmLG5dYqSLd876dXLqWlsYzga0KQ15c0VrlvGMdK93P3qS0z89O4996nxawATMRuN2kJzhgLr3H7qrB8OTFs4LaX/9LcAv/lppFeERa7lXqJQNvNX1XybgbW3ih5rq3rWDlyuWdZQ+3tVc8zxz3q56e1iaguXI7+LG+08r33SNWvlevbsR59qVz9WvCuoHurHzF1C1upm2fz1NB225Eq0rqvEmdZ6mgMUyXasEoDabPjZXIpQv/X0sJIxy9Z7rPzmflY9LTe+Ho/bSUR7xO/P+5+28pbegLxwZ4xrSBW67SvvoNceUKeGt3tBHBXWlbI/IfMXYilzYXbJ5Zb8XzhTn1nEsr32/PWuFePXPZcnrPqaP305HrHNnPXzg2MzP7KG81fVfJWClYiLtUlv4Ol6X+bl0vvtG9tRtRvD9Sn7WsH+eV20ZqW/vfT9wUdZfqVzvOo9LEXWgdp/Peeh9rEZ5HziWYX+r+n2o1TXWpjNOFn6WW5Vpjcy3AMNq0LW4pLd0hUl3b4tab/d/cBZtaryVdS4vUqhd1TwtV7elmLq/4httThqt4gnZcy3G8Og3XWfE+1sK59LzU7/QTebCGET1oeutrb+siyzqWCtxSwVROKXAK0+S201qe1HZLZYr/v3VbAohn9O7v1PF3jBnh7PnRc27GD7pKaWC01t/4UtrW32fn8bWO3LdmOU6ph/4lcRlLjQ1w1FKBW01PYLenv6IMKbm+06XyenqzFseYOxypDBw5N8P0ztM15Y5v6zlUOz9y+dxZYe35LnGaJ7pX134Pej9Lff/WZXea/TiNzF9Xa640beDWG4S1SuV59XZyT5ziLpfhujOYpRwrWPUYn/WW77GqlqfZvedmyhvP3bfLHafcEIDW9Wv5tOZ/hdy5PuIaGFm+UZ/lfldalj0ZVIw6TqXusLWxZ7lthJ/F68T/Hw+N0WuGO0wbuG1bun9x7aJN/XDULsg4wKpd6Knt1i7cUneOML9ZuPH0W+0Yn+UcmceRbmP78t5z0nFfW0+PlFW7yqauh5HXwFGlbR357MneRSOcPU4tvQVa049YZ9b9zLtMHbht25hBp7m0LcFV73p3dgvhnRxjjhr1JN05uLb4QeJd2+tJf4eecjnn/+2J/fB0CyCsZPrArdfKN4CW8SSrfre3a/2xc4w56s5z5kjXS+7V2n3uqXKUXP1w4Uj+I/fZykHgFcNGrt7W0bGY4Wel4S2t+bsncoclA7fWftwj8x+RZ+s4gpbK/dX88PRb7RiftXLZ3/ID29OacGQcU286nnWk5evstdBaub1DrXJ95hqYXWsr69uO09GxmKWy1MbD1dLDlZYM3Hr7Oo/Iv6R2I6wNrG0Zl/LETeHpm/sRT908Vz3GZzlH7te7z4+em2Ea1hEfs1JFeMXrN9byHc5cAytoPZZPHvOrjtPKYzHhiCUDtxWFN6R4eev6zM0x5kpnzo/ec1PAtqZUN7Ba0LZqAHfmAcaZfGaT6uLXku6u7z3TcTrS5THVbXJkmaDXtIFbeLGUnrbknszE6ePlZ/OPL+JS/+hUeXgnx5hZjZ6kQXA31h0TW4W/d6njl/ody3U1y1Wse7uZ3enpsuTqC/Fxaf0sznfb0vu/dMxndMVx6ulSWdp/pW6XcIdpA7dUk3npByT8N/f5vmxE/vv/55an8ovzBZhNa/dd97Cxrui2lxrLU+vWn/r/VJrWfPivXFe/M5+1bMfx6BuLWet+CU/619MFqBn143CkFSyVNtWEn9rW0YG0M9u/V+m7taSpbaN1uyvvyy+oddsZ9Vnp/HCOnLM/nOJ64YNA4Fq1ugrMatoWt5FqXRhbtfYlb32as1KFqNZFoNRltbSs9nlrNx3mcmfQplU7r+We1/oEOsyP66z4+wCrcX2xqukDtxE/YHG3xtH517Z7x7au1lqxq6WpBby5cRO9efGs0vEZ/dmd11lq7MOoB0Nny3THdle9f62mNXhzD5yXY3OP0vi/s3WKeBxhbvxmbgwcXGH6wC28UEoXSemiCtfJdX88kn9pzFtqW1/h5sVdUtfnVddgrVX5qYcJpYA2/H/X5FpqwZvjOS/H5j658X9HfgNaH0AfWQ9GmT5w27b6uLTagOre1qKz+bd03dIdBsYJf6hbJgjqlcpHqy/AfNSteLMlAjfm8tRN0c2YFneeI7ltpbpUlv4O18l19yn1KChtP1zm+lmLB3zQz/XCm007q2T49HzF/Fus+MRe0Ab/VpqVbD9XU/+G3arDvHJdreNuoLnxugDAu03b4nZ1Jf3OIGCGIHGEli5oVwRYV3R9412emG20pzUkl640Zi6VBgD4rmlb3N4kfEoePnmPn7rPLAw+SzMv1dZNpS99ntvuW4Lht6odyxGfhS1ecYtWvPwJvYHkqHtCaZuuFwBY17QtbsylVJlsnbylNjtaz8QyqwS8X9V7Hhz57M5z46qxRqk8nw44AYA5CdweoFIG60m1oKW6OqZaAFMzyobr58a2hfnVJjVJjZ2LywMArEvgBtCoteX5SD4tLYreIQQA3yVwI8t4GGqcI2VauwCAUQRuD1ihMjd7+XiecyQv7vYIAHCWwA1gMAEbADCa1wEAAABMTuAGAAAwOYEbAADA5ARuAAAAkxO4AQAATE7gBgAAMDmBGwAAwOS8xw2gw/5y7ZXELwSPv8NK38k78gD4KoEbQKcVg4c4OHvDdwCAL9FV8gErVpgAAIDnCNwAAAAmJ3ADAACYnDFuD/j9frpLwsuE469K13ft+m/Jp5Tm6P2ld7u1dEe+Y+s+BIAvErgBnBQHKrnApTa5Rks+pTRHJ+84ut1cXke21boPAeCrdJUEOKk1wKila8mnlOZooHN2uz3pBGMAcIzADWCgUS1FM7c4feE7AsBsBG4Ag4x6z9gX3lf2he8IACMJ3AAG+fv7+894rTvyuaLF6q5WsFH7CgC+QuAGsKCVgzYAoJ/ADWAxI2aSPJqn4A4AnuF1AAAnld5vlgqISlPi1/IJ88iVoze4quVZy2vEd4w/ExwCwD/9tm378wN5L0+sYV2rXr9xcLX6d/iKL35nAP7X7/fTVRIAAGB2ArcHeHoKAAD0MMYNoNMbprB/w3cAgC8RuAF0WK3FPDVGKjd5CgAwL10lH+BJNwAA0EPgBgAAMDldJQGAz8r1gpmpC3GqS/Ne7pnKCVxLixsA8FnhS+D3/2riYO/qIRCpMgnY4HsEbgAAAUERMCOBGwDA/0m1poXL9v8v/RuuE/9dyru0fmkd4BuMcQMAPi8XWO2tb/v///39/WN579+lvONl4fqpdVb3hu/QQgsuowjcAIDPSwVEYdB0VO5dibW8a5X9EWV7Qrx/v+CL35lrCNwAPiTXqrBTqeDrci+o7wmScq1sobe1nrWo7ZO3yp1T0MsYNwCAybwpmNvH5QlY/hvUv+n4ch+BG8CHlCpOKlV8UTy5SCiuZKcmKcn9XWt1S+UdLotb4+LPS+WekfvLf9kXHKWr5Bqx/QsAACAASURBVANcsAAwh5axZLVlR3/Xj+S9Wh1CS1taS3daiGlxAwAYTKXcPqhZdYIZniNwA/iYlqf8wDHGcwFX0VXyAW7owNekplhPva/qiTK5H7MbcU44n47JtTzNtD9z7+PbtrnKyXtpcQP4oLCScXWFI3xxcapr0FMVHhUtcuIJQOjX+5A6fGH5/l/LNkp/j6a3Ak8TuAFwmVTlTUWHlQjgnuNeAf+kqyTAR/UMjE91dQz/v7eClUuf207u73Cd1N/hFOq1bUOJLnH3iu8rues8vsZz13zpHpA6tqV7Xm6dI8wuSQ+BG8CLHZnqPJYbjxZOwtBT8ShVoOK84uArV2kL/79WtjdVkrQE3a80zin0lnMsdEfwmtqXpes8da9o+buUd+mel1oH7iJwA/iAsxXLsLJ0NI9wndbgKZcu92T8bNlWofXnGqVKeK2VOD4n3/SAIJRqfRqd/7aVW9+PKN1Ljhz3kWWDVgI3gJc7W7Hs6Ro0oktibwveGyvHOQK2+7Wc77mW4zcHb9s25nqvbWPfzpEWrpZ7idYzVmJyEoAXK1Usw8+P5JESzwh31dPoXHeqN8u1ejJez8yGuTRfOE7hfnrrJC5v/E6s67dt298Xbi4zeesTOGA+PU+bS2l2tW5MLZOOxOlyT+1b35mUmzTgyLLZHBlDyH1arq9WLd1/Z1svlLon9HbHLm0jdQ9pnTCk9ziV8o4/j9c7wvVNi9/vp6skAGW1MWa5NK2f91RYjpaldRnfdkVX1KPjQO/aVs96pZbus/vsyD1kxJjbo3m7f/AEgRsA0/EE+r/si/v1tMbmjs+bu9it0Fq9c/3wJgK3B7iBAHcaUbE8W1FrfSp/9Om9STu4Suncyk1C8ubz8Y5AaMT+a+2+3dud843HlHWYnATgxXKTkPRUWsJJMY5ONtIzQ+QdXctWag1RUZxDbvKN8BoL07zxuN01Oc6IbdTK2nrvG10uOEOLG8DL5WZ86wmmYBVXB+WpVhfXCHAHgdsDNLUDdxt1zyndv8KWhlKrQ65bWZy+NHPlkfzj1sfU+5vcm9c0aszVmRcxc15pVsh4ee5YhTNatsxCm1se3yd6Zq81EyxX0VUS4EPOtEbU1g0rL7lulXElKNcNM/XOsrP5xxWvlvyYX3wOjXZX98Cvy12HqeXx/SH8//gVGrX7QW55fJ+Ig7/UfStVBhhJixsATeJKSS1d72exVPDWm39r5UkFa01XtWpcOQEPdanAqmfdVB6lbYwOspwDXEXgBsAhV04JPqoLY6o7ZGl7rOOKoM15MKfSA5lS1+2Wa783LTxJV0kADsl1TxtR8amNYbuKStsaZhs/dLR1iD6lrtSrmu1cZm5a3AAo6p2NsjSQP36yHXdRaplE4Ez+qc9bnt4DfXon6GgZs5rrBtkzjq22jXBZ6vPSfat0H4IRftu2/Tmh7uUihv816rpoqYCnfvBbt92aNvXUfYbr/ur7z+r5z+Zr37fVTPulNLvh1111nOJ8Zzofeq1cdu71+/20uAHvUhtknvrBHy0VPP5+Pz/QMIDrCPgqY9yAx901dXKqwndklsNaYJjK9wsD38NuQivmD4x11X19z3f1B2Irl51naHEDppcby5D7u1euBe7oD2puvbe/1+fqCogKDrPpad3/qt7u6D35rsz5wRECN2AaqR/41DTNcbpRFYPWcRNnt3d18KYyAMxGoPJf9gVHCdwe4GKF/9USzLS8r+dqI4Kuq8tqhkS4R+pVGK67/2WGxf+yDzhD4AY8KvUj1vLD1tLq1drtsWV7PeUsLb9DqoUS4Gm57uJvvkf1vk4FSgRuwDJ6n1Tm3v915TTS4aD5lneSXclTbmA2Tz7UeoJ7LyN5j9sDVKLg30ovME0ta2ndamllK6XpLVOpXLEnr/twRkz3n3U4Xv9r5n0yc9mAtXmPG/Co3MQfLct68uxJM6pMKm8AwEje4wYsy9Ptdm9/FQEAvJ0WN2A5Jt0AAL5GixuwnL+/P0HbAfYZAKxLixvAhK7s1ugF4GNdvT+vzP9rxwpgZQI3gEmtWKn+6jg6xwqAq+kqCQAAMDmBGwAAwOQEbgAAAJMzxg1gIeG4pNy4qpY0e7ra2KxcmtZtfNUdx6C2LccI4F0Ebg/wAwocEVfgUxX6ljT78pbttZSDf7rjGNS21VoGANahqyTAIloq3q2V87N5mZEw765jUPpckAbwPgI3gJe6qpVlfwG64K1uhpauGcoAwHkCtweo7ABXu+M+I3grm2HfzFAGAMYQuAEsqNaKolXseXcfg9Q54TwAeA+BG8BidH0j5pwAeD+BG8BCwgr6060ogoU5zHROAHAdrwMAWMReKU9VzsNp4EO5KeHDvHrSeDdY3dXHIPw7d06UygDAmgRuAIuojWlrTVNKV0sjAKi7+hiEy70OAOA7dJUEAACYnMANAABgcrpKAkzKRBPrcKwAuJrADWBCV41RMhPkeFfuT8cLgJ3A7Qa5GeB2fpQBAIASgdtNcsGZ7jUAAECNwO0G+7t24uBNFxgAetV6bMzco2Mv22zlAliBWSUBYCGtQc+MwdGMZQJYhcDtJnurGwCMkPpd0ZMD4L10lXyIH1cA7pLqPhl2W4x/k3LdLVNdHeO0tb8BOEaLGwAsKgyMcg8E9+X7f3HwtX8e5xOnD5enloVlKv0LwDFa3G6U+sEEgCf1jJkrdfkvzZ7sNw/gPC1uAEBVqnUtp2Vc9+/3+89/ANQJ3G7mqSMAI+VeOXO33gAs7I4JQJ2ukg/wIwXAUS1j2sLPcxOEpPKJx7uF6ePlcdq4LKVJT2YINAFWs1zgpkvFfPz4Atwndc9NTQ7Ss05LHj155/i9ADhuicDNVMJzc3wAiGlVAxhr+sDNjX9+cTcYxwvgXk/NWFx6r5vfAoCxpg3c3PjX5JUHMJdU93Kt5O/TMovjXdt1TgFcY+pZJd381+S4AQDAWFO2uOlut75ZpqeGryu1xLg+11Vq5YpbVGt/h+uk/i7NNAnAfaZrcVPZf4+nuu4AvFn8Iuzc7JCpf1Mv0U69NiD1eoDwvWvu7QD3m7LFDQAYI/dANNdKl0sDwLOma3Hr9fv9/vPf/nf82UyuLlNv/nH61nVzEx7Mtr+ZQ+85OWqbd52PT537rds9++4t5rK3eJV6qPS2ioWtaQDMaaoWt95uknH6VJ//2QKJq8t05Mf6yLiFXEVwtv3N8546J+48H2ea0e8tVv5eVwc/o4YUpPIxXAFgXlMFbj1SPy5vrsTAqnquy3g8DeOs+KqOVcoZuuM3qDThSHjtpK6l1HmQG9sW5leb1MQ1C3C9ZQO3nNwPx52zbMXpcuUqtRi2zBA2Kv/489o2an+HVMIZ6ch13JtXyzlrRj+elLq395wTLV1nW7vXOhcB7rP8GLdQPN4tdOcsW3G6VItDXBnL5ZUq28j8U/uoto3afoKzSud06jzN/ZvTcl3lzud43VyF9457TS+V7G/x0AzgXV7V4tbTupNLl3tynktTK8+Rz2Kpyt7I/Et6n+IK3jjr6GQb+7qt5+yR6+qIO+41PVTk11drgV2tSywAbV4VuNX0dtub4UevpTsirCbXXTBVAa2d871dG8NgreW6Sq1bW2/Ge02tlb1l3RnuPy1dRktdWeN0Pcf+SB5HhdtO7f/ag7u998kMxwyAMZYN3HorRq2OVh5b8zqaR6nr2JX88HOFUdfF0e31dPEddT+IjbzXtGxr2/63la+0vRlbz1vGdpXG9sbpRmzrCkeO15XlAWAOv23b/mapmB+ptPRMElDaTu6HMlxWmlQgt41aHvEkBE/mHwoD49ZtxOvHZeWbeltIWq63VD6lCnupwt1y7dTK+9S9pmfflr5HS6BT2sYVWu4bZ9P0fNZzLM/sp97jFS5PeeO9d+bflJnLBqzt9/ut2+K2q3UXOZNPvKwlTW8eta4vT+ffuw2IHTnHepYd2e7R633b1pzRL5cuDDrf2FpzZSU6frA1Usvx2ssAwHcsH7j18jQM3mfG63rGMp0lUPi3lboszlSWXm+7fgDO+kzg1jq4/sgg/Fw3p6vHq1z9NPnqbcBZvdd1S9radkpdI3vKdHad0Wrdp8M0d+gdgzZarjWtZbsjukq2mO2YjTbDdQEwk88Ebq1dm450falV5Ea740fMDyUraDlPz3Zt3LfTeo0fuXZ67zu93yGXvjQ+deaWmrseKIX7ojQOcHR5eo5XXM43aRnbCvAlr3oBN0Ds65W9XKW+VhneWxdn239hUFMKVEYFU3E+4X7Zl4/cR0ePV1y2N0m1dAN80bKB2+/3Sw6qT/3YpT6Pl+W6xOTyy/2ApLYXl7Wl3MB4tVkEU9dpKl1qvdrys/nHn7fcw3ZhMBCm7ZncZIZgoLT/Wu6htf2Y2sYT3/vs8drTznDMABhn6dcBhD9m8f+H/8Z51/4/NWYtzq81n9znpXK/zVu/F2tpqfzmrv34s9o9oeXa782/9/9L33GF63GVcsbu6jb5VbN3m3S8gKv8fi97HUDPmIBwnVSaUTfe/SYe51crNzBWa3Azavxay7Vfy7+1e5gWewB4v+UDt5qep8+jKz8GVsO8wut99LU56tpvvT+5t/AVxroBX/b6wG33RPeF8In7V39odBthVqWxbmfP2dK1f+U18bbr7av3TQBImSpw6xnnFQ4g7xmvFq6fqljF64Xr5paXJhtJjWlpKTcwRlz5r11fuXGu+7+5e0ycd+7ecyb/1Oel+9zK3vRdAGCEqSYn2TaBy9s4nqzk6vN1huthhjLQzvH6XzPvk5nLBqzt9/ut+zoAAACAr5gucPvyeLC38eSRleTe67VK/gDAu001xm335neafYXjx2quPl9dDwDAGdO1uIU8mV6ToA0AAMaaNnD7+jT6qxK0AQDAeFN2lQzlgjfBwRx6p1oH4N3ueOB61Tb8hgEzmz5w27b0jVRL3Bz8yAEQW/G3Qb0CmN0SgVvKij8KO90JAQCAHtOOcXsrT/QAAIBeArcHmHQFAADoIXC7kS6SAPDv38P9v1q6lrxGbAtgdsuOcQOYmdlwIS1+iJl7qDkqaGvZFsAKtLjdJP6x0F0S/mnU9dD6FD9M17Ptnsrk/j7K/dp3zUP7A4yWdLU0gjTgTQRuwKvUKmr7Q5T9v9HBVBi0pcoleIP/urMFTGsbsDqB24O0usG/7RWqq6+HVMWtpyLXWs5cniqN8F93/v75rQXewBi3GxzpjgX8V3jtxIFT6u9e8RiYM3m1uONeIEi8zx0PHK7y5HkStkJfXY47t3XGyvWEmfcrvIXA7QbxzWz2Hw54yh6E5SYTCLshhstT6x3ROpHB2e3dcf3numxyjRX388pBwps5l4AcgdsDVrwpw9Vafvhz187d42Ra0hydJW+UVVoYAIA2AjfgUanAoiXYaGn1au322LK91nLu5Uq13tXKcYVRrZEwSvwAo9bC3tIKn0tT2hbAagRuwDJ6A5BcUHX1e53C4K1UnrsI3phJ6TyMX5tzNo1zHngTgdsDVKDg31JPy+Nl4VPz1kAszjO1Tvh37bOWcqa2MxOz2N6rpbV3VItwLp87JtrhGVf3JjiyLeB6AjfgMa0Bz5lWtt40V5SJb2lp1W1t+W15mXyui+DVLcs8Y9S505LGeQRzEbgBy1KJ6KPV7R5nHx7E6UrHbNZ3BjrPrjPq3GlJ8/R5BPyTwA1YjqnueZO3PYC4+ru8bX+dcfeMuvY7PEvgBixH5YG30DLFUXeeO85TmMO/ni4AALxVrZUinoDnim1pKXmnkefOTNsC8gRuAHCBGbqxCdoA3kPgBgCDpV4dcfe27iwD/6ZVCriSMW4AMFD4jr/UZ6nKfW7K9dz7AuN84vxKZWBto86dljSlbQH3E7gBwEAt7wlsfZdgbbr/WV8H8GWp9+iNzr/ls5Zz4+j5BTxDV0kAAIDJCdwe4AkWALyXsW7AFXSVBICTVNKJhcFbzwNb5xKQI3ADmNCVlberK4Zf61Vw5fc1nf/a4klAasfSsQZKBG4P8EMMtFjxPqG1gFnNcG7OUIavWfE+CjkCNwDgtY50V+Q9HH/eROAGALzOihX2lVvkZt3Pvd1VYWYCNwDgVVYekrBiuVcIOMMAbsV9DNvmdQAAS/n9fv/570yaPd3R7a1QUeObVMwp8aoGVqbFDWARcYU0VUFtSbMv791ez7oAwFha3AAW0dKK0NrS0JouFaRpzWBWWttoodWNVWlxA3ips5VYY0LWVDteYYU1ly5Xqa218J5h8oi8lmO2p6vtv1Hnh+ME9xO4AbzQyKfJ+9NpFbX5tYxrbOlKmzvm8bKR58TZVpC3nqOjuz+f3dZbWqrc11iRrpIAC6pVOP7+/nQH+qBaJfRsJdU5db+R3Z+vPj+Aa2lxA1iMp8TMIO7amOrqGHe7q/1N2Z3XfqnFVfAOz9Di9gA/TsBRYWXqrsqTQJGUVJe6sFIfLovXyf1L3p3BUmpb7gPwPC1uAIsIK8Spz1JPwnPjVeLKdSmf3BgXFbm1jTx+tVYYk1ycd+dkQfG2HCeYg8ANYBG1MW2taUrpevNhTamAfXfk+Pa0BLcEArpQzic+roI5uJ/A7QFudgA8JQ6y4u6Mrese3WYLv5FzufI1EEA7gRsAvESqG2s4aUipu20un1CqlS7VvTZeFlfyU61uuuCmjer+3JKmtC3geQI3gEmZuY1epXey5T5vzaeWJrftVoKEtFHdn1vSjDw/gPEEbgATuqpipDXje2Y85jOWCWB2AjcAeLGjAVJvK92oPK/YLsAbCNwAgP9xxYuWW7tgfrmb8Je/O1AmcAMAmIBWRqBE4AYALxG//yyeUbL13Wn7OrV8c3+H6+Rmt6y96B2Af/rX0wUAAM5LvZMtfl9brhtevG5uxsjUv6nthstSAVy83te7RwK00OIGwLRWrsw/0YKUe6H26LLkWu9yrXRXlCWV/+oteM53oETgBsDUVqwQPlEBz3VRTIkDnJZ3vbV0t0yVhz4r7reVA05Yia6SD1jxpgzA3Hqm0Q+7KO7rplrqjpahtgyAfgI3AHiJ3+/3j1axPWgKg6dUILW3pu3/5dZNtbqF68Zj30plibdZKnNKKcj0gBR4I10lAV7sjeOASKuNOcul2bb/HbPW0yXyzLZblwGgxe0Ruo0AjBG3EpXSjcinNb9RZpttsTegu9pXAr/S+Vk7d0vnT0t+vdcGcB0tbgAvVqr4r17BbW0lagnaelqb3liBrb1TrWf8HGOVzs/auXskaKvl5xyA52hxA2BJo2Y3nL0ielerWzxhSeqzEUa33qTeW/cmZ8byHVn3jQ8m4C0EbgAsb1RLQEtr2xPBwWxdJkfQBW+sEedm6tUQYZfJNwbGsBKBG8DLvX0c0KiKf2+Xyru9MXjbCeDOGb3vUsHbm+4ZsCqBGwBLi1sJrshnloprOIX+Gx39biO7cs4sdx6OugZK23zrOQcrMTkJwAfET9DpF1dcn+w2mSrPm5T27VfP3yfOt9S7+Wba/+5pfI3ADQAqUrMsPl1ZfHr7R5UCzlW/09VKM0leub1VHg54NyVfIXB7wIxPrYD3W6ki1iL+LqUp0+Nl4d+t+XAd+zgvPH9Ty0NxcJc693OfpYKf2msiZqQVjjf7bdv25+S+n8oAQN2q98pVy32HERXrUtCyslXPm6fK3fIgasX9CSm/30+L21O0ugFHHan4vrWiy/ekzv99UpMjL2BnjFn3c+q8OHM/PNLVd2R9r3b/f6rFUUvnPQRuD3JyA0f1TDbSW9GFOxzpgpc758PZNlOfrWLW4KfFbC1uPYFN7/0wNd7wrrGbtS7vT3WJf1tX/FkJ3AAWlaow5J4s91R0Z6My8H49T+tLs02+4Vx5w3d4UukcGnE/NNspTxK4TWSFChQwn/jJcbxs5Yque+K3fL271Ve/91k9++3q+2H84vJ4u7kWv1w5ahPE1CZX6s03Ll/qReyrTVjzJgK3ifTcNHIXpvWsZz3r7el6f1BnD+L4Dg8yWVWq9a42u2cpSEr9vUvllypLKp/W8sXfJ96Oa/VeArfJHDn5j14w1rOe9dZcLxVgjWip8OPLHc6OBXrzJCQrf4cn7x8ztgClytEyPi1lVHCUy6fl4eAs+/XrBG4Ai2qtrKxc0V2hjDkqOu16JoVIjUV6UxfLFb/DTNdpy6yLT90PWycz2ba22cfDQLDWBbTnGmNeAjeABbX+EL+hortCGWMzVWRndbbVuTS2B3LjfWe+H/a2rF3ZEqcL5Jy8gBvgA1KBxAr3/lUrD6uW+41WC6JXPG9m38e1CT1SaWpyPR56JgSJl+VaAo/mXxuLVpooJdUy2LuMsX6/n8ANgHmtGgCtWm6u0dqis+p581S5z46XXEFp3/ZMFLLqucV//X4/XSUBvmKW7kDwJSMqzC2tGWfHvNbyWaVFZeay9bp6UhLWI3ADYDlXV1Jb06gQXeMt+3VU0NbS5a2l5aXWpTGXz+xTwM9UlhFaH7KVukb25MM6BG4AHxD+uM9W6ep1dSW1Nc3s43repnUChVkmWhi1zdZJiFrzelP3wtXK26rne9VmneRd/vV0AQCgx6hprc9WalSKyHny4cjqD2aAPC1uQLPR3c5CVz4hv7O7yFNdU2qzkqWWvaFyd8eLaXPdxSDl6aANeC8tbkCT1m5n+3+1AC1Mm5sieZQ7K1FPVdi+GFCMqqSOeBEu3KHlhcy17pCjtgXcT+AGNLmj25mnxfQYVUmt5RO2uEHJlcHOnYGUoA3mpKskMJ3cC0BHvIS0tL143ZaWllJL4ZEylr57KoDo+W6pz1TOysJ9pOWNp8ST4lx5Dt65LaCPFjdgOqlZ/MKAJVwWr5P7N6eUV62lJV433lapTKntpr5rqiwtXVKBdwjve/H1Hn+2/5d7gBSmz+WT2tZ+r0nlD9xHixsw3Mgf9qPTV/eUIRVElfI+qjQBRpgm5WhZZpgWfbRaK2fcWll6N1Utn1ILZy5/GKlluveWNKV0vfkAzxC4AUOVnvYe+eHveW9Wb9fGMFhrmQ0ytW5tvd7udSpHdXdXUmv5AMAdBG7AMKmxEb2tXme22SLXAtXS7fCq1qtZXhgMAMxL4AY0SXULiyfOCJe15BMqdUGLx2iUWrpSLVy1Lm25CUFqg/RLE47UJrVIfYfc2LYwv1zXPd324B2MWwVyBG5Ak9zYrJYuhrV8amlq48LObLMl79ZxdGdb/1q3fXZ/rEZFlq9483UMnCdwAw6bsXVHmd7FfgOAfxO4AYfNVKmutfyNmCQlXrc042BLmY6mBQC+R+AGvEJtNsgzXRr3/FNd9kZNn90yOUpIKx4AfIsXcAOvJ8ABAFYncAM+pdRS9fv9/jE7Y64FLF6+p60tP5t//Hm8zCQeAPBeAjfgM1rf01Z6t1v8OoIwbW75qPxTrw+o5QcAvIMxbsBnlN7JlkrX+1ks9xLynvxbg7G3Bmwrfy9ddAEYSeAGfNbZmSZLUi8pPyL1wvPS9t5oxe+2csAJwJx0lQQ+K+ziGBpR6S4FbFdW6lu6gwoqmJkZUwHStLgBrxcHKrVKYWo8WTzmLPz/XMtdLng7k3/q81R+AMC7CNyA1zsSzNTGpaUmHenZ5uj8j7wzTpDHbJyXAHkCN4APekPwVhqjWGtlrb0WItVyGubT24pL3ernI8DVBG4A/yfVXXGl/HutHLylgqvcrKGpVy6U8q1tZ9vSXWI5btXzcJd6z+LK3weYk8AN4P9cXdGasSK36vi4M69sKE3Q0jJ5y0r7aXYrnnuxXDDfE4yOClxb9mfcgvxEOYFjBG4AH9fyuoFVXV3RrHW5pGz1IKA2AdHdgU7twUOtNRqYm8ANgG3b5qxEr1yxnHF/Ml7uOLe+eiOcPfbuhww9rwe5q5xAnsANgKWpSPJmqa6Npb971SbiAebhBdwALEvQxlukWr/CdzWG6Ur/HhVu6+w4UOAaAjcAlhTPJFn6/Ort8125IKYnuNnHw5W0vr7iSi3lBK4jcANgOeGrFVJTsdfWidPmPgsnmRCoEcs9OGidLTNu5WptzWpJF563tXQ1R8sJjGWMGwDLKU0IkUtT6lLW8lnrcr4lDO7j5SP1PjjITUSSe/8hMD+BGwDACUeCn7B1N265C1u4aq8cSE0ukgvISpOZ5D5rKSdwD4EbAMDNWlt3z7Sy9aa5okzAOAI3AKZmLA38L61d8D0CNwCmpWIK/9Q68QnwPgI3AIBFCNjgu7wOAAAAYHICNwAAgMkJ3AAAACYncAMAAJicwA0AAGByAjcAAIDJeR0AQKT2YtvwhdC5dLmXRsfpR75E1/udAOC9BG4AgVzAFX4eBka5wOvv7y/5WbxsZJC1b/PtBNYAfJHAjU96a8WvpdxXlCtVhlUrp7Xg5+z3ygV0tBFYA/BVAjc+560Vv9Zy1z67soz8UxzkpoLeOBiv/f12AmsAvsrkJHxOrUI2quJ3NxXN9aQC7fD8CZfF6+T+ZZzf7/ePazn+O1wWHrPS3wBwlBY3uNBTLSq9rW25bba0PsQV0rPfrbTP9rLM0so0smXmaEuS1qHrpILo8P/jZeE6YUDtGAEwghY3uNATLSq9T/ZLZUgFSqV14zKWvktqu6l9lKssx+nuluqaeqZlJbU/clq+t5aeawLr1rGtV5QBeM6Ie26YppR+5H37678Db6PFDQpWbFGJA50WuaBhdIWzNF4wTJMyU+U31foyojV05Hoz7a8npALr3dn9X6sE9bZUf/1YwezeOjae9QjcIOMtFb9aulI3zlpeqZaxVP49QcfRH6xRFeFc17g93/Dz1nxCqXMq1bIZL0sF1blz9OutPAJrYKSjD15783dfoEbgBglvqvjV0qW6J7bmNeqHpuUJZM3IltHUspbAtrc8LS2cgoF/ElgDb5YaJhD+HS7bl9f+5j1+27b9Oah8SeqGlqr4hVLXSEuXvtLNNF6W20Zrq1+pAlrKt7Q/WsuYShunzwVnqXSlsuSWXWnGivaMZXrSjPtjNbYOLgAAIABJREFUxjKtrPUBz4gHQRA7Mvyg57PUA+PWZal8S5+xpt/vp8XtqFrF8Y6LpHZjyJXtSH5HtVbW7/TWFpWj+7OlTK0/QCNayUbvs16pa7vn+4fr5lqFjparN4gufXZF2XJ/X23GSsmMZQKuN/LaP9pF0/3nvQRuB9X6I5+9YFouulolvtZVqCe/o2pB0ixmvMldWaba+TvajPs3pScAqaUtta4eKVeYT2957ipbnN8Vx7wnsO7JK9SbX6rF/u7A9e5tAv+rp5dMb34tQxlq911dKNcncOOT4ptbrdthKk0u3zhtb0tHTyWspXKcu1GnujX2tsLUukbm8p7VqBanPa9RDyha8up58np32UYZ3bKXOy+PtBw/GTzN+DCMY1Y+jrPf36+WeljWuk+O3stG9HJhLQK3C+SevrZU6sNlpUp0yzigcBut22zJL5U+tU6tzE9p+WFMVehanmT17PtwO/GyFi3f445WmNbzY5XgbdfT2pbT++Qzvl9cua+uLtsV3+Guc2e1c5V3WfG8WzngbFGrl4Wft+YTSv0W79sK08bLcg/lSvmxNoHbBVIBW6rCnKtUp1o+Uk9xSjeSOM/Wbdbyy5Wn5WbW2tx/tSueTrc+tdcKs4YRZW99mPLENTJz2Vq1PEjZtmuCsJZKV+nhVW1Zanntb8oE45yROm+OtLQfeeCX23Yr5/y7/OvpAnzF2QtnD/56t3N2u6WbVa48LU/i3yQMXo+2UIV5xfmEf19dab66bKsEdPHDjKN5hP/W0rUub1GroD5ZthFanmqPOIa1vLetfM/NPSRLLUs96ErllfsXuNeMDwJmLBNjaXFbxEwX4oxP36/S+lS71AWxNb+nWzpmLtvTZmzdKLXUzFLG3ej913KtpdLPoqU8qeAt9TnttLq9U2+rV7hOqKUFP0zXc22O7gFQas2/uofBbvR1NOu1eWXvjSMEboPlDuqog93SPWj0Bdub3wwn9igjuz/s6Vr2z1OtME+VbXYt++ToeV8L9Hv2d+oBwhNlaynrSD0PWHrLFK9zpHtUr7gyFlYUW7uIXlm+lc1S+Rqhpctuy2epNHG6FfZX730g3iet9bfe++IV51uqN8FVD1Jz18zo7zXrORbf85++fwjcDsp1D0t1d4mXp5aFy8Nt5CoK8TZqn6fS9uSX+449ZYj31dMnf6jnB2rmH7Mvt8KMUKrsxMvjfVr6IQ3zzl0vqR+H3LqlsueeJN9dtjvPuZ4WrBbxvftoPkfLkrr3t5rlWprZDJWvs1LXW+6zeFlLRfzJ63mEXB0mt3zfJ6nveeUD0yvced9d7bx4A4HbQbWWi9blrWlH/t1SjtqFeCSPmS/unrL1tDJohcmb8Xw4W6ae+0LtGqpdsz3bfrpso/QG1vH/5/JrzTeVX+phXevDrdLDu1oFsxR4U1d7QLmaXMAVfl47P8I0b9gn25a+jlruG6X8Wn//Std9rbxxeUrna+5BfZhPbXtXBGGpvHPfp/T/uQcUuftn7t7fk09p/z0dsArc+Jze1ouWCnHuIk/9EJQqXFph1vH0zXtmV+2Xow9Yeh501LSe06OXlTgHj0lVclcx4/1n5v04qqX8zHZbW9rDbbU8hIrPhdZ7VC7QG6EURLYGbGHdIxfE5a6D1vS5IHHG62sncLuYJ6HzaTkOIytOPZ/VKnEtldHWbT9dtjeofc+nnug/3ZLwleP/BL8l492xP1uvyZ4KdKkV5glPlaG0z0aWqTUAO7P9J1s8r9pmS0tmbr2e/HuCrdp+nvk+K3C72KwHHu42843wKkd/sFbd7mqOVHpr3Wiu2u5MFXTaXX3cjgQTvVa8d7e2bMXLe4y6D+zrp1qBRurtPtlThrP74k65/Xykle2J7y1w+z+57mA96+7/v1sxkm/V8h2OfM/V9s1XW1SOWKmsfMPVT4JHbtf1s57Vfs9SVvoOrb1Qwm54u6MPcc6I1w9bga548NbTEtUi7lpYSne1o61tZ8v2xLUhcNvSsy31SHURu6vp/gqt47pqjnzPmfsVp2hReZ9af/yeH6hUxSDON/d3uE6pP/5KTzrhK67+HSuNrUx9duRha8/4rCf1lisM3lryaU0X7/sj9+dUABnnU/r/VEBSK29qG6kyte6HWt693yf8/579WUqfC9RT10885Onpa0HgBvB/SoOWazftWiUn96MeL0+Ni41/kHNlefoH5Q4Ca/i33LmVqoTnKqK9ad7irpa1Uds5Epz2pisFeEeM+j4tZcx91rqsdfsz+HzgVvqhz/0op5bFFYhaHqU8W7ZV+j659UrlrlUaW75zqdKbShOXbU9z9RMNFT9KwiApNHrfl56Yh2lSvnoeCKxZwR3HuaW1IVeWlrI5T4+ZoUWG41rqgE8f2389uvUFpH6Yc0FafDBTzdapH/E4TarimGsCz22vto34e8XLcxWS3HfO5VNKE5f3joshtY9y5autm/sxTP3bekxTZUkdP64RV75L9jS5ACKXf88xDI89/5Z7gPVUYJ06no4XswjvS34/7lG7/p86Fk9uN/x3RrXf7t0M9/bPt7jljIiqz6yfq+iP3nbLSdqy3ZWe4GlRIaflAcku96BmVBmuyHt1qda2nLilOvdgKc6/Z187JsRmvFZnK8/XPfUQ9sntzm6FMu4EbhlPNnfnKiepyly8zmipLkKjtFSkRlPxoybXfbW1q13q71wXvFTaOF2pLKlt5sr8BgJrvmDmlgngWQK3gqeCt1rlJNdilEozsxn3bUjF73tqLaS5NNv2v8ew95ge3XbrsrcQWPNmzoc55e4dLfXEuK6R63VTukeF6+XuO2FZ7niwzzN+27b9ff2g5lqVUhdn+Fm8fs8F15Mm3E68LPVdcuu1lKNUGalpDYZq+/TKykzvvqitXzsnUuuWjmnr+eCmPJ/WwE1l/Rk9gbVjNKfWh15PHj/nzvvkHgq1BG+ldXN1nrBOGac5UpbaQy3W8fv9tLjFSk+4ayf7kafjPU/LWy62o0/kS9/zbKtBLs3ZFoojtKhcY+WuPaP2Ze0pZ8uDlzs4VmUzV2wcO3hGrqfT6PM6d//JPYy/sizMSeC2PTuejX96w3F4w3c4YsXvPLoiXNoHM+2fmcrS6uyxWiWwrpm9fCkrB5yQ66KYEt9jar149uU99YYV7wGMI3D7P0cuhFV+6Ge1Wj/st1T84KtWCayBeRgbz0wEbie4YM5bbR+q+AHcTyWVJ5kUiVkI3D4s9eSo9WLWunQ/x2stjtdaHC8gxdh4ZiJw+6jcDIe1mdZ4xorHq6UbbFzGVLrefHKDuO/80Xrr8drTtXbZWWWW1BWP126W41bb/hlaCHg75zitBG4flHs6vDevp54Q8ZwVj1fLU8aWch/NJ9Xt5K4fxrcer315y7JcnttWfh1GadtXWfF47WY7bldQoWVlxsYzmsDto2qzG23bXBWUr1vteLX8CI36oZrxB++Nx6u07pluhjNY7Xjt7jpuT3S7UqHlLYyNZySBG0mtlZRcuqNPYq13rRkrn9tWfndNrgVt5LZnNVPZwuMwUs8xnml/pMxYvjPHrbV7Zcu12bt9FVqA/yVwI6k1wLiyZcV6/9Za4cmNOzmyzV5XVlivDNr2/Eea/XiNqsCP1HqMn9wfT15fu95jd+a49XSvbCEQAzjvX08XgGeUxjfE/v7+/Og+bOXjdbbS39NiMMt4mDcdrxH7tKUl7YrWvFYrH6/d6OO2f894fM6Txwng6wRuH5R7clwbUzBrheXtzh6vJ4/ZqKBt2/JjckZta5Q3Hq99ko4j471ag7Ztqx/jK6x8vHZXHDcA5qOr5EeFM6bFy1vW5V5njldPupHCymSp8j66RWeGAO5Nx+vIeKZcnrNa8XjtrjhuR7cPwLUEbh/mx3YtKx2v0hP+1okMcl214jS5bZXWvcMbjldLwB2umwrS4mOQOiZPHqent3vGlcdtl2oFXXFfAbzBb9u2Pzdh4IxVn7qvWu4zVv3Oq5Z7pFX3wZXlPjrL5RXliK14rIB5/X4/Y9wAAI4Kx0OG4x5n7h4MrElXSQCAA3KT2ITjJlMtgmG61LJc0Bd3Fy993lvmXql8ruj2vGpLM1xB4AYM4enyOhyrdTl28ynNPFoaNxiuFy9Lpdm29CysPa+BGBkExd/vqsmIBG3wXwI34DQ/rOtwrNbl2JEL6Frc2XLlXIVrCNwAAF4snk201iq3i9fJrV+bpTTVnTIMQnPbKP1/qYtmqTtqbbbi0nrwNJOTAAAclOsWeFe31vBF6y3dJEtj6MI0u9z/h+L3B4b5pF4/UQqeav+fe6VFmG/ufYbh56Wy9ewzuJPADQDggNyYrjtbaeLZLEvpWtxV9qP5t66Xe19hSW7CFUEbs9BVEgDgoHAGyXj5U1pnd4zTfbl7YO67f2kfMD+BGwDACXdV7ltbjnpapVL539E18I5WrJ7JXGrf3WsJmMFv27Y/JyIAq2gZy7PLpWt5T1bLtnp8sRXjarUp8+8uy7b1d0nc1d7RVkrT0w2wlL6UpjXQOjI5yZFttEw2sudZ+i495YUn/X4/gRsA66hVonrea/VEpd9T+7FWDtxwPUCP3+9nchIA1jFqAobS+iYioFf8ImqAKxjjBgAJcQtKbsa5XarLVm93NviK3hkfAa8DAICk2vucSu+8yv3L++QmsqCs9TUGwH9pcQPglUY+ya91oewZRwcARwjcAHid0mx1RwKpML9aa0rLFOS6UALQS+AGwKvEQVZPd6yjLWS96wnW3qEUxGttBUYTuAGwjNSEBqn3OdVaxXLpUq10+7bimQPjd0nF+eRa/VToAThC4AbAMlIBTymA6smnlia37VaCtfeZ5R1ywDeYVRKApc1YWZ6xTACsTYsbAMtITeqRCpBaJv/IdafsDbhSXTXvDNqe2CYA9xO4AbCE1JixXNDWki43++ORiUaeDJ5qryoA4B10lQRgCXcFRQIhAGakxQ2A5bS0il3VCtYyE2WqFS7VfTPXpTNeXvsbgPfT4gbAUlpbw/b3t41sPYvfC1eaeTLVXTO3LH6VQZw23l5pfB8A7yRwA2ApVwRkd2oJtmqthWatBPgeXSUBWFprt8Ej3Qvjde6YiCT1YvH931rApgslwHsJ3ABY2siXbm/bP1uzrnjBckvwdbRVUbAG8F4CNwCWUJoUpJS29h63nnxLE4XkAq59ea4FLbXdXKteqtUt3j4A7yRwA2AJve9WG5nfrucdcSOXlQjWAL7B5CQAsAitagDfpcUNgE86MsnIiHeoHdlu3PVyNYJNgPMEbgC8Ss9kJUeCoLNByNFJR1ZtbVsx0ASYka6SAAAAk9PiBsAycjM69r7jbF+nlm/u73Cd1N/xTJLx9gCglxY3AJYQTre/C4OmUhfEeN3UNPu5f1PbTU39nyrLnuZot0wA2GlxA2AZqSBq28a3ZrVM858LxO5sWWtt0Ut9n9x3LL1bLpVHy/ZncnUAfWX+q+xj4BoCNwCWkOuimBIHFKmWsVT+PROAPF2Jbn2nXCqQqLVMxn/n8nh6Hxy1Yrm12AK6SgKwhJ5p9MMuivu6qZa6o2WoLbvDme9SCl57lgsmAO4jcANgGb/f7x8tPXvgUHvP2d5qtP+XWzfV6hauG499K5Ul3mapzFc50ypWW9fYPYB76SoJwBJqY85yabatvVvh6G23LrvC2aCt1crvmANYicANAP7PqgHI2cA0Fncx/arWV0jUPkulCdN+eR8D7QRuwGkrd5X6WoXpq8eq9k61nvFzs2mdlESA0CcVDOc+i5flWiFLeQLUCNyAIVasEH610vTVY1Ubr7WieOxc7j11VwZtXwkIa62QLV1G4zTGCAI9BG4AsKDcJCel4CGe3j81aUooNaFKrfXyLlcHjMbuAbMRuAHAgnqm7o9b4nonTbn6heezann/H8BdBG4fVnq62rquH7L7OF5rcbzW4nit5c6WMBO1ALMQuH1UqqIRv2sotw73W/F4tXSlKs3KdjSf3MD/Oytcbz1ee7rW8VOl45KbHKS2/SuseLy+TAAFfJXA7YNyT4dTL5QN0/OMFY9Xy9TkLeU+mk9qbMpdlb23Hq99ecuyUp4tx/lOqx2vp7f/tDvPld5JSFrKJugEzhC4fVRpbERuwDvPWe14tVRMRlVeZqwEvfF4ldbt6WY4Y/C2yvGa8Vy/y1PdUXMtwanzOBXg13oVpCaJAcgRuJHUWknJpTv6hNp615qh8pnS8mT7qorNrPtk2+YqW6nFrHXdnNYxRDPtj5TZy7eyJ4Ka2jZL521reQVrQA+BG0mtAcaVLSvW+7fWymBYiTi7zV5XVlivnpJ7dL6zH68rAq9R26sd6yf3x5PXF3OLH2g4D4CrCNw+qmcMS0uFhWutfLzOBl09LW6zdDd60/E6u09bW9OetMrxmuUcOWLWYz/K278fMAeB2wfVBt3XnnavXHlY0dnjFaa926igbdvqrTGzBAZvPF5xeWbZ1yOsdrxW3O8z/mbMWCaAGoHbR4WVlXh5y7rc68zx6kk3UlgRvjrgat3WXd50vI7MnDeiDHda8Xhx3JXHa4b7D/BeArcP8+OylpWOV2kmvp4uj6WxI/FkGalK95PjTt5wvFoC7tSseC1dDFOTnTy5z2YK/AEgReAGDNcyg2Apbbis1lWtZ1uk9UwGEu/32vGrfeYYAUAbgRsALKq1xTLVktgypjHViprKp7Z9AM4TuAHAglpnAM11WW7Nc9vS3ZRL2wRgPIEbMIRZ2tbhWL3D2dc0lMYitmxH0AZwL4EbcJrK2zocq29JTQLTu24uvzBf5xXA9f71dAEAgPHOtIi1dK/Mzf4KwDW0uAHA4lrHu7UqvdNPKxvAMwRuALCw1klJjEkDWJvA7aDaFMx3/EDWXo6bK9uR/I7KjZHoLdtote/aMsV2rmtQ65TbR9T2Xc/LjK86R2c4vme99fzgfXIzPF55ngHwDIHbQeHg7NznZ7T8yNZects75uCKH/XcDGVPjoeobbu1y1HuHIiXjdyvpX3X01Xqykrc08f3rLeeH7zPfqx7WtbiSUXiwC+WOqda3u0GwHgCNz6nVrk9WwGpBfVXUXEa463nB+/T8+Awbonrmfb/qgeUAPQRuF0g7K6U+/84bbi89CS09necf5xPbZutT1JbvkutzF/Qsg9y+y33d+t2e1rbSseup9tgXMYj3620z1JTm698Pj11fgAA6/E6gAukukGlpk0Ol6UCndK6qa5apbF2rdus5dfyXVL74avTRtf2QWm/tTwhT+ndv6UypAKl0rpxGUvfJbXd0rkeliV1Dq/oifMDAFiTFrebnK1UtVZOcxXno3Ldac50JVupsj2yS9vR/dZbhjjQaZEL1kcHA6XxYGGalBkDkxXPD9a2yr0TgPEEbouYqWJWG8z+Fi1dTI/mV9tvvV0Uz6Tr6coa55VrtY3z7wkujp7rd3cZfMv5wTocR4BvE7gNlqtMjXoq3lJZG/njfiS/N7QAxJXoUtfR0rpHt9liVCDU0401zuvK8/qq/THCm84PAGANv23b/vzA9yt150pNHlAaTxamjZfnWkNaJwJJfV6aECKXX+3795QhXu9utQkxWsvZ0qWvtg9q+7qnVac0SUgp37PnQ+tkGbngLJWuVJbcslHeen7Q5g0Pnr7uyWPo/AGu8vv9BG53cCNfw4zH6aoyXdVSVsp3xv3bY8byz1im1dmn6xO4AW/0+/3MKgnbNueP7ZVlaukWOdKM+7fHjOWfsUwAwHWMcbtYPK03c4iPR63bYSpNLt84ba7rbC19S7fA3pkjwzxK3XpzZSvlm/seqbxnlvo+ra2IZ/dny7HuyefusuX+hrcLr4/WeydAL4Hbxdy459PS0pQKNI5MDFOq2IfbiZeV1k8FdDWjyta6fqriskLwdqbr5xX788iYvruOdek8XOFYwyi5ByWuAWC0z3aVvLKbWK0CVPt8dS3f4cj3HLVv7hozllo2cts9LW2zlm02R8s9y/50rOFeuda10oONvR4QP+wKl4V/p9Ln0vSW/Q11DviSTwZuo5+ClVpMYrXtzl4Jam2tGpEmtc6MPzJhF7az+6f2A92732Yr26zHMKWntS3HsV7jWMMZueuhtjzVXT/1b/hfrit36vOj5QbmpaskFLR2UYu7jpUq/Ln8St3PWvJesWyzGhFwONbAaLohw7d9LnDLdSUKpSYACP9OVWzCp92p9cJl8XZT2yitm1qe666R+56lbbR+19p3qOVTShOXbU9z949W63Z60rWU/4mubE+UbVYjAhTHGphJqXdQ7nc5Xu+q+gnQ5pNdJUN75SXschAuS93AUstTXR/CfOIuDKVtlNaNy5vLq/Y9S9to/a6171DLp5QmdVyulOsadjbt3WYuW0xZz5mxTDkrlRV6lX5379p+rRtz7Tc19bucWi9eNqJ+ArT7XItbq9wNZlQAcSaf3M1x9LZbnsa3bLdle08/ievZ/uhWjZSj681ctlQZVtF6LTjW+TLAG+3XV67HyB3n/kw9UM7WT4CyzwdutZag2eS6HsTlLXXRHKU0Fuas3HEZIdXl80iaXRzAxudRS/eUUqtkrUtKqYyzle3Obq5HlPZHvDz+Lo71fcf66orglfnPfP5zTBi8xcufEl+vV/6mhtsJt31Xjxn4ks8HbrXKxWwVzVq3g9TTrlyamV1ZxitaAEvpez5LpS1V1Fcv22zOlvvp/fmlY73iOabl4b3uOh9bfxtTD3PPlrG1vlSrnwDH/bZt+/vahZTr0rBt+SdGcZrw89T/5/5u2WZp3Vp+tZvqmXKknti1VkRyN/JcmtL3/9L5OvP37S3bzN/lqJHfaeb9M9uxnnlflaxa7tWssp9bWsFjLa3gLdtrqWPE6XrrDnHaFY4JzOz3+wncVuvK9RW54zLb8bn6Byn3fWf4IZztWMyo5ziNDgJbt9ua30zHerbytFq13Kuxn/+Xug6s7/f7fXNWyZbWH+Yz4w/N1eWZrXvabGWYXc8+Grk/Rx8bxxoAnvfZMW7hoNne7gZcz3EBerXcM1rG6bTkcXY7cCe/qfAOnw3cQm5gc7qy+2G4jXhcXWulLi5jbfxAz1jKsCx+bO/l/FhTS6BU62nR0p2sNQ3M5sv3B3iLT3aV5LtSs27G4x1zla543fhHMF4et+rG203NwJUqy55GF9/rOT/W1jIB0pnPW9MAwBUEbnxObuKG0RWyXAtAXDlPVTZVDp/j/FjT6OC1tQWv1iIHAKPoKsmn5LqgpcRd0FItH6n8eypuKnhzcX6sr3cfp7QEf6k0gjYArqTFjU/pmSY97IK2rxt3ZztThtoy7uf8YNvaWu/iNII2AK72yfe48V0tLw0tVd5bJpTY0+UmLEhNWJErS88yznN+rKFlkpjc5z0BVk93yVyQVzvujGc/A2/0+/10leRbamOKcmm27fwLTI9uu3UZ5zk/1vdUpd1YNwCuJnCDwVTYKHF+jFdqYQz3d65bY67VrDcNAFxJV0noUKsg/v/27nVZVhRrFGja0e//yuv8OJ9dNs0dVNQxIipqLy9IaqY4ZYqx6XyH78c1nhr8PrXeT2M/A28kVRIa5S4GXCjg+wEAnMWokgAAAIvT4wbA43hFAgBfI3AD4FHOTDv1fBQAq5IqCQAAsDiBGwAAwOIEbgAAAIsTuAEAACxO4AYAALA4gRsAAMDiBG4AAACLE7gBAAAsTuAGAACwOIEbAADA4gRuAAAAixO4AQAALO7fd1cAAJ5g27bf399fdv4utdxxmaNw+dK2WuzbnFUeAPcQuAFAQSrgOs4/BkapwOvv7y86L5w2M8jatwnAs0mVBICCUiA1GmgJrgAo0eMGAAsJUxtjqY5hWmbpbwCeT+AG8CFP7tX5SgByDLyOKZT7v8Npx3X26amUTACeS+AG8DFPvJh/UsA5M2AqpVDmBkF54nEGIE3gBgCTxAYp2fUEUrHetZSaXjYplADPJXADgAliaY21wVFvD1nreoI1gOcSuAFAQeqZs9/vf59Jqy3nKNZLd3ym7TjvOC0MxGK9brG6A/A8AjcAml8eXUrH60nXWzmNL/dOttT82nJKy6S2XWu1fQlAH4EbwMfVvDy69gXTvS+qri1/JSvWccU6ATCHwA3g43p6gXLL9YyCuHqwEesNLAWuNT2XRyP7IJZOebfW3kgA8gRuADdabZj7VS76Y3r31ejnaeltrFkuNfrjyL5PpZzWOuO4l4J4ANoI3ABucFdvRO5CevWL7N59NbqvrzpGXpoNQI7ADeBCK6ePhUPZp8wKLmp7rkbVfq4aNWWcdYxjI1GWthWbH6Zz5kbMrF039TcA8/zr7goAfEXru71W9LSg7Wg0da923f0Yz+zBDL87x9651LZi82PfwfCZveMyrevmnv8DYIzADeACb0iBS/XIzCpnVvk5IwHVGQHZiL0uucFOSvNb1fTwPf17DrAqqZIAH1d6GXTpBdOxgCs37H+snNoXWM8w61mylvfa1SyXWyeWFlkKdGcHwmFZsd6/FCmUAOMEbgAnW70XIle3mtS3WOpcazkr75+Ullck1Dh+T2aOOFmzvZble3odn3h8AVYjcAPgc1p63XI9krllSwOGtJQbG/gjnBZLO81NSwWHuUFGUuvG9meq9xWAPgI3gBO5aH2+luNXs2zvs2Wx1NNSWbH5NdNq12vdNgD9BG4AH7PK4Bq8hxsUAOcTuAF8iIvr+/W8523GO9LOeL/cyu8lBHgbgRsATNAyWElPr+docHTGqwwEbADX8R43AACAxelxA4CCME3xmCLY8g6zfZ1Suam/j+vE/o6NJqlXDOAd9LgBQEZsBMfwJdipFMRw3dTojbH/x7YbG7I/Vpd9mTPSIwG4h8ANAApy7y+bvZ3SUPzbtkWDMT1rAO8mVRIAMlIpijG5l2Sn1mt5GXhp+wC8lx43AMhoGfL+mKK4r1vzouzaOpSmAfBeetwAoCA1IMixpyzWa5YbcOS4fKzXLdZbl3q27VgZEYT+AAAWwElEQVReaVATL8sGeCaBGwBklJ45Sy3z+/1vkNQaNPVuu3YaAM8hcAOAm9UEdE9OjRQ0AowTuAHASUrvVGt5fq5luZU8OeAEWInADQBOlAu2nhiIAXAPgRsAn1A7MmOuhwwA7uJ1AADAKxgxE3gzgRsARPQGANu2XfZc176t2u3llmupc6qn0vNsAOeRKgnAJ4QDhcx0R8DS+qqBs4O2u3u6VqgDwJkEbgDQ6c4epplBykhQu0LAdHcdntzTePexA+oJ3Pi0ljvUuRfsxsSG/Z7VQJaGEG8ZXCF21/64bu0+qvlsLfsgVu5o3UrDso+8KJlniAUoqWk5T7tQ37/Po/UOywn/vvo3c9d2Y1aoQ6unfY/h6wRufFapwaq9kE8FEOG0q+6OtwQgpWVrGvXai8HWVKyawKqlbrnPGiurJjCEnFUuimd9j1PlhL+l1DJn8PsEvkTgxmeVAo7RC4K7LvxHBlQI1535TFBLgFfTW3lH3XiHWA9Ra69RLugPl5ml9IxaKaga3XaqnJb9BUA/gRtcIJWyV0oDzP1du93a3raUWBCVq8NxfutFY2vaVWvdapc5lv+2XrcnB6grHoeaAO5srYOS9H6nY+UAcB2BG1wglbJ3DFRiQd1xemsQMeOiKvdMWalnbMZAB6XAs6Vux2VLy7zdEz/3FUHCSM9raxrvLKXv/axnbVPlCN7KSs/Wpubt83tuvtWeD4FnEbhBhZkNX2+KZmsdZjTaqeCxtQ6t27yibnzbSNpfb9mzHW8GxebVDLAS3mhpHaSnNxvgK0rP1vY+Y1w778nnxJqgNjf/bCsNjLNSXTiXwA0Kco1pb7pRba9UTS9bbX1mNHIzetRm1+lY1plpa3dfJECoFFCVpqf+PVIO/63nGB3np85ltTeqnnxDq+Uz3qF3357RA/rk40wbgRtkxO6Ozni+bOZ6LT1UpflnNCijgxrsy92d7tO67dhd79Y0VxfE14ld9Nj/XGX2IDJvuoiPnf/f+DmhhsCNz0o9c/b7/e8zabXlHMV66WKNTWlAjlSjFdY9nBerR6ncWEOYm1/6HLFlS4FcqmdrtG7htJr9ORJ8x7ZR+8ze1Vp6bVuew2l9fueu4LzneMEss377vq/xc07YJtVk0MTamtINtdR5JFZGKkOkZt3U33yDwI3Pip3oak7ONeWUlkltu9ZI+s1I2a3ze9KpRlOLUmb0/NUoBeAtz7FcoTZ4StUzNz1XbrjeXfuh9XiNlDnD3d8X+qW+S2FWx8yy3+IYdNXeQDpmyRx/y6lyYtNz01LbTq0Tfo5cnWvWXSEThesJ3OBgxZPgmXVy4k8b2S81PYqrXIDPCPRnpBnemfZU2wOcc0Xd/U6f64rzbOxmiO/MP0b2RelcUDO/1THwzM3nWwRucDByt3Nk/d4yZ2zXiT9uhf2ySnAXS/G9o7yZ+2PW8V3lGLGuUm/NDLkeINrEMm9SqY270vyeOhzLaullk0L5bgI3mOCM3oLaFEwXjnVWa8BqGvkVUu1mXwCe0ZN5B787aqR62HO91OGNjVQaXjivtP2Vfj89rsoQOWMbrWWGaZ4tnn6cyRO4AUzW8pzYzLu0o2qfd+std9WLx9bn+lrK5dt6nqs99q60zOtZ7veb/z1tPfellILOcH4Y5ITn1lwAfFw+Nj2cFv47Nj/WcxfOT9XhuI1w3dTzebl9xXtsv9/vz0Hmi8KTZeoB4NK64TqpclN/H8vLPYycO7n7Da8l1uC2pLWekXp7LDt1ERS7uIhpScuqSSGqSSM783s+cryu7jFlTU89D1/57F3v+fBqZ93AmmnFOnG+bdt+/7q7EnCH2EO/uTtxuXVjd8NS/49tN3bnLVaXfRnpkes7Hr/9v+P0mvWvbJRTwdXxO9dyBz9V7mh5Zxk5XlcfK3iSXK/RcT71BG3fJlWSz4oFUb/f/AvJ1Ek2dvcxtwzP8pRjl3sGp9TrfLyJkAr+ai/M7k71Gd1mze+Zfzx5H+V6hd+st5csly664j7LZbjklPbPaC9j7/or927STuDGJ6VSFGNyue6lBqmlhwXukPsO56blesx6vvdv+g286bOc6Yn7yU22b4xa2PO5SoHoaKDau69XDZDpI1WST+pJhYqlfM2oQ2kaAKzomFoMnE+PG5+VGhAk9lzOUSyNIrZurNct1luXerbtWF4qdePu9DJ4stSALDXTgH/kbobmBkSqLTPXLpcG/KpZPvUZegYbS32+0XJHBjHjPYwqCY1aRpxywcdqnnx3/IrnT1umMeaJ50bHvSz1WykFSTFhcHL8dyooKwU2seVjgWEqWCxts3bdWXUJP2OuXjzbtm163OAsTpSsyHdyDvtxTCoAqu3BaOnZic0bKWu1Y3/V4BOl57dy82IplVc8C9uyjZ7PN6udT5WT+s7W1I13ErhBo9r0CCdTgHotPQa5QCxWbu12SmWtKJVKd+W2Zy13l1gvVkqsdyu1zP7v3nLC5UHgBh1KJ2wA2oycV3M9Jl959ueqtLi37r+c1n16Zk+cbJ5vE7gBAI8x88I195zRU7X25LSUe6XSgGG5ATly68aWD6eHy4afPfVMWW47sTrFyoltNzYtLK9lX/BcAjcA4BFmBlSlFEruFQuWSv9uXTe3Tm7Z0votg5j11qW2vr7T7yJwAwCWUhqsYUaQdeezYWc7q9eN/+/sQUkgReAGACzjrotZPXCU1Ab5BjHjLAI3AGAJd7176o0DQOh1m2803bGnHDgSuAEAtzsOohCbfpQacCI3GEVq4BEX0cBTCNwAgNu1DBoRzss9D1czqEPLNgHu8q+7KwAAAECewA0AAGBxUiUBgMs9+SXXq4rt09zohsCzCNwAgEsJIADaSZUEAHgBQ9DDuwncAACYlr66bdujUmFXqu9KdWE9AjcAAKZ5Wu9eb33PCLCetu+4lsANAOAlcu+0y0m9oBxYh8FJ+LS9ocrN36WWSzVy4fKlbbXYt1lTp9I2w3qF69buo32Z3LZb9kHsM15Zt5nHC+DpYuff3N+lcsJzeKktyq2bWj6cHta11IaW2p+w3jV1GNl3oMeNzyrdVdxPxvt/pQDtuGxs+Zkn41KjWFPv47I968bqklu/5S7usZy76ubOM/BUx3Nfa9sTO/fFzsnHti/2/1Ldjj18YW9f6nwdWze3fFjvY8CXOsfH5td8/to6jOw7ELjxWbWNy0j5d1z4j+Tqh+teFWyW6rFK3QDerGZgjFwvVcu5dDS47HUMFnvnt6rp4dMOUUOqJFwglbJ3dipFrjGobShiQVSpDjXL5OpUu/7ZdYul4wA8QcvNw9obZqlt1Jxz9+WvlOutC+u2K83vqcOxrFjvX4oUSkICN7hALG3i+O9YQxFObw0iZjQ4uWfKcnWpWSa3zZr176jbGzw5/fOLxwtGnPGbGelZu9oZ5/nWMkupmTnOeYQEblBh5sm/dPKenYYyUvdU8Him2rreUbe3eOLFgGML9VLP7eaWjd1AjAUdsbT12PPSYZml7cVuaIZ1L90ADZePTQ+nhf+Ozc99/lRgFtsfo/sOBG5QkDqp/n79ue61aRgzUylmpFzMTiGZmQYyu26x8ncaU2BVqVT8VFsyMi0lt2wseCn9u3XdXaz93oOsnN59MrrfepbnWwRukBG7q9eSqjga2NVo6aEqzb/6Dl9v79odNKbvcvf3Cc5Q6tlZIXWQf9h3tNp+v9+fLw1flEvDSKXdpe7oxeR66cJ1cmkY+/q1vX6xslNyaSy15ef09FSOfLbZdRtpVFtSlVLrrfB8yipm1ztVXuo38cR9xvfUZGjUnH9rUu1zbVbP8q3l1SqdU8/abk2dnFdosW2bHje+K5XS0HpCrVludjpFSxpKq54Ukl3NoCAj27+7brVaU5WO69yhJaiuDXZS82q2dXagJBCDuNxzWrFlR8pund+rNtvkSs4/9PIeNzhY8YLuzDrd0WA9xUiq6++XDtbD/b0HdHc5pgDnvg+t02PzarZ19r5Y8TcOADX0uMHBaFrc7FSuUpkztusiNu6MfXp8zmQVM3poc+nCq3xWqUl8Ra5nPLfO75cfCTG3zD699HeuPqPl5uq77xODTPF0AjeY4IwL1NoUzFUujH+/tRvClepWe9xWObaxi54e4QVU6lmynt69mm3D2x1vDuWCsKNwEK6wrNgy4W84FiTF/k5tM5ahkContt1YeeG+iO0T5wWeRuAGcINU6mRsmZlag5/ZFzc1F3K5dYG8VM/+yM3AmufTYmadP1LlpHrpauoGTyRw47NSdxZTF5apdfd1SuWm/j6uI8XjHVpSlWoCuKtccUc6ddfcdxrmOet3u/+7tO3Sbzpsc3vLCZeHtzM4CZ90TKXYxdJAatZNDUIR+39su2FaR6oupUEdWEPq4qbmIiX8blwpF2we796PfPdiqU9nbAe4Vm9P/uj57o4BjuBOetz4rFTDceadytR2pHi8y0iqUstys6R6v3rSGXtctR3gf8VuBoY3VWI3WnK9ZqlnylLlpZ6ni5UT227qxuexvFLGi/MOTyBw45NSKYox4Yleigc1nnJMUz1cNenCqYut1Dwpv7Cm2uffetaLLTuall1Tl9r6Og/xJAI3Pil1IRlzVm9A7wANMFPu5kNuWqpXrnZeT52AZzh7UBL4KoEbn1VKqwj/vZPiAQD/qyaLZZ+f632vLQe+RuDGJ/WmWfx+UjwAIGa0LewpB75E4AYn0QvGqoy6BgDPI3CDRlI8eDLfSwB4JoEbdJDiAQDAlbyAGwAAYHECNwAAgMUJ3AAAABYncAMAAFicwA0AAGBxAjcAAIDFCdwAAAAWJ3ADAABYnMANAABgcQI3AACAxQncAAAAFidwAwAAWJzADQAAYHECNwAAgMUJ3AAAABYncAMAAFicwA0AAGBxAjcAAIDFCdwAAAAW9++7KwA9tm37/f39ZefvUssdlzkKly9tq8W+zZo6lba51ytWZks5NdsYVVuf3HLhvNrvwL5Mqexw/8065sB9Zpx7Yssc1ZwrRs9fd1qpLvB1AjceJ9V4HufXXISnGs9w2szG6hhohVqCh+O8WJk1FwZXqf1cueVi80qO+6VUdmrdFfYf0GfGueeots2oKb8k11bknHHe6q0LMJ/AjccpNSKjjdZdF+2j25td52OP3ki5tevWBKnHZWddSHztouTJn/VtgbRjca6r6pg7T559/gK+ReAGGal0u1xaYunv2u22BDLHbZXSfGKfpScVJva5wjJ7L5xq1k2lUs5KP3pzr9sTP9NbL3Qdi2vU/JavTAlsPX+1tD2pjIKz2y3gfAYngYxY+kysgYylVqb+XzJyUZS6kxure206aKzM2OeObaNHzbrbtv3nv5Ztz6gf71W6KcIz1R67q84Preev3rbnuMzZ7RZwDT1uvNrMHpPeFM3WOqSe6xrV+7xESaqOtWlDqfVyy4a9YS6sgZSzzqm9Ws9fZzweEAveYvOBtQjceK3cA+EjDV1YVkxNml1tfVrrnWrkW9MgY6k8Iw357OORKvuMAK433TXUuq4Lp+uUvt9vTp29y2iK9q71mJx17h1ZJ3f+mn1+i6W27/+f1W4B5xC48UphQ5e7s5hbt3ebNWqX7alL7g7tWYOY5OaNHI8VLph7LwzDQLXmGcS7tF6QpT5L7TM1s+oxQ+3364rvYst+KtVj9CL8qhsIrd+Nlt9VzOxzb9h7FpZxxXem58ZcT6aCYA3utf1+vz8/RJ4k1sgfG/TaO7KpBit3sRmuc5xWkxqYu0CJlZ2SugMbbiu27dJ2Y3Uo7fPYNlpTe0qfv3V+Ts0xGQngY/VLzZudAlVS05tae8FfW05t+TU3AWbrKXdWXUr7pRQc9xyj0W2X5rVo+e63/q5i5dfeNGm9uVJ7oyO3TmuqZKrtCaflzt2pup+ZHQH027ZNjxvPE2s4SgFUbTmlZVLbrpVbtrdBTK1XU/fa7dZ+7uO01s9TWn5kfu5C84wLkdy29h6Clax0MXZV7+pIb1LP+aa23Nbt9y4z2pt3ttj+Lf2uYtNr9Z4HZ5XfM79m2mib1bM8cB6BG6+wwoVG6Mw6XZF+82Vn79vaFKXVArzf77970WY79gi09JKPbGt0/bOO0V2/7/D4tvY+nVUfrmF/w9oEbrzCzLSd0bJay+ndrsb1PFfs25oL/7NSA0fWvWrfxLa14nd+pE6pY3F3wB6mYs/otUltJ2XFY33VM393bPeuzwa0EbjB/5nVi9ATgN19ofZ2d1xo1fYYnd1z06rn+bNdLmVtlc/3BKWgabZwO3devPekcI5+t2amqJ7hiu0K2OAZvIAbYKJUIFa6o/3398+Lcu9SMyjJ8Rm9VJC2lxEGA7Hp3GuF1Lia737v7wrgTfS48TjhCFfhSIatKYrHskrbSP19XCf2d+y5IBca75UahKTlzv7VSulx4d89ow7W/j5XCCa+oCYl8ky92Qktv6uR9kIbAaxG4MajhBcav99/N+a1wVvNRepxetiwhnWIlVeql4vTd3vSsc31oLX8nlK9H7leERes/ygFCrnzTusyqWO++rFoqc9Ie6GNAFYkcONxjo3e0ZkNXM0D+qlnEDS8rK4mRS03vZQCWVO+30n9cWg5Jqlleo75E13VXmgjgCsI3HiUVMpJTO6uca53IFxm5fQ2AOJG2gttBLAig5PwKC0Pou+Nby4NZrQhTaWWAXCvkfZCGwGsaPv9fn/uAvEUuQe+92m1jXXNw+T7cjXP7KQePO+ZBmd58kXj234fjsW5RtsLbQSwkm3bBG58U8tD4B4QB/gWbQSwmm3bpEpCjgYZgBRtBHAlg5PwSaUhr1uejQDgXbQRwIqkSgIAACxMqiQAAMADCNwAAAAWJ3ADAABYnMANAABgcQI3AACAxQncAAAAFidwAwAAWJzADQAAYHECNwAAgMX9e0Yh27b9599/f3/F6bXzwrLC5VrK26fFyjlrXQAAgBmGA7cwmNn/Tk2PrZMrb5/WU4fYcnesCwAAMOK2VMmaQGhXCoZKPXH7/NagamRdAACAWW4J3P7+/v7TK7c79tSVethWcfwMetsAAICz3Do4SSp4C6evLJYWCgAAMNOUwUlmmRH8tAZRo0Fi6pk+AACAWV71OoDe4Gnv5dv/3bO9J/USAgAAz3Jr4DazlyoctbK1fCNEAgAAq9p+v9/faIDS8h63nne7ld6VFuvpSr2SIFWf3PvbRuoGAAAwYtu2OYEbAAAA59i27V3PuAEAALzRtMAtNzBHaV747rbYtNG6pcoaHVGytp4rvp9utfoAAABxUwK30kAeuREXU6M5Hkd6HFWq22i5NWWcmY7aG4BJkQUAgGdYLlXSaI4AAAD/bfgF3LFAKzbSYs1LqnPzw9Efj3+nRoBMjUCZGlGyZdTJGrkRK8PppW0fX/QdWyb2uXJl1XxOI2YCAMAapve47QFE64V+KWjby4wFLsfpsWXDclJBSljvXFm1nydcNzb9OK30GVPLhMuWyip9zt7jCAAAzDfc45bTctGf65GreUbuqGXZcL1jsNITsB23lXq/XE9Zo/UpbT9WruANAADWcGrg1ioVvKXSAHPl9Gz7WH5Yl94et551ryxzFxsc5rgdwRsAANzn1MFJeoKLGb1KPdufGaA8eZj9Y6rk7ydgAwCAFWy/3+9v9OK8ZnCQVBpkbqCM1LRQ+CxXadCRUmCVGqCjNK9U59TAILE61kwLy6xdL1aPmjIAAIDrbdt2TuDWuwwAAAD/bdu2OamSpV4sQRsAAEC/ac+45QIzQRsAAEC/UwcnAQAAYJzADQAAYHHb7/eTxwgAALCw/wd85x5nqR46yQAAAABJRU5ErkJggg==')
