# Supplementary material for: Identification and functional analysis of non-coding regulatory small RNA FenSr3 in Bacillus amyloliquefaciens LPB-18
Source: PeerJ. 2023 May 15;11:e15236. doi: 10.7717/peerj.15236 (PMC10194069; doi:10.7717/peerj.15236)
Supplement: Supplemental Information 4 [file peerj-11-15236-s004.zip › KO/CK-vs-T1_map/map00562.js]

getPicJson('data:image/png;base64,iVBORw0KGgoAAAANSUhEUgAABKIAAALJCAYAAACHh4spAAAACXBIWXMAAAsTAAALEwEAmpwYAAAgAElEQVR4nOzd69KrqNoo0KTru/9bnvtH76ymaY4KCjpG1az5JlFE8YCPgN/P5/PnAwAAAACT/d/n8/n8+SMWBQAAAMA83+/389fdmQAAAADgHQSiAAAAALiEQBQAAAAAlxCIAgAAAOASAlEAAAAAXEIgCgAAAIBLCEQBAAAAcAmBKAAAAAAuIRAFAAAAwCUEogAAAAC4hEAUAAAAAJcQiAIAAADgEgJRAAAAAFxCIAoAAACASwhEAQAAAHAJgSgAAAAALiEQBQAAAMAlBKIAAAAAuIRAFAAAAACXEIgCAAAA4BICUQAAAABcQiAKAAAAgEsIRAEAAABwCYEoAAAAAC4hEAUAAADAJQSiAAAAALiEQBQAAAAAlxCIAgAAAOASAlEAAAAAXEIgCgAAAIBLCEQBAAAAcAmBKAAAAAAuIRAFAAAAwCUEogAAAAC4hEAUAAAAAJcQiAIAAADgEgJRAAAAAFxCIAoAAACASwhEAQAAAHAJgSgAAAAALiEQBQAAAMAlBKIAAAAAuIRAFAAAAACX+L+7M1Dz/X7vzgKwuT9//tydBQAAAD5aRAEAAABwkeVbRP1o0QD00qISAABgLVpEAQAAAHAJgSgAAAAALiEQBQAAAMAlBKIAAAAAuIRAFAAAAACXEIgCAAAA4BL/d3cGRghf0f7nz5//ff7z50912tT3rfN+v9//TZdKt/Tq+Dj90vJzeW6Ry0Mp363f5/KT206j8/L7rZS/eDk9ZZLSUhalZaSW17uf1Padnrz17metZZQq8940AQAAeJ5HBKLioFAt6JEKXrQEOGoBmVQ6YbAhF3ioLT+XdovcvL/vSvkevZ1G5qW2znFewuBkazAnl/aRQFNr4LG0n9Ty1FtW8Xct27llWbnAcMt6AAAA8GyP7prXcgOcu/Ee0XomN00tYNCy/KvN3E5n89TSoqaWj9585ta7NWAWTtOa51rLspIr97Oe5RwNsMIMtWPh+/3+51/828y8nUk/d/y1XidXuh4BALC3RweiZgdz3EC3WXk7XX1z9ZabuZXLHFJajs2w9WDYijP8bZaz3bJzAeIZywYAgJJHdM0rOdOtLZXO7++nGRUgGbGdeluyHSnjEevbs9yzy2tZ37uCXK1lPupYhBlWa4UKAABP9fhA1OczNhj1+Xy2DEjVno6n1uXoTVltO12Zl5zecZhalPaxGcvLLaMlP7OW3XNsCErxVLVx03Lfx2PZxdPX0o+Pw7g7b+k4LY3t5jgFAGCkVwSiPp+xrTFKg1Cv6o585rbTqLyMatV0pTPL26G1xo7HBvQqBWnC4E9pcP/SyxTi30rzp6aNvw8DS7kXIuTmcRyzqh2uiTmOq/eonUdT+/FVD75H9GDIPWyupbnjQ31grNcEoj6fc10vVq2Qr5avK/KTW8Yd2+KKm7UV1re0rJ58uLnlCWpdUFuFgaOj6Z+5rpXmdZyygx330Z0DaPRpHXsw98Bhdpfx3vRbHiy3pqk7PPDowcpTWivxV43B07P8I9OMcvd2usLZN1L1lsWV22n2fta7Lm5y2cGvddKsc3/YAuqoXDDraJ5qeZm5TQCeRD0HIO8RLaJy42G03uymKt8tUf7U+BqlwEwuP7Xlh/P3qi0793vq+7PbaURewu9K+e1Jq7QuLXmM1zeX39rySl1nWrdJKf0R+1kuPz1lXtpeKm2s5IqWjqnjcuVjYdV8ATxZrh74+Rh7ENjT9/P5/Fn5ZKAPMXCU8wetWirIpWlaKv/hfKWbiFIlv5Z+y/JrgfHWG56rHX2AEM/vfPAMKwdsS3bN95udOfccaVWeCwiF14fcdSO8ZuSCRLnfWtJpWW5uWbX0gPf4fr/PaBEFAGe0tp5t/a1lHI2eZZ1Jv5ZWzQo3Crmn7bUbGV0I36U1aNqz34wITLOvo+eeXj3Xl5Kwte3R9HMPLFqU5hV4AkICUQDA5/NZ80Yh15Lpd8OTyrMA1PuUWl7E051NRyuPdzhy7mlNM5XuWaVucj1SLZzO5GlE4Bd4HoEoAPiUu6SFZlWUe8dLG3nDe+TGpWWe3m6BOblpcmPO8T6t+26ttceIY0ow6jlazz1n0xvB2IPATgSiAHi9XICkpTXEKHd2mTuyjrUbsVQapfFNriJY9Xyj9qkj6bS0jLIPvkPLw4XSNKnf4nEEP5/8mFKheOzAnvRLv6emj+fJnfdr2wZ4NoEoAF6v5+l2S1cD/nb1dmrpTqLcnqE0Ds3M9FuVzhP2wT2M2AfOTGPsQeDJtglEeXoEwOpSbyD6fZ8KkqSebPcMlBw/5S51Lyx9n0qvlOcWI8fM6R3vZ9T4Juxn1H5XSufMYM7s5ehYY/zDgxsg5a+7MwAAT5HqvhB3XQi7K8T/h2N8lG52U0+mc10m4rRSb1VK/R2nW8tTaZukum20DvabCyq1jFEV5htGCvcr+9cznTn3xNOGn1P/ZgnP+z3Tj1p2bxCqtj1at1k83ZXbHGizfIsoF3cAdlPr4hAa9bS4t7J/Z4DmSDeO1M1DTzrqE4xWG/vHPre/M+ceYw+OHXuwdXzBVccnBP5t+UAUAKzqSJe137Q9leCjy8ktO0xzREV8ZP5yRnb143lKgYJUN9PcTWlLOrlj54rjgOsdLcueFqS914Q3OvKwpWW63rSBMQSiAKBD/DagK4xcTtgaalT3hFL+3FxxhVoXzdp0Lcd0bRr7OTMYezCd19px2Nv12/EL1zJGFACvlxpHIze2RC3okksn/jtVwQ+7gdS6/YR5Sy2nlFb8XSnfuXRKY4+UlpubB2BVd44rlBoHMNc6L/V/+PCh9AAiFbCNl5NLK9XdO/V3nO6RhyK9rczieVuu5cB8WkQB8HqpCumRSmpqXIre9FqmO9P6o+W72ueePLTOA0Bez/XkyWMPnmnF5BoE6xCIAoAbeCIL52hZxxVSrU2vWp6xB/+d/gyuxXAPgSgAuJDBUeE8xw9PYuzB/zqbv5YAU9j10DkFrvX9fD5/HHgAwA7cMABXaRlPqWXe1ADdrem1DAIej8UXp9czWHkqb6llhmm1fBfntTWdXP5SrbBaB1IvpQfM9/1+BaIAgH0IRAFXOROIussbz5FvXGfY2ff79dY8AACA3b0xIPPGdYYnEIgCAAAIlMY6Wm2g/O/3+9qAzBvXGZ7AYOUAAACbEowBdiMQBQAAEEgNli3gAzCGrnkAAAAAXEIgCgAAAIBLCEQBAAAAcAljRAEAvFxt/JvUW8J+0/9+mzV+ztn0U+vWmubsdQOAN9IiCgDgxVpeRf8LxPz58+d//64K0vSmH69Pav7WNAWgAGA8gSgAgBcTbAEArqRrHgAAQ8Td4MLWSaXvw9ZVpZZWufTjboK/6XK/t+QllwcA4BwtogAAaPL9fv/3LzXuUhjI+X2Ou/KF3/+EgaJ4+pb04wBT/H8p7dw8glAAMIcWUQAANCkFZ3oCN6lgVG/6qWBVq9K8tYHbAYBzBKIAgKGOBgdWSF8A4m8zu6eNetteGDA6u0/8AlOtbw60nwDAcQJRAMBwO96ozw6g7WRm+bV0v1vRqvkCgN0YIwoA4MXCMZeOTJP6LRzPKTWmVG6cqXCe1ADkufRTv8f/x/mJ50m1imrZNgBAn+/n8/njCQ8AMMrKrVpKds33U6yw/VfIA2uybwCM8f1+tYgCAACBBgC4hjGiAIDLlAZ8jrs/pX6vDSad+z3smpVL/81yXdJis7ZZ3IWuZfpReTkyaHptnt79rLbvhmmlysa+DMBOBKIAgEukgh3hOEClQEhtjJ7W8Y1yy3+zXGAjtX1mbbPeNEfm4cg65gJCqfl73sZXSytctn0ZgF3pmgcAXKJ0o9xy43/md/J6tl0pAMPfRu+Lrds7HogdAFalRRQAsJTR3a4ET64RdlfLtXYrdTNr7ToZLye1zNSyct+n0ivluUdrd9JaV8jWVlqtywWAO2kRBQA8kpvxa8VBk1/rnDjYk/v/N+3vX8s4Vallhp/jtMLvS+nF6dbylNLSnbR1/0wtO2wBJQgFwE60iAIALjf7Zrk0tg5z5YI8KaP2g96BxuNg1Ayl1kwj1js1v/0bgB0IRAEAl7qqxUaqBUlPVyfKjnZZyw2EPno5uWWHaY7YB47mr7R/HmX/BmAHAlEAwGVqwaBZLWRmBaF2boFyZBuE2+6qQMfI5YStoUaV3ZH89e73AkvtZh6Ts493ZQy8hUAUAHCJcJye+PvSwNS5QaRbfk8tf/TN3o43j2EZlAbojsuqFixJpZP6O9Uqqnew8ngdcuNFxWnF+0Ep37l0Svtbbpu17H+pgdNz+W8dnP2Ndlz/nYPaAL2+n8/nz44nawBgTbu23jiS7zet6xPzcLWWdX7jdhlp1+23a74Ben2/X2/NAwDgWm+86RaEAoC/6ZoHAMAlZnWP3EHLOr9xuwDwPgJRAMBwbx7vpHWsnpYBqlvSCaeNxyNqnf8qrevbMn1u/lXWlbWUjqfa8XJkMPl4ecbwAviHQBQAMNTMm6zVuy7lBlNPTTcinZZpdwgKpoJI3++3K1gHOaVjpHa8tByrPctLfQZ4G2NEAQAM0npzWZuuNZ3UDe1uN7i5lky51l2/7wShaFU6Js4ei7W3OwLwX1pEAQCPdtcN4ahWD6VWVWGXn9I0uXTv9stbLo9xl6YV8sxzjTpmc62tAPibQBQA8EhXjBmUC4yMCpj0dOHrvemdtV3uHqupddsf7b7YM58gxLvFgVQA/iYQBQA8yt2BkHDZZ1tE1NJZOdAxY3DmUne9M8s6mr/eQeS5n1ZKAPczRhQA8Bi/m0w3mmupjenU27JslzL+5VOrmDUIQgGsQSAKAHgEN5n/tuL2SAWkcq2cWloT/QI9q61nbPX8vUHcjbX0+4xlAvAPXfMAAAbJBVl+v8U3wrnXurekE093xw3v0ZY+8Xr/1qW03jVu+MkJj7f4+9Jg/uExVjtWU8duOBj/3ccqwEq+n8/nj5MhALCD2hvkVsnP6s7mu/amvpwdt9Vou+4zu9h1++6ab4Be3+9XiygAANocHXy7Z/qn35D/Wsc8eR0BoEQgCgDYmpv6a/RuZ2UCAKQIRAEAnPCGN6L1BKEEoOq0iprrDcckwM4EogAADhJIgLXMOiYFDgHG+evuDAAAsC434ADASAJRAAAAAFxCIAoAgCStoQCA0QSiAAAAALiEQBQAAAAAlxCIAgAAAOASAlEAAHAxY28B8FYCUQAAAABcQiAKAAAAgEv8390ZAABgL9/vd9v0V+kS9/1+l8kLAFxJIAoAgG47BlFmB9AAgDpd8wAAAAC4hEAUAAAAAJcQiAIAAADgEsaIAgDgtHD8pdL4UbVBulvSqU3z+33HcawA4OkEogAAOCUOLuWCTbXBwlvSqU3jbXQAsDZd8wAAOKU18FOb7mwASRAKANYnEAUAwDCjgkG5dP78+fO/llXhNL+/v99vteUVAHAfgSgAAIYYFQCqpfMLOOW67YXBKgBgLQJRADxKyxg08b/4t5l5O5N+at7WNLUS4QqjgkC1dMLWT/F8AMDaBKIAeIyWm9/fjervRje8mZ19E9ubfstN9qixeWAXYUuonVs+OSYBeCuBKAAew40dAACs7f/uzgAArCj1Svif0vdh66pSS6tc+uHAy+F0ud9b8pLLA4xSar0XDygefxd+bkknt2/b5wFgDwJRALxS6YY1vClODYqc+j4OQKXe5tWSfnyznbrJTi03nCaexw05s5X2sfC33HThPjsinR04NgF4K4EoAF6p9Ya3JgwcHU3/zDg3LQM6AwDAKgSiAHi0mV11St3keuRaOB3NUy0ApfsSwHk959qfUdeNlrydST+1bq1pXvUCEGBfAlEAPNrMinBuzJrwtxWtmi/2suvb6mCE1re05rpmz37jY2/6cT5zb2ntWW+AHIEoAB4jNxBy6zS5MZhKgyDnnvyWBhivpV/6PTeoc21sqJZtA62uCPDCygRbAI4TiALgMVpuXnvHbirNV1tebdyonvR7xqBqycsuUjd6te92XVfgnbylFXibv+7OAAAwlhYlAOv4vUk11xI31eo17r6XejFG7m2rrenHAabU2ytzaefmce0BWmgRBcCjlJ4sh2YPENsaDBoZNDoyQGzPPC1dHn9plQbp7dHb/cVNELAab2kF+DeBKAAeIxf8KD2FHu3OLnNH1rH1pqQ0TWo5pUF6AZ7IW1rTywunB/h8dM0D4EF6KrkGmh2rdVv+uqfA2zkHPU/YpW602hhQq5q5TYB9CUQBQCQMlsRvs4unCacrfW5ZTmqZpbRyywzTKOW5Ve2Jd8+ryHumDec5+h3ADLnzdes0uXP07/yYGlMqN85UOE9qAPJc+qnf4//j/MTz1N7SCpCiax4AROJKffgkOh64NRygNZy+pUtaKu04jVxaqRuOXF5TeZgxhlXphuT3O8RKN+mfz7P3myev29O1lF3v2E2l+Vq6WY9Kv2cMqpa8AMS0iAKAjFrFPTRq/KNZA40fMWKdRnXLSJVFT/kAMJ6x/4AjtIgCeJidm8LfVZk92vqiZaDWEcvJLTtMc8S2S+Uv1R3w7LKedOPieDuv1FVzlTxe4UnHxVuUWoCGZj4sSOWjNP2ovBy59tTmabkG9S4TWJNAFMAD7VhJu/qGPu5Wd4WRy4m7CI5Q647R8nak1pZjR26IUuu6woDPjjdGiLvWsrZcgCR1bpsVZLyzy9yRdSydr3Pdx3u6uwP7EIgC4DFST4dzg6bWAiqpdFJ/pyrJcWW79vQ3NZhs+HcurfimtZTvXDq9T9Tj5dby1lIWPY6MncIxbvauV2oFkpquZVrz9c3XM0/rMo4G39/EtoF3EYgC4DFGBSl6B3ltzUvPNEcGru0ZrLYnn/G0LS03BIzokWvt9lZHjsuZy3jTfFdrecFE6i11pc8ty0ktM7Ws3Pep9Ep57iFoB89nsHIAOOGNFeY71vn3RsHwH/O8cb+GO6RawMatYeNu5KkWubWu2qmHG/FycmmF35fSS7XE7e0+Xeq6F24bYG9aRAG8QOuTyd7uWaUnr6nfnlSBfPNYLncEoeLlrn5DUjrmai1/jozFdaSFxGpaWtrBU/W0vB117utJIxWMmiHVIiz8HngGgSiAh2sd5HPEE8vSb09rwaJSfI1cYCJuObCS0jFX6gaT+pxKu2d5qc8t6a+2Td9i5/OkfabN0SBx7zhTI4PRcXe7EWW9Y7AcGEcgCuDhesY0GnETlEtnVPq8T2kcqhX3qdaxv3K/l9Yp93s8gH6vVQJQq5bple4ugyPeXmY1Z4/PI0YuJ/fSizN23M+BcQSiYGMqfvQa0Xok9Sa3UezThHq7jexmdPeaXJe92uDFYRorWCkvkNPzZtBaV9tUOqm/U62iegcrD6dNLac2WHlqXVNjQ6XSSc0Tp98zD7AvgSjY0CpPrulzVbnN7Bo3uyJon+aou/adlQJg8U1qLW+ONzgudfwcOaZS3Y5702uZrrWlZut6lfLdk07tN+cpeCaBKNiIANSeVim3UquJFp5GcpcR45rd5c7j5uwxf7Vcl14468x1OG5BdDSdEXY5lgFqBKJgEyofe3pauaUGVn7S+rGe3KDkd98QtnB8tNvxzYhXGfXW056umLnja4fjrqS3O+oq++Xu2x0gJhAFG1AR39PTyq1n7BkYKQxGxd+vqvSmvNx3I5e5kx3fjHiVUW897XmTYmkZTyqHWnBnpf3ySdsd4PMRiAJ4vNLNe26Q1dYblt50WtPjeit2czsyVsoKcgMWt9z8147D+PfSgMDx9ysrjQ+z4r55lZ4xgkrbqTWdtwShQqWAlP0SYI7v5/P589QLCzzBkyt/T3Znue26z+ya752t+ta0ney6366U754uZW/Q21Kp9ffadHFwM27RVwrYPKWMeh7CrLzOqxzbACnf71eLKAB4o5UCEa2Mk/JebynzmW89bUkn16W01tX081m7jEa0Fhs970zOlcDq/ro7A0DejjeKKDfWZx9lNbMDMLv78+fPkO5gtXRKXdGe5rctSnbdL8NyXj2vwDtpEQXwQCqe5OwahIpfob7SOjjeztn5zYjspWdfesJ+WWvFBnAXgSiAh1HZJMfNyHi25xg7vhmRfRzdj56yX/7WY7d8A88lEAUALC3V4shN1fMoz/8a9dbTlnRyb2HMff8Wb1tfgCsIRAEAwIJKQZDwt9rYTqPSYV9aRQErMVg5ALyAGxB2YHBlVmS/BBhLIAoAWFbp5s+NIUC7EW9eBBhB1zwAAG638psRryRQsBb7JcB4AlEAJ+UGUv5RaYXj4uPHjSBPZt8G4A10zQMA4Fa1gD7cwX4JMIdAFMBJrW8jAgAAeDuBKAAAAAAuIRAFAMBtet6MWOsW9f1+//Mv/m2Ws+nnuoG1pDl73d7IGzsB5hGIAhgg1QVPtzyAcVpu/n/n3T9//vzv32++2efk3vTj9TlzHXG9AWAn3poHAMBtWt+MGAaVYDZv7ASYR4sogEHCCqrKKsC6Ul3+Ut3b4u9zf7emH/+eS6snL4JzAOxGIAoAgEcJgzS5li1hQCfVlS/8/uf3d/hbKmCUSyfuJhj/X0o7N48HHwDsRiAKYCA3BAD3CwNLqd9a5caXKqWRmvZoy6XScnQVA2BXxogCGMyNAcA1Ui2GRglbP51JPwwYne1G9wtq1QJU4fQAsBqBKAAAtjQz0NLS/W5Fq+YLAH4EogAGST3pdkMAMEY85lLvNKnf4vGcPp//jtcUf/f7HP/Wmn7p99T08TypVlEt2wYAViEQBTBA6mYlN1AuAP1azqW9YzeV5qstrzZuVE/6PWNQteQFAFZmsHKAk2qD2Xq1NgCjeMABwO60iAIYIHdTkOpiATmz95WZ6ae6Cc1y1XqwnlyXtNiscuztAjcyaHRk0PTaPL0Dm+e6DvbmC4B3E4gCgIXseDP3lJtSQeO15faz3HhQM/bBO7vMHVnH0sOQVFCv5218vfMDwI+ueQAALK8nyKE1at2MoNFvbEQAKBGIAhig9MQZgHWEwZL4bXbxNOF0pc8ty0kts5RWbplhGqU892hpDdU6WLwgIAA1AlEAJ+UGJT8yngcAc4Xn7F/QJB776DdN6v/ftLWgS+qtePFycmmF35fSi9M9EgiqTVsKQoXBL9c6AFoZIwpggPBmJv4ezmodULh3jJcj05wJsPYuvzZd6+DKYTq9gzPzXLkgT8qoQEvvQONxMGqGOJiVykNtXgDoIRAFMIgKOTO0Dgjc26qh5aZz5GDER5efS2vEMrXieIejwcfcQOijl5NbdpjmiP30aP5SrX1HdOMD4L0EogBgYa03dLXuOK3ju+Scvbk8u/x4ujPdiXi+sPyv2g9GLidsDTVqvKUj+ettIRV2PXT8AZAjEAUAmxh1c9eSTjhNbvycmUa0vkqN9+NGeV/x+Enxd6GWLqqpfTz+O7WvxMGhWjfTeEDx3HEVp5XrVppKI5dOap44/dw8R7ZhKl0AiAlEAcsbPe5NqPdpb49aZf6uwcwNor6nUTd3LemkpsndqK+qJ7DAHlJlNqKVT89YUT3TtY6t1LpepXz3pFP7rdQKq9TKzDEFQCtvzQOW1tr9ptaFIaw8l6YfWZGupXVXpd3Nwp5GddNpSafUwmKEKwJBpQDwyO5OPNsbg5ZvXGcArvXKFlEqn9xFxa7fiHFvWtJXNnCNO483LaNo9eaWo29cZwCu9apA1JsrFazBPri23HgcqTE7ft/XPqfST/1+JN1Sfmtjj8AdWrv3CRBxN/sfAMzzikCUm39W0TMQKNcLAze5AWVLQZ/U55/aDXgpndxgsLnBanODMbu531MtgFkblDjXFa1nmhFBzdJAxkcGT0/NVxu4WXAWAOB+jw9EufFiRTsN+LuTkdvzaJfAUXnIpZNrRdWSN/Z0ZsDj8PuWdI4MbNyqJ+3avl9b19ZpAAC43qMDUW7yWZ0xSsZJtYz4Odp6I259kdNSjmFgq3SD3LM/2G8AAIDdeGsesL1cl7nfv9Z5e5d5JI9ng0e5bk0AAAA7+H4+nz9PfKqulQk7ye2v9uN0y6Z4fKZYblumtA4YHn/XUl5HBzbPjTGVy2+q5Vbvd6xh56BiS7fRHTgm7ufax4qesl8+ZT2AfX2/32d3zQP2lxsrpnfA95bpesep6Unv7MDhLXlpza8K6Lpmls2VNx9PWQ8AAMZ7ZNc8lVR2UxsYm39b8RifPUg5AADAE2gRBWxnpUBNa8us2mvje1t4AQAA7EggCuCEs93rjqQDAACwq0d2zQMAAABgPQJRAAAAAFxCIAoAAACASxgjikNSr6JPWWHcm9IA0WfT7UnPYNQAAAC8nRZRdEsFnX7BlT9//vzrXy5AdaUwbzPS/Xzygbjc9AAAAPBGWkTRrSfA9JtWEAaAJ1rhgctRrs08zezjcWb6vQ84z7hqPQByBKK4TdhVLQxWxX//xAGw1Oczy00tL/d9nEYt3wA8147n+Z0DaFDylOPxKesBkKJrHreJA0/f7/dff4fTpP7/TdvbDTC13PBznF74fZxGKm9H8wUAAABPJxDF7XIBnpSR3fwMNA4AAADX0jWPyxztrtY7ztTobnFxd7sRaeq6BwAAwBsJRDFVGEC6KuAyejlhV7tR3ewEnwCerfTAIb6WpH4vXSdSv9eW57rD2115TKaWVVtGTetDzJa8tuah9BDWeQU4QyCKbqXBuXsusrl0Un+nWkW1DlYeL6e03Npg5an1TY0NVaqAuHADPFvqpjR1bft9juetpV1bXk968AZXHpO59M68Fa+U/968tqTT8hvAGQJRdEtdlI4EVuJ5esaK6pmutJyW5bZ8V/vcmlcA9lc639euBbXWt7nfn/KQ4ynrwVquPCZn1AF76sW1vLZwHAKzCUSxBRfEZ6k9ffxZocxnjefVu0+3jFHWO5ZarsJ6dD2V65xyjdN+ymu+GXdtK7Xs8PZWaDe6vpnrRntmGaPyWGpVFZ43cvl3XgHO8NY8Dum5+JSm/X6///sXf65Wq6IAACAASURBVA7/ucl6jtJN9K9r4+gxuc6YNcZZbxP91nEcWqSCMGe3u3L9d7qfz5hyTaU1qsx4nlz3813smGfImXFeHpVmaxe++PriGAVGEYii28ggVHgj9fmkb7B4lp4ydYPdbvSxEgaIRy9fufImd9y4uVmEvKuOjxkPCkalWUun1FIKYARd8+g28qLaelGb1Y2GfYVNxksD3v+kxnA4sl/llptaXu77OI1avkdqbVKf6+ozm3JN503wbk933rjF+8vKN5E9XVThjJWPgx3sdF4B1iYQxTS1m6eeG93UmBe822/fSo1lEDcpD1vahdMf2a9Syy2llwpE5PKbysfI/b2U1irBXuX6byPLLLU+zFMq/9x3I5c5e1kjnAlA7RyYXbEs3uCOY7KUh93csb2A5xKIYoqei1NvCwQXPULh/lDbN0buP0datNy579bWfbXjSrnuV2Z3WykwEbaIi78vBRZzrelKv58JIt+9zc7uwzseA3dv87e665j8fMbsp6U0Uw9GanktpXP2vALQQiCK4UbcFOae6PJeRytFva1ARle+Uq1mzjrTxSv+XJr/qqfDP8r1v3kc3Q1ihVZRR7dZuC1Sady1TqlrUy4vpfyGLfxK8+bmK2nJDzzZKsfk0WOuNc3evPam05ongBqBKKaY0Ye81Jz6KVI3NG9+KhV3v7rCrK4yqSeRRx3JY2+T+lzXtBGUa1rtZmZUWawQjPp8+s5tqcBT2JUSAIB9eGsew/1uzsIuK3e3umAdqebx4Xfhv9p+k0sn/jt14/37rraseDm55ZbSi78r5T2XTq5bQW171IIktfJopVznlGtL3o8YGUAbobSv5lpQ5VqNHVkGAADX+X4+nz9PCwIIbMxV6j6S61IX3vSU+p73fv8k8XaKPXW9r/LW88LT1/vp6zfbyK6FvcssSY1bUkqvFnDMpT3CzsGtnY+dVLm31BXi8ipN17J94mOolr5z1lxPOR6fsh4AKd/vV9c8+qUuMC0BlDgY1Zp26Xto8daK/9PX++nrd4XeVkVXOVu2V66PfXANqRaLtSBQrRXe2WWudly9wczj8cprzlPWAyBHIIohWi5qLnxc7Y7WHit56nq/vVxnWKVF1Nl8uPF/r5GDK7d0XU3VaZyTAKCNQBRDeLvGOKkKsG13jO32TMr1eY4+yDgSeBKs4vM593AsNeRAT/r2wfW4rgBcSyAKALhcb+uUXLeneLD68Lczy2Vtdwdz4pcO9OxX9sH1aGkLcC2BKKa5u5J4xt0VkZbxtGZRbutTRvtRZufSC4NRLWmtOvYV17hiKIC3nsue6mhQEYBjBKKYaseLuRsX5bYDZbQfZXbO0QDWz0rrwjwCCZzxC3rbhwDm+uvuDAB/M+gpQN3RgNKfP3+cVx8u7i7XMt3sfLCflsHqAThHIAoWpiILAHW/wEGqC2dLUCGcJkwrNU3YVVTQ6ZkEowDm0jUPFpGq8Kjc3ufoGF3KcQ7lQataYKC0T8wem+9s+ql1a03z6YMxl9arpcVxatD7I9PUfgMABKK4QXgTkKtQl36v3WDkxgTJNddfocKYukFY7Ulrqdzi6VpvAo9Od+UNVWt+w2nvKMcVyueKY2uX8mh1Zbm1nntX2TZHtLRgSI0B8/s8uxVEb/pxPnMBlJ71BtoYLwpgHoEoLpWr/Od+i+etpV1b1uez3uC1uaBK7pXldyiVWzzdqHRKN9N3bY9SAOzOclyhfGrH7wyrlkerK8ut59y7M8EWAID1CURxqTNN2Ws3GPHvtab3Kyl1A1jhpqp1u7WUUauWm+m7lIIcKVe0smidblb53Fkuq5VHqyvLraX12ArH1kpaWtimvo/HEYqnr6UftzD8TZf7vSUvuTzsboXjGADoJxD1IjtV2K7qytTShWUFK+VnVNmU0km11MjdjMVpXql3W1zVSuiO8mmdd+Y2WLE8Wl1Rbjkt5TnT3S0cU3kIzzelrnzxOeqXVtzqrjZ/atr4+/D8l1puOE08zxODUE9cJwB4C4GoFyjduF+x3B1dua1ax/a4Sik/o8q0NZ3cDVr8dzj9KKNaDo2YL5bL293l0zrP6DzdXR4tVjqucnLlecVDgSuWEzvTQjcUBo6Opn+mlV5p3qcGoQCAvQlEPdhdlftWV1aQV6+M39USodeoMWWOpnN3GR7t3nRVOd5dPldbvTxaXV1uq5VrqavZCDO7p43Ke66F09E8tewD4fQAAFf66+4MMEfuCe0qBKH+kbv5WD2Q+Ba/46hWDsrxGsrjnJXPh2F3tBnpzljvlboK95i5TQAAagSiHmjlG43Pp/7kd2T+c8tabRuFefz9C79/qzvL6chN2tvKMVU+s8pMeZx35bn3jDPBqHAMpSPTpH4Lx3GKx376/Z7r0pgaK6qWfur3+P84P/E8qVZRLdsGAOAKuuZxqVxFuHQDFFa6U9Pmft+t0r3CDWBOvA1T2z+crlZGpXRyXUZKv63kjnytUD6rWjmPd5RbroVYPN+uWtahd+ym0nytLfNGpF9Lq+YJ5QsAPMP38/n8eVrlZJWnundYad1XykuPXfM9yq7rv2u+j9h1XXfN9wi7rvud+S6N8bX6trw7j3cvH54ifijwhOPqKesB7Ov7/WoRBSt5e9chgLNyXdJis86zuRZspelHdkf/fPrf+tc6T64VXu8yAYB3E4h6EE84AHiK1DhHNbkAydXjmc2cvietlnVsHZOrZQwqdRAAoIVAFFPtMj7TClYaTF25rU8Z7UeZzdcz0PmRQBfr2Pl4ss8B8HYCUUyjorUn5bY+ZbQfZbaXsLtaboyYVAuh0ueW5aSWmVpW7vtUeqU8typ1ybvTjsfVatsQAO7w190ZAMqvEQfgWnHg6fv9/icY85sm9f9v2t+/lnGqUssMP8dphd+X0ovTreUpVnurbbhtAABaCEQBANu4smVOLsiTMioYM2ug8SNq6xQGtgAAWumaBwC82tEua73jTB1dTm7ZYZojgkGp/MVBP62fAICzBKLgZqUn+yr8AP81YqDxcP6rzrMjlxN2tRvVQizO31VvGpylNfBXW6+RAUQAQCAKANhQaVDv1ADdcbCmJfBQGqg8NSZUnLfaslJ5Sy2nNlh5al1TY0OVWjwdadm1cmAqtW+k8loL4rWmAwC0E4iCm+3+xBngLnEQKHXuPHI+LbUMak2vZbra+Eul6Vq+q31uzWc87Q7XqJ5yKgWjdlhXANiNwcoBgG2Fb7W7g4cH6xtVRsoaAMbQIgoA2FpuYO2r3LVc6kaVzcgytr/cT0AR4F4CUQDAI7i5fI/WYE5qXK8jRqUTpsV9Rr5tEoB+AlEAAHCQt+rtJ25FqdwAriUQBQAABwli7GtkSzcA2glEAQDwKHHXvTDIEAYdftPFgYjf59Z02Fv8Bk4A5hKIAgDgUUoBhfC33HS/71vTAQDa/XV3BgAAAO6UagEHwBxaRDHNzhdzTzkBAABgPIEoptoxoLNzAA0A3sL1mtGMFQVwDYEoWIjKDwDUuVYCwL6MEQUAAADAJQSiYBFaQwEAAPB0uuZxuXBMh1LgpRaYaU0nnPY3Xc+8AAAAwBgCUVwqDi7lgk21AUhb02mZ9u6WSHGQDAAAAJ5KIIpLtQZbfm8tOZtOKsi0SsBHAAoAAIC3EYh6uTtffTyqJVKpVVUY0OpZ1hXbRQAKAACAtxGIeqGrxkcqBXNGBXp6uvD1BL4EiQAAAGA8gaiXuXs8pJ8jwaEj6bQMYr7C9gAA2t3Zovss9Q4A3k4g6kUEXf7N9gCAfe14Dd85gAYAo/x1dwa4hqDLv8Vd9gAAAID5tIh6gZWCUHHQJ8xXKjgU5z0egLyUTjxdKm0AAADgOgJRXKoUEAt/y033+/5MOqsE5QAAAOBtBKIAANhey1uBSy2qe9L5TZeb30MvAMgTiHo4lSEA4OlyXflr0xxJJzdv6XsA4B8CUUylQvZMuXJtCXrGT5pTY4OtFDwN85Ra7zvyuvNxtVLZAs/Rcm4Zef4pXRN2PkcDwBUEopjGDedzxQGkn1oLvNrT6NUq8HF+U+t9V6vDHY+vlcqW57Kf0SJ37g7P87PO7/bR++x47QR4IoEoYJhSxT31/WqBp5BurbCP1jF9eI6Z146ZQahf+txjxZbXAG8kEAXcqjagbBisirvw1b6rTVtadmq5wHoEjYmd3Sdmt4jiPisPBQDwJgJRwG1KrRjiQNDv79SYUrnucrVpSzcZpelK+V5lHCl4A4ECYqOCUJ/P/JZR3KelHgDAPH/dnQHgvcLK/pn5S1JPPb/fb7VbRyntP3/+/O9fblnh71d3P/ytX2m5rdP0LBOu5AaSWOrhQ206AOB6WkQBU6wwZkuuCX6pFdPRvOaa+f+eqF9149OynNZpepYJVxJIIBa2ek391npejMcuzL2cotQit3WZ3E+rN4B7CEQBw8RdGkIzKnutb+nLDYoe/j5CLp2rB2UfEYxaeSB5gFjtfFabNn5Dai2dlmkAgDSBKKBb7slzrQKeCm6UniTH0+cGEa89wc5N2xo4qj0Bb3VFYKdl3IuRY2PEZdIy/SxuAAHopVUUwPUEooBuZyprPU+tZ3xXy8OR9FqNquS2BHNaKtZnK99H5p1Z0fcWpHdwwwgAsDeBKIBBcjfIT+zitmIwwGu54V2eeG4FgDcQiAIYIDco+ZODIvFN4CrBKa/lhudzbAPAvgSiAAYJg1Hx91cb9fa8nNSbB1e7MWztepgLHqbSAwAAzhGIAhjozmBFbsD232+lQd3DacK0UkGaJwVkUkGnXADraesOAAB3EIgCeIiWgeBbB4vvHeh91QBNrVVUzxv/vFkJAADOE4gCgJPCscDilmVxK7NwutJnAAB4or/uzgAAzNTT6unMMj6ff3eBjLtDxq3Swv9/0/7+eRsYAABPpUUUwIYEKtbU0r3xRzc/AADeSCAKYDOCF/c72o2ud5wp3fUAAHgagSgAaBAGkK4KCgk+AQDwNAJRbCX1KvmUFW7eZrVk6O3OE49PcyTN3nWJx8YJrVA28PPbR1ODisf7b8sxUhqoPDUmVJi21k9r2+mcfgfX52uuz66rADyBQBTbyFW+UhW/FcZemfWq97hCWku/NvBxbayhVCW4J2jVOz9cKbUvHtk/43l6xoo6s1yus8s5/Q6uz/+k+zPr+uy6CsATCESxjZ7K96xK5hPVtuuMbbjqE324gnMTT+P6PMeRoONqQcoe9gmA9xCI4nXCIEipG81PqsvMkWb9ueWmlpf7Pk6jlu/RWlpDtVScU9scrnZ195xcALYWmE3lU/ecfzinP4eyHGPHfWXnABoA/f66OwNwtbhi+/1+/xNACcdyif//Tfv71/MUOF5u+DlOL/w+TiOVt6P5atXbhS/+LdzOtenhCvExNDrdz+e/N5+9XQFzx3WY91nH/B3Cc0V4Lgw/x5zTn0NZtktdVwFgF1pEbSxVkXnb09MzchXIlJEVvZ50UpXdu5QCSLXtk2sBArM85fy4Sz5X4Jz+HMqyzj4EwM5eH4gqNcEOueDv6+jNZ6qJ/ozllJYfpjsizZk34vGxU9p2WkWxotW757zheCm1Fjm77k88p+/O9fkfOwbKd1Z7WOGBGcBcrw5EpS4yucrNijcAMyvsuwvL66ptMSOwM7pLxqxtscPxwrscOT+mugLlglLx96kAVGqaVDotcuvi5nWeHc7pO3J9Trvy+G09b/Seo1LTOkcBkPLqQFTv+AFuru9Val0Ql2OtYpVKJ/V3qtzj/Sa3rHg5peXWWluk1jc19kQqndQ8Ldsjta6pdI9s69S6wipW7J6TC2Y5hpzTV+D6fP31+Wj5twbEewJspUD50eD7bG8PCAPc7dWBqFFann7HFZDaZ/4rtV2ObKt4niM3dS3TlZbTstyW72qfW/Kam6cWaGppcTKqzGBFPUHZVq4F5QB4bvrc5zee0+/g+nzt9fmMnu14NlCz4r7KPAJ763NMshKBqAF+F+v46VkYmIqDVOHnM0+Meivs9Fnp6d2VWtb7rduGfcw+P+7ePeeNnLeeQ1meN2IbplqOzVoW6/HwZC/Ki5UIRA3U8+TOBXltI1s47OjIE2XYzQ7dc2pdY596LWlpldnj7ef0J1GWY4wInreef1ZtKVMLoOm+V/bU68+TrdpVlncSiDrgaDQ51fppxHJGV9ixHeEpSufHHbrnlLrG0s72eg5lOUYcKO/V23r/zLIYZ1QruM/Hsbg794/cTSCqUdyt7gq7nxR2foq0+7Y/Q7mtTxntR5kdW+7O222knbfDW4/5N4j3yx0DTakhNX5/k2f7PIPrLHd6dSBqt7e8lKx6ItnxQrXidryaclufMmq3yvlRmfXbcZvNsuO2uHv/YZ5UN+Id99ErrBLcGjkmGM/R22MHRnl1IKq3i0RrOj1jRZ1Z7ow0AJ7I+fE5lCUcV3rQmnsw2zuuTG4A81WP3VyrqDNWC8IKQlEiGMUdXh2IusPVB7kTCgAAn0/7mHS949Ol5t2pDnrkIXLKagGoz0cACVjTawNRs15fmTvZ55rljmium7roueDc52iZKse1KMe1KI/nuKssV+kew17sd+/WEqBaMfj0+dj3gLW9NhA1qwlirvly6QnSmQtY6iLz/X6XfvrRGgSsrUNPOrnpZl6ke4KdO5TjCuV2RzP/Xcrx6vIJp3VcHXdlubWcC2v5GOmKslz1BnGUN+8/V7Df8fmMe6Bx9X5xxYP20vRhPlLdPlc6V8zOU2/68fSt2z813YrbGz6fFweiniB3Yvmd8Fe62fppHWugdrHuSadUqb76hquntdxK5bhCuaXmvdqq5Xh1+dSW4bhqc2W5laZZZVt8PuPK8g2BAPvPXDvvd6vk4wlagpGtdZMnHicptfra2YfwM8zOU2/68fSt+05quhW3N3w+AlH/E15oSifQ0vdxGr9pUq05Rl2MZrW0mqXnRDrqYt5Sqb5KqWKbsko5rlBuK1XgVivHq8tnhSBUvNzPZ53yaHVlubW0OFrhGDtbliuU61XsP/PtuN89sRzuciQYmarzv0lum7x1e+wkdQ8MMwlE/X/xRSX+/yf1fSoAlZqmtaXBSCuf+Edtg1I6qe0flmE4TZzmTL3rvlI53lVuLfNevZ1WLMfZ5ZM7flqOq990s6xYHq2uOK5yWo63q81uQfg09p/12Q57SbV2in9vDfAq+/Yuv7XP4Ty5+7CW+Wr3AKMaJJxJP/69tozaZ1iNQFTkSIuNlQ/wO/NWuvCOuii3plMKDJaeaI3O09F0ryzHlcutZfpRVi7HXN6uKp+WYylXbke3wcrl0WKl4yond7yN3k4zyjKef+Yy7mD/uV7P9njqfscYK7cIuuLBeCnQEp83co0Bfmmk6hm5xgTxOqZastUaHBxpkDAi/dQ2qi0jnC6VP1iNQNRBM6LNtYh4bp4dn0DWblZnp3N1hbC2vF3K8e5yu9vq5XhV+ZSeEF9p9fJodfVxteJxN7os31QBt//Ms+N+t/M+/7T9avWyiFsPzdr+PQ8VW+odteOvJT9HfovlGiSMSr+k955n9X2RdxKIOigVfT6r9+SUior/8nYkPcbquSAqx3Upx7Uoj3NWCiJcUZYtNy+0W2n/mW3n/W7HMlr1+DzyQCO1j6y6fp/P/V25egJVv+nvdvc2gyd4bSAqbrpYavKZa6kUn3xamo3G6aTm6RFWlOLv+ceVlWflOE6q3K4qS+W4FuVxXqm7QO67Ge4qy7eW+yir7D9Xst+9W28wcvegRKpF39GH5KO3wchzzoj8lRokXHEufOL5lvf5fj6fP0/bkR2ca8hdNELxhb12EUwFB1umKeXjDZXpHiuXWy5/pe+fKFcp/plZPrV0Ut/n8p1btzNy6d+9f6x0XIXTjSgz5rP/0GrXbb5yvnP7f2qa0jWolEbPtW/kfC35PRJcqp1Xct+3bNdcQ4Dad+EyammEv9+dfigsi9ZlxPOXrHwc8izf71cginl2LYcr873iU+W7l3/Urvk+Ytd1LeV79pPk1ifaszyxzLjOruWwa753tus23zXfsZ4gy91aAz+5aa/Iz27L2H0dVtxPeabv9/vernk/tQOut3lqy43WL60jkerScs/MD3AXFR8+nzUD8/D5PKuO1VrvPdO6tNaC7wnbMefOBx5n3J1X53p4n1cHomrNWVNP0FuDVrW0Pp90U1cnYuBN7jjnhedq59y99NwsKVv4t956b+/8uWneWtetdbNawQoBqJblH8lnruvarP1vdvpXLQOu8upAVK5VUvj7SEdOGq1Pns4sY6aVL77kKbf1KaP9KLN5Vrv2zWD/ucfKdayRWtatVm/OTfPUbdZq1fVfIV+tAcqWfa82z+z1vWJ7rlBmMMqrA1E9Wp4SlU6SYTS+9SSye6XTyXJPym19Tymju1tDXZmPp5TZnd4SEEh507oyR6memhv8eGY+AHi3v+7OwA7ONmUOpSoB3+/3f/+OtJhq+Q4AgHZPqWP1jOt0pOVJTz54tt/9zO/v8PvcdOHv8Xe5Y7B0L1XLV2r61nwD4whENShdmEc82fml/8b+8wBQ85SAAFyttT55VbeimYEu7hf3AAkftMfjG6Va4cXzx/tL6vvwu5aXQYXT9+QbGEvXvAFSUfkRF3QD0gGM0/tCCYAnmFVPvUIpqDC7K+HZ9FPbeebg3CtJBXlCR8Yay6V1RCoYFae/67aHXQhEndT7quneJ1Ol6d1Usat4/6yNrXanWQNd9h6jtUppbz5LT/pW2O4Ad3pKHau3nrqa0humZ7dW6U0/zmdqO7em+fSWOK1dRX9/z1j27sG+0XY7N7C/VweiUi2OwpNS7q0fLSeuXDqpm28HPm+SC3zknhzefWzk8jYi3Z+W9EuV0lwlPSc+J/XOv6sV9y/qnhIQgNXkAjq560Gu3lqbJlefZh+z6kJ3nMOvCmQCZa8ORNWeVOROjKUTV9jHuSWdI3nM/aZCzg56LvyzKj5PM2P7eFIIvNlT61i5FjstddWj01yx3UotrUvfpx4c57qSpdLJBeByv7fkJZeHHeQCkakxmD6f/HEWb49UK+7UPVf4fZiXVP5y05byDYzz6kBUSsuJZtQ0wHFx5TFXcfhJVVSOVPpyy00tL/d9quJbyneP1u7BLeMztKQHsz01IAC0K10Xw+taqZVvqQdEKehQSj8OnKSCI7V6STzPzue3OO89gc/SvKXveqdtmb8lAAuc4615kbOtlHqmAY5LPV3LPWlL/R9WHntbacXLDT/H6YXfx2mk8nY0X795a7/nzk2/7bd7JRiA5wmvi6nfWuVa4pTSSE37u172anlQtKreOgn7WH3f45m0iAK21vPUauSFtrfim6tAj1RqxVRbdxUQgGcQLEgrdZPrURr/6kieWloyh9Pf6Qmttvg35cldBKKALRytiPVWmkZX+EZVfENH8xhXmFu78QGwB+fsvNIg1Stf71bM18rbi3bKkTsJRAHLisdOuMLo5ZQqvkcdyWNvC6ncWBsAcJXUOEul30qDWofz5Lrbhb+1pl/6PTcuY21sqNJ6363U+pp9KD/uJhAFXKo0eGdcUWtpqt7yhpNUJa9UUS0tZ0TFt5RGLp2WynhuniPbMZUux+28LVVUgbv0jt1Umq92LquNG9WTfs8YVC15WVHuAdsOeX+jnjo2XEEgCrjU2YFGc/P0jBXVM93IiumRNFvymvut1Aqr1NJM5WSOHbfrzgE0gB3s3DIllW/XjTXtuo/xXLcFomafpGam70Bus/OFSBk/y86VvDPeut6tdD0E2EOu61qs93w+qwtcS3o9Y0f25m/kuJS9XFOBFre2iNrxRLVzcOUOypg73VkRW8Fb15v9CAgCObnuX0feEJtKZ4YjLa5bp21Zx5HjUgLM8NfdGWAcFx34t9+YS5DjvAmwtt6AjXM6wPqMEQU30QIA6Bkwv2W61i4euXTuOC85FzKKYR8oCc99pRed/KReHtJzzo7fxFfqXlj6PpVeKc8AOxCIehhjngD0iSv6V0ndlNS6meRuhFtvkEvXhztaEbheMdqO+5MWPNf4nevjN92Gdee4Hh1+bjlnh/PklllKKxVgKgW0WvMEsJrlAlGlqH7tqXDt5Ft77XnupM5Ys8q4pXxXeWpkH4O1pCr+Vy3z7DS/6Wo3syudd94+fhtwn9rbbkOjzpu9A40bWgB4uqUCUaWofu2pcEsFvLa8lnR2cNfT/RazyrilfFd5arTSzSDwb6muDqs4c+5ItQAo/R7/NppzIDDb0YePvb0LRj7kvOOhCMAdlgpElU62Z98OUapgx09GVrwB6bXqhWxWGbeW751WKwsgb/RxusJ1pTQmyplzM8Aq4m51Vxi5nLiLIMBTLRWIajW6mexKwYrRVn66XzKiTM6UrxYAwJWuuA6l0n/y9e+s3a6bIWX6b60tVlqGeGhJJ5zWcXdeaYDu2pAOLemk/k61imod4iGVt9RycmnF+04p37l0UvMArGTLQNRovU1wd3RXF7QVHHmq9OR9AVjL3defVDdo58C/7bgdVrn2rqK1W37vGGu9Y1a2Lof/Sm3LI8dmPE/PWFE907W2MG1dr1K+e9IBWMmygSgV4ee7uow1cwZW09pFbtb5MjdW1BO84SETdT0BhtoQDy3sc8+gHAHmWjIQ5eT/fHeV8ajumLMDWjPTd2yxqrcdV7muJb/vWrr+1Lph1LpvwJuMqnuUWlUdfSkAazCeJ8A1lgtE1Z4OzwhgCHxd6+oynvW2vB33GZVfVvem46pngPBa14tcWr1dT3bc/iVaRZUdvelO7fOrb+NR17+eLnw9LwVgDcoI4Bp/3Z2BUPhENx7gr2We1LS533/LSAUpasvkuNFl3FO+qfIGgFbhtaU2XUtaR5bVmocePWmGwavfv/D7VaVaBs5Ix+DkAFC3VIuoI090w7dblOZtebpc+p4xRpdxT/kqW4D3KXWV6jFq0OuWaXLLmtXCN5W30rqlrrke9pR5KQAA/GOpQBQAPNXqLUaeLG61aouV2gAAIABJREFUM+KNW6XpamU9amDsmUpBpxRjH+U9+aUAAHCEQBQMVBoMOK6g91RMc2NphWkZiJgnatmva8fW6GlmBjGYa5duZKEj+9zobns777+l47pnwP+WdFyLAaDNrYGonSqCHPOmMi51mciNRZb7XPut1j1j9xsH+Hza9uvasTV6Gp6h5fy4QnnPGAi/Nf2nXENaXwrQO8RDbzqteQKAN7gtEDXzIuwmfA1vK4OeN2Clfi8NfNpy4wxPM+qGzo0ho111/o0fZlzR/a22XmfGxgIA+HwWe2sevMGIG5irbkhgJy3H1tFpBH75uXtfCN9UNyof8RvwStN9PvlWvY4RAKCFMaJgY4JRMN/dgQfWUepyfVc+zjg63tnvDXln05rBNREA1icQBRNcfYMiIMXT3XXTLwjFTziYdeq31kGvW6bJBXlWaXl09/JzDPsAAHsQiILB7qqsrvCUHma4e59OdUNyjL3PqEGvW6ZpSQMAYFfGiIKBUk+8c7+PXt6M9OFutWMqNd3IacKxc0aPywMAAG8kEAWDhF0twhvm2s1z6v/Sb7/04xt0QSieJndMhb+1zH92GgAAYBxd82CQI90xSi0scr+VpoUnae0KlZt21DQ9v/MsOwcqw7y3tASM7TIQ+yrjZgEA7QSiAAAiuwc2foOet6xHatq7xztszYOXdQDAfnTNAwAAAOASWkTBQZ7AwniOK1hTqqtf2C0u/j3VwiqcN5VmKr3cCwt2b7EGAG8mEAUHzKwAG3Sct3Jcwb1ygeBct71fwCj38oz4/3DeVIApFYyK58vlCQDYh0AUAAD/Cez0jDFV+vxLK/XdL6AFALyHQBQAwIvc0cUtF6zy1jsAeB+DlQMAvETYCumO4E849tPnIwAFAG+kRRQAwMPEAZ+fUre53LSpwcjj+UoDjMdjP8XLzaUX/t2aBwBgfd/P5/Nn9wt37S1Lu68fz2b/5a1m3jg6rp4htY+0fgcj2ccAYIzv96trHgAAAADXeETXvLi5dvwbrMz+C+M5roARwvPICuNazRpovrfFV8u2qKVZ6moZcs4GeB4togAAIBIGW8LB3Wtdf2cKx+2ake7n07Z+teXX0ogHzY8DW6nfAHgOgSgAAAjkWvysEIzaQS1QdSSQ9v1+bXeAh3hE17zPJ90NQ1NedmH/hfGOHldxd5H4rV+p5aTm7VkmsJ7csZs6H4SBq9Rb/8JpUmnk3gpYk1tuanm57+M0avkeraVbYG6bArCnxwSi4E1Klc3QChW1ncazgNqNXO2NbbmbQfsdPNvv2I8D1+E5IT4/xIHuI+eN1HJL6aUCTLn8pvIx+nyWq7/MDn4BcK9Hdc0LL1QuWuymdf8ttbgIx1RYZVyFXcaz4Jl6rgupG6yeG0GAs+ecEcutWenBTK6+Eo/LBcCzvL5FlJYlWpbspuemN9eCA2jn+IF3yl0/zwSee6/Lo+t+qdZQZ13ZekmdBuAZHtUi6vM59kQoNb+WJW3TM9aV2zYc9DP1eupwmnC60uczyy2ll1tumEYp37zbHeescB90zoT95AYlv/ph3OiWQTPyf1Xrpdp4fQDs43GBqM+n/eLac8F04eMqV1ZuP59/V+xSY1vk/g/HvOhtpRUvN/wcpxd+H6eRytvRfPFsVweDdCuB/YXXlfDhRqmVVOnBTphuHKQOr8OlAHbuIUy8rFJ68XelvOfSyT1Qqm2P1IOslnRrywNgL6/vmjdCywCPqQpI6fOZ5aaWl/s+TqOWb55nl/Es3NRzl1H7vfMp7Ofow82ea2vPdLVx7GrLbfmuZay8Wl5z89RaZPV+D8CeHhWIKnW1m6nUmiS8gQ5vZsLPqSBSa2UkXm4pvVSAKZffVD50MZlr9v579CY4tU/NWE5p+WG6AgL06Dmujp6Pe87ZAG+tT711vQH4r8cEolI3qVePz6FlCUfN2n/j4OcVRi8nDuaOYP9/hyPHVamFaq5rSG4a+xkQmjE+007eut4A/NcjAlG5C3vcYmj08lLLLNGyhJTe/bfUhbJ0g5xbbqk7aaoFX5y/2rLi5ZSWWwsApNY3TiOXjgDBu5y5LpzpGmLfeo6dx6KxH65JuQDA3x4RiPp86l0tztKyJE2laoye/ffIWA0ty+xp0dczXc/YE63r1pNmT155ltnXBZ5vx/OGfRsAWN0j35rXKvdGj9//qbd59KYT/11qWVJbVryc3HJL6cXflfKeSyfX+obn0oqIN4nPbeF5cCWj89Ob3krbRHARAGAfj2kRdYSWJVqW7Ko1OPr5tJVXLr1ckDNmn+Apcvv3isHY0fmJH1rU0hf8AQDgiMe0iMpVhlerJK94M8P9evbf2j4ddsFsuVEs/R52R427pvYsA+5w5Lrg/Lwv56J+R1u1xa3GbXcAoMcjAlFxl7GflkG5eypPpWlrlbHwt1z3PxW5d+rdf1taKYxyJHBqP2YFZ64LZ6TO9am/4+lKn1uWk+synUsrt8wwjVKeVzU7GNW6HVrycLT+MaMsetIMj6HwIcXq+wYAsI5HBKI+n3/fdISVqauCUHGFLJc/LUtIObL/tmjpwlcakywcJ6x1ebCKWcdV6zLjN/TFy0/939qiMdUVO15OLq3w+1J6cbq7XKdm5bF1O8wOQs0ui9pDtc8n/4Bk9X0DAFjDYwJRn89/gzxXtxyp/a5lCSW9+2/NiH0yvOkptajQnYlVjT6uepab+jtl1DHUk8YVQbk79QbRW9McNd0O2z23/WoP3AAAal49WHmr+ClzLH5qXJu/dfBoOKO0X7be+JamyaVp3+VNwv2950a8dwD0o8vJLTtM86kBhCe00jl6Xh3dbe+p+wgAcA+BqIqeCljpxiL8Pp5m5A0GtEq1cBrVCsuNC29w5X4+Y+y3twSOj267u7fNmf3rSIDzaBoAAL0EogpG3mRoWcJKjraQaklTEIpWva2CrpAKpqYG7/580uf13Pypv1PrH5/7S2O4xXlKLSeXVtwaqpTvXDpvDjzPXuc7t+nRrqTqLABAK4GoihmtRnqW+8YKPmWlG+VUALOnG044jZtPrrBaMCqVj94ud7nPV40xVFtmy3e1z635fKKr6wG5zyP1tvzOtex+6z4xW09wOtYSWGyZbtb8q6tte9sd4BiBqILeViOjB5xd6eaMdeRuCGuVkpZxzlpaY9T2SfssvVYLRl3ljeu8u1I3+5Guail9JP9hMOpsWtSlgn6lekBv3fXsfvXkFvwtx7jtDnDMqwNRtZYltflauz1oWcJsLfvQqGlghlVusq/gSfaecl00f9/Vru2906S0dt2czb57nRHd5l3bjzu67Wx3gLJXB6JqLUty0x9pfaJlCTOd7crTMw3MMnr/W/UmYMU8UXemO+SRaXrn5flGvlQk180sDpb+ps19zj2ErY1Tt4ORrR9td4B/++vuDKxGyxKAZ9B1AXiKEeey3AsIwt/iQEfq/5YXGcTT7Xw+Ppt32x3gvwSiIlqWADyHSjjwBKOCCqnxvX7p1+Zrbd2vDvxftjvAv726ax4AzycYxVFP2G+OvNXryA3zLL0tzN8yBtvRrle9085o4b9ztzHbHWAMgSgAgMhTbtRyN7WlG93UPHcNOdCbh7cEnlvLIrfN7hxCYrdjK9xWtjvAGAJRcMDsSu7M9FVEAPBWrz3E9YFceeXe6hgPdB+3GMu9QTo1NlEqnVQ+a2MZ7aA137Y7wDECUXDQjhf2NzwlBmC+3GDJv8+pt33l3vSVSzOVXukNY0/Uul5Hp6t9vipfq7HdzxnVJbhlPmBPBisHAOA/fgMs5970Fbe+iFt2pN7mFf+e+u4n9XdqGW/pjncHrebusft2D4/XnuM0PAfE54Mz7jw/ODdBmhZRAAD8R8+4UqX5cmPlpL4befPJ31Ity1re1hZOt3tgpNfZ1nZHB81/+mD7pS7BpTHrgOcRiAIAeLE7urjlglVPvxG/Q66bY22e0uenOzuG2tFWeiNbAD2tzGrdeX+/1cbjygVm479zY22lpsvlsdSl+AmtvZjracdwTCAKBitV6GuDjtYqDqXfSxdNAAgdeRPYzHzkBloGSA3q3vpd/H0tAJVKK5VePF3LsnN/H9keP+r6z/X0chaIgoFyF63cb/G8tbRrv5WWD6ubffM5M33HGatqeatX7zy1lgK5MaFSvx1pTZAKWJXm2V1pPX/f1T73pJ2bJtdqpJZWS/5bpl25PEvHV6lrZOu2Wa0VztV6WvKdvda3bqNUq8GWZZ/N35PObZQ9/Z5OIAoGKp0gaieP2gXMU2LeYMeLrOOSlR05plrmaRnjpfS5petXT3ql73aWCibkAgypVh89raxLY/fUWo3k0qrlv2faVW/EannMtcDp2TYrtMIZrae1R2mfD+dPTXeV1mWfbQW1SvlxrdwDnJ15ax7cYGRFYKVKBQAwVunmo9SKaWbdoCftnpunXEu5pwf8z7bCaWlVv8I2jIOlv39n0tq1DnykPHZdV8Z4WvlrEQUbE4QCgOfq6VrV0gqqRU9LlZre/KemXa2eE2+fO1sqzG6Fc9SRLsGpeeMWfuE08XdxWcRp1NKL50mln8tfKj+l1mqt2yKVFu826jy/AoEomGT2SeIpJyEAIC13Uxz/PtLI9Gr575l2hXpPKg+jgn9XrNtVyzmzjNy8te1eaiF1tBtvy3zh597pW6yw37OWpwSjBKJggisrFPBkLU/mW5649qZzV3cXgFiqhVCuVUXqBiXVOiXXoqS0/Fprj1xapfz3THvlubenRU9qfeJWM7UWPbVtc0crHICZBKJgsNqgkKNuZFPpwpPknnbWphmVjmMMuFtr65AjabSm0zp/T6uTs9POdqbbVK6eN/K72a1wdtAaSH2DVP3kKdvj7BhzrEsgCgbKPUErBZ/iJ1q5Ck3u95CLMk9y9gZp9LIAVqfVJik7P0g5G0jdWevxnGsJeWT7rHYOaenWe2TaO622je8iEAUDtTzNyz2lqs1bO2G1TgdPVXoKHQZ0a8dIqcXUDhUc4L92Pnaf0hLgqWWwy0PAVfNVsvM+A5QJRAHweD1BqNR3O1bggX/b8TjuaQmwg13yGWopgx3Xi/eIA9Xh53hIkd//8Xfh/LnvawHx1ny0pBXnIZe/1BhpuTHdan/XxnBrWY/SNu7tcr17/fSvuzMAADVnL7atLZrigV13v8gDAO/w/X7/969l0PrSoPnxvKm6UaorYK6u1ZOPWlqpPLSOo5bKe+3vuFX9mfUobeO3tQDUIgoOetvJAu4yKgj1+Rx7gtQz5hsAwB1qLZFap2+RC0aV8nYkHzMDNK3rf3S61ry/9Z5SIAoOmHkT6iYX/pF6qlebbqTcWFEAOznS9ePJb+Kabdft3TLW1Q7XwZW3/x3juY1eVq5LWa0bXapr3Jk8rD42Xus6r5r/2QSiAFhS2LQ59VvLeE+p5s6pJtqlcQaA9zj6QoMj09yhdVDt1A1e3OVnltZgSGjVoMkO2ztcXst+vZNVt/9dQZRR69PaDW+mEcu4+/wQWy0/swlEAbCkWlPt2rS5Pv+paUY3zwb2M6oLxS4367kb4dz3v5vOmTdLqYF+ay1TS2PIrGTF7Z3K413dpGZbbfunWsocXU5pXMvcWEbx9LVxpeL8pVpDlYJrcVrx37lxllLTpNKrjc2USruUXmq+3PYobc/aeu7QsmsWgSgAAF6v5SZ71DQryd2Upcxet5YbsZ4HByuWw0rbO17W5/P8Vhmrbf9ScOdIGi2/lz73Pug7k4/S772tTnP77cj8t6ZXW4+WbfwGAlEAANxixUDBaq7aRj1ds67I00pdIGesb0/erzxOfsGXVW6OZ6177/ZvaYWXcmS+lbY/zCIQBcAy3JTCO1zdFWHnc8uoMV1GpH8mSNFTBquVV+/6jtreZ+YJrbY9e4ze10Zs/6PlURpT6Uy6vzTeErxKdXt7y7o/iUAUAEuYWYl4UwUNVvbWsTBWVCqD3DlTN7HjVt7eo5QCA3cHDVbb/qO3R0saTzmewnGp2JdAFNys9GTk83GSBeAZnnITdNad1/jWMVBSgzQ/LYh4VTm0jIuz0vY+c5yW5lst+BROc/X2dy4EgSgAACZz4/WPVW/I4+l/N+dn0pnp7D51Z/ApNf2d27vWkqn0drDU59z8V1l5+88KbP3Sjv8ulV3ubXrhvKW3xJ2ZN85raxq5eWrpxNsqnJ57/HV3BuDtVnt6BABvlBuIO/VK77PT7ODPnz//+TfbLxhQaqFSmz/+e5dyuGN7p5ad+q023RPqsndu/7PiMvp8/juOUtyd7fd7LrgTBnFSQcfWeeP8/T4fXf7RvMTTcz8togAAmGaX1lC5POZugs5MQ1pPQKMlaNK7DHiKlv08F5StHVs9y41bN7UEl3PBpl6peQSj1iEQBcDjGHsNACDv7rpQbfm5LoRnl/e08e52JRD1AKs2MW7hBPC3uA/07zsA2NkuraHg6Xa+X2CulvP02UHsj4wjluq+d8bo9O70hGurQNRD7Lgj7n4CAAD2od5xP2Vwjx3vE6gHcH5S46HFg5K3jg1VmyY1gHhq3vjv3Lq1pFGapicvqfS4z/fz+fx5WkE8IULYY9f13TXfM7WeHI/0sb7LrO5QvfuPC8/7rHxc0CZ1nLt27EV5ARznHErK7vvF9/t95lvzntDcDnJS+3b4lCL19og75d6YMSrdz6ftCevOJ2sAAICneGQgCnbVEizpCaisEoyCO5x56wsAwN3U5Ynt3hrq57FjRLX2qX26Ureo2uDYte2X6zIRp/e2cjjbBeyqbRXms9SPPMxX7fOZ5aaWl/s+TqOWbwAA2JH7Wn6etB9oEfVg4UBzcdAg/i01by3t2vJa0nmy7/f7v38rigNPv7zmBiaM/y/tX73LDT/H6YXfx2mk8nY0XzxTbr8BANiJOu27PSkI9fk8PBAV3ly/UWlHre3ER3+vtbJ6q5b9MAxcXbnf9tyojzwBGmgcAADqPGB9t6cFoT6fB3fN+8m9+pF/jNqx39oVr0duP0x9H7ZQGrns1PJLepsDj+4WN+MY1nUPAIDd5IJR6rPP8obGHY8PRP3oKnadnsDFW8sjNZ5RvL3i7nJnl3PVCWz0csKudqP2lyeezMlT3gDAUxwZVoW9vKHu+ppA1M8TC7XlxLNqK6UV83RWqTxy61v6Pk6vNDh3T/Q8l07q71RwsXWw8ng5peXWBitPrW9qbKjcoPnxPAAAsDt1W3bzukDUG7nxvt/I7Z9K60j6qRZYvem1TFdaTstyW76rfW7NK8+j+ToAAKxFIOrhci1cUr/PWOabPWkbKFN2dMXYawAAQJ9HvzXv7cKuSGGrgFLXsbiLV6lbWGoZ8Q1eLp0n+3UP65HbPr3fh7/3vHmvtJzWMoynveMNgPBTGnst/B0AALiWFlEP1jIeUe4mrTZvS1eo0vf8Izcoee0NezmpdFrGiirlryY3flRPPmC0nrHXAACAawhEsa3dbyRTgZuWwcZrN9FXd7U8EmDKBdkAAAB4NoEottLylrZdzVif1iBSLrBVGl8sNf+R1lMAAAC8h0DUQ+zeOqiFAEaf3i58Jamudql0ct0Lf2kcWTYcVdpnAQCAewhEPcAbbujfErgY2WXtqrclltLJdS0cnQeI9Y69BiU7By/t639ThvdTBvey/a9jW0OdQBTLE7CYI/VGRNuZJ+kZew1qdtxvdr4ZmkEZ3k8Z3Mv2v45tDWUCUSztTcGR8OQ/e717W0i9qRx4Fvvt85S6CgMAsD6BKNjML2AVj830+aTfqJeappZ2nE6ua1NuulQew+9r+eBaqSdgR7pzpsp7h/IfHdToTS8+7lbaNgAAq2ipS9ZewnSXWt7fNnyEQBQsIHXCzN2Q5r6rnbxa3o53JJ3WPJa+516pAEj8+UgQqmU5Kxidn96B+ePjbsVttBrb6TpHA8hxK9+j8yvjMc6UQUh51B3dd23vMWz/e1yx3Wt11XD+2WPk9uqtD45Kc2V/3Z0ByNn94LrSkdYqM6cB+wiz9VbYZmnJw8xpfuOgXbEtWpcTt5yNW8vW0r+jXHPLbM1T783D2TSO6l2f3jLkHz37s+093mrbvyU/4TS16Y4s64pz7MztfrZueXe9wfH8b1pEwQO0nJivnIZniZ9yxS0kZgQncy2EUl1Sw+lKn1uWk1pmalm571PplfKcorVPu7u31QpBqN4WeCOU9uPcU/FfWeWeUt+pFBhq2b67BKFyyxxRhmeWn1pWapradKU8tZ7DZym1Frlqe7fkr5bH3O/hdCuWw93bv+VcUqp3pPLbu6w7rhd3b/cj+Uvti6m6Xailzpmqx/bkLfe5t465Ei2i4GZnnnjASLmnWKmKy+wLXHzBDisl8cU49X+Yz9ITsHA9UssMP8dppbZF6u843Vqe6BPuH3cse6Vp7lA7Z5S+v6vcWrVu81XLptWZMjyzzNr5MJ6mlNaRZd1xTs7t87O3d0ltO7dupx3K4a7tP/IcfzRPd56nVt/va/tiKlhWqoOW9Ozjqfpjrg68Yx1TiygAPp9P+iaxVim9Mk+15Y16etaTxpXbgrzU08A3CIOuI1rrrGh2/uPA8x3LquXhqjLsOYeezdPoG/NSfkbc7I4ug97r1VXHQcrscmjx9O2fWt5d9YrZgcDRweyzabQqXWdH5aeU1u7X8hSBKLhZ680/rCC+4R950Y2X0ZqfozdPZ/M+a1uEdmtmfbdZ22jlCmDtGJhZUR99DM1Yxk+pxc0VaoH9khF5HL2Nj8xTCrRd9aDhqFFBiztbs9RaBl9ZDr3p7Lb9V75m1BzdRlecx8NlhWmeqUOekbv+tuYnN10q3RHlslo9UiAKgGap5sGj0rzCyOXM2Bax1SoNrKfWImq0lmX0ts66o0XbkRYRZ24EjgahZqrdIF3Rwm7nG/YeRwM8V26flhYfI9xR5itt/9nHfUudZJXrxZHtHs7T2yr9zLm451rbem4tTVcKcl0ZbJtJIArg5cK+8aH45jD+P7yQ5p5OxRWG0nJyeUo9rY0v5KknRy1PgVJ5Si0nl1a8LUr5zqUTz3P3zSn7qB0HI7Wm+8tH7pxQq3jH088UL2NmwCi1rJ48jNKS9pkyPJqfq857VwYFrzhmrjSqrK4q8xW3/9UBoBGBjKPLbpmud7vnzput0+XqifF1NJ6+dJ5uufb2tpAq1UNz5dla712JQBTAy515stMzz5knOEeaJ7fecLX81ro+pXz3pAOrOHr8/24wjqY1+7hovTnLBcBnL2u03nRHlOFqrtrudx0z/G3V7d96Lhm1P9aCUDvu9yPrf7npat+NqhO3TNdbD93tfCEQBcBpd7bkeVILoietyxuknl7Gn2dOs/IT0JXy0it+Ap16+t5bfjtaJe+jWqSlbsBn3pj3unt7373+d5u57q3nktL8reebUsuZXB7utMrxd9Su+V6BQBQAXc2GczdarRfiUc3da5Wt2ZXKo+mX8jfqKeiotChreWp75TQcl9rWZ1pMjvz+iUotIGbdmLd2j3yT0rU/3n6p6Y6UQ5zOygH1UVrPJblpe843Tz6/5I7V3nUbUU+6q64VLje1PXYqZ4EogJdrfYo/qrKeu3geSWdE+r1BpbN5H7X+o9L3NI8jWsb1EBQlx435GlrKYVRAtqfMISXX+r63HjOiHnY2iHVk/ni+1PbYqU73190ZAOBerResXS5ss9kOAABrmP2AbwU7BZhaaREFwP8ceaqUS+f3e6lVRK5VRTx9/P3Z9EtdCUY32X7j+j/R0yu5Z4TbJtUNZ5UKtDK8nzK4l+1/Hdt6HbXupb/vcnWk1u9yLZRS0/bUu2rjf+1KIAqAz+czttL0u2CWBoINL6yl5sW5i/WZ9H9/575PpWf938t22J8yvJ8yuJftfx3beh21ek3u4V7P+GdxnWxGvatW3wvXZxcCUQB8Pp85by4ZNSZEeAE/mn5r0+3RAbkjv8V2XX+eL7W/5L7bqYIMAJ/P8SEsRta7RtUnVyIQBcBpM5/GjOoylnq6VVpeb9pn5i/ZYf0B6Fe7duTO1c7TkBYfU3d2aTta79q1hVMvgSg4YHaLgZnpP/mExn1amhIfFTdnHp1+bbkt3r7+APRpOcemum23zsvfWm7qVw34tQYq787n3cLjYcaxctXxlmv9/lTfz+fz5y0ryxw7d+MY0bJgJ7vmm7lygzi2DNpYSzf1JCpOJ9U3v2W5Z9NP/Z5a79R6pfLzlvW/knPWuo5e+0eWZ2rf7u3yOiNfs/Sce1LT9QQ0jrSazJ2Teq10DpqpdT1LZfT0bXRWbkyflmlr08/WuuyePK68z7Tk7WjAMFcvCudtqR+l0iqlP7Le1VM/3MH3+xWI4ryVT2olZ/L9xnXmnVY+Tlbfn9++/iO8YR13tUIg6pePsFLem/4u+1jrDXXPjXbp5ie3XWfcHM+Yfye1dW0p694b5tQNcur7p5VBbyCqNs9MZwOVZ6e92qy89QQjuc73+9U1D4A0F2ugpKX1gPPIGL0tvc6WQ25aZTneL/gz4qFP2CotdfNdag3y+/tsfp7syoDfkeBvLg/h51QAM5cHmEkgCoCks0+zf//PesI1M/2z3r7+0KKni0Puc0/arfnJ3cin0uvpLlG7YW1VOu5bb17jbnS9cjfapQBYa9nmWm2l8qylz996yrEWaHJdSbsr4NcTGCy1YozTeUtLoacf+zsTiILBahWyUO8Ty9aKcWt6MMvs/W71/frt6w81qQBFrqtR783b0RusX9rxTWYuvdo69Ezb2+qhdV1m1Q3ibZXKW7zupbKsBaze0tLn6A3zqPIs1VtX3m4tRpT9qgG/Wtm93e777lMJRDHVlUGZ1PKuvoCWKr+lIFLqcyrt1mW1pAcAdwqDCLE7W2scaZ3UGkSKp+29VvcGrnJ5GKWUVm05ubykWjX1BBJ3a+kTB8t652n5PjVNa2ucJ+h9kJtzd8AvN10q3aN5fVLwkbUJRDHNlUGZ2vJSn2c4UyFLVbxKv7s4ALCrVMun0rSoxTIoAAAgAElEQVSjWzOMuIb2rkNq2juu5bU618w8Xd0qadWWPr2Bh1IZhfXDuPVXPH3poeYOLcaOyHVT65235fvUNGcDfq2BytK+fmWwDVoJRDHNlUGZn10uoKPzWeoKAACryXWpin8faXR6tXXomXZmvaB0I7tLvanFTi19Wpd/Zrrad3dvgyvkAnmt090V8DsSqIyP91yAvNadFa4iEMXtRlWCUk87eiolu6p12QOAFZVu6uLrWOpanrp5TD2IKXXVSs1TuqmL02u9Me1d31xe43TD+WfcVKa2Ser7UlnEf6fKMhWgS6Wlpc88T9xGuwb8juanttzS9HA1gSgeJ6xw3Fn5uGq5qcooAKwsd60a1YWkJZ3aTVnvTd2oaXumawlmnW2h3vL92bI4O91uLX1yLXR68z6i7qf+eK0nBvzgCIEoLnF3MOjq5d95kdFCCoCncS1L23G7vKlOlpOrmx4Zz+fsMAxXbJs77wNSBPzgfgJRTHd3EOrzubZZdq4peur30a5cFgDM5uatrGe7tGzLmds7TnvUODml9FvnXYVuhGM9JeBnn+CJBKKY6o6gzJ0DdecGOyytZ2lsitLvpQEVAeAJXNvGaakbzaw/pcaYysnVhWrpP33w5VLdLzVeWGoMrfj30t+1MblSgZ7csuN7gjj/VxLwO2b2vdXM9JX1egSimOauoEzcCir+fqaWsRRy4yrU5u0Zj6FnGgCAK9UCXuov/1V7uJsLKuUCQKW/c0NbxGOwxtOl8pj7PrceKxgV8Kt9t2Mgb8XyqrmjcQJ1AlFMs0JQZseTJQBALNeqpfVzLb3U7y03yKWgxhVSy+sJELQEA56idX2OTtfaom7lwMDIgN9bA3nQQiAKAKBg5ZumGjcpz1Bq1RK3BE/duJbSK31uuUH+Kd0wz5Jbz5bW9T3BgDvE63NHkK9Xbb/7WTX/o7w5kAetBKL4f+3d2dKlKLoAUHdFv/8r57moYzdFMaoo6FoRGbl/B8QZPwE5yE0A4DtWfHByn3qn3LGYC5ocOXZrNajC6VLBsCu1BoOOLrt1Xe8Qb8vcuCvSn8EM+Zkp4CeQx5cIRHGJrxV2R94AZrgpAwDzSzUrG7msmlzzpJ40cumdTavHHTW5wv9blltqfpmrpRbW8orTT00bz5dr4plrjpZbfi7NJ2ubvSHgN9szQyk/tby2nNu5ae66LnAtgShOG3XCz3ZxBQDcn5/Wu/2v3l+54ENuGUeXnQti3GnUsX4kzVpzylLaZ/ZNS3pxgKtn+pGeDvi9NZCXUqqUUKuw0HJs15oPl+ZlTgJRADCZlWuZKgDC9UoPn6mHsdT08cPv0QfkXNOh2oN0PG1qOXHea9fCVHO8UoDg6LqyphkCfisH8q5SazZ7NCDK2gSiAGBCKxa6Vg6gndXyFvaqaZ40e/7erHe71x5ezz4g58adqWVzJAB0V62ep+UCavC0VMAXagSiAIDprBTwaCl8XzXNk1baJ1/ylv3ylvUYyfYZT8Cvj/OWowSiAABOaHkTfNU0T9BMaU5v2y9vWQ/W51hsMyII1VtzeNb7JnUCUQCQkCrY9HYQ3DsPfztTuFUg/acrtodjeE72C/C0XF9xR9M60nw97uONNQhEAUAkFUT6/X5dnx8embdcHlKdrO5KHQaH41vmma2gN7oZxcrBrdn2FQDvUPuyXY/URwN6ppmxbEKZQBQABGpfpsp9VvjOvLWMqxXSckGrlmlGOVKLTOETAOaS+iJmrhxS+kpmbRq1z9clEAXwcrngQctNO65pkvvU9tvk1in1afI7lfpCuKOD1VF9MRw9lr4WhNKBLgCz6v2SZtjPUy3NWhqsRyAK4OXiANKupZlZqTbMKh1EPh2smGEb3bkNjqzvkbw9vV+f8LX1BQDeSSAK4KNyAapty3cGOUNQZSapfpVy0/S4cjs/UWtrtNmCULVmB1dOAwCwOoEoAJqVOsnex8fNrFLN+1p+55qapaZL5SP8u7dJYSlAl9ISkHpKrmPPVGBRsPGYliYDV00DAE9RRuAqAlEANCn1T5MLKuUCQKXfYRAqVSskN13qayq54fHv1Lq0dOadmje1vWaV2ha17QMAfM/IMoEyx/cIRAHQpNSUr3X+kdO11uZpmSYMRh3JW++0TzrSf9iTZs4bAAB1AlEAvOJrXKnaVylXB8TulKtplqqFlguixeNban3llvElK9RwAwBYgUAU00gV8t/wcFzz1fXmeanmWLuztZ9qy5tBa35myneuKWFq3JHPJZ/5xPKbfXW9AQBGEIgCeLmwFkuo9nBdqlUTpxv2xxSOz9W8SU0bz1frrLxUKyg3PpcfAADgHgJRTKPUv8ubHxi/ut7c58xx1Noxd++w1ny1pFf76lhrTSEAAGA8gaiPSgU+ej5tDsBY+iQCAOCNBKI+quXT6L1a+lGZqa8VgFm5TgIA8FYCUUyl1ifNW311vQFWsHLtNPcSAGA2AlEU5T6Hnqs1lZq+1sFwOA0AzGjF+9TKATQA4L3+ejoDPOv3+/33X1zIzn3xKvV/PKz0harSNOH4+PfbfXW9AQAA+A41oj6u94tYoVJ/T639THlbCwAAAN8hEEWXVCfnKbkmfan0Ssv5mq+uN0BOrhn4Tg1SAIC1aJrHFFIPGl99uPjqegOsqPTyoPZiITc+bDafGpYbDgCwAoGojwo7Dm8Zl+qoPBUwCfuDCgvGqbTCaQRfgFm5Pj3rTBPy0UYFofb+E+P7ZNgnY25aAIDZaZr3UT0F+9aCfst8LdN8tXbUV9cbYFWl4E8tMJQb33LvBABYmRpRdBtZgymsLRW++X37W96vrjcAeaUv2gIArEogimajm9GFwZjQ24MyX11vWIVz8HlfrCXkuAMA3kogimZx3xSjltEz/C2+ut4ApOn3CQB4K31EvZBCKwBvEwZlBOkBANYlEPUS8VftViSABgB5+ofiLd5W5nNeAvQRiHqBNxVMc+vytgJL7KvrDdBjtqZqe17Ca/j+OzWuNr7366nx9niyLPCmsghjzHKsjvDmdQMYQSBqcW8q+O0F6lShfR//Rl9db4AjZromljpRr/X9d6QD9i922s47vKm8mpIKNgOQJxC1sDfe6MKgTDz8zb663gCtemsL5eZ3Xb3eG8sjXOOL553+7ADqBKIW9eZCX9y84Su+tK4APVIPdamapLn5gOd8sXwzWzPi1ay87b54vMMRAlEAwLRyNQtyzZrDeUbkg/9R64OSr71QjO3XqC9vgzNW3G7uE9BOIAoAmFqpv6Ww4D/qIWDFB6KRBKCoEYD5m2AU1AngfZNA1ILc0O6T60A8NsP+GPXFlt7jzQMKMDMF3vNc3wGAMwSiICPXMW6uGcjTBfNRb916vwSjXwTe5ulzm3ZhH4O1aQBmMkNZ0kchnvXF7b8f954dvkcgCjJ6LoqqXgOMk7u+1mqpXlWwXbmA7L7E3VrKQ63B4ri291MvA0c94M90bVnhoxA9ealN13KMlvofHHUszLz9r+bZ6dsEomCw8MYSXnDj37s4AJb6+8xyU8vLDY/TqOUb4Gq5TslbHgxbmlb35GM1Kz+g8H618lBr9wh3uLrGRi7o8JRZPgpRUlte6njpeYFRm6Y1/SNW2P5XE4Tir6czAG8XF7TCG0p840n9v0+7/+uppRUvN/w7Ti8cHqeRytvRfMFqHNvPC687+79weGsaCr0wh9IHCLYt/ZCaCyrMXgaJy1qp8tYMavtkF16D79TSNcQV6fSkdaXZt/9VWmp58Q1qRMFNcgGelCsv0L1ty2csHAG4LgFHrwO9Nc9rNb6PBMNb5jlbU2q2GlZvEr4cLpXTZ1j3GfKQ417OTiAKLna0uVpvP1NXN4uLq8VfkaamewDAaKUyVKrpXzx9LshQa6LVU25r6dYgldbR8tORIFlPuq39fB0xayClpax+ZN1n2/5wB4EouEBcmLnD1csJa0NdVQBwIwTervZmvFb7odaHSe6hY1RfJbCaozWG4jR6gkBnykm9fd3dpbdPpZaAyFNGXRNbakSdTTs1PGXm7Q8tBKIgo9Q5d+mBoDWd1O/Uza2linhqOaXl5tKLC0SlNHLppOYBeKPSA0BLx7q54bUH1XBeDyF8Sa02Um8NpaNllau7T3j6PN63Rcv1JzVvPP2TRgehtu36r2W/aftDK4EoyLiqenSp2vXIjhV7l9sybGQVcoDVlGqQ1mqX5sb3XlevrMUKs0g96F/x4N+bxtFajb1mKDuFwZB4eE8aTzrabHIGb9j+0EMgCiay2k0TeLe4P5X9d+/8vfO1pHskH6tdX8/W+IDZlWpRt9TgztVaz9Uszy2jNn2u1nnLubjSOTtzPnP7N9USIDVv7TipTdPaQuGMmbc/XE0gaoA73kyOWsaRC+DI9R29LVua1NWmC6dv6Uug1v471XyuJx8AV4kfuHqvyaP60uitJbFiraHV8gu7nvO+5dxtHd7afKnFkRrhjFU7Flr3f8sx1XPcAccIRA2y4oXqqo4XV1Hr26PnQacnrZTSG7mrq6UDML9Vm5fASpxfAM8QiIKEqwslo/oYUIACSkofFNiH1f7uSbs1P7lAeyq9XP7iphi59aNudO2rkenbxxyxanNdgLcQiIKK1iBSqcPaUjpH+hvY5wPIqfV3kQsKtTSrOVpbM+yMNVxOqc+PXH5TeX17LdKR67PidnIfnNeoZrlXuStfM2+D2Tm/4d0EoqCgdhPsKWCUCmW1B6kwDeBeK593+/Wkpz+VOx6cetIvrcPTcgG+XG2t2vgjfQOWOnuGJ80ejBrty+t+lu0G7ycQdaOe5g5nm0O0do5954V+pvVvVarNdGUBo7eDzVotLIBUTaLStFdc064OnPeswxNKAb4jHeu29CfYOw887YsBmZHrfOf2bLn2pppP99Tuf/Ox0fOxotozzdHt9PZtzLoEom7S2lygtwZOS4BkhqYKM63/leL8PlE4cIMBUsKaRKlr64hrx9Xp1dYBmFute4I3WmFde5tTt6bjOv1PrfeulhdFZ/IAMxKIuklv860z6ZypbTTKnet/l94aUiNqUK1Q2IHVrXyexW9S4/6VQqk32WHAOxwWX6trb3JrzdFK6cX5LaWRS0fg/rjafomHl8a3zNMznHXkyndv2K/xeo1cp/B6+fS2S+WhJ2gy07qMlru/esnClwlEPeCqC25vOvEF76mL/uj1Dy/2R5eVK1T0VFFufbDy4ASMUGsadiaN1nRSDym5v1ubnfWk2ZPXmi8+LLQGhlr+3rZ/3wdbalJ8cbu/1ZGa8CuYqYxWKk/mypeppnVxGj16Atb8W+1Zo7aP45c0qelK6cNdBKJudtUN92g6qTfId7pr/c++YSk9wOWW3VLjIJfO0QcnNxHgKoLeeV/eLrlaD1cr1Zh5Q7CCtC+fW2eUatjsv1PDwhegcbk19/dRrV1lfLFWVEuQPzVNbpvuacbpl2oiw9MEom52VRCoNZ14/NMX+bvWf1R135b0rpoG4A5P15JlXi33bPczuFdLEKGltmEp/bvOaQGRfzobeG/db67ZzEAg6sW+Wjgc8VZnd1UtpS/uF2BOrkfU5O6lHiLhPi01ZFJay6UtL7db0jz6Qvarzy0htZb4EoGol3q6CR4A8G65ckbqrb4mdnCfEYGeVBPd1uZ3/G2WZogz5AEEom6S6/x6H1dq0x3+3ZJOmEY87VOd1N25/k+uJwCQDlJ5QQbHlPr5SZV/W/otzQWQU836av07hX/XxrWsy1vU1qu0D8Px4TS92zQ175u2Mev6bdv2x8F4rVUvokfz/bX1Bb7FtYK36+1vsnV8b62MnnRa8gX0cU7xFMfet/x+PzWiAAD4p1wth1Tzutz41PBcYKpUIzo1HLiWcwy4k0AUAAD/kHsgPdoxcm340eUB52iutY5ajdJtSwf7U8Nbx7fk6cz8fJdA1CBf65Dza+sLvFfqeqbfOQDeyD1tHaV9lfsgRO1DEWc/JOFDFBwlEDXA6Av6bFVnR+VltvUEvqP25hAAADhGIAoAArN8XhnuJMgKcL3SV+5Sf8dfvmuZp7TcnqZ6ua/upb7Wd7QpIOwEogCggeAUbzXyuHbeAF+VCuykAk17YCf+eEMYmMp91KH2ddIwgFSaL1x2uLywH794mp70IfbX0xkAgNno8wAAOCtVQ2gPOsXCaVr6g2opp6SCVLVlp+QCS63pQ0yNKACo8GYPAOiRa0Z3tjyRq5HUk6fWaXvLP8pKtFIjCgAAAC7U2o/TE0YvW60oan7btv0RuVzLV97Mf2U9gXnpdBPOcS8HvirVUXk4vNYxeK6bgFr3AS3ztSw7zG+uU/Ja+q3cK77l9/tpmgcAAF+l5sJ5HqBJyR0X8fDS361pjFj2FelDjkAUAGTotBx4o1xNDY6xPXkrNZUYRSAKAAoUwIA38WB5vVozJliNrgkYTSAKgEPUFHo3hU94Fw+W9zjTTw7MwrHLaAJRADTT/OA77Gt4H+fyPTTrBigTiFpA6kb2xgeEr6wnrEpzg2/R1ATewzl8vz0YZbsD/NtfT2cAgLn9fj+F6Y/bH6i84Yf1uH4/R80ogDSBqAWUCg9vKlh8ZT1hRc5BHAMAAFxB0zwAsrxJJ6SpCbxb3CVCeL6P6ID7bJq91yPXrzWsXIvM8QVtBKIASFJgJ0UwCtbRc67G08bBgBHNzM6m6Tr0Xivu25UDaHA3TfMWkboYr3iBrvnKegIAzCIVsHpb+UsAHebk3PwmNaIAOCX1BvAtBYqeZiMjmq0APCl3PUs14Sv9nZrnbJrxNXfWLy2rRQrwb2pELSS8gb35ZvaV9YSZ9RSa9+n+/Pnz339Hq6fPVq295xq0yvVqtm0MzGn/UmbpZUPq//3+ETfzq90jetPMpb+qGa7N4T4/8qVUX1c954vbX5D2u9SIAgAA/qGnJk9uujMPmKk+q0rBphWDUTMFDVK1evfARmmbPrkOvbXsSunUjpvRAZMVtz+cIRC1mBEdRc7oK+sJX5BrPpH7IlNqWDh/bnitaVxrPlrSivOQy19L85HctKn81da7th6lbdxb+8tbTPi2EdeBXJq169XIL/uNkAs6PKW0XXPBkKfL6S0BmlQgMzVdy7JGWnH7n7XKuco4muYt6Csn7FfWE94irEoePhTETTHicfHw1LzhdLVmH6nCWU8+amml8pB7KIp/15qXpH6H+Uttj571KG3j1Qu1wHGjrgFXpdn7oiE1foZyZXiPnCE/oVx+UgGQWe4XpXy0bt+W6e7YVytu/yNmPge4lxpRAFyi9oDQOn2LXDCqlLcj+RgZoLmykJyarjXvKxdogeukrhmpa2wY1EnVYMoFv0s1OmtphtOm5k2Nn01PTdujNaVmq2E1UvxCpZafu46LGe6pM+QhZ9bzk/sJRC0kdVF548n8lfWEr7j6/M01wWiton9FAS31oDWb1nWeNf+sKVcjced4m1stMH8mndZhZ9Lrmf9uqetxqTZtaVjP8locCXaNvK/05qcUaLo7KHNk3Wfb/nAHTfMWET7whLUAZo54H/GV9YQvuruJxkhXVCuf7bo2W36A+Y2oaTJLM7pR4ibWs1x7S03RU1ZpWrVK8/O3bn/I+W3b9sdBPLfSQ9fsb+R7fGU9YQU9DwK12g655hT7sHB8bdrS8s4EqHL5iKfJpVdrdpJbTk/+Usss5SPXzCa3jXuvr29/WOSY2sOeY+Zevedp6nqSulaMKJfNXtY7c82rzTvDupeaBfaWB66oEdV73J5pnndV876zx8i2zbH9YbTf7ycQtYKWm9cb9uFX1hNW4Hwri7fPF7fXF9eZNiP6heOY3pcKtYdg5/0xq2y3WbrHOHPcHpluhkDUPn9sheMGev1+P31EAQDAl6UeoFdozsS1Vgl6lGpi78dyqkZwPE2YVukFU26aq62y/eEKAlEAnLbK294rpAq5X1l3aFF7CGQdtabOZ5pUx2m01MZK5au3CfKRZbWsI/cpbfN9XMs0pelapgGO01n5Ino7sFvVV9YT3qa1WvwbhIVcnYUCb7V3pF1rLpSqRZIblgvqhMPD6VPDcsP3NFPzH11W6zoC0EeNqAXsN8eWNzgr+8p6ArCWlYOoT907R3VozX1StYd65z863dlzrqefstS0tWCTYBTAOQJRiwiDNPHwN/nKesKb5Jpo1PpXaGk6caaJR8t0vWn0NEEpNQEJp2cNK+6vlQNofFtPECsV8Ow5X1N9Y21b/kVobTzXcP2CdxOIWshXbnRfWU94i1QAKgzkhM0e4uYR4e/cvPs08Xwt85Y64D2y/FTzjSN5UcAGZnK29lPKFenV0jg7PjVtqrlearrc+DN54G+2F7yfQBQAl2spRPY0nTjaxKMUlGpZ/pnmF7kmIJpz8BWO8+f1BJhSgZXUNTMXiIlrku7z1mqopl4MtKaRGl6qvdqyrHD61Pyp8VDSWt4pHZNHluf4ZGYCUQA84ukCUm35Vze/0JzjnFRB3jacl/21ptI+an1JcHRYrWldKbgf/11Ku7asMy9DICUXEI6H5QKsR5c3MzUF8dU8AB7V2rThqFqNgFzaVweM3hSAursAGW678CGz57hI9T94Zd56x5XG73nNNQuKa6GMWrfU8lrn2bZz+wvg7VYIGMEoakQB8C89zTnipgr775b+oPZlxenkpjnSxKO0fi1plKbpyUsqPepy2yzui6s07+i8HVl2KQiVquFRG5f6+0qpY7003ZH9xRg91/PV5K7Ds3jrdud6uWtnqiyxT5f7O9fMtKXskguO9S4vl3b4d2ndcnlPrRdr+m3b9scOBCCmAE3OncdGbVm55g45R/JdC3YdGdcyPpympVnHiMBU77a8Yp0Zw7a/V8/2Tj3gP9mcuxQUKeXlib6NSgGM0NPHfu54KL2427b8B1bi+VteouUCOnHaR5bXM6z0u2U7tL50ZF6/32+eGlGj3mb0HpwtF8CWQtau5S1ta42D1rRmuvh+bb+2pnfkzfJM+xVgRqNrQN0tLnTP9gZ4tvxQ56HtHr1BqFyNkm17pvlWa62Y3vFHl5uTC2DUAi6raH1RkZovdRy1LK/15UrLsRDOd0YugMfapglEjao23HsBqp1UtYO+5aLXe2Gs5Seed6aL75f2a2t6rdsjnm6m/co3jDp/Wdvqx8Qqhdc4n0ffAN+xvqsfE1+hBsE9zgShtk2/QT2+eBzfXTbLLS9Va6mUxoh8sbZpAlGr6In+npmmx4jaQV9zxX7t0RLI6l2m/coIglGEnjoWSk0aQi2F4iP5f+KhMNfEIp5m9APAkW3Zur94hlrW1zpS86TmSCuI1N/hPLWmTi3LTQUjcvPlAhWlfPekX1reKmbLc6rp29m0asPOmm0b0m7aQFTqIhmP28fnhqeaNZUuik9oDUjkCm+9b7eePlm/sF/P7rMjTTCe3q+8n2OMp2vW5u4ZuQBNOM2bPVHLpbScI/uL+wkUXmfEg3Uu7bj8HAeT4mtfqiZlfI7Walvmytil+eK0e/NdS7+0zVq35Z3C/RFKXSNbtkHqOSr17JFKqxawTC27ZXm555daoLElT6nt4J6yvmkDUbmLZO1Ctw8L0wh/1y6Yd6rd8Hvy1BvYeeqkfft+PbvPUumssF95tycedJnL0/s+vHfEw2vz7d78kH3H/ulJ/+j+4ln2zxxK5cNYbrqWa18qUNCat9a0c0r5bkk/t7xUsGQGLfmoBfivWk5uuiPbrZZOz7DeaWbZtxw3bSBq13OQhVHVGdRuIq1vH44qndAzPFS0WmW/XrlNe29Gs+xX3i1XWHXMvc+MAYQR98SzWt7Wll60pObN5bv0tnjk/jma9gzHDLxRT6Bqn76kdg06k3Y8bW85NfV8dGTZbzPzi3ZoNX0gqtWIQtmZi90VJ2ypiuRXrLZf7TPeLheE5V1ct9qUXgzktmFp/NGXEMCajgRnWox6yd2zvBHpv/Ga1/OMc+R56MwzlOZvjPSaQFSujekZR0+6UrOqo8tuCYC88SKx0n61z/gqxzEAHJMq46aa1vX02ZNqdhe/3M2VsePfqfzl+ukp1RJtyXct/Vhuu+VqpM6o5xnn6DNlzzNUvL9glN+2bX9mOMjiWiq5v1PjUvOX0uyZp5bPcFip2UppmpZaP6kLcqmvoJ7hI31pv6bS7N1nR9ZBNWWAsVZ4mElZNd9A3arn96r5HumuGmUz5AW27e/jbJpA1OpaTto7p+Ea9isAKzc/dV+B91m1zLhqvs9KvZSOXyqnaou1voQ+m37Li/Av7jfGEYi6iGDFO9mvALxdSzPyXWstY2CMVYMCq+b7SqmgT64VRi5oFA/PpdGbfu9vOOv3+72nj6gntZyUd07DNexXAN6spaZX6oFoH96SvvsbXGfV82nVfF+ttB16tlHYv9fR9HNdj6SWBSMIRAHAB+QKk70PCC194x01qqZNb76+8va+9UEkJLgE8JyrmsylakyVlgdX++vpDAAA4+2Fyf0t6v6vNxBx1RvdWh6vlOtbo2V6/qcUhPr9fv/YtvvveFg8HcBXXHHtq70MGsV1m6upEQUAH5ZregWhWhAq7kek1AdJLT2AN0p1Jh4G7ePrZevXtq9Iv3QdTy0LzhKIAgCySs3lSp2hhr9LBeqWZV/9NaFckwQF7bxawNLbcoC6Wr9O4d+p623tPnV1+u6LjKJpHgCQlOsQNRyXeluaeut6pDlg7u1tLr1UflO/U299jzRTfKNS87nSNgq341XLAwDeSSAKAKg68pb0qjepOhq/Ty2gVAvYHelz7EgAC2AVqT7zVkofRtA0DwDYtu3+ZmpXL++qrwl9RaqpYus04TYu9SOS6mskNR3AW42+3rmesiKBKAD4sDDAUCrMjuhc+ur0ckEP0o7Wajs6zMMSALBt2/bbtu2PggEAvFupb5+W+XKde9cCPj2dgpfSznU8XltGKY3WeQAAuMbv9xOIAgD4mqOByVw6pQ7tz7i6Jl5vepp5AsC1fr+fzsoBAL4mbI555suBpQDNlXvI5MIAAASBSURBVP1+XSXVz9WdywcAfDUPAID/p38tAGA0nZUDANCk1H9W2Owt1Z/X/rv1C3q1NGp5auljLJXnUp4AgPPUiAIAoCr8KmFuXKpPpTDQEwaSas0Ba2nEecoNL6UXp+uriwAwnkAUAABd4mBUSw2iu/uM0tE4AMxJ0zwAAP7l7qZqVy4v1UQQAJiDQBQAANu2/bPPpFLwJu6n6QpXphc2tdPMDgDm8tu27Y+3RAAA39HSL1NpvlwH37WgT0/H4KU8pjoer6Vf6ry8dR4A4Jzf7ycQBQAAAMB4v99PZ+UAAAAA3EMgCgAAAIBbCEQBAAAAcAuBKAAAAABuIRAFAAAAwC0EogAAAAC4hUAUAAAAALcQiAIAAADgFgJRAAAAANxCIAoAAACAWwhEAQAAAHALgSgAAAAAbiEQBQAAAMAtBKIAAAAAuIVAFAAAAAC3EIgCAAAA4BYCUQAAAADcQiAKAAAAgFsIRAEAAABwC4EoAAAAAG4hEAUAAADALQSiAAAAALiFQBQAAAAAtxCIAgAAAOAWAlEAAAAA3EIgCgAAAIBbCEQBAAAAcAuBKAAAAABuIRAFAAAAwC0EogAAAAC4xX+uSOT3+/33958/f6rDW8ftw0vTxvP1LufPnz/V9OP8xMuqLbeWbwAAAIAvOB2IioMwYXCnJ3BTSy/3dzi8N60zy+tdLgAAAMDXPdY0ryWAs23tNYl6axzty+qtYRUPT41X+wkAAADg3x4JRO0BoDAYFdakmqEG0VX5qdWoAgAAAPiKRzsrzwWj4uFPmS0/AAAAACub6qt5tZpDo2sXxemryQQAAABwnakCUSV3B6EAAAAAuNajgajW4E/8xb2rl9uTfk/ASnALAAAA4H/+czaBuP+k8GtyqeGpYS3TtwSI9v9recjN17JeLcsFAAAA4N9+27b9EUABAAAAYKTf77dOH1EAAAAArO2yQFSp6Vxt3P6vNOxs3nJpnVlGTz6vXJ+rzJYfAAAA4N0uCUTV+keK+1uKx4X/h8OvajJYy9vZdFvSGP3FvyM0yQQAAADuNF3TPJ1+AwAAALzT6a/mpQJHpa/olYJMpfF7mvHX9FLpxtPmlpFLM7ecXrl5U8Nry97znctzar1KabWsZ8tXAwEAAABaXV4jag+I9AYuakGoPc1UICYcnpo2TicXdInzXUqrdX3ieVPDw2G1dcxNE09bS6u2nkf3IwAAAEDO6RpRJT1BjFKNqZY+pkI908bzhcGXIwGocFmpeY8Edq7IT235qXQFowAAAIArDQ1E9coFo3LNzkrpHFl2mH6cl6M1oo7Me2eau1Rn8eFyBKMAAACAs4Z2Vn4kWHJFrZ8jy78y4HJ1kOhOYdO8bROAAgAAAK7z27btz9lgQ0tn4blmd6WOs3PDYnFfSLVOyGuBolyH3bVxtTznOgpP5bFlWJxm63ypfLSkAQAAAHDU7/cbE4g6Og0AAAAA7/T7/a5pmlerZSQIBQAAAMBlfUSVAk2CUAAAAAAM7awcAAAAAHYCUQAAAADc4rdtm3ZzAAAAAAz3f3j2hBxlKOHnAAAAAElFTkSuQmCC')
