# Supplementary material for: Identification and functional analysis of non-coding regulatory small RNA FenSr3 in Bacillus amyloliquefaciens LPB-18
Source: PeerJ. 2023 May 15;11:e15236. doi: 10.7717/peerj.15236 (PMC10194069; doi:10.7717/peerj.15236)
Supplement: Supplemental Information 4 [file peerj-11-15236-s004.zip › KO/CK-vs-T1_map/map00563.js]

getPicJson('data:image/png;base64,iVBORw0KGgoAAAANSUhEUgAAAnUAAAK5CAYAAADZ3dibAAAACXBIWXMAAAsTAAALEwEAmpwYAAAgAElEQVR4nO3d7dKjqKIGUD0193/LOT/2trdDAwJ+Aa5V1TXzJopEE/MEENdlWX4LAABD+2dZluX3k+sAAEa1ruvyf29XAgCA84Q6AIAJCHUAABMQ6gAAJiDUAQBMQKgDAJiAUAcAMAGhDgBgAkIdAMAEhDoAgAkIdQAAExDqAAAmINQBAExAqAMAmIBQBwAwAaEOAGACQh0AwASEOgCACQh1AAATEOoAACYg1AEATECoAwCYgFAHADABoQ4AYAJCHQDABIQ6AIAJCHUAABMQ6gAAJiDUAQBMQKgDAJiAUAcAMAGhDgBgAkIdAMAEhDoAgAkIdQAAExDqAAAmINQBAExAqAMAmIBQBwAwAaEOAGACQh0AwASEOgCACQh1AAAT+OftChxZ1/XtKgDAJ/x+v7erwAla6gAAJtB9S93GrwcAuIdesTloqQMAmIBQBwAwAaEOAGACQh0AwASEOgCACQh1AAATEOoAACYwzDx1Ofv5dX6/37Ku65957cLnjtbNrZPbTmyZ0m0e1Tc1f9BR2bFlS19bqrya13N1XbbncvUr2U7r/mw5Hrntl24vts0731ex8nPbP/qMpRx9fnKvobQusW1cIVf31uOa+uyc/ZzWvl9jYmUcHbvc+ne9f0vLTSnd9zml78cz3zOQsi7L8uv5DZM7UW7Pxz4Q4WO515g6QefKKN3OHeWcfT2p9Y/q2vJ6rqpLyfZz5ba8ttJlS066Jds/U9eW91Xrvqt9PSWvsfU1lNTlji/F2vdtaT2XJf/ZKSmndZkjrWX2cF4sea/Xnpdq61P7mUytc5cnt8U91nUdu/s19qG64g1ZcvIqPUGW/DKsrc8T7nw9Z+uUaxE4U4+j1xbW46wz27riOJTsu9bt55R+8V/1XjpT15jY+zB8vrSMvZbXe8fxudLT58WS13zlOaOmjNZzEtQYOtSl1H4QWk+AV37pXFGfXox8Iort+7uOx93HucfjUBuIe3wNR84c1xFf711azotvnTtLtynYcbcpxtRd6e5Wsf1J581WuqtOfLWvp7Uu+/2wbfONk93V273qtVxxHGZ21X4ufR9eub2rxH6snC3jKleeF5/c90etjbWfSZ9jzpou1JV0zcU8GRT2Yy72f19Zn6MTeGq8SIuj1/NkXe5y5/vjymC3LPOMjUl9lq8IJ0+44rje9TltrVPpsJMzZV9xXnxq34d1TpVR85mc7XPMs6YLdW+24tS64iR7VPaTUq/nqrr0FvSudOX79s731ZNS++Tuluuj8mvehz2ej3qs095V7983fqgfPV9Tn1k+xzxryjF1pc6GhJb17wwmPY8lObuN3+/31787tn3lCbS2fmdeU6+Bt9d6hfbvq5TW92HNcR1lf13tiW7dp/X2/cA3DB3qzn4JtoxzSK2fqkvrFVq17hrrVbKdWU5EVwe6lrJirVJvHoea7bcsc7SdWZQc15b3TOvxeWp/v/3+3erwpP3rEOx42vDz1O2X2eTG35Qsl9pW7TKx5baT2VFZpeOJwm1dUW7N+KXc67n6Nebqm9tWbtlU+Wfrul+upq7b8kdfeLXvq5r9E3PFZyys65nt1H5Gzwb2M+/VXB3OfB5LP6clx761y7nlPZZ6/o7zV1j+mbJKw1bYbVqzndL9cIfS9wL9Wtd1jlAHjOONMULGJUGe79rxrevgkw8D43m6q1WgA75CqAMe91SwE+iALxHqgFf0MNUEwEyEOgCACQwz+bDLvAEA0rTUAQBMoPuWOmNiAACOaakDAJiAUAcAMAGhDgBgAkIdAMAEhDoAgAkIdQAAExDqAAAmINQBAExAqAMAmIBQBwAwAaEOAGACQh0AwASEOgCACQh1AAATEOoAACYg1AEATECoAwCYgFAHADABoQ4AYAJCHQDABIQ6AIAJCHUAABMQ6gAAJiDUAQBMQKgDAJiAUAcAMAGhDgBgAkIdAMAEhDoAgAn883YFrrau69tVoMDv93u7CgAwlSlC3T7ICQtjcMwA4FrDh7p1XYWCAe2PmWMIAOcNG+q2lh5hYHy/38/xBICThr5QQgCYh2MJAOcMGep0181p32IHANQZLtQJdHMT7ACgzXChDgCAv00f6tZ1/fNv+zt8rid316m2/HD50nVjy/W4vwFgFkOFutqu12357V8YKHrsxr27TrXlh8uXrh9brsf9DQCzGCrU1YgFQKECAJjVsPPUtUoFu/AOB0d/79eJ/b2FyqP1cvOzhcE0dReGVF2vKj98/mgbR38f2e8/AKDMtC11MeH4ur0tQMT+u+/G3ZcVduvuQ0y4Xm65WNdwGApTZcXqdmX5sX10tI2j/QQAXO9ToS4MbDmplqIwsByFn5L61D4XSrWEXVV+Tk05Wt4A4D6f637Nqe326yGktHZxAgBzmbal7q7uvtRUHVeV1VpGbgzcnXSpAkAf1mVZfqO07rQMns9NY5K78CDcTmq82P6x3EURqW0clRG7IOGt8vdiF4McbSNcP8eFEgBQbl3X+UNdr9u5exujvwahDgDKres6b/drK2ECABiRUPdf25WsJd2CtePIUrfaums82t3lP7UNAKCcq1//62hM3X652iCTGq92lydaGrVmAkBftNQBAExg2lC37/KMdX3Glts/Hz6WmsokVV6qNS+2vbCuJfUGANibNtTFbtmVuzVWOC3H0a22Yo/X3mqr5BZfsXoDAISmH1MXC0x7R0GpdZ61UrFgF5Zv/BoAcGT6UHekZhLcq1vK3OILALjKtN2vtd7o2hTm4swVCAD1hrqjxLKUf+GX3A4rNpZuv26qhS43RUnNrbbCMmvqPTOhDgDqDHebsGXxhf8FjjEA1HGbMACASQwX6kztMTetdADQZrhQtyyC3awEOgBoN2So2wh28xDoAOCcYUNd7q4NjEWgA4Dzhp98+O47PnC92BQxAMA5w4e6ZWm7/RfvEeIA4HpThLqYWYKDrkkAoMSwY+oAAPgfoQ4AYAJCHQDABIQ6AIAJCHUAABMQ6gAAJiDUAQBMQKgDAJiAUAcAMAGhDgBgAkJd59wiDAAoIdQBAExAqAMAmIBQ17l1Xd+uAgAwAKEOAGACQh0AwASEOgCACQh1AAATEOoAACYg1AEATECoAwCYwD9vVwAAnrbNAZq7FeO6rlW3akzNK1pSxn7d3+/3r22X1PVNtfspXHdZ/n7NtBHqAPiUkvDQEjBSweSorPD5MBxu5fbqTBDbvzbB7jzdrwB8xhuhIRfKYvURamilpa5zT364e/4lOCsnb3jOFqCOujNTrW3bOk8Ew1zd9vXYLxt24aYeO1o29nfYHZxaJrX8flupOsXWpY5Qx7+M+EEa9QQgRMPzUuGkZp27lYSe8P9jdYx166YCV2y/bMvGwnC4zP7xcDvhNgW3++h+BeAzrggST7XStW6n5sKMMGjFQuu+vJKy7xivSBktdZ3z5ge4V65l7Or1Wrd1pZLu1Tu2eeZqYt+DZYQ6AD6tJTDUBJSw6zHc9tU/3kuvtp35qtqvWpdl+dlx/Xqypa70Mv9Q7YDclnEsrcs9Vd/WdXz24FmlrT+paUZyF1pcNU9duM7RBRC5erVePBF7DbF9ULr8fhtXfD/wt3VdtdRRJ/ahSw2G3T+3/3u2+r79GoFyV4xTS5VxJozk1o09d/VjR3UIn79ibF3pMpRzoQS3OTP/Uni11RNa6muOKZhT712TI6qdhJl6Wup43Ggf2pb6jvYa4UtKW9d7+Rw/PeYutvyytO+P0vV72d8jE+po8tTVYleNsXjy6jagX6lxtrHzTC8tR1fXITfkJLX8mVbLHvbhVwh1NDkzLqXmAoirPFFfoH81AcXnn9EIdZ2JnWxmbi1KXZnV6y/m1ivngLnk5nhLXWV69HfJdmLbjG0r9XisvFydGYsLJTq0XZkZ/htN6WXvvby+lvrG1hHoYH5hiAtvj7VfJvbf/VX4uXNP7IrTcDupsvaP58oLyz2qE/0S6jqT+iD1EhT2J4uS5/Ynu/1Jr6b83Dbfrm9snR6OE/CMmmk+rjo/PHmRA2PR/UqV2rmUjtYpWfbMyeju+p5ZBxhHa7dk7bi8K7s/wy5V56n5CXUdMjgX4H378/BT5+M7pi7RlfodQt0ABDxGMPKXhs/Xd+QuDgjfw6VDRVIXScTG0O3LrrlQIhySkhpfF5YVttLl6p0qJ7YOfXLv106lTg53b5NnzfTZG/WEP2q9GYv3GXdb1wvu/ZqayHH/3F1v5CtmuY5NnVFS5t2vLXYF1RNGPOmMerIUounJyO/H3j//o56jGM/pUJeaL+eJfvza8mPN361lGqMAzGbE4NHzedgFCjzNlCYdcyIAGFcvc3DyHY9dKHHl7NexD0mq/NRAz9TzJXVJ1eEOTgjMpGS4xv6x2OO5riyz4QNfdlmoy51M90Eq110buxppP7Fr6sKBXPlhV3B4NVJYXu4L5MmpRnJffsyvpdtmhPdMyXCN2HP7v2vLf9qsx47/cYzp1WWhrmWS15j9Cb61/DPj3XLrPh3owi+zN7+s3mhhubLV5cn6x8pqVboPenzPnBWr+0hjWWc5djWvo7S+b54LrjTLMWYeXY2p2/9aP3PiTgXD1jod1WWr7xVfNqlfgLGT25P2rZXhRTD75zb7Y1CyD2NlxB4bof6l69RKvcd6fc/cZcQvwVGPXennoPaCtdLt1dThbaMeY+bSVag7GjPXq/AkdEV5NY/3JtXCMore6x/78hjtPbP/IVTbkn/VD6g3jHbsSutwZV1HPbab0Y4xc7lsnrrYyTk1Zi38tRXr8sp1u4S/cI7Kzz0fWz5cJzXWJ/W67zbqSW/0E9gd9b+iRfru7dyhdV8edYO3enr/jHjsrtjvqfPtJjxP15TbG12rvOGSeepKn4t1rZWWdVRebflnW2Le/LC2bvtocG/JibF1bEvt2JO7PFn/kvJbjkXL8X/i/frGF+tVY62eamnq9dgty3G36BXl17T81S7/pKuPMVzFvV8LPP2LK7W91hPrUZircXcLS6q19ypP1/9KR2FytGELR0r2eU1rV68/xEY4dq0taJu39/8TRj/GzOHSKU1i3ZOh2g/2Xd2cJeXVhKHW7oJUN3Nqf7bsvx5Pple1sLzlqfqXtvZd+Z65U+1wjVhXXUlLac06d5nt2J2VG+IyKseY3lwS6mIBLvUru/aDfNcb/kzX2NGypS06ueBbM9g25a2T5pUtLG/oof4twwGueM/crWWf9nC+qDHrsTuj9nug98DnGNOrS0JdLqCklvVmzutt/zzZwrLv6kltc4T6P6239wzlznZv3iX3GSj5rJb2iISft/06uedGMmq9GUtXY+r2zdHhCSM8eeyXy/1dsp3YNmPbSj0eKy9X5ydc/eXwRgvL6PWH0ZV+bmo/Q7F1R23Zh550FerCsQexwBWGr/3fpb8SY2WHZaTKioW1XDhs+eUKozLwG+A9XYW6TckvwM1VIammjH3A7NGZfTLql/Ko9Z5Jr58HgK94NdS1dkvWjsu7svsz1ko3kxFfz6itn4IovfGehLE9HurCrtMnXLmdsBsYYAYj/jAC/u3SKU1SV0PttVwBGfv/WGtd7YUS+2Vj2zm6UCJ35Vcq/N1xZScAwGVTmpQ8VltOzdi6muXOXNFV8tjR36X1BAAo1eWFEiW0cPUhNr1LbCqX/TKx9fblXd1d3lKH/eO5OuVaYcNyAeBOw4W6WS9QGFFuXr9lSc/9F5uaJrb+FVrqUFOn3DAA71EAnvR/b1egVs9TiXxJLLRcdWXxW1pfUzhuUqAD4A3DhTr6NmOYaZnDEACeNlz3K/0qHaP2htY69FB3ACgh1HGZ1FiyHsJQax1Kx8cZRwfA24Q6qKDlDoBeGVNHkxnvqFHymrYLdQQ6AHoj1NFsC0H7f7GxdLGglLqrR2r5VrV1OHpNLdsBgCfofuWU0rtzlDx3R+tXS/2uuBsKADxNSx0AwASEOgCACeh+5V9GHRM2ar0B4CpC3URiFx3UjPW6e1zYqPO4jVpvAL5F9+sk9iFuP+WGFiwA+AahbgKpVjnBDgC+Q6ibxJXTcwAA4zGmji6kWhNjkxnHnj+6fVfsebf8AmAmQh1d2O7kEIar/WOxZba/S29btg90sXIAYFS6XyeRCjSjj6ervcdsbPlYYBPgAJiNlroJ7O9XGuuuFGCAFrkhD1cuX3OOurJVvWT7sXtDl25fDwBPE+omsQ924eOzORoLtz/xOqlCm1jgif143MsNkcgtX+PKYRNH20/9UIZeCXUT+Up4ufp1Cn7wb7lpko6C3SxSwzZKg50flrzBmDo+zQkX4u6YJinWmxB7LnZ3nNQysedzj8WWqRFrudSCRy+01NG11tBV8gt5/7xwxwhGCQ+pKYRyn7ewFXDfWhi7yj38jB9dGZ+7ir71NZZ0BWut40lCHV2I/epelvg8dampT1LPxZ5PbQ9688Z8imc/F7lwU7PuHa/3yYDl/MLThDq6UHKSzS2T+hJJPe9XMyN4s4Xn6AfSmfKeDjulLff75XPLHR2Tozk34S7G1AF06M0QkApfM0+TtHXVht20e4IZvVuXZfl5k/KEUU+Io9ab8fR2xeSZeerOtPLFxs4dLVO6/dQUJanXlVsmNXaw5DG42rquQl2rkg9u6gR2NO9RSdN+uJ2wDkcnqNIT25VfLiOPL/EZ4Qkzt4T1oJewDHdY19WYulaxX9OlV1kdLZM78RxNhnk0GDn2/FMtA06mwFsEOr7AmLoXtMyivizX3sO0ZPvhlaIAo9lPkwKz01I3gZYxLle0zhknAtfzWbqW/cmXCHWdaA1IpePhcgONj7Z31EWsJQ8A3ifUdaL112RNMGtRO1koAPAOoa5jT3RvpsbMmTwTAMbiQokXlIajkskwa7aZ284Zul8B4H3mqTup5F6lodrJL1u3WTM5Z2qMXMlj3j98ycg/YnxWYV4mHwaoNOowhFHrDZRZ11X3KwDADIQ6AIAJCHUAABMwpQnASanJvcPnji5qyt3zOVw29zfwTVrqAE7aTzu0/QuvDo9dbR4uW1J+yX+BbxLqAB4Ua5ETxoArCHUAHTgT7ExXAiyLMXUAl2kd21ay3n7cXfhfgGUR6gAu0xqwBDTgCkIdQGdyLXdh+BMGgY0xdQAPKr3adfsXPp77G/g2LXUAJ20hLdZqFnsuFuwENOAsoQ7gpFwgy134cMW2hEFgo/sVAGACQh0AwAR0vwJUOrrQAeANQh1AhTvHsJmeBDhD9ysAwASEOgCACQh1AAATEOoAACYg1AEATECoAwCYgFAHADABoQ4AYAJCHQDABIQ6AIAJCHUAABMQ6gAAJiDUAQBMQKgDAJiAUAcAMAGhDgBgAv+8XQFgbuu6vl2FZr/f7+0qABQT6oDbjRiORg6jwDcJdQAviQXH/WMjhmHgPcbUAQBMQKgDeEmuJU4rHVBL9yvwmlj34xZmUt2Q4ePruiYD0FFXpq5OYCZa6oDXbEHq9/v9+bcFrf1zmy3AhcselV9aD4CRCXXAEGItcjWhLQyAuRa+J8Xq0EO9gPEIdcDQBCCA/zCmDnhd69i2mvX24+96aaXbxLqdAWoJdcDrWoNMjwEN4C26X4FprOv6599oBFPgLC11wBBKWuVqumB71Gu9gDEIdTCR3Lxvpes+GSy2bcaCVuy52FWsufrmyi95/ilnjhvAZl2W5efkAeOLhbKjoPZEmHg7MLV6qt4txw0gtK6rMXUwg1QIiN2dYft7xHFns6k9bgA5Qh1MItWqE7YACQp9KTluACWMqQP+5Y7QN2qQHLXewDcJdfAhJd16xtT9R67eV415ExqBK+l+hUmkAkLqYogRg1Yvtv13RXd2zXEDyBHqYAK5CyL2z8fWE/Da7cNd6/rLUn/cAGJ0v8IkUi1HpcFAgGh3ZlLjs8cNYCPUwUT2LT8jhILcPHn752JzuG2Pl4x9Kyn3Tb3UAxibUAe8JhbKtr9zz+3/ri3/rluF9X4Lstl8bcyh9xUlhDpgCLHAVDKeLQxbgte4emxlfcqXXzvlhDpgaCVfcPvwd+cXota6+3x9v+ZarGEj1AGva22FqFnvzFWqvMeVwH976kcK4zGlCfC61qlVtuVL1hPoxiW4/M0+IUZL3UeVXHV410njbPmxrofSMv26nVvuillj6sbjWOXp7iekpe6j9i0c4QSqd58gassvmb/LXGzzK70oImzxS139St+ElTLez+wJdcBrti+j2JdS7Ln9RL3bv9wXf6yM3DYBRqb7lazcvGBHE8LG/r+0/LAreFsu9XxJXVJ14D2545G7tdmZ8r0H5lHy+T9ad1su7KI/Wh96pKXu43ItHmGQ2k8Km3p8E45finUR5MoPT6qxAfGpslPrOEHDGEq7XnOh/SjQxc5luXJhBFrqPq6lpSQmFuxqyz8zNiS3bsvYnNyFJEBfaj7jrZNYwwiEOk67qssi1v1xpk6l46225cPHw8cM3G7nC5M7XXEVaGrdo+EcufsLx/52izruJNRxWkkXa49SY/xiz+0H6Pf6enplf/GEM8EmNw4vLHf/d+yHaGz6nPD84TzCXYyp+6jaqw73J6NYuEkFnlgYKik/9nz437A+4Tqxk2fJlY9XDNAHxlEz7jYVyMLQZwgHb9BS91G1Y91y6x2dqI7G2dWUXzNmr6QuLXrqSvQlAf+T6i3YP3+m3NrQ19O5gm8Q6pjWXV0cPQUpUy/Av6XGuYXPX/2Z0aVKD4Q6ks4Ehtj4kqvKDssJy7jygo1YuT0Jx+4wtpL3WGw4QYkR1ztydJ7JbSM3jUms3FgY3JcTLheWFZbnM8sd1mVZft5YbGJj0O56f/R6Uktd/Ro+1htfGH04M4WOY/Yfvb5/e63XsvRdN56xrquWOgilBjr3fsJ0Vd24HLP++WwxAle/flgYXEquiM2tm1o/vEK1tC65q2Bjyxxtv8Y2DcH+3whi3Uowo5JzypXbKT0HtJxvYmVAC6Huo8L5k5YlfVn/fvqQo3Vzy6YCR2l5Ydmxq2JL6gpv8148r/aq+zPbOSrriitsw21CC92vH1b6xZK6eqxk2dLyS8orKXuUCxzuJMACfJNQ92FXXB16RXi4e14nv3rpibFZ14u18Mf+3j8Wezz3d/h4WHbqSvyjC65S2zyqO8TofuUzrTpfeZ3wJbnhG+HzqaEZm3AIyv6/qSEeZ4at5OqQeh5ytNR9VOoEuCzpk1Hsue2xcN3UsqlftzXlxZYp2b4TI2/TSne9M/vzKDTFjlfp9kqHgpTWwfuGEkLdh8VOErkxbDXj246WrT1Rnhlb52QIhFJdtWH36h3bPKpD6fMQ0v0KwOe8GZTC6ZdyrXS55/fLCXwsi5Y6ADpT2lrWMrzj6MKF1PZzw1Fi2yodCpK6MKI0+MGeUAfAsFqHd9SGpNLhKDXDVq6oF+zpfgWAHd2ZjEqoA6A7b0yiXXtLsB6MVl/uJdQBPMSXb52ng91oU4cIdISEOgC6ZuLwvwl0xAh1AHQrvAsDAh1prn4FeIgv43a5e7HOLnzdX3jNtBHqABhC6a23ZiPEUUqoA2BYAg/8jzF1AAAT0FIHL7m72+jO8rWOAPRHqIMXjRiOvjCGCWBEul8BACYg1AEATECoAwCYgDF10KHcJKv75/Zj8sLHcxPdbsvm1gdgLFrqoENbqNpukbSfTX//3GYLcKW3VIqFtli5AIxDqIPBxVrkSoOZK1mfJTADdxLqYFIlAcKN0gHmYUwddKx1nFvNekfj7wAYg5Y66Nh+nFztevv/0getosCdtNTBBxy13OmGBRifljoYXOnVrkctflr1AMYm1EGHtpAWC2ux57Zgt/+XC2m58gEYk+5X6FBLi1pNS9sVZQDQF6EO4Ca5ltZlEaKBawl1ADc6ulUbwFWEOniRL/a5peYANC8gcAehDl5y55e60ADwPUIdwI1q7thxNN7u7Hi8kvVjrce1Xcg1r9WPD7iOKU0AHpQLeKUBpzXQ7ecrPApkrcuWTmQtzMH1hDqAzsSC0Uhd6u5QAu/Q/Qpws33IuTqYheXu/05dpHFHPUrq+PR24Wu01AF0aB8EU610+y7VWLiLtZiVdpGW3p3kSGm3L3CeljqAB9wRaErGu50pGxiLUAdwobAbNPbcVfataK2BsaZrVDcq9E2oA7hYbNxaS1dmzXQora64Z3BopIs6YCbrsiw/Hz6Yiy/V9+QuRDi6SCHWEpZqjStpoWvpnm1tucuVfVRv71U4b11XoQ5mJNS952jfv3VsvCdgbuu66n4F2riK8W9CE/AmoQ4opsvsGlcEYvsfCAl1QBHdd+Vy88otyzWBrLYsxw7mZ/Jh4JBAVy51AcPVd3LYT+arKxxYFi11wAGBrl4qbN2xH2NXyQLfJNQBSYJCu6f32xNz2gF90/0KADABoQ5gEnfcXxYYh1AHROnKAxiLUAcwEa118F1CHQDABIQ6AIAJCHUAABMwTx1MIDaGyn1aAb5FSx0AwASEOphAriVOKx3ANwh1AAATEOoAACbgQgmYRGzSWV2v1Bh50mLvdRDqgJsJCmMZ8TWP/B6DKwl1MJF9a11PX8491aWUoACMxpg6AIAJCHUwmataxdwYflyOHXyT7leY0IjdnfQvFhS391rqDibh4+u6Jt+fufKBY0IdTOTqL8WjL+GzngwJYevVnWGhZVzjCMcuVub2d+65/d+t5femh2MMId2vMIn9l8z2b/94j7Y67uscflmmAkRJF2NYRqzMO63r+uff0XLLMtaxOxILYzMGmC8fY/oj1MEEUq0GV3xxbOHp7S+f0UNCah8+cex6MtIxq/XGMYY93a8widSX5RVf7OGXT09fzD3VpURsH9597K4+bq3d2KXrjR5ynj7GsBHq4COu/OK4+kvozpCwH6dVOz7rzi/bmrpcVY+rymkNh6XHIHy+ZJ0eg1Gv4wGZl1AHH/HWl0vJl+3dIaFVa7m519xS5pNjAJ905YUrT7+/rz7GcAWhDiaRCjc9tmDc5amrW1scdfkarfYAABPaSURBVDfOduxKAndvx+isrx1j+iPUwQT2FzPEppCY4cvzTEi4u0Wvtj7hMqMcu61OsX0Zey42XqxkLF3NOm+b7RgztnVZlp83FMyhx3mwauaRK3mu9Qu/ZTzdk/uuh2M36hiwUerdwzFmXuu6aqmDmYz2BdHa6nb1tnrQe/04b38VuePNHcxTBwAwAS11APxh4D6MS6gDbicojEGXIIxNqANuJSgAPMOYOgCACQh1AAATEOoAACYg1AEATECoAwCYgKtfAYBqudue3X1f27Pl5+5ffFRmz/fs1VIHAFTbQs3v9/vz76nAU1t+yT2jS8vsMcxthDoAgAnofgUAbhN2de5bzXKP71v9ci2AqfLDruBtudTzJXVJ1aEXWuoAgGbruv75Fxuntg9F299hd+3+8c0+dIXLl5QfhrXwv7myU+v0HOiWRUsdAPBfuYsfUnLP14SgWLCrLT8W/Erl1o0F1h4JdQBAshvyiUBz1VWz+7q2hrt9nY5ee2/dsrpfAeDjUmHqqoDUuv0ntn3Gviu5B+uyLL9eKgMAs+uxK6+kRSo1r9uy/B3GSi562K+Xu3gid3HDUfkl2z/qci690ONt67oKdQDwpJouvSfVhron9BCAe6hDiXVdjakDgLe93frTcxfnm0YJdBtj6gDgReE0H2/Wo+bx0jJb199PU3J12bHtxMoeKdAti1AHAK/pJTikLohouRr1qlbHo6B71X5L3TKsh+NSS/crALygl0C32S4aKLlPKn3SUgcAD+st0G32rWMlrVVhCMx1mcZaAcN1U+vv71pRU5dYeblljrbfO6EOAKhWckuucNmS23mV3lqstC778lJTpJRuv/dgp/sVAGhSGnJqbufV0oJZWl5J2aNNgLwn1AHAw3rsem3Rw+287igvNMrx0v0KAJwySkvWWb2/TneUAIAH9XqRRIvY2LSSW3IdjU9rubVYa3k1y/d83NwmDAAeNlOoox/ruup+BQCYgVAHADABoQ4AYAJCHQDABIQ6AIAJCHUAABMQ6gAAJiDUAQBMQKgDAJiAUAcAMIF/3q4AALTo/ebqOaPW3e3N+ibUATCsEUPGqPd+HTWIfonuVwCACQh1AAATEOoAACZgTB0AU4qNAdvGsu2f249vCx/PjX9LjTE7O17u7nqntjPiOD/+TagDYEqxcLP9nXtu/3dL+b3XO7ZO6jHGovsVgM+LBZqWgPN0KGqpdyq8bYGRcQl1AJBQE9J6CkRa3L5J9ysAU0uNQ7tqvbvC3N31Zj5CHQBTaw02pRccxC5iuMLd9WY+Qh0AFDhqAes1RGm5+w6hDoDPK2nd6jEQtdQ7tY7WvfEJdQBMaWuhSgWY8LnY1Z8lY+muDkN317t1Hfon1AEwpZZWt5pgc1cIurveZ9ahb6Y0AQCYgFAHADAB3a8ADKunCX9rjFpv+ibUATCkUceEucqUu+h+BQCYgFAHADABoQ4AYAJCHQDABIQ6AIAJCHUAABMQ6gAAJiDUAQBMQKgDAJiAUAcAMAGhDgBgAkIdAMAEhDoAgAkIdQAAExDqAAAmINQBAExAqAMAmIBQBwAwAaEOAGACQh0AwAT+ebsCAFxvXde3q/A5v9/v7SrwcUIdwKRGDBnrug5bb3ibUAcAN4oFvv1jI4ZY+mRMHQDABIQ6ALhRriVOKx1X0v0K8DFh199+HFusqzAMHiXj3o6WaRk7l6tbqjsz91pz5R+VCz0S6gA+JAw1YVCKBZ+rL15ovaggV7eSeh9tNxX6hDlGofsV4COuCCxbGbmAdLTMEyHpytd6hVg5wiJXE+oAPu5L4aL0tY46tQrfpvsV4MNKx6KFjsanlS7TonWcW+l6dwW6feulwMgdhDrgViNPyvqFL96WcWQlx/TO4956XEpD5l1hFO4m1AG3G/HLceQwepdY0Cm5qKLXgJRrubsr2B2NR4QzjKkD+IgvBYqS17pdNZsKbnftrx4DLnPQUgcTKZlj7GhdXzjveOrYxYJKbCxdajqQ2Jx24dWuuWVy2yh9nanWwPC5o9daWv5Vn40zxxhKrMuy/LypYHyxL56jL6MnvmR67Xo78mS97zh29vuzSiZbXpa6Yww11nXV/QozSH05pO4SsK7rq91w2/b3/3LLbH+nyjqzjbeNduyoV3uMoZXuV5hEybigXr48jmb/r70TQOs2ejHSsaPN0+P2+CahDviXt79gUtNrpFraWq9SLPkyfXtf1Iq16o1IvaGNUAcfUtJKdedEsWe8Me7oqdtZlag9drOOTetVrt7CHk8R6mASqS+V3ID6t79samb4zy2Xa61rvfvAk0Y8dtSpOcbQyoUSMIHcoPr987H1cvN03a10+/spKkJHFw68/RqPjHrsKNd6jKGWljqYxNZaVTMvV8tyvRjpzgVHvnbsvujsMYYSQh1MZIYviK/ed/PJ11varZu6ArnkGN0ZXu6u/11jTr/2nuZ5Qh3wuKM7CrTc9SB87GgbR8/PLDfdy9FUMNvfOVdMSZNzd/23bYTrGv9G74Q64HElISq3TCoI1mzja0GuVc0UMylv7uuW+ufGMULPXCgBQLWj0N17q5aAxoy01AF8VOt0LyXr7YPdXQHqzvrDiIQ64Ha9t9p8VWugKb2YJXXbt6vcXX8YjVAH3MoX5/xGb/kavf6wEeoASCpp1ep5vsCW+sOohDqAj8lN5xJ77miKmdw2Spat9UT9j7YDPRLqAD6mpdWqJtTcHYDurv+ZdeBNpjQBAJiAUAcAMAHdrwCTGnUqmVHrDW8T6gAm9MR4sFEvIBi13nBE9ysAwASEOgCACQh1AAATMKYOgFvELnjY3w82fCz2eG78W6wMt/ziy7TUAXCL/R0dtn9b6No/t9kCXLhsSfm5x+ArhDoAXhdrkRPMoI5QB0C3BDsoZ0wdALdqHedmfBzUEeoAuFVrIDu6UAL4N6EOgCFouYM8oQ6A15W0yglykCfUAXCLrWUtFtZiz8WmMTkKci3rwKyEOgBu0dLq1hLIhDj4D1OaAABMQKgDAJiA7lcAmh3dygt4jlAHQBNj2aAvul8BACYg1AEATECoAwCYgFAHADABoQ4AYAJCHQDABIQ6AIAJCHUAABMQ6gAAJiDUAQBMQKgDAJiAUAcAMAGhDgBgAkIdAMAEhDoAgAkIdQAAExDqAAAmINQBAExAqAMAmIBQBwAwAaEOAGACQh0AwASEOgCACQh1AAATEOoAACYg1AEATECoAwCYgFAHADABoQ4AYAJCHQDABIQ6AIAJCHUAABMQ6gAAJiDUAQBMQKgDAJiAUAcAMAGhDgBgAv+8XYGnrOu6/H6/08v0Zl3Xvx77/X5NryUsa7R9UcL+qmN/AYzjM6GuxKhfMlfWe1/WiCG3hP1Vx/4CGMMwoW77Ath+7W9fBvvH949t9uvkloltI3x+FOHrHf313M3+qmN/AfRpmFC3LH+HsqP/3/9dssxe7vlYl9RTYl+YsS/VsM5aSP7H/qpjfwGMYahQl/qiaPkCORPMevvCurI+sRbM2dhfdewvgDEMFequ5Asl/gVrv6TZX3XsL4BnDRXq7urW+Wp30Rdf8xn2Vx37C+BZQ4W62IUSuWXC5bbwlltmRKmB6l8Nq0fsrzr2F8AY1mVZfiOcmH2BPMe+rmN/1bPPAK61rqs7SgAAzGCY7tfeftWnZtoPn0tNhXI0K39qHr1YuQAAw4S63sRCWThm78xcd6nQJ8wBADG6Xx9wRTgzBgkAyBHqXlQa0gQ6AOCI7teTWse5la4n0AEAJbTUnbSNoasNXqUz7MdumA4AEBLqOrGu659/IcEOADgi1D2gJJQdtfgJdgBAjlDXaAtYsaAVe24LZft/R2PpYuWnWvMAgG9zoUSjXCDLtbadKd8FEwBAipY6AIAJaKkj6+7boaW2M2qr5Bv7q3Sdnj11273c+gCjE+rIuvt2aLF1Uo+N4I39NcMYy6duu3e0TYCR6X7lMi23Q0t9qX7hat+r9tfXQsmZfTD7ewr4NqGO230tdJzVsr/s47J98IUfC8B36X6lyN23Q5vNk/trpn38xH7T7QrMSqijSOsX4Fe/QJ/cXzPtY+8zgHZCHY+aqVXpCfZXm6P9phsWmJExdVym5XZoqXW+0Opy5f76kituu7ctAzCTdVmWn5Mbe/tAlWvxKJk/LLZeapu16/TC/qqXm5Lkjv2WK2O0fQcQs66rUMfffNHVsb/q2WcA11rXVfcrAMAMhDoAgAkIdQAAExDqAAAmINQBAExAqAMAmIBQBwAwAaEOAGACJh8GABicyYcBACbxz9sVoD+5+3DyN/urjv0FcA+hjn+J3WjdF2+a/VXH/gK4j+5Xsnzh1rG/8uwfgPtoqeMvusfq2F8A9ECo4y+6x+rYX23sK4Br6X4FHifQAVxPqAMeJdAB3MPkw/zFGLE69le5/b7a2GcA5w01+XDsyyD3+F3b69G6rn/+7R9LLXvk9/v9+ddSl97F9tf+udQ6KbPvr80V77P9vmrZZyPtr03qfRZ7Dx69vpr3bO0yPbu7/rXlX3Gu3Z6/+rXVlDv6+4K/DRPqluXvN6BA97+urO1f7mTT24nxDbn9tV8m9/eVdRlFD++zkfbXJvX+OnoP1pZ55fLUOdvSfHVLtZbvb5vq6tdYN1h4QguvVNwe2060+/+O4MwHuHZ/heuNuN+uOOF98X0WqtmPX91fsTrHxhPuX1+4/n6Z0uVH3m9hfXOvMXys5PEryt+3hIXHIrV+yd8ln4nS1xjblmEi3zBUqMudrHIfnNQHKPygh8umvHmCrPkwXrm/Yn/X7LdR9tm2vPdZOsyHz9tf17fWHAWB0Ez7LfVaYv+fC0gl562ryo+tf3Z/nHmNuc9S7G/mMVSoy3ny12ivH4aaD+rTv9573GctJ7Yvv89avhS+ur9K909p60lp616LnvbbsqTr0/KDdvv/8EdIafmt799w+7kw2Cr3GvmuaUJd7JfIl9SeLOyvtpPr1/dbrS/vr6Nu12VJd0dzXqqVqkbv798rXiNzGepCiWUp+4Xa2wfvbrn9YX/9reQEaL/Vsb/+bWs5CbtBYy0/Je/H2L57urX9KVe8prAFNAzYd9crNj7u6uCVe4181zQtdcvy90DhnFTz+Gj2Y5c2pa+jZn/tyx55v53ZX2EZX3qfha+1tlU4VsbRdkbeXzkl+7J0f4dde+FjIwpfS+my++Vz+6+m/GVJv3/DfRw7BldoeY1hHc98fhnLuizLzwEG4G13h9E3w+7IQZsxrOtAkw8DwIgEOp6ipQ4AYHDrus41pu5JqYHL4XOpK6fODCwfOYTfvd9y5Y/oyf018ribp/dT7fO9euI8tl9vpH0DI9JSd0LscvfUJeapS+OPQl2ujFHZb3XsrzJP7KfUMjUD73tz935LrQtcy5i6h8ROZiUntxm+aM9o3W9fZX+VObOfYlc1fuWzeWa/hVfoAvcQ6l70hS+CO9hvdeyvMvZTG/sN+mFM3Uln5+4qWW/GloC799tsLQJ37q9wrrOR32tPfB5n2l+bJ/bbtsws+wx6JNSd1HpyKj25zXoCvHu/hc+Pvh/v3l+zsJ/aPLHfZvuhBT0S6joR+8UbO1l++YsnZtSrDt9if5Wxn9o4j8G7hLoHlPyadYL7m/1W58z++lJL1RXvqy/tr43PI/TPlCaNcr/kS+Z3iq2XKiM08vF6a7+Nus/u3l9hefZTefnh1B8l5fTmrf1Wsi5QZ11XoQ4AYHTmqQMAmIRQBwAwAaEOAGACQh0AwASEOgCACQh1AAATEOoAACYg1AEATECoAwCYgFAHADABoQ4AYAJCHQDABIQ6AIAJCHUAABMQ6gAAJiDUAQBMQKgDAJiAUAcAMAGhDgBgAkIdAMAEhDoAgAkIdQAAExDqAAAmINQBAExAqAMAmIBQBwAwAaEOAGACQh0AwASEOgCACQh1AAATEOoAACYg1AEATECoAwCYgFAHADCBf64oZF3XP///+/0OHy99bns8t2xpeb/fr2iZ8P9LygcAeNvpUBcGoH2Aij0eW6ekvNTfVy6zPV5bJwCAt73W/VoSnpblfKvYVmaunP12hTUAYESvhLotZO2D3b6FLxb49svEytvWKWlFq21pqy0fAOBpr14okQp24ePbcyVllQS6M3UV6ACAHnV19WsuMKXC3iZ2MURLOSml5QMAvKGrUNcqHBN3dfC6u3wAgLNeDXV3d2feMb4OAKBHp6c0Sc3/lno8Nd9byfLhOkfr7pWUs18u1zonBAIAvVmXZfkJKQAA41rXdY4xdQAAX3dZqMtdPHD0XDg3Xeyxs3XLXTV7ttySMq58PVfprT4AQLtLQt3RxQa5K0ZTd3I4ugtEjaO6nS23pIy7LwhpodsdAObRXferq1EBAOqdvvo1FsJyV8OW3oM19ty+vP3f4XrhsqltpMpMbadWat3Y40fbDic/DpeJva5cWSWv0xW/ADCOy1vq9rf6alnvqMxYqIndmzV1q7FYGal658oqfT0lt0LbP3b0GlPLhMselXX0OluPIwDwjtMtdTk1gSDXklcyJm+vZtlwvX2QOXP3iNS6LSHpyrtZHLWEho8JdgAwhltDXa1UsEt1LebKadn2vvywLq0tdS3rPlnmJnahyn47gh0A9O3WCyVagseV91atKefK8DLyVCH77tdlEeYAYBSX3FGi5EKFVNdq6a3EckEpHDt2dAHEUehKXSxw9NxRnXO3G2vdDyWvN/ZY6u9cGQBAn9Z1vSfUtS4DAEC9y24TdtT6JdABANzrsjF1udAm0AEA3Ku7O0oAAFBPqAMAmMC6LIu+UQCAwf0/+9DKXf6GO6kAAAAASUVORK5CYII=')
