# Supplementary material for: Identification and functional analysis of non-coding regulatory small RNA FenSr3 in Bacillus amyloliquefaciens LPB-18
Source: PeerJ. 2023 May 15;11:e15236. doi: 10.7717/peerj.15236 (PMC10194069; doi:10.7717/peerj.15236)
Supplement: Supplemental Information 4 [file peerj-11-15236-s004.zip › KO/CK-vs-T1_map/map00564.js]

getPicJson('data:image/png;base64,iVBORw0KGgoAAAANSUhEUgAABRIAAAOECAYAAADdTs3WAAAACXBIWXMAAAsTAAALEwEAmpwYAAAgAElEQVR4nOzd65KjuNIoUNfE9/6vXOfHHO9m1LqkQIAEa0V0dNkGIe6QpMTP5/P5/QAAAAAAVPzf5/P5/P6KJQIAAAAAeT8/P59/7q4EAAAAADA/gUQAAAAAoEkgEQAAAABoEkgEAAAAAJoEEgEAAACAJoFEAAAAAKBJIBEAAAAAaBJIBAAAAACaBBIBAAAAgCaBRAAAAACgSSARAAAAAGgSSAQAAAAAmgQSAQAAAIAmgUQAAAAAoEkgEQAAAABoEkgEAAAAAJoEEgEAAACAJoFEAAAAAKBJIBEAAAAAaBJIBAAAAACaBBIBAAAAgCaBRAAAAACgSSARAAAAAGgSSAQAAAAAmgQSAQAAAIAmgUQAAAAAoEkgEQAAAABoEkgEAAAAAJoEEgEAAACAJoFEAAAAAKBJIBEAAAAAaBJIBAAAAACaBBIBAAAAgCaBRAAAAACgSSARAAAAAGgSSAQAAAAAmgQSAQAAAIAmgUQAAAAAoEkgEQAAAABoEkgEAAAAAJoEEgEAAACAJoFEAAAAAKBJIBEAAAAAaPq/uyvQ8vPzc3cVgBf5/f29uwoAAAAwJRmJAAAAAEDT9BmJX7KEgDPJfgYAAIA6GYkAAAAAQJNAIgAAAADQJJAIAAAAADQJJAIAAAAATQKJAAAAAECTQCIAAAAA0CSQCAAAAAA0/d/dFTjDz8/P//7+/f39/Pz8fH5/f7O/tcatjVOazvb7VO33XH3S6dTqkBsmWvfItErjtub7jLq01mOpnrX67R0nore+NbnlWRpmW3buu9Z4pWGProvS97ltqbdMAAAA4Bw/n8/nd+ab8G+wIFrHNGCSGz8XVKmVUSq3Np1WGZFp7K1LZFp7yjlrvkfVJWfUPEbWS0trWz6yLPdsW7nvR26DvdPKzf/2c6682u+9RpcHAAAAT/Lz8/Osps25YMaIoEAkaBKZzp7AU26cVtbjHnundUbQ5cr53mtvXUrjRQOT22FKw5eCfnvqe+W66JnOnkAuAAAAcMyjAoklvQGHI0GinFmCX2d5a0DnysDm07ehr7duSwAAALCCR/aRONKRzKdW8CfSH+EoowJR2+DZWcvl6dJ+O2uOLqvtdErTvWt9RLelnuUFAAAAnOfxgcS9L2QYEbxovRSj1W9gj1ZQstQ/3h6tPuyurMseVwZwI2rrP/JilaNG9P94dNo9wWlBRQAAALjH4wOJM2QztaY9Mmh5pVIgdPYgz+z1yzlS5xUyQEcG1QEAAIBzvKKPxKgRzUifboV5vLLfwr1Bryv6V/zWL/13Z/Zn9LfUTC/aAQAAgLd6VCDxSLChJyiUm87RPu9yZV75xtqeaZ0d0Dky31dltI2azp5yrgyonb0ueudFxiIAAADc5+fz+fzOfGO+58UetT7waoGL0nCRtzH3TKNWdm5+o/PT6nswMl6r/8BvICc3/pV1iazHtNw967TVv2VUbR57+0GsBXZb6yIyjUgflkfXxfe73m2ptLxGBXVHlQUAAABP8/Pz88xAIkAvxxoAAAAo+/n5eVbTZgAAAADgHAKJAAAAAECTQCIAAAAA0CSQCAAAAAA0/d/dFYiKvtEWAAAAABhPRiIAAAAA0DR9RuLv7+/dVQAAAACA15ORCAAAAAA0CSQCAAAAAE0CiQAAAABAk0AiAAAAANAkkAgAAAAANAkkAgAAAABNAokAAAAAQJNAIgAAAADQJJAIAAAAADQJJAIAAAAATQKJAAAAAECTQCIAAAAA0PR/d1fgiJ+fn7urwMl+f3/vrgIAAAAAnwUDidvgoSDT81nfAAAAAHNYKpD48/MjmPQy2/Vt/QMAAADcZ4lA4jcrTRDp3X5/f20LAAAAADdZ5mUrAkd8PrYDAAAAgLtMH0jUnJXUNjMRAAAAgGtMHUgURKREMBEAAADgWlMHEgEAAACAOQgkAgAAAABN0wYS9zZr/vn5+d+/7+f0t6ul043WITfc1fOwZ3p75xcAAACAeU0bSNzjG3z8/ksDWHf1t5hON1qP3HBnzEMt0LdnenvnFwAAAIB5PSaQmMtgFMB6Ni9cAQAAALjOYwKJJaVgYq4JdO3z9rvc59p4uenW/o58bpW7/b40XFrv1rRy3/fMb274aL0BAAAAuNejA4m1INc3wJj7f9tEeltW2mT6+/v3t1bT6u04ufFzZZd+L5W7rcv279Z0anUpfd87v7nlGqk3AAAAAPd7dCAxDZLVlF7ukgbCWsGyPXrGbw2bC9JttTIbt8G8vXWsyQVK08+apAMAAADM5//ursCdtlmE0eFX15qH7fIYnRGYlvuE5Qkwg+3xutalR88wpWF7zpulcWZ5GVrETOesbV32rAcAADjqMRmJZzWFLfUVePY0znbnNN34AIwT6WYiMszn899M/tKwI4KI2/Jn78pipnNWmr0/83IDAOCZfj6fz+9MF8lfe5+01254StkYuWmV+ircfpcrr/VdWre0P8BSOZH+B3PD1/6OzFdu+q1lGrmxac1nqa5bsjEA/hY5NtaGKQX+RtSnZ7ozmalu0eUJAACj/fz8zBtI/Hyuu0C+80LcTcB+lh3A31rHxt7fc11e1B6eRcvqqVftAVeubq2HdGnT4NrDu9qwd9eltdwAAGCkn5+f5zRt3ssFOABvEW0K+33pVivL/9s0+UzpdLbBtFKArmeY7fel/2esCwAA3OG1L1uZob++bx0EMwEYoXU+iTaJLQXQStO74xwW6eexNUyt7J55mqkuAABwpqkDibkmPCPLvtsMdViVGyuA/9pzXGw1Ta4pNdHdW16pTqU+c3sCcNG+eyMB1lnqkptGtD4AALDX1IHEz+fcYCJrsj0A/NfeF3CMeIlKKbhWml7pBWet5sStelxhprqknBcBALjC1C9b+ZqhGTJzEEQE+K9chlsa3Kv1ddgqazv8nua5pcBhdPx0+FwmZGuYUp1z1xe5l5nkxpmlLs6JAABcZfq3NqdcML+b9Q/QZ4bj5tE6XP2W4p43S99ZlyumDwAAWz8/P/M3bd4qdVbuIvqZejNWAPhjliDTSplzM9VTEBEAgBktlZFYEum4nPWsvl0CrOiu7kRq0y29SGTUw8WeeT77pSa6cwEAYFbLNW1+M5kHrKLWh9eMAYrtMGcEKGBFd51zWs2KP5/2y1icLwEA4Bw/Pz+ff+6uBG0yLlnF9i2uPS94OFvPixzScWrzA1xHcBAAAO63VB+Jb7ZSH1O8U277XCX4tko9oaT0ZuHIuaMW8G+9sbjnDcbbupzdPBgAADiHQOLkBA+52pGARE6rmWI6ndLn7TgCFPBHqfuAn5+f/+wXpb4Ht+OWHgZsM3RzZX6nmyuvVZcR5zn7PQAAXEMgEfifIwGJUnlfAhRwnu0+sTV6my3tU63+Rc+oy1VlAwAAfwgkTiy9YdO8mSuMDEj0bLMCFLBPz8uM0sB4mnVcKr/n3DNinxHABwCAOQkkAv9zJCCxd3oCFHBMmqFb03rj8dE6jCrbvsmbRM5LvcOUht2zX+55cdosD74j1zNXOdpVDADMwlubF+OlEJyp54J7+zbj7+czts1cmUemk9YbnmDbxP/7eft/+vfXtnuAdJxcv6W5LPlcFwW1uqTTrNU5ncfSPDkvsqrtg4DSeTQyzOfz+c9+WBp2TxBxW17kXD9TkGyWenw+n+zxEwBW9PP5fH5nOsnyr96sEhih9oKT73etYGPtpqWUUVHKZiqNX6pbz3elOkfHgSfo6Vd0puAAPFVkP+vZT4/st3uPB7MdK2aqT+sFVwAwu5+fH02bZ3VW87MRVn6COssynFWrj8LSMNHfe5b/3rpEvzs6DrzJTOcgeLOjgcHP59wHZrUHg9tpleqyzX6ODJObj9p8zVQXTZwBWJVAIruseNGzcgD0yd5wEb3ytvf0dfP5vHv9RG+6r9oO3rwuZmR9zCW6PmpNn7fdAeSCX6PlMvBy36XdIvQMkw5fCtDNVBcAWJlA4iJcgPA0Vwco7rbifK4cROj15vUzKot4lDevixlZH9dpBZyiTWKjrVq2wa+rRfp5bA1TK7tnnmaqCwCsQCARuIULawD4156A05GmyaUmur3ltcbJNQuOlN+bMRnJ/JupLrlpROsDAHcTSAQAgJvsfQHHkYBT2hQ3V16kifDRjLwrM/ZmqktK8BCAlQgkLmL2phFHL85ab//7KjXN2f42+7LiGnuaTucyDWxLY1gfc7E+5mJ9zOXK9bHts7BUh9wLQnrKSrPp0v+jWXyt6W+HLzULLgUv074b0/HSv3PXfLnAZ1rubHWxzwKwIoFEDms18zjye+4irPUZtqLNhXI3VNuO1O+uV224njq29qGzzbo+StNP67BnuL3r54qmbk9aH5FgR09ApBRciIy715vXR+/DxKfsH6Xfa5mCvWVFfx893udTPufksh97pxupV+Qa8o66AMDKBBI5LPe0etTvvVmMrWnxbqWbslazrtE359FgXmS6Pdt7KePlLrOsj1y97l4/dwR8V14fkYdKPQ+eZnho9cb1ESmnlOn1tP1j5Wy1u7LtZlpmrbrMVFcA6PXP3RWAPbY3E3cHQ1hPbrupZYWM1lNma/s+Ur9ZbmLuXh9HpnHW+rlz3ay4PkZmA5UeUt3lqetj1LSudtX62DvuLNdFuezM3uBZdF56sj+3dfmOu1daVm9deqYDADORkfhQb7joSJsARi7K3rBciOu5qblj2+ndvmu2wffe8a4y+/pIPX39rLY+vqKZorUs01qT0tq4Z3ra+thmrfWus8i4M62PK83UMqO2H0VE56Wn/FJG6R657e/uh48AcAWBxAfZXgyd3azpDiMu1lyMvUdtO7162zm6zxxtJnZk3FH7zEzrI/XG9TPr+pghALLnIdXnc94x4snroyeI2DvuTOvjrWYKagIA4wgkPsSsT8ZHefr8cY09/RWtntUy874z4/qI1uPK8q9ah9bHv2bZX96wPqIZibnAbk824whnro/0QfA2ky/S116pnqVyS5+34+Q+5zKnR2Rjp/WJZAKX6tBalkfLP2LP8q7NS66+sxy/AHg2fSQ+wMyBghHSGwfo8fv7+79/tWE+n7+3r7MvzK/ad0f2CTXCrOsjNcP6uSpwZn3M4y3rI9dU+Ypxe529Pr7zkmtxkQvc1cZNp5V+ny6zdLrb73IBrnS8Ecs+LT9XZrocSnWILMsj5R+xd3lHtovavAHAGWQkLm6GG6v0Qmb7fe5Cp+f33N+fT/tJ+gzLhXv1rv/vNlXL7hgpl1kTGbZXOt5d+8bs6yM1w/rpqcPR6UaGX2F9RJbTkWV51v7z5vUxo6vXRy5otKce0emkStdeZ9alp/yeae9ZllfvN0eXd+43AUQAriSQuLBZLtBLdSg9Ie/9vWe6MywP1nXlzcT2//S3UqA8HSYtKxeoj9Zjxn3nrjrNsH5myR7dOiuo2RJZH63xo8O01u1MZt4/WuO3lnUpE2973TDbejr6MCGSwZjOcy6TLVd+zz57JMgeKePM9dazLPfoqXtuXeXqNqqOM+wDALyHQCLAxSKZBtFshN5AfGTct5th/Vg3f/Rk5kQeMLWGmSFzaWYj18eR/eAp66KnWWrtocWIOhwp+2igcsS8RJovH9GbYRqt26j6jSwHAGoEEhfhogAA4Hly/eN9/69lAucyM3Pj5rISc9mMue9a/fBFM6sjrUx6lkMtmzVXr1Hll+YvnVZt+J7lnZtGrb7uFwC4gkDiou5+4jhTczsAgBXtzaL9fPZ1aTFi2mc1k25Nu5XNGglWHim/d3qRYXvqVBtXABGAKwkk0s3FCvQTfJ+b9TMP62Iu1sf67n74DAA8y8/n8/l1cTG/o0+dAWAE5x+YR+vFT7nvZ3L2S3NmeykPAKzu5+dHRiIAAKxo9RfSnF3HFZYBAKzmn7srAAAAAADMTyARAAAAAGjStBlgIj39OeX6Tt2KNOlKp3dX/3cz9eW1rYv+ACntI6WXkNT2yfT31rT2DNPal/Zs03uPLTPsO44tAABjCSQCTKLnpUqRYVs3qq1A5JVqgZmrbevihv/davtIadvYfpcbprQ97dmnc8O09qU9QcSjx5Y7ObYAAIylaTPAJPbeUJZuRms30KUABPCvvfvI3sBVtOwr7Tm2AADwbDISASbUk404Ui7zaPt9LpsmMsz2++1vrenmhr+6LqMzh1YOwMySwXrUkXU5S8A9sk3W9oft5+13Z9Rrpv15prrISgQAViSQCDCZuwI0tWab37+/329vrqPDpMNHmobumc7IupxlxcBBb39/s7pj/xodsIvMQ21/yP1+lpn255nqAgCwKoFEgMmkN6xXTjfXB1tp2O04tWFKeudvprpAj95tq7U9Ro4RkWlug19Xm2l/nqkuAACzE0gEmNyIbKa9ZfTcJEeymiLZOblmhHfVJTeNaH14plGBodK2tKf8PdtlqYlubzmtcWban2eqS24a0foAANxJIHERLirhvVr7f6QZX/pb743ulVk1rWndmeHjWPwepQzdURlouWFyTWijde2Va+4cPU7Uji2l6ez9faSZ6pJybAEAVvHz+Xx+XbysR1MZeJ4006X3hrdn/Og4aYAhlzVTy9ApBSlqTahLmVF31mXk8bZUXm06kWylPUGSnqy4tC+4PfPRMy9bvfPcWpYjMsUiTV17ssxy5aXbbO8xIh3uSPPc3uFby8GxRd+JAMB6fn5+ZCQCzOLoDeWe8SPZjq3he8toDVPKArujLlepBSkiWXGt5pa530vlRppu9kwnMs3WMD3TOlL/nNL2MHpbqk2nlDHYW97ebfvIPjHT/jxTXQAAVvXP3RUgZvSNEbC2owGfO82UhTNLU8faNEYEKEYEtEaMOzLYciTAt5KZ9peou45PMy2rWY4tAACjyUgEWFS0OeLVN6ul6aZNNGtZZ2e/eCC6bGa70X9S8GFkf4Mr2Ls/Hp3/u44D3+mVmhOP1LM/z1QXAIAVCSQCPNRdWUGl6db6GisFF8+62V7xJn7VDNScJ81L1Gz749V1mKX8meoCALAigUQALjVDYGNF20Ds6sGKJ80Lz7byscq+BQCcQSARYCKlN4xG3vBZe7Nq682lPW8y3dbl7GaCcCf7I5/Pmsty5QAoADA3L1sBmETuDaJp5lbtTbXbcUtvIc39n5vu9rtcACMdb1SW4c/Pz//+rXjzzjh3bwP2RwAA+JtAIsBESh31jw6olII0afCi1tfhGbaBkDf5LufcS2fSf7nMttr4pd+/waa03FJZR+cjNz+1F+7Uyo9O66i3748AAJDStBlgEqUmjDlpQCiXqZQrvyfLa0SAQlPLmNo6i4zXGr+n/CPraW89cr+16rZ3mUU9cX8EAICjBBIBJpFrvliSBhVGNQPNlXOkbMEPVvXE/ZExIg9Iog9RetZnLnO4VT4AwGgCiQATKb1QIb2BzGVvlV7YsB0+lwWVy54q9cW2La/0cofcdHPzWGpO66aYWbxhf6RPrkl+K9jbOhZGp9tbPgDAGQQSASYRaWZay345cmO5d9p7msaObk67oqe8COMp85Hzlv2RPpHl2dNcfc8+ZJ0CAHcSSFyEi0ZgBJkr93vK8n/KfNzJ/vh8I9Zx7S3htiEA4GoCiQAPUGrW+BV5YQQwhv2Rz2fcm8Mj/TACAFxFIBHgIXreiAucy/74fK1swFo/mjOUDwCwxz93V4AYT50BAOZwVfDu5+fnf/++n59g74tmjk7zquV35bQA4GoCiQAAEJR74/wZvm/j/v77fre6uwJsVy67J6wnACjRtBkAAAJqmYGll6KU3uC9LavnLd+18lfQ87bq7TJdbT4B4KkEEgEAICDSZ2G0f8zScK3vBdT+SF9q1Pq8p6xIILMVPO6tY/pCplxdeuYNAEbStBkAANjdt9+2L8cz+gfMZTF+A2q54Gzp/5JaWaVM09K46bRqdcpNd/tdLqCYjteT4QkAI8hIBAAA/mdPJl8aDBvVHDkSJCtNp6cOuaBerey9SnUqZTGeWRcA2EMgEQAACt6e7ZULFLZ++2bJRQN5pea96biR8nqbIm+Dh7V5rY3bGq+3n8e9AUPNnQG4gkAiAABkCMb8UQsa5vQ0uT26nHuzH0sBykid9wQ3I/YGTmt1A4Az/Hw+n18nnfn1vtEPAEbovamGK709W/AutazBrVJwLC0nN15uWqXvStmStZee9E4vkpmZDpsOX1seubpG5r1UJwA4w8/Pj4xEAK6390ayNkxp2D0PXmo3oLX6RMo9Mv5IPW8khZkIoJynFpgdtawj5bT6ENxTp9qwkbKj/TCOyCKMTNu2D8BdBBIBuFTkpit6Y5YLgqWfRwQRRzVl2/t2zTMCfWmGTWsZl8qAK10d9F454/GqwF9pndy57GZ8ODJjnQBgD4HERbjwgLm52Rw7vVmOeT0BTOBcd+1zK+7nI85J0WN17qUqPc2Ae+15+cuo8nNyTZnThzSt8nJNmVfc7gB4B4FEgEFWvOhfIQB65IYq0s/UqGnlphntv6vWv1Zt+NznaLm5pnNuXpmVbfMaRzKtI11AjOjz++ws6T2Z46XjabROreMzAMzkn7srAAAl0Zu5701s7UZ2+1bOM6UZJbmb0u9v6Y1m7v/0u1y56W+RcvfMU+s7OIMg4vy+x6Ttv9JwAMDaZCQuYqaL6BUymEpmWYbAv1rHtmgzr2gfhlcFE3N1iv72+dTn90g2zkznEuDdasejPZnd2/HS4fc2Pd5b/p4y0t9b/djO9PIuAN5FIJFdVrxoWTkACk+0923KX3uz6nI3aXvKG1GntH6RZVJquny03HQa2/G35Wy/A+LHgN79OzLdGfbF1oOb0jg1ub4XS82i0/9Lv2+ne3b5vWXk5j1Xz9I0Z9gOAHgPgUSAE/UEmVpBmqM3oTMFgfbeBB2pe61JcG16ufptvzuyvma1ar15ntn3o2iff5Ggf88Dz9Ufju7NNo/+liplo48qvzTOqG137zYFAGcQSAQ4SU+n8q2bqaM3oTPdjH/rmcvc+HzyTXdbwdHS8OnvrQBiLnDYU59cWaX65G6ka9mDpT4X07+j5aZ1iWwjtWbV8EY9D0GiWXhvNCqzOyeXjfgET5kPANYjkAhwkpHN047chM4URPx82kG82jDRsqK/R+0tp5Wdsnc+R8z3qHkC/nXVsXYb/H+KMzO7Sw9hRpV/ZnmzThOAdxNI5BSj+gHqydJyEcVV9ty8tbLMzsqUiJR/9GZ0VJ1nuRmKZued4azpRo6l0ab3WzOsr9Fq83l2RtPR8kvN8CNlRrpW6KlbLhv3idvL11VBvdWXY292d29md+m6sLT9jih/RBm57PpWtvnTMiwBWIdAIsON6geoNUxPs1EYYW8wrmdbPmM7bpU/IttjRDlHgicjpt9bl9J0a82oS0GqMwPJkXL3BJl+fn4eedwtNQMvZTSdMe2oXDP8vWW2huutWy2o80RXBEyfsL/tqX9PZndpHziz/Cvq2FMXADjbP3dXgOcZ1aTOBRKz2AZM9t4E1W7Cz97Wryj/O393NLW761hRu6Fs3Wx+h9kGrc6YjxHl1jJ5tr8D5/seZ3MZbAAAVxBIZFnbwMwTntIzpzODPE9zRcbWSp60zUSzcN4k19daLpieC/zk/o6Wn/5eKqunLrk6tH6LDlub59Y88l/bBxDbhxJPdHagVCAWAPYTSGRpd/ZlxvPZtvaJBBNbwZXouL2Bktx4tc+RgAvPtF3nuebruYdZaTA99yAibQKb219q5acZormAUqns0jil+St14xCZ963a/NfmcQXp8ajUlUEteNozzFukAdPVygeAJ9NHIkvb3oi4GGQ26c1fz43+dphtWbkb1dowM/ZTlqvztml0bZ9Ox801t83Nf/p9blml66RUlxHHm9nWCX+rrZeedVYKyvWUfyS4Vhs3si331Lu3Xrn6rCa6HiNZvb2Zv44dAMAdBBIX4WLxb6VgAYwwYnu6+gZzppvN1j65J7iyR6kOpayhM+tyVdlnqAV2KcsFzPfIBcGP1GnW8+WMdQIA4L80bQbgUmnWX03apDjNFiyV3xNsGdHE7clNn0sBrKPBsTeoLaNVtpU76rnKsgEAeCMZiQy3twlm7zAzNtnkGWbN1llNKfOppy+00rhH1eq1x9O3l1Lg94nzXTr3lH5L+/r7fPIZr7XmypEm92lfeqXfc8On45Sa7OfG761bbvh0Gq1yZtuuBDYBAP74+Xw+v7NdsPG3M/roGlWXVaxab663Z1tZ+UbzzP2iFozZTjv9LprJ1QrglKZdC/RE6lf6rnc+eacZzkcz1CFilXq+WaRPWwDgGX5+fmQkAozgZimu1WdhaZjP5/hDlb3Tjn53dBy4ggAPAAB76SMRgMcRKGFWuSa/Z08n/bdn36i9+bn2254yAQCYl4xEdnHxD9yh1TfqrH2swdcV22arP8Q9SpnAtb5OI1m7gv4AAGsRSKSbC37gTrVjkOMTAADAeQQS6bZyNqIgAwBP1pvhV3sB0ff77TCtt1qnLxbKjb8dT1Yi4N4CYC0Cieyy4klz5YsUABgtDfylQb1oMDA3fm6c3DRmt/K1wyrLGD6fNbfXlY8PAEcIJAIAvFTtRvjoG9GPlDeTFev9tADHyvOz4vYDADUCiQAALyXIwSpW3FZXDoACQIlA4qRyFx4uRrhSro+sXHO3O+pUmm7ubb65/WbFmxGAkdJjY6vPQwAA+HwEEqcWCZbMJnLTMWKYXMBoz3TIS5ddus1t+766Um26uTpv++nK/bb9nCtvO12AFZQe/OSO49vvv5/Tvg3TMnJ9KuZ++0r/rvXJCFASvS7rOaaUhnUNCFAnkDipSGfms4nUacQwraBQdDrk5ZbnrNvclgs9gL+1jo2533PngNLn1rB76jS7WpAhkgVfy/jfDtNzbbP6MoWayLX/9/ueMo9MC+DN/rm7AjzHqJsHJ+sxvm/I3GaLlDJTImqZn7nplD6ndSnVLTdeVO9FX21Y2yOwmhUe/nw+696gb7M3a7E5l7AAACAASURBVL+lb6/+fP6bLb9nPX3HS/8mft0w8sH33usU+kS38xH7g30KoE1G4sQ0+dln5qzNq5T6M/xe8PZuW7Xsi7Ss7edS87q0aVurbnvrGp0HePPxgueyXc8lmvFfOheWzl3OaWMz1qLDWO73GLHs3SsAHCOQuBAXLW2W0R/bIN3WnuXTE3gsDdfqk3Bv3UplRG/Atr+X+hDjudK+4ACutvLxp3ZtcOUD8Z6MtVbwKBpgcs15vRGBP+sN4DiBRJZTusBzYfBHqRP9nBGZer03CyPWkwxDjhBAhPO9eT+749zKv65YZqWHlpzr6HLvHc/6BcgTSJzcNmjmRPZH6UKi1DzobdImwzWtpsqj69T6Lmq29bpy85jZluXZ3npcgLvc9eDnzuunEU0vZxc5ll4dDL16uc0Q7HWf0Cd6r3D3egWYmUAiy2o1XX37BUB6YVnrozDVauabK6vUn1Naj9x3aXnp9GvzkNapZ5zafO9tAr6aFW5WR3r7cQHu1nuM7d1fVzymtc7Lqx+37mjivPoy20NLjbbovhW5VgZ4M4HEBazSGXApYNN64UbvMJ68trX6KCwNE/29Z9nvrUv0u9ZvthOA+Yw+l89wndQKOOQCaisGKfasuxky997kadfKrYfbPfcZtWls7zNmOKYAzEogcRG9QaA7RAI5I4a5sh8+4p5yg7BK4J5+Z2+jthvod3S/vGO/KwUa0iBEJOO/le0f/e4KR4NTT3wYPPu1z1OWd/RBcu9D5dy4qy8rgCsIJE4ud4EcPcE95eKBuc26ne2p13Z/m3W+7mBZ1j19/mCvWpAvkh3UO86eeuxxNGO/J9jRm52/deV895Yxum4jM9aiLWPS6UTrdodWn+Kfj3PYWx29xvuy/cC7CCROLHdg//n5qT79nOFihXeZ/cIhesG/Z38bNf3aDdDeYUo3DGfPy3a40cvyiDOmLYAI/XoCL5FjSCQwtVrG4ygzH5t669ZaDyMz1ka1jInUbYTebX/GczT3W/kaD7ieQOKkSjeo3yehkSeLV9QPVlLar3r3t57ptfroiezLe4c5sz+uq5flbJ4yH3CFPZkuvceQszLdYEWtB5cznqPtu/N4+zUe0DZ9IDF9OpJrerDSAasnFbz2/Z0dAa+0vCEnd+yI7G+9jjRxO2OYM1y1LGfiQhli9u4nR44hZzxkfcJxi+eL7m8znqOdU+f0xms8IGbqQGIrC2fFA9aZGUIlqy0juErPvnfFfhSpz6hh0uGPElwDZjOyTz/u53r2GpYzKdd4QGraQGKpHxwnt/86u28gWNXofSISvJvBnnocmbe3HV9mv5ieZTuEHjPvU8zBNtI2qj9ky/p+V7a6c40H7DFtILEk8rKCNOCY+7wdJ/e59ma23HBpPUb1QVbrJHnryr6BVr5RdUJ8t1bn0dH9bY+rAlDbY8Hv7+9pD2DuXJb8bcWuPqBkpmPIysetJx0PrIc+tXPCTPvXDNM+6oz1e3c3Xq7xgJalAom1J21pUC8NBqYH5PS77Q136yUFpeFyZe6Zl239ewOVZ/QN1JrOKpzg3inav+Ce/S3q7iy26HGpp6za72cuyzvdvR5znrBcea492+eMx5AV968nXvNYD/unn94fzbR/fVm/fxt5/RadVmuYWbcf4FpLBRJzwb2S0nCRQNuRzoqjJ5Teg/Wo+sFb9G7/R/e3kugDhjP6Phw17izLkv+aMbAJOb1NLh1D3uHuINtVZpjPXLKF/YvPxzUesM9SgcSWnkDjd/gz6rB1tL8SB2W4zugnv9sM6NxvIwKHuW4YPp+5m8VwnCAiq4oek6Lb9wxBmlmNXDYjjzd7zksrr+ezj9V7+rhz/lhL7z3u2WapB3CfaQOJZx0wc2WeOZ1R5c508oCWlS74z9yvamXnumc4MoybBWAlox5y3Bmkmd3dwb8zyiDGMgbgTNMGEj+f/Fuac02TS30j5spJh9t+l5aXTr803Pbv1kVSbtwnGZFlFcnirA3z1GU7u6PZt0CMYxwlKwa9Vtyeo+e7M6+Jrj7nHs1yv2I9X7leeqZ3pVnqMcLI9dkzbCnppFWPs82WlQi829SBxM+nL6Ont5w9GUGt8UY11VlR5AamNUyu895WoDAN6HI9FzYA95nhJjdnT5PL3Pith4pXznfkOmVbt1ZZe6YVrcMZ9nQBclUQ8ar1Uiv/DrPUY6SR67Nn2L1d0QC8zfSBxF4O9vfJZZD2DhNZd63gsmDitexzf9j2OJv9jdRq28RKdc2J1v/Ma6IZluFs2VFXrpevmeb/aUauzyOsY4C8xwQSZ30az35O3vOzjv6wHICrrXQM3tMUdvt3qalh6fcrXDndldb11h31vmKaezIz2WfEMi69mK42TLTbqqdKm5bnWoDdsW/XplvrkmzrbesSzvCYQKIDwrPI7Jqfi2e+Shebpf241M9X7ncgb4Vj8Oz1O+LK65RZr4lmy0r8fK5fVjMugycZsT6P9ImZ6w//DXJNy7fuagFWm26pOfzd3UHAU/1zdwUgZ3vgr3EigHttL9TSffa7b25/jwwz600zzOJp5750ny/1Uxb9/QpXHq9q05p5W7ijbs4jz3J0fR59sc6s+9aZcstjheWwQh3hSR6Tkcj7zHzxDG9QutiM9j9l/4V+9h2+ZtgWHM+ZXe5BRa2rhNznFeVai2z/7t1no82JW5+34+Q+51q17OkawzEJziUjkSXl+ungOk7Q1Ng2AM7lOmgOrofmlraI+H7XO8xqtq1FvtIm2r1vvP7+S6XLbPt/rh5pk+NS3fa2VKk1ff7+W339wgxkJDJM2jnx9vv0Yrc0TK4PjtIwtaZNThKwliNPnuEt3nBua70MoTXu2csncp2yHe6Ma6LaddBb3bVeZtsf08DMnY5mlG0dWZ+1adSGmX1dt+SCeJ/PvvnoyWIsDZeun9J0jkqDkiPLBv4QSGSYSP8irWFaJ/ToMMBa7LvACqLXIGdeEzle/m2G9TKD3uytsxx9ucXI9Xlk3JnXdU2pCXHOiGBpb3PpEct15SAvPIFAIuw0KvNhz0m+Z9pvyGCZie1i/DL4fFwkwluk+3rreOIcB/OxT94r13y4JJexeMZxtdQ35ZHgJXAfgUS4Weskn3uqy/OtsF3kLjZHNCfalg8AT3bkpRitJsC5ckuft+PkPu9t2i3Yf4/SukybhpeaIUe2re34ue013Z5L36XltbbPUlAyV1/dXsE5BBLZ5e3BrLQz4LOns9XTbOWqevKvN24XtZuKUj9erYtRgJm8/ZpnFk9cD7n+/r7n1da5uhUQSsdNg4GRAFOrLr2BztayYIxScLA1TPT3o83UI3WJftf6zbUlnEMgkW4OyG17ngL3qD1xZl5P3S6OXLzZZoGZOUbN4cnrYeRLMSLTSUVaNxxtfhp5sQlr80AY3kUgkW4rPzEcfYJrPZ0tNU8ZlQ0WfTIsK/FatgsAoKXUpDgnfUCYayKaK7/nPL/3eiD68NLD7+eJbLvA8wgkssuKJ4vRAdBIeaXldGXwZuXA74revl3cdUHpQhbgGrnzhwDRPqU+4XJyfcKNWNal/uaONl89MhzrsE7hnQQSodPeC67IU+GeJ7qt6Y24MCTOdvGnfncEr++aLgAcsfelGLUuUq5+CUZpnlrDAbAmgUQ40dEnuns6tmZ+tguANaz8gOKsc0LtwY3zUJ/ICyWirRhGZBFGpq3/YwAEEqFD6Snx9rtanzWlAFBaZm6c7efWb5F6Ms6bt4ta1sGel8uUsiG2y0gTOuBKKx5nVg6AMpbrPgBGE0jkFHubWOaG+coNe3VAIfpkdnS/MrVhzqgTfd66XUSbXeWaV7WCmWkANjdeaboAsIJcwLf0YC03XO06uDX+iL6Fe8vIPSx0DgdYj0Aiw0WegkeH6ekPboWLkZ461i4ueZbadvGk7aCWXbkdJmfVeQZ4olzzZsfpfrUHZLUm5Nvx9/y2nfYRvWVoVQDwDAKJDBe98DkaTFzp4uPoE9vvdysES4nbky0w03ZQa66dDhOt7wzzBQAAQN4/d1cASqJPYz+f+bMRv/MSUetHb/s766ttFytsB9usiaPlRL4DmMn3wU7teBUZ5jtczzR7yz9D2jcv50nXb2m9p9+X/h5V/p4y0t9zf5eGA2AOMhKZXiuj6YkXF9H+cHi22beD2gtUSn0j5oZNh9t+l5bX8yIZgLNEuleJdsHSE0Sslef4t65WX4elPoZzv2/LS/sZ3g4/ovzeMrbSc/62nqVp2r4B5iCQyPLeeIFxVRDpLcuz1wxBvBkcvYlt9ZcYHab0HfB8vd0njJzuiGG+w0UyFiPHx6vV6j5D/VZxpK/DrVJLgVHll8YZta6PBNoBuI5AIizoqovz3r4dn+7K5fGkC+c3BfkBco4cB7fZWZ/PfOfk2erzVrlsxCd4ynwAPIk+EpneG4MQ0T5sztbTT+WTbZvbXLktzrIdlGybIpWa9b1x/wWuNft5akTdSt07zGJ7LtCn3T1qAcTR6+OO9WubApiHjESGK/VVlutbpdYPy1etr5itpwQrcv3ZfD73PmG+q+nYDO6a7xm3g5zRzaUA9rjzPNWa7oguWFrj3XmOzp2XPEiKqfXvm/utdZ1cukaI9EHcKn9EGdvh0zq3yrEtAcxDIJHhSif67fetYSIX5E++oNgGkdLv7/LGYOLd8zvjdgAwqzvOU3efJ+6uQytwNcPymVnPw7jWdXRrObf6Ney5Tj+rjj11AeA+AokwqRkvnGZtUvVkM24HALO6MoNphjfKzlCHWtDJNQMAPI9AIkCGLAqg1xVBk7Om8aTjXdqM8gy5Jprb31pdsPR099LTTDRXR96r1nQaAPYSSGQXF6fvJcMAoGzFm/WnHtNHrIvSsjnaBUtvM9IRTVnP8NRt5ylWPB4BMD+BRLq5KOENbOcA0FbKdhNkBIBn+ufuCgAAAOspNSP3pl0AeC4ZiQAAUCCzrm77hub0ewDgeQQSAQBOlHtRRmm4VvClNUz0BR/EWF4xlhMAvIdAIgDASUpv4s0NFymrd1o95QMAQIs+EgEAThLN1IoMd+QtvTLGAAAYQSARAOBhNGMGAOAMAokAAPAw3xegRJu1j2r+3jPNlaYFAPxLIBEA4AKyBLnKd1v7/rsy2HblNm5/AoDrCSQCAJxMEJEr9W5r3+1Tdh8A0OKtzQOdffF1Zvlubp7pzG3m7O09sk0+ff6AZ9gGEa8IKApaMtr2nJgGHHOf95T1/bs2fnpuLr2lPFrH7bTTz7ngqv0KAAQSh1vxAsPT52d7+jb59PkD1vbd33P7fRpgTL/bM0ykHiseN7lGLpiX2wbT4SJBwFZZ28BdrpxWQL5Wp9Z+tG0KXquL/QcABBIBAE5TCzpsfysN1ztMabiVgh9p0HWlhy8zLudo8CuynEvl9ATYtkG7SNl7lepUymI8sy4A8CQCiQAATGXFQM6MAc9cRt1XLbsvEhjsbYq8DR6mTYqj47bGi2ZGboffQ3NnAN5MIBEAAB6m1HR3VJkRpQBl5MUue4KbEXsDp7W6AcCbCCReIPLUMvpkc0/TkZ7yeb6rt8daX0eRaexRK7s13Uh2RSS7ozYN4LlmzErjfWp9c5aGK/UhWMsELPUjmJaZm2akz8LctHKfW/015uYh911t3nPzDwBvJJB4skgnzdGOnHtuTrbD6iiar6u3x9IwZ26DrU7ia/MWveFqjW9/g3c6e193PCHqSNPeo31sRvsFLX0X7YdxRBbh0/oXBYAr/HN3BZ4ucvFxdj8uLoD4unp7jPZ9NFLvDczI3wG4zvfturXzyXaY2sOtnnL4Y8bg9ox1AoAnkZE4mREXP98yXOxy1FkX47WmS1c5c962+6CbGYDx9mbYjypnhWP70Sa5tRebRF6WcqT8nFrT5siLWHLTXGVdAsBMZCROZETgzwURo1wRiL4r4H32NAURAc41MsP+qnKutO3jb++5tpXhf3S57Bl/O09pGZE6RZtRAwBlAokXagUWjlzsRcqPDsM7nL09zqA0j6Pm7VtG2txNVjDAXGrng9bLQVb0lPkAAOajafNFrro4rb0M4kkXyBzzhm3hqnlM96/WmyMBmMvTj9W1eYs2Da41E699f3b5e8pIf8/Vs/UiNQB4MxmJF0iDeWfZNvdIm3xcVQfmN9O2cNaN29Xz+OQbUIDZHT0G92SRr3a8b81Tep2YWw7p8ik1m95+f1X5vWXk5j1Xz1w5d18zAcAsZCSebHshkvstd2FS6tC71PSmdVFbqwPvcvX2mBvmaOfvLaV5rN1ElG4ctuPmfs9lKaTLcKUbToDVjAoifj7tzMTVgoifT/ylInt/S5WCfaPKL40zar3UMhcBgH8JJJ4scuEUvbgqDdf6frWLXs5z9fZY6o/qTL37yfa33n1pz7QAGCPafcuIAOBTuoo580FX+sBw1WWUesp8AMAomjYDALCUbYZ4JAO9NP43C/H7L9c3Xm1aq0m7wPkaMV+tPhBHumM9rL7uAWAUGYkAACylp6lsKzv+iS07at2U5OS66yh1T1LrwqMUTBxR/ogyct2fpH+XyrlzO2h1z7L9fNa0V9wPADiHQOJgnlYym6dvk0+fPwDodUa/g0e7Ljla/hV17KnLlXL9d171IhgvmgEgJZA40JkXGiv3x8N9znw6PcP2+PT5AwAAgJkIJAIAMBUZUNfINQ1eqXz+q9TP5+eTb4L+/T7tMzQdvrd8AJ5NIBEAgGnkmm9yjrOXrXU3Vi1wt+3TsdYUOu0H8ltW+sKh1vil3wF4PoFEAOBypYyz0s3x6On2lOllA8AMel4yVLPtX/GM8gF4tn/urgAA8D7bN7Fu//W+bTbiaPM7N9DAU2yPtWd0IfAtV/cEAM8lIxEAmEauyRz9VruJ19caXKP2tucRx177L8DzCSQCAFMqvQCg1Y/Xd7jt59wNcq6vsHR627JWs2K9VwuAwhVax7H0t20/hl+14+R2mMgxtFU+77Lycdt2C/sIJAIAU8oFENMb2FLn/2nWTevFBOlwMiO5Uy6wncsg2w6TGzf3e3Ta0XFygSf7zVg9fRduP+fGa62bVr+JrfL3EIha34rLYeXtDu4mkAgALKN1Exu9MWjd9AiGcJdSlu3nUw5wt4LgPdtzLWAZGd5+wx4rbjcCUcBbCSQCAI9x5GY0koUoYMKZcttfJLAng/Z9RmaO1ppOc5/cfu8cBMxAIBEAmMaoG9mzboifdOMWvSHtWZalYd38HnPmMqutm1Z2ZKmsWr+m6XDsMzJz1HoAoMc/d1cAAHifbQbM9l8u2PD9bftd7u+0H8XS9Grl1IIeT2rGtu0bshaQ6JnnWhmRaTFWab9Kh/mul9JvabZabT3mglO1cmwLUNbTN+bstsejI8N8h+uZJjCejEQA4HKRm6DoTVTPywVaLxLorceqzuov78i0GKt3ue/ZN/bWw819v7dljkaymNPtqBUw752WTOoxIn22Rvt17QkiWmdwHoFEAID/7403HyPmufVW4ZHTeqORTf6/7lwPtoE+uf4M09/S/3PjfuUCiLVyrt5v9waeSmXtmdaRFxbxXyMf2DnPwBw0bQYApnJ2c6Rc+a0moOmwkTKj077TiLocWW78V+4mObJ8o+tg2zQ5V8bVbBP9rs4cvWMdjQ487fl9lkBUK8v+iY4EAtNuToBzyEgEAKZydt9pufJ7XjZSurGL1Hm2fuGOZhz1jHdXdtNqai/FKPXXWRomEkRJm6/mxs9lnOaGT+vQKie6Hcy0z/RaeVtfpe4jM3ZXmeenGv1wyzqFcwgkAgCw254MOuqOZEmN7huxpw/S6HT2bB8rblNnBEDv2L/esE/PHKzeE3yfVWtbGhEAXH0ZwQoEEuHTd7Ia3U+Rkx3wRqXO/nPDRTq/T78/Wn4pO6v0e6QupTqsrNVvGXDcLJmjd1y7XnVMqQWwHNfGeMJydP8G/xJI5PXuegI5W/M2gCulHfx/Pu1O7yOd4pdeINBb/vfv9PvtsTs33e0w6Tgz3Xi0msbWghW5z6Vp9DYjr5UDb3ZX5uidfc3NsO/PUIfPZ/37hqc1N37yA0KIEEjk9XpOzKWbWQD2iTRxitgG/vaWf+RGrTbu0XNGLoPo6Dkoulx6m9jmxnW+hPXcHbSKBp7OvCafLfh19/T3KvXt+v2u9cCp5+HWHa0AZCnyRgKJMFCrOZunVwDjjWp2V8ow3Fun1o1n5JxQajo9w03tVTzAm19uf+npMqZn+Nw0W/tPbbhoxmxpG3zatd3dAcRtHWqBp9b40cBTaf3X6kCfyIOrkQ+37toPBRR5E4FE2KHWxO77d244N0MA/zXimFjKRBhV/lkiN8O54XLNtp/O+XNee4LdR4Mzkab2uWEi5fTUd9Vt8kjgtzT+SL2Z5LVhWoGn3qzr1BnLIrct7xmGtjOWW+S4cmR/69k2rzo+tYKovUHWdPhVj7VPJpAInSInnDuaX3CP3kyEUduAp548xTb4V8sgyWWP5C7Ua82Ve8uv/V7KZmk9PCplx9SWT+n71vnoaTeWgonz6Q12j9omj+w7vcN8h3tKMLEV+I1kZY+e35WPVWev+2ig/s5t8E3rr3e/ONqqIPKQ5Ew91yqtZdOznWjJNz+BRMjIHbj2HshHNW9jPpGMiLP0npBhZq0Mk9bNUuQ4PKr8SDZMT13OstK5pOfYmQsMc69IsPvu81Vvc9io1bJlegK/kYAi51opK/3N20lvFl50/ZV+j95bevjGmQQSIePoAbf3oO0Av6Y9TzGd1OE97OvnEOB4ppXXZ+3cPst8RZrytppgnjkvsyyns/U+CDmSlb5nenu88Tx31fo7SylpJve51CKklgjT+q10XGlldaZ/R1qmcA6BRF4v0sys1Axu+10tS2JE8zaer3WClrnKk/Qce/ds763yR11wlrLVR5RdKn87jTdzHLxfdDs82ly2Nt7s11Ez163XWfPypGUUdeY1nfPDeVbbVkv3oKX72e3f6bitz7Xy099KyRW58nIBxFo5s58TnkIgkdeLHGiiTelkIRIRPalHT9iwolrwMN3mR5a//X3EzdbRc0Gr7FzzJ0/dmUlPsHt0Nqlz4jOsHPga9cBoRFl3Lce3r79ZRdbLkYzjaBdftc97ecB6P4HESeV2BNlI61r9Qvfp2+OI+Yuu496T+p5pAM+xDSam38Pd9ga7RzSXjWagRM6dR8+vK52fZ81yXmX5bY1eZrn9JrK+7l53n4/1V5vGmftbqYlyqzlxTjS5Ztbj3Yx1ejKBRBio1LfE2Qe21nRq/WBsOQDvE+nr48hJvTXck4K6vEvpmBnZX2rH28g+Ga1LrclMOkxr+nv3T/s1Mzsa7N6zfW+PFbnfRgQOI83/vlbZR6OB3xkCU6s4Y1mlTUtHnFOs07wzlkvaqmLv+os0HR6Rxbrn/uRI+WebNdD5ND+fz+fXgp5T6cBmfc3troNX7YlXrQlt5Knn97ecp2yPe+fvSEZELTiRWy8964v/GrGsZljeM9RhlJ7t//P57wV1NLDX2m96y0vL7p3+kfV31YOpOxzNJuP5Vt0OZq33bA+TZ11OLXvqXQtc9VyD92a5nbl837T+9k4ndSQI3JtcUPuuFeAsXXu0HtjWHk7krqlqdS4plbPitrian58fGYnwdA6m56llRJSGK2U31E6AtQynVS/e4POJZwKU9onIsNHyI+VFyu69uQO4muuGuUQy03rKcc6Zy9H9rWf83LCjv4tMt+fzqOk6rl1LIJHXaz0hiT71+Y7TKrf0eTtOK7slN70IQaex9p5ce747Om2Y2ZHsvJE3TKPLS43Iht3+bf8Hjpo9eyd6vdtzrR7N+Ktdz49y5nIv1f9Oo9ZnZJieDD76uQ7h8xFInFouQ8JOO1atSVqpWVxp3FYWWa2pW6m8Vl16DuSlC4noif3p2+PM8+eEzdO9ZRt/y3zCGWYJiHC+6PVupEVIq5xaE80zjtlXnwNmOOeMWp+RYWrrk2Nmf/jAtaYNJPYGSEZs0HaOmJUPyLWAYCsF+6jSdho52Y2oSynoaXufRy0j9crpln7P1W3LtkSPWnP+NAM796AlvdlLxy0NW3qI01NebpjI9PfsI7l9TUCSt7G9jzV7lnNPi4/afUmknKPZb7SNWp+RYayr81i2bE0ZSLwrUBU5eF3t6A3IWWaqS1Qt8BFZxumNaGTdRJpH5+pzxFlNML7lzbg9jnL3/B1tuj5qululp8hHM2Th82k38a894Glta61hex8e9T6A8cAG4LiRCSO9QcNayyP2uXJZWm9wnn/urkBOzw6fyySAqJ6g0Td4kmt+PKIOre+i0nrCEbYjAHiO0dedZxpVr6PluNccwzKE55gyI3GkNLun9XlGTl7nKjUnjfaBmPtc6hsxN2w6XK0u0SZ6ufnrGefNeve30jYQyUat9cm459hVaxpda+IZZVuBa9WORfZH4OlGZQTKLJyD9QDP8ZhAYquZXenmvrfp6V1mr9+qjjR3O9qsc++0o9+1ftu7Tb1hW4zOY+0Ysw3c5cqLBqpzx6rcdHPlterSs83Wmj5v6wwAAMBzPSKQGMkeigaDZlPr128mkcyr0b+XAhizrdPZ6vO1py/AVbbHvfbMX6mJ++jlUtqOSlmMo+tSCno+af3DbHLnPfscsJcs57La/I9eNrlWJrmWSdFyZPr9zbKAcy0TSCw149tzkd3b5PCug1DuZLLNLppFK5B7xu+lzKorm4C3monuCdTdIbqtr7I97rVn/kpNimvlf4eLXDD2ZkyPWA8zHPsAgPdqdf3S6qandF/Qk3hw1vVQrq7b6fTcyxztsuYqo9ZndBjgfMsEEo8eGEY0O71SKcCQNlWcQeukd/bve4cdYU+T4pmVtruVtsc99s5f2oS45qzMor0PVEpWXo8AQNkqWc7R6+vWg96e6/SzW5Z8PrE+159o1PqMDtOaJnDclG9t3j5p6Bkm/a4WBMhl+kSme6XogRJG++43W0/fHvfOX3qMoBgXTAAAIABJREFUqR2b0nK/46bjlJq85MbdXiy36pJOs1bndP56xgEAIKb0sDr9nLs+T3/P/V0aDmCvKTMSI4GJ3DDR745MdyZOAv0ssz6zPqmeReSYE+1vZ0TWdGTavcfJpweQAQBmsm2aXUp+qWU2pg+Xc+W4xgeOmDKQeIUnHDzvqv/KwbjV1/lIrebkzOEJxyoAgJqV7y9GG3XdF8l0HMX6g3dZIpAYeZHBHWVFp7WdXqmJY2n8K08A0Op0+snb49Xz1+og+8pjFQDAXd5+rXPlQ+MzpvP29QdvNGUfiamRB6fvixHOtn0JQ5pqvq1HqYPdUuBRcIHRtttibZjP57nb413zV1v2Vx2rAAA4X+6+766WJ09JBADusURG4opGnBC2/VuMLnukbWe+uf47zvi9lM1VKou/9S6fVbbHvZ4+fwAA3KvWIiV3H5PeD23Hab3gr1aO61vgiCkDibUb+dzbTGuft+PkPkcOzqVObtO61eZn78F6hQ5xWy9jOPv3SF0YY4Xt8YgnzhMAAPOI3ttsPx+572mVA9BrukBi621SaVCv9iaqUnmlN1mldRjxxqtS2nitbzTgXk8NlAIAazm7CeqZ5buWAnim6QKJvUo3/KUsxtIwNUdewFAKODqxAjzbym9GdI4CmMeKx2R98AE813SBxEjfDbkswlaZo5XesHrW9Gbj4gCgbcXzgeM7AABQMl0gcVSTwlw5ZzRX3DaDfos3zSsAAAAA/5oukFh7gUqpb8TcsLm3+5b6T+x5A3D0jVelF8Z4qzAAAAAAK5oukFh68UlU5I1W0bde9b45q1VeZDwAAICaVrdKkRdC1hIiSv3NR74H4NmmCyRGyegDYHW5/ggj57ZWVnxrXOdPgHW1Ei9afd3Wfk9/K03raPIHAOuaLpBYamb8deTmCQBm0roZK92YpefKKC9SOd/Zy/jM8p9+bbXy9r/iurG8zxNpGVVb/rXfo+eX2ZcRAOeZLpD4+dRPTE5aALDP3gAkfVa8VnnLdmHdXMvyfgfZiADvMmUgEQDervTCr8+nnK2//U3fVQCcTeAV4H0EEhfhJhDguXJBv7TZcy6gWPq+NCwAz3J3NmCrKw4AnuefuysAAG/3+/v7v3/R4bdymYr6FAZ4NsE7AO4gIxEAFpZr9txqCs09os3NI8GB1jBpJqq3q8a13qbeeonFdrij6/kNLO99Ii/mAoAzyEhchKZpAOTIRlzD90b/+690Xo+c71vDpNPqLf/ttt0LlNbXdtn2ZBN/WQ9/WN79tt1YpF1d5P6P/F767bs+vv+2wcvc9wA8n4xEALhJrk/D3DClm+vcDV/6W+47N33X62m23gp6tIapTcubu48rLd9cdlxpX7Me4izvv7WWyZ7fI79F6gDA8wkkAsBNWjdi6e97+1DsHZ/nEDQGAGAkTZsBBhqV8ZA2V6oNU2rC1BoXgLL0GLvH0zLhzmR5A8AaZCTCTqOyPCJ9maUd9PdMWzbKmlo3Q+l6deME63BcXkOuf8me9ea43MfyLnvyvAGwHoFEuJmA0XO0+mgaPZ2tniyMq+qJ/ZW/2e+eL7eOrffzPH15X309AQAtAomwg4ARe+QyS2ufe5UCztb9Pc5Y7vbltaVvPD17XdpeAAAYTR+JcIJc33W1z73SgNHRPoUYq/R23e+bd7fD1f7fazutWuBZX1JwnfT4n/stHe7IMJF6kJc7V5ey3rb/H/3urSxvAFiLjEQ4IJftl2ac5IYblSVYm3arnpwjcpNSWg9XriM3U3Ct2r6de8BwdJjScM4DbUfejn7ku7eyvAFgLQKJsJOAEVt7+2iKBHmjzZQj03t6X1IAbxR5cVtpnC3ngj6WOwBvJJAInQSMOKp3PZT6yYxkowLwHj3XEekwpSbFtFnuALyJQOIiXFysScDoHbZ9L6XN2rf9FZYyF0rrOS0zN872c+u3SD2B42SCz+tN66Z0zmmdi0aeD960vL9mWO6j1bIo92Rl7pn2nvLTcUcv4yMZqbOua4AIgUToIGBEzhl9NEWGjfa5NqpOQNuZ+5Tj9zFvXXa5a5JaP5ujgn9vXd5fdy33M9QebJ9d9yPl166h98r1eX6kTgArEkiEDgJGnEFwAGAsN+p/6znXWH7jOMcD8DQCiYtwEfIMRy/ibQPPEmneYjsAiHtrs8Fa4G/Psnjb8ttr9HK/yrbeI/eZUqubtPz0+20davXpLb/0Xfp3qelzrml0brj0u9L8leYLYDUCiXCB3os0nXG/Q2td2g4AYvY+mFnF6GBg6Twychm9bXlHxr1iubccubaoBcS+46f/l35P65LWoTV+T/nbaeSmlwss5uqSm25u2ulwpfEAViWQCBcY0Qlz7iKL57IdAMT0HA9XPG72BJmi3aXkziNnZHM+fXl/zbbcS45eW+z9LVePb8DtjPK340SzRo8EeCMB2BX3BYASgUSY0KqdcTOW7QCgzg36v3qXwTZwdKSct1txud99bZHLRpzV0czU1vFJk2dgVQKJsKCrgkguavIE8QBYnXP8Pd6+3Gtve571wcBZ9ZpxXgEiBBJhQVddeKzwtPgqVz81FqwEqJs16ABP03rJSPpb2vfg59N+Gcr3c+QFJ7XySwHK0t+5PhlzfSem5W1/L5VT6ssxHQ5gNQKJk8oFEaS/v8cMnXF/Pms1PznTXRd7s2wHAG+UO9YeORcIHNSNWN6j19kT7bm26Om7sNXvYGt9tPpNbJUfmUZt+J769/TxuLduADP65+4KUPZN+0//8Wxp8O7rzmBeqQnKG9x14zfjdgAwiyuOzdusolpTTMYYsbwjZbyZa4treXgAPJWMxEmVOuh1QnqHGTrj5v79zXbAk7Wy7GfPwt9z4+1m/b22TSGt/+coBSkjx7S0OWxJaZi929FZ1xZHjm+t5r6jjp1X7X+O9cDTCSTCpGa8+HjTk/1ZbvZmqAOcIXo8mWkfyPV91eNNx9A3KPWP9vlc35dx6kggK/pdaTpnmWF5p6IP/kv95KVlpcOWAmxHjyOjltfRY2K0PqOOnVdtJzOdtwDOoGnzxNxwAPB0peaLbsSYxTd7qxRESwNAteu30dd2uaa8tX2q9Hs6L7nv0jLOMmJ5l8q4yrZOueNZtG+9UX0A5ty5fABYm0DiQtxYMQPbIHCXXHBg+zkSTCgNXxo3/b31MrR0mncHNDiuFaTbDldb11duB72BrL3TOMOI5R0t4049y2+Gedh7TCyN23PcjtSldVzPHZcjdQXgbwKJABkCpnCdVtBj+30aGEizk9JyIsPXxk3HKzVhLA1XGo/n2W43pe9nCmz1bpOz1PurtLxXsOcBQytQ3Tv93N+14fceE2vjRo/b0brUjuu5bNtIXQH4mz4SJ1c6AQIAf+wJitTGjd5EtqarNQEz2m7fPX3vuS4d47sc9x637jiu7D0mtrJKe0XLi5R95NgP8GYCiQAAiSM36ZEgQSmQwzxKTR9rGYe1ZpXbIFD63dVK22hu3nLjfn8bWf/Ry7tWxpvVsvxq9i7D3LZ/xOjyUrYVgDaBxAVIrwfg6fZm6JztrDrNNp/8bU9G094sKM5b3nfYHjdGHNtmOjbOVJczvWU+AfYQSFyEExkATxLpE3H7e/pQrZbdlfZ7FR0+N260/6/071zwYG8mWi7TynUBNaMDWWmZ/CuaRZlLCogc93K/lcY909FjYjRTN3rc7ikvN0xk+rZ1gLKfz+fz+5QDpay9tT1lO3yDp99MPH3+3ugpN9Ez1IG4Udvd55Pvx+4p20JtOdUCzb3zv+r+01o+OZG+30p9I+aCL9FAWLTeM1u13hGRPjABoObn52f9jER9DD2HdQnAU5wVRPx+/vn5eXTA4yxPe+jcs/5rw+Z+G9GM+GnLGwBYvGmzC+hnSZ+MW7cA73R2xt3R8lvNDmtl9067NJz+k/u5rriW5T2fUrNkAOixZCDxaU16+Js+SsY48ybz7BvYyHp/+vzBW50dJOstP73ZLmVvRd98KgAIAMCqlgwkfj5uwt/AzdYYK+4rPev96fMHAAAAs/jn7gr0koL/LoKJAM/07eMv/Ts3XG681vdHy09/L5XVU5c957NovQEA4ApLBRIFEd9JMBHgebZvhv39/c0e67+/bQNy32FL348qP+1eI/2/VnZpnN5rmNzbc7efXRMBAHC1pQKJAMCz9L5JtqT2huNo+du3IfeqTefIg9BtMHFbN0FEAADusGwficA+uayZPcN8h2vdzJbKOivDeIb5i5YPjJHueyPexnw0Ez7y8pXoscJxBACAWSwTSOwNOpRuAHJljHq6n5YTrXNuuKszDvZOL20W5mZnbum2Vtr2IgG/yE32kXH3mGH+ouUD/xqxj0SaL89oRMYlAABcaZlAYq9cJkDaOfq2z6IRgY1SH0mR8VpljVC7mdo7vdHLkHNFtsme7XZvsO2s7WWG+XOTD31yD6PSPgu3f9eynNPvjpZf+z03fDpO7Vpk5gAnMI+zr6/PLN8xDuCZHhtIzHEyW1ekiRjjHV3mvdm5V3v6/MEqWv0atoL1rf1vZPk9fTBG6hJRCm4C77DiPi/BAOC5XvOylfQiPP0uN9z3czpubfzScLm/I59b5fbUOzdOaRmUyovWNR0+Wm/mMXLdzJix+vT5A+4n6AcAwNM8PpCYC3Ztmxylw+aaLZWaRUU7Rk/HKfUpWOvjqVTWd/6i9a7VpfT99rtIf4jb4XvqzbUi2/DK62eG+RNEgLLeh3Kjyz9Sdm46ubJH7P+Rh54AAHCVxzdtTvtDigy71Qro7alLdNhanVvNsFrzWyp/VNAjF0xMyxdguc/TA1wzzN8MdYCZtR5GfYfZGzSLNHceEZDb09QaAABW9fhA4tfei/pVbwZa9U47kD9j2q3MRe6Re3nAldO8clp3zd8ddQAA3mN7/V5KKqhdf9R+z13X5KbVqgMAz/SaQOLX3pv6EcGAOwIKd05z5WaxT9XqHzS3zmoBsvS7Ujm5bgRy4x41w/xFmmteaZZ67OGm5Ply3YZ8/y91P9Ia97t/9t7sRsvLHSfSbj9adY1qNfu2j8A71R5gfj+3xo/+VrsOqtUBgOd6bCCxdDNfCwjkbhR6b3LSaZaaaJXKi5y8S3Wt1Tstr9Q3Yu5mq/R9aX63/9eWW0/WlouTMVp9BkaHqQ3XW85IM8zfjNvpjHVqWTkASkzuHJC7Od3+nruBTcetDZtON1KX3Hk1dy6NTN+5DBihdRxpPcyv/R5NBHAsA3ivZQKJpZuL2vDR39Nho7/1TjNSXk+908+tIEhkWj3BkZ4LiJ5lDDCS4M28ogHj3DmkdhPcK1renvP857M/MN7KygSYgWMT7Ofh+Zwc0+qWCSQCAM+y9yIt17z4iNHlpVyMAk8lCAL9Il2ucC/rqE4g8QJn9QcHEU+/wHv6/HGM4+4a3rKe3jKfwHXuPq7ougH62FfWoA/YuqUCib3Nm2exWn1ns+I6n8VZy22WdfL0+btC9GlbzzKJDHvFMn7TelxRpD/fSB/G3+/ScUvDlvru7SkvN0xk+rZHYCTnOViHa4F1uZb721KBxM9n3WAi+1jXcJ7oGxd7sj4jw16RRerYsYZW/7tH+tcd0W/w3mnvGR6ghxc5wXrsp+uKvojqLf65uwJ7WYnP56IIzjXq5VUz2b41FwCeaJtRncuOTv+P/F76bftG+jR4mfse+Jt95BkEE/9YLiPx89EXxxtYt6xm9ZPKiH0u10R0zzDbYXs5bgDwdKVz3ff7Pb9HfovUAfgv97XPooXsv5YMJH6VbkbfvlJXlK5H65BVzN5fxlVNjc/oF3HWZQoAAPBWSwcSP5/8jebqmUFvJGDAamYPIPY4muU9y8tVAADgbCOvayVG/W3PfVY6jnuPcy0fSMyxwQBncmL6W64fptybeFvDAAD/JUkC5pF201O7lo1c6+aayt55jXzVtGvT2dMXYTqOe4xzPTKQCHAWwa+/5QKGrTfiWo4A0HbmudK5GPbbZr5tP8MbCCQCvFStb9L0zYzpd7nPpWm4sAIA4InS6+Xtd0elZZaaQUeH25aZy6rMXfPXAqVpWaVmxUemk/u+taxL08vNd63eJV64IpAIEPa0E0ZtXra/td7+OHJcAADWVQoiRawyXqms0sP3iFxwLA1Y5QJfpWDctgl2rqVQLoBWC6zVysk1985Nv3c6ub8jiQ2ldZHWr1Zv6gQSAQAGObsvszPLd+EMwF6ljLK955ZZx8udh0c0b46MG+k+KFduLggX7YcwMkwriaBVRiuL8qhtALNUvmugPgKJAAGeTgFRKx4rvMwBKDnStHDv79F6jB7nzP7untqX3lPnK+KKeT8rSy6XqVea/lE9XSGNvh7Rl+U5BBIBHk6AAADYK5ct1ApuRLOdegIM0TJ763F0GiPrspq3PmhfLSg1Ihg5Yl3fsb2kzakZQyAR4MFWucABAOa2JwhQ69PMTf3a3hpEPCMz8Pt/KzCfywquBcJ7gv21vgy/w0fqXurXMFdGKciXO0aU5jHNOEzL2f6fGzbaHyT/JZAIAABA1dkvIojc7G+HzTWFLAUZjk6jNm4tyJOrA2yN7tOx5/vId7X6Rfsc3Dudo/NScrSvRIHGz+efuysAAPAG3zcERprZRcraM8y2DrKB4J22+3/vseBo8+LSDXgtA6oU4CsN1xpvzzRq49aGfWrmpUBKzKj1b3kzGxmJAAAnKzXtyw0XKWvPMLWMGeAdSi9OmSFQET0m9fSrOGoatYDQ3cuN51qtL0beQyARAOBk0ZuASPbC3mHciMC7lYIS3+NFNJiYO76MaMp75BgVbXa9dxqj3yq7ctPnGYLOb2E5MyuBRAB4qZUz0lxcH+NGEN4p+uKFSDk9wbCe/hWvOD7dfQxc+fi7ct3vcHbfolzLuvyXQCIAvNiKF0MrB0ABVhN5q2zvOJG+B7fDlvpZzL2xNteFQ/TtsbVp5N4GGxk28mIXnk0w8Rmswz8EEoHXK/UlVvvOSQTY6+0Xoo6vsJbet8OWfut9i2trnGgz7FHT6Gk2ffStsjzT28//K7Pu/stbmwEALuJCFLhTKaP7CZnejq/XeMK2cocnv8X76Rxb/iYjEXi9Pf0CAfQqNce7sx538PZTuEfppSpnvhn2zOPN2S+U8sZczlA6B9rO5uFldW0CiQBAVrS5aetGsbfZ6t2BrjNs+8bK/dbqQ2vUMMC7bYOJ6fdnTe8sZ/c71/ug2fGWqFq/odzPftwmkAgA/KUWpEqHG1FOtLxVRfsSi/RFdmSY1m/A8zkGwHzsl6xEH4kAn32dfsOTRbf1ns7n4cvxFe6Vy0rsGX77ufY24+0wpczsWl1KZeSGy43X+v5o+envpfkHeBIZiQBA1ajmWpFsRB2RA8wl179r2t/itj/BdJjt99vh06bJuXNErl/HUqZ7rszc79/vRpSfzmuuDE2eqXniNY/t/fkEEgH+v/SCt/QdvMmoC9zeJtAre+JNwRkcX+EeadZcJLM88oKkyH68t2+4Ud01bAN/e8uPPvByLqCkt+/o1Tx9/hBIBAAqRmVU1Mp5UhDxzPl40nIC1pHL5BvpquNaLhtxj+jycLwm5w3n8p6+sVmTPhIBNvTbBffI9VvF8zm+wrVKb46fQa0eI+pYCyCeuQxmWb7cK21C/xalN8WzNhmJAAnBRLjWkzMUaRv5humet4KXhos04YxMq4cm3swsbcpbahpdytRrDR/Z/nPDbR88lcpMyy1N60j5tT4TW/PFu7x1W9D/9fMIJALdch1ZA8+SXvCVmqnkbrS2n6PlQI89GUWlbTRXdqQJ/sht100Ws4v0oxgdds/wueFqn/c8FB5dvvMbX6533D8+jUAiAPCXaJZYabjtC4t6p+Eikz1awbij25WbIFbXajps2ybCdtLHvvWH8+hzCCQCu8x6IjjSjCR3gT3b/AGs4snH41ITyFwTyu/3rc9n1jM6jVoGcWTcs1829Pmcv6xm2s4oZ72vUj7AEwkkArvNGkz8fPbfPKU3gbPOH8Aqnng83gYCS/2n5YKM2++vOIf2TCPX9Lt3Wmc6u/n3G5qXr9gf7RXbFfRaYd+BMwkkAofMHEz8amUZtDrenn3+4Iin3zgzl1mOxyOP63ubVM9+bpm5bsB9Zj92na3nJUE9yyqXtV7Lej/qaJlv3w7eTiAROGyVN9PV6ljrq02ghaeaeX/l2e48Htcy7/Y2w05v9koiD9+uaPKcU6tbrSl3qcl2rryeQHJt2Og6bNXtaPnAe40M8rUyws+4HzlapmPhuwkkAkNEb6JmcPQJ2grzyDlmWPcz1IH7PG39X53RkGuG3JMtcjTQGHHnzVkuwFZaZmmGaBqkS5t558opTb82bK3c3O+1uh0pH+Dzyd8D9RwjcseUJycyrNCajTaBRGCou08Ke5qX9bp7HrnHDBc9M9SB+6y2/q84HuemVwsgteqVlrOVyxZJm7jlvivdINbKu1MpgFgbNvpb9Ma4t9ySUrB4VPlATO542BMoW2G89Dxz9FjSytxOp1n6nBvnaJmlLPVavXkWgUTg8SIntFZzLniilbdvF6prOvN4XMtwi047OlwkMDV7FmLPjd9ZD+LOvPkc2ewwx40ztO3pxqLl7vFy56LRx5na8SV9GFXL/P7+38qq7i2zFDRd+bqSPgKJwCP13sClTZ0+n/NuPmAmK27fLlTX0xPEG3k8niHDLzVDnXJ1iNRrVN1bzcpHTCdthj26/LvXIczsLdfQZ81nT/PfWlcRe5WCj61j9tPXN38IJAKPcuRp4/fmdUR5AG83w/F4bx3OuDmMlHlWVkt0WeayYGrN2NJm3Lkm3rnhIhmQrWnmyk3LbjUvP1r+Fc5+cHJm+a6h3mmGhyVnuztQ2hNoPFpmK7v77Oxv5iSQCPD/OfEBzOHu43Eui21EmVdPd1Tz6lZT7ui4R+pT+7wnG+do+Ve6e/p7yBx/pzcEEe/MPuxxRgZ5qVl37XeeSSARHqR1wog8UY92qD7yhOcJFgAA8Ea5IFwuu7rUj2GunFxW+fb7aJnbYXPj5n6veUOw+Q0EEuEhWk+AIh3tfj71E8hZT+dneoLl5AbxlwiMfnhx5gMLni/dltJO4aPb6necVrmlz9txcp9naC67debDvN6ye14OcKQ+ji0wnv3qbz3Zhj1Z4b3l7MnaHjEuz/XP3RUAxuhtwrOn/FmCfUfl+t7aM3xvObCCbROV2n4ffXgRbQ6TDmPfer7cCzBK20mkrO929FXr5642bqmJa+7/3HRzzbxydYnsZ2e5KojZW/Z2mRwpp7d8gNXM3Bya55ORCHSrZVqkw3y/j2RwAPfreUJdC354eMHVckG9z2f8OaaW0b8dJsf5jlFa11GRLNxapnjtmi5aB56ptK5tA9c4I4tcN1P0kpEIdGtlXtQyQ0r/X6U346k0vMwp3mB0R92p3HGDdzp6TN2ehyLZstvhtuPVbpB76jVT5lu6TNI+rdJhW+OWxk+Xa7QuufJqw7Sm/watjNbIPhD9rTStu7NqYRWj948zzi1Xna9c6z2HQCK80MiDeOvGLfq0G5jLqIveVjk9/QdBSU82RRrkK2Uy7q1D67sr1ZpZp/ObNgGPNtFOh410ZVArLy070lw9V/aTtbbVI7/3ZKUDMW85NtW41nsWgUR4mVxzlSNP8XtuwCIn0aP1aZUd+a41/Iw3izDaqJvyVjlpQID3GXVMTbMKW5luX9sAVjpO2nQzPYfmshlz36XlpdOs1fmo6Dk11yS8NO6em8FoedHridSbMhJnI0DwLq6D93vrcnKMeB59JMKLpDcrPRkYe08AveM5yYy18gWLbeH5csEX6509Wn0Wlob5fI6/IXjvtKPfHbW3zFyA84jR5aUcO+6x8nUGXCm9B3uLt83vWwgkwkOkzXu236XNf6LlbKU3WdtppdkepSZJ27rUymOsFZepGxNgNqufo1avf9Rb5vPr7vl9a3AE9iq1wnjK/lO7h+Q5BBLhIUqZDT39RkWH25tpcWSaR7WaMOf6itozDSdLVtd6iJBrgpkbJlJOOpwHDO/Te2w+Q207/NYj9/0KatcBpX4Gc799v0vHLQ1bOk70lJcbJjL9FdfTXo6PsKZS9wxP4Jj0DgKJ8GAzXmDOWCfgj2gn/KXhtk2VR5QDV4hurytqPeyrPRxszXtr2Gjz8j3T3jP8k5SCr8Ca7MOsRCARHuxIv0hHxt9bZmuYWrbDVuRmpnXRHR3exTvAfr3HZqDcDU0ty7T1e+m3VrZp+j0AzyeQCPyl1HfH0TKPTLd0MVzqc9EFbV2kGV/p9+8wtYBvrolqWpabEADotzcjvPZ75LdIHfZYuUmnaxfgjQQSgSW4UBunFnitBQFr35V+q2VDtKbDNSx7AO624nWe8yfwVgKJ8BBp1lf6xuZIk+Lt+K1yS5+34+Q+1zplj5JxeMzRvsBqmaPRbFbrbw7WA7CClQM2jrMAPI1AIjxA7g2H34BOKQOsNG6uY/Tt92kwsPRmxu3frbr0BAZrTZ+3dea4qwK2AsMAtKx4nhgVAF05kMrc3vi2c+A4gUR4iG3Qbmv0hUEp6BNppjqiLqWgpwsgAOBpzry+8SCPr6seyAtcwjMIJMIDlJoU56QXCmkz6FL5PRebIy4OZBhew00EALCSWiubr9oL4UYM82S99xO9wwLrE0iEB0ibENfk3tA7KvA3suw3XrhdTRARgBFy1x7OL5yh1sVNq9ucUcO8RS6gWPqutCyBZxJIhIcoveAk2gdi7nOpb8TcsOlwtbq0XtISuRiJjENZa7vQPyIAET2BhTOmm047N1xPP8y1LLXatclbzmWzBoeiL4sbMczWrMtjpPRFiaV7idwLFYFnEkiEB2j1WVga5vM5/uR177Sj37V+u/vCvbfZ9wy2wdf0+8jNWC1IHQ0aA++22nGTvGhg4YzpRq5degIatWFzv70tc+3Mvu2i62lkoGrU+lp9ndeWZc+1eu96EWwcb/VtkbUIJAIhT79MW2jSAAAgAElEQVRAfpNIULZ28bj3t566ALCGUYGFEdM8qw65ct5y/prl5Rgjr0MFseqOLue01dAZ0+Bvs+yrvINAIrxcK2PMSaltxaxEgLs4Xr7L2UGbEdvT0Uy3VpPoz2fN66hZ9tXeerSGr3XtcmS6/FckoMg46fK27XImgURAxtgAgokAbY6T7zNifddesDGi7CN1jL7kbrWb+9n21Wh3LGe+RPAtatvqnm4E0i4AOFc0UA5HCCQCDDJrMNFFGzCDGY+PHDeif8K9jt4wj9gmo3VYNaA4g+gL4VovkosaVc7qSi9UzPUPuh2u5q3L8g6z3pfwDAKJAAPV3mp3hxnqALzbTMdExhoRWLhb74vHjlohQDVz3VK5l721hvnKvSynVs7szqrzdnvY7vNbq2wvwBgCiQCD6RPmuWZYpzPUgfusuP7dYD7byoGFaKbbWdNeKWA3k9zL4SLZoEeHmVGtn/Pe8VORl/MxN8cZziKQCHASJ+1nmeFCbIY6cB/rn1ldvV1GMsu2w+UyJlt1bpWzYuA0wnFmHWetq0iZK2UdA+MJJAI82IrZS18uTgHWcWVgIfqSuN6MqtK4ueFHzKdsIfY6Y7s5Yzu8YvsuHXtax6Sjx6xVgqmOM5xBIBHg4Va8cFg5AAoA9HHejxsZFDraHPqqQGHr4UFu+yl9H/295ej4sDKBRAAAYLerAwtPIltozQeed1lpW9m+wGaVOgMxAokAAMDUZP7A/WpvxT5SVtr3aKR/0t4my7XxSv2fplmH28+9TanhSQQSAQCAXUYGFkrcmMO6clmJkZcZ/f7+/jVu6e9auf+vvXtbdlRHFgVqr9j//8t1Hvq4m6XSJQUCJBgjoqKmbRAyN0OSklrzpZmT6TK3r/eUD08kkAjwQrmnwLnPcp//pqk9CU4v0I6UBwDwditeK0UyiWvXjLlpo9nJ6bSl+XpGcN9TPjyRQCLAy7SeCrcu6GoXSulnR8sDAOB+reu/0rVl7b1UT1Cv9/qxJwi7p2/H1YK8cMQ/d1cAgGu1Rr4bOb+LKoDn6nmwBJBz9UPms89Nzn28gYxEALJGN6GpPZ120QUAMK9ohmFtgJS0H8Jtua2BTNL5tuVupym1jokO5JLrG3G7DqLlw5MJJAJwixX7+gHgf/Y0XQSerdSf4Kj39jaPbpUTPXdFy4cnE0gEeLG7bvrcbAIAT7Rys1zXZv/jWhXKBBIBXuruC6TWwCwAACta8XpGNzP/oYkytAkkArxQbaTm0nujlvf5aA4HAMB8XI9Cm1GbAV5m27l0qcPq1nzp9LXPAAAAeAYZiQAvE+kkutbZde9ntfejnwMAAHA/gUQAAAC4UKlbl22rjtqD1la3MGnrEA9tgVEEEgEAAOAipS5g0uBgJNgYLQdgFIFEgIdz8QjA1pm/C2f/5siq4smi+/efP3+qx5rjBDiTQCLAg7mQBCBnxd8HD8Z4gl+2YG9W4dHlAYxi1GYAAAA4WTSoJ2gOzEwgEQAAAE7Ukxn458+fUNYiwB00bQYAAICTpYFBzY6BFQkkAgAA/7INeJQCHWlQpDW6bLRJp8AKT5Tu11fs644n4AwCiQAPtnKTGBe+APdIgw+5YERumj3lpNPDG5UGYCkdP7/peo8xgBEEEgEebsULSjeTAPeJ/G6s+NsCM9keQ7+/a8dVbvraNK3yAPYy2AoAALBbKQtqm2EVyUYU9ACA+QkkAgQYOQ8A+v1+PwURAeAZNG0GAACyjgb5tn2/lQZjEUTkaTx8Bp5MIBEgKJJVsZroaJo93zsy7dPWI8ATjQoifj7139A06OI3gpWdte86LoBZCCQCdHhSMDE60l/PU/XItJ7SA8wvHSG29Lt39DexNRo0z7fydYF9FXgjgUSATk8JJkbrr39IgHfZDpCS+yyadZ7+fkQeXvFOK+4Lro2AtxJIBNhhe3O04sVvasQN3bYfrCPTAHCv2u9B+llptOZWWb3vAwBzEEgE2Gnb5GtlI+p/Rr+IM67XGeo0Qx0oEwQBAODJBBIBDpo5cBAJOkX6wGot44zBVWZbrzM0w5uhDtQ9KVMZgPuUuhb48TsD3EUgEYDDIiNuGpWTN0gzle3jzEp2MzOLBMzSfXjvgEC1fjxbZQO8kUAiAIdERtw0KidvczTTF8501j5pf2eEdD8qPZwsBf3S6fYsK1KHs9X6lHacAXf65+4KAHCP7/f7r3+lC/LS6J2RbBYZL7ydwYUA+kSCZNFA2t6Am0AdQJmMRICXio7KeWTETaNyAgBnOpItuM0+lFELECMjEQDgRLISgRrniHvNHETM1WnGegLvIiMRAACA6VwR4GtlJM4aZFzRygHzN+wDtg9RAokAD7fyRQE8xcwZL8D99p4j7hhZ+KpR6a8MIn4++W0ww3l7m7F6d11GWPE7vOla2vYhQiAR4MFWvBgAgLc6Erg6M9h09Y36dj3U1smZgb5oHWB2HmYymkAiAAAwrZWzTXpu3EcFraIBxcgy7lj3v2Xmlh1ZN2kAMDff73XaP2VuvhnM2I+m4BS8l0AiAAAwtRWDFXsDP6Oasu4pIw2k3aFW3/Sz1mAkpbJa08y4v81YJ9Yh8MtIAon8y2xPuhjHjwYAcIbt9eOT+nK708iAXi4br7S83nLf7ox1kG6Lo9vrzGPyquBUbSCcbV1K87amOdPe7bfCuXTl7VIz6hz5ZAKJTH0QM47tDACMlrvZ/X6/Ml8GiTTj7Zk3ur0igcxR23flgOQVAbR0OZHj68p1enYwsfRdIgPj3D14Tu/2O3u7jdxWK2+XGr9pMQKJL+eAeI9ZT9YAwJpKGTO/m9Xo9cYKmTcraWUA9Wyvq5o6rxxMjOrdz/dsr7vW4x3NZiPLuvOc0rP97gj85uo2qvwR09xh1G/aGwgkvpQLtnc7+wcEAHiHWh90tZvjozfOvU3nStNFpvlN18oAu/OaKrrsvdur1TT6iLddi/a0EopurxkCsWfcX/yOq9b36x2E5yqt7Xdn4Pfz2R8TWH271Ow9R76NQOKLzXTAcj0nQwDgamf1+RdpOhcpp7S8Vn3ucsf1/Ohlrnw9enRdXPlg/8r1fMZxfmRZo+pzhyuW27OM2bbLGWXRJpD4QrNF/bmP0bsAWJ2bhzWM3E6jms71ZPHZz8614rXoGUGQvevhyj4tj4ius577k+13r2WT9ZZbKiMq8l1n224jMgx/rtouaVlHOM/HCSS+jKARKcFEAFaki477jR404KybuDOb17Wa+M1yY9q6YZ+tmewqRq+r6CAUpeXe0efeWdLvcNb9Sk9T8z1l93SpsMJ2e8J2aS33joFwViOQCADAMgQQ51HqgD63jY5k3sx6Axe5gZ5pP41ur6vrPOv2jehZV737fs/xVStvxfXb6qrgzGWNLLd3+82+3Z6wXVrL3HvMvY1AIgAAS5BBP5/SoAGRpmwj3LVPrLov9m4vzhUJRB/dXk/btqUs4FwmZ2SaMx3Zfqttt5W2S41zZIxA4ov0HJRpKvF23tyFX+6zM1Ocz+7Y+M6L0s/n2Pe7++QLAGfw+zavPdtlRObN3fvEVU38RluhjtF7itY6j5TTCmpE6tGjt5wVttfZctnNkYzMaNbmmZ68/VbeLjUz1GF2Aon8pZTK+5PrU+/3+uz+9mp90Iws565+GEZ8Pyc+AHiX0gPgVj9q6by5z69wpG/C9O/adJGyoq5s4vc2R/sJ7Cmndt8zepseTRQ4WgbAKP/cXQHmkvvB9IP1fKMCtABwBkGasu3D3PT3fPugsmea2a8JfvXLNT+L1L13mu3yOF/0WI80Cz5ahm0O8DcZiYSMvHhPn6htX9eeCvY8QYyUHalPrQ65p/+l1+n7adk9T0gjdbiqqTkAcJ/SA+BW8OPsFiRn62kWl5u2d5oRASn2GbWf7slMjWS8XuHMLMk7CM7OzfYhQiCRpmggLVpW+qP8u5jdNsMpBdzScnLT1sruqU/6eW6527ql7+emS+cvXci31kWrDrnvBgCrWv3G+WrWF08w6vp1RLdBTwjgzcA6nJvtQ5RAIk2lH889J5pofz2tz472Y7O3nK1tMLD2+Z7lRfuBidbBjwIAUKMVA7MZlRE4S2bhHrXrf4C7CCRyqlLn3+lnqyk1gz7ziWUpKFnqfLn1OQDAz+zXCStfN+5VGwjn7Os7148AlAgk8i+jA2GjypntyVuuGfTVy27V4c46AgD3Gdmv3M+d12EzXQNeKdJ9z9nLfovaMTPbfUiqp7XXmQHiUWXPvr4BgUQychcOub4RS337lT7LlV3qPHgbLNsuv9T/X1pubfpSXUrztPqILJXbWme17xBZF7k6bOev1THlBxsA1lMLNNVEf/ddG3CH1n1I6zo/dw1fK6dVh7uOg1ogt9YvezpvbtozjCrbeQfmJ5D4Ij3Zhj39FUY/i06z/bzVx2Bt2t5lRZcZKbenzOj3PaNeAMDaIg899z4gZg21IFLt/dxgfaUstkj5o0TvNUrTbYNm0WVErrNXsnr97xDN7Ow5V8oA3a8WlB6RPWzbHCOQCIPNfMADAM/TCqjsmZd51AJ3aZc3tey8NJPv936pxUxP+Yy3N4AVydrMvVdq6dTKeKwFdSLl1fbN1vJH7nulpJv0vZ6Mbxmgx9T2kdr0JbbNOP/cXQF4ivRCDAAAjvrz589//+U+i6p1y1NbNmv43YtslbIzS90q5bJTa9OWAibR8mpdOEWWf1YgaOuq5fBvRx6QcT4ZiS9TetLCcauuU/sDADyX5lt8PueP9ny0ubNAzXGRjK102u3raNPeaF0i5e3Nmr5rf6llWW5fywA9X67uv9fp59vXts0YAokvJJjIj/0AAJ5H8y1StSyuEdeDR+a3/cfaG8jtCUReXV7qrn0mlxm5/bvVPLrU1cB23j3dCUTL236HXMZoa/kz3Tum9f188sFC2+YcAokvNtOJgOudtf1XeqKc1tXxADzRSuflz2eO0VJhBq0MmvSz9Kb088kPtlLLRovckDtG1/CGe727v2P091UG6HlaWYC989s2MQKJLzXjUwWuc/Z2X3GfmvkHEuAo5+Xn0nzruWrfNXfzW5uvtd5q5UXK5z7bY34rlykVDRCnf0eCyWnZPeXlpoks/+59ce/yZYCez7Y5l0Diy5Ui5CueLCiTeQcAz6P5FtATJD4SIO4NVh8t7+j0o0TOOW85L634PVes8x6aNnO5mVJkOccbTp4A8Eaab73bkcysWvbq0bLTclyLMrtoZufv/1pmpAzQcUrnqdL3t22uIZBI1ht+7F3UAACr03zrfbbruhbAbYlkjI3YlrYdK9jzkKOVmSkD9LjSslvf37Y51z+3LBVu5qn29X5NlSLrvjVdq4zWsqL1AHiD6Pm557zZOv86B4/3lnX6lu8JALOSkchrlfoQYrxI30qRz36fH1mWbQ7wP9Fz5KggovPxWJpvPV/6vWvNkUtN/9J5c9fAue0brUtaXm4bp9uwVVcA5iWQyOu4cbledH1Htk2rmU0rCGnbA/xP9Jw4oomj8+85NN96rlxwrvQgfBtwLQX2fu/Xpk2XG6lLLtibTrN9P1JXAOYlkAhcqpbtcmbGwdszGgBaRtzA5zLTzloWvEE0gJ8L6pbm3XPsRcvrDRD/aLIOsA6BRF4lvXHRvPlaPTeWZ2wXT7wB8kYPtnH2suAt9l6rlJqQ7zW6vJRrMoB1GGwFuEzaxCX3+Ui5wDEAf2udn1t6Hs4cXRa80VuOl7d8T4CVyUjk9WQlPpNtCnCtNADgPAzHGEwHgBkJJPIa24shnk0TZoBrtUaPBfYxmA4AsxFI5DXc5NwnDd7mRgYsPQ3fTrMtqzTCYClgXCsf4K0i5+ftdJHRXXPLyDVldh4GAFiPQCJwutrNYuRpdM800WUBMPb83JrXORgAYH0GW+G13NAAAAAAxAkkAgAAAABNmjYDwxnQBmAuzssAAIwgkMhrGWzlHKusU9sfeIuVznXOzQAAc9O0GQBeqCdDbVQ22/f7vSwz7splwd0cz9f51WWW+gDA1WQkAq+X3gysdHMgc4c97trH//z5c9myr1wW4zkvxzmer5NmzMqgBeCNBBIBPmsG5Ga4qWJNPTflvxtlN8xcbcX97Y7zsuP5OtYZAAgkAgAHbAMYaUAj93pPWZHARxpISbOGeuu4XXb6ehuMiX43WIHjOfbdfmU47gF4I30kAgBNuayn34309mb693fp/5JaWbkb/dq86bJqdcotd/teLgCRzjdLs0uIcjwfO54d7wC8mYxEAKAqctNcCiz0ZO3kggC1svcq1amU9XRmXeBqjufjdUkDkQDwJgKJAECxOWB6kxy5ce5turgNNqQZQ9F5W/P19gu3NzigufN1Iuu61kS2p5zfdKtsU8fz39Pv0bNvHF0WAKxCIBGg4owb1VpZ2+lzTbPgLEf3r959tBTQiDQr3BMMidgbaKnVjXNEzpG5afaUU5p3Zo7na49nxz0AbyKQCFBw5o1qa7m113DUb5+q3VTnpknfq2UO5TKGWsstDYiQ1qG0rNzr7fS5OuW+Q6kvtdJ3z31/zhVZ3yO3SSQgdhfH83XHc+9DQQB4IoFEgIJRN6pHbzRmvoFlTXv32+h7e5YbKbt2c38kg3fvsgUR1lHrRy8dcGM1jucxy746OA0AqxJIfICVAwx3XpC5GGS0yM1OpJ8pgUOeYMagzIx14n4rBxGvMuP6mbFOAPAGAokPseKFlEAJ/JubIq5ytElubSCEyOAKR8rPaTVLbNXXcbe2o9tw9YzEkrOPxRHll8rcezxHyj5a36ftJwDQSyARIODsGwc3JlxlxEA+tazZEfvxnqzc3maWkc+Y36gg4ufzvMzEEdntrWNnxEPh3m2wd/uMqu9T9g8A2OufuysAd5ERSdRVN5bf7/e//36vYTQ3wTxFbuCQ1nQAABwjkAhQMfJGtTbNb9TI37/fe3Cm1iiv26B2af/PjTKemz4XKD+z/Fy5uWWW6lNaF8yhtu9EttW2met2X8iNSpwubyarHqfpfLlyI/O2jtnW73akvNY5JFJXAHgSgcSHq11IbT8rXUxFLuxKZbmIYnWjblRHTeN4YqTW/rQNoP8C3LnjYPv+dtrS+1eVnys3t8xSfXJlOwbnkT58yW3L0uv0vVwZ0Wnutupxmh6TuX4Qo/NGl58rv1VeWrZzBgDoI/Hxan3N5D5LL356LpjTC6rf37Cqnj6aWjeq0Wly789248oz5M7Ztel6P0vlghRnl1/6Depdpt8yZrfScRqRW/6e47lWfqS8SNnOGQC8jUAiXbZPXSMXWgIgAGvY3viOPnenD5euKn/UcvyW8QZnH6dHyhz9kPrsh97OGQA8mUAiwEf2AJRufHuz02tl1JpFnlX+qGWMLIcY5+W4FY7TM8ub1Vu+JwDvIpDIriyUPU2fiVn5xmnV/SHXvB+eKj3HtPb3Uh9iv/9L/YSlZZeynM4qP1Jurv/R2jKdG67jvNxnheO0diyV+hkslRk9Zmv17SkvN01k+fZbAJ5IIJHui5xZAl1Pvkhb8TvNsl/wbytvlxWPgxXs7U8s+rqnL9Czy+8ptzavfZEVzH6cRpa7p8zotD3Hf++y90wPAKsSSCQslxEwQ5bAmf16wROseFysHAAFAAB4qn/urgD3eOpN+vf7fex3A7hSrtnvSuXDGzhOAYCryUjslLuQmjnbp3QBWOqHJjdfrc+ayHt3qDV7zvVxE63rk5tTA2ydfZ5zHoXjHKcAwNUEEjvkgki/DLhcR8wziPb/1Pos2pfObP0tpgHNyDa8uo5RkSbckUEUok3BS+vk7iAx3MF+DwAAIJAY1hrF7neTeceN5iyBrj2OrK/a964F0FrbMFL+1XJ1a/VXmat/pJzSvLX3Wc+VgenoNAJ191r5+LbvAADANQQSO9RGoFv5BuxJekcc3L4/cz9AvaMFjlheqRn/jOuHPlcGpqPTzOxNQc4Vv+fs+w9rW3n/WvF45hhd8ABwBYHEi5z9w77yhe5RskD/Vgp8/AKB2/9HL/duLp7brgxMr7493hREBPJWPAfM8HvM9TzwBeAKAoknuuqHfMUL3BHO+t6R/i7PXOdn7zdnBRF/Zd/N0/jxzgxMpwM6zcJ+BAAA8DeBxA7R/uSuviGe7Qa8x9U36T19As46gM7RIOCZGYkz2G63K77fbPvH1UYEEWuf3+WJxwZttd8CoMyxs1/aj/D2QVbv72SpS5L0gV3u9Xae3Ovcgz/bGOCdBBKDWgNy3J1Rs+IP+dXrK7INS/Ol095lVBDx8zk3M3EGZ36/lS6iW/vslYHpdIT7vX2acq3a/t4KHrQG7OntM/OKbPC0/k8+T0JOb0a2Y2e/9Hfx8/n7erX2ELz2m5rOW2pFsO0jPC2vVRfbGOCdBBI7bH9M0/ej7g5Ezebq5t9Ht+GdF0vRIIyLuv85I5j4pPV7ZWA6EjB60rp9ktq2rd1Ylh7aRJe5Lat3/l6lwEnpARRsRR8u9T5wiSz3qq5Wauf23OeOnbht0G5r9Hqrnce30+TYhgBsCSR2qv2QRm52zs6OWs0dFyZXN30dYfu0OPdZ9Mak1iSl9XS69v7MRgYTV/reLVcGpktZDqOXw9xK2zzd9pHs8Cvqt31/5d9ZzhXN0IrsQz372dX7ZC1L0bGzXy4bsSS9ftuu39Y2OPuB+UotNQA4TiDxBFdkT3DcShc6kQB2bdrem/S7buRn9qRA15WB6dqyuN6V2+GMjOCSI9/rKcc19+gJ0LT20xUCb73Nnqkr/Z7mnPUArtRioKds+wPAuwgknmhvk65Rrm5qk1ueJ5TM4GhA40lBxM/n2sD0Ct0GPF3Pb8HoZZyRMVMqA1J3ZO1dFTiPBJ7O7g7AcTdGeo6s9Vm4lXuYl5u3lPmdLjf3Xlpe7QEiAO8hkHiRq39or25qE3ma6aIT4FpXnXej3X7kfidmceR3krmMzJqLbv+r9pOrm6lGynTs7BdpKh7temREFmHvw0QA3kkg8aHuaGoT7edqFjMHNl18A0fNfo6bqZ/M3+9cqV/YWdcjf7trP6oFzEe5+xgpve/YmdvMvwUArEkg8QWuuIC44gL6Lay/uTxhnxaYfp8r9tvWMlY7drYBkfR91rDaPrdHun+e/Z0jZTt2jok0Fc79jreaGY8K5goKA5ASSHy4qwMIV3auD7Q5Ft9n9Dm4NGBOqT+u3Ly/6dPyet87m+NlXW+49rgqi3dPmU9f92eJNk/OXV/nzpfpPCNEWyYB8B4CiQ83S6bg3csHYJ+ewXkin0X73PKbQdSd1xi1LLxIYLx3mlWsWOc7WEcArEggkdOtcDFZe5J7dpOOo+XXBjBolam5CgAru/saIxpMjwTWe4LvrWVf6e5t8BQj1mOpr8rP5+8g9/b97fVg7dowWj4Az/bP3RXgWXqbXcziV8c/f/78999VQbbe8iN9EJ09oiMwJzf0AOvpGR08N7jN77NclxPpde32/Z+0BVOuOXO0fACe77SMxJ6bmVE3PldmV82eyXVlU5vW004XFgBrcL5mJQLnPEW0K6K9n6VywcSR5QPwbKcEEu+6EbnyadjsT96ubGoze5Obke5qMlIK6pY+j9SlVAfgnZwPIG/m6z2e6cxrtbO77nGdCfB8pwQSe4Js24CIHxvuVrv4SffVWoZm7iItbYrSmj83bfp+rolJ7nvk5nG8AUCd30rucOZ+F2m+fIRjBuD5ph9spZVN1fPUq5UlVpu/1VS4t461TLJWk2HOM1OTkSNZr7V5BREBAO4X6fd6O11tgL3cA+hWy5natWetiyP3KgDvNk0gsZbh9fs7N100uyqSJVYqp5ZF1qpTq6/B9KlgK9ut9v2Yw6gmI6UMw7116tmHXAwCAJwrer3V+yC6Nl9rma2H4JHujwB4tikCiZEgSe0JXfRHbE+W2B6lOpWyGI/WxY/4Pmett7ObjJxl1noBAAAAc7gskFhq3lvqh65mT3ZVT5ZYbt7WfL39zh3JUjtaBn9boclI7fPc9Ok8pUzX0vemrdQXZeRBQW6ayDbI7T+jtt3RLFoAYKwzf5tHPfB2HQnwLpcFEo/+uPT+QJUClJF+5/YENyP2Bk5rdWOMlZqM1D7v3T/sT/uVgrKfT/nBQiSwG32Qsn09SuT8CACcK3e9cIbeRIhaOQC8xymBxEiWUykLa/teLRNwT3ZVTyZYblm5163AQO47RLLSzgwW8B9ve3r6tu97psh5ImfUBTsAwFOs/BDTNR3wRqcEEiMn1Ggm16hsvUjZtaBnb9bQiGX7YbpeLctsq3fbnNWEODrQ0OcTbzbbUz9NYf/tzPWQW9elBxKtTMnaawDgOpFEh+200euAVsuJnrqk5eUSQdJEiVZdUyteg6wcAAU4YorBVvaYMatnxjoRV+qzbuYm6XuD9pFp9zSzpV/0wj69YP9N3+pjs3UzIEsSmE3ud+Wuhx4r/8Y96bz+1O2Q++1uXXuWfuO389amTZcbqUvaB/S2zNz7kboCsK5TmzZ/PvsuYmpPrEZkQPWW0cra2VMnmV/z6QmKCb4wSu8+VNpPW/tvNOMagH9b8Ry5cuCt5KnboefaM309quVMT3l7H2I/cZ8EeKvhgcSjzYA/n/E/jD3l1+bZ81lkHplfz9LTDGQ7Xe11ZDm5ZeaWVXo/V16tzvxtVFBuz7oubaucSCDc9gbucvZ1IMxk7z7d87t/R3kpxy7Ac/wzukA/ErxdrnlprklI6f9tU5Hep8Ppckplbd+vlZdr4iKonb/JjQQRo4HG7boeZc/Dk9F1AADy3nJttfd7/q6nW/P3lF+aNrosgLc6tY/E2k1zKZuqVcaR7Kq95cv8Yo+eZiCjMtn2NK+3j+1TyxzdHtfpPLlp9mQkb1+nAeTce6UmUXvrBAAcU/udLj0czn32ey+dtzRtes+xp7zcNJHl77m+iLZ4GxVEPNq6DuDpTgskRpvWlX6Ytq/T/0ufb5c7svxc8G9E3bZ/t+rIvPYGfiPNS0csp7Tsbcv4ZooAACAASURBVJn2sX1K6y2adThiWa1pevdJYF69vxsryz1AmeV7136Pc9e/uaBL7vNtGZFyS/O/VfQ6aVQLglHXZa3f7tyDwOhyW9PWyt5T3tHpI+W0pjuaReh4Amg7LZBYCoyVpuv9LFXKrhpV/hl1Y13b/fqq7TpyObkg+Vvlvv8b1slbghHMYeVjynFCqhbQjTyYzmWCR5e7La93/icbmbEWnca54R4j1n0uAxOAuFObNm+d2Vx35uyqmevGv9WamfdkRdSaoKR/524qSs1PasvZvhdpyrKdL/dd0zJK5WgK+z93HeO9y3UuWsueQPeZv7dHzFSXqBlvMt+alfjU71vKRsxdG0Tmn8XV++nIjLVogOktx+FMRpyTbTeA4y4LJNaCIaOeKuV++O/+sZD5tY6jzUJL8+xp1nG0aWxvU5bce5Hs3idciNWOzZ7j9q5jvHe5T9hmAE9w9zXqCDN+hyvqFG15xVhH13vvfLYvQN7wQGJvfza5p821zKhodtXI8mV+PdMM69H2BGpage7PJ97vGvcblaX11qzElfT2o5h6wja+4ztcva/cvZ2enrF7hmjSyerHH8CZhgcSR2dwpa/3ZEWdWb7ML/Zw4be+2kOT9Aay9Xo7T+5162EF8D5Pbfbbcw3U+t53rp/ItWMp6LVK4HTGQMtbMwVdH8SUuhJIlbokAuA//rm7AvBGv+xT5tAbvN9mEOemTd/f/p/Om5aXCyim862aoQM1tX062l9ZdDm5jJTc+2cYefxuzwfOCf9x5bY8qhTUWOFcHw2u2D+v98T1vT2u030vbTGWvpd7XVpG+v/T1iPAKJf1kZg6u6mupsC02De4SmlfK10Il6bhnXLBhDQbvrdbkdlcGUSMZqSspJXhNrsR63+G735Vv213661vKfP+CWbedk9a30dah0XfLz0cnsXM+xrwPrcFEs8+ETrRAj16mglGpu3tN8k5C/IiWVmRaWrH49U3aGf1q/bG88gdAcRS1tN2PywFrXvmi753laOBqTMD3q3uRlrrr2ea3mbEdwe5a/vi1hvPH+w7ru0/wG2BRIBVjbqBe2p2FOO1gtcr95eXuzk/exm5LJS7golpfRhv9L4VzY46+llvtxupK7/32eVEHiZEPuvJTCtN01v/M4/v2nqpPThJP881GWYeV2ybaIDc/gN8PgKJAP8VDWbkMhJyGQy5rKNc8KDUN+K2vFIWRCs75e5MiCNckD7flTceacZRutyzsgRrntzk86hoxksky+3IenUOZTW9QaDf67uDQSsfa2eaKft45v0HuJZAIvBKvf3obNWaRO1ddu6ibM980eXNzg3F31qB7rOz+ka7K2g3ozObfM6u9gCkJ+PlzesQjl6D/N6/6/iZ+fx8lxkeMNWy+FOrXYMAxwgkAq9wtE+nPTyZZbTW/rTa/pbedLz9mHnadz/S99bejJc0+DiCm+M52A5/O+OcYT3PZYbt8fbfZuBvAokAnVqdrc/wFBlmN1v/oHcv/8l6B6cYlfEyYnvaJ+ZgO+Sdcb1hXb/LWd1CAM8mkAi8yqiR5vZ2qA8/e28A3zBa4uhRVlt9jG7f41wetLDHDFlZe12xr/ecy2bsU9n2nUurn83Z9h/gegKJwGsYae5vkZuP9OKwdQEZKeet6zun9wYwne4p+3CpD6ZIf6Z7p1l9na1slYDiyjfHs6/bXit+nzv2n9qxVeoiYIbj0fa9VzRbfNb9B7iWQCLwCkaa+1tk0JjSxeKIct62viNqF+O9+/CTbnDuZD2eK3K+2L5/hxXPVfZbIr8Z6fu8T+92t/8An49AIvAiRpr7t6eO+PwEtRvAnNw+3Gqa1JpmpJWPL8fAfnv63pLx8h4rnxd63P09c4F5xxFH2H8AgURey48gOXdf8M+slCX0u/Hf/r9nmtzy3m5k5ubd6/Pu5TOH3uZzkXntW3kj18vIa6Yjo3mv6MzrTQNlAHAHgUSAjaddeF918xUJEPYEEX/TP9lVN4Az3IA/fVtSN3pAqxHlR81w/Ox1d/CvVM5Z2yva32ykDtFpIsu72kx1OWLk9uyZttTdQqseAG8ikAi8xmz9bs3k6M1dJNuwNyPxjUaOtjnTfj1TXXrZV/d76rq7MmBVWtbVQazfMo4EVM4OIkb64Y2ci6LTzLZ/z1afI0Zuz55pI/1AAyCQyIu5MHgX/W6VjQoifj7lrMPING9212iJVwb4Vtzeuea1jLfSvnFlwKq0rDsHr9oGFHubJp9Zx55M99Z6j/abPMPv2N3LP8vI7XnEDNv4bOlDie13vusaubXc3IOU3H7w9G0HdxJI5DVaGTt+bJ7PSHN/Sy8YW9mEjLO3uWd0H65dXB+pwx4rB+Ps99ebuWnhlQGr0rLuXge9rv79uGJ5ewOq9BuxjrdB+Og06esnbufSg8mfswO1JbXllh6k3P2QBd5GIJFXiTzZYh5Ht0stuMLnXxfLuc+iTfLSC77aBV5uGvr0rrtIQBFmsdJ+euVN6mw3xNHM8juCiFeSYX+uEdvzyH4afdi6otz3uStw2ONJ2wBWJpDIa0SaXDKHJz/9nUlt/eYuLmvTRDJnbM+xes9dtawDmEmped3v7xnOJVceQ47XuKcGfd7q6PY8GuxeYR/KNU3e/r334WN0OaXX23lyr3NZor11dZzDfQQSgam4KKCk1v/N2cHno+Ufaap5xneb5RiL3EBEmnH3llMKqs6yXt5qpfP/lQGr2rLuXGetQMVK25PnSn9Dar/HpdezKvVn+OsCpTeYWPs9TMtKg4FpPXLZnK267a1r9DsA4wgk8iqaoMztzc3EaKtddJ7dHKe3/LSepYzOSJkrNDXaI3ID0eq/6Ug5+lNaw96uF97AerifbTC3SOC9NM0qv7vb66CtPftlz31SabpI64cRx0zpAYvjEa4hkMiruQCch21xnlUuhnmXyPE+6pzg3DK/3M2gc1fZk/tu26OWudzKluqdRsbT+UZuz9oyatOssK17WmWM+C69CRkj1tns2wDeSiAR4MHeeNFVy2KrvZ82C0qnb5VfurGp9RHUqkupDm9Uy37Y04TrLproz719Wu4KWG2XtZ2P/2gFhFrT9Uyz+j68gpHb88i8s2/rnlYZuYzFM34zR3fBMPs2gLcSSOR1WkECrrfCzT/zqAXZ0oBSpElrqV+h7fSR8tML+u1NZ6nPoO33yM3juIhZaX3V9suzs/B6y5+5if5d23uGgNUK+zlwjdbDzPTvrdoDi1JZud+w3L1V7UFq6Tev9ZBl+1nPPMB4AokALCV6I9+yp1+h0hP9PWrzvu1C+Oj37clILAV5uY8MO4B+peBga5ro5z2/y3vrEn2v9dmbrplgBgKJvJKbx3m8LWDCHEY1JS1lGO6tU+t4eOJ5a1QQ8fPZN4psK2PjLm9qoh9tBjfbNuJaTzz/8T+27xqch4HPRyCRF/MjCO9Va0o680VyKWizqkjTq9ZnI5Z1xzbXRH8dTzjWVrf6PkSd7Ts/3UIBWwKJD+fil6NcMDCLSJ85uYBIK5Or1lw50ufQtvza57np03lKQaPS915ZrTlrTxPl1jZOt0GuDnesV03062XOYqa6ANzFuRDYEkh8oGhTIoiwPzGL3sBIbb7ePoOOlN/bX1GrLk+xd3vm3mv1mfTUPpWe0ER/9W0AAPA2AokP87SMFe53d/M/eBPHGD2e0EQfAIC1CCQ+hH4ruEKr834409lZTHc2IXZcvYcm+n0jawMAMBeBxAdx0c0VjvSlBUecPXDDnefQN5y/nTf+QxN9AABWJpD4AJ7cc7WnjMQJXMO54l38PgAAPNc/d1eAY1yscxeZiczu+/3+91/6Xu51On36d65sOMOR/as2GvbRsnPLyZXtugQA4LlkJALwOLlRaHP9vv0C4rnp08/S/9My4YhcH4N7RJo7jwgk7mlqzfpKAeQf+wAAPJ9AIgCPtA0Wbt/L6em3rlYOAADAk2navLDoyIdnNMHrLW9PHc5uOrhi08QR63G17wwR6bkuzTb8+b1/NGtmVDm8U+m83Mr2Ks3baoJfO+9Hy2t1CRCpK+vrfegCADyPQOLDbZtJnVHu5xMLTO1Z/tkXpL3lX3UzVFvOiPXoQp+n2WYe5ponl+YZtWzokTar/3zKv9Xb5vSteWvTlpozR8tLy86N5hypKwAA69O0GdjN6M1cqZT11AoW5vqdK/WfWMrEKgVL7PvsEQ2s5R4E7WmeXys/Ul6kbF0AAAC8g0Diy6SDCJQyC2vvp2X8pklvzNNyIvUpzTOyrj3ltwZrqJW3XW5pYIYjy8m931r3peVt6xqpN9yhZx8sTdvK0I0223M8cMTe/af0W7vX6PJSjpNnygWgbWsAeA+BxJeJjEL6+Xyy75eCcq1AWevGfFufWhlH6rq3/LRpVq6M3HesNQcbsZxShlRr3beCv5F6X+3MjJazs2XcWAE1b3lIs/L3XDmrctV1DgDMTSDxpXouLrdBrjvqM6KuPeVH+3OKTNPKYGqVUarLqG0RWV8z3IjMUIdeK9988k4r77MrnSNqGfKlfgZzn/3eS+ctTVvKfO8pLzdNZPm922e27TlbfSKueFC2d/sCAGsTSKQq0ox3FqPqGm3qNWJdtMo4s9nZStsWuMaK54EVA6C59Vx7gNPzcKc1bc+Dtt5l75keAIC1GLWZqquCTKP6evp8ru/wfWTdrySACGuLZk8DnKEnCA0APIeMxIcrNWGKNoHallFqFrX9O9qUKpVrIjOiriPKb33PWuAy0q9hrozS+qx9/8i6z9Uvuk7Sv3OvAeCo1rWC35152BYA8D7fz+fzx0XAup5wQX32d3jCOprViHXbKiPy+U9pujRrq5W1enR5v+nsd1xh1L626j5bqveerOsz+6QlrrYvXr2fturyc2Sa1nJq09YerF69nlKOHQB4nu/3KyMRWFckQzI3zZ5yau/Dna7I0hoZDNn7cCBah2h5penSZTru5zJLVuLe35+j3a+UWkzUyj+bYwcA3kUfidwq1+x2pfK5V2/H/yPYl5jRmf0lbrtaqC0nsvzWNKVlResQWX7pYcLnUx6IxHE/lxn6Bx35+7NysM2xAwDvI5C4uBkupo/Y3hiuWP6brZhpEOmjs/a9jgYx4Ey/fXP0/jkyGNKapnbsjZRbT1ctmzFWOxdf0RXIXRw7APAumjY/wCzNfHiPJ+5vPceRY45ZnZ0FdOV+39tn3NnLYD61QctmMuJ4tK8CALMQSHwQF5lcYdb97Gi9tiNiz/j9oMeefTjS7Pgqvcvq7XfOMf4cMzShbf1ubOu499g845g+wjEEAO8lkPgQRy9SIWLW/WtUEPHzkW0IJVf+ztSWdWT5ewaKWan57JudtU9G+/U8W1qPyH55d/awYwcAnkkg8WFKfQYJirBHtA+xO21vYGo3dCNv9gQa4R57jr2e7gpKo7w73smJ/v4cVQqmzxCoc+wAwPsIJD6Qp8KMMvsNQG1U7shN3XYk2G0Z6c1Q7XPgGr1Bmz0Bx55BWHi3yO9PbV9K9+f0vdzr1Cy/TY4dAHiX7+fz+eOHHrhL60Zp1ey/VevNe0WbJ7aCIUemKS2rlmnvWHuembbpTHXpsWq9AYC5fb9fGYkAQFlkEInadD3TRMrg+WxvAIB5/XN3BQAAAACA+clIBKanj08A7uI3CADgfwQSgamd1cRN/1HwNwETZjDT+XmWegAAzEIgEQAQMIGX6h35eVSg97fcK849Vy6rZYaRtgHgCH0kAgCP9P1+//svOv3I5V7hymXxPL+g4O/flfvSlUG0WQJ2d65vABhFIBEAeBwBEmjr3X9+x5UA2D6OVwCeQNNmAOBxjgRI3OzDPmmz3dbrPWVFjtM00Lmddk8d06bRubrc1UQcAK4mkAgA0CBAEvtuvENuX92+Lu3T0WB9raxW0D+dN52mVqfccnPlterSexwDwEo0bQYA+P9yzTa3wYPtdLX/S2pltZqNpvPmAiSl/3PLTYMipbro0+0dohlykX45S+X0ZOGVBkgZHcwu1Sk9VnLfeW9dHE8ArExGIgDwaD0BkpZRAZI0qFcre69ogCRH5uG75DLqfmrZfZH9vjfTdntsREZbzs3bmq+3G4O9x0M0m1fWLwArEUgEAB5LgKTu7AAJ8ys13R1VZkTp+Itk7e05diP2nhdqdTs6HQDMQCARAHgkAZK8KwMkzG3bD2B0ulIfgrVAd6kfwbTM3DIjfRbmlpV73eqvMfcdSk3/S9899/3T79SaDgBm9v18Pn/8iAF3uWvUwruWC1wj2p9ZbQCS3HulMlpZjz3Lay0rN206fSlYmJuuVpfW9zmD8/MzXbVdewY+sa8BQJ/v9yuQCNzryhuLGudBYC8BEqi7cn+MHieOEQDo9/1+NW0GANhrxmDEjHViPZF+PI+UMaL8UpmRrODe5Y6qr+MTgNXJSARudXWWQo5zIDzT0Sa5ZwdB9pSxN0AieMEeZ+83I8rvydQ9ynEEwNvJSASoqPWxdkYmRW7ZR0ZU3ZuFcfZ3gyuMCC7UBkQZcXxEBlzpWe7ez2YjWAMAMK9/7q4AwFVyN6aRG+/fiIytQRBG2tvkqjZ/tEw38DyB/Rjavt/vv5oDlwLb6fu/aVvvn1V+Ol+u3Mi8pflLy99TXm2a1vIBYEYCiQDAo7UGJVkxkFIKTpSWKXhBzjbLPn1g9vP7bLvf5B6wbd8/u/z0oV4uAz86b3T5ufJb5aVl19ZNra4AMBOBRICD7gowpJ+Xyuqpi5sWnqa1T68aSEnnrQU0BC9oGdUsPhcwG11+ZP/MLb80757s5Wh5kbJLfZo6DgGYlT4SgVfZ0zx5ezFfy3rY/l/6fFtemrGwnT5Sfnrjv83MSIMDue+Rm0dzUJ6mdGyVpuv9LJUL3p1dfing0LtMgQuOyP3GnbWMXqXfwr1Gl5fyWwzAzAQSARpmCjAcyRaqzSuIyFvUHgwcdXYgpVT+qOU4B7zXiN+ASNbtKG/5zXrL9wRgLQKJwOvc0XRvVIBhZBZEJAvxzKAL3KG0H68QSGk1Px4VdBC8eJ9S0/jf/6Um8dvpt/PUHoLtLb/WoqDUVL9UZvp3ZPlp2T3l5aaJLN9xCMCMBBKBV7r64vzKTI2RZq0XtKTHWWtfXiGQkis/Uu729bYcwQu2Wtny29e5fSRyjB0pP7LcPWVGp+1pTdC77D3TA8Bdvp/P548fK+AuVwfRejpab/WNuP0s7fcwna8WFKgFAlrlR5bf+s65fhlL3xue6Ozz0MwPC2ZkfV3L/g8ARH2/X4FE4F5X3mDksm3uzsCZ4QZrhjrAnQRS5mJ9XefsB0ceTAHAs3y/388/d1cC4Aq15obbz9/GDTtvl2v2u1L5cMSvy42zfgfOLh8AuJ4+EoHXqPW5FL3JH5nBmOsf7Ug5PWX0zHN31iac6ez92nHTzzoDAJiXjESADiNvcEdlauyZv2e5veXLvAIAAHgmgUQAAAAAoEnTZuA1Sk2Iaxl0uRGSc5+1RktO+2LMvU5HcK5Nl9al9B1ro0Xn6rq3/LSe2+k0jQZ66LsVAGBeMhKBVygNqhIJmv0+Kw3Ukvs/nTctLxeAS+erTZfr1zENRJbKytXtaPlpPSPlAQAAsBYZicBr/IJZtSzDI0pZNKVMwD11qE3XO9hKrp/EnvKjwUEBRAAAgGcQSAReJc2Ua03bapa7zSLsWf6dRjU5zjVfri0PAACAtWnaDFBQytrbU07kvb1l7S2jt7/IUcsFAABgTd/P5/NHtghwl7s61Y8uNzKASqm8XMCuNDhJ673tMlpl5AZOuaL83Oel9QBQYrAVAIA5fb9fgUTgXjMHEnMjFJfmueJ7nL0MN++wLhm/a3COBQBW9v1+9ZEIcJQAHHCHUnYx87LNAIDVCSQCFNSaMn8+1zbZ/S3rrKDl2eUDYzlW1xTNcgcAmJVAIkBF7SbvyhvAs5flZhbWoM/R58j1KQsAMDujNgMALETQ6TlsSwBgNQKJAAAL0BT2mdJuNAAAZiaQCAAwOUHEZxNMBABWIZAIAAAAADQJJAIAPMz3+/3vv9/r9LMjZc9ghnocXZcAAKsRSAQAmFhvs+bf9L9/aaDraBPpWZpYz1CPGeoAAHCl/7u7AgA1Z2Z6nJ1F4gYTuFou6Kj/PQAARhFIBKa3YkDOTTswk9J5dHuuSgOOtde5v7fL2H7Wki4jN39uuWfVo7TMveVG5ZYDADAbTZsBAB4s7S9x6xe0yv2/bSKdTr/9+zfdtj/GUrPqXN3SZeTmT5d1Zj1Ky9xTLgDA08hIBAB4sJ5Mt9J0tXlzn/UE2ErBxOiyRtSjFhRsLVMwEQB4E4FEAIAXO6NJbbSsUlPmUXWJlrP9/gKDAABlmjYDS6o11UunO1pOaZrt+248gRmclSG3t8zoOTrSh+MRztEAAGPISASWk+v0fk+Ttkg5pWlKHe8D3C0XTMydr7bnsdx5rdRf4Pb/tJy0P8FSxuFWLhuxtty0v8IR9UjXWbTc3DQAAE8mkAgsp6fJXC3AFymnNI0bRmBmvX0JRqeNltsK1LXKay13dD1aZbbKBQB4C02bgaWNygI5Uo5MFGB1Z5/HZjlPzlIPAIBVCSQCy9J3FkBdtA/YUcG1vdl+Z9vzPdN157cCAEAgEVjYnz9/hgwsEC1HJguwgu25LNJc947Rms9wtCuL1jzO/wAAAokAIYKIAAAAvJ1AIkBDOmJn6TOAu+VGM04/+/2dTptrBv17rzVv7v1SXWrNrWtl18po1ae1/Nz3bC0v8n01hwYAnkYgEVjO9gYuDeS1bizT91vl1G6wAWbzO4+lDzh+57jfeWz7cOT3ftrNw/a91rzpMkvT5JaTq/92vkgZ6fcuLafne+bqlU7fU28AgCf4v7srANCrlgGYu7ErTRMpJ9K/GMDsWufDz6c/ey5y/stNE1lO61zeKiMSEDwiF0xMy/f7AAA8kUAiAACXBb5GLKdVRq1LilHLzmViAgA8nabNAAD811VNcUcs545mw2cFEPW5CwCs4Pv5fP64aAHu0rpxWrlvKedWYJSeINM20LU9h0b6Jdy+3r6Xm65WZlp+rk6tJsu1+Wp1LWUi5tZH9HvWvltPvWsEEgGA2X2/X4FE4F533Ti5YQNW4pz1fLYxADC77/eraTMAAAAA0CaQCAAwuUgTYtYlGxEAWIVAIgDAAgQTn0kQEQBYiUAiAMBCBBOfQxARAFjN/91dAYBZ9Y5uesay95afuzntGTn0yLKB82zPQY7RtdmGAMCKBBIBCn7NCLc3er/XZzcx7C0/rWfu5jRapuaTML/ScSowNa90e9lWAMCKBBIBABaUC0R5CDAvgUMA4AkEElnK9gYply3WW060iVjv9Nv53Dg8Xy5r8af2/na/qjUnLpWfNrP+TVf6PFKXUh2ANTh+AQA4k8FWWMa2SenRppfpjVbrxqt3+t7pmNv3+/3vv1y/g9v9sbSfbt//SQPTuf26Vn4aIEz/r5Vdmsc+CwAAQIlAIkvIBXAEPLjKNjCY+yyqlHVYKyM37S+o2auVdeuYAgAAoEbTZpYWae65bQJda+KZzpdOl5u+1jS1Np2AzfuMGu15u/8c7Qstsj/WjoeV+2JzDAIAAPQTSHwAN/N/B1e2TTm3QcRSsDBtNporNzd9uozc8nPTCSa+T6T58ox6m/2vYOVzJgAAwJ0EEh/i7TfztT4TS81RRy9/5HTMoRRgLn2WZr5+PvXs1+00rQFUSuXXPs9Nn86TC2zXvjcAAADvJZDI0lrZhnBEb9+FtfmODujTU/7R/kQFDwEAAMgRSGQJpaypWQIeM9WFvFyAudUf5hvYdwEAAIgSSGQZtSajueae279rfdOl0+WWsW3qmU6fLj86jwDOmo4OlpIrK7IvjFzuGeW1ltNaVs/xUJpWYBgAAOBcAokPFbmhzg04UgvW5ebvGcV1xI19T1PTkdPsme9oXRmrtx/NPeXsqdMdy+1d9l7RLOKe71WaduaMZQAAgKf45+4KcI5tplzONkuvFDzcexP+KzP9G3iXKwchcp4BAAA4n4zEF8pl6vRmO+UGOfmVk/PUm3yj2z5felzkRjf+vd96vZ0n97o3K3glI46R0ijUZyzrTK369WaUb+WyxFdrDg8AAMxLRiL/5eaw3zark/n1NlvfZu7mpk3fT/vMTPeNXH+daZ+ZtWzhVY34DtGA2OzrKxoEbW3/NOu7NP3Ic5PzHAAAIJDIIU8JdMAIpWBXGkzMHTNPDtIcDYr2ZNXNHoBtfY+j+8HM3x0AAFifps3sdvfN6hOb2d29To9YZTvksgGPTJtr4t8qk365Edety7paM/p0mt/7keb5AADAewkk8l89TQfP7Ier19NudFf8DisHQGtG7dezHTOrse722QYCt+ss18dtrq/O3GsAAODdBBJfpjRISuRGcYWbySdmKT7ZXftUtPlnLUOrFWzJZTOW+kbcltcapGWF4/CnNVBN67v1nJfO7BvwLiO3dWufrw3q8oR1CQAAjCGQ+FDbG/OtXEBj+35r3lJ2S+S9Kwko0rIn+7Z3f44M7hIdAGbFfblW5zTo2jN/bt4V109Nbt/72fNdc+fnkkgW4tMywQEAgBiBxE6tQRJmaeIZubHrvXkvfXYk6HH2+io1KU311teN83F3B5m3jtZD1tZz7DnGR+9TuWbIPeeoo4HGCPs7AAC8k0Bih1JH9WkTx7vqtaKjN9u95Ua2Yc9yrhDJ/Ik06+zNIDqajTej3u3fGmxCYPm5osdL7z5Vy+BOs74j9Ws1H98uaztt+l4uU7aUFfmEcwEAALCPQGJQ62bLjdUcem/4f69z2/DuAOKvDq1gXqTevUHBtIyR6+Ku4NveY7g3Q/dtZjhOzlbad/bsU62AdXSf2pN1frTJvP0dAAAQSOxQawp898303cu/04gb4Z5MoCsdaaI+uh5H18sM2XszH8MreltgKbcPj9inZnwQNWOdAACA+wkkXuisQMpbb/bu/N6zBp1aTXSjM0ZzfgAADu9JREFUgyjsCaz1BE1mNXPdmMfoINvess74TYmUOcNDAQAA4B4CiSe7IjCxcvBjxhvRyMimZ9X7zG3ZE0TcW/7MIut29u/A+e447vc6I5M2mgW98u8OAACwn0Bih1bn+a33zjTbDW7EHTeiPdswElC80tEsqFZG4huaMvZsf9pWXm+j+ga0TwEAAG8ikBjUGpBjtqATf4tuw9x86bRXGxVE/HzqmYm5QVaeElzcu/2pW3G9RY/j1nfbs0+lo0GnIzb3DIJUOjflRhvPjUJd+v1Ku0LILQ8AAHgngcQO25vG9P0ego3/c8W6SAdGOLIN77iR3gYXaoGGo0G/1mjQK0q/w6hjmOfq3Rd69qn0WE7nj2YMl0aDLj0wyC03V16rLk84JwAAAMcIJHaKZKh8Ptf2s7VyYPKOm9KVboRrI0lHburTAMFPb3AgF3xY1Vl9RPJePfvM9pjcW0bPclKRDGvHAAAAUCKQeJKZmzrnmry1mrD13HCuEIxZpTlrrX6RQESajdezjMi8q1pl+/MspSbFOen5OG0GXSq/5/xr/wcAAHoJJJ5shv71tkp9eX0+9ZvQ0me18gCifez1BMBWeFiRU8oQzjmrq4HIeRwAAKDkn7sr8Ca55mxXKvWrdcSKnfFv6yvw+T62/3W2gbNa8KxnO6y+zdLBWXLdF+S+47b/wnSe1gOh3KAwuffS8tJl1uoMAAC8g4xElgj+vYmbc56ip4ntG/b7VvcDpWk+n3z2d8+5e++yo+8BAADvIJAIE3GDfq69g9Zw3Ij1nOvPlX+zPwMAAGcSSORVBJLgeiMCf28/TqMDYr15HQEAAOcTSOT1N+jAubZ96+051zhH/UfPKO4AAABnEEh8kVwn/JEb9No0K93g17KiZvkeKzfZnGH91ayw/SlLt19rBHoAAADGE0h8mVrzuNJInNt5cp9tbadzM7/Piutt5QAo88udZ0aPQA8AAECbQOILlW64RzSbm/lmPhKM4Lls/+vVHjxs13/pAcTRjGkAAADGWj6Q2GrOdlZzNx3bA9RFH070PtyIzAsAAMB4/9xdgaPuypRz8woAAADAmyyfkfhTG0jkDf23veE78neGbbqPRwLcraagpX1J8BwAAADe7TGBxB655s7bQEzvaKC54E7tdaTMHgI879DaL0cGk/eO8M37eIgxxtHj687jU1cfAADwHo8KJKYZWqWgXy448psnnT8STEmnK81/ZEAB3q223+0pJ3p8QI19ZR53bou3ZP4DAAAP6CNxtBE3Y6XMMTfdjFbap35BcTf3ML83dcMBAACs7VEZiXcqZXnlmk6XnDXCNO+Sy4JN1bIS07KA+5S63cgd52l/qdFuOnK/T3u67AAAAJ7vcRmJ0QDJVXqyEX9NrGepO+uq7Xc9mYrbfVLGFJwrd4ylgcO0C47tNKXpt6/TYznt3iN9Ly239D8AAPAOy2cklvodLH3eGvwkl/ERnb4UxExv9mRzMEpPFmxp37T/wf1aQfpcUC86fWu62rJr3Sc4dwAAwPssH0jM3ci0brgi7+0pI1q/nvnh8+kbRbkUNG8RGIDr3R3gj3SF8BPJ+PeQDAAAnm35QOJMBGLWMlsz+JZaJus2Q3b7fyvjNn2vVF5umU+02j4BZ+s9Hhw7AADwbN/P5/Pn7Rf+kSagrem3r2vzvX1dz2a2bTJbfaJmrHfkOK5ldMLZat1m/N4rvY5kHNemLw2skpsvV+/IIC4AAMCzfL9fgcSf3uCBYMNzzLQtZ6pLjxnrvTeQGJmX5+oZICs339ZT9yHHBwAAvNP3+9W0GXgegQ6O6smyywUft6MrP8kTvxMAABD3iEBirXlY7nU6GnOuiVapmVlp2aUmZKXlp3XhPq1mfFfrGSCFv404pmbbJ7hXq5lv7rPfPrR3fzx7/+stPzoKfKTM1nR3HXuOeQAAaFs+kNgaPCIdwXYbRGz1SRUZJTcXGKwtPzedYOL9evu7PLse9Bu97WbZJ5hHLWiY0zty+qh5zyp/+z1z3zlaZmu6s7/7bMsFAICVLB9I3Prd2NRuBo7c/PTWY9R0XCcXXGYNZx1P9glSHv4AAABv9ahA4k8p2xCiBAlI2SfeoZUpd8ayRo2SHBnhuaf8UrZ/reuOVl1ydciNGh0t52jXJrn6AAAAZY8KJM6SJTJLPVjPyoFv+zxPFenzr9Z/Yq3cUncYadmlrjBq3XUcLT/tmiOX9d/qJiSdJxdErPW7WCtnRNcmpeUCAAB5ywcSc9kRabZB+nfaZ2Ftulq2Q276Up1a87iR4WfF/WDlACjk9HRRkRtUpadvzdo0PeeD7e/b3vLP6tdx1G9cqZxSFmNpGgAAYJ/lA4mfT7nfwz3znVX2qBtFAM6z53y8DSYeLWuvWjPjHiO7BillIeam+f29t5x0egAA4Bz/3F0BAFjdLxNw+y9qREZvqw/EWZWyKPeUE3kPAAA45vv5fP54ej+Gzts5atUm7ivWe8U68zytAUx+7+UGTqlNP6r8yPJzAbtaH4R7BlDJlbMtq9asPLq+/IYDAEDd9/sVSISZ7A1ulQY5iDZzrA2SEF3+aueRFevM85y9H86wn9fq0DPwyQzfBQAA3uz7/T6jj0R4s55sn97573Z2Xc4sX8ADzh9kBQAAuJZAIiwsd3PdM+rq0fmvsGLwYKb1x7x++8lZQbKzy48su7XcWlPmnnIAAIBrCCTCA9WaBramaX0GjHH2cXbncdyzbOciAABYh1Gb4SVGjY4KAAAAvJNAIryIZoIAAADAXpo2wwOV+j78fbZ9HZ1/FpH+1LZq09RGqM69X+v7cNb1BQAAAKPISISF5QZGqQXGfvPsmX8Wv7rl6rj97Pdv+/22zbv3DiqzbR6uqTgAAABvIiMRFlcb9XQ7auv2/1ow8amBsZ4Rqn/TpvOU1s1T1xkAAABsCSTCAxwNcL05EPbm7w4AAAA9BBKBx4lmWLamq/WhCAAAAG8jkAg8Tk8mZqtPSQAAAOA/BBJhMgJY9yqN1iwrEQAAgLcTSISJCFbt1wr2aaYMAAAAxwgkAktJR6D+2Y7AXAoY5kZpLo1y/Xs/+h4AAAA8nUAisJRW1uHo+aPvAQAAwNP9c3cFAAAAAID5CSQCAAAAAE2aNgNTM4o1AAAAzEEgEZjWmX0RGigFAAAA+mjaDAAAAAA0CSQCAAAAAE0CiQAAAABAk0AiAAAAANAkkAgAAAAANAkkAgAAAABNAokAAAAAQJNAIgAAAADQJJAIAAAAADT9390VALjS9/v96+8/f/7cVR0AAABYhoxE4DW2gcPfv+37AAAAQJlAIvAKpexDwUQAAACIEUgEXqPUhFnTZgAAAGgTSAQAAAAAmgQSAQAAAIAmgUTgNUr9IOofEQAAANoEEoFXKA2qUhqEBQAAAPi3/7u7AgBX+fPnz+f7/f4VTBREBAAAgDaBROBVBA0BAABgH02bAQAAAIAmgUQAAAAAoEkgEfivX/+Bd4xifPZyj5afmzdaZmu6p65zAAAAnkUgEfivX/+Bd/QjePYye8uPDMgSLbM13V39NuovEgAAgB4CiQAAAABAk1GbgaZtdt6fP3+ar3PzbN/bzpPLivt+v/96P1dWrV57y0/r+Zuu9HmkLrk61LIdj6zr0npu1QcAAAAiZCQCTWmT5+3/v0BVGgz7vVcKxKWfpfOmwbx0+txyj5af1jPX1LtUdm0d5ZZf+vzIui6t59I6BAAAgB4CiUC3VkZfS226nmy50nJ7yv8F1vYE12rLSdfRXqVy0vWfq7/MQwAAAEbStBkI2Wa2pe9/Pv3BxBH1GbHc7Xc6mqlXWke5aX5/7y0nnR4AAADOJiMRaKoF2PYE8kY0rW31gTirXPPkveVE3gMAAIBRvp/P549sFuDzKQeicn3y5eaJvl8bwOT3Xm7glNr0o8qPLL/VjLi1jqIDs+SyEmsDvdTWTc86BAAAgNT3+xVIBPoc7ftvVN+Bd5V/tA65IGN0WgAAALjL9/vVtBmIE9hqO3uQFQAAALiLjESgadRAKmc3pb2zqW7POqrV8+pBawAAACBC02YAAAAAoEnTZgAAAAAgRCARAAAAAGgSSAQAAAAAmgQSAQAAAIAmgUQAAAAAoEkgEQAAAABoEkgEAAAAAJoEEgEAAACAJoFEAAAAAKBJIBEAAAAAaBJIBAAAAACahgQSv9/vf/9F3o9+VlpWrR5732/VMffd9s4LAAAAAKv5v6MFfL/fz58/f/56XXo/N0+tvPSzWj1656lNk6v/6HkBAAAAYBW3NW2OBOB6lOaLBCxz09TqcWReAAAAAFjRLYHEP3/+/Ddr8WebyTg6yHjUkWXfWW8AAAAAGOXWwVZKwcTS+wAAAADAPaYatTkXLBREBAAAAID7HR5s5Qq5EZMFFwEAAADgOrcGEiMBwfTzEUHEnjJqo0+PXA4AAAAAzOxwIDHtz3A7mnHu/dx7temjfvPmAn+59yPzHlkuAAAAADzJ9/P5/BEAAwAAAABKvt/vXIOtAAAAAABzGhZITAdE6fns96/23tG6lco6soyeeo78PqPMVh8AAAAA5jUkkNjqHzDt/zD9bPv/9v1RTa5bdTtabqSMM5uP7w0IatIOAAAAQNR0TZsNWgIAAAAA8zk8anMu8FcbxbkWJIyMrJyO/pwrN522tIxSmaXl9CrNm3u/texfvUt1zn2vWlmR73lkFG0AAAAAnmV4RuIvoNUbeGoFEX9l5gJp2/dz06bllIJmab1rZUW/Tzpv7v3te63vWJomnbZVVut77t2OAAAAADzT4YzEmp4gVC1jMdLH4lbPtOl82+DZngDidlm5efcE5kbUp7X8XLmCiQAAAAD8nBpI7FUKJpaa7dbK2bPsbflpXfZmJO6Z98oyf3KD3WyXI5gIAAAA8G6nDrayJ9g1Iutuz/JHBsxGB/mutG3a/PkIIAIAAADwH9/P5/PnaLAoMthJqdlybeCP0nuptC/A1iAqrUBfacCR1metOpcGOsnVMfJeWmZ0vlw9ImUAAAAA8E7f7/ecQOLeaQAAAACA+Xy/3zFNm1tZfoKIAAAAALC2YX0k1gKFgogAAAAAsLZTB1sBAAAAAJ5BIBEAAAAAaPp+Ph/tjgEAAACAqv8Hc+v5cm2D9zcAAAAASUVORK5CYII=')
