# Supplementary material for: Identification and functional analysis of non-coding regulatory small RNA FenSr3 in Bacillus amyloliquefaciens LPB-18
Source: PeerJ. 2023 May 15;11:e15236. doi: 10.7717/peerj.15236 (PMC10194069; doi:10.7717/peerj.15236)
Supplement: Supplemental Information 4 [file peerj-11-15236-s004.zip › KO/CK-vs-T1_map/map00565.js]

getPicJson('data:image/png;base64,iVBORw0KGgoAAAANSUhEUgAAA5oAAAOoCAYAAACwR4stAAAACXBIWXMAAAsTAAALEwEAmpwYAAAgAElEQVR4nOzd69KjKLsAUN0193/L2T+mnM+mOSoq6FpVXf0mQUBj1EcOrsuy/BYAAADo5J9lWZbfT6wJAADAeeu6Lv/3dCUAAAB4F4EmAAAAXQk0AQAA6EqgCQAAQFcCTQAAALoSaAIAANCVQBMAAICuBJoAAAB0JdAEAACgK4EmAAAAXQk0AQAA6EqgCQAAQFcCTQAAALoSaAIAANCVQBMAAICuBJoAAAB0JdAEAACgK4EmAAAAXQk0AQAA6EqgCQAAQFcCTQAAALoSaAIAANCVQBMAAICuBJoAAAB0JdAEAACgK4EmAAAAXQk0AQAA6EqgCQAAQFcCTQAAALoSaAIAANCVQBMAAICuBJoAAAB0JdAEAACgK4EmAAAAXQk0AQAA6EqgCQAAQFcCTQAAALoSaAIAANCVQBMAAICuBJoAAAB0JdAEAACgK4EmAAAAXQk0AQAA6OqfpytQsq7r01WAqf1+v6erAADAx2jRBAAAoKvhWzQ3WmWgjd4AAAA8RYsmAAAAXQk0AQAA6EqgCQAAQFcCTQAAALoSaAIAANCVQBMAAICuBJoAAAB0Nc1zNFvlniG4PZOzlGb/+f45nrXPJwzziNWhRqoeuTQ15R5Z5or65tR+V2HesfdKy6XS5rZZafnS9s7tZzV5AgDAiF4baO4v5PdSQcQ+7ZYmlUf4fq6cXD1qA4ZUHrk0NeUeWaalvrVpU2W0fFe1dQoDv9ogtbSNWsuqDfJjeQMAwOg+13V2f6GeumjvcTH/poCgJRCqWa42cD3yXcVaCWul6nU0v5yWcloDfQAAeNpnAs3egcLT5dztimAr5a3bMCR4BADgrV7bdXbTI2ipyaOUJjfu781quppuzn5Xtd2An7AP1Fu73QIAwGxeH2i2juXL5bGXGz9YqsedQcRoAW5u/Xt8VyVnx5/2KLsm4NwIOgEAmNHrA83N3cFE7vMngpuZnKnzDN1un7rpAAAAd/nMGM23unPc5NGg6I7xnVv9wn93Bp65slrqcXe9AQCgt08Gmk9PatMrkLirRaxXOUfyuTPgOjPra22aFlo8AQCY1bosy2/ki9mW8Wyx5WJyE8TknnVYk3dYTiqPfT5nApTYuMZSubF8c8HvmW2fepbk0edGxvI+8z21jL8t5ZmrT+yxKzX1L6XJOfrbAQCAM9Z1fW+gCV/ntwMAwBPWdf1m11kAAACuI9AEAACgK4EmAAAAXQk0AQAA6OqfpytQy3MFAQAA5qBFEwAAgK6Gb9H0aAYAAIC5aNEEAACgK4EmAAAAXQk0AQAA6EqgCQAAQFcCTQAAALoSaAIAANCVQBMAAICuBJoAAAB0JdAEAACgK4EmAAAAXQk0AQAA6EqgCQAAQFcCTQAAALoSaAIAANCVQBMAAICuBJoAAAB0JdAEAACgK4EmAAAAXQk0AQAA6EqgCQAAQFcCTQAAALoSaAIAANCVQBMAAICuBJoAAAB0JdAEAACgK4EmAAAAXQk0AQAA6EqgCQAAQFcCTQAAALoSaAIAANCVQBMAAICuBJoAAAB0JdAEAACgK4EmAAAAXQk0AQAA6EqgCQAAQFcCTQAAALoSaAIAANCVQBMAAICuBJoAAAB0JdAEAACgK4EmAAAAXQk0AQAA6EqgCQAAQFcCTQAAALoSaAIAANCVQBMAAICu/nm6ArzLuq5PVwGWZVmW3+/3dBUAAD5LoMlp++DSxT2jsF8CADxHoMkp67q6iGdI+/3SfgoAcC+BJodsrUUu3pnB7/ezzwIA3MhkQBzmgp2Z2F8BAO4j0KSZbojMat+yyfVatnWv72Vd1+Zy7RMA0J9AkyaCTGYn2LzHU9u49fjkeAYA1xBoAtBdSwC33cByAwAA3sNkQAAMLXxUTel1bV5h+iPlhJNM7V/HAuhcurAeWlsBmJkWTarpNgtzOjMOcVt2/+8qsVbN7bizP/Zsf6f+TwnzCtPn8o3VY/9eLOAMlyulS+UJADMSaHKJ8KJ0f8E04uQbV9fp7AQltcvG0t29vY+Ud3R9qbcFLkcm6NkHSvv3e6qpWyqQvOomWCrfMNiM1bu2PrF0Ix4jAaCVQJPuUnfwNyO2il5dp7MTlJy5aL3qArylDiVH1/eor7YW7X+TpWAm1X3zTLAZKzc8XtR+NzXpwvL2657ax1r3jTAI7+GKPAHgbsZo0lXsAu6rF/UwqtrxgL2CsVJ+tVpbLsO0vVo+Y/lc0apquAIAMxNocotcl7d9mjsn30jVKzUxR5g+Vdde+Yefl8oovS7lG44Zi6Xbvw6XiZUVe79lfWPpa+tdozZYStX/Lctt6XsGNbH9pCZNbqxi6iZWbL1rbnrFxkam8o3VI/c7TI21LP2OSscPAJjFuizLz8mMGjUXoqk7/ZtYUBC7UEwFEanlUsFHLl1NHi1165l/6e/StqwJAmN1ytWv5e9UHVvXt/b7Dutd40utRbnfZS4IzG2fUbbfme+8FASPsH4AMKN1XbVocr2WACCVrqalpvaiMJeu5cJy32JxRf45LfmELSq5vHLBaGv+vda1ZjsLCOqUWpNj6Y/sE3e5KhgUZALAeQJNHtfaEjXCBWBNa+FbtLRi9w5AvrSdr9YaPG2/y1JX6lx5+7xa1bbEtyjddLGfAUA/Zp2lq9KF3FGxPI+W06N+NRfBV3qiRenJMl34nxNrEa5dblnis7fm7Fuhjx4TSj0Dju4T+3q15DtKKy4AzMIYTaq1joXaS3V9LY2Xil3YpibfKL23L6OUR2wM4FP574XjJ2vKCJff17VUp1g5+2VT9U2tV6zc3PrG6l5b7xLdI9uc2V5Hl736OzKmFwCusa6rQJN6I130jVrGG9bhC2zDdlcEizU3NGJd62tvYpzNv+Zmlv0IAP62rquus9S7qlvssrjwhzeqmUhqS5fqZhu24Ke65cYmjTqbfxhM1uQHAPxLoMmjYpONXFnW/v/Z8r+rDOilNhgrjceslWplbMl/PwlSqSy/QwBIM+ssj7qzFfPqsu5YF62+zOzsTLQ5vbq01s6i7LcIAHlaNGmiqxiz0037OakZX2eeCdrxEADitGjSLDZ5BszAfnuP3KzTMblZlMMWxpoZjVPdYY/kH/u8dYZjAPgis85yiIssZiPIPOeq7feGmaABgD+ZdZbDzLjITAQbAAD30nWWU1LBpot6ntTadZNnxLqvzpQ/AJAm0OS0uyffgBJBxRzeMBM0ABAn0OQSLvAAAOC7jNEEAACgK4EmAAAAXQk0AQAA6EqgCQAAQFcCTQAAALoSaAIAANCVQBMAAICuBJoAAAB0JdAEAACgq3+ergAA/azrOmXey7Isv9/v0vwBgPsINAFeZsaA7eogFgC4l66zAAAAdCXQBAAAoCuBJgAAAF0ZownwAfsxkLkxnDXp1nU9lcf2+YxjSQGAOgJNgJcLA8NUoFgKILc0Z8qqKQMAmJ+uswAv1xLYlQLJUl6llk5BJgB8g0ATgGVZ/g0Sf7/fJY8a2YLMdV09ygQAPkCgCcAfrg42r8ofABiHQBPgQ+7svhqWpdssAHyHQBPgI54MMgGAbxFoAnzAPvBrnTn2yrIAgHfyeBOAl9uCvVjQt5+kZxMGmbHAMfXYklRZpTIAgHdZl2X5OeEDvMOsXVZnrTcA8Ld1XXWdBQAAoC+BJgAAAF0ZownwMibgAQCeJtAEeJGrxjkaQwkAtNB1FgAAgK4EmgAAAHQl0AQAAKArgSYAAABdCTQBAADoSqAJAABAVwJNAAAAuhJoAgAA0JVAEwAAgK4EmgAAAHQl0AQAAKCrf56uAADjWdc1+97v97uzOgDAZLRoAgAA0JVAE4C/5FostWYCACUCTQAAALoSaAIAANCVQBOAqFgXWd1mAYAaAk0AAAC6EmgCkLRvwWxtzYw9IqU17bqu/322/7sl39Z6tJYBAPxNoAlAd72CtTOB7pFldA0GgD4EmgBkXR3greu6/H4/LYkA8CL/PF0BAMY3WkvfFpSGAWrsdU0+sfSlfGPl7OsVq2fNclu62LoCwCy0aAIwhNZWzS3wKv2fsgV0qfS5fMNlw/xiAWe4XCldKk8AmIEWTYAlPqZQC9J926V1wp5cHUqfH5XKN9UKmkqTE0snwARgRgJNGEDLhXEqbawrYes4udZljnqqK2Cq3Nj72+yjXw42e2+XVJfR2PeRyz/WvTT2Xqn8mt9KTb5h+t6+vA8CMC9dZ+Fhs87OecZTF86lAD2W9qutSVdsl32X0bOOdCUNy491fz0iVo8r9puv7osAzEmgCQ8zO+fzcq1ZX3Zmu+zHGLakCd+LPUMzln6rV2oinVQX4C3fVLmpfPfLhmM39++F+YVlptJtf8fyBIAZ6DoLL3fF7Jxhl8OWLothWXfO7Ml9arZ5abxjKZ+jZWxiQWnLvnK0/q3L2X8BmJEWTZjQ07Nz7pcptbKONLMn73b3JEAAQJoWTZjMU7Nzpsaz9b4Av2Nmz9oyvx6gntkuZ1uUWyaMOjP5Va6eT01aBQBvINCEAY04O+f+/TfN7JkaA/f1IOPMdjnbJXVffm3aVjX73Nl1AIAvE2jCgK4IpM6MPYt1V21d9qwjgXatfVAVvv9lR7fL17cbALAs67IsPxcF8JyaLoa5CXG293LdSWOtUKmWqlg9WsovdbXMTdSTCiZj6XJ1aXkvVlfHxL8d3S655WITVcX2h9p9tTRhVWv+NfuSfQUA/rauq0ATvuqugKqlG+UIQd4IdRjRke3S0tU61kU8NZtwKVhM5dGaf+vfAMC/1nXVdRa+aMSL4xHrxDm1wdjRz0JHJqyKpW2d7AgA+JtAEz7kie5+ua6yT9WJZ5ydiTanV5fWWItnrjwAIE6gCR/y1MVxrxYr5nZll+nchFVXtpZriQeAOIEmAF0dmaU2NQFPbDxkaTKgXHfY1vxjn5cmvwIAzDoL8ActVHFXbZert7fvEwDut67r8n9PVwIAAIB3EWgC8Ih999UZ8wcA0ozRBOARV3dp1WUWAJ6jRRMAAICuBJoAAAB0JdAEAACgK4EmAAAAXQk0AQAA6EqgCQAAQFcCTQAAALoSaAIAANCVQBMAAICu/nm6AgCt1nWdNv/f73dZ3rYLADAKgSYwpRkDk6sDwWWxXQCAMeg6CwAAQFcCTQAAALoSaAIAANCVQBN4hXVd//tXk6aU7khZNXk/oWZ9jn4e+yy3fQCAbzAZEDC9dV3/mAQnfJ1Kk8rrSFk1dXjCE0FmavsAAN+hRROYXk1AVxv0HQ0ORwgqY0r1OvN5yzqPun0AgGsINIHPubq1cZTWTACApwg0ATrSRRQAwBhN4GWubk0sjTfcytaqCQB8mRZN4DXuCu5+v99/5QgmAQD+JtAEXmEfZJZmSu0RHGqxBABIE2gC09sCy6PPbtyn2eeVKyP2+JT9v1GC0Nj6lNa39vPYZ1vX4nA7pLYrAPBO67Isv1EuiABqjBTItTDbbdys9QYA4tZ11aIJAABAXwJNAAAAuvJ4E2BKxvrF2S4AwAgEmsB0jHOMs10AgFHoOgsAAEBXAk0AAAC6EmgCAADQlUATAACArgSaAAAAdCXQBOASLY9aSaVd1/W/z/Z/t+TrkS8AcD+BJgDd9Qru9o9UOfJ4FY9kAYBnCDQB6K4lwNue0anlEQDe45+nKwAArbagNAxQY69r8gmX3f7WIgoAx2jRBGAIra2aWxBY+j9lCyRj3XO1sgLAOQJNAB7XMmlPqaWxpSVy34K5pyUTAM7RdRaAW8S6tMaCwlKgGOvWWtPVNSx/X4d9nWrrDgCkCTQBuEXPAO3IGMpUQFvTRVZwCQBtdJ0FoLv9sy9b0oTvxZ6hGUu/LPHgs1SPLd+wdTNVBgBQZ12W5edOLcC/zDT6r1lb+Hx/APC8dV21aALwDoJMABiHMZoA/CU3bvFIMFcz4c5RrXmfndjnynW5I38AuIMWTQAud2XQFD4LM2c/AdDR52ReHQC25m8MKQAjEmgCEBULeGZvZZu9/gAwC11nAegubGWLzQS7vV96vV8m9nprpWztEpsb0xnmn8ozNcttmD61jkfzj82S2/JcUAC4mhZNALrad09dlr8DnvD9/f/hsmF+sUArXK6mS2ztrLq5Z22GAW6qDrF1Opt/uB1q8gOAOwk0AXZcoP8pFhz1lmpZDIPN2PdytE61wVgu/5ayU62MLflv9a0Jou3DADxN11mAwL6F7C3uXJ9Sd9B9mto6Ha17bXfaszPR5vTq0hrrHpsrDwCepEUT4CO2lq7W1q6WWV23clqXSeVT817OvivrkXQ9WgZLYzCvolUTgCety7L83P0E+NubJlXp+UzM1vJyE/XEWjVj2z01CU7pvVy9cun2dSuVHZvYp6ZeZ/OPfb5f/g37LQBzWtdVoAlQ8oYL96NjEY+Mi4zNlJrLf9TtenXdRl53ADhjXVdjNAFKasbFza7mkSLbe70CJIEWALyXFk2AD2ht0awZV3h0cp0ZWoivnBzojvwB4ElaNAE+7sjjO+58LMhTrq7jDNsAAM4QaAJ8UK9A583dieEKbjIAXyHQBPiIKy5wXTRDmxm6jgP04DmaAB9w5KI21VqpFROO257X6ncEvJ1AE4C/pGba1RoDfQg2gbcz6yyf4qQOeakZYnNpgOM85gd4I7PO8hlaYeAYvxm41tay6bcGvI1Ak1cTYAIAwP2M0eS1tjvEgkwARma8JvBGAk1eSTckAAB4jkATAACArgSavI7WTAAAeJZAEwAAgK4EmryK1kwAAHieQBMAAICuBJoAAAB0JdAEAACgK4EmAAAAXQk0AQAA6EqgCQAAQFcCTQAAALoSaAIAANCVQBMAAICuBJoAAAB0JdAEAACgK4EmAAAAXQk0AQAA6EqgCQAAQFf/PF0Bvmdd12nz//1+l+UNwPiuPMdcfX50DgPuJNDkETOe7K6+AABgDs5hAGW6zgIAANCVQBMAAICuBJoAAAB0ZYwmQ9iPHYmNfSl9vqVp+SyVZ01ZAJBSe84qpdnSORcBMxJo8rjwJNr6ensvl39tmU7oAJxRe84qpdneB5iVrrM8rhTY1QR+uTStgaMTOwBHnT1nHUkHMCKBJlO5usXx9/v917IJAFfTkwZ4K4Em07gz+BNsAnA15xngzQSaDCV3Z1drIwAzKbVWOq8Bb2YyIIah+xAAb3HHOc0s6cDItGgyhP0JeYQ7u4JeAI6665y2tYg6XwEj0qLJ47aTcHgy3j9yZG9/8g5P5OF7++X3n4X5xl4DQKvUOW17L3de26cJ86p5HArASNZlWX4OVtxp1hPkrPUGoJ9ZzwWz1huY07quus4CAADQl0ATAACArozR5BEjTPgDAEc4hwGUCTS53ZVjRIxBAeBKV51jnL+At9F1FgAAgK4EmgAAAHQl0AQAAKArgSYAAABdCTQBAADoSqAJAABAVwJNAAAAuhJoAgAA0JVAEwAAgK4EmgAAAHT1z9MVAAD4mnVds+/9fr9DedUst65rU/6lcnN5HSlrn29NGUfqBVxPoMnUep6oAWA2YSDXK4issQ8EY3Kf1eZbKuNIvYB76DoLAHCzXDDYEigeaS28KxBzsxe+TYsmU8udLJ3gAKBN2Cuo9LpnmaX8Uq2crfVKLbv97foB+tCiCQDwMbEbtVuQtQ+0tr9T/5+1L7OmlbVUn5ogM7WOd7b2whd8KtBc1/W/f7Xp71JTryP12efbsu4t9QIA2sWCojMBXG1rXM25PZVP7xa/LbCruQbqNelQqgVVSyb09ZlAc38H6867VbXltHTzaBG7Y3d0+VH1PlEDwGxikwKFAVx4LdTSilgTCNYGjOFN8LCFsbYOR+q1X+9e6wTEfWaM5pnB8iMELbpyAMD7HH2Ex97+WqU2cGvJs0Zt2jP1OnJdFqZt6ao7wvUfzOwzLZq9pe4Uhq/D/2NdWXsGkLX55eox4x28sy23ADCj2uEx4TVJ7L19S1+sW2ms1TTMs1RmKGxdzP0d5numXmFwnisDOOYzLZpHpQ5gsYNT7G7i/v3S67NidSit2x31AgCucaYl8ezQk9rrjLP5tKZtfXSMsZpwjU8Gmi2D5Utid9B616NWbffangPqR6J7MQAzmuGcO+q1waj1Aj4YaKa6VyzL39Nb55aLqb3LVhPo1eSZ6zpS000l7G7aq15PGrVeAHCXs2M+e+Z19tohVX6vdey5rYA/fSrQvGuw/Nm7a7MMqB9JLLAeub4AsCzXnL969vA5U5fc0KOW8q88x7duKy2oUG9dluX3hR9M7UEq1cKZei/WOlp6b3u/1LJaqldM7cEyNctda71G0LLdAWAUV56/RgyIjtbp6nVpyX/E7QojWtf1O4HmaEY9UI1ar5TcCVmwCcCoep6/wpvM+15LsWE2udex8sNZaVPLleqYShfmH+a5L7PmZnhqHY/m39rwAPz72/B4kweMGsyNWq+SVJ1nXBcAvqPH+SscCpSaQTX2f2wYUThz/n6ZMCAL0+XqmBMb1hQuEwa4qTrE1uls/uF2qMkP+NgYzZ6O3MG66q7XVQPte3G3DwDGkLqpnGoRTKVpEQZmpXRny07Nw9GSf23wKMCENIHmQUfuXl0RaF050L4XA+0B4Bqp7qCxNLXn1qPn4KOz5vfUq0try0z+QJyus5NzgEufANxlBGBkPc5fPWfRP1OPZVn+6Mp6JF2P83bN2NcruOaAv31qMqDS4PDau2/hMgbaPzvQ3qyzAMyo1/mr5rpjS5cK7o6em3N1jV075dYhNS40tm6l66vYOp3JP/b5fnnXG/Cndf3QrLNhF4hcgNeybGrcQSywyr1XqkttINySplR2yzqdzf/INo6t294X9msA5nb2/NVyvTDy0JSr6zbyusMbrev6rTGaRwaHnyknlGoR7FGXmmCslP+RE1vLtoyl7TXQvnb9AWAkd52/nB+Bu30m0Gzp4hB2o0h1Bw3zN9C+jYH2AHBO7KZtqpV0lG6eqWE0Z4LhXLfgXBrgOp+ZDKjl4LoFl+FdxrMHp9iBv3XweFi31nQ9BqvntmWP/EvlAgB/Cs/7seuAUYKsWA+ns9dZuZ5kPa7hgHafadFclvTg9tI4wNiA89iysVbN2B3E3GDyfVDbe6B9bdn7v3OD6mPlnck/9vlId2ABAIA6nwk0S2MmU2mWpW2gfc+ya1tfW5XKLt39rAlme+YvwASAuLPdTZelbVb51I353GyspYkD9+WdrWNqmVhdgGt9puvsHRy8AIARrOv6379UABf2HIoNFYr1RAp7JeV6IYVpYzfuSzf6a+uYWgZ4xmdaNM8odWOdoWtnj4H2T+YPANRrGUqzVzOrfGmIUUs9culKweLRdQTuIdCslDuYzRBYXV3HGbYBAPCvmu6stef22lnke9QRmIeuswAAPNpD60ggKfiEsa3Lsvy0RvEWuu4CMKNez5CsGeqzfVbTLbU0OVBtXkef7RmbXb80oVCuLNcIcI91XQWavIuTCAAz6hVokmY7wX3WddV1FgBgZia9KRNkwv0EmgAAkxNE5dk+cD+BJgAAAF0JNAEAAOhKoAkAAEBXAk0AAAC6EmgCAADQlUATAACArgSaAAAAdPXP0xXge65+qPSV+XsOF8C3XXmOufr86BwG3EmgySNmPNldfQEAwBycwwDKdJ0FAACgK4EmAAAAXQk0AQAA6MoYTYaxHz+SG/+yrmvx89p8wnS1ywJA6O7zWG1+AE8QaDKE8CSZOmmWJjNoySd8v3ZZAAjdfR6rzQ/gKbrOMoTagK6UriUwdHIGoJcnzmMAIxNoMpxeLYm5fH6/3/L7/QSbAHR3x3msZzkAVxBoMpRegV9tPoJNAHq66zwmyARGZ4wmQ9lPynPmBHokH0EnAGfdcR4TZAIzEGjCTq8LBAC4Unhj1HkLGI1Ak09zpxiA2ThvATMQaDKE8M5samr3LV1q+veafFLPJ9ved7IGoNWd5zGAGazLsvwctLjTrCfKWesNQD+zngtmrTcwp3VdzToLAABAXwJNAAAAujJGk0d4jAgAs3IOAygTaHK7K8eIGIMCwJWuOsc4fwFvo+ssAAAAXQk0AQAA6EqgCQAAQFcCTQAAALoSaAIAANCVQBMAAICuBJoAABNb1/W/f7Xpe5bbu6x9vi3r1VIv4HoCTQCASW3P39z+3RlglZ77ebQu+3yPPFvU80hhDAJNAIBJtQZVW2B6R0Aq4INv++fpCgAAMIZ9ABoGpLHXPcusbSG9q17AOVo0AQA+Jtaque+Gu0+X+/+sfZk1rayl+ggyYRxaNAEAXmAL2mrSlaTyqS2jVm2AWSq3d72A8wSaTC12ctJ9BoCvCQOt2LkwFozVBGhbMFgK9MLyatLt880FnLE69KwX0J9AEwBgYmGwFnZ/PZtnjdq0Z+pVE1j2LA84Z12W5edHyMxSd0Dt1wDM4mjXz9g5MJZPqoUz9V4qj1KraanM2nWI2XezDevRUi/geuu6CjSZ39FAs/VEdOf4j5oZ+I7UJzZjX0seR5YB4G+l4GrE4+yo4yBHrRd82bquZp3lm556wHXLXdse+eTy9RBsAGqNGsyNWi/A4014gdgJpmZigxZ3PuC6hpMqwNxyx/Enj/Hruv5xrtteX12nsNza9M6HMC6TAUEHNeNcttexoNVDsAEYwVPH/dabuc5HMD6B5mRGaVE74sqTwtExh0fLSU1CEAaT+7/DZUuvz4rVobRud9QLAID3E2hOaMYL/pED5KsecN26zh6CDfAtseP02ZlnwxuvLc+ZDMsv9XBp6c2zr4ueMvANxmjyGkdPzuFJNTY+ZT9xUG0At0+fS1PKK1anmnS1z1JLXej0qhcA14kd68PeLKnjdLhseL4I34/1dIn18In1MtrX5YnJ+ID7adHkVVof1RHr3npG7M7x2RbB2mXPluEh2AD36zH0I3UO632cTp0nanrzOGfA9wg0M2ofgpxb3oF1TPtWv9p0qXGYsYuE3IVDuF+kxn3G0tZ+HtYhXNdYi23495F6AXCvVJfVmB8JOuYAACAASURBVLDLak2Q23oj0rkB2Ag0E2IH3tqptO/uBlIa61AzFiK3XqlWulieT427aL0pcOaE2fu92nKvyKc1rQsIgP7OdCGN3fTMlRNb9qwrevMA81uXZfk5EPwpd3ev5rO9q7utnH29vZeqayrgjr1uDVZ7SdUxfG9Uo56MR60XwJv06D0VLpebHKi0fO5Gcs31Q2oyoCPvAfNa11WLZsqR7ohP6NHylbsLGvus1C3niZbM2LiU2hboK+vRe5kr8rgjTwD+dqb31Kam90ztTeAeY/Vryj7T4weYh0DzoNoA8+lAdO/qoCs2zi8s/8pyY+/ftf2PlNXju7hiHZ3sAa43yo3SGiPVBZiHQPOgWFePXLpezozhuEuqG+0VJ6mRAnnmZB8C7rafdC31+RZsXi0sI1WmYyU5bkQQI9BMqG2VS02E84TSDKSlNL3LHF1uDEtpvWr3g9h4l9zYlNjr/RjYWHkco4swMDrHJ2bhnErM/z1dgRGlWitrpgB/6gf2RMA3SpB55O7rfpa+TRiM5/LdL5tquY39Hys3NmNgrC5bmju7BL/RvkvaCPsvAMzO9QkxAs2E/YX+vvtK7eQ6d0+IU9uV944y7wxAj94UyKW5ortzaeKDVBcpgVBfAkxgJLqp8jaCTfZ0nc04ezF652ynqWAv1cUzFiiG7+2XT6UP67Ev4y6psSy5eqS6rMaE6xZreUzV6cysgfQ1Sgs8wLL8PelPeN51vGJWrddAvJdAc3KlMZmlz1NpcsuPeOBoHYMa665ayjtc9qxYPg7MAN8R3igVZPIWgk2WRaDJh6Um4Im17O7lJvjZp48dZGN3q1NjM/f5lSYRcjDPs32AUV01WR/A0wSafFJNS23qhB9eDLReHBwte5bWZQAArZoINCdkkPUcHFzH4HsAALifQHMyLpifl+rGujHGBgCArxNowgE1M9oCAMBXeY4mAAAAXQk0AQAA6EqgCQAAQFePjtHMTaiSSn/X+LfShC6tdb+qHgAAAKN5rEVz/yD6cBbPq8utkQvs7qy7ABMAAJjNY4FmawC1BXcjPENS8AcAAJD2msebxLqyht1Ot9exoLX0bMRcuaXWzzC/Url3dcsFAAC4wnSTAcVaNfddWWPvhcFe7f8lpdbVWB1idT1bDwAAgJEM0aJZO8lPTbfZVMthz3qEZaWWK3X1zU00JMgEAABm9XigGQZVqS6wYeBVE4zVBGtbMFjT/bWUZ6wLbNht9456AAAAPOnxx5uEweTZAOpoUJpTu+zRCY561wMAAOBJjwWa+zGLtelSk/qkxmGmnkEZBnix1sRYueFn++Vjwq6z4SRE4XKt9QAAABjRuizLTwAzTiA3Sj2uNMIjao56+3fzJPsFMAPHKt7GPs0V1nV9fozmCEYJ7kapxx1mXM+ZD8SzsF8AM3Cs4m3s01zh8UDzSHC173qa6oZas/zmyh9XTf2OrEOPcgEAAK7w6HM0j96JiD2D8sjyPSYfqi2rlKZ3PQSYAADAUx4NNAVDAAAA7/N419katd1AY11qU69r8gmXbX3WZVhWqU6pZ4imXoez2Nas2wxq1qem+3NrPm/Ydm9mvwBmcefxakvnWEVvrefC3H7Yso/mnkNvP5/L8IFm7FmbOeHjTVKva8vbL7sP7FInhFxdc3XKPb5l/3epLrOfbGrWJ/UImB75zLzt3sx+AczizuNValk4q/VcmNsPW/bR2GMBj+TDGB7tOltjH1jl1PwAWu6kbGWHdekpVafwRxVb97de+NaOab2rLMZgvwBmcefxqndesBlhH7Vvz2+4QHMLrMJWvZqWzFjzek2Aui8vbDVsXXbf2lhbz5ytPn5scblgPdYyzDfYL4BZOF4xu177Z6+ut4xjuK6zZ3ai2u6xufLCLqpHlj2rppsNZUf2B97PfsERsTH1qbH00IvjFaO7I8hkXkM83iQX0IWti7m/w3z3y8f6eKfKDVslS2XE6houU6pTrDU09l6YX1hmrs6zOXvQ2Y9jvbos7mO/4G77G5Cp3jMQc+fxCq6SGx8syCTn0RbN2p3qTAtla5rSmMnc8mcnETladu17M+l1cl6W8h1hB7h52C+4W2w/cOFPjTuPV3CV1kmAju6nvfJhLMN1ne1txB11xDqNJGyZvTIQqC2L59kvOCPWq2T/d+t3nNv/YuWkXu+Xib2OtWjZH8d35/EKrlLaj3sN8yrl43cyr+EmA+ol7Ep6h1Q31ifrNJtYt+jws5rlc99FrFuz1omx2S84Y9/1dRNePLV81+EQib19C1T4f6we+/diAWe4nNbU8d15vArLg1567cdhXq35MLfXtmg+Fcy1dsvlTy3br9RlOJVXeAHI+OwXnBUL8pbl2Pfd0gqaSpcKGs7WjefdebwqlQdHHbmeTe2XNelz79vH5/XaQBMAliXdRTWmRxfV1u64R8vRnRaAkb226ywALEvb40f2XVS311d074rl2VpOWFcAGMm6LMvPSYo7zdwn32/lOvYLrpKbgGd7rxSMhvtnqutraQKLWDmpyYBK7/EMxyrexj7NFdZ1FWjyLiZbImSf4Cn2PVrYX3gj+/V3reuq6ywA9ObiCoCvMxkQAK9X0/U097iS2nGeLeNBeywHAKPSognAq9U+h3I/AVDq2ZYlRyfnEWAC8DYCTQBeTRAHAPfTdRaAz+gxdjLMIzfr7P79fetorqW0Nn8AGJkWTQA+oXYK/3Vd//sXezzJPlBMdcvdv7/Zj/dMdeOtzR+W5c99tTZ9z3J7l7XPt2W9WurVy51lwawEmgB8Qm2wtg/sYp/VSrVa5vLQYkmtJ29C1E6KdSbf0cc6+61Cma6zAHzSlV1SW2erbaU7LUdmNt4C0qv3Ga3vwLIINAH4qCsvtmu6x54huKS31Jji1OueZbY8NuhMvUrjpnPLh7/jmvHYuTqG6x6rixtKzE7XWQBebT+OLXcxuR8bVvPZ/mIwlneqvP0y4UVmS/5wRO7mR6zraur/s3I3Y1L1PlOvmnHTqXqEy6a6w8f+j5UbW/dYXYzPZnZaNAF4tZZnYNZ+VhpLViqzNG7z7Fg1vqX2JkRLQHe0jFq1wVNNS2NtvWJB31aXnlJ1SrWCXlkXeJJAEwBgUjWPw8nNoJzT2qW0JV2sRb+2Dkfq1TJuOrZsabnW8a9HA0rdaZmJQBOAz7tq0p593vvXR8rRdZZQGKzFWuvO5Fnj6sBqW/ZsvVq66h4JymscDfhzdYORrcuy/Oy0vIULMUL2CVJiLUFX7Sv2Q0pa95FYsBRbPjcRTey9VB6lVtNSmbXrEJNqUWypV812KG2DWNpSnfbLxupa852k6jQDx77vWtdViyZzy03asXGAA+BtzrQkHhlX3JL2ilbOmrQt46xj79WOT+3RCllT9ozXL6XrshnXiePMOsvUep3sgHfbZm3dv97/H6YtLZtafj9DbEtdUrPOptKUymd8+30l/G5H+g5HbZEasV4j1gmeJNAE4NVyjxJIjZfaX/inls2lTY0Dq80vzDs2C21NXXm3s4Fpbtn9fni2fj31qFcp79D+d5nqGhuOl/2q1lZl3k3XWaaXuqhyQAM2LWPBwtepZY8cY2rzO9pN8MsXuLM5u2/1GGPce/9uyb/Fft2uvJFydHvUdsGFrxFoAvB6Zx4l0LOV4upWDxe43+G7Bkan6yyv4G4iUOMrLX5fWc/Z9ZoAJteamRrfG0sXW670/lX5h8sZTz2Pt0xsxHlDPN5k/0M70l3kSrHxMT3qs8+3powj9erlzrLOaN2P+AaTM7As5ccLhMeP1GehXNrSIxRa82tJb5+fR/gdn7meqE0Ta1nf9p/9//vlw/dTeVyVf+63W1u3Uvmt6xrLu7X8t56jeu3X27Kl7TTSsa9Ul7uuV5/eJus6wONNeowx6FFuSulEf/RuVOvFRGu9ejKxBDC70h32XK+I0rmilLa1x8WZsZojXGRxr9qA5ehnoa2clv36yI30klj5qWWP/C5q82v9jW7efl115sZX6sZCbXlnyuohV5c7454Rrt8fDzSP7nyj3AEa4UvkXyPtFwBQo3dL9JWtJakWzCvKaBVrRTyjd34h1ypxseu4N11rf+17fzzQ7C3XbSl8vQ9a98tccZCuPSjXdOVqySdctqX7QaysUp1atn/YjaR23QCAuFx3vbPn131rZnit0PtG71duHL95PXsGiOE2qu2eWnMNm7qpcPb696yWdbiyHmdMOxlQ7iAXa5KO3TGs/f+s3IE55my9Ytsh7FpTatJPlZWrU+v2D1unW7ZRygg/KgBoEeuKWrKu6x//Sstv59fYRfX+vLs/N8fyTpXXI/9YHvvlavPc17Ol/FhDRE1+4bZpKf/t1y29WunD7Zm7Zox9nrs2Dq9Ljyx7R+zwRD3OGqpFs/YH1xKs1aY/Uo9atcFTTUtjbb1iO+NWl55SdarZ/qP8CABgNkfOoaVrgtgFbEuZZ/OvKfdInrVpW6+ZWso+kp5/7Rsl9q9L6XOft0pdV4efH8kzVccj6zDazYthAs3YHbNNeKcht1xM7Y+/JtCryTPWjB3eLautw5F6hWW1LltarqZOYfojWpr/Y9t1pB8aAMQ4f/FGV+7Xpevq2uvuWqnr6jOxQynuaVmHnjFMb0MEmuHGzN0xOJJn7r0WVwdW27Kt9UytZ01Lau9tlMvn7HrlygrTf6VLCgDz6nH+2nfFDMW63fXWI/+aG+Nn0l9Zl1w+PVu4ZnJmvz5yHXykfi35t1xXh2Ll9Ih7rrqm7m39t+znduraOx6pFs7Ue7G7BKX3tvdLLaulesXU7pipFsWWetVsq9yBNJW2VKf9srltXftd1qhZjzcctDnuLSduxqVFiiN6nL9i1wap16MfC1uHD125Pk9uq9G/p5Je12XhcTV3rRuKBYS56+v9e0euUY9eo+fyjKWtuX5viWGutq4DPEfzTCth7/dqy70in9a0uTQ165vbqc8cyI+WfUVL85E7TwAt9KjgDOcv3qjHfn32+vtoPNDjGrX1Gr0l7QytmHvTzjp7hVEvDEas14h1ArhT6s5y7C449Ha2q2q4f27v7bvC7v/ep8vllVsuln/sdxLLM1b2mfqU6nBk/VJpSuXvuckwl1Guh0epR2iIQLPmh16z/Nnyc618Z3/0rXnst0nPg07sAL+v21ZWapukThK5kwDAW+Xu3MMTcufw7fNwvNn+vU3Y5TZ2TRLLK7bc/v3U/7n6ldIeqc8+beo6qza/1LrWlu/a6W9HtkkqwD+yfG3anjd7zuRTW49e5dZ6PNCs+aGXnD2hhwfX3vkfyaN0ID5ivyPu/48dRHMXT7Fl95/ffcBMlefADcDIrjh/xc7N4eexi81YkBS+jn2WunAtXbf0uMHfsz6p/GvyOzrk6e6L/ruc3a+PbpPW7yS3fE3aK4Z9Hcln5O60jwea7vqOqbUl9anvMdVFLXXCBIARPHX+SrVe5oKqlrxyaq8rSsFyr/rcnV/o6HqOrMd+/abt8XWPTwa0V7q7tSz9ZlwK3786/yN5hJ/H6hnLp6bePYV5x+p2pdTJ0YEKuFqueyKUjHL+GrUb553XEk9623retV/XBq+x6+jU65p8wmVrrntz26JUp1gdY125w7q0rNtV1n/Lfn7nrtlZUv3jw8/2Gzj8IsP3U3lcnX8pj9LfuXxiO3vqvb2aetQsm1oGnmBf5Eqxc5ceFRxx5FgVuzZYlvg5ef9ZLphM5Ze76Z3LK/Ubqb35H6bJXYi31id3AX82v5b0uW0zu6PrUxO41Vwvl661c8vXlrcs+WCzpa7hMqX1qa1LzTr2tq4DPN5kU7vyRz8L7e/eXZF/apleX2yvO+gtd19Sy4509zPlbQduYAyjtEhBy/VLzf6ZWyb1d2u9WuqXK/NofUrl9MjvbHriagL7ZWkLWGvzuuravlSn1M2ZK+ty1jCBZujK5t5Y5P8GvdajtkW0d7lHCCCBp6VaJuBquVaUUc1W3zvZNmmxluaaBo/Yb6TmdxOW1xI7xJYtLdf6W55lP3l8MqCU7YuJBTxn5b7s3q1zT7T2zdDCeKdte9guALzNLBecW8v/LPV9gm2TlooLapdtvQYMy2u5mRhb9mjd92LrMPq17eNjNFu6G+37Ju/T1vbVT6Xvnf9+mR51TEnlk9qGNWM5WscrpIL1u/apmrKubB1nfC5suJpus/TgWMUbHdmva6/baoOs1DVyaaxwqU41Y4tTy5dikdiyLXFGy3tXWdf1+UCzxdUH4bcf5O8c/DtKoBk7CL35O+Zvb/9d8zyBJj04VvFGI+/XT10X58odeXu1Wtd13K6z9Hek60CrN/1AAEpm7MoE8HUjXq+OWKezhp0MKLQfZ3fFl3B1/qO4et3evO0AAJjXExO3lYadvXkyuWkCTQESrVKtCm+/mQAAwN+euv7Llfvma9JpAk0AGEmui6wbWu90x/CTq9gfSbFfcxWBJq9UOqi5COQNavfjlokIastomfH6rLAsv12eNOP+Z9wwJfZrriDQ5JVi/d9nPIhCSu0JNjd9+xm5xzT1FitrhN+z4wwApJl1FmBCRwOaluXCZwsDANQSaAK81BMtbOu6/hGY5l7H3t9/Fi67KQW/qbzCMgGA6+g6S9YMF2WpOurCBn20dlfd0u2X2f7e8tq3lu7f39If7SIblrnPKywTejj68PVct/ZwH96/15oHHFWzP/VKs6Wr2c+Zh0CTohl/3DMEyDCDlt9S7GLg6I2gMxcW++C1pUxoVWpZr/0sFTDmJvGqycM+z1E1+1OvNNv7qXowL4EmwEscbc1ItaS0TnYTay1sqceR1saw7rHWzNploVWuG/edk2RBb72OiS09YY4MlWBsAk2Al7hjgqCavI4EqWfKi5VTc3EiuOQJJtniLfbHey3oxAg0ASa0n9wmdXKPnfxrloulCd9LTegTtoiGLYupvHNjM2Nl17RU1pbZ6mh3yRG4EHyWi3HeRpBJjkCTZmcHdbemiaUNL+Yc4PiaK1svY2laxjvmus4eGTfZ2v229F6P48WMx5zRg+C3q7kpVHovRyspV6mZ1Kr3NR/vINCkydlB3a1pYmlLEyIA/zPb3eaa1spZ1gVCuQl8Ui384Xs5PVrsYa925uTSucY++U2eo0mTlkHdvfLqtRy82fb4jpi7fzNbXVpvJu3vjF+5Lq11gx62scP7SatqxjIfmSDLeZIecj3JnsiH+Qg0Oeyuk5k7ZFA2yu9gPxlPS1e+3MV3b6NsK+aXGquc+iyVx/5GS/h+LPBM/e+cSC/hfhX7bH9jMDe2vpRPLH3pfeag6yyH3PWDd9KEufi9/qtmLPudabhGbkxw6bsopSu9f8XYY9gcHYcfvt8rH+Yk0OSQO8aBCDIhLTchVhh4lF7vl4m9DmeQDcvL1bEUHO3zTY33zq1b6v3e+beoGct+ZxoAeIKuswwtHOul6wT82T11WdItG7H/w2XD/GIBZ7hcTZfY0udh/rE8wwA3VYfYOvXMv1WvMepXjnUHgKtp0WRY7txDH6nfSqolL5WmRW2vh6OfhWLBZs/8j6o5TjmWzcUNT97Ifs0VBJo0KXXXC7vd5YLDmjTA30rdQfdpan9LZ7qJ1uRx5TjCVPffXo7WvebCzcXdXK48Nzn38RT7NVcRaNKk56DuoxMg1NQF3qzXibtmzF/J2UC2x7rUdI8948pW3dqWXy2jAMxGoAkwmdwEP/tgI9aqGWsNTY3N3OdXOxlQrtdDaV1yvR1KExKlWjN75f8kQSYAMxJoAkzmbHfz0njN2jS1ebcuk3t9pF5n839SLBg+koZ36zkj9JFyz7bGx9LV3mDZyr+q63yqrDt/Z1evG1xFoEmRMUQwJ0HHM2rGsrekiR2Da9LwDU/OcxDbl/dq98vYOrSWX6rLWbGyRtnOMCqBJlmjX6S6kOaLSl08r74g6XF3PTUZWC9X559TM5b9jjR8Q+s+ED6y6EpHAySBFbyDQBNgQrkulOFYxCvKPpv3HRe4QLvU+O/U6x7l1eZTe5MrNS479jo2G/7+s/3rvVKwnsqrJsgv9XjI1TFW55r1H3F8OvMTaPIqPbrwPMWBHYC7xAKeWNAVpntijGKsbrVjs2PLbesQtu72Wtfcdiy1KJfWM1fHWLkt6x+rA5wh0OR1Zjw4jh4EM56amVT3aWN3xEsXlPvP9ulr6xK78EmlKZU/2u/ab5YRtUy8U5L7vT/xe6ztSZE6BqbybM2rVtjDpLbMo+WEasa8jnZc5X0EmgCTyd2hTgWZqTveubvbNXe5a/Nblj8Dydj7NXUdwWgX4LAs+Ql1cr+j2tbBlu6ePdLFlot1ca2pa0s5R1oxw3VKdVmtXba0XGsdzwTLZ/Pg2wSaABOqbVFLdbuqSVubf01+NXmnupEBeakbPr3yrHF10NOidOPtivJi5dS0wl5Vxx7rL7jkLIEmwITOdufa/j6rd34hFzqQt+82X5su1eU+15qW69qeG2+Y+7wl3zBoy/0dBt01Qw1S4x5Tdapt4a0tM9wesdelOsbWtWb9Y2VCDwJNXi938IydmHNpWu6Slrr2QA9f6a75lfWEVmdaEmvfO1r20d9sLig9kkcsmGvN9+x2qS2zZsjCFWU7vnIFgSavl7vzmLprmbrb2NpiE8tHV0DOyrU6hHfwc3f3t/fCZVNpU3fDW/KLpakp30UQPOvKmz2tYw6vVtNa+XRdR6gDlAg0IaGmS8s+Xe3kA04M9FC6I527g93SCnHmzvyRso+kh6872+0xd0Onx82emjxa87/iJlTqxleotswjwWCpG6ubb8xEoAmNHNwBGMXZrpbL0n+SsJb8W+TGbPZwpgdTKb9ey7kGYSb/93QFYATruv7378yJQbdY7rTvwrr9e6IOd5V7R1l+w8xG4AGMSqAJy/+eXXX0hP3URT7fFd7Z3/9/pzvLvKMsN4yYWe5m6f48lTtnxYaHxNKH71+Vf7hcLN+aZVPL19yoq80vl6ZUPryRQBMaxcZw7P85YQBwt9K5J5xoqzTnQJg29f7V+YdjEmsnQIstW1t+LP9SfrkJzGrKd+3AGxmjyWeVusmWZqSFp9Tuh+GEEqXXsWX279XMAhv7PFVu+BuL/d5qysqVl6p3qg6p92B0qd9RKl3rZ6FYsNk7/xqx8lPLHvlN1+bXOtHZRoDJmwk0eb1Ud5XYXcVQbva32LK178EdwoBp/7pmHw3vtueCwvC9XDm5FoDUcrmycuWl3ovVwe+TO5W6gJ7dH3vmFYr9pns7M5QlduPsqN75hRx3eDOBJq939u5qKk0qMD1SBtwhF0jWKKWr6XqWyq+lVeKIni0cMINcT4AeQWyqy2fvmzZfuQn0lfXkWwSaAC+Waq27okUi1Xp5pJyjrQilMVKUzdyVb6bvuVcXz1hvndpyS71xanr15G4SHc0/100/Nc4xlWf4d035Yd4t+cXS1JQ/074LtQSaAC+Vu0Oea5E4kl9pmd4tlKXyjn7Ov2bcRjMHyGccHXdY+/pIT52z+deUeyTP2rSl+rfmdzb9TK7uEs5cBJq8zlcvNmJm3hZORmmpsY+plo1Uq2Z4Jz3XehF+3nLnv6V1o5RX6vPcOhxpYbH/AcA567IsPydUZlEKnK4ckzKjWdf7TL2P7iOzad1GZ/eFWfal1DjUM3lcvdxoZl2Pmeu9d+bYl+o5ULqJ1EOP/I90sT9T3h1533kMGoUx8SzLv/uB52gCTOjqLq9fZVsxo/1+u/9/36K//X2VfXln8ii5qxtmr7yPdm2euUcSbHSdZSq5g6+LQ5blW/tIaX163pHf/h99G55tuRl9/e6U246pVrPUsqmu2zX5puqQymM2JoQB3kqLJsBL9WrB6NFScafZ6juqsIUs9Vk4DnbfenakZWb/3eW+Ry0+/zo71CDcjtt7++8zNg48tVzsdez9MP/UJDK5cd9h2iP1KdXhyPql0pTK35u5VbNmgiW+QaAJH1VzYt3S1eTVUu7VnOTgGbGgJ9cSWTs+8e2/36vGGG7/ct9B6iZBWLf9dxZ+f7G8UpN7xbr4xrZBLs9U2iP1qbkxUptfal1ry581sIQUXWeZTsvFCXHhhUfuQqQmr5Zyge/pfYxOBaoz672NSvnVBFWp/FrOFzVd/M+2Wsfq2nMIRW1+NXkfPdfORpdwlkWgCZ9Ue9CvuZB728UeUC82FrNFavxmqcwRLlxHqcdR+/rHWun2r2u0pq3Zfme6BIfrckbv/EIz70eQM3yg2XIgL7XKHL27cucdmZHu/oQXECNxp6yfuy6W7m6BsI9cb+YbDPaJPs5sxyP7z2jB3duOMT26cV7xHY32vV/lbevpRjRDB5q9ds7wgvPoHdc7jPKjrO1a+UZfW9e7yvnKNv2aGb/XEY6xXxO2CKXG2NXmdXTZqzx5YzZsHQzH/u2Fn4UT1+z/z+UX+7t1uVirZqp+tWMyS+tWkzZV/5b8Ymlqyn/jddcb1oHjhg40W4Ku/Y/VTn3eDNuwZ1D+1QvP3IVfL0/+JmfYj2E2ud90Knjo9Vs8E6De5elWzly5uXGXR5bJjU/sXVZrmS3dckvl9MjvbHqY0dCB5tVSrZypu1ulfMJlawLfMMCJ3dlrqWNunEXuzl1p/UY9CJ6t11cDzLuN2AIB5IUtXJtUS1Ls8+11LM9Sy1cq/1nUBpyx81DrOs94o322+t7pDdvmzH6duzY+WpcjecSuqY9eNz99A+oprws0Ww+2qS4ctfnETozbsqVW1lJXolydak7Sv9+vWJfWQHhUpQNa6gfP9Z5qgehx8QY9zXbcaWkZq/28puWoJv9Uutm2carL5JHj5CzHt69ecLeYfduc2a9T3anPOLo9jzTOpNL17IU3k1cFmi1fYE2A1XLnZQvq9nofKFJ1qvlBnvmR5coeQe0BrXX/eLNSS3qpVaE1TY86lsS+6x4Xb6Prcdf4imNVTNjjI5Y+dTIO97fYZ7E63H1TI1fuLPvezMe/O7dxbjvVtnrE0oY3iN/myIMMcAAAIABJREFUjevE//Ter+0vc5su0Ex1F21tNYm17rV2dd0HlzUXNbFlS8sdbaFtVXvH5sidnSu1HNBags4R1q2HIzceci3BR9PUln0kXehLF29HAuo7gohU74n9Z7n0ud4XNT0z7vyOv3RTg7wj33fp3A8zOrNf5657Y11ZY8vkehumyihd3+bySdUp9vprpgs0e35RrUFcrPzw4ufIsmcdCbRLdTub7k5HDmi51hHm94WLt9aA+un1vur4F3o6yNxezx5sPr2/zOTK79j38G2zHj/OSgVw4d/hsTYWSMbe36evuXkZq1N4jI+VFwt4v2boQDPVJa+UJnxv/3q/XGznzd3laL3DkipjE170pnbOWJ1iP8LcnZVUQFzb6vHWg93XDwDMrSagHmHfzh3/eh5bYhcbV3vjTY23Hu97e3L/4hu+3BqWa51MpQ3/LuV9VmuDzqznhDOGDjSP7iyxC5reZfQo/2x3r6Nl3/kjnMVILT+9vW196O+qfeRMF6lw+ViLaOyz0g2+2rrdbaQLytG2TYsRtl+L0g1svq3mWDaiq/brmbYB/xo60HzCiD/mEes0kt4HtLcEnVsL9uxqWuBjy7h4+1dNq/3R/aR2uECP32LtZ3cOA+ixP426T8547Bh1W6aUurnP+B1wjSt6gFzl7H5ds56jbItR6jGyKQPNKw7CuYG9Z/NLyTWjH7m4TuVzR1ey2HrEWiBaLv5rDqx3nKhnPIjMdsFVq+V39YWLt5bf1JPdxI8eB2dw5KbGzOtLX/vjVfg+7M0abIbv14hdA9cMD4v9Hcszlj5WZmnoXU2dwm0wy3fYy5SB5hUXJmH/7h7N+zV5pFrPet1tj/0YrhA7ANb+mFLLpj5LLe9E/R2loPEL+8TRgPrJFvvUb3nWYLP1O5hxHbnem45LXGu2YLP3cqXhYeG1fEtZvYaalV5/zZSBJvPZ39k58sPtnZ53yN2c+cI+cTagvrqHQ6xesTvQueVTwVrss9Rd6Sv1vqkhGD1nxO33hWMRQMywgWZtV9bUneQwffj+1fkfySP8PFbP2paLmou4sIzU65o69xTWvfcdvBEvRK7wlfX8uhEvYlvuSMfeP7J87edXiHXZKqUrpXlSbbffXF17j7O66iYlzGamVs23qrlhyr+GDTRjXZJSXTNTrWWx98PA7ar8W/OIrXusnqkyW3b0cPlcvrntElO6CMkdIO8KjFq2VaxlpqY7XC5NahvkWm9iSjcB3nLwG/2iHFo92X35jNpzQc06taz3TNsIeD/XHvWGDTQ3Z+5s720nxJbudUd2pKu6710ZmKUuHnqsf1hOzbIjXlTkAuTSDYRci3Zt2bE8U3l/4QD4hXXkG0Y+7oVqf3dhz5ijaQCY2/CBZg+x1sw3OLMeqcDpim1V23oX1uENasaR7dPFug3H7Fujv+Rr6zsDwUIfs+3bd93U2h8b36zmnPuVG4nAewwfaPY4sO5b6FIX+L08cSLoPX4xta3ox8VCPdtqXL6bb7rr3PDWwOqt6wUQGj7QDMcrLkv+uTmlyXpK4yGP5N8jj9hYwPDvVD413Tlj9cmNFUytX6q8XFfOWP1j65Eb7zPDSbm0jWrkuugCjODo/AAtvnQcTJ3rAWY3fKC5LOefm1M6aJ/N/446ttSlpn6t6Vq3Ye79q8axPq1Hy/vZ5d+yLQGu7oEEwLX+7+kKcJ1S99cZTtoz1PGI2B3s/b/WoPPIdtpmM64tq+fkU6W8jpS1z7dlvVrqBdwjPCZu771N7JjjOAS8xbCBZqwr6Uz5jyLVFXWWAG70Oh6ZWfHKccEtQeOZwPaM0rofrcvR1v4zy5QcDeJbtkEq7dnAu0VYFu+0vzmVGiax/zu3X9ekAWBuw3advTrAGD2AudKX1/2o1EVRzRjTmrHDpfG0NWNgWxxp/bxr/OhbJqJqDfpblysJx3FfuU1jZTnOvE/uO20dYtI6TMP+BDCfYQNNGEntBVZrmtrxuqNffIWBdOl1zzJrW0jvqlcq/yuWu/MGANDX7ENbAEqG7ToLjCfXFTjWWpH6/6x9mTVBWak+T13QPXExGXajzb2OvR92x41t/7e0SgMAx2nRhI+rDXZaArqjZdSqDWRK5b6l1aC1VTP2eIoweA9bS8MytKS+mxsF1wt/O35PwNsINKHgzRdcufGBsWAktVxMTSBS23U11uW1ZgKkWB161msErRMHxb7LmJouyaNvG47xvQLQg0ATMt58wZVqzeqVZ43WFrgjjrS8XfW9Hw1ge90ASAXetY5sy5mCdgCgH4EmfFDtbLU1M+CGM47uxQKT0iy9pc/3+YbLxP6OBWZH6tXD0Xyv6HZ8V7e9EYPLK3spXN0DYsTtCQAx67IsPycu4CqjdrG8ul4t3YJL3Zdr8s7NqLsX3hgIbxKk8gnrmKvzqN/5ZvT6pcxab/6Uu8n2hTHlnGdfYAbrumrRBK4z6snwjnpd2XoZSxNrTa5ZvrTc0foAAN8m0AROS7WKjRaAjFivGVoA97S6AAA1BJrAaWFXzVEDjVnr9VSAnOtimzLqNgYA7vV/T1cAgLyngrewi+2bg8jt2aG1E2TV5tlSVm0dAGAGWjTho3KTvrQ8Z3JbppRv6vV+mdjrrS4ztJgyp9jkRrkZkWvzbCmrtg4AMAstmvBBsedmho8BKV0o7x8Vshe+H3ukSOyCOjUDarhcrm4jCVunwr9rly21epVeh2Wn6vLl1rQ7nufaMw8AmIFAEz4q9+zL3uWUZklNBTizXpQL5OfVoyWxNg+tlgC8ma6z8EEts8OGXVZrJoZpnUn16MX2yN1pY0HfsjwXyMeMts2e1iPAbgkyAeDNBJrwQbFWrpTworlXK0wsn9a8Rw2U3hLIf03Y0tvqyHfS8lsEgJkINOGjUhPw7C+WYxfOuQl+9uljwVAsiEp16dznN9tkQG8J5GkXG1N7NPgEgJkJNOGDSl0tU2mWpX6Gzt5lz3bh/YZAPlYuaT0Ce9sagLcQaAKX+PIF81sC+a98f2ErZGr7pwLvmu8oNQlUSzdrAJiJQBM+6mhX1FI31l4XzD3yac0jNSvriEau22xy2zFsMW5ZPrZsax4AMCuBJnxQr1azKx9J0mNylNY8RhgLelcgDwBwJYEmfJAgZWy1LWwAAKMSaMLH5Voz961nuZa0WAvpJvf+1fkfySP8PFbPWD4CwLl4lAgAXEugCR9W8+iNdV2zM6XuJzlJBWLh+2HgdlX+rXnE1j1Wz1SZgs05XPU92QcA4H/+7+kKAM+JPdoile7IZ6FU61/vrqIt+Z/Jd1mW/wJQAAD+R4sm8J8rJ8J562Mc3rIeAAA9adEE/rO1cKZmOj2jNAazpydaGLVqAgD8jxZN+KDcA+pjYpP1xB5eH3sofc3EOT3y75HHPn1Y51I+WjYBAP5nXZbl5wIJSLl6ghMTqPAW9mVqpPaT0v5j/2JjX2AG67rqOgsAAEBfAk34sH1X0fBf+PnV5Z/JI7d866ywYfojdTNeEwD4OoEmfNS+683+//0jT2ITA/WUmnyoNY8zn5fSH328imATAPgygSYAAABdCTThg85MJBDrihrrcluawTWWV265WP6xVsPSZ7VpY/VJdfWN5aFVEwD4MoEm8J994JWbFXEfRMW62MYeARI+DiSWV+nRIan/Y/VL1T1WfiooLK1Taj0AAL7OczSB/7Q8T3MvFeDFArVSXjX1qGmR7THWsibfrT4AAPyPQBOotg/wYq2Q+9dH8srZT1A0mhHrBADwJF1ngVNaA8y7PNHKqGUTAOBfAk34oLDbau55luFYxNRzNmMtlKmJgFJ5lZaLtWqm6leqyz5tKn1N3WJl7j+bWW3gHJsc6WwZqe1/hdxETwDAMbrOAtmA6MhYx9qxmj2egVmqX8u40doya/KZXUuQGQv8zwong7oyAIyV9cbvFADupEUTPmrGWVJnCQBmqWfO0fq3LBfO4DubfYt4zaN3AOBLtGjCh80SDI06DjRllnqe9URAXZqEKtUyGeuCvX+9p1UTAM7TogkML/VsTN6htVUzfKZpz2exttb7yGcA8AVaNAF4TOvEQWEAd+WzWKE3+x3wJQJNAKrkupu2LpcKGkuthGGalnoc6RJ7dJ0hJMgEvkagCUCVOyYIqsnrSJB6prya+rQsw7fMNsYcoBdjNAH4S81zJWNBVs1yueelpp7RGkvf8tzUsM6pZ7Hu84Yz9vum/Qn4Ii2aAPzlytbLmueX1k600/oc1dr6tIhNOkSbNz4Oxr4AfJ1AE4DDZnsUSKmuM63LGwjQAd5LoAnAKTUzvNaku1JtHc605L6xVe5KgnqAdzNGE4BLjRBM3DFOboT1nIUgE+D9tGgCwAmxlkxBVJogE+AbBJoA/CU2U+v+79I4x73YDK9hvqnX+2Vir/ezz8bKu1qsS244Ey4AfJGuswD8IfZIhn2QlxuPGC6bmgU29n+s3P17sYAzXO7OsZKpcZ9hQMz/CMABvkOgCcBfSkFUz3JKjzvZP0vzyrockarDCHUDgCfpOgvAH1JdVmPCLqs1z5RsfSTK0aDtqe60xGnNBPgWgSYAf4h1V00JA4dewUQsn9a8BTUA8ByBJgB/SU3Asw/2YoFfboKfffpYq2asNTQ1NnOf39OTAcXKMz4TgK8TaALwh9KYyVSaZfk78OrRCllT9hOtl1uAG1vnp+oEAKMQaAJwu7eM19sHm+H7APBlAk0A/nK0K2qpG2uv1r6RWg1zXYkB4Ks83gSAP5x9LmX4LMzaz1rLaGHMJADcS6AJwB+0ygEAZwk0AUjKdQfdj02MjVPcp4stV3r/bP7h5+F7WjkB4DoCTQCiap+hmXvu5vZZ7JEkqfd75R97VEopPwCgD5MBARBVO8nN0c9CsWCzNf/a4FGACQDXEmgCUOXoTLQ19kHtmfz3QXEumDQONe3KIPzqAD/2vc50U8FjcoA3EWgCUCU3VrPH40pK3WOv4JEkcTNuk7fdWJgpQAaIEWgC8IfWVpXYeMhwzOT+71TLaKo180z+sc9j+QEAfQk0AfjDkeCrNK4yNslPS5m98xdgAsC1zDoLAABAVwJNAA6JPZ9ypvxpl3oGaixdS5490pxRs177NLlnuvbePgCz0nUWgEOu7n6qe+tYwomTUhMpzRhkltYrluZIPqllAd5IiyYAUFQb+M92g6Cmvj3XabbtA3CUFk0APuVtz4l8Qs9H2pS6q5bS3C217ls99/8DfJlAE4DPmTEIGCXY6lGPmkBsxmBNkAnwP7rOAgDVwmeRtho5yDxb7ogtsABP0aIJANwqDMRSE/CU0vSuU48gc1m0bAIsi0ATALhRaUbX2jQ97fPPlSV4BKin6ywABFqfq1jK6w3C50imHveRev7pCI8yyZUZ+y5b6ry1Yh7dPgBvo0UTAHaOPlfx7c9MzLXk7T9Lpat5v3XZHmrXK5W2tf5aRIGv0KIJADs9n6soqADgqwSaAHCCcXsA8DddZwHgoDd1jd1723q9bX0AZiDQBICEUmtlzUyls7lqPZ7aRrN8L2/ahwCWRaAJAFF3XPjvW9oEGQC8iUATAAK1z1U8S3AJwFuZDAgAdmqeq3jHMyUBYGZaNAFgp2ZM5lXPlIRlSd+ImOEGhX37nu/pqjJ8f/Qk0AQAGMyMF/wzBMJ38f2BrrMAAAB0pkUTgM9x5x4AriXQBOBT3vacyBHVjDG0rQDeTddZAKCrUhApyDxnP+NxKV1LnmfK4piW7et7YDZaNAEAJhF7nE4scO8VZNaUxTEt29e2Z0ZaNAGA7jza5Rq126/HdvZdXat2+woymZVAEwBgQj0CkNo8BDvP2La7brPMSKAJAFwiDEwEKv30CDpagkyes31PW8AJsxBoAgBM5mzg0dJCKci5Xu77cIOGWZkMCADgg8LAUffYZ5zd7rnHBnmkEE8SaAIAl9ESNqZYQCIQud9+ux/9DnLL+E55kkATAGASYdCeejzGlu7II0r2E9CkyuK8/XcU+yzWZdnjUJjJuizLz44IAOe5uOOoHi1bT5u13r3Nuh1mrTdjWtfVZEAAAAD0pessAHSydXN7W6vA1nWvdb1iXQLftm0AiBNoAkBHbw02l6VtBstYcLo9dP6N26Y3EyjNzfcHxmgCwCXeFFDlLppj65hrAT3aOvp2pf3lTfsT59gXmIExmgBwka1l8+0tG6l19PB5gG/TdRYALhI+auLNtLIAsCfQBICLzR6AtXadBQBdZwGAZtvD5FNSwekXWncBEGgCAJW24LLUipnqMmwiIIDv0HUWAMg6EhimJkMSZAJ8g0ATALjEvmVTgAnwLbrOAgAA0JVAE4DhbF0uayeO6TXBTE2ZR+t0pI77+lz9TM6wLAA4Q6AJwFC2bpbbvzuDnlL3zpYgc5/X0XXY53F119OwLMEmAGcINAEYSmtAtQV1dwRGR4M94xMB+BqTAQHwavsANAxIY697lHc0n9rHf4Tpcq/39WlZ93BZAGihRROAV4i1au674e7T5f5/yr6uNa2z4Yyu++XCz8L3R1t3AN5HiyYAw6ptUWsJzI6WcbXaADNW39RyNS2jI6w7AO8j0ARgSLkJdXLPZ6wJnmq6hdZ2qT3a9TbWjTXWxTUUq3tLuUe6xPbuXgzA+wk0ARhOGHSF3V/P5lmjNu0TEwSlgsWrWigFlwC0Wpdl+TmBADCKWGte7DyVauFMvZfKo9RqWioztQ4t+cbS5YTjLlOTAaU+r6ljz6BVF92ymhZ225BlsS8wh3VdtWgCMJYzLYm17x0t++rWy6N1jc0Y25qvC1cAejLrLACfdGWrwF3P9TxK6xkAV9OiCcCrlZ45eZUzXW9Tzta9tPxd2waA99OiCcCrxbqRPhFI7Sc1OtriebbepXVvzX/kVlsAniXQBIAbaCUE4Et0nQVgOLlZU1uef7ktU8o39Xq/TOz1VpfWLrG5dcjNJpvLI1WH0rZszT/cDrHnfwqqAdCiCcBQYs/NDJ+pmeqyGS6bmn019n+s3P17sUArXK6mS2zp89jzQ8Nlwu2QqkPNtmzNP9wONfkB8D1aNAEYTixAWpb+LWWplsVUi2CPuoSBWSnd2bKPbMtY2prgUYAJwEagCcBQWrphht1CS91Bt/dbHt9xdobXUh5nZ6LN6dWlNdY9NlceAOg6C8BQWoKifXfRbdkes8rGgqnW1rqwbq3perQOlsZgXkXLJgBaNAEYTu3EM6UunrFxhvv3w7GLsfGHpbrUTgaUm6Qopqbs/d+lyYBy26o1/9jnNa3JAHzHuizLzwkBgDeIzZSaC/xGPf9dXbe7133kbT2KmtmUbUOWxb7AHNZ11XUWgO9xoQYA19J1FoAh5R5lkprkptSN9aqunT0D11j31fCz1gmNavPff97bHeM23TwAGIdAE4DhlMZT5p7Z2OuxIC165luq/9lgs3aSpdmYgAhgLLrOAgAA0JVAE+D/27vDJVdRLQygcmve/5VzfznD4QCCoqKuVXWqO0YRk+6ZfM0WmMqRMtQQwl8jW+u2uGQ0/j7er9ZW7bjc49IIW28fS8csy9+lwgAwC0ETgEeIw1jp3sK0nDa3rmZu2Y70ftDakh3pvqWS3tI19PSxdAwAzM49mgA8Qs+6k7FS+CsFu/i4Pf2o7bcVFvde49Va1g1d99t6vqUdAJ5H0ATgFeJQkxuFjB+3OCP45Pr4NK1rlW5dX8+apwA8j6AJwGuNKDs9soxI73FPCFs9I7pHRm/frjT63nrM118/YH6CJgBTSZftaFlXMrfmZjpxT6293Petx8XnK927mV7b1jG160q33xk4Rp3/7usAYDxBE4Cp9ayLuWeNyNK9mlttl87Vcp9lT59a2rzDqNLfp5YQH1Ub8d0qr57x5wEgZdZZAKYzy6Q3M7t7FHDUTLhm1AV4JyOaAEzJqE3dF14f9yQCPJcRTQBgSuto51tD5lYZdUuZNcCsjGgCAM3SEtfSEiWlSZxKExxZ6gTgXQRNAKBZ6+RMW5Ml9Uzy9GY9MxV/6XUBnk/pLAAAAEMJmgAAN9qzJA7A7JTOAgB/sNTI9YRN4G0ETQDgX2cEGpP7AHyP0lkAAACGEjQBgFPlljNhnBDCv/9a9x953hHnSvfb08e4Pz2vxx7puYC/CZoAAA+1liWv/64MPVvl0D0hM11H9Wh/zi7VTs8lbMLfBE0A4HRf+DB+x/X1Bqo11F3R171hz/288A4mAwIALrEGnDcHiTXAtV5jLvDd+frE/UkDae7xiPPtbaf1tU73qz2O+9Nz7V/42YZeRjQBgMt8YWRzWfruX4xLX+PtZ8q9D3EZbrxf7etd4r62vF7xa5selz6Xbp/t2uEpjGgCAJfKfZh/q9IoWOn619dmz+hY6zE9wWzvOc7WGjBz/S0d1zIyOsO1w1MImgDA5a4cvZtFaaQstWfUtzahTjpiVzuu1p/afq0ltXtLb3NlrC0/Q7m+95x3T0ns6PJieCpBEwC4zZs+iG+Fw7OuNQ1dafnr0TZbtO57xwRBpbB41gjlm36m4YiwLMvPLwQAwDE9E/u0jBDuLYPNHVca4SxtK7WxNWq6dc7SNfS0m9uvJi3VLk0GVHq+pY9XltUq4eUJQghGNAEARmsNiVsBbcR5Svu1btt77rNHL/f2NXdfbG+7gh5sM+ssAMAgrWWrpfsLZ50k6cxRtNlnIh41+gxfY0QTAGCA3rARzzB7pJ2RttacPPvcMwW21mufqc8wE0ETAOAmtRlh75COLl7VpxlHNWd4P+DJlM4CAAAwlBFNAIAHq82a2rP+5XrMVrulx/ExucdrX6wzCd9gRBMA4KFy62am5bilktT02NLsq7mvufPG23KBMz1uxnJZYBxBEwDgwUqT1oweLSyNjqZhs2c9UeC9lM4CADxUz+ywaclqbuQx137PREUCJbAyogkA8FA9y4/EJavrsa3rfrb0YWsb8C1hWZafvz4BANxn7/ImtQl51m21MNoywU+pf7l2S5MB7dlG3ixL4UBNCEHpLADAU23dM1naZ1n+Diy9AWbvuVu3Ac+mdBYAgCIjaMAeRjQBAD5oa03Lnvs/AVKCJgDAR9VCpIAJHKF0FgAAgKEETQAAAIYSNAEAABhK0AQAAGAoQRMAAIChBE0AAACGEjQBAAAYStAEAABgKEETAACAof65uwMAAE8QQnhs+7/f77S2AXIETQCARk8MbGcHZIAcpbMAAAAMJWgCAAAwlKAJAADAUO7RBAA4IL4HsnQPZ3qfZG6/3nbifVqOBbiSoAkAsFMI4a/Alwa93D6j2vn9fk3HAlxN6SwAwE4tgW5U6Cu1I1QCMxI0AQAuUhptXEcma/sAPImgCQAwgVwZLMBTCZoAAAMcDYnxPZd7zyWoArMQNAEADhoVMpdl2QybQibwBIImAMABccDbExBHnKu1DwBXsbwJAMBO8QQ+uee2guW6TzqKWVrGJHeuWh8A7iJoAgDsVAuS6XOl2Wa32opLanv7AHAXpbMAAAAMJWgCAAAwlNJZAIBG7oMEaCNoAgA0OPNeSEuTAG+jdBYAAIChBE0AAACGEjQBAAAYStAEAABgKEETAACAoQRNAAAAhhI0AQAAGErQBAAAYChBEwAAgKEETQAAAIYSNAEAABhK0AQAAGAoQRMAAIChBE0AAACG+ufuDgAAfE0Iobrt9/td2R2A4YxoAgAAMJSgCQBwsdqIpdFM4A0ETQAAAIYSNAEAABjKZEAALxVCaCrBS/drPa627zqpye/3++P7M6TnurLs8Oxre5rcBDdPccd7GP9+3NkPgDMImgAv1PqBPxcyR0gD5pkBJHeuqz6sn31tT/TEoOQ9BBhP6SzAC+39sN9z3BrofEiH/eLfuSeGdK51ddUGHGFEE+Cj7vjAkpaa1h7H/UvXF6ytN7g1qllqq2U0tFbmuNXHXJ9brt/aigA8kRFNAA7pHdWMQ9Xv98vex5mGrHV76Wur+Jyl/pSuJT02F3BLX3Pnbb3+dZ/W1zmE8Nc/znfk9T7yBwTv8XcYzeRpjGgCsFvPB9zch6TS8Vsfpo584MqFvpZz7j1PquWe2CPXljvH3R9QW0ZlW0due0adaz9vZ74ePZNExX1qPU6w/J67f4dhD0ET4CP2fsgulXzmPsRvLUKf7tPTjz0T/aR9L5Wsth67dVxvH48GyriNUt/WPt31QbVlVuPWmY+3AlatnRlKxVuer71XAuY3CZk8laAJ8BFXTBDU0taekHrkfLnztJShntXHEddfC7ql7XeFlJbr6gnmtes4cyT8iCN/GBAuv8vySTxdWJbl5wcY4F32liHuLXGsTXwTy02+09JObbQrd8yIvm+NKKXX2TJql9uv1pfSttK1tY7Qnulo2Dv6/Na+PSXcZ2gdYU1HY/ken895shCCEU2ANzpz9HLrvsOtdmqls3vumzw6Eth6ztbyztHnHj2ifKajgeiKQFX6Y8TR1+bISOuWlsAplACzMesswIc9rTRv5GjXWe7sQ+m9nOU9brmPd9TP5Aw/C/F9wTO2B3AmI5oAL9Qz8U+tRPSsD7W97beUnW61lytT7R2RbJnR9K4gUJr05+5+xf24qg93h8wjpb3r9tb2Z/kjAkBK0AR4maMlnsty/khnb/ulktLeNo4ub9FaEnyXOGym2+905eyvW+e6auKplv1H/GHg7vcWoETQBHgZHzy/7apA12oNTrk/CpRmVi39oSRuK7dP6VxH/8Bwlln/MAAwgqAJ8GItM7C2zLTaMjNtbfbWM9rf00b6fK6fM5adPlnLKPDeyaNa25n5/Zu5bwBHmAwI4KVa7/Naw1VuZCk3UrTuW9p+Vfu9beSuPdfPXDvugwOAPoImwEu1hqRR9x2WRv9G39fY0/6RdpdlyZY1AgDblM4CfMSZ96ml99C9pRzwLddxJcEcgGURNAE+o3av5tFA1VIeO8odk9zMMrHO7LxGAKzCsiw//2MAeI+eGSzT+xLTkcl1W27ynNr+o9uPjxnRx5KeSYxmJxzu5938AAAKb0lEQVQDcJcQgqAJ8GVXrmnItbz2ANwlhGAyIACAK6yTS7XexzrqfteWc+7t054+xv05e8Kt9FzAdQRNgI86+8OXD3fwn5Zld86yNbLdEzJL69Xu7c/Zo+7pufz3CK5jMiCAj7ryAx58Xe/vQ3x/8xW/q3sCmOAG1AiaAAAPU5oMq/R4xPn2ttM6qVZpwq/c47g/Pdd+VXgHlM4CAEyrtmRQrgS19PUutaWPcuLwmB6XPpdun+3a4euMaAIAXKh1RK0nmO09x9laA2auv6XjWkZGZ7h2+DpBEwDgIrUJddIRu9pxOS1loa0ltXtLb3NlrC1r2eb63nPePSWxo8uLgT8JmgAAF0hDV1r+erTNFq377u3XkesphcWzRiiFSzhXWJbl5xcNAN5F+eBccqN5ufenNMJZ2lZqY2vUdOucpWvoaTe3X01632VpMqDS8y199HsB1wghCJoA8EY+UH/XWe/9E36mWkqHZ78GeIMQgllnAQDe4swgNfu6mUImzMU9mgAAD7O15uRZZgxqrdc+Y9/hzQRNAICHSUcXvxyivnztMDOlswAAAAxlRBMA4AK1WVN71r9cj9lqt/Q4Pib3eO2LEVPgCLPOAsCNZp5cZYvPD+1ya2iu3y9LPWzWjs19Hz/O7bOnLybSAXqEEIxoAsDdnvgB/skB+S5rWEvf79HvfykUlkZBz+wL8F2CJgDAyXpmh01LVtMy21L7PaOOewOlclqglaAJAHCyeDRzazQ4DXCjylZz7fS2LVwCrdyjCQA3euq9b0/t911qE/Ks22qjli0T/Kz75cJkbr9aX0rbAFq4RxMAJtbyQf/Kfdhv657J0j7LUp7o5+xz+zkAjhA0AWBCLeHiyn2Yn/cNmImgCQATagkMV+7DcXtHjbfWtGyZYKinf0fa6W0jV8Lr5xHe4X93dwAAqGv58O0D+tziyYBaJgRK5ZZFaXmu9xxXt3H2Ui/AfQRNAJhYSyCxpuX8BCjga5TOAsDEWkoKW8sOjYzOofYax6WkW7PQ5maRTfevzWx7Rvt72kifz/WzNmMuMCcjmgDwAULmHFrX0Kytu7k+t24vleXG269qv7eN3LXn+plrx0g+zE3QBICXiwNk6cN5yz4c1xqSaoG/548BpdG/Ue2Xjhn1B4tSiPUzCvNTOgsAE0o/SOeWH+nZJ/fBvGUfznXm+qXpHw7eMlr9luuAtxM0AWBCLSNOV+zDuWr3ao5YrmSrPHaUO8qulXrD3ARNAICT1Uafc3KT9aT3Kcbfb03WkyttPdr+iDZyo+np96V2hEyYW1iW5ecXFQDu8dRRmaf2+wnOfm29d8DZQghGNAHgbu6NBOBtjGgCwAsZtZpTaSKnZVmqJbAjz3+0/a3S1d7S1lz5bW/f/LzDXEIIljcBALhCHIbir/GEPaV1KUeJz3ekjSPPb+2/d3kVlQEwF0ETAACAoQRNAICTHSntDCFklyeJt6ffx/vV2qodl2u/tB5r7bnWfXP9Ka3xmmvDqCbMRdAEALhJHLxyQTS3FmauxDa3BEh6P2iura2lQ0pfc/0r9T13/tp9qrVrKl0HMB+zzgIA3KRnPc1YKeDlglp63J5+tIzIjrjXsqXdtT/A3ARNAIBJxQEvNwoZP27Ru++ss7nO2CfgT0pnAQAeZE/ALLUx0h2jjEY2YV7W0QSAF5p1JOrLcqOTy5K/7zF+rhamSu3FYbT0/dZxuX63HNPSl9L+teusXUeun8B9QgiCJgC8kQ/d83nqe/KUfj+ln/AFIQSlswAAV3jiLKlPCW9P6Sd8icmAAAAu8pQwNOI+0Cs9pZ/wJYImAAB/ENyAo5TOAgAAMJSgCQAAwFBKZwHgBXKTzNSW0ACAMxnRBGA6IYR//62P0+cAgHkJmgBMZV2mYP2Xhkojc3m118VrBsDVBE0AppFbC09IAoDncY8mAMOl9wbGa/LtWVi9tH/pPKXH8TG5x2vf3NsIAMcY0QRgqLj0dRWHulw57FZ7pfsy13ZzX3P9iLflAmd6XG9f75YLxYIyAHcQNAEYLg1xqz2hJw2RW+fdCltboRUAOE7pLABDlUpUc0aUqPaW4+49z1PKaXOjtQBwNSOaAAzVE3LiEtX18RmlqltrTLZI+woAlIVlWX7+pwnAKLUJeNZtW2G0tqRJaWQxN6qZO09pMqCtbU+zZ9IlABghhCBoAvAOghUAzCGE4B5NAJ5PyPyPiY4AmIGgCcBwR0tPW+/z3DvpzYjJcnrbKC2nMlKpVFgQB+BqJgMCYKgR61D2zCB7ZMmUI3rbGLHUS83WkjJPWg8UgOcTNAEYysjZfUqvvfcEgKspnQXgNLWSzXgErlaGmrZRm3U23n52+3vaSJ/P9bM2Qy4APIURTQBOsVWqmd6rmCuzXZ9bt5fKcuPtV7Xf20bu2nP9zLWj7BWApxE0AThFa0iqjdb1jORt3aN4tP3SMaNGG0shtidklvYVVAG4mtJZAC5xdCbamnTCm7eUmvZcxxrqld8CMAMjmgBcIi4njY0Ybdu6B3OkO0YHW88ZB+54NFTIBOBqYVmWn/8BATBKGopq/49J70vMLcVRmtintv/o9uNjRvSxpGcSIwCYVQhB0ATgPrVZaZ/QPgDwtxCC0lkAAADGEjQBuEW8jMcT2wcAysw6C8Atzi5pVTILAPcxogkAAMBQgiYAAABDCZoAAAAMJWgCAAAwlKAJAADAUIImAAAAQwmaAAAADDVkHc14Mex43bLS9tbnWtuK98k9F2/P7bPVl9Zja30DAAD4isNBMw1f6+PS9twxtfa29o/3aelra//3HgsAAPB1t5XOtgS3rf1jLcG1d7Rx61ijlwAAAH+7JWj+fr9/Rz1X8Uhorhw13X82LaOuAAAAX3DrZEClsFkKlbOHTQAAACabddaIIAAAwPNNFTQBAAB4vluDZu99jWfvv/dY92cCAAD85/DyJul9k/EsrbntpTUre/dPrfu1zFybzibbukbnVvsAAAAsS1iW5Sc4AQAAMEIIwT2aAAAAjDUsaNaWHdl6Ll07M7ftaN9KbR05R08/R17PKLP1BwAAeIchQXPrvsXa+pfxvZLp9lElvVt9O9puSxtnlifvDYxKpgEAgDNMVzprsh0AAIBnOzzrbC4Y1mah3Zo5dmvW13Q22ly76b6lc5TaLJ2nV+nY3Patc6/9LvU5d121tlqus3XGXwAAgNjwEc018PQGk62QubaZC1rx9ty+aTulUJX2u9ZW6/Wkx+a2x9u2rrG0T7rvVltb17n3fQQAADg8olnTE1JqI54t93jGevZNj4vD1Z6AGZ8rd+ye4DaiP1vnz7UrbAIAAHucGjR7lcJmqSy01s6ec8ftp33ZO6K559gr21zlJmOKzyNsAgAArU6dDGhPGBoxarfn/CMD1ZOXDYlLZ5dFwAQAAPqFZVl+R8NEy2Q8pbLY2sQ0pW2p9F7ErUl+toJgaUKcree2+lyaiCfXx5ZtaZutx+X60dIGAADAlhDCOUFz7z4AAAA8WwhhTOns1iihkAkAAPAdw+7RrAVJIRMAAOA7Tp0MCAAAgO8RNAEAABgqLMuirhUAAIBh/g+0H1rxffTx6wAAAABJRU5ErkJggg==')
