# Supplementary material for: Identification and functional analysis of non-coding regulatory small RNA FenSr3 in Bacillus amyloliquefaciens LPB-18
Source: PeerJ. 2023 May 15;11:e15236. doi: 10.7717/peerj.15236 (PMC10194069; doi:10.7717/peerj.15236)
Supplement: Supplemental Information 4 [file peerj-11-15236-s004.zip › KO/CK-vs-T1_map/map00571.js]

getPicJson('data:image/png;base64,iVBORw0KGgoAAAANSUhEUgAABAUAAAYpCAYAAAAuCKUQAAAACXBIWXMAAAsTAAALEwEAmpwYAAAgAElEQVR4nOzda3KkOtouUPRFzaj3/EfQPSbOj31wqSgB4i7xrhXhsJ3JLaVMGz1IIg3DMA4AAABAOL+GYRjGUS4AAAAAkaSUhv97+yAAAACAdwgFAAAAICihAAAAAAQlFAAAAICghAIAAAAQlFAAAAAAghIKAAAAQFBCAQAAAAhKKAAAAABBCQUAAAAgKKEAAAAABCUUAAAAgKCEAgAAABCUUAAAAACCEgoAAABAUEIBAAAACEooAAAAAEEJBQAAACAooQAAAAAEJRQAAACAoIQCAAAAEJRQAAAAAIISCgAAAEBQQgEAAAAISigAAAAAQQkFAAAAICihAAAAAAQlFAAAAICghAIAAAAQlFAAAAAAghIKAAAAQFBCAQAAAAhKKAAAAABBCQUAAAAgKKEAAAAABCUUAAAAgKCEAgAAABCUUAAAAACCEgoAAABAUEIBAAAACEooAAAAAEEJBQAAACAooQAAAAAE9evtA9iSUnr7EACaNo7j24cAAECn9BQAAACAoJrvKTBxJQzgT3pSAQBwlp4CAAAAEJRQAAAAAIISCgAAAEBQQgEAAAAISigAAAAAQQkFAAAAICihAAAAAAT16+0DuEp+v+5xHKuWWbrHd2n9+bJL+5iWnT+/Z197t7O2TP46t15X/vza6z1S1vPnlo65puxrlrtyn2t1VFpv/t6qWX+rrmvKee+xltYvbWOrXLf2X3o/TsuVtn20vpc+Y6Xn197ra9tY2/faa9paBwAA3vKZngLTyfXaSfZ8mfx7/jVvJEwn72vL7Dm+q7ez1DA7UibDsP169zRkapetPca9r+WKfdbKG3lH1t9zfKVln3o/TWo+F/NlarZ9pr7zdebrL72O0vLz13X2NW2tAwAAb/lMKHCXpat5Syf2pSvFZ/Z7ZeOhZlt7Xu9WGaxtf+lYal/vnnK5ap81+ziz7lpvktpyfqrBufdzkT9/ZNs1r2lp21dcja8JJ67aHgAAPEkoEEgPVyhrj/HK13J2W7qB73MkyHjrvXtkaEEt7xkAAFogFLjQvPv40tXd/KvUMNi7nT2ublzt2V7N69qzzZrlrt7n1e44viOv5ej7qfZYjrxHlrZ11vwzuPb5WjuOPcdyZB0AAHjCZyYaPOPsZG17TNs+e3V5aZxz7bp3Xd2+aru1x3jla7mzXK529XGeeT/Vbnv6nK0NO3iivpeCuNIya8FA/nzN8RxZBwAA7iYUGK49Od97NXdt7P2d3moAH7m6eraheMc+rxTl6vGVgdhTdVTz3huG/aHc3nUAAOAuIUKBJ06+a4YCPLmdGld1x65ppB19XWeGEty9z6PyiQX3HF9PPRkmdx3vm/NjHHlNvdUbAABxfH5OgauuSl693bVtP6l20rea13tnA/DK5Z7eVu6KMmqhgbnnfXLXe/zNXi5HXtPbn3UAAChJwzCMbzcw1tSOv625DVq+zLxRs3f7+fJL29kaj7y2XM12ao9n63XWNORqX2/tWOzaZebbrn0tZ+sk31aN+bJb78czx7dUzke6pe+tpz3vk/xYaupt777z7Z/Z1p4hP/k+9+ynthz2Mj8BAABnpJS+EwrAm1q4ej9p6Vi4l7+PAACckVL6/vABeEILQ0GGQSAAAADsIxSAi7wdDAgEAACAvYQCcKE3G+UCAQAAYC+hAAAAAAT16+0DqNXCeG0AAAD4Ej0FAAAAIKjmewoYJw0AAAD30FMAAAAAghIKAAAAQFBCAQAAAAhKKAAAAABBCQUAAAAgKKEAAAAABCUUAAAAgKCEAgAAABCUUAAAAACCEgoAAABAUEIBAAAACEooAAAAAEEJBQAAACAooQAAAAAEJRQAAACAoIQCAAAAEJRQAAAAAIISCgAAAEBQQgEAAAAISigAAAAAQQkFAAAAICihAAAAAAQlFAAAAICghAIAAAAQlFAAAAAAghIKAAAAQFBCAQAAAAhKKAAAAABBCQUAAAAgKKEAAAAABCUUAAAAgKCEAgAAABCUUAAAAACCEgoAAABAUEIBAAAACEooAAAAAEEJBQAAACAooQAAAAAEJRQAAACAoIQCAAAAEJRQAAAAAIISCgAAAEBQv94+gKullN4+BGbGcXz7EAAAACj4RCiQBwEaoO1RPwAAAG3qPhRIKWloNi6vH/UFAADQjm5DgenqswZmX8ZxVHcAAACN6HqiQY3KPqk3AACANnQZCuiC3r+8xwAAAADv6C4UEAh8h2AAAADgXd2FAgAAAMA1hAIAAAAQVFehwJ6hAymln6/p9/lzLbn7mPZuf7587bql5VosbwAAADoLBWpN4cH0NW+Qtjgnwd3HtHf78+Vr1y8t12J5AwAA8MFQoNSbQKO0XSYbBAAAeM+vtw/gKUvBQN4gnTdQS7/n65R+n0KJrfXm25gfU/54aVtrx37V9ufPb+1j63cAAADa8rmeAiXz+QVyU4O19D0fhpBvaz4sIW8Ez9dbW650lXweKixtq3RsV26/VEZb+9gqJwAAANoSIhSYN/jXLE1mOG/wbjWea45n73NzS1fir9r+mj3b0VMAAACgTWGGD6zJr+7XLv82XfQBAAA463M9Be7qrr50q72rtnV0G2tzANzJkAAAAID+pWEYxl6uMu+5mr92G8K1ifvm218aL58/tjap4NI+trZRmtDvre3nSpMpbu1jvv7cnnoFAADgGiml74YCLW7/iX30+BqEAgAAAM9LKX1v+MBRGqYAAABEEz4UmO4ksBUILN1xYM86+W0A73D39p/aBwAAAM8If/eBrTkF8uX2NoSXxuvf5YmeDnpTAAAAfEf4ngIAAAAQ1edCgbzLfqnrfmm5/Pn5Y0u3Ilza3lJvgtL+5sdac9wAAABwlc+FAvnt8abu+/Nb6E2/l26rN19/PgSg9Hj+WM2t+PLl9xw3AAAAXOmzcwqUGty5rYZ2TeP+jFIwMN++8fsAAADc6bOhwJaauw3kV+/v2Pe8l0JEbgUJAADwnq6GD9zRlf6NrvnCAAAAAFqQhmEYe2qcbl1Znt8CMG+AL/08X3eph8DaLQZLj9cEDqVla471K/QUAAAAeEdK6XuhAH1RnwAAAO9IKfU1fGAY7hlCwDsEAgAAAO/qLhQYBsHAFwgEAAAA3tdlKDARDPRJIAAAANCGbkOBcRz1GOiQQAAAAKAdv94+gLOWggENzzaU7uAAAABAG7oPBYah3NDUg6ANQgAAAIB2fSIUKOmxMaprPQAAAE/qdk4BAAAA4ByhAAAAAAQlFAAAAICghAIAAAAQlFAAAAAAghIKAAAAQFBCAQAAAAhKKAAAAABBCQUAAAAgKKEAAAAABCUUaMg4jm8fAgAAAIEIBQAAACAooQAAAAAEJRRoSErp7UMAAAAgEKEAAAAABCUUAAAAgKCEAgAAABCUUAAAAACCEgoAAABAUEIBAAAACEooAAAAAEEJBQAAACAooQAAAAAEJRQAAACAoIQCDRnH8e1DAAAAIBChAAAAAAQlFAAAAICghAINSSm9fQgAAAAE8uvtAwB42v/+97+3D4EF//nPfy7fpvrmjvcVAHyFngIAAAAQlFAAAAAAgjJ8gBBK8zVMt4DMnxvH8a/f17blNpJ1lD8AALRJTwFCmBqP4zj+fE2Ny/y5/HvtNtmm/AEAoE1CAVgwv2o9DP9epc4boykld424SU35T4+pAwAAOMbwgReVGjK6Rvel1HDlOXlIUAoMYI9//vmn+Ph///vfh4/kPtNrvOM1/fPPP6e2W1r/zuMFAP6lp8DL8u7U+Rf3mK4q1zYg80a/Rud5V5f/3fXxzz///HxNvz8h3+cd2756/TuP90lTw/O///3vz9eWp1/32f3d2bg+u+3S+sIAALifUOBFS1eZNT7vI3h5V0/lP121nL72NMY03L7jy68NAGAYDB8APuDqIK3UjXlvMED/8vdB3o19/j6YlpsvM39saR+T+baX3nOl48r3UTrWrf3nzy8dQ/66lo5j7bhqXvfS9taOFwA4R0+BlxmT3r6pjnq4uv1FW+U/PffE5yhvsMyHFawNNZg/lz82/7mk9PzSMZT2vbSd0nHV7mPtuHsfTlA6/lJIlA83yL/ngcBaT5P8+fl+St+X9jPfR+n5rf3ndbx0TPnrWgs9Stuofd1rx731egCAY4QCjdH4vEc+Ln3rubVl589vLcu/vlb+Gm7fbrgtlcv8Svna+vnyNeWwVQ9H1BznUuBUWn/pvXDkGGqv+Jd6CvT6vgKAVhk+QAhrQUvN5HX5Y0Kb/b5e/k803Jb2eXfDbS04WDrGrzTaznZRX+rmX7PfM++pWjXd/+84hjP7MGwAAK6np0ADpq7Pb/QSyGeD7+2rN2+XV6SyvkvNeO879lm6Yr/nKvQRZ/aR94z4gnkPjTvKvJVtXh0GLAVaZ/fxleAJAFqgpwBNXnnd0mtDVVn3oXSl9q4rt0e2e3UX/dIxXLGPJ652X6k0J8MwrE8umP9cGt5RGlpR2m6px8dS+S1tf2kb+XNrAcf89S+tU/p5fmxbDf89x7VnuwDAfmkYhrHHhsoXvdVToMf67/G4ezzmYej3uNf873//q1purcGVL1NqUOfrLG1nqaGzp0fC1jpL6281sErHXHNcZxtu//nPf3avs6W2vltzJlTpLZC52x3vKwD4gpSSUCC6Xht8PR53j8c8DP0e95orG4kabtcSCvzr7HvDe+tPQgEAKEspGT7QglL37K81wp42lemeclQP1/t6PWh4cbUrx9t7fwIANYQCLys1mt6adHDNVkPt6PHe/Trz417bz9v1cGX51jSqjzTWz+ilHmppuHGXK94L3k8AwB5CgZPWGmBbDaGlhtmbdyNYMh3TUkO1leNcs1TeLdTDleW7ta18mTe0XA+1NNwAAPgKtyQ8KW+0TV/zxs2ee7RvPf4lUyPv6cZp6TZ70eqhhQa2egAAgPeZaPACa1dl1xpfWw2zpxrLe7qll15nHoLMf14rh3z9ve/Bq8qmZv9X1sPWfq4q363f93jifVhbD/5WAQDAdUw02IG7x+nvbfCVhkSUGqtLDdrScR0NBo425I+U6RWN0ZqyvrJ8nwoz1lxdDwAAwLWEAhepnUittN7afANHjuPOxlbttufj15c8OXTgyFXop4c2XFm+Sz0z3tZDPQAAQBRCgYscvfpcmkDt6MzwrTT6aqwNJ7hSzfaurgf+ph4AAKBNQoGX5Q2h+eN79BQIPOHIUIQr6oE/qQcAAGibUKABPTR4pkba0hX+/Pt8ufnPS8ssbf8pNZND3uWu8s318D4bhnfrAQAAohEKnFTbmOu9cXPktorz545uI4K7yxfoX2lujVIguPbc1pwd/o4AQDxCgZM0dAF4wtJdRsZxrHquZvsAQDz/9/YBAAD3K4UDX+jJBgCco6cAbvf2IGUNAAC0RCgQnCtEz1HWwBXW5gDYmh8gH2aglwAAMAxCAQDoirlsAIArmVMAAAAAghIKAEAghg4AADmhAAB0YJovoDRh6dHnap4HAL7NnAIA0IGjcwksTThYsy4A8H16CgAAAEBQegrQpbu7ud65/S9dlVMPAADQN6EA3eqxUffFMbvqAQAA+iUUAIAPKYVePYZ3AMAzzCkAAB8xBQLjOP585Y8DAMwJBQDgA/JAICcYAADWGD5A9/IT3aUusrXLrHWx3dpG6YS8Zr9foR7gfUvv73EchQIAQJFQgK7NG5ClBmXtMmf2U7PfL1MPAADQJ8MH6FpNY++KZbauXNdcGf8y9QAAAH0SChDK1VeNp+2llP5qeE6TfGmQ/k09wD2W3ufe/wDAEqEAYdx1Ujw1SJcanhqkf1IPcI/5hILz74bRAAAlQgE+Y+vq81VXjOf7caL9J/UA71kKBnw+AIAlJhrsXN6winzy99RkciatW6ce4H15MOBzAgBs0VOgY3kIMH3lj0eRn/je+dqP7ifKibl6AACA/ugp0KmlXgH5ZGsRGkDzLrLz50rd1Eu3sMu3s/X8fFv5Y6XGqnpQDwAA0Ko0DMPoZLk/W43+r4cCvb6+Xo97Sa+vp9fjhj28zwGALSklwwcAAAAgKqEAAAAABGVOgY4tdQ2NMtFglNfZOvUAAAD9Egp0amlCwSi3Jbzz9RmHW089AABA34QCHcuDgfnjAAAAsEUo0DkBAAAAAEeZaBAAAACCEgoAAABAUEIBAAAACEooAAAAAEEJBQAAACAodx8A+JCU0uG7ksxvbzoMv+9wkj833Q51vszStr5wlxTl2qcz9TatP6fujvM5AmiTngIADMPw++R4HMefr+nkOX8u/167zciUa7/UXTvUBcB99BR4SCnFLiXcufyf1VpCvrWvvc9HUypbZfQ89XDe9Hel9mrc/IT6iNL+8uPI93N2X29ptVznj/OnvfU2rTMMz9bd2f31oofP0dn9AfRKKPCA0j+k3NI/yfyxtX9sc6V/diX+8UEs88Z57d+Ks2r+bvXsrXKd75t9SmHV03X3tc/CGW9/jtQFEJnhAzcr/aPZ063tzD9EV5TqrJWHsnqOerjO2me/9grd9FWz/LxXwFovpp7rstVyZd3ZepuWv+szEU1rn6NSjyaAaPQUeElrJ3fzbnP5705GoR9X9BK64/Pe+wl3i+W61A2a367qNXfHZyL/fxvlf2yLn6N8m5HqAiAnFHjBmfG1e9fNG/VL/+zm8xvk3faOjMkEnrc1BOltvZ50t16uehKUtV5v0agPgLYZPvCCfOzikXX3dHms3eYUAJSei2BpbgaepR6ecceVZeHh8+Wa/y+IXO5n3dXTwmfiGH+fAJ4nFPiAfHzd0fWvDhqA55TGxM4fm/f+KS2zNrZ2z7Lz5/eOAW5F6+VK2dF6Ky3nM3Fe65+jpfcCQCRpGIbRH8F71XSbO7pM7T7Xft/785flJyh3bbtHT9f9HfWg/InmyN9tnxMAiCWlZE6BJ5Qmglq7MrG1zNaJz9ay8+fnxzf/OVowcKcey6/nRsKc8odtPicAEItQ4CFrJ1lXz3y8NS77yLjtHk8SjzCTdxvUAwAAPMOcAjATJQBpnXoAAID76SkA/1/kuy/c5cjcAG/Ww9a+z47RfmsG7N7q4avUQxvUQxvUA0A7hAIwlE9OnpyN+MrGaM1J050TKm4d09o+366HUqM9//1IIFCaG+QtvdTD1z1VD3eFUHf/vZpv7y4+D21QDwDvM3yA8JYayPPbIt0pb3SWJn88MqfE0rb2bu9q00lc6fFheLcerlQ6UW3pxDVKPbTu7nq4Y36Ou/9evcHnoQ3qAeAdQgEYlk9iW2rEXamFKyulk7+W6yE/3vnP+TJbWngtud7q4avurIfeJu5sLbT0eXieegB4luEDUOHNE+r8Csn856O3i2zp3uVXdDW+WumqZ6n8p2Nfqpc7jucud9TD0aETX19vzZ2fh6feR8Nw/O/Vmc/Pla/P5+G59da0EGADRCAUgApXnJTUnCRd2Ri98gT5jpP0I9s8Uw9HT25rl7vzxPXstluoh6Ov4UvrtVAPW/Z8Tlr7e3VFI97n4bn1rq4HAI4TCsCwfDXi6R4CVzZG54+3csVlayKpFurhTuqBXM/1cMffq7deW8/18CXqAeAd5hQgvKWT0aWJjdivZhKxr9VDaRz324FAxHpokXpY9uTrUg9tUA8A79NTAIY/u7nOH+e4veX3dj3kkweWelrk3+fLlX6eBwNvvZ96q4evUg/17gzQ1EMb1ANAO9IwDKM/qHC/rcm1JkuN0bnSGN01Z+YFeONvxNX7ffsq/VG9HjfXeup9ULOfFv9e+ZwAwDEpJT0FoAU13Sa3nnNCDDzB3ysA+BZzCgAAAEBQQgEAAAAIyvABeJBbJ71L+cM2nxMAiEUoAA8xhvZdyh+2+ZwAQDyGDwAAAEBQegrQnbO3nip1jc3vL58/tnWP+RbuQV/rTLlFLTMAAPg6PQUIZ2qIjuP485XfP7v0vXabX6XMAADgm4QCdGW62r1nIqyU0umJs0r7LF15v2Jfd9hbbsoMAABiEArwKVMD860u6r1e/Z6X21OvYwoJSgFCr2UJd/B5AADuIhSgS2tXoWtPnvOGcM06+T7PzmvwlrPldnWZ9ViGAADwJSYapDs1Xc1rG6yRXFFu0coMAAC+TihAN5bGo2uoruuh3Ho4RniTzwMAcBfDB/ikuyaum7rDf/Xk/I5y2yqzI5NHAgAA1xAK0IV8XPrSY1PDct4AnS9X2taRZY8s/7Sj5fZUmbVWXgAAEE0ahmH86lVPoF9f7pEBe/k8AAB3SCnpKQAAAABRCQUAAAAgKKEAAAAABCUUAAAAgKCEAgAAABCUUAAAAACCEgoAAABAUEIBoEnuyQ6/+TwAAHcRCgAAAEBQQgEAAAAISigANCml9PYhQDN8HgCAuwgFAAAAICihAAAAAAQlFAAAAICghAIAAAAQlFAAAAAAghIKAAAAQFBCAQAAAAhKKAAAAABBCQUAAAAgKKEAAAAABCUUAJo0juPbhwDN8HkAAO4iFAAAAICghAIAAAAQlFAAaFJK6e1DgGb4PAAAdxEKAAAAQFBCAQAAAAhKKAAAAABBCQUAAAAgKKEAAAAABCUUAAAAgKCEAgAAABCUUAAAAACCEgoAAABAUEIBAAAACEooADRpHMe3DwGa4fMAANxFKAAAAABBCQUAAAAgKKEA0KSU0tuHAM3weQAA7iIUAAAAgKB+vX0AAAAAPEPvsz+ZzFcoAAAA8Gl5EKAR/CdlIxQAAAD4rJRS2MZujbxsopaVUAAAAOBjpivgERu5R43jGLLcTDQIAADwQZEatleJWGZCAQAAgA+J2g3+KnmPgQgMHwCAxpROREyERI3a98lSg2Frfe9DaJ9A4BpTMBChLPUUAAD4iOnk9ehJbO16EU6SAaIQCgBAY9YaXBpjnDVd+VrrGlt6PsoVM4BoDB8AmuTEEwBgnz3h3VYwuLbOE+dpZ/YlxNxHTwEAgID29BZwgg3fNI7jH8OOtj7nT/4dOLMvf6/2EQoAQINKJzROcrhKSinUzNrA35b+p/hf81uUuxAYPgA0yVUpgOuV/rZe/fe25xNo/3fgt7z7fqkrf81j823MG9nzba8NGVi6+8na9tbW4zehAAA0ausECWodbfgfvSVXj+/XnsMMuMNSg30Y/vybkjf2549Njy8ts7Wf0v7W9jnfRul5/mb4AADAR+QnwvnX/CS5tHzp+9r2gbjWJiIs/X24c0jcVnguXN+mpwAANCzKeEausfd2lvPHtpZxUg2sefpvRKmXwJ7n+ZeeAgDQOCcxfFXem2H6/YptAu+q+Rxe+XnXS+AcPQUAoFG1XTCJ7chJbwvvrdIY4Z71Wg9fox72W7v16NJcAqXJ+9Ym+ZvPMZAvs7Sfmn3my5b2WXp+jygTX6dhGMYILxToS5Q/wrCkdqZn2Nugufu9VfP3e2mZs3/7S5OP7V33zL7n3qyHqNSDc6grRSjLlJLhAwBwxrz7c+1za8/Xjo2EJWvvyWFo9701b5jNrxbOJ1JsXa/18DXqAdYJBQDghLzb5NJztduoWffrVyy4Vqkx1MN7a62rcem5udYm6Oy1Hr5GPUCZOQUA4Gal7sylMZJ77Fnv6Lht6/W9Xm5PF9gWGtNbDf41Z47/7td+Rz308n588/0/9/Uu4UeH0PCnSGUoFACADh09UbHe99Zbaygd2c/Zk+CzjfJ5g6Z2e6UT+L0n9VfPKXBmu0/W3ZfWu7oeeiUYOCda2Rk+ADQp0h9iYsivfNZOxLbncchN3etLWnhvlXoC1J6E9/QZaL0eoohcD195HU+KFggMg1AAAJqzdIW09xmxudfU8Fl7f7T03pqCgekr33f+3Px48+eWbkG29NgTequHr1IPv8tAMFAvYiAwDIYPAECT5o2i/HHI7X1PtPTeqmmw1Tx3ZqLPq/RcD1+iHv62FAx86TUe9eV630MoADQpalLLd5Tew3vHePoMcJf5TP68Q9m3IUI97J2PJIoIdV9DKAAAJyx1Ua6ZQ6BmjoGvdGOFs/bMyQFs8zliIhQAgBP2dn+ej5sG6vi8ANxDKAAAjZpPmqZRRC90Swboh1AAAIDLCK94yvyuFHufP7PtfLkj+z5zbHA1tyQEgAaVrrS6+grw252Ttk7rHG2wm1CWnugpAAAAdKt0Z5fp9zvD1HwfS437t45tjYC5TW8GREIBAAAghPkdXfLfvzx3i+EK7XuzjgwfAIDGrF3FcYUH4G+1t4Edx/GPZfNw4OjV+631ao7tTvnrFgi0K6+jp//X6ykAAAB83lpj62hjueWgdh580I9ScHUnoQAANGZ+AvDlLq28y/uKSPK/pWcb86W/yy3+rW7teKj3ZI8BwweAJvknBgDs8cS8AEcbaU/PWdBiQMF+TwUD6d99ecMAQKuc3AH8rTQx21JvgJoeAjUNsPkyS/s6cmxX8T/je+6s05SSUAAAWucEj7t4b8H3+Fx/z92hgOEDQJNanrgHAKA3KaWfr+n3Fo7niu1wjlAAAADgA2pux1gzTOKJhvZVd3xotVdET2GFUAAAAOCjSkFBqw1p3iEUAAAACGYpGJgPLygNO5h/5Y/Pt1V7xXxt/dIxzdepGRqxtK2t/ZaWW3vtpePY2ubZSTDPEAoAAAAwDMPvsKDm+/zOCnnjtfTYkq31t44t/3lar7TP0jI1+y0tt/ba58e3NHyjdGeKN/x6bc8AQBXdPAFoxZ7hCHuubm9dKa9Vs+y8wX9muSv+R7/9f14oAAAAEEzpivpS4zS/qr7H1Y35O9Tu9+2G+50MHwAAAPioUlf6vIGfd2s/6sq7GZSWfWIm/9r9lsqyd2kYhvHLqQfQp7fHVkFLfB64i/cWfMvaZ7qmR8B82flype3PexyUutwv3SYxP57a9fPH1rr0r62bP35kv0de+9q+5+uW3PX3OqVk+AAAAMDX3d2Vv7TO2nZq5iXYemzP9u94bM/ye7f5JMMHAACCauWEFGifnkXfJRQAmuSfDgDAfWrHwqeUFoXOKyoAACAASURBVAOB/DZ+e7d7l+l4n9hP/r1nhg8AAAAEc8Ws+0fGxt9hPnHiEw31L13A0lMAACCoL1zhAuAcPQWAJhm3BgBwja2Z/rdm8d97R4H5Ppa2ke9naxtL+8+78a/dLWHprgWlYy1tf2ndL9BTAAAA4KOmhvHSrP3z5/Of57fcy5ctBQmlfaxtY75Oab2t/S9tZ+12gaV18vBibftL++uZngIAAAAfVgoGapQa7HuHHR1tPC/dwq92/7X73TsfwRd7swoFAACCKnXrBb6l1H1+/vzakIBcqTv+keOp3d8d+19bd2n7X/9bafgAAADAR201wI/2IjhzPDX7u2Mi1NIQgR4a+ncfZxqGYeyhIIBYevkjDfAF/ubyFUeuQG+Nje/N2qR+tZPn1UzEt8faNpYmLNyaaLB226WJA0s/r21/flxPu3O/KSXDBwAAgG+pnSF+qdH5paBsaWz+pBQiLE3+t7S9PcdRs7/aY685vr2v5Sv1vofhAwAAwU1X0+7orgtvW3pvr42xz5+HYfh2jyo9BQCgcV8+EaEda91p4QvWbk03d7SbfAv2jpWv6c5/pa39zW8/+LajkyJeuf+79y0UAADgx9b42tp1rWe91taL5Egw8KS1/bUQBOTePJ6nghETDQJNaiUdhhb4PADUWQsJSoHX1nwDPf/tffsKN+c8FgikZE4BoE3+gQEAV1i7/d3a/ep7l992j748HUgZPgAAAHxKTYMqn2CzNCThKxcoloKBr7y+L1i7DeIThAIAAMAn7G1MLd1542sN5tLr0YOgHW+/34QCQJN6H8cHAPQh6vlG1NfN38wpAAAAAEEJBQAAACAooQAAAAAEJRQAAACAoIQCANA4k0EBAHcRCgAAAEBQQgEAAAAI6tfbBwAArEspGUIAsCGl9Ndj09/O/LlxHP/6fW2bpee31q/dPrRATwEAAKB7U+N7HMefr6lxnj9X+n50X1ctB28SCgAAAMxMvQRKPRAmpef17qI3QgGgSf6ZAgDA/YQCAADAZ6SUfr6uuMiwp7eAXgL0yESDAADAZ1zZKF8LA+ArhAJAkyTtAMBbSuchzk34KsMHAAAAhuM9A6YhBEIDeiQUAAAAupeP6996Lv8+n4OgtJ219fceC7QmDcMwSrSA1kjb4TefBwDgDiklPQUAAAAgKqEAADROLwEA4C5CAQAAAAjKLQmBJqxNCjQMrpQCAMAd9BQAgMaZvRoAuItQAGjCWk8AvQQAAOAeQgEAAAAISigAAAAAQQkFgGaUhgkYOgAAAPcRCgAAAEBQbkkINGUcx5+Z1q/sJdDz7O16S/AUnxMAiEcoAITRY6Oh50YaffI5AYBYDB8AmtNjowQAAHokFACaJBgAAID7GT4ANKXUDfipgGBr3yml3ceSb3OaL+HpwOPIHA1v1sNXna2HO+baiMjnoQ3qAaAdQgGgGaWTxJTSYw3pUqM9//1IIDDf1pvmAcXWcm/Vw9f1Xg9XhmdLn4knXl/v9fAV6gHgfYYPAE1Yumo0/f52g3qv0olqSyeu08l06fFh+E49tK7HeshDsumrtmFXs6039FgPX6QeAN4hFACasdQgaKExnZ+szn/Ol9nSwmvJlU7CW66Hr1IPv73dC0I9vE89ADzL8AGgG09dDSpd9cyvhk4/T70B5o9ffZL6xOu+osv33NGhE19fb80d9XDnMZTWHYby5yW/qru0/Sv2fQWfh+fWW2NoAMAzhAJAN86cHB49ua1d7s4T17PbXnvtR7b91DpfW+/NeqhtXB1tDJ8Nz65oRF7RiPd5eG69q+sBgOMMHwCasXSS+KXxoq28lrXx2xHqoRVP1MNdV1tr5wGoCc/enE9ga/8+D89RDwDvEAoATViaMKrX27DNJ18bhve7wtY04r5WDy16sh7efs/t9eSx+jy0QT0AvM/wAaAZeXfj+eNPyCcPnO9zaWLB0jjp6eczs7Jfae9+366Hr3q6HnoLBHJ3HrvPQxvUA0A70jAMoz+owNf12kDq9bh535H3Ts06a0HXUlfu0pwCa+44bgDgbyklPQUAgHo13by3ntOAB4B2mFMAAAAAghIKAAAAQFCGDwBhuHUVbPM5AYBYhAJACMYwwzafEwCIx/ABAAAACEpPAYAPOXNrtlK38Wlb89vQrd2WrrR875Rrn87eqlDdXUt9ALRJTwHglLPjj1NKf32Vniv9vrYt9ptOjMdx/PnK7y1f+l67zciUa7/UXVvUB8A9hALAq5zkXWe6ClcbilwRoJT2N78a2HtY02q55o/zt731Nq3zdN1FqT/1AdAuwweAw/KTvNqG+LzBf0Rpn6UTziv29SXzk9282+2dZVSqpy95q1xL+6Zeqbv503X3tc/CGeoD4D16CgC3KXX/n/cGuHPfT+2rNWtXxmp6XeT1VnOSnO9vbZ3eT7pbLVfW1dTbtNySOz8T0bRYH/lzABHpKQCctnblfvp5Wm7J3kmf8n2WTvKiNqBqTmq3yuaOsuv9ZLvFcj3SHTuaK+qtdpm9nrwK3gr1AdAmoQBwSssneZEsXf3aKtenToB7PeFuvVz1JCg7Wm97lqOe+gBom+EDwCF5d8+93fSfPMlzQvm3eUPyiivNe+eW+KKny7V22ALr5vOQ+Ey8S30APE8oANzurZO8KN2rS+Nh549N5TAvk7V11vaxNQY3f37v+N9WtF6ulB2pt9r11vYT4TNxRA/1Udo/QCRpGIbRH0Bgj9L4/7XHSstMj5fWW9rP0j6Wtj/fF0SigQMAbEkpCQUA4IuEAgDAlpSS4QMAAAAQlVAAAAAAghIKAAAAQFBCAQAAAAhKKAAAAABBCQUAAAAgKKEAAAAABCUUAAAAgKCEAgAAABCUUAAAAACCEgoAAABAUL/ePgAA4Doppb9+HsfxrcMBABqnpwAAfEQeAkxf+eMAAHNCAQD4gKVeAYIBAGCNUAAAPmJpmIDhAwDAEqEAAAAABCUUAAAAgKCEAgDwEUvzBphPAABYIhQAgA9YmlDQbQkBgDW/3j4AAOAa4zgOKaW/ggGBAACwRCgAAB8iAAAA9jB8AAAAAIISCgAAAEBQQgEAAAAISigAAAAAQQkFAAAAICh3HwCADsxvMzgMv+80UPtc6c4EW88DAN+mpwAAdGBqsI/j+PM1NehrnqvdPgAQi1AAAALIg4JJSkkYAADBCQUAAAAgKHMKAEBH1uYA2JofYOotkH8HAGITCgBAR9Ya8hr5AMBehg8AAABAUEIBAAjE0AEAICcUAIAOTPMFzO8gcOa5mucBgG9LwzCMrhYAAABALCklPQUAAAAgKqEAAAAABCUUAAAAgKCEAgAAABCUUAAAAACCEgoAAABAUEIBAAAACEooAAAAAEEJBQAAACAooQAAAAAEJRQAAACAoIQCAAAAEJRQAAAAAIISCgAAAEBQQgEAAAAISigAAAAAQQkFAAAAICihAAAAAAQlFAAAAICghAIAAAAQlFAAAAAAghIKAAAAQFBCAQAAAAjq19sH0LqU0jCO4+XbOLvdlFLx8XEcF5+bnl/bTv789NzZ1w8AAECb9BRYsda4fnu7eUN9HMef3+dhQ/7c1r7zbQgEAAAAvk9PgYvkje15I/yKhvXTjXRhAAAAwPfpKbAgb8zPr65PV9KXgoArt7u1zhHTNpaGNeTHAgAAwHcJBXa664r92na39lXb3X/PMV8ZQgAAANAmwwdWbDWIjwYDZ7Z7JDQAAACAEj0FCqZu9fMJ/N7c7tVX7K+a6wAAAIB+CQVO2GqoH214r91u8CxBAAAAABOhwEw+0V7+ffp56dZ/8+Wu2u58naX1S8uvrbO07LwHgxABAADgu9IwDKOGHwAAAMSSUtJTAAAAAKISCgAAAEBQQgEAAAAISigAAAAAQQkFAAAAICihAAAAAAT16+0DAOhFSumvx9zSFQCAngkFAHaYhwApJcEAAADdMnwAAAAAgtJTAGCH+RACvQQAAOiZngIAO4zj+BMECAQAAOidUADggHEcixMPAgBAT4QCAAAAEJRQAOAgvQUAAOidUACgUmkOAfMKAADQM6EAAAAABCUUADjAsAEAAL5AKAAAAABBCQUAAAAgKKEAAAAABCUUAAAAgKCEAgAAABCUUAAAAACCEgoAAABAUEIBAAAACEooAAAAAEEJBQAAACAooQAAAAAEJRQAAACAoIQCAAAAEJRQAAAAAIISCgAAAEBQQgEAAAAISigAAAAAQQkFAAAAICihAAAAAAQlFAAAAICghAIAAAAQlFAAAAAAghIKAAAAQFBCAQAAAAhKKABwwDiObx8CAACcJhQAAACAoH69fQAAPUkp/fystwAAAL0TCgBUSin9EQTMfwcAgN4YPgBQSQAAAMDX6CkAsNM0hEBIAABA7/QUANhpHMdhHMc/5hcAAIAeCQUAAAAgKKEAQCU9AwAA+BpzCgBUmg8ZMKcAAAC9EwoA7CAIAADgS4QCABtSSpeEAfPhBwIGAADeZk6Bzi2Ncb5r7HPLY6pTSj9f+WNLy951DK1qoXye2v4ZpXK60nTnAncvAACgBXoKfMD8KmbUBu+8DKbflU8b5fPU9s9YK6fp99zSc3oAAADQC6FAAKXGSk3jZrqSOf9e2u5blhpfexpld5VPaTtvKJXFneUzX+9r76NSaLAVJgAAQKuEAh+w1uhaa6xsNW6Wls3325KlK7Vvlc/a4294onxKv3/lfdTL9gEAYA+hwMdFGrd85Eqt8tleJ0r5TK684l8KAAQBAAC0RCjwcU+PF++N8lmnfM4RAAAA0DqhwEeUxjXPRW7QvV0+pW2fvSI9vwp95qr2l8pna1v5Mlc12uc9KoQBAAD0QigQwHzCtzX5Mmcbmk860yh7ony2JqM7EgjsuYL/VPmU9ldTTleWT83Ef0uvZamclo5jvs2aYwMAgJakYRhGJ6pwv6tmqF9ar5cAZ8mVM/jX3Fqw57ICAIArpJSG/3v7ILhOSunni37kdTb/OV9my1cbuVeVT+7s5IE+ZwAAfIXhAx/hSmgflrqmz7vaz28N2NNQjjOuLJ87Gu0+ZwAAfI1Q4CM0TPpQW097x6p/xZXlU5pc8GxZRqoLAABiMHwAPkJ3dgAAYC+hwAfp0vxtpZnz1fnzlDkAAF/g7gMfo6HSprXbAS5d4S+Nmc/XP3qLwRZdWT5LriwjnzMAAL4gpSQU+BINFbifzxkAAF+RUjLR4FeUbtOm4QLX8jkDAOBrhAIfoWEC9/M5AwDga0w0+DFmoAcAAKCWUADgAAEcAABfIBQAAACAoIQCAAAAEJRQAAAAAIISCgAAAEBQQgEAAAAISigAAAAAQQkFAAAAIKhfbx8A9yjdQ30cxz+ez3/fu6359gAAAOiPUOCjxnH8q+Gf/76nQb+0LeBPV4Zx8+0K4QAAuIPhAxyigQJ/y0O36SsPCnxuAABojVAgoJTST0Nl/nO+zNr6wDOmXgI+dwAA3EEo8HFTo39p6MD0c97wWGqE5AECsM/ZMA4AAO5gToGPq+2uXAoKlpbRcIF1pSEDedC2FMCV5u/It2NuAQAAriYUYDeNElh3ZRg3DII4AADuIxTgMFct4V6lz5jPHQAAVxIKfFQ+XrnUqMi/z5eb/zxfb6JhAgAA0Lc0DMOocfcdriLCM9YCt2H4OzRbGgJQmlOgtMzW9gEAYK+Ukp4CAFdZa6jXPnd0GwAAcIRbEgIAAEBQQgEAAAAISigAAAAAQQkFAAAAICihAAAAAAQlFPgYs5MDAABQSygAcIAADgCALxAKfFxKafX3rceBbU98zlJKP18AAHCVX28fAPdZa5jkVzk1MuC4Jz5npW213FOh9FpbPl4AgMiEAh8wnYCP4/jTWMi/H93etM35Y/njEEVLn7MePn/zY2w9yAAAiEoo0Ln8RDv/ee3ke61Rs3ZFsqcrlXClFj5npRBh/ngL/F0AAOiLUIA/HL3qCdQ78jmrCRFaoncRAEAfhAL8wXwDcL8In7NSzwoAANrj7gNB5V2al3yxoQJP8jnT+wgAoHV6CnQuP+GuaYDUmG8Ponv7czZfxpV3AACukoZhGJ1gAsS2FkzsvZNA6XnDCAAA2pNSMnwAIJp5ADA12PNG+/T7vJdCTe+hUuNfIAAA0CahQGAppZ8vgGHYbrxr3AMAfItQIKj8yqC5A+Bb8rBvHvzlj5e+AwAQi1AgKFf74LvmtwOcT5S49n2S9yTy9wIA4LvcfQDgo8405gUBAAAx6CmAK4EAAABBCQWCEwjAd5knAACALUKBwAQC8G3TXAKlz/rWhINLgYKJCQEAviUNwzBqGMZTOqH3PoDvEPoBALAlpWSiwag0FgAAADB8AN2A4WN08QcAoJaeAgAfoycQAAC19BQAAACAoIQCAAAAEJRQAAAAAIISCgAAAEBQQgEAAAAISigAAAAAQQkFAAAAICihAAAAAAQlFAAAAICghAIAAAAQlFAAAAAAghIKAAAAQFBCAQAAAAhKKAAAAABBCQUAAAAgKKEAAAAABCUUAAAAgKCEAgAAABCUUAAAAACCEgoAAABAUEIBAAAACEooAAAAAEEJBQAAACAooQDDOI4/P6eU/nhu/vvW4wAAAPRDKMCP2gBAIAAAAPANv94+AJ43NerHcRxSSn99P7q9aZvzx/LHAQAAaIdQIJip8T//ea3RvhYe5NtY2+Z8OQAAAN4nFOCUo70LAAAAeJ9QgFNKPQUAAADog4kGqZIPHVgiEAAAAOiLUCCYqXF/ZmLBuXx7AAAA9CMNwzBqzAEAAEAsKSU9BQAAACAqoQAAAAAEJRQAAACAoIQCAAAAEJRQAAAAAIISCgAAAEBQQgEAAAAISigAAAAAQQkFAAAAICihAAAAAAQlFAAAAICghAIAAAAQlFAAAAAAghIKAAAAQFBCAQAAAAhKKAAAAABBCQUAAAAgKKEAAAAABCUUAAAAgKCEAgAAABCUUAAAAACCEgoAAABAUEIBAAAACEooAAAAAEEJBQAAACAooQAAAAAEJRQAAACAoIQCAAAAEJRQAAAAAIISCgAAAEBQQgEAAAAISigAAAAAQQkFAAAAICihAAAAAAQlFAAAAICghAIAAAAQlFAAAAAAghIKAAAAQFBCAQAAAAhKKAAAAABBCQUAAAAgKKEAAAAABCUUAAAAgKCEAgAAABCUUAAAAACCEgoAAABAUL/ePoDWpJT++H0cx+Lz88efkB9baf9vHlsr5vU3DOvlkVL64/m1Mt67bQAAgNbpKTCTN/Jaa/C1djytmRr4tXW41cgvPZ8vN47j6jIAAACt01Ngp5Yb5i0f293ebJzPexsAAAD0Qiiww1bDs6YbeunxpSvWNV3ZS9tYuoJ99jiOrr/13JHt5Y4Mm5ga8iml1UZ9vlypXGu2AQAA0CrDB3ZY6pY+b8QuNdiXHl/b1lIDeW0bR49vaZ0rX8dV5XI3DXwAACACPQUeVNuwrR3X/parG+hPN/gnLZYtAADAk/QUqHRVA3JPN/OWu6RffWxPvNa8Z8I0UWBNINFyPQAAAJwhFKhwZSDw9D7vcPWxPfFaj+xDEAAAAHxdGoZh1Pj57UwDde9Eg1vbWVq2NPnf1u3z1iYi3JqscGv9mn3uOZ7adXKluQ+2bO13rQxKzwMAAPQkpSQUOEODsC1vdPM3tAAAAOhVSsnwAb6jpsfBlQQCAABA74QCB+WNz5bH/0fzZCNdIAAAAPTOLQkP0iAEAACgd3oKAAAAQFBCAQAAAAhKKAAAAABBCQUAAAAgKKEAQKWU0uLdRtaeu2ofX7Dn9X29LAAAWiAUAKi0dNeRqeF6xV1Jrrqzyd7G9FON7z2vz11eAADuJxQAqFRqOF8ZCEzbO7utI9t4qgG+59iuKAsAANYJBQB2GMexagjBfJlSV/i9wxGmx9a2U9r//Pn5z0vLzre39XPt69h6fbXb2jqOmvICAIhOKABw0PxK9trwgvlz02OlkGFr+ZpjmL4vPb/Uw2HpNZS2t3Ulf+n5tde3ta28vNaOo7a8AACi+/X2AQB8Wd4IrW1M1zZkS9uuWW9p+Ro1IcjWsR0NBGqOaW15gQAAwN+EAgAH3NHArNnm3gb03jkP9vQEuFLN1f+j2z1THgAAX2f4AECFtW74e65Ub2137fGt8fYl8y73pUZyTQN5KSyoDTK21lsaSnHmOErbqt0PAEAUegoAbFhrUJcen/88vzpdemzt8Xwf+SR5S8uXJgrc6l2QL1Naf02pQb72WkrrLb2OpXkEarY3L6+l/QAARJaGYRidHAGcZ8w6AAA9SSkZPgBwlq7oAAD0SigAcAG9BAAA6JE5BQBOEgYAANArPQUAAAAgKKEAAAAABCUUAAAAgKCEAgA3c3cCAABaJRQAAACAoIQCADdyq8Jr6G0BAHAPoQDATQQCAAC0TigAcAOBwHWUJQDAfYQCABfTiL2OsgQAuJdQAOBCGrHXUZYAAPcTCgBcRCP2OsoSAOAZQgGAC2jEAgDQI6EAwEkCgWspTwCA5wgFAE7QgL2W8gQAeJZQAOAgDdhrKU8AgOcJBQAO0IC9lvIEAHiHUABgJw1YAAC+QigAsINA4HrKFADgPUIBgEoar9dTpgAA7xIKAFTQeL2eMgUAeJ9QAGCDxuv1lCkAQBuEAgArNF4BAPgyoQDAAoHAPZQrAEA7hAIABRqu91CuAABtEQoAzGi43kO5AgC0RygAwO0EAgAAbRIKAGQ0XgEAiEQoAPD/CQTuoVwBANolFAAYNFzvolwBANomFADC03C9h3IFAGifUAAITcP1HsoVAKAPQgEgLA1XAACiEwoA1VJKq79vPd6SHgKBXsu7h7IFAOBfQgGgSm2DtLUGakkPjdZey7uHsgUA4Ldfbx8A0JapkTmO408DL/9+dHvTNueP5Y8/obVG65fKu7WyBeAdpf9f/j9Au4QCwI+8UZf/vPaPfK0xO28kLm3zqcZka43WL5V3a2ULwLvm/xP8n4B2CQWA2xy92n2HCCcjLZU3AAB9EAoAtylduW7hOL7qrfKOUr4A1HtzqCCwj4kGgdPyruxLBALXaam8v1i+AJw3jmPVsDjgfUIB4MfU2Dwz0d1cvr2ntd5g7b28Wy9fAN5naBu0Lw3DMDqpA75Gg/V+yhiAkrWJb4G2pJT0FADW9Zju937y0UOZ917GADxHbwFom1AA+BSN1fspYwDWlP5H+L8B7RIKAJ+hsXo/ZQzAXnoJQNuEAsAnaKzeTxkDAHyPUADonsYqAAAcIxQAYJPgBQDgm369fQBAP/IxgaUG4tbzR/ax1RjVWL2fMgYA+C6hAFCt9pZCtQ3IrfsYb+3r643VFkKYr5cxAEB0hg8Au5XCgbONx9L60XsI1L6+PSHM/PdxHH++rq5TAADaJxQAbpNS+mlo5j9Pv+fflyxdIY/UWG0hhAEA4JuEAsAheUN1qYE6PZZfkZ7WmZ7b2xCNFgjscWUIo5wBAGIQCgC3u6pxGbmh+mQIE7mcAQCiEQoATdtqCPO3q4cVAADwXUIB4LCaWwYOw3aX9Xxb8/Vq98F5NfUEAMC3CAWAalvj0peenxr2pcZ96ZZ4+bICgd/uDmGmxwEAiOPX/2PvbpceRbkFgMrU3P8t5/yYY78MA4jfIGtVdXWexBDdSYx7C/j2CgDjqI1jLz2+9dxcAWE1e0Fga+hE6fHcXALxc+L5BdKiDAAAc1EUALo0e0FgWe4pwuTuE2sAgHkZPgDcpnW4Qe5+Sep1asMJxBoAYG56CgC3OZJsSlKP23ulBrEGAEBRAHhF7uy1JPUcsQMAYC/DB4AuKAjcwxANAABq9BQAXle7lCHXUxAAAGClKAA8rjbxnWT1HmshQEEAAICYogDQBYnq/fTIAAAgpSgAPEpC+pxaj4xlEXsAABQFgA13JY4S0rK7YyP2AACsFAWAR0lI3yP2AACkFAUmEXcjziUGW4/veZ09z891bx4pcflyXFvWPV6v3PJ3TWo3a9z3xPtMDL4c3xGIP1+w9Xk58vuQfvZnnDj1yri2fKfXZc7Gebb3CUbz19srwDNad8ZnfkiOWF/v9/v9+XdV20/4alzXg4rac9MENLf8Xe/njHE/Gu8jB2Jfje8oxJ8v2Pq8HCkI+OxdG9eW77RkHuagKDCZ3A7/qkp7fMmz2XwtrlvrnW5bbfk7132WuB+J93qAd3Z9vhTf0Yg//CP3uZesPmPG3hgwI0UBskII/7p8WXrGMv6fdl+P67pNvR1AfDXuvcT7q/EdhfgzmtJnNvfZrXl739ebq+Iau6oIme6bgL4oCkwoPjtUSihy3ZTTcWWlH4ojZ5++8IPx1bjuSTrf6NY5c9yfiPdX4zsK8Wd08ecl93lMP7/xsj5jZVfG9c7vdLxf8p5Cv0w0SNWRMX9XvE4PZz/vNEpcv/Y+iPu9RonvV4k/PdpTVN77nJldGdc7v9PeSxiDogCXyP2AOFA878247nmdr73Xvcd99HjbX7xL/PkKn9txpL2XgL4YPjCpeDKyGt289vlKXNMxiVvrG3dNfOMgbba4Px3vr8R3VOLP7O6cdJNnGD4AfQvLsvzsVL8v3gmn48y2Hs9Vd+P7Ss+N7ytViGtJzwhmjmvrAdkdB24zxv3JeM8Y356IP1+Q+6zlHouln7/0s1hrcxZXxrXkztgq5kB/QgiKApRdveP2Q/CPL8V167V7es+/EPee4/2F+I5M/IEepfsS+xboTwjBnAI8w4/APY7E9cozLVvPv+oM+ZXtXeGtz/MT8e7B25/rJ/S8vvbXwFVKPZSAvugpQJYd+D16iOuoB/xn1ruHuH9ZD/Gd8XMdt7EaMQbA91y1T06HOtjHwfVCCCYavFtp3NZdE61c1e46IUwPO9/cpGvier0vxTnVU9y/GOee4pv6YrxTPcR/hjg/KRfP+LHSc+5al68Q13vU4nqFeB/3pbhBTwwfeEBuPNVdr/M1tbFo4nodcX6GOD9LvJ8hztdqGYMtrvuJ6z224lo706+XJVjF6wAAIABJREFUE/RDUaADuZ1iy050rZim/9faH0nuB2LPj8adcf1STM8styz3f35rrzeSnj/PubZGsSeGPcW79noj6flzPWpMU0eSJXHdJq732NonpHFI7wfeoSjwgNqPQW2nuLUTLS2be/2RlSrJb8Z19Jjm9BjnnNFj32ucR49rSa/xTo0e/x7jPGpMQwjFeMb3ies+4nqPlrhe8Rp3tg8oCryu9SzSzI5UksV1P3F+hjg/S7yfIc7XOnMGVVzLxPUeV57xzxUAFALgfooCL8tVnjlPXJ8hzs8Q52eJ9zPE+R7ieg9xfYYCALxDUeAhaVeyHD8w+4nrM8T5GeL8LPF+hjjfQ1zvIa7PSHteKAbAuxQFOrDuFFu6psXLtPxwje7Mj4a4thPnZ4jzs8T7GeJ8rSuSJXH9L3G9Rymupa7/8d+tw4yA+4VlWX6+cDCPUQ9McpM2pQdlI24X1/jK5zo24vYAAGMJIegpAIxpa4ZnGNGVE3YB9MAwAeifogAwJAcWANC32qUcgX4oCkDFV3+84nGOvTOhE618rgH6MsL+GFAUgOmM9gM92vryjtE+J6OtLwDwXX+9vQIAAMC3fbX3JXyBqw9AhR8wAIBzHE9Bv0IIegoAAAD3UBCA/plTAAAAuNw6qarLEkLfFAUAAIDLuRwhjMHwAQAAAJiUogDTCyG4ZjgAADAlRQGmtnZl+/1+CgMAAMB0FAUAAABgUooCTM2ENwAAwMwUBWAxIy4AADAnRQGmpyAAAPTEPEfAkxQFOuXHAACAL1qv/BT/Sx8/2i6wn6IA09NLAADgOeux13oFqPQqUI7N4FmKAkxPVRkAYGzrcFDHdbCfogDTU40GAOhDPJwgvR0vA1xHUQAAAHhcPKdAPKRgtd6OewFs9QjQWwD2+/vtFQBgTFvjP3scH5quk6uPALyndf+bKxTkKAbAMYoCABzSejaml6Q7LQA4eAT4hlyBV9EX2hk+AMApueJAbwdjufXpaf0AAN6iKADAY9LrUdcmkcrdv6eNFmnPgZa2c9fUBqBdbZ+9Z5LBrWXsq6GN4QMAnBaPzy/1EojvX2/nJo6q3b+njT1yQwu22n6rN4SDXGB0tX1n62NH2wD+S1GgYw78+uB94E4zHbhszRbdcv+RNq7Q01wEM31mAID7KQp0ykFfH3obFw0jS8+yv9VGqb1W9gkAwJeYUwCAS/R8ib87JkN8u8cAAMAVwrIsvx4P4KAHvSY40IM4Kc6Nsy89XlIaGhDfv3UZxHTZlnXe2p7SffYNAO0cU0GfQgiKAlDjBwwA4DzHVNCnEILhAwAAADArRQEAAACYlKIAVOjmBgBwnmMq6JeiAAAAAEzq77dXAAAAmEc66WBpEsIrJiesXXVmdKUr9sBeigIT2XNNbTsUAACuVjoezRUKrnitluLDyHKX1/3aNnI/RYHJ2En811VVaLEFAPjHmtT/fr8/x0nx/0fbW9tM74vvL8kl0CNyzMnVFAWYWvojdaYNAAD+fWwU364dL9WKB7Uz/ls9AWrDB75w/La3MAI5igKQkSsW1CrUCgMAAPc42rtgfe7qi8drueIL7OXqA1CQq3Kv/+IucfH/AABcKz0O47/OFE5ATwGmlXY9Syus6W07WgCA+7QM6XQ8BtdTFGBqrT8sd8yICwDwRWmvyisvLbjnRE267JO9DGrreNcVA66KNfMJy7L8fHDmYCfxP1vXw61NaJMOHRBXAIB57TlubHkcnhRCMKcAtAohKAAAANBs72US4Q2KAkyptAMuTRyYTm5TmnsAAIBvWU8MpbfXv2v/wwgUBQAAAApyV6MqXYmqdIJpLSbodUqPTDQIAACw4UwyrxBAzxQFoCDt9mVnDgAAfI2iAFQoBAAAsCyuOMV3mVMAMuz0AQCIrXMJ5I4TtyYcLE08aGJCeqCnABTEO2cFAgAAcseEtatSuSQhI1AUgIxc9ddOGwAA+BrDBwAAAAp08efr9BSADD0DAABYFl38+T5FAchYJ5KJ/wYAAPgaRQEoUAgAAAC+zpwCUGHsGAAA8GWKAgAAADApRQEAAACYlKIAAAAATEpRAAAA4MPMk0WNogAAAHyE5A/YS1EAAAAAJqUoAAAAAJNSFAAAAIBJKQoAAADApP5+ewUAAIDvy02C+Pv9/vPY7/f7z9+1tnKPn7G2fXW70Cs9BQAAgNutSfbv9/vzL03A0/9b27xjPWEWigIAAECX0l4Dy/LPmXyJO1xHUQAAAPiUEMK/ignx37kiQ7p8/NjWsrW2YQTmFKBLpR1qS1W4ZRxYbtyaijMAwP32zgcQH6u1HLPFy6y31+em7aTL5topvXap7dZth14oCtCl0o53z3NLjrYLADCCt45t3pwHIG3/yAmm9LG969la4IDeKAowjCt2orkK7lYRAQBgFJLO//YUAOrMKcAQWsZtlcaBtfwY+AEFAOjXE8M9FRCYlaIAXcsl9ekYsXR8WPzc9HI3AAC8ozYZX/rY1sR9tcfj48N1mdIJpdx8AC3Lbi0PIzF8gK7Vun7FleJc1djZfwCAfpwdz7917Nf6Wltt1f52zMkX6SnAEO7e2arsAgAAM1IUYChnk/fcUAKXIwQAAGZl+ABdKo3NipP63DVo49ula+DWHgMAAJiJogBdOjrmrHWsmUIAAACA4QMAAAAwLUUBAAAAmJSiAAAAAExKUQAAAAAmpSgAAAAAk1IUAAAAgEkpCgAAAMCkFAWg4vf7vb0KAAAAt1EUAAAAgEn9/fYKwNtCCKeerzcBAAAwKkUBWI4n9mcLCgAAAG8yfAAAAAAmpSgAAAAAk1IUgBPMJwAAAIxMUYDp7UnszSEAAAB8iaIANFIQAAAAvkZRABIhhD8FgPh/QwUAAICvcUlCiMTJf3xbQQAAAPgiPQUAAABgUooCAAAAMClFAQAAAJiUogBEfr/fn4kG19sAAABfZaJBSMSTCqYTDJpwEAAA+BI9BeD/XdErQM8CAABgJIoCsCyXDBeIL2EIAAAwAkUBqFiLBHGxYJ1zIL0vXQ4AAKB3igKwIe4BsN5e/61FgPVxPQUAAICRmGiQ6cVJ/5rolyYbdEUCAADgSxQFYGnv9p8WDBQIAACAkSkKMLXS5IAtkwYqCAAAAKMzpwDstE4yaP4AAABgdGFZlp/kZg4SWQAAAFYhBD0FAAAAYFbmFICCdM4AvSwAAICvURSACoUAAADgywwfgAzzLwAAADPQUwAK4uEDCgQAAMAXKQpARloE0HMAAAD4IsMHmF46oeBTzwUAAHibogBkSPYBAIAZGD4AGb/fz5wCAADA5ykKQIFCAAAA8HWKArBcM1xAzwIAAGA0igJM74oEPr06gasVAAAAIzDRIAAAAExKUQAqXIUAAAD4MkUBAAAAmJQ5BeACLmEIAACMSFEALqIQAAAAjMbwAQAAAJiUogAAAABMSlEAAAAAJqUoAAAAAJNSFAAAAIBJKQoAAADApBQFAAAAYFKKAgAAADCpv99eAagJIWTv//1+zc+tLRu3//v9lhBCU9sAAABfoChA13KJeqlQUHpuydF2AQAAvsLwAYZzxZn8XI8APQQAAIDZKAowlPhsfgjhz9/p/bnntfQEUBgAAABmoijAEHJJ/ZrAr2f912XSYQPrfVvDCQAAAGajKMAQ1qS+9Fjudu0+AAAAFAUYzN0Jvp4EAADATBQFGNLZ5D03lMDlCAEAgNm4JCFdy00kuCz/TurjZD53O35uOtSg9BgAAMAMFAXoWi1Rr11ScGuegZbHAAAAvs7wAQAAAJiUogAAAABMSlEAAAAAJqUoAAAAAJNSFAAAAIBJKQoAAADApBQFAAAAYFKKAgAAADApRQEAAACYlKIAVPx+v7dXAQAA4DaKArBDCOHtVQAAALiMogA0UhAAAAC+RlEAEiGEPwWA+H9DCQAAgK/5++0VgJ7EyX98W0EAAAD4Ij0FAAAAYFKKAgAAADApRQEAAACYlKIARH6/35+JBtfbAAAAX2WiQUjEkwqmEwyacBAAAPgSPQWY3hW9AfQoAAAARqQowNSuGCYQX7oQAABgJIoCkLEWCeJiwTrXQHpfuhyMpvTZTu9709a6XL2eufauisfdce3lPfuq1u9G6fGt5z/x3Sv9luXWQW86gO9TFICCuAfAenv9tx7grI/rKcDIcp/j3j7bW+tx9Xrm2rvqNe6OaS/v2Ved/W60Pu/O97E2X078e3d0PdIigM8kQN8UBZhWnPTnhhCkCVJvZ04B6FPL0LTc470NR+tpXQC4j6sPMLXWBD89UFMY+KYZ39c9B/1pD5n479Lto23V2tmzHqXvbe3+Wvu19diy1U5tm9JeS6U2W2ORe+1ZtLxfpbi8nSTv/Vysy+aeX2ozbq/0+crdl/59tI2tben1vQEYmaIAU6odIG8dWMx4ED2TmQ8st8bs54bT5A7YS4lKS1txIpFrZ2s9Su3kEo3c68Rt5F6vtg1bsd1qZyseaYyPxiI22+d9z/77itjUCjLp4y2fo72fi2Wpf9bj5+bWd+u7UPsMbrWRe07te1srwvldBjhHUQAa5RIG+JLaGezc3+tzSglA7XW2zvaVlmlN1Pb2gFgTk60204T+iD37kHidcgl9SzuzJf69uPN3ova5aH3+mfXb830/0m6s9fsJwHGKAkypdtYm93jtbwcqzKK123XubGLcRumM5VY7d2g5C7n13Lc8FSP2yZ3xb+kFMKK7P4Nnvp8AtDPRIBSsXRnXf8A/ct3fa9+R9Sxfjwf0VyQb9g8sy/meIz1+P0qe+swrBgA8IyzL8rOzncNoBx1vE6/5zPqe1yb+yt1XG4OfKxDsHQNcOvOYtr11hrK2Xi3bWdqeXNstttppWYetWJccWd8vav2O15Zr+bytf6fL15apfSZzr936uUjH8LfKtZP7DNW+p7U24nZav3Mls+67Aa4QQlAUmIkfzXZiNSfvO3zbFUUB+uP9AjguhGBOASipna0BAAD4AkUByJhlkigAAGBuJhoEAACASSkKQIbZxAEAgBmYaHAiusDvY04BAADgy0w0CBUKAQAAwNcZPgAVhhEAAABfpigAAAAAk1IUAAAAgEkpCgAAAMCkFAUAAABgUooCAAAAMClFAQAAAJiUogAAAABM6u+3VwAAeFcIYfn9ftXHV/Fy8f25xwGA/ukpAAAUrQWDNdnPFQjWx3+/X7ZQAAD0S08BulQ6qGw5A7U+d89Zr62zZABfte7/WvaDkn4A+B49BehS7uzT3ueWxGe9HOAClK37x9L/AMD4FAUYxhVn8nNnwvQQAMj3AogLtLn/VyGEP/8AgLEoCjCE+EAzPvBM7889r+UgVWEAmNnZhD7ufaUHFgCMxZwCdK00s/V6ABsffKZjYku3AfhHbt9ofwkAc9FTgK7V5hOI788t46AWAACgTlGAIdyd4OvqCjylNNTpynZbxvjXhmFtTSyYezz+V9pn19arZV3P6HU/bz4GAN5m+ABDOdutNXfZLV1lgaeUkuGzl0atDZcqtdty39Yye9a3tl5bBYEr49MTv0cA9EBRgC6Vzk7FcwhszR8QPzc9iC09BvSnlDC2fHfjOUda2j+bfOZeN01qW88I55Lh3L4r3SeOtk/bG5fc8/bEpxdbV8MpbUs6l05teQBooShAl2oHNLWDqNYzWA6YYBylHj57nltytN2aUsHyyH6npQfAnkJGD13U04T2zP74aHzejEPr+1TrVZErEuhxAMBRigIADOeKhKd0pvbJhDEtGqTrVOvltLf9tL2npcWAlsT1rvj0njDXtqU0pCOOb+/bB0BfFAUAGEquu3jtkqTx89Zla54et753OEHr875ytviu+PTsyLa4BC8ARykKTMRBAjCyXGK0FgNyY623ulxfvV572yytR+sZ9CNtj+TO+PSgtdt/ui2lZWo9KgCgRlEAgCHUZqrf6iJ/R4JUKgbUihNXvmYp8c1N1NpLgnj3OrXEpye1iW9L25KbaLDWDgBsCcuy/Px4QJ6zLdCH2nfx6CRsR89EH+0ZMDv70/PEEICrhRCWv95eCQA44uyZ4NzZ5JaCgIncAIAv0VMAKpyVgffVZmGvdauudb8utV/rjVB7HABgRCEERQGoURSAuSkGAABfFkIw0SAApBQDAIBZKAoAwP9TDAAAZqMoAMD0FAMAgFkpCkCFBAG+TTEAAJidogDTu+KyZsBYFAMAAP6hKADL8cTgbEEBeJ6rigAA/I+iALxkKzHZunZ67vrsX0l0atelb33untiOFjvx+Z80Fi3b1eu2AAC8QVEAdngqOYpfJ4Twn9fN/f0luUS0dRvX55Z8IXbi829b30nFAACAsr/eXgH+6+hB+Jo8Xt0u/7gyfmvi1dJmmsjkChMzJDtXbOOXYzdjfFp626zL9LwdAABvUhT4kK2DXgfFebmke03W4/9z8bsjprnXjv8v+fL7G2977v1Jb+eWrRk9djPHZ92GXAwUAwAAtikKdGbPGWSuFycScSHgrsQi916nr3n3OvQsl7TGwyrW+OW+N+l7+UWzx2dd/3Q7FAMAANopCgykdAa75Qxg+tzS2eet53Gd1rO0M6sld/H9T/Xi6I34AABwlqJAp2pnkOOzfrkzfbn7cwlCevaw9jw9GK4Tx/nKM7Vffm/uTmBHj92s8el1vQAARuLqAx1qHTteSiZbE4TchGJnLnXGM0ozz5feo/Tycr3Zs35nr/6wN3ajmS0+6T6r1/UEAOiZokBHcgffW8lefCb/ytef9Qxc2kvi6oQoN3Fhel9pcsN0joM9yVDPyVLuM1caslKKT+52KT5fSCTF5396Xz8AgN4pCkCiNhb7bALSMra7dfz3XVc+2FOYOtJuaVjM1n2lx0rv15429no7TiPGp+WxK9oHAGAfcwp0onYJsdL/8czi6/3xfaWz0aXXyrVXW6+vuHo8fxz/kZQmrDw750EugYvnUxiNONXVYnBXnAAAOE5PgU7cfQa59azgyN3Qj0gnbTzTRno793cPcsMj9iZrubjlupznCla9xaNEnOquiE/c1pE4AQBwnqIAZBxNUnKJyps9Bmpd3NM5CvZqKYbkEtyt8eo9xKv3OL0doyvjszoaJwAAzlEUgIIzSUp8FnVUabKXbmd6uyVRbRmHP1rM3ojTaDFalnviBADAeYoCTOvOJKVUTBjN3m7ye5/3FeLURpwAAPqjKMDUJCl5pWJGS5GjZaK5rxCnNnfFCQCA8xQFmNKsyVzc4+Hq8dlpu1uvv/7dI3GquzM+q5Y4xcutywIAsE9YluXnQIrZbBUFtiZ925pvIF72bb0XKlYtcziU/mZOPhcAAOeEEPQUYE6lxKE0i3rt79EnyuvdSJfp41k+DwAA5/319goApGpdxhUHSIUQfC4AAA7SUwAK0qR05ISj50skmkiOs9JhJwoEAADtFAWg4guJRe/bUBvKsXXZSMhJJ0IEAKDM8AHIkHxC/2q9TH6/3+aVCwAAcPUByPrS0AH4sparfeg1AACQF0JQFIAWeg7A+HyPAQD+LYRg+ACc6V6sazKMw3ACAID/UhSADIkDfNNaGPAdBwD4h6sPQEZ6RlGXY/iO9BKGAAAzUxSAgj3JQnx99L3PBd7hOwsAoCgAy7JcM1wgPuvoDCSMwXcWAJidogDTuyoRkFDAuGbvNbBVFCkNp8oVVGeMHwCMzESDkzCp1nFiB3P4/X6uUJCxFgziXhWr9b71cfEDgPEoCsBFHAjDN8yW2KZzotToBQAA32P4AFxk9u7H8IQru7mny6T3+z7/L25p4cAcDADwHXoKwIXiLrbAs/Z2c986Oz5bd/jctsZxy/2/CiH8+QcAjEVRAIAh3NHNvaW9dZkvJ7xnt29PsQUA6IuiAFxA7wB4V9ytPff/WV9NduPeFV/dRgCgTlEAgKGc6eZ+1WtLnAGAr1AUAGAYPSTkZ8+o5553xTbFbbSM8c/1pmjtcZF7PP5XKsbU1qtlXc94+3NTYj4GAN7m6gMAdC+XaL49A/5aGNizDqVk+EhbuTbS27m/Vy33bS2zd9tL67VVELgyPj1pfa8A4E56CgAwrbNJWGk4QXzf0cv4lc7kp6+XLjdaUnn0PTgan17ktjstENS2pfSZ6207AeifngIAdC2XVKf3lRLv3OOxKxLo9Ax96az90cR3qwfAnrPoPSSMafHizHtwND5vxqH1far1qqh95nLPB4AaRQEAuvZ0N/ejzib9ueQuvb03ma2197S0GNCSuN4Vn94T5tq2lD7rcXx73z4A+qIoAAAvak1k957t/srZ4rvi07Mj27Kn2AIAMUUBAHhBKXlrPYN+pO2R3BmfHrR2+8/NHVCbdPPspIwAzEdRAAAulHblvjJBS9utLRM/3kuCePc6tcSnJ+l65noH5JbJzcvQ4/sNwBjCsiw/Px7f56zBcWIHcJ596XliCMDVQgguSQgAAACzUhQAAG7nDPd5YgjAHRQFAAAAYFImGqRre67TXHpubdnc5E3OxAAAALNQFKBrpUs27XluyZeuaQ0AAHCE4QMM54oz+bkeAXoIAAAAs1EUYCjx2fwQQvZ63Lkz/vGyNQoDAADATBQFGEIuqV8T+PWs/7pMOmxgvW9rOAEAAMBsFAUYwprUlx7L3a7dBwAAgKIAg7k7wdeTAAAAmImiAEM6m7znhhK4HCEAADAblySka7mJBJfl30l9nMznbsfPTYcalB4DAACYgaIAXasl6rVLCm7NM9DyGAAAwNcZPgAAAACTUhQAAACASSkKAAAAwKQUBQAAAGBSigIAAAAwKUUBAAAAmJSiAAAAAExKUQAAAAAmpSgAAAAAk1IUAAAAgEkpCsCG3+/353YI4cU1AQAAuJaiADRSEAAAAL5GUQASIYQ/BYD4/7jHAAAAwBf8/fYKQE/i5D++rSAAAAB8kZ4CAAAAMClFAQAAAJiUogAAAABMSlEAIr/f789Eg+ttAACArzLRICTiSQXTCQZNOAgAAHyJngJM74reAHoUAAAAI1IUYGpXDBOIL10IAAAwEkUByFiLBHGxYJ1rIL0vXQ4AAGAUigJQEPcAWG+v/9YiwPq4ngIAAMCITDTItOKkf030S5MMuhIBAADwRYoCTK010U8LBgoEAADAFygKMKXS5IAtkwYqCAAAAF9hTgFotE4yaP4AAADgK8KyLD9JzvdJZgEAAIiFEPQUAAAAgFmZUwAK0rkD9LQAAAC+RlEAKhQCAACALzN8ADLMwQAAAMxATwEoiIcPKBAAAABfpCgAGWkRQM8BAADgiwwfAAAAgEkpCkBGeuUBAACALzJ8ADJ+v585BQAAgM9TFIAChQAAAODrDB+ADYYSAAAAX6UoAAAAAJMyfADg42q9XXoaJrOuZ2mdrr40aK69rXWotXXkeXva7+m9AgC+Q08BgAn8fr8/SWV8u+SNYTNb63R1Upxr7+hr3J2wKwgAAHdRFAD4uFJCKdEEAMDwAWA6M04eWSsApF3f17/XLuvx47n79rbb0s7Wc9N20uelbab319qvrcfWNtbWo7TepW3Yu+2ldZuJQhcA7KcoAExJ8vCPXHKaJpzr33EiX0poW9rdaqf23Nr65JLr3OvEbeRer7YNtW3M3b+1/fG6lGLSsu05s33GZyyCAMAVFAXoWukgr+Vgd8+ZzHU5k3kxo9ZkKi0SbC279f0tLdP6HdzzXY0T7K020wS/dV32xjG9vacd+ykA4CqKAnRtq3twy3NLjrYLX3Nkpv3cUIO4vdJZ9K127rA1RKDluU95KiYAACsTDTKcKw7Scz0CnHljdmeS0PUsfI/foysuFyhBBwC+KizL8uvxII5rjdwtvjbWeFnqk3aVJjPbE4+RY0ferO/p1iR8pftqk+bl2su9XqrWTsvr5ZZveW7pvtIwhtaJBvduQ2m99w5DuKLg8RWzfq8B4IwQgqLALEY+WKolH1uzcpeKAYoCc/Oewvf4XgPAfiEEwwcYQ61bcm3SrtJ9AAAAmFOAwdyd4Bs3DAAAzERRgCGdTd5z43Z1PQUAAGbjkoR0LXe5s2X5d1LfOsng+rxcG+ljAAAAMzDR4CScBT9O7AAAgC8y0SAAAABMTFEAAAAAJqUoAAAAAJNSFAAAAIBJKQoAAADApBQFAAAAYFKKAgAAADApRQEAAACYlKIAAAAATEpRAAAAACalKAAAAACTUhQAAACASSkKAAAAwKQUBQAAAGBSigKw4ff7vb0KAAAAt/j77RWAt4UQTj3/bNEghFBtI16/3HLp41vtjaD0nrRs1/rcPTHtNWbiUCc+xx3d7+Ri/pWYAMCsFAVgOX5Qe7ag0NL+um4hhP8cyOf+/oJcAta6betzS0aKmTjUic89avudUswVBgBgXIYPwIvWg+mWhCM96M4diH/5wPyKbftCzMShTny2ndnvAADfoygAOzx5tnB9rdL/JV88iI+3eT1zmbs/97wvJT7iUCc+5x3d7wAA41IUgEZ3HhTnztrF3XVz/88gl6zF3ZrXuOXOfK73tZ4R7Zk41InPMWf2O2s8Z4sZAHyROQWYXu5gd70/TiJqB9BnOKguixO70mPp7dp9oxKHOvHZ7+oJVs0rAADjUhSASDrB1p1n53MH0VccWH/x4Pzu7RklZuJQJz7b7trvAADjMnwABpXrufD1g/srzm5+IWbiUCc+AADtwrIsPwc63+eAtk2pp0Du8bOvs8p1fU6TknSZ0qXSWu7vzVYsYrm4pMM9SsttvWaPxKFOfPa5Yr9TizkAMJ4QgqLALBQF2jxVFHjCSOu6LOOtLwAAjC6EYPgAxGqzlH9ZbTuviEHuUnEjzlxeupzdle2OGB9xqXs6Pj2prdeT+52e9PpeATAvEw1CojZb+RfPZG8dmMdXXzja/hfiWEpqZo+PuNQ9EZ+0nV563dTW6439Tg96fa8AmJueAkxvtjN26+31/yMHpGk7cfvpfVe83pOuiNMX4yMudW/Gp/fYpJ7e7/Riq9C1tS3p9vT6WwPAePQUYGpVAWn+AAAcf0lEQVRPnLHrQWkdzyQTLWcqc7GNY5J7/bdjdlWcrozPmzFJ17GnuKT3Py23HW/Fp9be29Lixdv7nae1vk+1XhXpbT0OALiSogBk5A68aslafDCaeutA7exBcJrcpAed6e2W12uZuPHNA9s9MXsyPiMd7D/9uRkpNstyT3xK7aftPS0tBrQkrnfFp/fPSW1bSr8rcXx73z4A+qYoAAVnztiN2q031XrA3dNZuSeJT5641N0Vn6+cLZ7x83NkW/YUWwCgRlGAad15xm70g7XSeree6dvb7mjEJ09c6u6KT2sbvbszPj1o7fafbktpmdrvFwDsoSjA1GY5I5V2Nb3jADJtf2s91r97cmecRo6PuNS9HZ94GFO8Tj24e51a4tOT2me5tC3p52urHQDYKyzL8vNj8n3OIvzb1hmprUmflmV7krHa6zxhtPd8tPUF6nynzxNDAO4WQtBTAFp94YwmAABATE+BSTjbMJ/R3vOtcbOlZQAAgGP0FICKtDfAiMnoCFdBGGEcMAAAfJWiAFT0nExvGWXda+sZz++glwAAAFzvr7dXAHokAQUAAGagpwAUmDCwD3oJAADAfRQFIGNrwjsAAIAvMHyA6Z2Z6M4kec9QkAEAgHsoCkCGZB8AAJiB4QOQsY5jj//eEl/+z3ADAABgBIoCULAnqY+LAHoZAAAAo1AUgOXaRD7tZQAAANArRQGmt9UjwFAAAADgq0w0CBfTSwAAABiFogBcYB0yoFcBAAAwEsMH4CKKAQAAwGj0FAAAAIBJKQrADfQaAAAARqAoAAAAAJNSFAAAAIBJKQoAAADApFx9gK6FELL3t4zZX59bWzZuf72soPkAAACAWSgK0LVcol4qFJSeW3K0XQAAgK8wfIDhXHEmP9cjQA8BAABgNooCDCU+mx9C+PN3en/ueS09ARQGAACAmSgKMIRcUr8m8OtZ/3WZdNjAet/WcAIAAIDZKAowhDWpLz2Wu127DwAAAEUBBnN3gq8nAQAAMBNFAYZ0NnnPDSVwOUIAAGA2LklI13ITCS7Lv5P6OJnP3Y6fmw41KD0GAAAwA0UBulZL1GuXFNyaZ6DlMQAAgK8zfAAAAAAmpSgAAAAAk1IUAAAAgEkpCgAAAMCkTDQIAypdkrFl4sT1ubVl06syuFwjAAB8k6IADCiXqJcKBaXnlhxtt3dbhY3S5Slz269AAgDAVxg+AB9xRaKaS5xnSIDX7V63NVcgWB/fKqoAAMBIFAXgA+IkNYTw5+/0/tzzWhLc0QsDa9I/w7YCAMAeigIwsFxSH5/tXhPhXFIcnx2f+cx3WkDJFVQAAOCrFAVgYHGX99xjudu1+74uVwCJhwfk/l+txRXFAgAAvsREg/ABdyf4X7j6wNlkPlckGD0mAACgpwB8yBWJb9rG6MlvPEzCcAkAAPg3PQVgQ48JcWnce5zwxsl87nbpEny1xwAAgG8Jy7L8HPR/3+hne3tTi+cVsU6T+NgI72MuBnfGpfZepMuk99WWqfUq2POaufXPPe/K+AAAwJYQgp4CsFet63l8Fv5ocpZ77kiJXunSh1fGJW2n1G7LfVvL7Fnf2nq98bkBAIAt5hSAgnim+VyX/L1txf/H7af3XfF6T7giPkfj0mtMSp7+3AAAQCs9BSCjdFb6TDLacqY7d7Z4qwv809J1PBufo3EptfWW3Hv25ucGAABaKArARdLkOE3SapP5lZTGpI+U/N0Rl1r7PSgl8Tl3xwcAAGoUBeBCrQlbrTfAF90Vl6+cHfe5AQDgLYoCcIFScnq2y/voSe9dcWlto3d3xgcAAFooCkBG3E37rvHarZe9a7n03tPujE9LXHIT6/USm7vXqSU+AADQKizL8uvlYJr77EkefB7gmC/0XgAAYB4hBD0FZiFRAQAAIPXX2ysA8BWKbwAAjEZRAAAAACalKAAAAACTUhQAAACASSkKAAAAwKQUBQAAAGBSigIAAAAwKUUBAAAAmJSiAAAAAExKUQAAAAAmpSgAAAAAk1IUAAAAgEkpCgAAAMCkFAUAAABgUooCAAAAMClFAQAAAJiUogAAAABMSlEAAAAAJqUoAAAAAJNSFAAAAIBJKQoAAADApBQFAAAAYFKKAgAAADApRQEAAACYlKIAAAAATEpRAAAAACalKAAAAACTUhQAAACASSkKAAAAwKQUBQAAAGBSigIAAAAwKUUBAAAAmJSiAAAAAExKUQAAAAAmpSgAAAAAk1IUAAAAgEkpCgAAAMCkFAUAAABgUooCAAAAMClFAQAAAJiUogAAAABMSlEAAAAAJqUoAAAAAJNSFAAAAIBJKQoAAADApBQFAAAAYFKKAgAAADApRQEAAACYlKIAAAAATEpRAAAAACalKAAAAACTUhQAAACASSkKAAAAwKQUBQAAAGBSigIAAAAwKUUBAAAAmJSiAAAAAExKUQAAAAAmpSgAAAAAk1IUAAAAgEkpCgAAAMCkFAUAAABgUooCAAAAMClFAQAAAJjU32+vAAAA8J4Qwp/bv99v8/7etK5nCOHwdsSvsfd1auu3p124i6JAwpf2Wrl43h1jO23gCul3fvX7/W4/UB7lQHy1ru/V63qk3Z5it/UbGEs/V6Vlaq/l94yj4s9f/Fla7+/5MxLvJ2rfoa3v15a4/a3vYu25tXj2HGe+zfCBROkHtbYceaUd590xjp93ZKd957oB40j3JXFSd/c+wD6m7Ezi/KSW38Da5yp+LNdO7rVKr+P3jFZbxave+TzDMXoK8Ag7aYDvumsf/5Xfjq9sB3NYz2rnCqAtPXFaeoluFbKOtFsr2K6Ppdu1dVa/Zb1aXqe2XEsvIbibosCGrS9ta9fAlsdK7bW8zp075q3XObOTjh+/KsYt7LSBq+TOCLfsy3Nq+9i943y3Dna3fhNaD4yv+k2ptZP+ndsnt/4GXJ2wnP0NPMvvGU9J9w21okHaXT73vJb2tl67tUt/SWk9WtfrzOtBTwwfKGj58pcOrHLd/VoeK7VXOyCsJcmtz9uzTmdikLorxldwVgeIpQeKsaP78tb9WGv7peely9b2p/HyR15na7v2/M5ttdu6frErfhdr7e35DVyXP5PQtPB7xhFXHFvF+7oekuGW11/X9cz6vr2dcISeAifckYzW1CqyW9KD0L3rfPeZjpI7Y2ynDbS6cv/31v50BE/G5uzv4pXrcJbfM+5wZSL/Zg+VdL/ScvZ/z/qmvXBaX8dvAT3RU6DB21/oWtfTuKLZas861177Sk/EOD4jlcattm122sAV7t6frgegR9ounSW/+nW2Xn9t/2mj7ef9njGCtCfQKPas75n9LfREUaCi5cDoCa0HaS2P99ZD4KkY22kDb3tif7q3SNzL67yRrM6QsKz8nrGl9H1oHRKbW6bWGyd3u/Y5Lb12qc3SdqXL19Zja9ncc7dep7aOpcfhCWFZlp8fi/+Jv4zpmMXcjnLry1tbJn0s93dunUrrWtuevWdhtl479xql522t950xPvO8lnUDvuvIfqz0d+45tdc40n5t/Wv7s3S7jv7O5Fwdm71t5db77O9i6sxv4JH1KK2b3zNG01IMAO4XQlAU4B92zADP62nfq2v5v/X03sAX+Y5BH0IIhg8AwMx0VwWepss89EVPAXQjBHhBL/teZ+v+q5f3BgDuZvgAAAAATMrwAQAAAJiYogAAAABMSlEAAAAAJqUoAAAAAJNSFAAAAIBJKQoAAADApBQFAAAAYFKKAgAAADApRQEAAACYlKIAAAAATEpRAAAAACalKAAAAACTUhQAAACASSkKAAAAwKQUBQAAAGBSigIAAAAwKUUBAAAAmNTfb6/AbEIIf27/fr8lhLD8fr/TbZ5tY1RpPPc+fuQ1vhRv8QMAgLkpCjwoTYbiZIlj1iSzZbkWuffoy++Z+AEAwNwMH3hI7uzoFWdL13ZnT7ZyMTh7Rvqu96xH4gcAAHNSFHhZehY1Tsziv9PHOKYW0/j+mpkTW/EDAIBvURToxHpWNT5juyZPucdSegv8Owals9y1mK6PzZq0ih8AAMzHnAKd2Er4a2YvBhwhcT1H/AAA4Bv0FHhZemZ2T7IVP2erJwHXEeNzxA8AAPqhKPCQMxO5SaLatV7yrnXG/asn3+ud+AEAwFzCsiw/B+nPqV33PU2g4gQtN89A2s4V15QfTSkOW3HKxTRevnQZva/FVfwAAGBeIQRFgT3eSG6cWb2emJ7z9fgpYlDj83GMuMH4fI//TTz4ihCCiQb38qWHb8v1koCY34H9fK/gG+z//sd+jS8xp8AJ63Xa0+u1X9l+/P8bcmPCW5Y7+lp3xTJ+jfj/p229fu9xfDt+revx9voxj7t/B55w1Xp/IRZAuy9950vbkduu0bcVcvQUOOnOiunb1dhawlUaM37mtdI279j+N2O6NeneCHF8+zO5LM/EEfbo4XvRiyf240A/vvAdf+oYFHqmKHDQl3YY8eRw8SRyRy9xuDUJYnx/6e+RXRVPcXwvjtDiS78Dy1L/Xhg7C8S+sv/LbUfrlZjgSxQFTthzJYEepTu9+HZtR1hL0mrV1rNV2BFiuiz5Wfxz2/p0HEeIX+kKCD3FEWJf+B0o/Z1+r9L7gbmV9n8j7vtqRtgeOEtR4KDcwV9836wHTEd7F8RKB5wjxPSqH4474jhC/K52RRyhxO/Af+lRAHOo7f++9t0fseALeykKZOhafNzZ8d3OQP1DHK9hvgGO8juwLVcAECcYn/0fzEdRIKNl5zd70tUy3koiu00cr3FHHJmb34FtM287fNlM+z9DpOAfigIHpd2SR915xNtx1cQqaXt7njN6TK+Mpzi+F0do8ZXfgS2zbCfQ7kv7hS9tCxwVlmX5+fC3UTmEefi+k+NzcY74wbh8f/PEhdGFEJa/3l4JAAAA4B2KAgAAADApcwrsFI9PBr7HvANs8Tuwn+8VfIP93//Yr/El5hQAAACACZlTAAAAACamKAAAAACTUhQAAACASSkKAAAAwKQUBQAAAGBSLkn4kvgyJr/fbwkhnL68yxVtjCqN597Hj7zGzPEGAAC+QVHgBWky6Tqn561JestyLXLvkfcMAAD4GsMHHpY7u3zF2ea13dmT1VwMzp7Rv+s9AwAAeJuiQCfSs9BxYhv/nT7GMbWYxvfXKAwAAACjUxTozHpWOj7jvSafucdSegv8OwalXgK1mK6PSfoBAICvM6dAZ7YS/prZiwFHSPwBAICZ6SnQifTM9p5kNX7OVk8CriPGAADA6BQFHnZmIjxJaLvWSwa2XrHg6skLAQAAehCWZflJbp6XXvO+9Nj6eHp1gXhMfNpOre2vKsVhK065mMbLly5DOEtcAQCA7wohKAqMwpnp64kpAAAwsxCCiQb3cKaYnvl8AgAAe5lTYKd4EsD1+vbpde6vFk9C+LTcWPqW5Y6+1t2xjF8r/v8pW697Zn32TlAJAACgp8BJTyRhbyV6tcS1NNb+zGulbd653W/EdGuyQhNJAgAAT1MUOOhL49HjSfXiyfeOXtpwa/LD+P7S3yO7Kp5H4ggAALCHosAJe64g0KP0sn3x7VqyWUt2a2f8j/YEGCWWy/LfKx7U4vl0HAEAAFKKAgfligDxfbMmakd7F8TE8po4AgAAbFEU4FJnx8k78/0P8w0AAABPUBTIaBm3PXvymg49yFEQ2HZHHAEAAFopCmS0JKZp9+5Rk9l4O1oS1BZpe3ueM3pMr4znkTgCAADsEZZl+Y2YfL1hxjPZjMfnFAAAaBFCWP56eyUAAACAdygKAAAAwKQUBQAAAGBSJhrcKZ78DXpiMkIAAGAvRYEdFALomc8nAACwl+EDAAAAMClFAQAAAJiUosBLQgh//q1/X9EmAAAAtDKnwAtCCP8a/y2ZBwAA4A16CjwsLQgsyzUTxK3tKjAAAADQSlGgE2nPgTi5T4cZSPwBAAC4gqJAZ9Yz/vFZ/7VgkHsspbcAAAAArcwp0JmthL9GMQAAAIA9FAU6Ec8JEPcM2PPcrfsAAAAgZvjAw3I9AVoTeD0BAAAAuFJYluXnjHKbOCk/G7NaW2nyH/cgyM0zkLZz5Xr24GvbAwAA0IMQguEDe12VlNba2fNYbtmvJc57h1MAAADQxvCBE9bLA85wmcDckIeW5fa+xgyxBAAA6IWeAic9cVZ+TZLfmjywVgCI1+dsQSBt62s9HgAAAHqjKHDQk0nrU68Tz1eQXg3hSMK/Nd9BfL8CAAAAwPMUBU7YmgBvhG7wcbKeu701v0GpeFA7869HAAAAQB8UBQ7KXTGgZRLAWRztXbAsCgUAAABPURTIKHVxp93R+QYUBAAAAJ6jKJDRkpRKXv8RDx0oURAAAADok6LAQWn3+NGT2Xh7WhL9Fml7Lct+KaYAAAC9C8uy/CRfbZzJfpf4AwAAXCeEsPz19koAAAAA71AUAAAAgEmZU2CneJw8zzh6aUMAAADqFAV2UAh4h7gDAADcw/ABAAAAmJSiAAAAAExKUQAAAAAmpSgAAAAAk1IUAAAAgEkpCgAAAMCkFAUAAABgUooCAAAAMClFAQAAAJiUogAAAABMSlEAAAAAJqUoAAAAAJNSFAAAAIBJKQoAAADApBQFAAAAYFKKAgAAADApRQEAAACYlKIAAAAATEpRAAAAACalKAAAAACTUhQAAACASSkKAAAAwKQUBQAAAGBSigIAAAAwKUUBAAAAmJSiAAAAAExKUQAAAAAmpSgAAAAAk1IUAAAAgEkpCgAAAMCkFAUAAABgUn+/vQK9CSH8uf37/YqPHfH7/artPym3Hnu2/ci672kjhPCvx+9eNwAAgBnpKZAoJaKl5X6/37+eE/+d3p/7/w3rdqXrsHfb98rFo7Z+T64bAADAjBQFTqgloGnyvyay6Rnwt/W0LgAAADzL8IENaxIf/3+2rdrjq1KX/q2z6Hvaa1mf2rZvtb+1fluvWVu/K98XAACAWekpUHDlGfSWtnJd+tP70iS5lojnnpu2X1qvI+tba//KhF3PBgAAgOvoKfCwluEDpaEHPblz3XrcXgAAgC/SU6DB2XkAzjz/7TkIWrrwX/EacXvxZI21AsHbsQEAABidokDFVQnv3jP/cZL8lq1tv2rdjrSjEAAAAHCNsCzLT5L1P6WJ/XKT2ZWS/NZJAtO41+YVqDk60WDttVq2fWvdjk4AuPW81vcFAACAshCCosCIcsUDAAAA2COEYPgAAAAAzEpRYDBxV3mz9AMAAHCGSxIOxpABAAAArqKnAAAAAExKUQAAAAAmpSgAAAAAk1IUAAAAgEkpCgAAAMCkFAUAAABgUooCAAAAMClFAQAAAJiUogAAAABMSlEAAAAAJqUoAAAAAJNSFAAAAIBJKQoAAADApBQFAAAAYFKKAkCzEMKu+9Nl4n8AAMD7/n57BYCxhBCW3+/3r7/3Pqd0HwAA8CxFAeBScZGglvQrCAAAwPsMHwB2+f1+fxL/XK+B3+/359+63HrbsAEAAOiLngLApUqJ/1o8iAsFAADAuxQFgEttJftxcUBhAAAA3mX4ALDbOhxgK6mPhxkAAAD90VMAuEw8j8D6d+7++DEAAOA9YVmWn4NzAAAAmEsIwfAB4D2GFQAAwLsUBYDX5IYVAAAAz1EUAF6lMAAAAO9RFABepzAAAADvUBQAuqAwAAAAz1MUALqhMAAAAM9SFAC6ojAAAADPURQAuqMwAAAAz1AUALqkMAAAAPdTFAC6pTAAAAD3UhQAuqYwAAAA91EUALqnMAAAAPdQFACGoDAAAADXUxQAhqEwAAAA11IUAIaiMAAAANdRFACGozAAAADXUBQAhvT7/d5eBQAAGJ6iAAAAAEzq77dXYFZx1+e1K/TZM59XtPEVaXz3Pn7kNcQfAAAYjaLAC9Lk0djo67WOOW9N4nPvmfewD2nsFWYAAKCd4QMPy51NviKJWduVnP5bLiZnz+jf9R5y3O/3+/MPAABopyjQifSsc5zIxn+nj3GNWozj+2skpM8zZAMAAM5RFOjMmuTEZ7jXpCf3WEpvgf+KY1JKImsxXh+TfPZpLeL43AMAwH7mFOjMVsJfIyk6T+I/lvT90nMAAAD20VOgE+mZ7D2JTfycrZ4E3EfMAQCA0SgKPOzMxHeSzuNaLxnYesWCqycv5BjfCQAAOCcsy/KTzDwvvcZ96bH18fTqAvEY+LSdWtuzKMVlK265GMfLly5DOGuce+B9AACAY0IIigJHvJGEOBN9PzGei2ICAACzCyGYaPAoSQSMLddrBAAAZmNOgQvEl0S7I8GIJyF8S24MfctyR1/r6UvMPRXjp+P4NS3x29ruL8YFAACO0lPgInf2HHi7V0ItcS2NsT/zWmmbT2z/E6/xdBy/JrdN6QSShoAAAMA+egqc9KUkJD47n14i8Ux7cTK31aviC7F8O46jfyavil9rrwwAAJiZngIX2HMlgR7VzrbWErH0qgjxzP21M/5HegKI41Jt86rLLfbgaPy2lgMAAP5LUeCkXBEgvm/WJCVO1I5qTQq/bG8ca8WBEWJ4ZeEiV2wBAAD+TVGgIk1QJBXtzo6Tl8T940gc02EGX4+jOQUAAOA4RYGK1m7tMychLWdhFQS2XRXHNyZp7JleAgAAUKcocFLavXvU5CMdl31FIpW2t+c5o8a0lziOam/8csN1FAEAAKBdWJbl5wB6H0kHjGNvYQEAAGYRQnBJQuC7JPwAAFCnKAB8loIAAADUmVPgINdFh7F9fX4GAABooShwgEIAjM/3GAAADB8AAACAaSkKAAAAwKQUBQAAAGBSigIAAAAwKUUBAAAAmJSiAAAAAExKUQAAAAAmpSgAAAAAk1IUAAAAgEkpCgAAAMCkFAUAAABgUn9f0UgI4c/t3++3eX/psfi+XFtpG6X2Ss/dWp94PVrWFwAAAEZ2uiiQJtBxAl5K6ktJd6mgkCb8LevQup655Y4+FwAAAEby2vCB2pn91FYCvtWD4Pf7NS3T8loAAADwFa8UBdYkvdQD4MyZ+DvO4sfrqpcAAAAAX/HqRIO1wkBvckMiAAAAYGRTXn3gSHKfm6wQAAAARjZdUeBMQWBZxurdAAAAADWvFgVarkJwpr2tKyCcfT0AAAAY2elLEqZnzktn1NNkPL5vyxUJfNzG3tcqbQsAAACMLCzL8pPkAgAAwFxCCPPNKQAAAAD847KiQK1b/tZj67/afWfXrdTWmdfYs55Xbs9VelsfAAAAnnVJUWBrrH9txv543H56/1XDGrbW7Wy7LW3cOUTjaHJv2AgAAMDcuhs+4GoAAAAA8IzTVx8oXVZwlc7gX0v4a4+vbaZXMci1my5beo1Sm6XX2av03Nz9W6+9rndpnXPbVWurZTtdcQEAAODbLu8psCane5PIrYLA2mYuKY7vzy2btlNKgNP1rrXVuj3pc3P3x/dtbWNpmXTZrba2tvPo+wgAAMA4TvcUqNmTUNZ6ErTMSRDbs2z6vDgRPlIMiF8r99wjSfYV67P1+rl2FQYAAAC+7daiwF6lwkCpa3ytnSOvHbefrsvRngJHnvtkm6vcRI/x6ygMAAAAfM+tEw0eSVyvOBt+5PWvTH5HvtRfPHxgWRQDAAAAviwsy/I7m/i1TPRXGhpQm/SudF8qHTu/NYHgVtJemmxv67GtdS5N8pdbx5b70jZbn5dbj5Y2AAAA+I4Qwj1FgaPLAAAAAM8IIVwzfGDr7LuCAAAAAPTnsjkFakm/ggAAAAD059aJBgEAAIB+KQoAAADApP6vXTsgAAAAYRg0+5c2yCEHV7n9AAAAMOgBRLie3eKBW+wAAAAASUVORK5CYII=')
