# Supplementary material for: Identification and functional analysis of non-coding regulatory small RNA FenSr3 in Bacillus amyloliquefaciens LPB-18
Source: PeerJ. 2023 May 15;11:e15236. doi: 10.7717/peerj.15236 (PMC10194069; doi:10.7717/peerj.15236)
Supplement: Supplemental Information 4 [file peerj-11-15236-s004.zip › KO/CK-vs-T1_map/map00590.js]

getPicJson('data:image/png;base64,iVBORw0KGgoAAAANSUhEUgAABS0AAALCCAYAAAA7wPamAAAACXBIWXMAAAsTAAALEwEAmpwYAAAgAElEQVR4nOzd6dKsJrsA0O7Ud/+33OdHjombMCoq4FpVqZ3XdgIc8BHw+/l8fh8AAAAAgEH87/P5fH4/cUsAAAAA4Hnf7/fz19M7AQAAAACwJ2gJAAAAAAxF0BIAAAAAGIqgJQAAAAAwFEFLAAAAAGAogpYAAAAAwFAELQEAAACAoQhaAgAAAABDEbQEAAAAAIYiaAkAAAAADEXQEgAAAAAYiqAlAAAAADAUQUsAAAAAYCiClgAAAADAUAQtAQAAAIChCFoCAAAAAEMRtAQAAAAAhiJoCQAAAAAMRdASAAAAABiKoCUAAAAAMBRBSwAAAABgKIKWAAAAAMBQBC0BAAAAgKEIWgIAAAAAQxG0BAAAAACGImgJAAAAAAxF0BIAAAAAGIqgJQAAAAAwFEFLAAAAAGAogpYAAAAAwFAELQEAAACAoQhaAgAAAABDEbQEAAAAAIYiaAkAAAAADEXQEgAAAAAYiqAlAAAAADAUQUsAAAAAYCiClgAAAADAUAQtAQAAAIChCFoCAAAAAEMRtAQAAAAAhiJoCQAAAAAMRdASAAAAABjK/57egZLv9/v0LgAD+P1+T+8CAAAAcBMtLQEAAACAoQzf0nKjlRW8k9bWAAAA8D5aWgIAAAAAQxG0BAAAAACGImgJAAAAAAxF0BIAAAAAGIqgJQAAAAAwFEFLAAAAAGAogpYAAAAAwFD+9/QO9Pb9fj+/3+8/02LC+UrrSa3z9/v9M384PTd/6u+WfUzNu/0WW760L6V5c/uU29cj+Vna373W/cqlOzZPTmxfU/Ps111zrNbuW+54Ky1fOlZLx0nLdgEAAABKlgtaxqSCbb0CcDWBvXB66e/SPpbmLQX3jmy7NoDXqrSds3mVksuj2LypbaSCh6nAa80+hflRG/As5VHrtmoDxrF1AwAAABy1VPfwWIuw3utJBSSvEtuPVDAqNe8RPdN5V34eLfuWfUstH/v/1Dz7dR/Z35byP6tlO0dfAgAAAACElgpaPunuwOUdy6bWd4e7A5dH3LWdpwlEAgAAAHdbpnt4bffhvVK367NjOI7iTDrO6pWfV2vZt14teXPbfer42Qd9W7uWAwAAAPSyTNCyRm5cwqu2tfdkIFOQqU0ur1rHqTyi1/irZ7ZdE7zcOLYAAACAnpYKWp752MmR9czmqcDlyvl51Ax5cmeQHwAAAGBviaBlyxe2r1rPlYGdnus+O+Zjy748kZ9n8uqOoG6vY/WKfWjdD613AQAAgKu89kM8Pb80fXfAsufXrnPz3JHOntvptX9H1nNny8kz5V87TwuBSwAAAKC37+fz+Y0ccCiNq7cPsOznSQVeaj54klpPz+m5v3P7m9v3mv3Y/x4bmzGXP62tVlv2q2UfjuRV6z62jltZk2+tx2pu/bHlateZ258t7a37X3MsHdUytiZwXOl+CAAAcJfv9zt/0BJYm2sAXC92nvV+abjN1+vFEwAAsK7v9/ve7uEAQDo4WWpxvv0eCzb+fr8/ft/PE04XrAQAAGIELQHg5VKBwyMBxSPrqhkCAwAAeBdBSwDgMakPiwEAAO/2v6d3AAB4H4FJAAAgZ5qgpYcbALjG9/u9vYt2aszMbV/c9wEA4N10DweAF8sFD/e/X7392LYFLgEA4L2Gb2npq6IAcK2tZWMYJDxyD0612mzZlx7rAQAA5jZ80BIAuF5rgDDVGjJsuRkGH1PTAQAA9r6fz+fnoQEAuKtLOAAAQM73+zWmJQAAAAAwFkFLAOCPbt4+gAMAADxN0BIAAAAAGIqgJQC8XKxlpdaWAADAkwQtAQAAAIChCFoCAAAAAEMRtASAF8t1A9dFHAAAeIqgJQAAAAAwlP89vQMAwHN+v98ff3+/3/9MAwAAuJuWlgAAAADAUAQtAQAAAIChCFoCAAAAAEMRtAQAAAAAhiJoCQAAAAAMRdASAAAAABiKoCUAAAAAMBRBSwAAAABgKP97egcAgDbf73fa9f9+v8vWDQAArEPQEgAmNGPw7+pgKwAAsA7dwwEAAACAoQhaAgAAAABDEbQEAAAAAIZiTEsAWNB+/MjU+Je95gEAAOhN0BIAFvP9fv8IMIZ/95wHAADgCrqHA8BiagKLveYBAAC4gqAlALycFpQAAMBoBC0B4MX2Y1YCAACMQtASABZWakX5+/0+v9+vGLzUGhMAALiTD/EAwKJ6BRpz6/F1cQAA4ApaWgLAgvaBxjNdwEvr2VpqClgCAAA9aWkJAIvZgouxIOMWhAx/2wcdw3ly6wEAALiCoCUALKY0hmXPeQAAAK6gezgAAAAAMBRBSwAAAABgKLqHA8CEznxcBwAAYHSClgAwmSvHk/SBHQAAYAS6hwMAAAAAQxG0BAAAAACGons4AACctB9ndj/EQmp6adlwWmoc29xvNcsCAIxK0BKA15v5ozaCDvC8cCzY7e/U9FBs3nBaan37+cNtbL+XlgUAGJGgJQB85gz+CTrAGJ66fuwDmrnfW38DABiBMS0BAGAyZ15aeOEBAMxAS0sAABhATTBRsBIAeAtBS4AHnPlgQ2zemvWU1l2zT6HeH3iIrat2Pfux22i3z/uavBzheIERpcatrBEul7smHglAnlkWAOBuuocD3Gx7oN3+2x4eU9Nr1hHOHxvnrHbss9RHIva/p9Yb/tZiHyjbr6eUD9t/Vyhtu3Z6OC2136X0XJ3Olrx/+niBEdUGLHtcu86cO847AGAGgpYANzv7sFj6+mxvPT7wUNqvVMu+VPDsykBluE8tv9UGLI8Ere8IWO4dbZF1x/ECI4p9tTulZ9Bed3EAYFWClgB0dTTYVhPsuiNYWdqf0m+leY8E9a725D7dFZyFK+1fPoSt3vetKlPn1H751LRwG7F1xtZTuywAwGiMaQmwsDsDQKMEm57ajy0A0LL9VNAgFohIrXuUfG81635DzNmXHKnW8z3WU7ssAMBoBC0BHnR1S5c7u93GukUeCeS1biM1T4uz+3ekHGu7mJfW3WO4gSfccbwAAADz0j0c4CF3frDhzvWmAqW141rWTB/pAy5HA8+psSv30+/qvnn3h3/2jh4vAADA2rS0BHhA+MGGlpZ0W0ArFuw5M9Zizb62aE1jbny22vEun9LaOnKUdX8+x/M+5Y7jBd4k9eIGAGB1gpYAN0u1JAtb3dUE+cJpsW2E3XBz4yim9iu3fGm5Wvvg2ZH1PPUQfzZ4/NS6w+205v3Txwu8QezlgY/oAABv8f18Pj+VHgDeLNVydRO2AMwFl/fzxOYtBflS643tp8AFrCvX2vloS2gAgFl8v19BSwCYNfjXe78FQmAcpfN71usWAECN7/frQzwAAAAAwFgELQGAP7qn+3I3AADwNB/iAYCPQB0wntKH0wAAVmZMSwB4uVQARP0AnpX6eng4DQBgNd/vV0tLAAAY0e/3+/vLmcGLBQFLAOANBC0BAGBQApQAwFv5EA8AvFhubDzj5sEYYq0tAQBWJ2gJAAAAAAxF93AAeLGw62nqa8XAM/YtLJ2fAMCbaGkJAAAAAAxF0BIAAAYUG8fS2JYAwFsIWgIAAAAAQxG0BAAAAACG4kM8ADCZq7uHXrl+HxGBOrnz0Ad5AIA3ELQEgAnNGLAwFh8AAFBL0BIAAAYTvpjQuhIAeBtjWgIAAAAAQxG0BAAAAACGons4ACxoP35kqktpr3kAAAB6E7QEgMWEY9/FxsLrNQ8AAMAVdA8HgMXUBBZ7zQMAAHAFQUsAeDktKAEAgNEIWgLAi+3HrAQAABiFoCUALKzUivL3+31+v18xeKk1JgAAcCcf4gGARfUKNObW4+viAADAFQQtAWBB+0DjmeBlaT2zBCprg6thi9Mz+RZTatWa+32WvB7VzEMh7Mt+lXQAAJQIWgLAYragRiy4sQUec8G5cJ7cemZQu6+x+Y6mc8u/VLApFgjefi8ty3GzHLN7sbJfJR0AADmClgCwmNIYlj3nmUUp+Jj6PRZAPKqUryvlNwAAnOVDPADA0mo/NlTy/X7/aH0a/n9u/We2rYUaAABvpKUlAPAKZ1tNhoHPVDfuXt26BSsBAHgzQUsAmJCA1jNaA5/heJWt2zq6LG1SwejUOKQ5qWOj55ipOXemxUejAIArCVoCwGSuDAjM9IGdM2q/Jt7LmW28oTyeVPpgUvh7OK3U2jZc55XuTouPRgEAVzKmJUwg9QBQejDYj7NWM+ZauNxRZ5cHuMI+uLKNc7n/u+Yr6aUWZjX7cJTran+xoFzs733e9wrsnz2WUuvbuystuW0CABylpSUM7mjA8vNJd2MsPaScfYjq+RAGcEZLi8rYtSvXgqym223N+lIt1XLLcq2WLt4lvYOTre5My1taagMA9xC0hMGlHg7OPACd/RgFwCxar3OlFzql/2/Zbmoe1+b5pILjNffa0e7JR9LiRSUAcAVBS+Cfh43Yw0g41tUm9RXdcD37ablWSQAwqlJgsXT/THki2HdFWnw0CgC4gjEt4eW2B5FYy80wyLgf+y38N7WecHD//Xy6kQMwop7jTO7HeQ6HBLjjfnh1Wva8iAQAetLSEkg+0NS0EEl1izQWGwCjS339usc9q3U86R7bWyUtAACfj5aWsJSWL4TvhV/RLc17RWuQo/sOAGds97Xtv1T36P2/pek5sWWOrCdmhLQAAPSipSUspLbVQ+5B5qmWE7nt6oL2Hsr6ObEAirw/xnE8n5qP5RxZLjbv0Q83tW6n9fdeaQEA6OX7+Xx+KhwwrtxXPGPTU8vuxbp57afXfmAntZ6U1PpzSh/3uduZ8kjNG+vOt5drKVO7L6X9q0lXKPdl+yNGK+u79SyDcB21235r3vckL8c1a5fmcEzo2dMBAFDj+/0KWgLH3PHwUfqqeeq3K/cnFrhtGUMsFaAMP1hUs92z85T2LZxW8/8120lt+/MZp6yf0qsMUtNS2/x85H0P8nJsswbNBC0BgDf6fr+6hwPt7nzwyHVju3sMrbNpjuXbPh2lDxvlHlavepDt0Y3w86k7ZkYq65EcLYPUMZE6DnProJ68HNsqZbBKOgAAcgQtgazUg9E+iLYpdS/f09riX6vnhYfrcSgL3myVa+0q6QAAKBG0BIpS3VG338KWW+G01i7U9HFngEowDOBfV10T77jWujcDAKMQtASyarqmhkHJswHJ8CvGNR+iudsMQdfWDyX13lbYrb1k1LJeRa4s5H0/8pLN6PeIGMcpADCSv57eAWANWzCkR8Dy9/tlv5789ActWj5wsv1Xmu9utfvWa1v7f2NiQwvs/57x4X9EsbKQ9/3ISwAA6EdLS6CbUou6mgBZ6kM14bIjBCxLwctUWlLd5Gs+nNLycZWc2nnPBqFbWt+OVtajOFoGsWEbUuuT9/3ISwAA6EPQEuimFJQ8Gmgb5WE/1WIw9UGimNK8scBv6zyxr5GXvlCeS1tu+dJyrUYp6yc8XQZvzvve5CUAAJz3/Xw+P5VroEYuyFhqgdjaOjAVmHG9Wp+yfo6870devlvppVz48io25mxquIFQajiV2PK5aTX7DQBwl+/3a0xL4LzU18PPrs8HAQBYzX7s5lSgMja0w36859jyqfWW1gkAMCpBS6BKqgtqbHo4bf/v/r/absqp/2c9yvo58r4feUlKakzZ8O/wGJppKBUAgF6MaQlUST0MxaaXHsiObAcAVlU7VAoAwJtoaQkMLdZKSculNSnr58j7fuQldyj1WgAAWIGWlgAAMJD9x3lSv+cIZp6T+lDRkfXkhsJJ/absAOBvWloCAMCDerbGFfQ6r9eHikpfdi8tAwBvJ2gJDCv3EKe75VqU9XPkfT/ykpLwIzufT98g435djjkAYHa6hwMAwE3CwGWu+3AY0ExND38rbTO1XerEuneHZbqfp1RuYaA5trzyAuCNvp/P5+cmCMxApf09lPVz5H0/8vK9Zi37Wff7CrnxKPdBxjCoWPP/29+fz3+DkrkgprIB4E2+36+WlgAAALVyXe9bAos18wpUAvBmgpYAAACVBBIB4B6ClgAA0JkP4ayn5iNKunEDQD+ClgAA0NEVQSvBsPukPmoUG2ty+zecFvv4zn4MzNhv4fZTywPAWwhaAgAATWZuSVoK/B35PZyW+7s075F9AoAVCVoCAADNZgykzRxsBYC3+evpHQAAAAAA2NPSEgAmc3VLoSvXP2PLLAAA4H6ClgAwoRmDf7plAm8Ru97NeN0GgCfpHg4AAHT1/X7/+a80X826Wrb7tP2XxLf/9tMBgDqClgAAQDff7/ePgF0qWLd6wHJP4BIA2glaAgAA3dR2g66Zb8Yu1al9njEtAPAkY1oCwCL2LXhyD8dbK6jS9NL6Uuup/R241git+u66Dmzb6d16EwB4jqAlACwgFnBMBRpTy7esr8c4dUB/tS8vem7nzDw9tAZGn84XAKCO7uEAsICzD+Gty2tBCeMJx5J8WmlMyx5GbNF9ZgxPAOBfgpYAsJja7t93bx+4zpvPu/BL5U8GB1Mf3El9oAcASNM9HAAWkmvhI2AJa3rzeReme4S82FqXhtfjp/cLAGYjaAkAC9m38on9f8t6WlsrjRAsmEUsr3JjEYblubeV1dG8n7nL6tVdj6/W43wZ8bzLBetix3JuDN2aeUY08r4BwCwELQHgBUof2ok5EvQ8sp23iQXZSkGbVFnsu5yeyesZy+iuD85cZeZga0muPPa/peZrnad22wDAXAQtAWBxZ7pPtsw7YjfNEfVsHSh/AQBYlaAlQ8l9PGJT+/uVLTBiD5ulbn65rn2pdQDUSnXHLAUOt9/DLpipj0ak5ucaYf7mWlSebW3JfJQ3ALAyQUuGcebjEakHtZqK/Jmx3mq68m1/1ywPcFRLV8lY18va62dq/pZ94pxcUBnupO4CAFxJ0JJh5LrLtQYWn2x5kAqelir2YStMD6IA79HaZfzMR5ZKYj0FUtuu2b9wWmobNS/+WusCsW2Uemek0pJbf2qZ2cfdzFktPQDAeAQtGV7rg1luvjAgGOveeNUDRm33zNSHF7Z16AoGsKaegcgzgb7aD/2EgcDUcuG6c0HJ0oecjtYFckHSmrSkhoDJpWe2r10DAIxG0JJp1ATsSgHL8IGwpnVHaXv7/WudL9V6JbffAJ+P68Gqztzn9o4Ex0o9BUr3zJp9qN3GGTU9HlrT0kJgEgCgD0FLllIKbPZ+yK99MCmNuXmkSyDwXldeB7QGu16ulX8q2FbTXfqqsqsNPvbeRm81LzVrxLqZx9aVa70JAECZoCVTyrVwzD0cHH1guHpMqli3Mw83AGs6c38a+d6w0viNrYHh1MtHAUsAgOMELZlG2Hohp6bFZcsDROu8Zx5QalpleAACeI+zw6PctS+1Yzcf2d4VWtOSy+NUzwktLQEAjhO0ZBhnPoqTG/R+WzYcMytcPpwnt83U9vbL5carLO1vbNyt1HoBmEfsHpO65peWb/n9TMDsbMCtZvnagOCT6djWkfs71SpT4BIAoJ2gJcPo3V3u6LReHzho/ThB7XQPPADzigWvwmm141imxsTMLdu6bz0DhS1f586tp+SKdGzrje2Tl4kAANcQtAQAGFxpeJQjL8pS8+Z6HOR6RdT0HihtI1xXqofE2XS0piUlN39t7w0AAOIELQEABtZjnOQWrQHQnoHUI70fWreR+733eNcClQAAxwlaAgDcrKZL8Zlux7osAwAwO0FLCMQe9N7aUiL30Jvq9lbzQYnW/Nyv42hXQebwxrIudZONyY11eLRV3hvz/io1eZnqdh2b50gA8syyAAAwAkFL2Ik9XH6/31d/8bP1gw+1H5Sozc9Vy6QmUFXzYYq9mo925NZ9NHjWK9AfO65WKOuSXKAxd/6F08PfWqx6nj3hiry8sov0Zvbg5uz7z7xKY8DW3CddawEgTtAS/l+uNcxbH95rv2Ye+zpsrVyLrlXLJBXEbQnuxn4rBYtLrfCOBs96fKk3LOswHbOW9Rml86/mwx+b0rEU295oeX8k6F7T8rv0W82y4T5clZdXjW05QvmeMfv+M6/cva/lBe6ZVvJXqQnGhvNt846Wlpy3pBNgVoKWsFMK5hC3z5/WQFUp2LlimZyt4Oby6ooKdK9AR2nfVizrJ8QeulqX2U8fIe9rjuszLb/384fbKwXnY/uR279tmdg2wlZZNa2pU/uUWzY0QhkfNcoxepSAByOqDcamrj+zBPTeks63Sr3g32gZDXMQtAS6KD04tjzcs56ZgwqM4aqHhLB1b+r31t9alom1zDyynqP7dGa5J5Va347OdXF++6DVmV4n4bpmNfO+t5gtnanjqjR95uBdTa+TlVpGM47WYHls+b0zPWxievUuupOgJdBF6eEr1+WG69z5UOwBfDy5B4+ZnAkE5FzV3RqYV+tL1pYAxpOB9iMtw0vB2FzanwzsnH1RPkM6a9OYuv/npo8YvDt6XtbOD3tHryGtwfLSvKX5c+7oXXQXQUvYyb1xJO1s64LWi/c2fQVXV/Zyb/ru2Fb44JOzelnfJdddePbzrOYBqWafz6TLcQzr2j+w7afVXD9r7ufhg+FdjqSrJU2x9T/lSFprjJTOljTmWkzOcl+6qkz363qyZfSZAFlLi75YcGo/b0v9KraeUgu9WVr3nTnezgTL73gxsn/hkPu99ber/fXYlmEwqYv4KBWUUaXeRrcun7thr1omLS0ztv96b/+K9aa2tf83tHpZH1Eql9h5Ezsfaysoq+T9luZ92lPznFl/6rfP5/q83J+7refwXec8zCZ1nuYCjbFWZ732pde5eiRd2/TaNG3XxaevLa1p3fa5Nq9HSOfR8qxd99Hg3VWuTG/NtnsGR1Pb+Hw+/6m31LwgjU3br2c/TxiwjNWTagKL+39j0/b/xupLYb00ta4z9bQznjzeauyvVbH/z+3flS/sr6alJezsKy/h9DfbXxDDt07h9HBaKliV+y0232plEqs8pKTemufeoNY4++avdTs16VyxrEty50j4e6kFxZlA3Gx53yvdR+UCl1fm5ZEWAEcrm7EWFKljribInlpvbvke+XZnOnLTGV/pvO65ndw52/u4aU1XLBh7Zp/uPCda01pbR6lxVzrvOk43T1/TrkhvTXlfHajKBchK9/VY2p+oC7Ws/8j1bpXjrZdY3SX2fJ6qk7R6Or0bQUsIeMD4r5abTOrNVMt6j843i5pA7vZ3SqmyUhNQbtmv3PKl5VqsVtY1aivNR3/vOc/TwgfpK9bbY9mr8rL1Aadni5tSJTmclqpEp6anfjvr7nSk1suaUvft2HG0/RvOE5t/FrX7PHq6SulYJZ1HXR28u1vvc+1MUPeOAFnpPhfbbs8XrT3rV7PrkabWMjpz/o5y7gtaQkTqwZDnrFQmvd4otq7nquBY7+DzSmU9mxHzvvZhoCZQXxNg7xWcvyovax5wzlYua1v15oJ7Kb2ucTVGSQdrO3O8jHoc1QZjP598i+NR07cpvQhaJZ13ebpFZo2j1/s7W0bfIXxp0qKmjrFC677eaq8pVzmzjaePcUFLAGBYZ4LiR1pArvRQknPmjXtsXb3zp3ado6ejRMBjLKWeCC1aWsNcfRwcSdeswfuWtPZ+6XqXnsdpi6eCd0fSW3qRubdiy+ia/WsN3obL7beVW3erp1v3XXF+xYLlNS9LYvuT6vFxZF/uXPYMQUsI7C9Io9+Q3kKZvIeyfo687+fpvKyp8Kfe9vd0pBVB676ELcKucGVriDOtXehrK4tUa5jSQ2zsvMsdn+FvqUBKatlaR9JVs75Sy/cnjueeaR01na1prOk9kGpJO0Lw7miZ1rzIzG2zZfoZVwfIzuhx75utdd/Za0hLsDy3/XBauP793+EyNUH63P7WLnsnQUsAgEkcaUV0VVDvbKub2LJPtLC4Ih2t2++xHs7bP7CG03Pz738Pp8XmST1ghsd/admr0nU2GJvbz17B2JSWtM6azpY0ngnA3Rm8K+1Hy/F7Zhs16+x1re79QiHct1x94Uz5HzFT674zx9uZYHnN/OG95ux2RznHSwQtYSdWufAQ8Sxl8h7K+jnyvp8r87JHi5MRWm/UrOvKY+/OdLS4o9USZXfk/z6g2boPd7R4miUYm9v/2vlmTedVx+kTwbsaLds5E4wO503tR+5FYYujAbKWFn21x3C4vtZt7vN19tZ97sNjEbQEAJjE2RYntW/eYw8TVwT6Sus9s90n0tGj1aXA5fPOtHSqWfdTLY6uTNd+vXcGY1OuTOso6SylcabgXY3aMp0tGH002Hl0PT1ffITTVmrdd/X1knqClgAAE7mrJViqJcamprVEuFyqJcVVLSzuTkdq/iP77EFpHjUBi7OtnEc3U/fPM2ZK52zBu6c9GYy+44XClS8J4UqClvD/Sm8aXcTvp0zeQ1k/R973s1pe1rRmaV3uiRYWq6SDe+zP49rzNhXUjs1zJKhzZtnYPrV0/+0xzxXL1q63Jq0zpvNIedYapSXp3pXpPbvOWe7vR++Fb3T18UYbQUsAABiI1pbrOtsK904zBGN7eEs6a6wUvJslGC1ABnmClvD/YhUWN41nKZP3UNbPkff9yEuY2xXd/XPbuis4dEe6RgnGXp3WEdLZmsZZgnct668pU8FojrjzPkAdQUsAgJeb/aFr9v1nTrFxT8NpNeO11oyrmlp2NCu11MuZKZ2Cd2VPBaMFyKBM0BIA4MVmfziaff+Z16pf031LMPYt6WwxQkvSJ80UjIa3ELQEAABebbUPaW2OpGvWYGxrWmdM513H6SjBuyPpFYzmqFXvA7MTtAQAAICFvDV4N0swWoAM6ghaAgC82OzjkM2+/4xh1Q9prZqumDektSWNswTvWra9YpkyDsfbmAQtAQBebsZK+T5YOfv+A/AuAmRQ56+ndwAAAAAAYE9LS6Z2dSuFK9fvTRqzc/49R973Iy8BAGBMgpZMb8aHNl3CWIXz7znyvh95CQAA4xG0BADgP8IxI8OvzW7Tw3ljYl+cTS2fm3Zm3/p7gRQAACAASURBVGP7k9vv0nhjufHHYr8ZrwwAoI0xLQEA+MMWYNv+iwUQ9wG4/bTw//fLp9ZbWmePfa/ZRirNLS1bY/NqGQsA0E7QEgCAf8RaBMb+DoN6NcHFq1salvb96H6nthMLRsbWp4UlAEA7QUuWlWvVUGrx0LLs9/v957/U/FpY8AZHz7maVkm58yz2W+m8fIOatJ+9TsbyeJW8P5N/Z/N++320fGzpCj2a2P7V7vcM6QMAWJExLVnSnQHL3PhWHnR4i6sDlqnzKvbb5/Pf8fPedh7eEbCM5fEq18ARApar5eMs+58axzOlZh4AAI7R0pIllR4wrlp2z0MMb9LrvInN33Pd1DlznVzBmW7OI3SRvkspYLcfHzLmqftkbr/DMS1z+zdaS1gAgNUIWsIF9q2OPNBA3JGARevXet+oJh/kFUf0vJ/dfQwe3fewm/72//vgZmpsSwDopXaIpNj8+/n29zOYgaAlXGT/UOOmAH86GrA88tubCFjSQ+y+1fO4CYd46KnnvoeByW0aANwpFZRMvTyLDaUU9nzwjMosjGkJJ+Qu9h5sIO5MACG1/FUBkJk8FbAUBO1vhAeJcB9SH7LZ/o2NLRs7NnItPGLpPnqtyO17bP9y+9y67Jn1A0Co1/3xzHLwFEFLOCkXSAHirmzF9WY1+doz75XbdUa4txwd2/SqcaVbtO5Dz3FMj64fAM4K6w2lcZzV5RidoCV04GIP9WJBNOfPeTX52jPvc19xpw/5CgCctW+pqV7BbIxpyZJi3c/CabHWRq3L7gfk39t/hMdDJ29w5JwrrSM8z8LzKZwejiPr/PtXTVfjXNmlpoeDv6+S96X018xzdtmZ8w8AuE9NncG3FpiVlpYsKdc1q9S9q2XZM13gYCVHzrnUfLXnmfMvL+wa1DLPketkadmZtOZX72WfyMPZH2Jm338AOKLXS87SONbwFEFLAIAXm/3hZPb9B4AjaobqqQ1qupcyKkFLAAAAgAHth4/ZByn3/25iH9dJtaI0FA0zELRkerqEwXOcf8+R9/3ISwBgVLlhmI4sCzMRtGRqV16EvXmCPOffc+R9P/ISAFhJrLVlSB2FWQhaAgAAAAwm1rU7nBbrMRKbN/w919Mk97tgJ3f66+kdAAAAAOBPW4BwHygMp+3/3f7bAo6x38L1h/PEthNbFu4gaAkAAADwArFAaOz31t/gCrqHA/B6M3+IReURAIAaZ8ayNA4mTxC0BKbXMh5LaiyYcH1uyO8zY5nPHGwFAKBOTZ2v9Hxz5bbhKoKWwBL2wcgwMBn7gl7NV/UAAACeVhOErOnWfSQAeWZZOMuYlsD0asZjCVtcpgKW2/TYTfn7/bpZAwAAUzrTYENjD54gaAkMbx8sPBM43IKRR1pYbsukApoAAAAz0F2cWegeDgxt38V7P+1o1+7aoGPYffzJN4ut3T9iy87yZjRsDfv5jJHW3BhBvecJ552l7FrNXOFdtUzuoNzHo0xgbaXeRanppfqnYZbusW+4EXbTDssqVib73/bCsowtX7Psqhzf4xC0hMF4ePhXKmhztsVkj3nuciRoO9L+txg1rbEKXOnjTUfnqfltJTOmcdbzayTKfTzKhFDtBwtjwYy33MNmkDpPctP3L+xzdZfRyzoXwPt80sf1aMHa2LZiz0Yty9fOM2rZ8i6CljCgGW8QVz085G6irdsMK9k1Xw1vCTT11hq0nfkBbuS0nqnstc7z+bwnYAmwghmDICW5uk+uLpX7AOKoVg/O5o6/meuNJamx6WuO69mDtZynfMdiTEvgFcKbz5mg5wgBs1hrxNnNkNaaSsyZis7+GFuhTAFWtl2zY2Nex4aYSc27SgBptof82vIL59usUm6bI/WXUfOgpnUixAhYjkdLS2AZNeOxtIwFExvHZcSKWY1Z9/uIq9J619ACpRbBPbYZW2fsOG9pHdoy/+rkJTCzfUuy3D0p1+Js5dZoK6YpJ9cadQVngrUr5sebKdMxCVpCwMPmWFI3j1JXq9L0mrFgZinHVNel2Dyjqg28XZXWmu3XBBJrg40166jVo2xj165Yt/zYMr2Vthk7BlLXiNohIFrXU9r/cF1P5eUMast7P21zptzPrO9N7j4fY7+fCZgcqZe11ANrg3s1rg6CtNZva/dnX0ajnCtn6vLbMqMHZ8+msUVN3etqd6Y3ts0rt/VE2viTfB+boCW3qgk0xbrLlG6WvS4wIz9sHg2CnAmexG7Wd75t3co/1XLyDTeWI0HbWQMgb0nraEGQ1PlUOv+u3JfSb7F9Ku1jalrrenJGyssZ1Jb3flqPcj+zvje5+3yM/V5ad63ausuRemBL0OrOOlRsu2GQtSYoXRu43C/zpCNprTFScPbIcXqHq47vK9LbelxfpeZ4ffu96A5Pn9PkCVpyq1jlJ/dmOrxIp5bvYeSHzdrKfa/ltt9KgcI7Kkf7/A+nr+5o0HbGh+63pDV3vXtS6WH887knf8NWVanfWlr+lKb1NkpezqC2vPfTWtdX2gZpd5+Pd0ntd2s9cL/ckeDeXcJ07f9NpWs/rSUoW9qH/fav0JrW1uNwhPv30eO0h9KxcMV2r0hv7zw6enzXHq/uVbydoCXDiN1AaioTYQXw7FvU1PQnHzZL+ZD6/ehy22+jGGlf7nY2aDtT3o2a1tz+7B9Wa+eJnXP7iulTLXF6eOL62OvhI/VCLVVeVxPYzLviobNU/j3KZLZzulWPcsmdez3F6o019cBwHT2De+G+5fapRWu6atWm987jvjWtPQORd92/W9K4r3vEXvTmjuHcPLH5r9Lz+D3y8vjKYO1V5yasRNCS4eVuBLG327Gb7V031f1+vdGRt9Wt6179gS/mTWkeMa25fQrfjp+dpzTfk2paCB1pYXBGr2tt7CGvtryO7E/vvJzJSOWeWl+q/HsGo54s36vqKL3K9onryN3l8USLtRapF2ix/U4F6p5sjdiqtK8jBmdrnTnGRj0+a8QCrqmXx6MGa4G/CVryiNo3kbmK0F5sHbGbTw9XP2zOHPA88qDhhg/PS1W+S61SntarhUzsRddRs+blTHq2jArXt//7CnduK5TaZq/j72y5HFmuNP/VLwZqg3szBkFmDdK1SJ0TqwZna7QciyOn/cyLp9GCteoI1xr1GOZfgpY8ouWmEbshHnnQO3PzffvD5hVdtVoebsLueW4u0M92bqce0Goq76tdB1tbXm7k5RpS3St76h14zZnpJeEdx/+RFnVng59PB0GOpCulJqj1ZF3tSF2+ZLRzpzaNsUBrOO3IM85+udTyuWVb9Tx+U54K1takbbTjbzUz3SPfStCSqcVaCxy94HjYjLu64jli64JNbL9qKhE1lcSealsk75Uqqm+04vlba3/9C6fXLr+Ks/cVeTm3VPlfdX24+h446v015qoWoLF1p+Y5Ug8sre/pFmtH0nU22BXOX1qu5ve7y3DU4GxLGmNpCKelWpX+fr/kb/t17ecP9yO37BXpLe1juM7YtnL72TtY2/uawzGxY5exCFoyjLMV9/2DRS6YlFu/h80/xSohV8iVW2y7d7ZMyW03tR+p9Fz14JLLvyMVytWO4xpvTHNohDzYPwyEx27pQSE1b3jc565rvfJghLycQW15l8rrSLnHHi5XK7ez1/MnzsfYffPMS7+j99PaY6NncKRmuZrfS8GR0rz7+WcMdrWkdYXgbOuyZ+3LP/d762+lba56/D5Zlvwpdy/iWYKW3CpWSd0rPUSklo9VnvfrKlUeUtsbRS7dqQeC1HKtD3O5ylvPvDobtO6t5wPtU+k6UqEM9dz31LFzpGI/ynFCX7nAe+2DXGk9pWlH5uGY1vIuXdNay32U8h/t/rd5+nxs2VZPLdubLTjypDuDXbXzz1R+R9PY05nr1Nlr3MrHb+n3luPiTk+XyVVGvSe/maAltzr7gNB6owgrIbX2FYoRHHlQS00v5cmZmzL/lbvphcdZqWXR3Xnfu5KUqwQcqdg7FgHiXCPndWVw5Kn67RPBrqfSemdwtjaNNfW5XH3zTH2wZ11y5eM3l7ZRr+WjPS+zLkFLYBhhcCpX0ZnhgawUsAwDdbH03xGoe/oNbq8A+QzHBOsrvWg42x0x16Xwyu6IXEvLDj6fZ1uypdbZMs+owa67jFZ+m5pyqQmmHimTM8ue5fi9VqyRwSrck8ciaAmB/U3GxYqUmmOjdMMbpUKTqqSVgiAjmWU/ezqa5pGuaauV29HrwizdEXtZrdxHc6TuokzOmSE4cqR+O2uwqzWtM5Rfbrm7nlee7N698vE7+7NnqrEF9CJoCQPy8PC3WGVjhJthTcBg/3epS/SR7Z9dR8t2Rsr3t3tyuIDeZt//lCfOlzu7I561arnPTJmcN0tw5ClPBruObEP55Y3aovQqox+/o1itdeJq6ZmZoCXsxCoMd1+sXBjHlurWnVPT4rKl3GvnPXPsjvjWNBXE3v+7st5lkQqAlroYX7U/K3jivHnbwyOs7KrgyAj127PbrF32ybTeFdyqTWPs5XM4LfeCev9bal9Ty9csW2vl43eUtMHIBC0BIkoVvdZl99P3XTy3v8Plw3li88W2t5eqoNYuN5PRWoX2dkW6aloBx45/ymrezs/YHRG4x9MvI1YJdj3l6fLb1PTyOdsS/0gL/6s5fp+jdSJXELQEiDjTnbt22bOVydp5zlQo76h0nK3cjNgqtKdRWnvHWlnW7Nuq5XKW7ogwv1WDI28Jdq1afm/3luMX3kLQEv5f7uHNQzecp0Vou9mvPYJi+daSPdzVHRH4rxmCI2+q37amdYbyC72pPD+ftdO7atq0tqQ3QUsAbnFli9CW+ehHxTRunyd35c0o3REBAKAXQUv4f6lxBQH4r5qxXcNxWVdW26JSd0TgTm+q374hrW9I497K6V05bdCToCUADGjUymsqkBbb19U/kLTXc8zb0bojAgDAE/56egcAgHH0ahn5+/1u7yINAACsQ9ASAF5o3wpy/1+sy3Jsmdw0AACAs3QPB4AXOvJhpNppLb8DAADEaGkJAAAAAAxFS0sAgI7e0FVeC1oAAK4maAkAcNI+UPmGgN7b0gsAwP0ELQEATth/wOgt9ul9Y/oBALieoCUAwAFba8O3B+x+v5+8AACgO0FLLjPzmF5hC5JZzf7wGMv7Wcpj9rwH6jjX/7YPXALnXXk+XX2utl4X35DWN6Rxc/X+XLn+UlpXSpu01Bnt/HojQUsuNeNJGLswrZKOGcl7YES6RP/XFriUL9DHjOfS0TrQG9L6hjRuVk7rSmmTlmd5Zqzz19M7AAAwE4G5NC0uAQDoRdASAAAAABiKoCUAAAAAMBRjWvKIXNe6Ure7lmX3XdSObi/n6XTUpG9lpfTXln9sntq8fXsZwNvU3jNKYy6N1sU8tj9XfhF8tPTDLFrquuF1KBy+YX89Cuep/SjlHedxa327pn4YW+bJa9Ib0hjbh6uP39JwJb3y42gZpfalJp2x7V71XNKy3prj7MljcaW0vIWgJbfL3TxKN5aWZWMX8Z5fGns6HTXpW1lrULim8taat2/Lc6Be6cF/tGtHbH96j09prEvoL/UBrNy08Lf9tNb69NV1odb6ds3+tmzjDm9IY8qVx28qX+46fnMfpyuluZTObf7cOnulrWU9NcfZk8fiSml5E93DuV3uQlG6iJxZtrdV0jGzp9/8l/YBYO8t1/fYg+P2oLD9B7RLBRZT84Vqgjs1LcLu1FpnPlIHf/qa9IY0fj73H793Pgu0vOQrpS/1dyyIGS5/lZWed1ZKy1toacmywhtb7m3dyErpeKtUt4iYq/KtZR+Ad4u1jih1+QqnleaN/V3T2jO3fJiG2D7l0lw7L3CvfR24Jmg2Y11nxn1u9YY0xtQev7MbIZ2114CaZ+unn79XSsubCFqytJYuByMTsEwr5c0dNxLlA6TErkH7Sm4smFkzdEVq+a0l4751Y+rFVzh/an9y00tKDwXhPEfXfcVyrumMqle9o+WBO7xOjG6GfTxr1jQ+cfzuXZVvVz0PjBIYy6XvyUYkR6yUljcQtGRpqQe92S4ysXSMcgMbXa7cU3kob4FeWgJ9ta0Xt0Djtkxq3b0fCMNtty5f05Xt6D5fsdyM9QXW17N+cnRdMzQGmLneX2vGND51/Nb0vrtrX+5Y953HxEpBvpXSshJBS5YVC/ClHh5Hvvjk0jFjZWU0qTyUt0BPPa4jpe7fVz40lbqOl5Y7suzTtKJnJL2DLbO/0L9L67AYM7ojjU8ev1ce31f36Dtynj5xPtc8W5fmGeVcWyktqxC05HVmeDvcYvb9P6vX29Gj3QN67QPwDqXhLGoevJ5oDd5j23cEV3sTuGRGpRZlsRe1tdefmc7fHt5w7o+Wxp7H710v9lrVBDvPnKepbfTe522/SvMdmedKK6XlDQQtud1+PJzwohr7rfR76rdSt7TZ0zFbi5WecuWaqlTnyiH19ixX+fEGDcjZX8v3Ytf58JqTu8aU5g3/P3WP2a8jtT+ptJSueaUHpdmumQKXPC1Vb4z9u0nVhWrWVVpfro7VW2t9O7VvNctcGfDJWT2NTx+/qXvafr1HnDmXSvtRU4a5v3upeeYqLd9jnh5WSsvbfD+fz0/GcoVZT9r9hX/mB5UV9nuFNMBRjqNxKZs8+XNM6kVn6u+Wacxn1nI8st9vSOsb0nhmmRGsHJRa6V6xelr40/f7/fz19E4AAAAAAOwJWgIAAAAAQzGmJZfqOabGk1ZJx4zkPTCamYcOudpb8uUt6eRZb6oDvSGtb0jjZuW0rpQ2aWEGgpZcZpXK/CrpmNEq45UA6xG4/K835Yfy52pXHVsjHrdvSOsb0ri5+sNMT6Z3pbRJS9nTxxt/0z0cAOAgb/b/9saKfezrtgAA9CNoCQBwwO/3E7j6vDNguVH+AADX0T0cAOCEVOBq1UBemNZV01lLV3EAgGsIWgIAnBQLWK3aAk9w7r/2gWv5AwDQh6AlAMAFBK/eZStvrS4BAPowpiUAAHRinEsAgD4ELQEAoKMRA5e99+f7/SbXGZuemx8AIEbQEgAAOrsicLkF/vYBwPDvu+S6wMd+u6LLvCAoAKxN0BIAAC4wytiW2zibgnwAwEx8iAcAJjdzIGKUoA7MIBd4PHou7b96HgY39+vcbzfc1v7jQ+Gyqa+qx9YX25fYfu7/zm0bAJiboCUMRvDhPZQ1Pc1YJjOfAzCjWDBwm7YPWIZfQo8FBjfhPPugZ2q5WEByv2y4ztg+pabH1g8AzEnQEgY0Y0Vb8OEYZQ3wHk8G00rX7m2/St3Iw/2vTU9L9/TYNmqWdX8CgLUIWgIAwA1iLR2PriOclhLbXm4fcq0qn1K7TzO+CAQA0nyIBwAAbjL7B3Fm2PcZ9vEJus0DMBstLYGh5CrTLRVtg/HPKfagWVOGyjuttkVVze+5D2fsp7VuB97mbIvL1MdyQrmxJcOP7sTGpIzNV/MhnNhyuemldab2KbXfrjcAsIZpgpZHH2T3yz5ZgZl9/3NWS1tYKf58xklPKThQGzyIzXNm2d7OBq5W8MZAU+prtan9WKm8r5LLo1L+pQIN4e+xj2m0bAfeqkdX8ZptlKbVzFOzXCodLdNz6zyaFv7m5REAM5oiaNn6ILtfZgSz73/OamkbOT1HAlWlMaxiX+VsXba3kcvgLm8MNKUC/uGXZJ/Yt5nluqHe1UV19q6wcKUzgUvnFrUELAGY1fBjWuYeZPe/7+cfqQI3+/7nrJa2GdKT297VldE7KrszlMEdenWRv2of7t7mvvxXLO8RecCF+5wJPjpPKXnr9fyt6QZYzRQtLXMPsvuxb0Y1+/7nrJa2kdMTjt2Uc3VF7cr115RBi5mOv7Ni435dua0RjbpfRz2RnqeGBYC3O9r9urQe3mnEIZgAoNUUQcteZn8wmn3/c1ZL25XpKXUluzovz3RdjjlTma7pLjxyZb1nWd0daOq9rZq8mL28W7WUaa9jKbfNWEC8R5B8pTKDkaxWt6LNm6+tWlkCrGOZoOWoD7O1FcZR9z9ntbSNkp5eAYBYhS0VYGgJPJTW/4S3j3X4RKDpCql0xPY/Np0+cuOixs7/llbgwH2cjwDA7IYf0/LzST+YpoIvo1XSZt//nNXStlp6Yvb7vd//1PS7tZRBaEvDjOVy1jbeY2wYg1jZjlLem9y4pfvfw2XeWt5X2edp6vhIfbhJOQDwpPDDfat7U1qB9xq+peXWIqjmC7jhcuG8T5h9/3NWS9ss6elRQcm1aHuy8nO0DFLreoujQaWnyzu0L/9wes2y/Nc+iB22iIz9VlrP5xO/5uWOrZbtnDHS/QSOyJ0fqZengPE7AVb2/Xw+vxku8LNX1mbf/5zV0vZ0elLBpdS+pD6+EgYW9vOk1p8LZJYCST0DEk+XwV1qukOnAk3731Lr7RFoKs3HdVrHtJyxTM7ud835ALOLXbNrgjQC+bzFG6//s973z1o53SulbZW0rJKOmX2/3/FbWm5mP1hm3/+c1dI2Ynpy+1TTxbc0z9n19zZiGdwp1RU69VvrvDXT314GjE9FkjdIBSdTPRPCeYD1uP8BbzLFmJYAABsPbLyJoCSwefP9781phzebpqUl8A65CklqrMu9Utf6Uhdo3U2Z1Vu6gnpoAeBtjNsJvJWgJVFng0HhfG6wbd4SfDgrdtzFPjiy/620fO5YvoKypoe3XGPfeD9xjXiP3se2YwfW8bZ7X+iN93/gb48HLXu2lEotf6Vewb3aAOBdzgaDRnXF8RZbxxluyH3EzqHYB4Vq17Ut39PqZb3q9RHuoFUNm5qPtsU4doAVqPfBuz0etLyipdSdF7Yewb3ZAoAtwaD9V4xTgYi7P/ByxfHGPFqPt9zxQd4br49wlmAle6kP7jhOgDd4S937LemEIx4PWub0aCn1ZKWuZv9L88xUKW3ZxxEDQUePt7AV5ghpeZvacShT8+XKWHleo8f1cT/f9hvrGuVecaU3pJF2+8BlOB1gRep2wGbooGVK7cVrxMDY51O3/7FuyU8FXvf7dHS+MD2jlEWNUrpHKas3q83vVKvfXHdk7lV7fdw491jFW49f19t/5cr/yLEhb4FZvel++Nb7P9QaJmh5RUupp8a2PBPc2xvh4nU2GPT5jFlp7n28jVBWXEuF4rie18dwHmUCc9KK5nryFgCY3TBByytaSt09VmLtfG8JfqTGsXxq/NG9XsfbiAFZ/tbzXMuNzUpZz+ujcmBFbzqmBSsBwP0Qav319A7cYcaHgdK4bk9qHVc0ZR8ImtXTwfK3C8d+De3HAct9yCA833L/MibnHoxvO0+dqwC81f6ZxP0QyoZpaRnTo0XNky2kjrYaio3Rdvf+7wM1uTEqw2m55XMBohGcyef9mzLBk/u0jn9Y81upFTd99GxVqSUsM3vLcfuWdI5kpDoWAH9zL4Q2jwctewbHUstdWWk7u/+xeXJBvrvcEQx6wlXHW/g7cM31MZxHS1iAuBHqXQAAZzwetLwiONay7rPO7n9uHpXN/q483oA/XXl9bFkeeJZWlseUxgEv9dT5fFwjAYC5vWJMSwAAeJP9uM4AADN6vKUlAABr0sryWWHLy/00AIDRCVoCAMBCwo+TxcYCFrwEAEanezgAALyIgCUAMAMtLQEA4AVW7q5v7M51rXrMAlAmaAkAAIsJu4ivGLA0Vuc7KGeA9xK0BACAhW0By5UClyulhbxwTFblDvAexrQEAIAFxT7IM3s36u/3K3D1YtsxPPtxDEAdQUsAAFhUGNxbIXApYPluyh/gPQQtAQDgRWYNXGphyWbWYxiANoKWAADwMrMF/wQsCQlcAqxP0BIAAAAAGIqgJQAAAAAwFEFLAAB4sdG72NZ2Dd++Kp1Kz9F01nyt+oo8jK3z7i9nH9leuMzoxxcA4xK0BACAF1tlbMAtsJkKcB4dE7NmuSvG24yt84rt5Mr+yPZiX6wHgCMELQEA4OVWCVzyLo5bgLX97+kdAADWcPWD45Xrz7UEWjVdENoCQCseN9t5tg9yxdK7Px9T+bBfPvd3ah3h/LFlStsopW+/XGw74XrDZWLbqtnvUlpz6cztNwDvJGgJAHQz40NmTdBw1XRBqNRyLRWwqlnv2eXOiAXItsBY+O9+P2OBuzCwtl93LPhXWj4VMKxdZypN++mpoGAuWFj6/5r8KqWjZr8BeC9BSwAA4B+1gaIrx4i8w9H9qA26psakPDOGZMvyuZaPrevvVWb7YGlq/aMcHwA8T9ASAACg0pmgWk2rySuV9v3K/avt6g4AGx/iAQAAlnVVcLC03iPbvSuQ+UTAVLASgFZaWpJV0z0kNqB264DmAKwnNx5Zaqy4TapbY258udj84fp635Na01j6/cj6jPsGf9uPnbgXjqu4nz82TuN+uXC9uY/kpH5P7cuRdcb2PTZ/KX2pa09p//bL1uRXbP9y6cz9f4zrH8DaBC3JKg2ynQtQ5tZxt7PB19yg5wD8V64VT+njFKm/W7cRW7700YgWrWks/X5kfU+0loK71dYlc7/X/pYKNJ75u2Zfeq8zlaYj285tv2XemuWNbQnzKdVpZjmXV0nHanQP57DUFwJrlrv7IWv/Rjj3Fjn2W2r50kDoAG/WGjzo8ZB/dhutjgZInl4GAABmIGhJdzVdOEYK+B0Nvm7z7bu1jJImgJn1bp3f2g37aq3bfrq3AgBASu+XuE9ZJR2r0T2cKrXNokvzzXSyH32g9HAJcFzvlz+t3bCvJmAJx4ww3BBjcTwArE/QkiqtLQ9HrUD0Cr6GRk0vwGx6vwCKre+pl0wClnDO6PVM7uM4AHgH3cN5xFMVjf14lKX59v8CQA/bUCKprxyfnR/ewHnwbgKWMJ7Ze1luVknHSrS05LCat925ccRWrHBc+SXa0a1WlgC9tY6rOdI4nIxv1bpVyHA876bcAd5F0JKsfcuO1FuH1Je29+vYVzD3/47gTCU/Npbl2crUjBWxkcoTGEPsDCC8YgAAIABJREFU/rG/TsZ+22tZJreN/fpK96ur05hbT8sypTyAN0h91NF5sJbe123gOvvr8szn6irpWIWgJVlnx3M8+lXu3s4GX1PB1pGDsXC1mY93FZDr5brXtHS9aV3myDaOat1+ad4jQ5c4ltl7S2vLTSydM9+b+K+3HMsAxAla8gq9g69H1k/Zmx60VjFjeXmgBVjXjPclgFWkWsHPZpV0rEDQEgAAFvG21pYAjGWV+09NOvaBzdiQR3fkRTjM0JGxn0cebkXQklPOHNwjjhMxanpKF76aC2NqnjPL9uQBC9aw6lvpVdPFmozHBXCNVYJUsfX12K/QjPeglnTEXhTe/fJwP3zQ0WMxts+jPJ8LWnJYrDL8/X6zB/fID32jpqf1C+25L7aHf59ZtqdRLogjGzWgDntXHmNPXidWTRdzKz0UhQ/TjjOA81YJUvV25Fl6RKuko7cnjzNBSw5JVYC3C2cs0DWy0dNT81BylavX//YbQI1RA+o1erXkHaVCBjCbWEsgWIl6ARyXasyy/bYpNaKJzZN6lh7VlemItYrdrzvcbq5Fb2y8zVTZhes/moYnW2AKWnJYqYn05zNXBXnU9LQ095/lhvD5aPlRa/SAek6vlryjdlUAeFrLA4jrJqtSp2REswepYvuXW0/Ns/QMjqaj9Fv4TB97liv1hky1rE31yAuPg1yAuiYdYVruImjJ42a6iNW4Kj1nLzBXa92+imW9UQPqJb0eoh0rAGl3d0uE0bS84IdeVglShcvH5nNuleVaqcb+Ti1Xs50erSVr5wmP1ycIWnKpmgN8hAtg7Ql4dXrOXAhyFbbUm6HWN19PdlPnvCcDm6O1FL47L5wfwFm5BxWBS3AecK9VglSfTzkAy3krXJeeekEkaMlhuTcxoaej8zVWS08odZGpvfioBI7tiRcEtcd/zXyrBxF1XQOulupyCG8icMkoZjgGa4ZlOvusONPz8udzfTrODnvV0np2FYKWHBJr3v75lB/MU+N2PG2G9PS4MB1t8h/rxsB9Zg+o1xw7qwfPnT9AD6UHlRHvAbRxjzjvbQ/0jO0NQaqjz9KjOZKO/VBd4T041s0/1yNy+612WID937X/n3omSQ05Ftv27Y0//t7mHAcR48kFTWb0dHpSF4/YfuxvYHuxm2LqIlm6AOe6lef2+yoj36yvFCunlkrAVRWGo5Wuo/OUftuM1A39zPaf3s/RrJofq6Zrs3r6rnT0esjcZnvIH5VzhKuUgknhtNpns9I6jr6MOrK92DZbnjnC7c/mrnS4TpV9v19BS/pY7YR7Kj2z5qOg5fVGrATcGbTs2dp3hOPobAD3jVbNj1XTtVk9fVdateU5dZTvefKQ0Tgm2XM8lH2/X93DAWYw4w2tpRVwzTyxwO2sN/vRu/kA48v1pGB+7hPArFa5dl2Zjli3cuIELQG4RO4GvB+zpcc8AG/05jEs33D9F7iEdQhSsecYqCdoCYN544MHvJGHUaCXN15H3tLK1L0C1uAchmMELWEgbmYAAGW9xjkGAMYlaAlws9JX4cPfar4i/xQtgwF40htaIr4hjQAQI2gJcLPcw0fst1EfVkbbn7fKBbVj86W+zh6jjIEZjHqfBADO+evpHQDgT+FXtVMPYqkvcIfzsK7tGNj+q5kvZv/Ro9K6AEZUuh8CAPMRtAQY0PbwdabliIe3dyiV89FjSOASAAB4ku7hAIOqbTWiW9x7lT5EEbbGrT1G9uvbLxtbT24c1tQxHE537AI9uB8CwFq0tAQYVE3AcmuNGZvuoe09cgHufdfwmlaZ4TxhYHS/nrB7eio4uu9ynvoXAABgT0tLgAGFLd1qvhoeTgsDS7xTS9nHvlh/ZD3b/Lljz3EJAADkaGkJMIhUkPHIxwViLdtgs7WovPur4aljubQ/AADA+whaAtxsH5zc/xd2u43NH/s3NY33aG21WPuV8Ngx1rpPteOy+mo5AACwp3s407o6OHPl+ld+MFcu57YT+y02PmDtOlc+1t4u9SGb/biStR+8SQW9Uy1+9614cx/i2a8/XMaxOZYrr61X3xdKx/WMUh+7ms1TZfNUXWHVdAHrWel6tWIdhn8JWjK1GU/ymR8+aikXuF4uUN36Ze7ac7Y2YB4GO5nDjGVVunavkqZV0rG3Ypo+n3XTBaxnpevVSmnhT4KWADCA1FiPm9rK2OitGEffv6v1KmcAAFidMS0BYCG9g169xkvdj90KAABQImgJAANoHev086kLJJ4NNvb6SI4P7fztSDkDAMAb6R7OknKteUotfVqWLX0II5z+VqX8aPlQSDhPa15r6QVwXnjtTX3EKRc0H+2+OWuaeu93uO4wTU+Uz6xlU7JquoA1nHlGOzNPbr4z7kwP/Qhaspxcxa7U4qhl2VRFfpQK/ihag8Sx+XvltcGOWcm+23b4YBv+vT9ntt9j08J1x9abennz5uvc2+SOgfC38Fgb9b45a5p673e47hHMWjYlq6YLWMOZZ7Qe8/R2Z3roS/dwlnOm651ue9c40roD3ih2PqTOkW36PrD4+/2igcjUvLFlcusJA52xeSlrKefRxCrnseBKbv7Q02mfNU1X7HfN9u4812ctm5JV0wWso+aacuc8Z820r/xJ0BIOij2456a/VUtA48r8Uha8wff7rTrXwutVrCV5bD2xc6h2m6wtdWzMfN2dNU099nv0dM5aNiWrpguYW811qNe16o5r3p3p4Tzdw+GEWHec3PQ3K+XJlUEPZXGNmQNVIx8PsRaOLcu2iHUtb13PyHk5sjPlPLOjx9nIZk1Tar9L98yZ6jizlk3JqukCxlPb8GQWq6XnDQQt4YTW8YVIC7ufhr+lWn2VbirK4Foz5u0bKiJPvO12rrHJ3f9mbdkwa5pa97u0ryNeP2ctm5JV0wXMJfeM1jJPze93WC09b6B7OBxU0yX87rGfVrZ1M9/+vzR9b+u+ui8jGFlrN85tme04D5cPj/3YMtv02Hpi505qXuqtlGc9rqujHUezpunsfsfumfvxa1uGfbnKrGVTsmq6AFa7NpV6EBo+qR8tLYFb9LhRpdZR86as535AL6UumK3Ll1rk1LbYKa23tE7qzZZ/ud4FZ4RB8jvzZdY0XbHfqXvmUw9es5ZNyarpAoipvTbNct0qpWeGNMxE0JLlxFo8hpXuXHfu2mXDSnyqdeWbL1q5fEg9COXKJdV67EgXt9mkusfXLrdSXqzmaNnul1W+8zlT7k8r3edS99JwWmz+p8yapt77HdNjHWfMWjYlq6YLWEPLM1rNPLFr053Pa6ul502+n8/nJ2M566nuTzMeu7Pud61Z0zfyfscCU6WAbeiKtNXkWU0Av9c8tUYq69ay3f++N0p6rjRSuZ11pNzv2KcZ83eFFhuh/YNRrEXeLFYum6O/j2rW/S5ZNV3Qw6znR+qlzSpp4U/f79eYlgAjSwUywlYX2/+P1MJi3yo51b2w1zwzainb7e9V0v5mreUOAABvJWgJMLjUG7h9kGPEQEfNm8Ne88yqVLafz7jly3E15Q4AAG9nTEum5kF+TMplPE+XSW1X8qfGtZndTOkRmBvXTMdRrVXStEo69lZM0+ezbrqA9ax0vVopLfxJ0JJpXfnga3yJ45TL/Wq6lV41pmWv+e6uaIxwHNWm+anyvcrTYzcSd1V5PHndXuUYWyUde6vWFVZNF7Cela5XK9Zh+Jfu4QCDSwWrYl+4G/HGWjMWZe14latVHmrL9vMZt3xbrTY26REt5Q4AAG8laAkwsNxHWfa/h8usEuDaK32JdraxH4+U7TZ9hfJ9a+DyaLkDAMDb6B4OMLgtuBNrWVmz7Ar2ActY8HLWdJ4p25b5RrWlf/Z0tDpb7gAA8AaClgATmDGYkQvIbIGqlnlirfJWCHjNvv9nvTlwCcCz9nWLXG+O0jwAXEPQEoBL5Cr222+95gEAaBG+MEu9QHvryzWAERjTEgB41FvHtwQAANK0tAS4Wa6bUey3cFrqy9JAu9IHnj6fuqENUvPlthsuV3Oul36rWRaAP1tQtrakrLmGA3CeoCXAzXKV49hv4bTYPE91W9I6jpnljt/YOdVyHpYegs+c6/v5w+3uA625ZQE41vU7ds0dpV4GsBpBS4DBhBXooxXfqyvMKuPMLtUiceSHzdJYr8aABah3pqXl7/dzXQW4mDEtAQa0VaDPBCyBdvsH2P15dORc7D1W55l1uSYA/CnWsn2bHt4D9rZgZW6e/TZq5gMgTktLgEGVAh4qwHCNlpbOZ8cwqzmPBSsB7lO6lu9bWZausVpiApwjaAkwqNaKcNjFSbACjml5yIx9gOHMtnIf+DmyjbP7B7CqsK5U+ihbavzglnUB0EbQEmBAZ8e0TA0MDzyjx8PsmXPZdQDgv2qujeE8R8YUBuAYQUuAQaQGg28dIP7sB3yAdjVfC+/lzLntugCsKvVhtY1rH8B8vp/P5+cCTqvVxm9ZLT2rWLVccgO7xyrX4bTc8uF2Zs0j3qdm7Mjex3PqYTY3PXVehsuWgpi9zvWaNKSWvYPrUL1V73l3W+WYczy0k2fwjFXOvVXSsZLv96ulJcDdcje82G+13ZJatgOc6+J3tkVlr3N9tG6KWjpxN8ccm5YXu1dbJXgO8LS/nt4B5tQadBndaulZhXIBRtLygSsPrLRyz2PP8QDMYpXr1SrpWI2WlgDAcEZtPaWlc95ILZ14B8ccR4XDeWz/H/st93Xw1NAeua+N54YSCecFeDMtLQEAAJhezdAb4fQtaJgKXu4Di+F8++nhelvXn5oX4M0ELTmspVIwg9XSswrlAu+kiw5v5J53zKr5tmq6RnP2flNqGbkFIGNByNgyqXlhZKtcr1ZJx0p0DwcAoJtYCyEVfuAusRaNV27r88kHLmPdxGvWCYCgJSfdWSm4w2rpWYVy4Wozt2hwTrCS0geMcr+nfhthLNQW7nnsOR6ud+bDaVd25/ZBN2azyvVqlXSsQtASAD5zVkpmDrbW0GJvXkcq/KXjOfd76jcP/e/hIfO/agP2K+ZbSxAx9yGeVFCy5sM5qWXD/0+Nb7lSeQAcJWjJaasNFL1aelahXADWduY6n1t2xsBla17kWpmW0h6bZ7bWqUfUpHGUfDhybtQe9zOeH7Va0hXOWzuuXekjP7X7EvuQD8xolWe2VdKxAkFLuljt5rpaelahXOB9tDqZV88Kf9gCqWUf9svP5GwL1Zq8is0T5tVMedeSZ6U0jpYPR7Z9ZriFmdV+8GZWR+6Jq+cJY4i1KJ7xOFslHasQtOSU1W6Ao6dn9P0riXW9afkq495M6e7laD642QJ361nh7xFY2QKeM1wHW6/1qWBuTZB3pSEYVq0rHE1Xqa61alfkWHq2r3GnWhTPcm0Inen+n8oTOGqV42yVdKzkr6d34O22E6A0bUT7E3r7bz99NjOkZ9un/T72bMVytdauMp/PHOVyh9Z82K4jb8unKxxtrXR22f3vby9LlcS59Lxuv+0hwT3vmNZ829efRj7GehwPNUMnrNINMhWATeVbmK8zS9UTWvMEjljlOFslHasRtLxB7uBOdUUpVTDC/3LzxPbh7EPwaif0aulZhXL5W0s+vD241dsIAcsrXlLMaIWHyje44rpdqtOcXd8o3POOOZpvo7e+veN4GDXtZ6TStGJaY2LXtrfnCfdY5ThbJR0r0T18MLXdPcJK1v7v2G816+i1r7M+WM+enn3lNuzys00P593Pv00PK8M1y9X+ndvfcN9Ty6XWv7pSPrwpL+5Uc5yl5jmz7BupDK6j53U79XK31X65kY+10e55Iwf19o7k276uFFt+hOvzE8dDru62gqfL9C6znLsAJYKWFytViK7a3l5NxSb1NpcxxSqU++BVLrCdCkymAt8ty4UB01xrgFiw8u7z5W3eUlF/m9nLteYlG+8Qe4FWmje8z6TuPY6jdrmX4LPnZ6ruEkrVi8LfR9Zap5ohTWeskL7cfX+F9AHsCVoOqnfQJreuXCtNxpQro5ry23c5Ta3jSIWoVOkvcewdV9NdTP6mzRz4W6VcU627U9eV3PRNrkfCXs3Lkth6c63Lc/PGtp2S+32Vst/U9jbZ/i0Fj1bLnzvF6oZvzc/aHiAjKfW02cpztgBsjZp7w4pqn/XC6dDLKsfZKulYiTEtb9LSjSPWtTc1X+6BLjZfat+OyHW3mdFq6UnZV1RLXaZqHyCvzKO3lEtJbT68+cFyRftzdeVjPtXaPxXwq7l25QKWsXlqX9bEghexf8OgQOy3cP3hPLHtzHCO33HdXvUl65G827cyLU0PryWpeWLzjqw138Jr6/76EKb/yePs6LmUu87UzDer0j1jlXRuasrvbXnCM1Y5zlZJx2q0tLxQS/emMFBZU0lsab12RcvNWGVu1hN6tfTk7B/Yjz6MtB5PR4+/N5VLzpF8iM3HnMJg26pSaYtdq3LXr9Z8ejJPY4HQ2O+tvz3p6HX7aEvUmkDzLI7mXcv0FVuo9sy32IuGp1xRB1r9PvL5/Jlv4fRVtKblDXnC81Y5zlZJx0oELW8UCx6W3oB+PveNnXPkQW+lE3qG9IRB7txvuQeTVIU3tWwYVI8dt7FjO5w/16IjTFe4LyOXyx3O5MPb8mpFb3jQ7CEW4E1dm3IBizvy+sx2Rj8ejlyvYnm/v4ekftuvNyz3GV19zxv92DmqV76Nlj9H03XkJUDpBcFI+VLylpd9LeQDd1jlOFslHasQtLxIz5vkkUBibplUwOvIw9pqlYLR09Da6qalBUVNAP3Im90jy6eWW+U4O0o+3C/1oiAWHEkFVY4uO1KLn9mU7mdn8rYmGJZ72XgmmDZTIK7HMVtzz2tpRTeLln3XQvVfV+fbU0G9I+v1EgCAVQhaXuiqG3yutd3nk+5KF64j1/oNWgiisaqagEhr0KRl2TedV6nryFX3pqMvAWqCkDXBtiPpmjGAcPT+kFvuLfecmnQKTv3Xqvl29rh/60sAAOYmaHmRK2/uNetuaZGnIsJRWoGNpSboU2rxt5+vptV2uN5w2pkWK7llWcu+C2QqiHC3XGvJHq4KPszuaOtA/iU4dczK+eYlAACz8vVw4LDfb50vTs4u9TC/Hxs0F7CMzVPbFS7WcjD2b+x42U+LbT+3LGvZH4/7MdyuaKVXuz93HHdv6S5eK5fnrgNlgr7HrJpvsfEwa34DgFFoaQmwgFyA8Wz3197OtFi5ct88vD2vtnxjw6SkWkbWdvUM19eyzXAM0tTY0eG2Y9uPLV+z7Gqeug7MatWg29VWz7dc9/WVhgRYUU1r/9Z59mL3KNdWYESClgwt19219421ZTy13Jhm4QOyLq48KTX2VimoU/PbEWfWdWWF2vk4l9SxenTZXts8G2ibtevplXRrrSM4dcxb8s1LgLnEXlyVgoyt9bhYXRBgRIKWDCvXauwKuYfFXMUg14IntzzcqRR83LcSa6241hzPusDSoncwqib4LgD2rFxr0jOtVN9GcOqYt+SblwBzOPOSq2UbynxuNUM4xZY5M+xO+Kxwdn1Xmi1/ahpKvZWgJcNKdXfNdYO9W+xCVLN/ZwJEcJWjFZBcy+PYus/s15utmv67roGl7bgWP+uqVqpvJTh1zCr55iXAu5wtp/0zSfj/paFVcvNzvVSPqtL8R7cTPueOXt4z5U+podSbCVqyrNibju3v3G89lFrzhNt242cGPSopZ47pN54PM1UMgfsJTh2zer55CfAePV5oxoKV+5ZjuWBKOD/3yfWeGlnqmNr/vrniuWH0/Ml563OBoCVLinXfjt1Uw99K69zUBCXD+UrL174BgiN6tB7peXM8U7l9S8X4LekEjhOcOka+MYtSXeBsN93Seq+an+vFGuxsf+9/j02LPRunelaVWui2uqul4Yz589ZWmIKWLCsV+Lu6hVjqYtQakHzLRYg+Yq0+UoHy2i4/4fpathmO7XKkxUrNsqt6U0UEAPivI3WBp1tiPb19/pVqsLP9m2s5u1/HfrnY+mPbqjl2S/NdXRceNX9qYgVve04QtGQJsYvHmVZc4bp6eusbEq4VO45aAu1XbfNMi5W3nhuuCwDwbrGeYTVq57uqrqH+Mp4jrWaPHh8tx9+Z33saLX9iLTZTDU3eQtCSJZS6a7cEClsuQGcuWrVvWtz8uULNsev4u588B4B3S/U0aemaWlpXqWdLLGiaa2Gm/kKN2HFS6qHouPrTG/NG0JJh1XQZzbXQ2t/YS7/l1lnaXqniUOpCm9qvN75F4V413TYAALjPkeeb1nXVzhMOL3Rk/cylpYv3G8mf+30/n89PZnPWLCftLPtJnPL7m3xYl7L9m3xYh7I8Tt4ds2q+rZquK62WZ6ulhz5y49Lvp5f+3i9zpgFNKrheGgsyN+2MGfMnnL+UlpV9v18tLQFgBB5GAIDPp368/rN1h9QHRHL7Eus9VloH16kdG75m3PlSy9oz+3Rm2hkz58+ReVYkaMlrGHMFAAAYWct4/GefaWLdXHMfAYoNieVDIcCVBC15DYFK7nR1he3K9TtX0pTrv+TFWq7M76uPlSfL03lwzKr5tmq6eKfUB1JKx2EsgOn4Ao4StAS4yIwVNG/Hy5Trv+TFWpTnMfLtmFXzbdV0cZ9968VcK8vUh0VL03rsX0qqlWasS7mPmQA1BC0BAABgEDUBvX2rx1hQsKWbeW1ws+ajJrn11IyHCbD319M7AAAAAPxt39KyZZnP51iLyt/v989/pfli26hZNrc+gBQtLQEAAGAA+9aIYVfxTepLx0+PIXnFF86Bd9PSEuBmubfmpTfqqd+/3+8//+Wm5aZzTu9yPbK+UcpUXqyh5lrRa55tvqPLjkj+HbNqvq2aLu6Taw15RbCytaVnTE2LUccjkKOlJcCNrgpYlr7UmBrQ3dvvPgTp/iUv1lBzreg1zzb9yD6MSv4ds2q+rZourlFqVbnZ5gn/DVtp5tazXzb2eyzgGKtzpo7X/b/h+noERYH1CVoC3ChXQStV3lK/pyqZqXXQ35lyfXKZK8iLNdRcK3rNs823UpnJv2NWzbdV08V17jpmzq7jyG/76eqlQInu4QCL05piXK1ls3JZyotx1eS18kiTf8esmm+rpgsAriBoCbAwLS3GJUj3L3kxrppriOtMmvw7ZtV8WzVdAHAVQUuAhYTBnG3A9prxrbiPIN2/5MXYcteQlnk+n3eWnfw7ZtV8WzVdAHAVY1oCLKLlAcbDzvPCB9JSmbTOPxN5sT5ldI78O2bVfFs1XQAQErQEWMD+AaYm4FM7L9cofRH27PwzkRfrc805R/4ds2q+/V9797bDJq5AARSO+v+/zHmomDCM7xgwsJZUtSXcYkwCO7Z56/sCgBChJcCF1hZioZuO0Gu517ctzmL/nqbpP/MbM6uvluMaW0/NMqG6cPdNrLJ4h9hnyPpaqPtq7nMrtI3UMdtv40nHUvm1eWu5vfV9AcDZ5mmaFl9aHOXGkCs8qZ49aV+3nrrfV3lq+Zyx38riXZ5aLnfv993bb3X3ft+9/VY1P548yVP3O+et7wvgK+Z59iAeAAAAAGAsQksAAAAAYCjGtAQ4iXEj38lx/VEW7+J4tlFubd5abm99XwBwB6ElwAnOHEPJGE33cVx/lMW7nFXebz+WzoM2by23t74vALiL7uEAAAAAwFCElgAAAADAUISWAAAAAMBQhJYAAAAAwFCElgAAAADAUISWAAAAAMBQ/ty9AzzTPM/JacuyXLk7AMAAXB+0U3Zt3lpub31fZ1JmAO8jtASG5eITAAAAvmmepmlx40+LUKA0TYIk+onVsdVX6ppyeCfH9UdZvIvrg3bKrs1by+2t7+tMygzgPeZ5NqYlMK7UBaaLTwAAAHgvoSXA4IS37+S4AgAAxAktaRa6qXaj/VzzPEe71KyvbV8PTTuDegbvJ8B9F5/b7ZRdm7eW21vf15mUGcC7CC2BaZ7naVmW6EXdOn3/emqZ7boBICX3XZF6veYHN/iC0rrv/ABgdJ4eziHLsvxzseNXzGdaA8uzl+GY7bm2ncazOa4/yuJdaq4Pzgosn1p/XFu1qS23bd2JzV8yz9la3lfP+Z6o9fPnSD0ofQDQm8sd4AxaWsKHrRdONb+0py62Ql3It39v56n5ZX+7PRd6wDSVt667c3gLyhz5XE8t+8XjmzovWpZ967my7WES+sGkdJ5RlfwQ4Hqqbz3Y9kpKza/cAeoILTnMl++zbS/Gjlzkhtaz71b+5BuAEQhvz1d6w98zCHNcf0rLIte6bjt0RWh4i9iQF/TVo3xbw5Wnf8+0vOczAsunfWe/9ZyueV+549Xyg/UTlZRZr3lyy7+5nAHOJrSki7deJH5B7YVwrpveWRdmJeNnwhE1N/yCsHtpXfccR86HHq3BnhwY1L733LjUtcs+9bOs9P1uW2M/4b221IeSH3ieen6U6H1cj9aVUC+A9d+h+UI/jIbmB3gzY1pySOpmnudKjd2zXuD2vMHJjRWknv28/QbjTrGyvaLMHdc+9q26uc/Rz+0vH0PfeW1qyy11PTOSM+rD6O/5qDPKrMd39L430hpEbuvivk7uA+Yn1FmAnoSWNAsNcO3L9B1yxy93oV9bB0paTaln/x0bdJref+PxJY7lXz3KIXbjxzV6fW6HWh8dbeW0GvV8853XpqXcYiHRaoQfk66sD084P0q0llnu9bN+FOvVohrgrYSWNIkFJn4FfJb9BXnqwn79OxQC7LsY7dcT64aUqyPq2Y8b2TH1uKHVqurnzLIIfS7RX6/P7dj3SMv+PGXohpG/80b+rmkpt329yPUg2b5+Vbh3tD70/AH5KVrLrKV+3x3y3r19gKsILWkW+4Ic4ZdpyrXcPB6Z1usX5S/Vs5FvZL/uaBAmjP65syzc/PVV+7kd+2EsZF9PQss++XiO+J2XarU8SvmeWW7793/le249l/bLxn5kTm3jqVrKrKUVZel8Z32Hve24AcQILQEeYMQbWdJyN4VIM6fsAAATxUlEQVTC6J/eZfHFFkZPVvPjWUng4nj2Ewp03lC+sXq0/Sx64jAspdcKT3pPZ9r+6BGaHrrGKumVFJs/NE/oHEvVzS9dGwBMk9ASPq2kK+b+winWmiW1Dvii1lbM6/SvhdE1ZVHTui41r5u/53HM4nJDuYTOgZIWq2/9LIoF3k8MK3OcN2El3zs9W16m5sm15nX8gK8SWtIsNS4MzxAaxynVTSb063FunqPUM67ScsMvCLtHzQ2dm7/r1Xxul/z4lWp1tE5LrSf1fTFaXTjynVd7DrypxWqva4XRPr9r35fzqU9dGK0eAHzZPE3T4kOZFrHxx/bTGFsstExd9MVCztC803SsPqhn6ff7tbJ4k9xN0ZdumpTFu9R+boeOb8l3TW6e0PdZ6/h1V7nqO2/E935ES50LGS3ca6kPXz+fjtSFM7+H9G4CqDfPs5aWtFu/TEOt73ivmgu6VLfOVDC6397X69m2DL4c3r6RlsQ/LS2KSgOwknlKblxbAoqa8GKUm/6jenxul35H5NaR2u6IZd1adk8J4c5SW26x+rWdFppnPy00T6ycc+FTj/eVW88XzqeaMqv5If7o+4vVlVjoG9r/3DwAbyS05JBRLlA4puZX5tB8pRdNRy7a98t/zRvD2yOt60oCrtrWNVeHTsLon9qySAWZOaF5Sm9cUzeNZ4cXT3N3/X3y90XLfj8lhDtTj+M9Yrg3Qj1+2vn0pH2dpnD55q491nm269hPA3gDoSVQHbKELqymqf7GxYVVnTeVV66upF6vbXm3NVro9MYwulVNWcRu5kpv8nqWd2rZmvBirVdPCweu1BpKf9mIIdybPen8dT79+/zI/VC6zr/9f25aj/2Lif0AsZ9n+9pT6ibAltAS6MbFEKVKwqWWZVsuyu8OnbQk/nlaWbS0BqZdSYvb0Vr/PZ16/N5wz/n0V8n39va6I/TDZU0389F7NwGMRmgJBF31q6wbIva24V+NlsBL6ESLlpbApbSI6UP5xb01hDuLcO/d51PLD47rvK1DOZTOp3cTgNASPi32C/Eq140yt/z+9e36jrS04716hDUlNx9CJ2JKhxlY5615rWTb/NXrHHIu/pcQ7jyj1jXnU1hsPNdUa8j9uXFXebzpOACkCC1JCn0h576kY6+/7ULnDUqOR0nX2ZrX9+PvPFkurJ2m8q4/uXlz+xGSC4ZTr99xbK78jBA6EVIypunWkc/H1HZj095o++PWVu4Hsv201vWQ9rVyenq453zqo2QsyZ4/vuvdBBAntKzUGlKMFAzspb7A9l/I+wuc0tZ5uS/1VHAQmif05V4aFEEPsTpdekHYM6QoPR9CNyi5Za8W+uw4cj4LnSgV+n4zzMD5Wn88i7V+Orqtt3l6CHeWt4Z7zqc6uVaVq/1x3jfQKFmP3k0AbYSWFY6EFLFf0J52EXjWvsaCk1hAGgs5n1aePFfqAjBXD3MXrD3q8PZCOvV67Wtn6vX5uO/uVbtMzWvcI3bzlgoZYqHDflrpdreOhBel0yDlrSHcWYR7rHodw5J7wSPraFn/dpp6CDyV0LLCkZAit867vki2F6ln7cP+Qrh1+a2S9e1vVOEKuZbIpUK/jte0CGjd9lWfRzU3vTWh03a+3Ha3hE7PUhPGl5w3pcfoaNhfum11hlpCOADgjYSWHfQKKdZ1bNe5nbbf1vr/VKvD/XK91L7XM27gS1uyCQ24w9EfA0LncKo18vr/Vld3G6q5MRY6cYTvAAAAeKb/3b0Db3J0vJDQGCTbafsWV/tt77tD1nSPrNn32paToX1LrXv9kwsl1z+xbcLT1Qaf23OtZVujnjdCJ45QdwAA4Jm0tBxMTeiZCzRax9UL7U9urKNQy8+WoKEmnBFk8BRntnoOObKNEc+p0fbpzFapZ7d4PaMsz9rnK1r/jla3AACAH6HlSVpDiqM3ULEwr2R/QsuWjnWUagUaWvaqEEewyV1SD4NJnaeh7t+t9fgJY1s+1RPL5swQUHkAAAC9CS07SoUUJcuUTA/NUzJvLhw5qnZ9tfO2tBq94iFDfNeRh8Gsr5c88GX7/9jYjkee9lqyLIDvUgAArjZP07S4CC2TCgu203LLbsVaRLY8iCf1gI7S/Qnt0xVKn4i8FSqj0HFJrZNncdPMCJ5aD8/ab+XxHcoMaOXzA4Ba8zxraVnjrCfWtmwj1YW75/5cpfWpvbHXRnt/APB0ei8ALXxuANDK08NfyIUBwD1SrdhzYyiGXm9Z3yhjNSqLd1qDS2ULlHBfAsARWlq+SO5BOACcR0j3oyzebTsUi2sOIMZnBABHaWn5IsuyuDAAuEnNEBZH19dzmTMoi28IPVAMYJoElgD0IbQEgBvV3ti9+UZQWTyP4BLYWoeP8NkMQA+6hwPATYR0P8riubbBpWMC3+VzGYDehJYAcAMh3Y+yeL7tOJfb/wPf4HMZgDMILQHgJvtutbmbvtr5n0RZvIPwEr5j+znsXAfgDEJLALjB/gYvF7rVzv8kyuJ9hJfwXs5rAK7iQTwA0MF6E7dtebKfVvLAktplUtu7i7JgtSzLP2Nebv8Az7I9f9fzGgDONk/TtPjSAZ5AaypG8NR6eNZ+Kw9aCC7hWXxeAnC1eZ51DwcA4FoCEAAAcnQPBwAAAACGoqUlAFTStfXflAcAANCb0BIAKpzVrfWpYywaJxMAADiD7uEAAAAAwFCElgAAAADAUISWAAAAAMBQhJYAAAAAwFCElgAAAADAUISWAABAs3me794FAOCFhJYAAAAAwFCElgAAAADAUP7cvQMAMaHuZttpy7JcuTvQlfr9oywAAIA9LS0BAAAAgKEILYFhpVpXaXnF06nfP8oCAADYE1oCAAAAAEMRWgIAAAAAQxFaAkMLdQ3VXZS3UL9/lAUAALAltAQAAAAAhiK0BIa3bW2l5RUx8zxXTa+ZJ/V6arvrnxT1+0dZAAAAqz937wAAHDViYCl0AwAAaKelJfAIAiBSYvWjpN4cqVupZUsC0x778DbKAgAAmCahJfAgwgyu1tpiclmWaVkWwWWjmrLo3cq2tFv/0WEBAACANN3DgeGFbv4FPJytRxfvNbisbZH51fpdWxZnBJbb7cWOnWEBAADgfFpaAkNbw4G15doaCGjFxJmuCp/U75+Wsug9LEDpMe81LAAAABAntASGtQ0xtr4c7HCdfTffo/Uttj71+z1l0TIsAAAAECa0BIZ2pCUVtNq29lvrWkud27bY3K8vtc4v1u83lYXgEgAAjhNaAvB4sdaQoen7h6TUtKQsWXbbovKJgRt/OX4AAHAvD+IB4PFqWuntW8HVjH9Ysqyg6/l6Bpa1dQ2eIPYgq5W6DgD0oKUlMLQjTweGkCOBVO/Wd+r3zyhlsT3GrdvODQsAAADkzdM0LS6kgVGFHtARe2gH35R7unSo9c9+WmwdubEJ9/Wytk6q3z8tZRFr2ZU65rE6sJ+2fa122a8dO74p9bkJAHDUPM9CS2B8sSABpum/LeNy/w4tl/p/6TpbW2Gq3z9nl8VIrWzh6YSWAMCZ5nk2piUwPjdApJz11OncU8NzAWftdji3LASWAADwLEJLANgRUo2vdliA0LSaYQFSXdHVFb4odJ44FwCAnoSWAHxCyUNVjj70pbW1JW1i3fbX1/bHYj8tNE9svMqjD+cBAADqCC0B+ITQmJaxeVqCKWHWtZ4+LAC8QehBVQAAvQgtga5SNy9XP3G35KEeoe6iueDKjdn71Rzjkof88AyOGwAAjENoCXSTu+GPtUgqCQlaH3CSesJzqltoanm+Q4j1fIYFgHOlxocFADjif3fvAPAOLTfsd97kt4an682ZG7TxrMck9gCV7fT9tO3f2z+hwDq1ntR+cI/1ITzrn9Q8LXwegB4IAMA5tLQEDtuO6zZNx1tO7tezDYHO7laeWte6fa1KxlQzxmFrYN06jWcwLAAAAIxDaAl0kep2nZq3ZD2hsSZjXb5j61y1zCeghG8RPgIAwP10Dwe6qLnBz7VU7N3dMtc1dDvf9u/98sB4DAsAAADvpKUlcJpUC8fUgyuOjC13dB0pgksYj2EBAADgnYSWwGlKWjaWdhXvsb2abadoSQUAAADnmqdpWrQOAI4qaeUYmic1LdRFs+ZBPLXzxLaZ4vMTAAAA+prnWWgJAMA3xX6cij0ZPvSjWsv2vnTtfdWDrUI/bvbc7hnvI7TOL9YRAAgRWgIA8Gmx4KjX0CW9lyfuLWX7lvcBAEfM8+zp4QAAsLVtVQkAwD08iAcAACJi3XW3reH2YyjH/h8bq3nf/Xw7736+vZLthdYRG8P5rO3mtlO7T/v5SsbBjr232u3mxswuKePcPgIAk5aWAAAQEwulQsFT6O913lQouZ8vNX7m+nrN9vbb2r52xXb32wlNi+1TaN7QfKnwM1ceNWUR2ret3H6W7iMAoKUlAABUybWGi41JGAqlSlrWhVoEprZX+oChq7bbsh/7oC8X6KVe71UeJcuX7GdunYJLAPhLaAkAAAflAr4rt3fmPlyx3Vw37tpQ78ou10f2EwD4N93DAQBgY7SnN4fGvCxdLvX/q7bb+nrvY9A7RGxZnyATAMrN0zQtI12UAQDAFUq6DafmSY15WLKd/fZKH4hTur3QfEcexFO73ZoHEuXKYT99v86Y2FiWsddL9icXqqb2M7fO/XIA8FXzPAstAQCgl6tbaZZur/d+jdYaFQB4l3medQ8HAIAeRg0s37JdAOBbPIgHAAAOOGsMxl7bW+c/GjZe/T4BgG/TPRwAAAAAGIbu4QAAwCGeiA0AnEFoCQAAAAAMRWgJAAAAAAxFaAkAAAAADEVoCQAAAAAMRWgJAAAAAAxFaAkAAAAADEVoCQAAAAAMRWgJAAAAAAxFaAkAAAAADEVoCQAAAAAMRWgJAAAAAAxFaAkAAAAADEVoCQAAAAAMRWgJAAAAAAxFaAkAAAAADEVoCQAAAAAMRWgJAAAAAAxFaAkAAAAADOXP3TsAAAA8xzzPyWnLsly5OwDAS2lpCQAAAAAMRWgJAAAUS7Wk1MoSAOhFaAkAAAAADEVoCQAAAAAMRWgJAABUCXUD1zUcAOhJaAkAAAAADEVoCQAAVNu2rNTKEgDoTWgJAAAAAAxFaAkAADTRwhIAOIvQEgAAaCa4BADOILQEAAAAAIYitAQAAAAAhiK0BAAAAACGIrQEAAAAAIYitAQAAAAAhvLn7h0AAIAvmuc5+lqvJ3Kv22hd35Hlt+/vqieM7/d3nufkto+WDwBwHi0tAQDgJsuy/BOYbf8dkwo6Y+s/4kjYWfJ+ettvL7d9YSUAjEtoCQAAN4gFZm8L0t72fgCAawgtAQBgQPM8/6tl5frv7d+paaH17de9Xy61ntT2avazZv9D85SUVWpdJeupbdEKAPQntAQAgMFsu1fvx13c/73OG1pmv77culLrSW2vZN2xf6f2PzRPSVnttxXb19h6AID7CS0BAGBApS3+9oFjaJmSsTJD85ROO6LH/vfaNw/mAYBxeHo4AAAMqDY42waPpWFn7unaV6rd/9722x6lXADgq7S0BACAgRlf8RrCSgAYyzxN0+KLGQAA7pEahzE1LTbeZExorMh1mf39QC4oDW0vNa1k31r3v3R/a8rL/REA3GueZ6ElAAB82UhdxAEApunv9Ynu4QAA8FECSwBgVB7EAwAAH2P8RgBgdEJLAAD4GGElADA63cMBAAAAgKEILQEAAACAoQgtAQAAAIChCC0BAAAAgKEILQEAAACAoQgtAQAAAIChCC0BAAAAgKEILQEAAACAoQgtAQAAAIChCC0BAAAAgKEILQEAAACAofzpsZJ5nv/597Is2emx11rWU7qt7TZC68jNU7IPAAAAAMBxh0PLfcC3/j82PbRM63pyy4b2teT9lL5HAAAAAKC/27qHlwSIvbazBoypVpq5eQAAAACAa9wSWi7L8k8ryl7rW9d1RivIs9cPAAAAAPzc+iCeM4LLswLFs9cPAAAAAPw1zNPD11Bw/VNrOwbmGc5ePwAAAADw1zCh5TT9uo2v/y61H5Oyd7B49voBAAAAgJ9bQ8uSJ4H3Xn/LPAAAAADAdeZpmpajod225eF2XaHpuXlD+xJbJjfPPpBsnad0HwAAAACAY+Z57hNaAgAAAAD0MM/zWGNaAgAAAAB0Cy1TD6fJvbZ/YviRp4intlG7b6XrLVlHz/fTy2j7AwAAAADT1Cm0zD3MJvXE7djTwrdPEj8qt29H11uyjjO74LeGj4YFAAAAAGBEw3UP9zRvAAAAAPi2P0dXEAoZQ0/aXltbpgLJ1Ov7p4tv/x97AnjsSeShdcT2O7WunNiyoem5ba/7Hdvn0PtKravkfXpiOgAAAAB36N7Scg3PakOuXGC5rjMU2m2nh+bdrycW0O33O7Wu0vezXzY0fTst9x5j8+znza0r9z5bjyMAAAAAHHW4pWVKTeCVaolZMibmVs28++W2QV1LWLndVmjZlhCwx/7kth9ar+ASAAAAgDucGlrWigWXsa7PqfW0bHu7/v2+tLa0bFn2ynWuQg9C2m5HcAkAAADAVU59EE9LsNajNWHL9nuGc70DxSttu4dPk7ASAAAAgOvN0zQtR4OpkgfhxLp+px4KE5u2tx+7MfeAnVyoGHsYTe613D7HHoIT2seSaft1li4X2o+SdQAAAADA2eZ5Pie0bJ0HAAAAAPi2eZ77dA/PtV4UWAIAAAAApbqNaZkKJQWWAAAAAECpUx/EAwAAAABQS2gJAAAAAAxlnqZJ320AAAAAYBj/B9vSRwBj1emLAAAAAElFTkSuQmCC')
