# Supplementary material for: Identification and functional analysis of non-coding regulatory small RNA FenSr3 in Bacillus amyloliquefaciens LPB-18
Source: PeerJ. 2023 May 15;11:e15236. doi: 10.7717/peerj.15236 (PMC10194069; doi:10.7717/peerj.15236)
Supplement: Supplemental Information 4 [file peerj-11-15236-s004.zip › KO/CK-vs-T1_map/map00591.js]

getPicJson('data:image/png;base64,iVBORw0KGgoAAAANSUhEUgAAA9wAAAKLCAYAAAAErIDmAAAACXBIWXMAAAsTAAALEwEAmpwYAAAgAElEQVR4nO3d6RKdKroAUO067//K+/7o62lDmFRQ0LWqUknciDj7yeC6LMtvAQAAAJr6Z1mW5fcTcwMAAEAr67ou/3m6EAAAAPBGAm4AAADoQMANAAAAHQi4AQAAoAMBNwAAAHQg4AYAAIAOBNwAAADQgYAbAAAAOhBwAwAAQAcCbgAAAOhAwA0AAAAdCLgBAACgAwE3AAAAdCDgBgAAgA4E3AAAANCBgBsAAAA6EHADAABABwJuAAAA6EDADQAAAB0IuAEAAKADATcAAAB0IOAGAACADgTcAAAA0IGAGwAAADoQcAMAAEAHAm4AAADoQMANAAAAHQi4AQAAoAMBNwAAAHQg4AYAAIAOBNwAAADQgYAbAAAAOhBwAwAAQAcCbgAAAOhAwA0AAAAdCLgBAACgAwE3AAAAdCDgBgAAgA4E3AAAANCBgBsAAAA6EHADAABABwJuAAAA6EDADQAAAB3883QBStZ1fboIQMTv93u6CAAAMDQ13AAAANDB8DXcG7VpMAatTgAAoI4abgAAAOhAwA0AAAAdCLgBAACgAwE3AAAAdCDgBgAAgA4E3AAAANCBgBsAAAA6mOY73CX7bwOnvtkdptn+H0ufyi/8BnHqt1KeoS19Lo9Y+c98n7w0X245qW0YOlquo/svJ1bWVJp93rntfbRsR46LXJrUvriSJwAAcI/XBNw1AWiYphQwhvmlgrIwv1QZUr/XBNKxsvRQWk5qG9YEsDm5fRFLm1pGKvBNvTSoKdORYyA27cyxGcu39mVHLG8AAOB+mpQvdQFYKmA6EviklAKi2LLPBlGxGtIeyzm7XY6ULTV/7N+pNPu8z5S353ERy7N2OWdbPwAAAO0IuJc+wVGN3oF6K3cH3Wc8sf+eIIgGAIB5CLj/393B4VMBfk1z+qcdKdvVbVmzTbZl3L29tvKUljvyvgQAgC97TR/uFq4MRHZ0OcvynVrZq0r94rc0vVztn95i2bkB/kKakwMAwBgE3IG7gu5tWXd7a5B/ZVvOsE1yA8UBAABj+kST8qMBVY8muj2CuiN5boFa+Kd2wLiz5Ru5//eVbdKyDGd+C2lWDgAA43l9wH026IuN1n12NOjaNLmyhL/3qOlsuZxW5TuTz52B55PHxdk8AQCAe6zLsvxGfkCv7btaCljDNGGgFMv/yHeea8pwpoypZR/ZZ6n5jk6P/Zb7jvkRubKc+X52Ke+ada/NPzbfkeMiV8bUcXp0e7U8x4/0JwcAgK9a1/U9ATdwD+ckAACUrev6/iblAAAA8AQBNwAAAHQg4AYAAIAOBNwAAADQwT9PF6CWbwwDAAAwEzXcAAAA0MHwNdw+PQQAAMCM1HADAABABwJuAAAA6EDADQAAAB0IuAEAAKADATcAAAB0IOAGAACADgTcAAAA0IGAGwAAADoQcAMAAEAHAm4AAADoQMANAAAAHQi4AQAAoAMBNwAAAHQg4AYAAIAOBNwAAADQgYAbAAAAOhBwAwAAQAcCbgAAAOhAwA0AAAAdCLgBAACgAwE3AAAAdCDgBgAAgA4E3AAAANDBP08XAAAAQuu6/vvv3+9XnbYm/ZFlh/mFv51NA3yDgBsAgKGs6/pXAJsKVmO/5dIfXXY47ff7nUqTCsKBd9OkHACAKaUC6y3gvTO/Uhq12/BNAm4AAF5rXdd/A+HYv++oeVa7Dd+lSTkAAK8V1jynmnv3qIEWaAMCbgAAhnK2SXgpv7ubdW/LE3jDdwm4AQAYzj5YjQWuM/WJnqmsQFv6cAMAMKSwVvr3+/37Z/t/rPY41WT87MBnNbXjtWmAb1mXZfl56wYAwCi2wLT2GbXmu9n7YDrWr/tofiHf4QZC67oKuAEAAKC1dV01KQcAAIAeBNwAAADQgYAbAAAAOvBZMAAAPiM2oJnxjIBe1HADAPAJ+1HK958X87kuoBcBNwAAr5f61JigG+hJwA0AwCekmo5rUg70IuAGAACADgTcAAAA0IGAGwCAT0j109Z/G+hFwA0AwOulBkdLDaYG0ILvcAMA8Am/329Z1/WvoFuwDfSihhsAgM/YB9f7b3ED9CDgBgAAgA4E3AAAfMa+ObnB0oDeBNwAAADQgYAbAIBPiNVoq+UGehJwAwAAQAcCbgAAAOhg+u9wawZECz4JAgDvlntmXNfVswDQxZQB9/6C6eJIC44pAACgtekCbm8g6WF/TDnGAOB9wnu7+z1wh2kC7q0G0oWR3n6/n+MNAAC4bKpB0wQ/3MWxBgAAXDVFwK3JD0/Y13QDAAAcNXzALdjmSYJuAADgrGn6cAMAAOfFKrJqv9Rydt5UxYUKNb5CwA0AAC8XC3zDIDrVsvTKvFtrwTAtfMXQTcqvNidvfTKv65rMM3UhulKGHhejHuU8U4ajywvncaEGAKiXCoZ7z1ubH7zV0AH3aHIXh9YXohbz1+bZYzm5gPjM8sJ5XKgBAMZwpJIsrEDZ/h+rkNmmleYJ08Xmg6e8NuDeTnwnGlc5jgAA4mqfkWIB8Bakb8/t+2eu/bT99FglzDYt9Tc86bUBd074BiycFqZLNcOO5ZfKK5VfrCy5PHNN2kvlry1nTdlyy65ZnyPlLs2TW0/N0AEAys525QwD4lK61G9Hl5krr68cMZLXB9yxC0D4Nq30Vi0U1p7HBowIl1t6S1ebZ0xt+WvKWdpOYTlj+YRvFWu2SeltZqxcpfXMlRsAgP9qGaCWKk56BcKp5zzNy3naq0cpr3nTtv2dS3u2//CRAO/qoBVHyn9l/tqRK2vyb3lhj72QKJUbAODr9sF2i8D7SF/us8sNK81alAd6eWXAHTv5apudzPj26+nyly5kPcsX5uuiCgDwt7A1YTgtljaWLvVMl3vOLqVPtZTcz5Na7r5MtUE43OmVAXdrI524Z8pyV/mf2E41TeMBAL4u1UoylTYW7NbM2zJdadooz+eQsy7L8hv1YD0bXG5ib8Jq35al+lmn8jk6/WyepbeHLcofyzPML/XvcN6a7Vtabmz+mNJ61mzHmJFeuACEamqcamqiaq7J22+ui7zB147jUgBdm6ZmGU89Z31tnzK+dV3HDriXxYnD8xyDMIfwXK19uRrLpzRfOO9T14lcH8hUH8eablc187o2MrsvHcM114Ga384sq5R2c3WZV/OAHtZ11aQcgPmdDSpr8ykFnyPU+rZu3tl6XoBQq2uKaxMje/1nwQD4ptovVcyqtoaqZoyLfZraeY2dAe+2P7/X9c9Pa6X+H84fDpgWzhdLF/5JzQezGD7gdkPnSU/XWAFlsfM0NpjilcCzxsj3q61sufKlaulr5gXeZd+tZFn+HDk8/DtsCbQJu5/s0+XG1dl+zy0XZjJ8wL0sYz/E8F6CbZhfKug+E3guy5+1LLNdH2IPxHvhA/aReYGx7a99RwaiTUldA2unpcrXq185PGmKgHvjRs9dXNjhvVoEnm9ztAl6bH614DC2WM3x0SD8znM8tTzXG2YzzaBpRkXlLo4x+K5WA6G1Gnn3jCOjER/NK8U1E+YQntOjnLupLyPEjFJmqDVNwL3J1TrAGeHx5FiC9+j1GavSg+Ed15EjLwRS/Sq3/6f6Xqbm3aa7XsIcaj+bFRvDovQiMvZsHg6KVurjHc470hcg4Krhv8NdS7MSznrD8Q9fFz4cblKB4/638EG09EAYy/Oph8Kry7yj9htG5Rg+5+7tZj8xs3V90Xe4v34i1r65BHi7o7XOudrds3ne5Wqzd8E2cIRgG46batA08owgC+/SamCY3OBgud9mcuX61+KB7smHwrPLvVJeD8DwLXd/nWHWr0FAzGualH9Zrz6KwPNan9MtB9QaRSrQDtcrNvr42WbotcutLdsZX11vaOUN17+jYuv85CCP++V/bV/wDa9qUg7AN6WaVadG480N+lN6GVEzmE8pTavWA19db+Cc1Ce2eryEPZLPaC00v/gihr40KZ9czUiRwDvFmoSHzdDDf+//DueL5RubfxY9mpnX5FlK0/tB7qvrDeQ5B+EZAm6ACcU+s7KftknVdMbyijXrC7urzBZ0b1r0hW9VjruX98X1BtpLjSsSe9G7/3ufJjZfajmlZef+XzN/Ko+assMRmpS/kG8Wwje0qk2sSTv79ST2suDOB6inHta+ut5AW6mm5/vp+5e24fTYy9vYWBK1aWPptrThfLVl3+eRKzscJeCe2KzNPIE23PivyQ0c1GtZI1yvv7reQF+pe1JNd5NYLXNpGal0rfuOu35xlYB7YqWBcoB3itVYuh7M4av75KvrDbPa32eunr+p2uyUIwHzHeVy/eIqfbgBBhUOXLZvKhc2nVuWJTot1R8t91tpwLRZ3vZfeemQqvmoybM2TS9fXW+gne0+c+Ra0vr8Tl2Lei83xfWLs3yH+0XUaAFfVNOssJQmVZsTzne0OePVJo85X11vaOVrz00153tue5Tmz02LXVNi14nUAJ5HlxHmc+Ral8r3S8cK7azrKuB+k6/dOAAAzvLcBPS2rqsm5QAAANCDgBsAAAA6MEo5wIul+shR583b783rBjmxQSAd+386s11cU8ZjP45BH+4X0RcJ2KsdeIa4N2+/N68b5Dj26xwNumzXMdmPzzNoGsBL5W6Qbp5lb95+b1436uRGpc59m3gbwfnoSNajjIbv2K935LvUtuu47MfnGTQN4MVSN0Y3zDpv3n5vXjfytoB5+xM2r94HybFvMac+57T/ff93alqYf+rTTUfTlDj2r1vXNfuypGY6z7Mf76MPNwAAWS0fuFO15DU16KU0V8uZe5nAn450ZbRdx6VLan8C7hdxwgAAZ4TPELnAtiYwfkKLMvVcp1xT/tEcaYpcY/T1favW+5FzBNwAL5V6+FTTUOfN2+/N60Y7+ybcRx/O7zyWjizrqWN/xBcUR5X67rumzMF+vJ8+3AAvlBr0yMAndd68/d68bpRtQXSs/2Yqfanfdm6+2r7VVxztv333sT9zsF2zD11Txmc/PksNN8BL7R+sw+mUvXn7vXndKAsHRrtipGbStUH3ncf+rMH20TK7pozJfhyDgBvgxVo+WH/Rm7fZlebCzK/m815XRv0uzRPLv2aZLdLcdex/7br7pXV9M/uxPQE3AGQISnmT1PEcC4Jz389OnQ/bPLHvee+nxZqpx5Z9NQ3A0wTcAPBBqe8v8261+/ns8ZAa1fzoMnrVri+LYx+4l0HTACAhfDCHN6sZHE2AWsd2AjYCbgD4mFhQ5YUCy1KuNZ49iHTsA3cTcANAhAdzAOAqfbgBAAAGUPupvdRI/z3nzb10zs0TdleJffM7NWBj7rfYMsPfU2W+s7WOGu4Xmb2ZFwD95R6Y1ODzZo59RrcFp9uf1HGZaoHVe95lWf5NE/47lz72d2paWJZUsF4SW25NeXsQcANAwIM5AKM68jWA3vMemb8kNdhg6jOC4bTawQrvDro1KQeAD4k1I9RCii9w7EPZlfNiC4DP1krf4YnzXsD9Im4cAG14MAfga6624NoC7f09M1YL3cq2vP3fKU+2ThNwAwAAPKzUf7rW2ZfE+yD5ykvm3Ly5wdp6Sr0AuIOAGwAAYABXg96WLbJGbRZ+hUHTAAAAPqxFsN2iJvfukb1TNfy57VHTnDzmzppuNdwAAAAP2w86lpu+/T8WYKf6TNfMuykFr7E8YtNjZUqVef/5rprvcKeC7Joy1KxjSwJuAAB4udrmwbFApmbeVI3hW5oi36FUi5tL12PeM+U8ku+Zz4yVyn+0DHcQcAMAwIvFaiJztYNn5o017X1yZOg3ufqprhGCzi/ThxsAAGgemAn02ug1Yjj3UMMNAAA0Feuru2/enKoJz82zV9NUGkaghhsAAGhiXdfkAFVbEB4OZrUfDTs1cNh+tOzU3zAiNdwAA7ijn1uvZYzyoNN7G/bMv3ZE2F6eXDegv1Qtca9lLUv8unJmcK5cH2T9k5mBgPtFXHBgbjOew6MNiPPmbfjmdQP6C2uZr2o98nWtVBCueTmjEnADAI87+gAdfmN1r2ZEZfiiludDbT5hX+4jy9+f52c/MQVPE3BzSu23FsMHIhdDAEJHP0W0/3fqU0S53+FrUs9h4fSwX/X225HvcKf6b4d5lfIP83FeMysB94vceeHJNeeJfXz+zr5DAMzFPQL6Sj0f1gbTNc+Xtc+gtc3PY8+TMCOjlNOUhyboYxv1tXR+1Zx/R87RN57PtdtyS3slzZFlXXXneu2Xd7czL5dnvDelylszfX8spGodYVnm7XIxa7n5JjXcdJNrvnT024upvj8GyOALcs1lw3Q1eR1Z7tsceUhrEWzfdV26c72OLu8ub7ofnAm2S/dJTXBZlnhLxCPNxc8eP7Gm6lfycRwzEzXcdJMKCI58e3GfvnZeeJsrzfTO5vVmd14r3risUYO2/Td6Z3elWW+LeXin3FgJpWepq8dRq+9lv+k85zsE3NzqTDPAs/PCG90V7IwaVF1V+4KuZv1Lae58GXjXeoUvQWd0ZzP/O5RqLPe8nP622r7TQFualPM6b2pWCHtfr8FsKde8tkWwXbus1u5Yr1zz5RGUtvdo5e0h1mIMSmrP5/AasIk1T48dh7FuDjXdC0O1zeHhaWq4aWqEh6990yh4kztqTEc4h5/UOtgeRcv16rHusYG99jXp+7KF50Bp3u232fbZVbpbcUTtcRIGyGFT8fA8jR2HsW6Due6F+/lyy4NRqeHmlNSop7E3mOGDUexCG84fe0iqnRe4Jjyvvxas1Kz/jNto5PW6Uhv95ZrsK9w/2atttXL2xV3s5U/t+V3TzQVGJuDmlKu1IKW+2bG3mrXzAufFArA3nme5h8JSuqPb6M5teOd6PelIM/2R16OHJ1sq8B5HXsjc2W0mtzwvkRiVgBtgcKWWJLmWIWfSvFXuYax1/+Y7H/zuXK8e65Zr5bRNS/XfTOWz/z3XrDrWKqu0nDvkztNweiz4SO2jL5zntDHKcRI2O88ZpcwQWpdl+TlA38GNFOY16/k7UrlHKssRb+03viznBmFKTSu9SDo6/9FljExt/zk9t8eI27r0cms/vTRvrJ91TTeVUOol237akeXBaNZ1VcP9JqNddMKL49kLY2rwDAAo9RktdW/KpZnlvlOzroITarqb1M57dr4j6XQh5C0E3HTTqulhrjngGR46ACh56l7Ru4l97LezaWBz9/niWY6ZCLgBBtHyxdJXvXkbvnndlqVu/e7oG//0do7VVofTUv22a5vY5wadqu0bzpxSgeqTrRCP5KHVIzMScL/I3SPhLkt9c/FUP5zagV5Kyy7llxswysWbEdwxsNbbj/Ge6/f09nvzum1q+n7eUc5U39ZZaGJPSuqYvnKs557VjjQnry3DHcfgKNdE3uM/TxeAOR0dtCLWDycczXc/Cm7q4hsbKbcmvzBtOE/rZusAzM0D95/cI+fnRQo8Qw03jzl7ga/tV1YbRHuIAJhXTfPolJFHiNfEntHkPje3n17bmjDVwjCXdj/9TIvHUhm0hKQHATfN3HHjP5J37GJ5JT8A2ss94KZaLoViL1hjD9VX09xJE3tGkhozIBWYpsYUyM13JG0s3ZY2nK+27Ps8cmWHowTcnBZelO6+CLW+8LmQAtwvFUCX0tTk02p+bB/Kck3WSxUfYdBds4zaFo+1y03xsomrBNx0E6stqHmLuSnVdNS87SwtL5Yff5r5RmOfzifXUiZ2XsfSennGl83SxL7mXA/TbWmd4/21bLVY2+Lw6PLuKpdjjasE3JxWuuGduWCeqenI/b9VzcnXzbiNZn5R8FWpZn/hv3NNBFO/wyy+0MS+9lxP9cMd/RwfuWy1zpT/jpaHZ18m9SoP1BBwAwDTe6qPc2ua2KeNWKaZpF7UlF7gLMvfL3HCF5z7aft8w9aE++nhOZtqyVg7rbbFYyyP1HxaQtKCgBuAIexrra4OVDN6Ddgo3rKNYg/E+8GTmEO4v3Ln8ajn+Ihl2uSC6dbz17wkupJfzTJKLR7P5gtH+Q43p7kAAa0deYjeAqqRH3DpL1X7dKTPKOPargkz7EfXIiBGDfcLxAYlq31YrU37tLNNBWdZx1nXL/dwUXrwqOmHVRq0peWgLowhVsOdckdAdfb6OoM3BQe1zWC/ZOQm9kf3y5XWLjGtz+u3XRuAtqYOuHsMzrAs6Qf7WHCQSn+Xo83oZnzwePs6zrp+uXKUyhj7PdWX6+z/mU+vgc/OvpjRTJlZzXDstgyij5zjNdvm6H12lG3a0pln3JFf8nyV/TiGqQPu1nJvXHP9h1o6cuPJNaO7evMYxdvXceb1K50vZx5YztR4QCk4P3OsHDk3ZzPCy2L6menYPdMSKqb1c9Mo22cEtS8zZnjJ82X247Om7cO9b3b4ZaUHzFn6PeW8fR3fvn6hHhdtN4J32D/0xmq7N9u/wweI/bnS4phoGcCP4M0BReoa+aZr5xGjH7upB/jYc13smrBNP7M+o2+bkaWeR3IvMva/Mwb78X6vrOHeHzBhYF7bPzRWs5j6fy6/WFli5dz/P7fsHr5wAr19HWdZv17B9pnfZvbmB8MrtVl3b5fZjq+3Hjepmls1+eOq3Sf23Zhi51buujzbtfIr7Mf7TB9wxwLZ8OYbBrCxaXthmv1Blpov9eY1VZZYmVLTY/kf2T6xdYylGVHNyT3zOs6wfq0usEeP4dqLe+4cGXW/X/XFQKLUbHzvrhYPX9r+owtbOOync59cxcM2LXZdjz3DpX6PtXbJpTlDYFGn5loba5HEWLQS7G/qgLt08qaaI6bSpf6fm6/2AlLTbCqmlCZ1kqRuVjNe8N6+jm9fv73Uy62Uqy+c3urOFjCtXXkgzz1Q51ocxdKkzqOaJqszn4NvNtN50NtTx26uEiR8Jkuda7Gyl+avSROrOAnn35f561q95D/yspT2ZqyMeqMp+3Dva4TDGuhS+lHUlmm/jrHftrzCvPe/1+Y3orev49vXby88Z7dpJW7UaTXXv9HE9n04bf93bB1L94DY/DVpYuU8cm7yvFgt99fMfOymrvc117maypWZt80Ics8eqW3/9fNxRPbj/aau4W5lhgf60k3oTDO60dd58/Z1nHX9Ut0s9g89tc3NYvOkHoDC3zcz7OtevlSDULoWllpM5NLEgm7NlJmRY/dPsdpv26ZO7bPItk1jrQps2+fZj8+aLuBOPeTvp4X/T9WOhAdQLu/YfLnppTxTZUqVu/QQ+XZvX8cZ1y/X6uLIy4LUPKWgaMZtxrhygTxzSN1Tv2qEF7K1aXqVtabrCHFHt5EXGWOyH8cwXcBd80BU+9BUmq+2FuTsMs6uC0Botlru0R/IY2lm2baweerYjbVMKqXpWY7Y8p3X7dmW72A/tjddwA3A/GZ4IGceqYDKgyPLIoAAniXgBooEI3OYrZZ7JDUDyNi2zGTGYzd1DTsyHkhNmhm3DTAvATeQ5UGEkdz1QA4cd2acnVBpUMz9/FfSANxlXZbl5wIE9Ur9Ss8+sOtPRgup42+UQDI3uOQ2rabvds3DdqhHGp5XaoHzxf3l2E2zbYA7reuqhhuOKjXbPXvTjr3Vv2KUAAv2Wg0WefXLDc4NAEZTO1hoqqVXz3lzz6i5eUpfcgrnr32hnqpc2P8+ygs2ATcAMK0z3QsARhP7/nUpqLxz3mX5M1iuGXR0/ynXMN/YtFKXsdrKqdxynxiX6D+3LxEGFn578OhJuZ8//HcsXS7/WFlK+YXlTs0P5JXOTRiVYzfNtuENrrxQrP108pHltnrBeXRch9iz8Kgt3ATcsFP7hq9m/vAtYDhQzPYn97Zx/3tNfmHacJ7WzdYBAHiHKy2EYpVOoz1zPlUeTcqhsysXrpr8aoPo0S56MDLNlJmVYzfNtoG0q8+J2/Norrl5y2fRfXPx0rn89DOwgBsKagehaK12WUf70QAAMJanWyHG+mdfyafmt7vWt+Y5uSdNyiEQvinbN//O6XUSt8736bd8AAD8bf+8+XRFyajNwq94apuq4YaDUgOXhf2q9+lT/a+3+cJ8U323a/KL/R7LDwCAsYzS1eHuMqSahpdGTT+zve7exuuyLL8RdiqMYpQLHZyR+xSI4/o8228e9tWfbI8024aRpCpGUhUwYdpcZU5u3lgFUk05S8svjUVUk09pGdu0VJ614yH1tK6rGm4AAIAnlWpxa9KdmffKF3ly00v5nvnMWKn8R8twF324AQAABnT1U12jBJ1fpoYbAi5MAH31HoSnZ/7uEcCdeo0Yzn0E3AC8giBuLjOuc89jYNa8l6XvvnReA7MTcAPwGjM+4L7pkytc4/iNs12AmenDDQAAAB0IuAEAAKADATcAMIRcM9z9b+u6/vunNp9S3tvvpbwB4AgBNwCvJoibw5H99Pv9/v0TzndmP+3zyuX9hKeO36P53+2J7RLmNdo2AcZk0DQAXutoEJf7/9G8t/lLefNfuQB3/1tp28XySeUd7ovR9stTx28p/6c9sV1q8hppGwHjUMMNwGvlHoCPBFqx31PzePC+z5Vtvc07cg3lE8dvykjb6KntMtI2AOYh4Ab4qDNNLY/kO6u3B3Fv0WL7hs3J36DFC59Yzf/s2+jqdgm3wf7fXrIBOQJugI/aHhBTD4pnHyCvBKtPE8TNo8U2LtVmzhZEtTx+Y2Y9pluWORZ0z3acAPcScAPA/+sdxDGHWYOoq8fvrOtd0usF2L5FC0CKgBuAv8RG4t3+HUtXO1p3alosf82yeUI44N3XxEbi5m/740TQDeQIuAH4S2zgobA2Z990ujQKdGq+cOTpcFkeZL8j9dIl/Dv8EwbHNfnsp+/zib1k+pL9+RzrcvLWGvAjbAPgKJ8FA6BKq77ZtUF0q/6o29+5Fweh0kuGVN5hfrGaUg/rcbkRo2u2WS7tlWlPuvv4jQWTIx67T2yXMI/wOjbKtgHGI+AGeKFUbfPmzofD2AN8TZPdFmUcIYirXRaEnj5+Rz1un94upekAe5qUA/CHXk1prwzkBAAwI0sYtRAAACAASURBVDXcQNbMwc6Xax9yzbZTfV5j84b9YFNNMlP5pvppl/KNzce7zHxtAYBaAm6gaMaAx8N8WW6/1v52tllqr+as9vscel5TZh7UyvEbZ7sAMxNwA/AKgjhm1uv4mv3YdV4Ds9OHG+ClZhiFGQDgzQTcAJChFgwAOEvADRyW60+X+q30mart/9uf0vRUWv5U6m8NAEA/+nADh/QMtvcB4X6E63D6sizRtNCaYwsAuEINN3DI2ZGtz6YV7FxnG/IVXpAAMBoBN9BVywdgD9Pn2W7HbN0VbDcA4ApNymEAsSbXNQ/6sebVI2kdbFM26rEwi9HPKdK8IAFgRAJuhrAPpmL9dt8s1Sc5tQ1mCTyP7sNtv+d+3+c7y3aYzde361euOwDAPQTcPC41KNbMaoPNVG3aFlDu85lxu5QGRguFQXXOkbTUsy2ZjVYJaa6PAM8TcPOo2MPA12ovUw9D+6B7RuF6HXkJUfuA6GESvkugDcAMBNwMKazV3TczDx+ywjT738LfU3nup4d5heUqfaZq+38s714PhncG5an122+zXCCcSpvaRuG65dKmyvoFue1dmzaVHkYk0M7zQjLP9gHusi7L8nPB4Sk1N7xcgJwKaGPfcE6lT6WpmSeXf+nfNetf26S85zk860PJrOVuqeYFFPA+rn9lthFwh3Vd1XAzh5o+3kdq+HLp9/PFmruH/6+pEcylqR0cbea+3NzvyPgAwDt4oVbH9Q+4k4CbIeVuhkdvkmdGyj7Th/hMDXQq+Mk9NL1tgDn6KR13MY4pmJcgskywDdxNwM2jUn2izwyudaR59lNyg8SlarRz7lofQdh3PH2OAPQywnMA8D36cDOEcMCy3PRUv9Sjg6Zt03L5pcoRG6gtl6dmftxthhdQAHdwDwaesq6rgJt3aB08CEaYXe4Bs+Y3gLdwPweeYtA0iBBstyWAa6+2u8HR8QFq8wYAoI4abqaXao5+Nh/nw3Wt9gnXHf0ONwAAbWhSDjSnhcDctEgA3sY9CXiKJuVAU4Lt+dl/wNtowQY86T9PFwB4B8E2ACP6/X7Rr4oA3EHADVwm2AZgdIJu4AkCbgAAPkHQDdxNwA3wYuGDpQdN4OsE3cCdBNzAJZqTAwBAnIAbAIBPUcsN3EXADQAAAB0IuAEAAKADATcAAAB0IOAGAACADgTcAAAA0IGAGwAAADr45+kCAAAwn5k/q/X7/f7991vWAxiTgBsAgFNmDPhiAfZb1gMYjyblAAAA0IGAGwAAADoQcAMAAEAHAm4AAJrI9Sve/7au679/avOpTVvKu8bd6xHLp8V6AM8zaBoAAJcdCVLDUcJLo4YfCbZzede4ez1S811dD2AMargBALgsFxDufysFjrHfU/OE01sEpXevx5H1BeYj4AYA4BFvqblttR6xfN6yjeCrBNwAANzuLX2TW63Hkab0wDwE3AAA3O73+y2/369bUHlXzXCr9Yjl03sbAf0JuAEAeBXNsIFRCLgB4KQrn+05Os+Rzw7Bl+2DbecH8DSfBQOAE65+fuhI2qvBtto+7rAdj2HAu28SHTtmc2nDwDkVTNcsZ4b12PKJTQPmJOAGgMGl+nDq28lIcp+3qgkYc2nv/JzWW9YDGIMm5QDQWdj0PGyGfqVpes2yw79z01Jp7igrALyNgBsAOtqaju5rrGJN0XvVaIW1bbFmr+FIyKWmsWrfAKCOJuUAcMKZ5typQPWJQHYfgKfWI1YeQTd7b2np8Jb1AMYj4AaAk8Ka4O3f4e+1edTOk3N0+UdGdI6V9ejyeI+37O+3rAcwJgE3AFwQjgCee3iPjRYea9J9Rc/gIdf8HAD4m4AbAE6oDThTfaNjf6dqu2OfEspNT5U31R87HDAtnCdXVgAgTcANACdc+eb2kSA9l762DKUa+JryAADHCbgB4IKwGXiL4DRWs9wy6E2NRg4AtCXgBoCTcn2yj863F9ZItx5B+YnBzgT1PC12Hhn0D+jNd7gB4IRUANkjQAYA5iTgBoCO1nX998/2//3f+zSx+VL55ZZxJM/SfLGy55abyqNmnaGn2lYlAC0JuAGgk/1I4Jvt32H/6doRxHNpa9OlmtHmPvuVG+W8tJyadQaAN9KHGwBukBtpPBd05j7blVrG0Tz3UtOPjIheE0QLtAH4AgE3ADwoNiJ5Tk3gezTPo/m3WLYmvDwh9kLIsQj0pEk5AJyQqslNDabWuka3NOJyj/x7UNMNwJuty7L8vNkDzvKpn7GF++fJ/TVzYJXbZqXasth3tGP9o8M8Ytsr1i+6tIxSnqX8w/7e+99zfcFr83X94AmOP+AO67oKuIFrBNxjGy3gnvFYmbXcQJqAG7jDuq6alAN8iVGhgR5yn7ArdX/Yp0t9gq41gTZwF4OmAQBwWs1YBuFgerF/7/PaXg72DIwF3cAdBNwAH3PHgyxpR5uypvpywyhajvx9x7HtnCo70+Tedh2P/TgGATcAQ0kNxFX7+z5d6SGhNq8eapadGgzNCxNmkqvRzr0A7PFy0Dl1zJHrbZjGdh2H/fgsfbgBPmh7kB2tP/d2U9/+lH5Plb9mvUrLulNsX6RqJs5+XxueUPtt+TuuR86pa0r98W3XOdiP9xNwA3zUPmgd6UaaK0ttYHylufaTwn2RWo+nXxBArdLLsaPpWpTnyHT+Frtn2K7zsR/vo0k5wMeN9PY61ez06WXdvW1G2Bcwkru6fzj36h25dtqu49JcvD8BNwDLsvR/g33kgevOgd1qltWjD2lpOR5Q+YLa8/yugEDg8V8tWhptaQV0z2m1H7lGwA3AlN70EJcbNK00cBw8bV+LmWoxs02PBWCp2use57hz6rwzg1TaruOxH+8n4AZgOm8Itkvl3/evT32nGEaQGmH87Ly9OKeOq219YLuOzX58loAbgOHkAurcJ4ZaL6uHM80xW33jGEZQ08y413npnKpzdHvYrmOyH8cg4AZgCLlBkbaH79wAPLHmrLE39eFIyKM/SIxePr4tdi6F02Lna+wcT/2eas56NE2snM6vdmzLd7Af2xNwAzCEmkHLagc2K33axAMFtBGrrQ6npfpt5wLf0vw1afQ7BUYg4IYP6P3Q0TP/rwRGPbfhU9+1BShJ1TLXfj0gl8a1CRiBgBs+YsYHj6/VTthHAG1oLg6MQsANwG0E6PBONef2HWMnuMYAoxFwA3ALtU3wXqVB0GJpepZD4M1b1L6oSo1z0HPe3HlW+tJIzYCLqeWkfit9Qzw1iGOuvC0IuAEAeBUv+PJGCs7sq7TcYINhuifmXZb4qP81gXjNgIupZccGTCx5coBFATd8WOmt35EL5z7P1AW95s0j/2P/AG9XMwJ5Sqs0X/NUcGYk+X5yzwi95z0y/agjx1IuWC8dZ72vEQJu+KjUTa90ESt92uVqGTwY/Zf9A8wg9s37cFoszV7pgX8//5U0/NdTwVkqP8Z25d4fPrtsRtrvdzzbCLjhg2IXl/3FMAzcai9GqbeIqWBwpAvuSOwfYBapALqUpiafVvNznyPBS+wlTXiv26fd5ObZGznIm8XVFgjbPsi9/G/ZyiFXARG6s3WFgBv415GmxtzP/gFgVLUBTC44jr1MTrW2SgXUsf69s94na/snl5zdBkdf7JfyqfntrkD4bOu/MwTcwGFn3xjPfuObhf0DwFm9g7NcoHN0uaX71hvuaVeD3pbb4I0tBu5YDwE3EJW7iZ294Jd+f8vF+w72DwCt3Rmc9bqnpO6PMweLLYLtFvv27u2W25epspytPOj5nCPgBv7V42JTc6EUzNWxfwDo5ang7Mpya/vrHinPSGL92WPTS4MXnp13U9p2qYERcwMo7tPkyhJrVp9bRqlsTwywKOCGD8r1ibpb6xv8G9g/APTyVHBWE+jEBk3L9dUO839L3+1NqRY3l67HvGfKeSTf2nxKv4XH1JEy9LD+d7lzH4xAXumt37LkB62I3dxq8qu5QYZGCDKfcLT52wj7J1VugBm4ftW5azu1Xs6b9++VdXvzdhnRuq5quOHLrrwxrJnnzj5bb2T/APCkWYOzWctd68q6vXm7jErADQAAH1EzeFiq7/DRZRzpx739fSUgvFpu6EHADQAAH1A7PkhsoKojjs7fKkAWaDMiATd8xJUbJ/ewjwAA3kXADR/Q843v2/tJ3aXXNrR/ALgiNSJ5bPDNWJPu/bTw00z7tGG6UM3o2jAiATc8bOZazdgNdUa5m/Zb1ust6wHAfcLvXIef2wqD6Fxgnvpmdpj3fr797+HyYBYCbhjAjDeO1Nvn2dQEom9Zr7esBwDntO5bfaQPeM09qBRQC7aZ0X+eLgAAAHCPrTZ5+/eyLP/WQNe+hL7zZWhqeUfKDE9Sww0AAB8S1hSPUmucanYeM0qZoUTADQAAH1D7nerYd7FLfaljNdH7/9f01Q7n1XebNxBwwwRyo4Ju08J0odQAWrnprW9ud6zHEyOY2j9/p4nll5oGwD1qr7thurPzHUk3Yo07tCDghsHFRvNclvzb5dwooEemz7ged78Ft3/G3j8AtHf3ddx9g5kZNA0GFrvB5Jpvne3zVFrOVXetx93sn7QR9g8AcWcHIdt/3qtHmWLNygXbzE7ADROqDcp6LKd3/m+4sdo/AIwqFWxvrZBiXYo22+9XlpWSamb+1D3H6Oe0okk5vNhb+su+ZT1Cb1mvt6wHwBfkAmqgPQE3TC7XJ7YU/Oz72z6txXqMyP4Ze/8AcMyRgT236eHAmakxQ2LLqR2MM/b/3PgnuTLUlh1qaFIOE2oRgNUEQb0DvbvW4272z595jLZ/ADgn1fR8P32z/XsfsObmi40VUlpGLF24vNj8pTLUlB1qCbhhYLELe4sAJnxj22s5m7vW4+6boP2T9/T+AeB+qXvHdq/J9Q/fq02bSld7DyuVq6Y8kKNJOQwuDIZSTa5izZ5iQdP+tyPLuequ9bi7RtX+GXv/AHBey/tO7P6RcyRgvqNc7l2cJeCGCeQu8kf71J79rYW71uNu9s+xvACYw5lreesXq6mXujXTevDimKME3AAA8BGx1km1rahS6WL9n/fLy/XTTrWEivWnrpmWapFVU/bUfLn1gxIBNwAAfEQumG49fzjtSGup2rSlZez/37rsUEPADQN4yyAcb1mP0FvW6y3rAQAwCwE3POwtb0zfsh6ht6zXW9YDAGAmAm542My1juFnOWaVC0bfsl5vWQ8AgJkIuGEAMwYUV755OZKWnyYZyZf2DwDAqP7zdAEAAADgjQTcAAAA0IGAGwAAADrQhxsGtu+/+vv9/urPuvXJzfVzTQ2cFcsvlu+Vfr+9yx8uq1TWq+sTy29fHvtnrP0DAPA0ATcMKgw+tmBmC4z2v+2nxeY7On3/9+jlP1KeluyfuvIfKQ8AwNtoUg4DigUrsQAolz5UG/xs6a7WnN5Z/n3Qdwf7J12u3PIE1QDA1wi4YSKxoKZlM9zeAVGr8p+pPb2jqbL9c24eTckBgLfSpBxeKNeXtpR+BKW+wCktmjbfwf4Ze/8AALQi4IZJxYKX/W85sT662/S7nC1/asCwWNmfDObsn7H3DwDAHQTcMJEWAUouj97BT48AK5bnfloY6PUM8uyfujyf2j8AAHfThxsGFBtgqnUwl6stvVqT2qv8Z8qx/7NNa5Gv/XNdr/0DADAKNdwwqDAoSvWVjQVpqVrF/d+paeGyzwZivcpfKuPVcteyf8bePwAAIxBww8Bq+speSX922S3yaFH+3tugxP45nv7O/QMA8DRNygEAAKADATcAAAB0oEk5DGC07yyf9Zb1CL1lvd6yHgAAsxBww8Pe0m/1LesRest6vWU9AABmokk5AAAAdCDgBgAAgA4E3AAAANCBgBsAAAA6EHADAABABwJuAAAA6EDADQAAAB0IuAEAAKADATcAAAB0IOAGAACADgTcAAAA0IGAGwAAADr45+kCAABAb+u6Zqf9fr87iwN8hIAbOMQDy9jsHwCAcWhSDgDA6+VeOHoZCfQi4AYO8cAyNvsHAGAcAm4AAADoQMANAMAnxFr6aP0D9GTQNOCw3+/31+BcHljGMer+iQ3oNosRth8AMB8BN1QSLMB1Mx6Ls537taPSr+v61+9GtOcL9i8lHedAbwJuOGDGG3OvYMEDy9jsn28Kg+hYUL1NPzsvAFBPH24A+BiBNF/nHADuooYbOC3WV5hx2D9jOtryILYPBQscdbQLwT59bEyIUguIWN6p5eXGnEhdw46mSZVNSyCgNwH3Ta70lTs779GbVKsbYqn5Yi4IOLIuNTdHN9J+PLCMbeb9c/T6diXNk46sQ3i91dybI452IUj9e59XKeiO/R6blnrG2aalllNKk3rOcE4BdxNw3+BKX7kr8569SV25IZbccXN8ukbvC8GCB5axzbx/jl57rqQZSWqfhdO2/6f2p1YNxLT8ckHL8+jo88uRNLnngyPnFMBV+nDfIHUz6T1vLs8jD2SlG2JpWu0N7OjNcf/79u+nHzS3dd3+5F6YXE3zlCP7hPvNvn/OXivOpBlReB07Ekzsf9u/3GxVptGPHc7L1WiXWqWNeFzkynTmnAK4Qg335N7yNvboW+pt+mgPgV8JFkr7hGfNdM7k1Fzf7roG3r3Nri6v5XYZ/XrENbWt0852Tbnz3Jnl2gZ8i4B7Yi1vLC3z2jfzKj303XVzfOIm/OVggbE9FUAdbVnTMr+rWjejrVnOmfVLBUXh9O3/ua5BAu1vSNVsn02Xmm/T87ydpSUP8C0C7gGcDbrO3vxyee3LdIcWN8eaPFo1q2yZ9o3BArRSc32rvQbO0BIoN5bDkbEqalufaFZLayO9rDlzPXBvA3rRh/thLR8EZ+5nd6YWPNZ//Omb/Kam73Vt/+wRg4XafcIz7J//yZ0/T18z9+M0pH5flr/325mmvSNeR5hD7flROp5T8+TGMSmVqyZNuLzY9LPN5QFqqOF+UG6QkjNq5z/THCw2T6nm6cw6pQZrCafnbo5Xm2SOpBQsbO58SDizT7iP/fM/pWvsU9vizPU3FTiEamq+Y9eO1PUkt9zSNSj8/WitPO3EuhCk9m3s/p07PkrHYmyZua4MsWXkylubZj/tyDkFcNW6LMvPRaav0sPN/rdUP7vcvKM+eKVu7GcevFLb604tXiAcSdPqhUyvmq0R9glpI+6fKzVS+/nPpNmnO3pOzFY7XPOCtGWaZan/ykTNMnhe7X6Zff/NXn5gfOu6CrhH5AYwJsHCM/lzzUj7Z6SyHDFbuc++xKt9yRdLlwqkBdjzKu2rN+zLN6wDMLZ1XTUpH42L/9xy+27ffK5FGoCZud+NrbRv7DuAOgLuwbiBAXCHlmNc7Guza2pGAeArBNwA3EawNY5Yk/I7l+tYAOALBNxwgAdEZpcbWbp20Kxw/tqmwVrwsOd4AOALBNxQycMhs8sF1LnPAJXmr2lGzLOO7p/UPs3lc/Y4cOwA8GYCbgD+kvt8H+M6+s3iVt9Hzn0WLPz6gu8fA/AlAm6Aj2tRw6iWewxnm/bnaq3P5hP+7tgA4Iv+83QBgL+lmvNuf0rpa+dXgwkAAP2o4YbBHOk7m/qtdn61kt+imTgAwL0E3DCYUr/J3vPzbkdHFj8jNxI6wBG9XxL2zN/1D1gWATdMrcWIwGq5v6f3/nYsAS3NeE3RmgjYCLjhQzwAfNu2/2ODWaW6JuRGrS59sxsA4OsE3DCZK4HNHc2JGdfRrglX8wAA+DqjlMNEegfKuZHQebcrA6p5gQMAECfghkmEI5P3sI1cLnj6pqstJwCeUnNfbJUG4AhNymEwsb6z+2l7tX1vc6OWq538jtSDZO3+Lx1HufzC36+WBWAj2AZGJuCGwcQCjqt9bwUxLEv+BU1J7MVMbkC1XBmulgVgr+b60yoNwFGalMPk9L3lipr9nzpOUt98D6fVHmeORQDgbdRww0DONrOtbToeTs/9rsnv+8W6Hez3/Z372ssfAOCNBNwwEE1+uUNsP277OwzCzwTB+2OnlIdjCgB4M03KYXCa/NJabiT6u/exUfGBWfh0JnCGgBsGtr+p72/yT9zwPWC8z0iB7khlAYjx6UzgDAE3DCgWUIfNfK8Mlraft6bJr2D73cIXO6HUsZY7dmqak5fKAlAj9enM2LXtahqAo/ThhgGlBkHb/zZCWZhL7nvu+3/HBk1LdU+I5Z37Dve+b3epLAA1arrItEoDcJSAGwY20k1+pLJwTu0+PPPQWfr+e/i74wkA+AJNymECmvwCAMB81HDDQDT55Sm1ffoB7uZFLzCzdVmWn4crmMOIwdCIZeJ/7B+AONdHoLd1XTUpBwAAgB4E3DCJVBNvAABgTPpwwyQ0ewMAgLmo4QYAAIAOBNwAAADQgYAbAAAAOhBwAwAAQAcGTQMA4PViX/nYTzM4KdCDGm4AAADoQMANAMDr5Wqw1W4DvQi4AQAAoAMBNwAAAHQg4AYA4BNiTcc1Jwd6EnADAABABwJuAAA+Y1+jrXYb6E3ADQAAAB0IuIFLfr/fsq7r08UgYl1XtTcAEa6NwF0E3AAAfI6gG7jDP08XAJjfVss9ysPLVuN+pDyxWvra+c8sr7eR9gfASK5c7wGOEnADTYwWdC/Lnw9VuXLFAuZ1XbPrM3Iz+tH2A8AozlzvAa7QpBxoZuT+3NsDVWz6svwdkG//D+dJ5TMKD40AcUev9wAtCLiBprage9QHl1jZUgFqrAZkVGpoAMpqrvcALWlSDjQ3Q21Bj+D0yfX1sAgAMB4BN9DNU0FgLvA9W6aalwiCXgAA9jQpBz7h9/sdHgAtNZKtwBpgTkeu9wAtCLiB19qC41yAnBscbf/7mbwBGMfZ6z3AFeuyLD8XGODrfJcV4Btc74G7rOuqDzfAsvxZ8+HBC+C9XOOBO2lSDgAAAB2o4YaH7Ju05d62x2pca+e9Ov/ZeVODz8TyUtMAAMBbCbjhAWGgmQo8Y4Fr7bxX578y7+/3Swbr+2mCbQAA3kyTchjY1YA0FQz3njeXp0+vAADwFWq4gVOuNgcPP8OS+3/sky2xpu2xefbC6WrYAQDoScANHNailnof/O6D9+3f2++x31JN21MB9T59qrk7AM9rMW7J3tVrfS6/mvFKasc0Ad5LwA0PGKVp9dnAs8cntFo9lJQCasE2wJhajFvScnDOUn4145WkXhID36EPNzxkq5Hd/n3VVhtceyNvHSwfWXbMtj16BMOpFxwtyg1AG1fGDikN4nnUlfxKabz0hW9Rww0Pahn0Hskn1kz7jmXXLOtIbUZu/pr5PPQAzKPl2CGpMT963xe0soLvEXDDA2KDgMWmx/o4H3k4SPWR3v99ZNm1feNSy4g1qdsHyLE8Y7/l+mqH5dB3G2B+rccO2f//ykveWlpSwXcJuOEBqZt5bTDd49NeNcu+stxSmtw8tWXxjW+Ad2rVKuupl6+pF8PA+wm4YSAtHgJSNcV3LHtkb18/gC+Z9ROPM5UVaMOgaTCQUhPtK3n0mq/k7Nv8VLP0M/kItgHeJRxoMzc4ZqzJ+NmBz86MRZJKA3yDGm5gSE8MJgfAc66MHbL9duS72bHgO+yaVDsWyZU0wLuty7L8nPRwv9QNPjagS5gu1mw8HHG1Jm0uz1R+NWWPPSjlyjMSteEAALSwrqsm5fCELajb/oRv9WODf4UDxqTm2we5pbS5dOHyYvOXylBTdgAAeCtNymFQtaOJl34vpS3leWRk8pogWqANAMBXCLhhMrm+bTE1AfPRPK/kobk2AABfoUk5DKp1TXBqtNWnqOkGAODtDJoGD6kdeCw2LTbaaSyAjfWnLi0jJsynZsC31PINmgYAwBes6yrgBtgTcAMA0IJRygEAAKATATcAAAB0IOAGAACADgTcAAAA0IGAGwAAADoQcAMAAEAHAm4AAADoQMANAAAAHQi4AQAAoAMBNwAAAHQg4AYAAIAOBNwAAADQgYAbAAAAOhBwAwAAQAcCbgAAAOhAwA0AAAAd/PN0AQCetK5rdtrv97uzOAAAvIgabgAAAOhAwA18Wq4GW+02AABXCLgBAACgA3244aTafr7ruv71e828sb7FsfRb/lv6s7WyV+e/4uw2ujovAAD0JOCGE8IgLxb0bdPPzrsF0akAe59un/6sq/OfdWUbXZl3L7buAnUAAK7SpBw66hG0PRUY95J62dB7XgAA6E0NN0ws1Qx8X6sbNq9O/T+sFd7/Hpsvli6Umu8uNbXbmxbN8gEAYE8NN0ws1cw6FjzG/t7S5gLqMF0uMN1+zy33Lm9qBQAAwJwE3HDCFnRuf0ZSCmxzfcaP5rWlydUkH6llbjl/7EVCzTwAANCKJuVwUlgLfFXPpteloLi13IBv+zQlLctcWvb+d03LAQBoQcANF7QMCGvzuTNwrhE2O885Uu6wH/rVdS59WixMs7VeGGlbAwAwl3VZlp8HSjgmN1jZfnqqVrXVd7hzaVJBZK7WObe82kHTjn6SK5dvaZ1q5q1dfq7W2zUSAICj1nUVcENrI9eK3l22HstrnWcpv5H3JwAA41rX1aBp0NLIwZlgGwAA7qUPNzQ0YjBY2yy6VfPpns2wR9y+AACQooYbXmz//eySloO/tR61vbfUskb75BsAAHMRcAOflhpszYBpAABcpUk5nJQaMTs3YvcmN89eOD32/1T+2//Dz2ul5iuNuF6zDrF1qhmdPZVHqeytbGU9OsI5AADkqOGGE/ZNtWPBYvjbfloqIN/+v02L/Z3KJ9Z0PJy/VK59sFlKe2Q7lLZBLo9c2VsLt71gGwCAq9Rww0k138muEasJDpdzJM9U2lKwGgu6S8vI5Vlb5togWn9qAABmI+CGk3rWgJaC8DNizbNLZWid55U81DgDADAbTcrhotRgW0fmb9lUunVNcCy/J2ub1XQDADCLdVmWn5ojOC41qNjVQdNi+cWWm8q/ZjCy/fylwdpqlxET5lMz4Ftq+XeNGt66ZQEAAN+0rquAG1rq2Qyce9jmzK3h7AAABUZJREFUAAC0sK6rJuUwKoEfAADMTcANjew/c3U1H8E2AADMzyjl0EirAFmgDQAA76CGGwAAADoQcAMAAEAHAm4AAADoQMANAAAAHQi4AQAAoAMBNwAAAHQg4AYAAIAOBNwAAADQgYAbAAAAOhBwAwAAQAcCbgAAAOhAwA0AAAAdCLgBAACgAwE3AAAAdCDgBgAAgA4E3AAAANCBgBsAAAA6EHADAABABwJuAAAA6EDADQAAAB0IuAEAAKADATcAAAB0IOAGAACADgTcAAAA0IGAGwAAADoQcAMAAEAHAm4AAADo4J+nCwDwpHVds9N+v9+dxQEA4EXUcAMAAEAHAm7g03I12Gq3AQC4QsANAAAAHQi4AQAAoAMBN/B5sabjmpMDAHCVgBsAAAA6EHADLH/WaKvdBgCgBQE3AAAAdCDgBvh/arYBAGhJwA2wI+gGAKAVATcAAAB0IOAGAACADgTcAAAA0IGAGwAAADoQcAMAAEAH/zxdAICj1nVN/vb7/f74fRt1PJyWyqM0Svk23z7f3DxhegAAvkMNNzCl3+/3bxC7//f2//3fsWnhvLUBcZiuNJ9AGwDguwTcwHRSQezV4FZwDABAS5qUAyznmobHmpdvUnnVpAEA4B0E3MBr5fp6H01T6gseBuyxAD6VDwAA76RJOfBa+/7ZuWboR2qar9ZKG0QNAOA71HADLPGm4uH0VssQdAMAfIMaboDA0ZHLawm0AQC+ZV2W5efhD5hRqib66He4a66BpT7XNd//DtMDAPBe67oKuAEAAKC1dV01KQcAAIAeBNwAAADQgYAbAAAAOhBwAwAAQAcCbgAAAOhAwA0AAAAdCLgBAACgAwE3AAAAdCDgBgAAgA4E3AAAANCBgBsAAAA6EHADAABABwJuAAAA6EDADQAAAB380yKTdV3//ffv9ytOT/1WSh9OqynDft59mlhZ9+VILWvLI1cWAAAAuBxwh8HpPrg9EtCW0p8pQylNKq/a5QAAAEDKY03KS0H0XinILdV8/36/qjS5vATbAAAAHPFIwL0FwEeC7lo1gfHR4Hlfa9+jzAAAALzPo4OmtQ66ewbD+5pyQTcAAAAlTQZNa6FFIFsz6NnVvAEAAKDGUJ8F2/e1FuACAAAws0cD7prRxHvnbzA0AAAAerjcpDxsCr6voT7yre3c962331LBce772kfFlpVaFwAAAEhZl2X5CSABAACgnXVdx+rDDQAAAG/RLODOjTBe+i38vnVs2tWypfK6sowj5RzxG96jlQcAAOBNmgTcpYHHcp/8So1Kvh+x/KpS2a7mW5NHz2b7ZwNnXQkAAAD6Ga5JuVHDAQAAeIPLo5SnPr21CUf6zgXTud/DUcz3/4996mufNrWMVJ6p5RyVmjc2vbTsrdypMsfWK5dXzXoamR0AAOC85jXcW+B3NEArBdtbnrGAcz89ljbMJxVchuXO5VW7PuG8sen7aaV1TKUJ05byKq3n2f0IAADAf12u4c45EqzlasBr+oDvHUkbzrcPMs8E2vtlxeY9E8C2KE9p+bF8Bd0AAADndQ24j0oF3anm0rl8zix7n39YlrM13GfmvTPPTWzQuv1yBN0AAADHdB007UxQ2KIW98zyWwaWM39ua9+kfFkE2gAAAGety7L8rgZVNYOWpZqL5wbwSk0LhX2VS4OhlQLi1MBhpd9KZU4NWBYrY820MM/a+WLlqMkDAACAOuu69gm4z6YBAACAN1jXtU2T8lKtsWAbAACAr2nWhzsXUAu2AQAA+Jqug6YBAADAVwm4AQAAoIN1WRbtvQEAAKCx/wN9kQz2BVRdAgAAAABJRU5ErkJggg==')
