# Supplementary material for: Identification and functional analysis of non-coding regulatory small RNA FenSr3 in Bacillus amyloliquefaciens LPB-18
Source: PeerJ. 2023 May 15;11:e15236. doi: 10.7717/peerj.15236 (PMC10194069; doi:10.7717/peerj.15236)
Supplement: Supplemental Information 4 [file peerj-11-15236-s004.zip › KO/CK-vs-T1_map/map00592.js]

getPicJson('data:image/png;base64,iVBORw0KGgoAAAANSUhEUgAAAtcAAAM3CAYAAAD2vXxrAAAACXBIWXMAAAsTAAALEwEAmpwYAAAgAElEQVR4nO3d7dKjqtYoUD217v+Wc36827Vsmk9FBR2jqqvzJIoEEzPFCa7LsvwWAADgtH+WZVl+P/E1AACcsa7r8v+ergQAALyF4BoAADoRXAMAQCeCawAA6ERwDQAAnQiuAQCgE8E1AAB0IrgGAIBOBNcAANCJ4BoAADoRXAMAQCeCawAA6ERwDQAAnQiuAQCgE8E1AAB0IrgGAIBOBNcAANCJ4BoAADoRXAMAQCeCawAA6ERwDQAAnQiuAQCgE8E1AAB0IrgGAIBOBNcAANCJ4BoAADoRXAMAQCeCawAA6ERwDQAAnQiuAQCgE8E1AAB0IrgGAIBOBNcAANCJ4BoAADoRXAMAQCeCawAA6ERwDQAAnQiuAQCgE8E1AAB0IrgGAIBOBNcAANCJ4BoAADoRXAMAQCf/PF2BknVdn64CcLPf7/d0FQDgED3XAADQyfA91xs9WfB+rlQBMDs91wAA0IngGgAAOhFcAwBAJ4JrAADoRHANAACdCK4BAKCTaabi62U/1Vdqer9wme3v2PKp8sIpxVKvlcoMtdYnt63YskemPCytl9tOrr57rfVq3c85sbqmltmXnWvv1rq1fH5yy6T2xZkyAYD/fC64rgkiw2VKQV9YXiqwCstL1SH1+j6orq1PrqzcyUAvpe0crW9Jro1iy6a2kQpyUycINXVq+azEnjvyGY6VW3tiEysbAIiTFtKgJvhIBT0twUtKTU9ojVgdjwZMsZ7PK7ZztP1a6pZaP/Y4tcy+7CP1vfLzEyuzdjtHr2oAwNe8Jrhe1/Xff9vfvV0R4NQo9VL3clfwdHeAfcRX7hQoYAaAvl4RXG+9ancECncHeKVtPRXwL0s8VWFELXWrafPS+qU2CU8E77LVZ+TPFADM7nU513cEBmcG/7VuZ1nKvah31ectSvnu2zJXOZtP3mPbuUGxIZ8tAKj3uuB6k5qNomf5dwUdtbnBTwRBb+3hPNOOM7RJbhAnAHDcK9JCcrZ0kdoeutayewdSZ8o7W5+WdfepOPt/tYM+j9Zv5HztM23Ssw5HXgtJDQGAY14XXO8DgiPBYqvYbBhHZ1uoXaalPqllwnKu6MHsuZ1e9TtSzp1B5tOfnyNlAgD/WZdl+Y3841mbG5qas7dl+rpUKkkptaRlfuSaOrS8XqpPbtmjKTOp9Vqfj72WmxmlRa4urXnVNe1W895ry4+t1/L5ydUx9flpba+rjhktueAAMJp1Xd8TXAPz830HYGbrur4vLQQAAJ4iuAYAgE4E1wAA0IngGgAAOhFcAwBAJ9PcodENLQAAGJ2eawAA6GT4nmvz3QIAMAs91wAA0IngGgAAOhFcAwBAJ4JrAADoRHANAACdCK4BAKATwTUAAHQiuAYAgE4E1wAA0IngGgAAOhFcAwBAJ4JrAADoRHANAACdCK4BAKATwTUAAHQiuAYAgE4E1wAA0IngGgAAOhFcAwBAJ4JrAADoRHANAACdCK4BAKATwTUAAHQiuAYAgE4E1wAA0IngGgAAOhFcAwBAJ4JrAADoRHANAACdCK4BAKATwTUAAHQiuAYAgE4E1wAA0IngGgAAOhFcAwBAJ4JrAADoRHANAACdCK4BAKATwTUAAHQiuAYAgE4E1wAA0Mk/T1cA6Gdd17+e+/1+D9QEAL5JcA0vsQXW+2B6XddlXde/AuxcEB4r5+p6tq6fej+lMkvLtdYtXD5WNwC+RVoIvEAqKAwD5vD53+/377+rg+pw27VSdT9SZmm51rql2huA7xJcw0ukAjsBHwDcR1oIkBSmOex7kXPP73vBcz3iqfLDHvdtudTrNXWJ1aH0Ws17j9U9fJx7jwC8i55r+LAtJzuVx7wPFLe/wzSS/fObMAc5DHJL5YcBaPh/ruzUOqn3lwv6S+99L/f+c+8RgHfRcw0vkRpMlwvicr2nLT2rqUC1pfwzAWdu3ZpBhlflTrfuDwDmp+caXiA1cPGOFIR9T+yZwDHXk3ykTqMGsfsecADeR3ANL7EPsPeB7tVBXCmnegZP1HOWtgGgzbosy08PCrxLKRWiZZBfbKDefr3cIMfcIMRS+TXbL+U+lwYlHq1b6kpBTMsATwDmtq6r4BreaISbmagDAF+zrqu0EOCdBNYAPEFwDXS3n3ruiW0LrAF4iqn4gO6eDGwF1QA8Sc81AAB0IrgGAIBOBNcAANCJ4BoAADoRXAMAQCeCawAA6ERwDQAAnQiuAQCgE8E1AAB0IrgGAIBOBNcAANDJP09XAEa0ruvTVTjs9/v9+/gt7wMAZiG4hoQZg7tYMP2W9wEAM5AWAgAAnQiuAQCgE8E1AAB0IriGRuu6/vuvtFxNWS3b7eHO+qe2VVsHAJiNAY3QYF3Xv2bjiA0YHDmwvqv+qW3V1gEAZqTnGhrUBoE1yz0RUN5Z/9TrAmkA3kxwDQfd1eN61Xbu7DHWOw3AVwiu4YC7coWvDKzvIq8agC8RXMMBv9/v3/zhq1zZ23tH/Wu2pUcbgLcxoBEGFptl4y3B6JveCwBsBNcwqDDwfFMwun8vb3pfACAtBBrs52eOTSkXPo71PLcs09ud9U9tK3wdAN5kXZblp9cI/jRrb2o4l/Ts7wMAZrKuq55rAADoRXANAACdGNAICW/JB37L+wCAGQiuIeIt+b5veR8AMAtpIQAA0IngGgAAOhFcAwBAJ4JrAADoRHANAACdCK4BAKATwTUAAHQiuAYAgE4E1wAA0IngGgAAOhFcAwBAJ4JrAADoRHANAACdCK4BAKCTf56uAHDeuq7Z536/353VAYDP0nMNAACdCK7hBXI903qtAeA+gmsAAOhEcA0AAJ0IruElYukfUkIA4F6CawAA6ERwDS+y76nWaw0A9xNcAwBAJ24iAy/z+/2iN5W5w1Pb7UFPPwA9CK7hhZ4MFGcMUmc+KQBgLNJCAACgE8E1AAB0IrgGAIBO5FzDi8Ryh0fIgU7lNO/rtq7rX3WtWS+2XDio84422LZXu62j+yr2XnvK7Yej24qVedYV9QToQXANLxELLNZ1vSSwabUFu2Hdjqy3rbs9Fys39txdbVAT1B/dV7k27PUeU3f6PDPo84q2v6KeAD1IC2FoW8CR+sE8+kOaK7Nm3d5iZbbUMdVjtw9ARxMLfmvrmVv29/s9fjKxie3DnvtqlPcJwH8E1wxtCx5SQcTR4OJMUHJnL9zZMo6Uc4eewf4MvZVhkH10X6Xe6/Zc2JMdC+xTy8ROZFMneKVlc2XUnDCn6h3WtVRPgCdIC4GPeTIIKW07lQZSsg86z+QFX63HNmLvNWy32OPYc9vz4WuxMvbvIXbVISwrfD5XZqzsVL3DNiiVCXA3wTWPCX8oW4Oi2A9tKbe3Ngc2VV5quVTZqdza/Tq5bV/hyp7smuA5tdzZwCiXg13zns+2S67+rbnmJan3mqtPKZWmtL2WlJ2jy5W207OeAFeRFsIjYr1arfY/tLHernA7uUvq4eup8lI9drXvMbZOrhewRe4y+2hS7/nsZyJ05KStp9Tn4459tW/PreyR8tFjZqgjQIngmiH0+jE9kxIQC2x69MKd6S2sleoRvroX/Ck1qQBPpQuEQW3s9VidavbVkfcx4snVsrzrvQDsSQthKDUpHFe4Ylt3B3epYH6EwDqWH5t6PjUobi98T6lUm7uD6pZlj+6r3HckdxUmvCIQy6MO90fsBCB8vjVXO3cSEatjLnWqVE+AJwiuGUbLD+JVP55Hyz2aM977PYwaUJR6cWuWbSl71HbYO1LH3Drha0fapaaM2rJb1j1b9gz7G/iOdVmWnwMTT0gNSIwtEyoNzoqVvS+/dlBhblulXrhY/c9sawaz9hjOWm8AxrKuq+Aa6GfWIHXWegMwlnVdpYUAfRl0BsCXCa6BbvT+AvB1puIDAIBOBNcAANCJ4BomlroRSe3fAEBfgmsAAOhEcA0AAJ0IrgEAoBPBNQAAdCK4BgCATgTXAADQieAaAAA6EVwDAEAn0wfX67r++y/2d2r5/d+l8o+8BgDA90wfXP9+v+z/qeVTf+eWD4Pp0roAAHzL9ME1AACM4tXB9ZEUkViKyfY4/D+3HAAA3/OK4Pr3+/0R3G5//36/f//Fgt4w5WNbNvZ6Lu1ke7zfNgAA3/OK4Lq3o7nUcrABAL5NcA0AAJ28Jrjep4KcJa0DAIAj/nm6AlcJc5/3edH7/7fH++Vjy6byqmPlhI8BAPiGVwXXNXNY5wLe0vqpwY4t2wAA4L1ekxYCAABPE1wDAEAngmsAAOhEcA0AAJ0IrmFSZqQBgPG8araQM0q3Ry+t98Yg52ib7Nd9Y7sAAKQIrpd4ILiua7Zn8O03mtEmY9NrDQBj+nxaSKqHNbyRzPZ4+/dmLW2y/f32NhmJwBoAxqXnekmnLmx3Yvxi4Fhqk2XRU303qTYAMD7BdScCzTjt0o+gGgDGJ7iusO+tzS3zFrUBcSpNJLYMAMAXfD7nelnSweH++d/v9++/L6hpk82X2gUAIOfzwXVukN7+9XCdNweTR9pke/7tbQMAkCMtZEkPXCwFiTVpEbM62iatywEAvIng+n/OBINvDSTf+r4AAK7y+bQQAADoRc81wE44kDl8LZUOtqVS5a74xMpObS+XktU6Q09qeVenAPoTXAP8Txgch8F07PH297KUA+zY67HnYmXE1ovVq3a7bxwrAjACaSEAJ/XsAU4F5/v59nPBey291gDXEFwDFKR6m2Nqbjp1tf1MP7G6PF0/gDeTFjKp1GXjvVLuZSnns6YOrevAW9T0JKdcHdzup9KUCgJwL8H1hFI9UTU/orU5nzVG6KGDnlo/06kc7Nr1Nld9j8LtvHlufoBRSAuZUCofEzhvf5fRs9+rrfd4tGDW8QLgOnquX+hIL3S4/ibsyUtdCo/NlpBLQUn1EKbWgzvVTKlX89k88vlNXUk6+72OuaJMgK8TXH9UaZ7c/Y9uGDCncrX3OZ6pqcVyQXdse3CnVA51aSq70jR64Tqx71HsOxDWoaa82POpwY2+YwD9Ca4/qiXns2ZqsFS5qW2XAhA/+jyh9nN39PPZktJ1pmc8lWsNwPXkXL/c0ZzPuwcrprY3as4q31PznXBiOJ+WY0xuudhrVx+/wrJ7bccxF87Rc/0yqbu4jSSVOhIzYv35rp6f19SYA85padeaO2PWvLZtI3Yl78oTrqvGqJgJCs7Rcz2h3M0hjqyby8dMTdsX3qQiLCNcLjUFWCxvW4DB2+2/J/vZSQQ057S2a+2xpuW4ZB8Ceq4nVOo9aV33yPzWR5cbvVcdrlYaNOkE85iz7Zp6PRwUWnOMrRnUui8rNttS7n3VPJf7u2YbwHF6rkm6+0deUMFXnBnESNrRdq3Npa9Nl8iNIdn3qscC4HB2l3DZ0sxLqWVatgGco+d6MqkD5dlyal87s83WuuhNAe5QOp7edQxK9brnls8NsOyxDaCd4HoyvQaw5A6odw8yzPU2OegDIyodh3scv3LjVUqO5JM73kIf0kIAbtba20idO9s1HDSZWuZpPlNwPz3XEwsHqOwfxwarbK+XyoqVXRokkyo7N/AmVvfUOvAWqQF2PvfnHGnX2AxJ4Tq1VwvDHOZcHVPbC4+14fKx58L3kRqA2bKNsCygzbosy8+XZy6xg+P2eFnStytPrdtSXs16R7dVCuQpy+3v2N88J9ajaN+c16tdfVeAI9Z11XP9Nkd/DI7mX+eWqxmMUyrTJU3eKta7yHk92lVgDZwhuGZZlmt+3A2UAWYksAbOMKCRPxwNgo+sJ+Dmy1J5rpyjXYGn6bmezH5QSvjc9jg3WCU1uKV28Eu4ndzl19JgnFJdYu8JAGBkBjTCixjQOIezYxyI067A09Z1lRYCAAC9CK4BAKATwTXAjXKD7AzAO067AqMQXAMAQCdmCwG4Ue5OphynXYFR6LkGAIBOBNcAANCJ4BoAADoRXAMAQCeCawAA6ERwDQAAnQiuAQCgE8E1AAB0IrgGAIBOBNcAANCJ4BoAADoRXAMAQCeCawAA6ERwDQAAnQiuAQCgk3+ergDwLeu6/vv49/v99dr23H65bdn967Vl57ZXU064XvhaarnS8rV1AWAugmvgNmFwHAbTscfb38tSDrBjr9cE5bk6xp5L1bm2TrkAHYC5SQsBhndXL28qCN8C5FxdWuqo1xrgvQTXwONSvc0xuddqt7Wtv3/cS1h+7HUA3ktaCDCkmt7ilFJe9BYAp9JQzoiVX6oTAO8huAZu09rrfDT4jeVMl5bpLSy/lJsNwDsIrgdSM4tCKUgwmwKj69lbfOSz+7RZ6gnAMXKuB7EFGtu/fdCwD0L2/8eWLfUMhuWknmupa2yb2/Ph41KdSsvyDi0ngTlnPjOpE9VUnnTvz6UebIB30nM9iFkCytJsCrlAx2wKpHKoS9PV1V6d2Q8kDK/M5AZNlgZT5q64pOodXm2qKROA+QmuB3ekx6x1Xt/YNvflbI97Kc1ZfEUvIWOo3a9H93/qxK91OzXbr13XZxngWwTXkzqba2o2BUZTc1LoxAuA0QmuB1QTQJydecBsCoyo9nN/RiqdAwB6EFwPpvcPvtkU4E8+XwBcSXA9kCNpGKVL6WcCiVi5d+ZJz96D/cUgbuZ99oX9Zf8AXE9wPYjcjAKlmQ/CgYdvmk1h1kv3MwcxZ9lfY7N/AK4luB7E2VkUzqxvNgUAgD7cRGYCpRvD7M3a08s9Wj5LMCvHQeBJgutJXD0/8F4qTYOxCSgA4HnSQv7n6FR0V9xk5Wn7XOyjd5W7q11SJwC5HPDYMrFZVY7cIXAGT+Syl8YBlNo8V06q7No7PvbS+pnf12e040jN9yF3zKxp66s+g7Xlntlfm1H2FzAWwfUSP8jGbnISLv9mrW2yX+dOtbOXlJaJlRN7btR9P3LAn2uzMMDM7bNYOamyw+drPg+91AaW4eul79edar4Pqe/H7/erHlg9giv3V8sJ3dGOjNFdNZNU6l4Nb2k35vb5tJDUFzLWAxPryX2jljbZ/h6tXcJZSFIDOXO9campCEdz5Mdre6937LfaAbOl99AyGHeU/RZr49bv1xtd1WN9NpDrub/2JxqlsQ7hsm8aG3HFvm4dmA9303O95H+gRwwc71Bqk2V5ZxCwf3+jH6zP1jMMDkZ6v6P04PYStnHN94s6V3x+79xfpZP/N30P4CsE1534QYybsV16BThXv/deP7qj9Zg+VY87tlu7jZn2xdW57LV1uaLNRtsP4cl/Lje+lNbWsnyPslPLpN5nqtxcnWAUgusKNcHHm77YtT8od7TLEz9uvbY522eiR317tN3+c3XngLcrP6uteft35IPXSOW15pa5yhV5uzXbGiHATqWw5fLdt7/D/48sf7bs/XPb41Bse7F1WsqEpwiul/xsA3tf+hLXtsmyvKtdYgd43uPufZraVsv3i/v03F+9U3xa00SOjMOIba9H2TXrl9qrZkyG7w+j+PyAxlRgmLvUtB908kZH2mR7fpR22f8IpQ66qd6WjYP1u9zVy1X6Hhz9fr3BiN+nK/fXvtx9OTOM5dn3Pr9xe3AlPddLeuBizZf8rQeCM23SstxZ+8uDue3HAuXYpd9YAFZ6jrxUO4aXd0O5ZWv2Ue12emn5PJz9fl2tpq1z34XS93KE79Fd+yt20h4rO9aGsZP/Nxx7jryHN7xvvmNdluXnA0vOkwe1WQ+oo9T77nqM8r5bzVrvVrO+zxnr3Xoloubkf39SE3YYxE4uey4fOlt2TKwNwnVSZYbrwVPWdRVcUya4bjdKvQXXdWatd6tZ3+es9Qa+Z11XOdcAT0rl8gIwJznXDE+wMRf7a2z2D8C1BNcMzaXgudhfY7N/AK43VXAdGzCxf61mcEMpd69mUEZs2dJrqeVKy/sxBACYxzQ51/s5MMMgOpzTePs/tmzNCOj9/6nnwvqkpnoL61OzXXN9AgDMaZrgeqRgM9X7XTPVUOvcqgAAzGOa4DrlyBRNpd7rO+xvSJC6eyAAAHOZKue6RS4/u3X9K+zv+FWbqw0AwNimDK5reqtjgxFbpG7n21vsVrhXbg8AgOtMF1z3vlPX2R7uq4xUFwAA6kyVc70PrGt7dmtmB2mdnSNV5hW36NWDDQAwj2l6rlOD/7ZANwy6w+n59rN45ILg2PqlMvd1qSkv9nzu/QEAMIdpguvaIPPsFHipKfaOllm7riAaWJZyBwAAY5sqLSSlZWo9P1oAAFxlmp7rkrM92wCj0Ht9vdINv1LL79k/QMwreq4B3maEm119wXa/gVxb7wPx/QB4+weIEVwDDEqAfa9YkJ3q4a4JsMPAvbQvS0F+7/Vq6tSrzDN1hNkIrgEGtr+bK/cI2/vIoPYtrWf7V7P/jqaZnElPuSK1pWViAHij1+RcA7yVNIRnnOkNjvV023/wDYJr/hL+MOhxgDH4LvZTurlYzXKtUuXm7pEQG9xaGowZvp4qK7VcTZ1S7yO3bfgKaSEAsPw3YDGUCrDP9mznUkb2wWl4o7HcerHXU2WFQXLubsWxcmPrpMrUa8+X6LmeWKrHYPs7tmyp5yR3h8rYcrXbytUhPPCXygfopXR82ee8t/QeX1m/moGRtWXVLlcKkGvbEb5AcD2p1By4qUA19ji2fOwSZCrfs2VbuTrUvjeAXlqOMalBpa3HqV7HtppAtrdU5wfwN8H1pFKX9q7QeiA9e+C9870B1DgSjKeu0vVyVUfFkfV0isB/BNcTq+0JPuNIb0XPnhkHbGBGuVS91Gux+bBjV/1SgwZrX09tI9epEda5tS6x9wNvtS7L8vNBn0+PPOhSvnPswFiT5pGqRykXO7ZNn81z/JD1MfNlcPsf4D7rugqu30QgRchnoo9Z23HWegPMal1XU/FRNnOvHQDAnQTXL6KHCgDgWYJrAADoxGwhACelcptrB+fWTKkWK8fgX4DxCK4BTsjdGrtmnuOau+3FyrljHmUA2kkLAbjAmVtNX7keANcSXAMcpLcYgJDgGuAAgTUAMXKuARq1BtZnAvHYnVJ7lg9AX4JrgAPCgDc3YPFs4LutHytLYA0wFmkhAI1+v98f/7bnQvvA9+ydTkuBtTupAoxBcA3Q0Rbk7v+P9XKnlo89nwqsU+UD8BxpIQAn7QPfXE92bvnUMqXXARiLnmsAAOhEcA0AAJ1ICwGoIK8ZgBqCa4CCK/ObTaUH8C7SQgAAoBPBNQAAdCK4BgCATgTXAADQieAaAAA6EVwDAEAngmsAAOjEPNf8JXazjP1z5uSF43y/AN5NzzUAAHQiuOYvuZ4zvWpwju8XwLsJrgEAoBPBNQAAdCK4Jip2edola+jD9wvgvQTXAADQieCapH1Pml416Mv3C+CdBNcAANCJ4JosPWpwHd8vgPdxh0aS9neN2x4LBqAP369ntbZ57M6a9hcQI7gmKvbDs67rsq6rHxS6qr31d+yzV7NuLCgKlw+Xyb2WWu7I9ny/ntfyGWrdX0c/s7FlY9sPba/XfAZL9QSOe01wHTtgtRzEetbhrm312E7qRyN8bvtbAEBP4Wcp9dmKBQu1626f21RgkgqAYgMO98/nApjS9vZlhuv5fj2n5/HwzGc29dr+udTn7Pf7RV8rbQ/o5zU51/sDTu65Vrleq1Qdeihtt9e2UuW0Pg9X6v25iwXL4eulk+WWOsUCs7Nlcp0taN4c2V9nf3dKn8sjYutv2zpTLvCn1/RcA9To3Xu3D8J79RYKdMZgPwBHfC64Dnujwh/G2GuxS8E1lw1zy6bqENturI416+cuT+sh42uuCpRS6QFnexi5Vm0u/egBdq/0x9TJIdDudcF17kAYBsn73LTca6l8y9jruW3Flq3ZbqqOte8ptf3WgTil9oVWd16OLuVK9yq/Znu+X2NqHfA3wv7qOfYG6ON1wXWq9zj1d2q91DKl3o7YwKXc9lqCi9yBv2b52m2VeuL0bNBT7QlfrVJP3t2f39qBcL5fzyi19x37q1fv85HtGvQI/b0uuC7pNcikNkjtXebR7bRua/+DcmRb0KLnD3rr9+GuACN1NWrP9+s+rQNSr9xfqROw3p9LgTPc43PB9SY1hdEd27pqe73L7N2jCKHa8QqxNKjUGITUNlKBUeyKTi4FINWDGY6RKJXpOzWX1v115jMbWzZcPvV5DF9rWT9XJlBvXZbl94YvUW6gX+y5WGCdei1V5vZ8rBe4trxSmbGDcerv1PtOlRWrc4wD7bxm3ncz1x2Ab1rX9T3B9Rl+xPO0z7xm3Xez1huAb1vX9T03kQHeQ2ANwKw+H1ynctMAAKDVZwc0bvSQAQDQy+d7rgEAoBfBNQAAdCK4BgCATgTXAADQieAaAAA6EVwDAEAngmsAAOhEcA0AAJ0IrgEAoBPBNQAAdCK4BgCATgTXAADQyT9PVwAAYCbruv77+Pf7VS9Ts95V1nU9tM2tznfXd2Z6rgEAKm1B6vZvHzDvbcHoPiiNPXeHVB1rXFXXmjqdqfeTBNcAAJVm7MGdsc4zE1wDABxwNNUiLGPfQ7v/O/U49loPW5m15cWWjZUR+3v//9FlRiW4BgBo1BqApgLRML0kDNa311LLba+dDTpr011ydd8/V/Mew/fQusyoDGgEoLvZBnwZtEWrMOgrLbeJBdixdcJyS7nddysFuTV1ry2rtpxRCK4B6CoWFMQCgFgAEXvuDjP0hjG2oyeGtcvWLldbj7MnsvvvaU3w3KOsWU5+pYUA0NUsP4DQ0z6l4ogwtzh1wlcTyNbU42x9S47U/UzZI9FzDcBleg34Wpa/U0fC/MzScrHL1E4EaBUGdqW0p1ivbCmHOiwnt1xYfqw+sWVDYTCf205s+VQ9c/nkqTzq2HvKlTOadVmW3+iV5FlPXKKlD/uOJ9X8EJbySFOBw/6HPAyeY8FM7bK+L8AZ67rquQbgGqMO+JJfDVxJcA3ALUYa8FU7EAuglQGNANxilAFfAFfScw1AVzMM+AoD9bAsgKMMaKTIj8287Du4zsw95FvFSnQAACAASURBVF8/Lth3XMWARgA4YcZAZ+bAsif7jqvIuQYAgE4E1wAA0Im0EP5SGn0/46U0yInlpuc+87mp3GLzL8e2F5ad2l5ucGDuEnHuLm01y84iNQc29zly1zz77Xn223UE18CnpU4mwyC25o5+udtt78VeT90UJRfYb+vF6lW73ZlzOGPBwbquww3kranPnctcpbYTZuT9VjqpTr22X6b2tbPb6uUN+2000kL4S8ud1GB2sc/00c95z+9H6gcrNuXcmXrM+p1OtcFoN4epqcedy9xlC7pizy/LmPttP/1jbLrG1Gv7ZXJlH93WnWbcbyMSXANk5Hqqc7fRHuEW2/sfyjfebKXHycXVaupy5zJ3iwVro+63sx1LPTumnv5uzrTfRiQtBCCh5geupif5TPlnbHV7UypIi6+8zyPubpuW1IHR99vVaRCpk/n99u8i5eMYwTVRsV43XzC+pvQj17pcar3NVT+aX72Ue2eu6mx6pzD13M4dvzVH992d+zw1dqNX+/Teb/xHcA1wsVFn2xmpLkeM0LNHXGlg3Oj7LTfmIfd6rRHSxmJm32+jkHNNUmxGAuA/tT8qRwYn5QZN9f4+zvjjmOp9P5qiQx+lz/kM++2uVIh9Wz35vmuOTzPst5HouQY+bT/gL/UDsv8BrJ1OqzQlV2qb++dq07Ni68aeTw1unPWHcZ9THj7PfVrbe+T9lhvAfPX2Wl7r4U37bTTrsiw/DUOOAQ3zsu/6q21Tbf9+Nfu45uTr6mWO1PvtYm0Qu4KTuoIU2wex9k+9lurxLe1D+25867oKrkkrHVAYnwPxNUrt2hp0beyrY566ND3r92vWevc0axvMWu8vWddVzjVx+x+rfS7WjLmZ0Fvpx602sPb9AngfwTV/cScmuI7vV1/79tJ2wAgMaCQq1fM26vRBMBPfr/ewv+Zl33EVwTUAU7prqsIUua/zsu+4krQQAADoRM81Ue7EBNfx/WJ0NdP6paaeK613FTc0YRR6rvmLOzHBdXy/+sidiDhJOWc7+dv+pdozdnfBJ+846LvDKPRcE+VOTHAd3y9G5nMI5wiuSXKAhevk7tJGWezOdtqxvx7tGn7O93+nHseWC++KuLHfGY3gGgD4S216TSlFJ7wVeOp24Knl9rcQTwXaAmxGIrgGeEB48xPBAaMJg93ScpvUeIJwnVxvdK58GJ3gGgAoOpqKUbusIJq3MFsIAFC0n0HkiNjVmtSNgGBmeq4Bbvb0nQUhp3YWm225MF96/1xuoOK+nNxysXzs3Bzbvks8bV2W5edDeL3YwWdZllP5ZrkbUZRy4I6WHXs9V7aD3LO0/5jklvbnsw6MYF1XPdd3iJ11x15blr+D7Zo7Y9U836Ps3OupsgXY8KfamRUAmJOc64G0TC2Ueq3m+aNl1ywvOAAAvkzP9cViPdOpuTpnkBuEkjLre4UruPkJwLvpuX5AKdi88sf2TNktedgAAF8kuH5AaQoigTUAwJwE1zeLDfaLvbZ/rvd2j5a93YZ2P91Ra9lhGQAAbyLnmiq98kT1bgMAbya4vliYX10z+X1MzeT6qed7lZ1b1/RiAACC60fEAs1S8JkKyu8sO1amoBkA4D+C6xv0mIpu1IGOT5YNKaVxALk0p9itn32O36H1cxFbf6/nZ+Lo53O/js8pjEFwfbHUjCCb2gPh2cA8V0bvH4jUHSd7lNdD7gfWD9P8ambhSd01NZVmJXCZX+vnorRsafnWutV8PjfuiAtjM1vIxWLpEz1SKlpv4tJLabu9D+pX/EgcSZ1hHj33r8/Fe5z5XKQC1tYbavXgjrgwPsE18Cm5XsFcsPREIMU8wmlKw8dHPjtHgmefU3ietJBBpGbs2B8oc7N5xNIaUqkOuWVTdYhtN1bHmvVjly5b1o+9p9r3lasT71cTdMQ+J1ASOw62pJ200msN49JzfZN970X4A78dJFPBX+q13DKx52qWralTbvst7ym2/VRgE9tGqQ1j65TqyLvV7m+fi+/pEawezXne1qvt4RZYw9j0XN8k1Xuc+ju1XmqZ3AE5FmCX6tkSWOQC3pblax3JfSxtUyBFiyODkhlXzZW03tsLy88NYAzXrR1Y6XMKzxBcD+Ls4MZY6sSZbbWWeXQ7vfSoL9T2CApU3iOWgx/u31SPdCrto/Q5Kl2B68XnFJ4huB7MlTl6pW1dtb3eZR4pz2XU78iNSdiEV2hqei19huaW+1y05uLvnwvL3/+dGo+SqlspqK+pr88pPG9dluXni3id3EC92HOpXpDYa6kyt+djB+Da8kplpgbv5LaTe72mnUqDzEr1zZUZrvcWfmjLatvoqra0j/p4azu2vq+3tgPMYl1XwfXIHCQ5y2eozpE817u2TZ03t+PTJ4BAvXVdpYUA71F7pShUGnCcu6KTKye3vCDoGaUrYGeX76k0S1LoaAD+5HuENzIV36BacgGB/xPOvJB6LiecGjKVa7svt2bw2r48ntPa/k/uryu2HSvTZxL60nM9KAc7uF/qsvp+YFlt73eO7zfAewmugU+JDaTtPZvNvvw7ZuShLLWvc7PD5JYvzTCTGkxdO0NNaTB2zfurHWTu8wh9Ca6B1ynlRa/rGp3fuIdY+aU6ca3UtIw181Snls8tm5o7e/+5SM2JHS6fq39rvVrKBI4TXAOvUxqgGFvm6joIZMaQmoKzdvnaAa1XDWTNpS21rNOyPtBGcA1wI5fg59Zz5o5e9ELDWMwWAnxS6SZL4bK9gyVB0NxSn5Oa53pv94p1gOPcRAZe7GuD52rnud7npe6fj5UTez1Vbuz5UnrA1/bRVWpuBBQK908prSP1mal5Lje4sOZzWxp8GPvM1tYhXA84zh0a4eUEbnEjtctIdZmZdgRGsK6rtBAAAOhFcA18irufAnAls4UA3cwWsJZuzPE2s+2fvTfvH/sF3kVwDXQ144/tzMFNK/tnTPYLvIe0EAAA6ERwDS/mzmt8gZlCgJEIrgEeJCjka5zw83ZyruHltt7rJ4O43PZTt25O3bgldsOXmmXvGLxYutFHbNm9UQLtlpua7NXux22ZHu/3TDkz7q+a70ju9dplrjZj28+ipW33y+9p33ME18Clcr1U+9diwXDpjnmpssPnS2X3VhsAhXV6+iRoEzshC5+LLbP9XTqhG63ncpb9VXMXytLn/O7vQkntnSefbvsZtZxoad++pIXAB2zBzhNBTe4AHQZvreWk1gmffzp4CE8iliVdx9ECzyv06rG+IgAYfX/ltlfTFqMGTFu7j9z2M4sd/7XvdfRcw0eEB8xRf2SX5fnetCvU9CIZgFp21+d3xP21/w6X3n+vZZ4wYtu/Rfj90b7XEFzDx4zeK/FUvUZsj6frVLP9u/J3U71uI7i7Lj3SbnrV+en98PT2Z6XdriW4ho+6IhDqccBu6Z07IlVur1SFlCMnNVekPLSI5euWlrnK3Z/Xlv11tm69A52a71Cv79mRdWtTW+5o+zfq2b4cI7gGPuOJy+C1s55sz/Ms++v+2URaBmnun6de66w92vccAxqBT9j/iFz9w7HNmJHrIa8dXPQmo/5gz7a/rj5JzLXHFdvJvb4sY7X9TEr7UfteZ12W5acBgR5SU39twkvRtZflw2VjPwqpH4rUdp6ejuyJFIva91nT1rnezdR+ze23HvW+0pX7q3bwYWq7qe9T7DNes0zPevfwZDrSF2jfvtZ1FVwD/YwQBB0xa71bzfo+Z613rVnf36z1hiut6yotBAAAehFcAzxo5CnmAGhnthCgK8Hh2OyfMdkv8B6Ca6Ab+Zdjs3/GZL/AuwiuAYDuam9m8jQDM+lNcA0AXCJ2J8inU2DCYHq0wPrLJyW56VxHeu8lBjQCAN2Vbl5C2v7mL3fc0KdGbo70XnI3cpqJ4BoAuN26rv8GbPv/90FcuEzq8X751DbC7dSWeTcnJfMTXAMAt4vdhXXrpY2lAsQe79cN70KZKy/8P1XmiEY7Kdn/nWqz2GvhOrn3MBvBNQDwmH2g2xpQ5XKnj5QXK2c0o52U7JePiZUXWydV5owBtgGNAMDjeg96HGkQ5RXCk5Ij64aPj5aXKqumvNLJzIwBtp5rAIBJlXqO31beDATXAMBlUoMEw+fDNI7c86W84TDtIbVsay4yeUfa641tvC7L8vvS2QTASFLzujouw7ftg84wHzl8PjVNXikdIzyBCR+Xlo29VnovqXVSZcbe18jWdRVcAzxJcA3wHuu6GtAIMJr9DABco9TTllp+z/4BYuRcAwxoxhHyMyrNz7stsyz/3SnvzTNQAOcJrgEGJcC+V+pGF8sSn65s/zrARnANMLCjN8LguLC93Y4aaCHnGmBwekmfob2BIwTXAJPQU9pP7R3jBNhAK2khALAsfwxW3EsF2AJvIEZwDcBnhTOAxF5flvTdBV1NAELSQgD4nJagODWoVGANxAiuAaBAIA3UElwDFFydW3tl+YJCgHsJrgEqzBikGnAHcD8DGgEAoBPBNQAAdCItBIAppNJccnNT90znOVPmuq7dU4tiZZoiEJ6n5xrgpNxNRmJTuNWuXyqntvy32ALG1NzU+3a4Irg8U+Zd9RFUw/P0XAOckAusw9tot9z9r1RObflv98X3DIxNzzXABWqDvqPBoaDyzxOT7XHsZCXV4x/7e/9/6apATTm55UpXPGLPhfXLrQM8Q3ANcNBXe4uflrtbYixVZOvp3/+9f25/i/P9VYFwuVi5pXLCOu3XS723sNzYOqkyBdjwPGkhAAcIrJ+zD2Jrl91rGRiZc7acVM507n2VyhZgw/ME1wCNWgPrM4F4TbD01UD/6ZSaK9p8vy8FyTAnaSEAB8RyYFPLnQ3C9ikBqbSHLzsahPYKXu/cvoAbxrcuy/L7+oEZIKcUwOZmAgnzcI+Un1qmVP7bAu9SGsY+xzmcli/2WqyHuOW5Ujmx+qZysXPv88y2gHut6yq4BihpCa7DwWx7sUA4NTdzblBcuF5s/Zp6A9CX4BqgwqxB6qz1BpjVuq5yrgEAoBfBNQAAdGIqPoAKZmkAoIbgGqDgyrxledEA7yItBAAAOhFcAwBAJ4JrAADoRHANAACdCK4BAKATwTUAAHRiKj4A4Hbh3PH7KSlj88qHU1bul/n9fn9Maxm+9hWjtGmunJI3TE8quAYAbhULoPbPxQKyMNBLBY659d5slDbNlfMV0kIAbrSu6x//wufg7VKB2Rb8HVn/C8Fzzihteracbf3Zj4WCawBgemEP7bJ8p9f6Kr3aNOzJfntngrQQAGBIR3OnW/N8v+TJNq1NL5l9/wmuAW6Uu+Q56w8JXOXod2KfXuB79afR2/QNPdrSQgCA6cXSFt6Qv/ukUpvWpni05H3v/8267/RcA9ws9qNxR+/arD9Uy/LuXv2v7ZdU72dtj2hp1osWb2n7p9o0Nnjxq7O17K3Lsvy+9qYBnvZUcD3j8X7Wetea9f31yL/dS03flpvyLbVMbV7x29p+hDY9Uk7tczNY11XPNcAT9r3XM/1wQC+5z31tb+uZ9d9olDZtLaf2uVnIuQYAgE4E1wAA0Im0EIAHhLcWXpbnLoOWchvP5GoeydO8uh1atxMb9DZCjvwVecXh7bBrym81S/uX6lG6xXcp1zh2N8LaW4rX1HO29n0TwTVwm9Ro9k1rgNAa9O3lfhhLP5q5bbZsL3bXsrt/1GoCuNLI/9QyLbMGPPXeN6XPz937qmZqs5q2bZkNIzzhu3rGh5HbP1aP3Oe+9HmPvbYpzR19dEaTmdr3baSFALeI/UCE85qmfkTOrLv/8dv+5cqJlbVfL1ZG6/b2y4XrPTE1WOsJxBXbf/qHPDZX75P7qtQete11tF2fONEZqf3DeqQG3NXUIbZ+r8GBtUZu3zcSXAO3ODMavPdI8lRv0v710qXVMz+OPcrspXRysndV7+W2/RF+zMN6jLSvUnrslxFOcLZ6zNb+Rz2V2vKV9n2StBBgekdzSntte1nO38QhVuadrro0XSN3+fyO7afq1HO5q/TY/pnvxFXvf5b2D12Vp17a1p3rUia4Bqb29I/wvte1Nle7pswr9KhT6hJ3alBUzTZr3u8VJ0Sl7fSq+5n61G7/aIBcs15umaPbTLm7/XsfF+7s8T1yItzrGEWetBBgCEeDg9q0hlKu9FmxgLP1x2/mH7swL730/GhS++uN+yq0nRxu7yk3sPEqX2z/O9/DF9v3SYJr4HE9f8DDQCF0d4BXO1iolON9tSvzdkfJ5w2lBp3uX1+W8fZVT+Fg3u25Zfk7XefKbadej2377vZPnbzXfq5j69deMThjlvZ9I2khwKNq8m1btOZe98qTrt3eVsfYCcDdP2a5/NB9++yFl5Vzgz9zP9LbuuE27uolbVn2iX2170XOtXmsPrGgOFVOzfZ7m6H9U/VI1SHVzqn1U+vGyi+VHdtWrVHa923WZVl+GhG4WuyHpZSnG1sutW5rCkYu97B0+TS1bi49ZYTj7Kg9yCWz1rvWrO9v1nrvzfoeru4A4Lh1XfVcA/dI9eakli31Ztb+CPTq6akd0OXHCeDb5FwDw9GDAsCs9FwDwxFYX8csAGOyX56j7elNcA3wEU5axmS/PEfbcwVpIQAA0IngGgAAOpEWAsC0UvOUb1pv1JGbonH/euuUiwbpwncIrgGYUs1d83JBbekGQrGbDIU3v7njBkTAXKSFADClM/Of195J70idUre6NisFfIPgGgAAOpEWAgAZLTncOalUEuBdBNcAvFKvQLZHGVJC4DsE1wC8Tmwg4ubOnmODHuF75FwD8Cr74HULqrcZPsKZQHLrnt028E3rsiw/BwIAZhPrjc7NTV0qI1w219tdM891qX5+exmJE8M+1nUVXAMAfJ3guo91XaWFAABAL4JrAADoRHANAACdmIoPAGACV8+XfmX5X8rnFlwDAExixiD1azdRkhYCAACdCK4BAKATwTUAAHQi5xoA4MVKN4gJ7xy6Le8uo8fouQYA+KgtkN7+xYLnfRAde44/Ca4BAF4q1gsdvrYX+3u/rtukl0kLAQDgX7kAW2BdpucaAODlUr3XLetTR881AMCL9biJy9duBHOG4BoA4IVi+dE1OdPhMvu/5VyXSQsBAPigWKpILrBOrcOfBNcAAC+zBcDhTB/hc1uwvP0LA+uaMviTtBAAgJeJpW6k0jlanpcSUqbnGgAAOtFzDfCgmlsJpy6/9u5BMo8twHmCa4CdO0fClwYObbacyFguZE8GKsH4fEfHJ7gGeMiZIF7vMnzPld97U+z1I7iGi9Vc9o8tW7M8fe1HwYe3+409t1+n1Lvcc1+Gc862bD82S8AVdQT4KgMa4UJbsLP9y13OC5d1if5+W3AZ/r8PrMN9E1tm/3fvoDp1Apbbfqy+qf8BOEdwDReqDVhKubY8ax+AxgLc/TJ7LQMEay7J5oL1o8GxS8EAfUkLgZucDWLCy//h4+1vrhNLx0hJpW2Er4flhmVfMc9sLIUk5HMFcIzgGm7Qo/c5FpzVzjbB/XIpJLHlwnVatnEFnyOAYwTXcIMweDpTjgD6ern85dhtgPfL7J8vpYXU3kY4tVysjrH6x+qQGwDpMwZwnOAaHnD1JXeX9I/bt9eRlIyW9q5dNrdcLGg+UpcjywPwN8E1PKCmF3FZ0jcZKfUsCpIo0TsNcA3BNVyoZd7q2MwguTvy1Vz655iW/RC+Hi6TO3GKrdtaTm7dszOYANBOcA0X6nlZPnW5X5DUV+kKQmkgac1tymuC5Ktud+7zAnAt81wD/M/Z+cZj65dSfY6WU7O+OdIB7qfnGm7w5jQDylKzeJy5siEdCGBMgmu42NvTDL7qaHCb27dHysiVY+pGgPsJridxR8/ntpyez37OBj2p9IDU/MpnyqlZ/4v7MOVoO9zVfk6egJxUR83Gsf44wfUE7uj5zD2fqocf7+dIM5hLr1uNHz2RclIEcB8DGgd3xwCro/UwwKqvdV3//Xekbc+0776MXDlv34ep91e7T2Lr16y7b/sz5QDUcq+E6+i5/qhUz1Zr4KTnsx9pBmOIfQ9in/PaE99w2sTa78mRcmJ1K9UXgL4E1y/SY4DVmW0bYHUfaQbXOtuj06tHqLWc2ucAuI7g+kV6pXtc5Ss9n3upk4nWNIOaE5dwvR7lAPBepSt1HCO4/qjYZeP9a3tP9nzOHJDn8mffmmbwhv31ZvbPmOyX52h7riC4HtzVPZ+15T7Z8znjAaTlBOVtaQZv2F9vZv+MyX55ztfbft+5MmNbjEhwPYErez7P1MMAKwCAPwmuJ3Flz2fLcgZYAcC7HJktjDTzXAMAfJyOr370XJMUO4ttGYR41Re1JsXl6qnowu2McFAadX/ltpnabvh6601tYmlTqW09Zab9tW23ZfrH2Nz5sUHUI+2TlCf3lePd89+Vtx+vjrYvaYJromIHpXVN3z3wrstJNYMqawde1tQ5t8xIOeOj7q+U2kuQ4YwrsR+h3GDbUacfnG1/laT2zbLE909qoPaIntxXjndjfFfefLxqbV/qSAvhL6mz/Viv0/YlvMud+eW5ZUY68Iy8v0piP1otM+H0WOZuM+6vWC90+Npe7O/wfY24b0JP76uvH++ebv/Q245XLe1LG8E1Uakv+f5LN8MX74ofhX2gMUobvGV/1Zr9vXxhf6UC7FkC681M++qNx7uZ2j9l5PqV2pdjpIVwmacPKFduf/8jNuul/NBT9Q3zc2vzenOvHflhsL/KzqZz1F5ej5lt/+zdUfenjncz7JeedRzleFUqn2cJrjmk5rJRjzPfMzmApeD3jJEu8bXkAj65v3rIvY9S/Ws/L1d7cn+d2T899u2ZMp5MS8jpsa9q86FHPN5duV/uaP8rj1lXHq9qyigRnF9HWghRqS9d+Pzv93vsR89lq/+Mvr96a30Po31eZtpfW9vt/9UGg6lyZvpRH2Ffjfb5vdMI7X/WyMer2valjeCav6TOtlODH7bn7jq4hZcov270/VXjbLpBzmiflzfsr72aQV7h37ME2CPsq9E+v3caof1T9XrD8epI+1JnXZblpwGJOXIp64o6lPL7wsuhsR6NWHmpnLfaZWLPp+p9hxH3V265Texydvh6rr1rX0st01Lvnp7YX63vM7Wfwudan2/NN3265/bqfdUybmOk491d++XK9q95D6Mdr2rrXWuE3443WddVcE3Zkz9sT/+oHjVrvc+a9X3PWu9Ws77PWetda9b3N2u992Z9D7PW+wvWdZUWAgAAvQiuAQCgE1PxMbyvDeKZnf01NvtnTPbLc7Q9vcm5pkhuFwBQUjNYOXUy0zvOeGrWk3Vd9VwDAH20zASTm+mEPu6eM7tmNpnYVIZXXD14cspPwTUAcFptcJV6zVXSuZ3Zd2/b7wY0AgCn1QZIpR5N+tjacv9/7rnUMuFrvffRme2Hz11Vx1aCawCmtP8hzf0Qp35sYz/MqWVq65EqJ7fuG53thY4FTPvHb223nrb2D//f34Bou5tlmJ8c3qRov2wvsf1Ys/1YfVP/P0VaCADTKaUVpPI6Y3fY2/6u2UZpGUFfnzaI3emwJe2EtPA7kltmryXArtk3udu8H92vo3wm9FwDMJWzaQWx9Y/k/9aUU7P+2wLysHfxTDmjBEtv1BIs7/dp6SpC7CQod7Xh7P6t+azdfcVDzzUALOlL0q0//qme7K8GiVe3gTa+Xi6FJLZcuE7LNq5w9+dCcA3Aax0NvHIpJEfKyJXz9h7aWO9+zWwhYW5wbfn8KZe/HA4ODNfZP1862awdc5BaLlbHWP1jdchN7/fEd0twDcBrHf1RvXNu4LdIDU6LiV3Kz+Wu1wRY/G3fRqkTu9r1W7Z1dLlcmtWZK0h3E1wDwFLu4aoN7I7ma8/ee90z+EkFVTO3D9cZ7bsjuAZgKrVpBS3rt8xucLYcuFPLFYLw9XCZ8DPfciWhNPtLad1UjnfNtu+2LsvyG61SjMWPBSN702X1O73hO10bNJRyRGPLnAkaSq/VPjerNwdzs2nJbY/9ncpjbj2xzJVz9H2Mal1XPdfA/GY56I7iLSckZwe59Rok11rOkdzXWZSCuVJQlgrCUq+1BnNfcnYAbWqqyda2PFtO7cDWkZjnGgA4rRTMHVn/SDB1tpzY4En+E54oLcuxnuXw5OfOeaivpuf6Za76YN7xgZ/ljBSA+8R6vXsEc7Hnv+poe/ToUX7jlJWC6xea4YMXesvZKgBlgrmxHH2Pd6VszBYjCK4BgFsJ5uYV2wfhVYVNbh+9ecpKOdcAwLBieb1hvm9Nvm5L3vf+36yBdqrurVNWtq67b7sz5cxMzzUAcFqqR9n848+JBbax3PPawaj7ZVp6qY+UE6vbmQGUdzLP9cuc+cCV1k3NGdpjztbRvyiMy2ennTbjSuYf58vMc0213JyhsV6CLw0EAeA/pR7Mq9c/Wk7tc1Ai55plWfLzetbMGRquK7AGAL5IzzWH5QJsgTUA8EV6rvnD2ZHRgmpG13InsP2yLbfqTZXTWk8A5qPnmn/1+DEXEDCylhkEjs56UDPivmZ7TlQB5qTnmsPzeqbmrZx5XlBYlvppqQAgJLimqGYC+NRsITCiLU3j7C2UYzexCAf21qSJ7MtJvZ4r23cNYByC64+L/TjHntuC5VhQUlsGjKLHFZbYgN7YCWdqJp3YAODw/3D52Dq5mX4AuJ+c649rmdez5Xn5onxB7XzuYVDcMxD2XQMYi+Aa+Lw778IWu5UvAO8hLQT4vH3axfZ3zQ2VpGQAENJz/UJ+6CGttpc6FjTHxhrE/k4F3bHnw57s/eux5cNe79j6ADxnXZbl52BMjh9sRtby+fRZ/j/aAeAa67rquQbg22pONmqX2Ystf2d+P/AMOdcAfFYqaI4FyrmUu3DKxJTYdIvAuwiugc8Q0HAVny1gIy0EgE9qzT2vnde8tdzcgNX9c8AcBNcAsORngLkqwI3Ne56a8hGYg+AaAJb4befvsM/XBuYnUNJTHQAADqxJREFUuAaARrW92qXlwl7rM2UBYxBcA0CjVHAb9njX5mfX3OlTQA1zEFwD03NXUo7IDVBMTc93NsBN3Vlzv83UXTmBOQiugakJPBhJ6fMYvp5a3uca5mWeawA+qyYdY1nM2AHUE1wD8Fm1QbPAGqgluAbgs0YOmkcdS5CqV+0VgO0fvJXgGgCokuvpb5nxxEkNbya4BuCTwh7UWI9q2NMaPt4vl1svt26qLrFtCPxgfIJr/rL/UQh/UBzYgbeI3ZFx3/sau3Pifvq8bdn943C9/fOxdVPbDnt4W+bDvkpNfvqR+jmp4W0E1wB83j5Q3kvdObHlRjGxbdVsO/TGIM9JDW9knmv+kjuIjJwnB3BU7qYuNbcm773tmDcef1O/N7EAe1s+9rh2WzXbjtUFWgiuASBi1F7LUebcLt1FsuYuk05qeCPBNQCfFwbQYe5tGISFgVkq9aB23XDbubSEUYK91rtR1p4UOKlhduuyLD8fFmLCg5rPCfA2AqY2pfbKvZ46OajpNQ5PVvZlxR63rpt6PVdviFnXVXBN2gjB9Ui9Fq2++L2yv8Zm//xNcN3mTHANX7Cuq7QQ0ka5DDnjgXrmIOYs+2ts9s+fZc7YHk/afhdSOdbaE+RcA/BBgsDjcndoBMxzTYGDJQBAPT3XJMVGzgu279Pa5rFL5/bXfeyvedy1rxw343xXeDvBNVGxg9/+jlijaJ1nNXdznNIBvGbO1ivUzhUbvj7K/mqpf26ZbbnS+zkyW0FPs++vrS6bM/vjqe9MrSv21Zfy9896w3cFYqSF8JdUAFIz2f7dag+u4S1ttzlUY3f72r9Wuq3u3bYflfC5ZRlzf9W0W23bnr2TWuqOb1eabX9t2++xP0b5ztQ6u69i61Nvxu8KpAiuiZptwErsx7u2Z6PXMncKf4hG3V892/ZMWU/3cs2yv1rqUFpuhPdyROu+ElT3NdN3BVKkhXDIW35Mrgy67mij2m3Msr+u2B9bmaWUEPvrb0+flOzd3SY9tzfK/pyJNmNmgmsOuesHt+UAu59/tSUXNPfamfd5to1ydUzlgl9Vl1pnfhCv/DHdfx5Sn40v7K+WNh4tuOnZJlfsq9oy6dv+MCLBNVFvH6yT+0E8M2Duaq1pDyPtr1K7lYLfM+yvdj33x0g94Cln95U84HNm/q5ASM41f0n9SNwx08LdWt/LE0FCbPBl+PqyjL2/ZgiuennD/uqpNHvLkznLV+yrUpn8x3eFt9JzTdSWWpHqnRlVTUrIUTWpBT21lD/y/rq73Z7ylv3VU2nfj3ZFIbXs0X31tv3Zi+8Kbye4JmmGg9d2wC1dOgwHtcWWr31tVCPur1y7hftkE+Zchr1X4f4pLRNuY5R2GqUeoV77o2bfz+ILJ4cj0/7MZl2W5efDyqhmPZjOWu+zZn3fs9a71azvc5R6j1KPr9L+zGBdVznXAADQi+AaAAA6kXPN8EbOc+Zv9tfY7B+AawmuGdqb8+taBtnNMlJ+1Hrxf+wfgOsJruEBuRkvSsuWlgcAniO4/qCaHtPUpePeAd1XbwZQ+35zt+oWYI8l971q3VdhWS3r+1wAPEtwPYA7fwxre0xjP+hX5GrG5jn+mrP7f3+CEnu8/c21ep3w3PG9A+A6Zgv5mDM//AK0/noETrG73m0B2vZPgPac1M1ycsvutfZ4298AzxJcPyy8i9n+Nq+x51LLhK/1/nE9s/3wuavqOKNewa80kXcLe7J9fwDGJS3kYWFQtP2974EKb/2aWiZ2a+KzYuXUbD9W3/A9CgT/dnUqh1SR5/T43J9J64I7XXXyd8dJpe8NZwmuBxUGorll9vYBbUnNj28uWD96APKjn5ZL8dhLBVmlttXuz7izl1mPNqOY8Xjj+0MPguvBtfRGh8vlBrXlBk2lesLOqAn8vtSr2jJvdewEKzfgLZZ3+/b2HFXpxKh2H9WckJqyEWAMgusXCdMwliXfux2u07KNK3wpCGh9r7W90anHXOvo96LmSoUAGWAu67IsPwfuZ5V6mnM91qm0kdQ+rV02l4oSm4M3V/+w3JYec5hB7GS29F0+ehWntlzfrf6c6NSbta1mrTfjWNdVcM29HLj+1JLuEb4eLpNLvWlNyWnZT/YpX+GzXi93LNocPVblOo9qXzt6rISSdV2lhXAfB60/lXJkSykCuasAYZkt9TCgB7hCKcCtOVb1eM0xjquZ53oQ+7lrYweC3OvhMtvfqe3U1qNm+Zqyt/IE1v8pTaF2ZP0j7Xu2nNjgSYCY2tmpjrzectzyW8TV9FwP4O09mA5k90l9jlr3pbx44A10APAEPdcP04NJyf5qwpF9cnbb22wyuf1r3wOjccWUp+i5fik9mO/R62TpKoJqoNXVxyiBNU8SXE/kaHDbswezVGbrTBP0FaYLha/tHR2Rn1vGvgdK7jpOxI6Bjk/cQXA9ET2Y75E6CandX6U8/Npy3bQEuFNuvFBPTvx5kuD6pfRgji+WphNLw6nNyz/a3rlyUq/F6laqL/BtqVmowrTF1Al/6riTW7dUD8cqruAmMgOoCU5zB4Ezy9aW0/JaaTsAM3JcqzdrW81ab8axrm4iMwQ9mAAA7yC4HsTZyfFrg9jek/TXPgcA8AWCawCgO4Pc+SrBNQDQ1RVXMKUaMgt3aAQAgE4E1wAA0IngGgAAOhFcAwBAJ4JrAADoRHANAACdmIoPACJi8zT3uBsudbQ/s9JzDQAAnQiuASAi1zOq1/R62p9ZCa4BAKATwTUAAHQiuAaAhFj6gZSE+2h/ZiS4BgCATgTXAJCx7ynVa3o/7c9sBNcAANCJ4BoACvSYPkv7MxN3aASAjP1dAbfHNcFey7Jf0touR9sfniK4BoCEWDC3ruuyrms0wIvdspu4mluZt7Y/jEBaCABEpHpJt7/DHlWB9XGx9mtpfxiJ4BoAElK9o/sAT5DXT9iepfaHEUkLAYALCb7baTNmJrgGgINqUhT0sv6ptq0E2MxKWggAJKQCvPD53+8niD4h1X617Q8jEVwDQESqVzo3HdwWJAq0y0ptdaT9YQTrsiw/H1AAiIv1kvrdvI/2Zybrusq5BoAcgdyztD+zkRYCAACdCK4BAKATwTUAAHQiuAYATjs6bd52V8bc+q13wjxy50x326QXwTUAcMq6rtkp9XrcZKe0XM1t08+UD7UE1wA8oqaXsHaZK3o/e9ObmhcLwnNBO4xKcA3A7VJBU+zOh7ngciundOOW7bW7A7Uv9KbWBMCl/Xhkm/vytsexbYTL7dcd4aSL9xFcAzCtGYJP6u2D8NwJ2HYyFd6tMVx+Wza13FMnXbyb4BqAW7Ve6q/t9WwtN9ZrmXtue7x/PlZe+Lre1P5q26cmT1tgTW/u0AjAo2JB6uaqwGcfVKV6SsMe0lgv6P65fXn79XK9qbHlUuvNorT/euzfM21T0753fAZ5L8E1AI+KBbR32Ae3NfbL1eSL15STq9esavKvS6/XtsFVbTVz+/M8aSEATKM2ZaK0XNgj3UPNwMrcumff01Nq655ql1z6TOz18EpCbtlUGk8sgC/VA2rpuQZgGrkArdSzHFu+9ywWsbr08tbe1Nj7Ku3L1nVq2u6t7cv99FwDcKtcQJubHeKMVE9mLNc5fL7UC7rPof5qb2pun46Y5jJinXiPdVmWnw8YAHdqCW6+FAjN+l5nqXc4JR/0tq6rnmsA7nfV9Hozm/m9jlzv8OrAyHXlHeRcA3C72kDyC4GQ3lR4Fz3XANxu5EDy7vzm2XtTczfdCZ8Lb5SzPd4vl1svt26qLrFtjJ7DztwE1wDAYbkb74TPhevEBoPG1ovdwjy3fLhs6gY/cAXBNQC30tP5Xqm5w1OpLy3TJ8a2VbPtkP3J1QTXANxKT+d7pfZd7xv21G475szNfqCG4BqAx+jpfL9RB2zap1zFbCEAPCZ2s5bU33dsO2a0oHBkYQ9/mGYTuzFPeJVg/zicRq+0brjt3BUI+5WrCK4BGMqoqRgzz0N9pyNTLKauSNTc+vzM8nAFd2gE4HatvcZhD+a+9zH2uHXd1Ov79f1WpjnxgP+zrqvgGoD7CcbewYkH/GldV2khAMAxgmr4m+AagNvo6QTeTnANwG0E1cDbmecaAAA6EVwDAEAngmsAAOhEcA0AAJ0IrgEAoBPBNQAAdCK4BgCATrrMc73dFGBZ/pzDNPV86rUj5dRu6/f7VS0TPm6pAwAA33Y6uA4D0X0gG3s+ts7Rckrrti6zPV/7HgEAYO+xtJBYEBtzNojdAuFcOftgWdAMAMBRjwTXW7BbG2DXlLeVVdOr3Nrz3Fo+AADf9OiAxisC7JrA+sryAQD4rmFmC9mC1+1fTC64jQ1aTG3nSFBfWz4AAN81THC9LMsfudGlAYmp164IgK8uHwCAd3g0uK6Z1SN8riWwvSL/GgAAUk5PxZeaPzr1fGku69T80rmgujSHdWz90nzZud5qwTgAADHrsiw/wSIAAJyzrutYOdcAADCzbsF1Lm2j9Fo4Q0hp1pAjdcvNQHK23Joyer6fXkarDwDA7LoE16VBgbkZNlKzg5TuqtiiVLez5daUcWXqzZm5uwEA6Ge4tBCzdwAAMKvTs4Wkps7bhDNu5ALn0lzW+/L2f4frpWYeCbeRKjO1nValGVBidU5tO7yJTbhMarrCVFk179MMKQAAbbr3XG9BXmswVnOTmFRwuX8+tmxYTiqQDOudK6v2/YTrxp7fP1d6j6llwmVLZZXe59H9CADwZad7rnNaArNcz3ZNzvZey7LheuFdIs/kM8fWPRKs9rw7ZOnKQPicABsAoN6lwXWrVIDdeofGMwFsKt3kaM/1kXXvLHMTG1C6344AGwCg7NIBjUcCwB69s0e23zOInHmKu/COmIJqAIB6Xe7QWDOgMJXyUXuL9Nrbn+cG/YWv58qL1a/0WqnOuduoH22Hmvcbey71d64MAADS1nW9Jrg+ugwAAMyq2+3PS73BAmsAAL6gW851LngWWAMA8AXD3aERAABmJbgGAIBO1mVZ5GwAAEAH/x8Jf2gq8W54OAAAAABJRU5ErkJggg==')
