# Supplementary material for: Identification and functional analysis of non-coding regulatory small RNA FenSr3 in Bacillus amyloliquefaciens LPB-18
Source: PeerJ. 2023 May 15;11:e15236. doi: 10.7717/peerj.15236 (PMC10194069; doi:10.7717/peerj.15236)
Supplement: Supplemental Information 4 [file peerj-11-15236-s004.zip › KO/CK-vs-T1_map/map00600.js]

getPicJson('data:image/png;base64,iVBORw0KGgoAAAANSUhEUgAAA7UAAAK5CAYAAABg7An6AAAACXBIWXMAAAsTAAALEwEAmpwYAAAgAElEQVR4nOzd2bKsLNYoULPivP8rr3Pxl1V+FK2iAo4RsWOvzFTEnimNv23b/jYAAACY0P/btm37+xPXAgAAMJff77f96+1MAAAAwFmCWgAAAKYlqAUAAGBagloAAACmJagFAABgWoJaAAAApiWoBQAAYFqCWgAAAKYlqAUAAGBagloAAACmJagFAABgWoJaAAAApiWoBQAAYFqCWgAAAKYlqAUAAGBagloAAACmJagFAABgWoJaAAAApiWoBQAAYFqCWgAAAKYlqAUAAGBagloAAACmJagFAABgWoJaAAAApiWoBQAAYFqCWgAAAKYlqAUAAGBagloAAACmJagFAABgWoJaAAAApiWoBQAAYFqCWgAAAKYlqAUAAGBagloAAACmJagFAABgWoJaAAAApiWoBQAAYFqCWgAAAKYlqAUAAGBagloAAACmJagFAABgWoJaAAAApiWoBQAAYFr/7+0MlPx+v7ezAMv6+/t7OwsAAHCJmloAAACmNXxN7U6NEvSjBQQAAKtQUwsAAMC0BLUAAABMS1ALAADAtAS1AAAATEtQCwAAwLQEtQAAAExLUAsAAMC0pnlPba3j+zf//v623+/3n/9j9vffhvPl0ot9jr1HtyXN0vylNGJyea9Nt2aeGq35zYnts9Q0x7Rj35XmS017dV+kvo8dr61pAgDAlywV1IaBS03wuH+X+j38PvU5JpZmLo+5dQm/ywXDtXmvSbdmnhq57RSbNrWMVHB5nLZlOaX9U/PdmX0RS7f2gUIsbQAA+Kqlmx8/WdivCUBSQXPNdPu0tYHO3c7mJTVfbZB8nCY1fSoAPZPfJ/dFy3JaHyoAAMCqlg5qt+25wPZKkDNrcPJkkD1KMH+3WY8FAAB4y1LNj0t9XGtcCZ5qmqHStp2uBrO1TanfUHu8Oq4AACBtqaB22/53EKHaPpmpz7F5SstvCUDeGOyntA2eltterf1kz7jaX7jHslsexghwAQDgv5YLanepwYaeCAZaAts3auFmDIiu5HmGpsu5wbEAAIC0pfrUjhS8vDmo05P9XM8GYE9sn+PI1sd/T+6X3LLOtAAAAAD+aamgdtvGC2zDzzX5uzLi7VM1fb2WcyadJ/fx3fuidV3U5AIAwD/9tm37G7mQfKavYayfaqnvaur33LtDU8uK5Sm1rNR8pelywVBqnWv679a+K/VKIJp6V+vZ97K27O/ahwqh3vti/671eE1tr7P7Y+RzHwAASn6/31pBLVDHeQUAwAp+v996zY8BAAD4DkEtAAAA0xLUAgAAMC1BLQAAANP6f29noNZIr+oBAABgDGpqAQAAmNbwNbVeOQIAAECKmloAAACmJagFAABgWoJaAAAApiWoBQAAYFqCWgAAAKYlqAUAAGBagloAAACmJagFAABgWoJaAAAApiWoBQAAYFqCWgAAAKYlqAUAAGBagloAAACmJagFAABgWoJaAAAApiWoBQAAYFqCWgAAAKYlqAUAAGBagloAAACmJagFAABgWoJaAAAApiWoBQAAYFqCWgAAAKYlqAUAAGBagloAAACmJagFAABgWv/v7QwAAPCc3+/3dhbgFn9/f29ngZcIagEAPkbhn9V4WPNtmh8DAAAwLUEtAAAA0xLUAgAAMC1BLQAAANMS1AIAADAtQS0AAADTEtQCAAAwLUEtAABJv9/vH/9qp0/99oTavD6Vfjh97byx6e5etx7LO7u+cJagFgCAqN/vt/39/f3nX43cdLVpXHX3clrTD6e/si3vWLdc0HlmeWfXF84S1AIAUEVwAoxIUAsAQNTf31+xCWxtc+PUPOG8sebOsebPZ/KQSiv2fe/0a7ZDav1KeYilVcpf+HvNsmq2W2me0nZO5RtyBLUAACTtge0xyNhrbI/Nk2PBzvH7Yy1vOP8xqDk2dd5/OzaBDtNryUMqrXC5vdMPt2fNMo7T5fKQ26a5/IXLKa1v7PvW9a3ZzrF8Q4mgFgCArFTQcrX/bI/mzL368MaCyZ7p57SkU5o2FjAelWp8Yw8xWvOYU7OdNXOn1f97OwMAALBt/2zu/GRgc6wtfHrZTyut215Luv99x7K/sJ15lppaAACiSkFN76An1jy1Zp4ey922dM3m3d5oZvvmMgWz9Pbbtu3PgQUA8A3HmriaaY9i/SNjfVyP05eCpzCNVN/dHnkYIf3Yup/djmFeS3nK9dnN5Te1XrHl5tY3lvfafJe0HNes5ff7CWoBAL6kV+H/jiAiTLO0jLsDmScCJcFYH7bjd/1+P31qARhTrlbi7iZsmsgBwDz0qQVgSMfXTORedXHnsoG42HtFeziOvFtTS3tHHp5K/6llwBeoqQUAoMmdD35q017h4ZYHaNCHoBaAqcX64O3ODKJyNn0A4B2CWgCGlgsij6OGHv9P/X5M79jM8fhbbv7WQWwAgPsJagEYWi5obH2XZez9l73SBwDeIagFYHl3j5qsSTKzMTARsBJBLQDLO9bShoX5Hk2IBbLMxPEKrEZQC8CQjq+6iPWlDX879nvdxQZ4ijU/Dn87kz4A8I7ftm1/bsoAfJGBngBgbr/fb/vX25kAAACAszQ/BmBaVwZ+yjVvvpp2mM4otcEzDw40yjYEYDyCWphAqiCae2dn7PfW5d1ZiMwt44kgoOcyYu8uDSmQ93Pc3rGBn2qV9smVtFuW87TR8lNj5mAcgPtpfgwTOBbgj//Cgt5xuh7Lu9Pb7wbtGdCm0s7tKwAA+hDUwsQES++bsdZrJr/f7x/H+LHJcGza0ryp+fffcudTbXq5aUrLBwDaCWphEalCcayAHRayY4XuWLqp+Urp5/KXymNq2bFl9cqXQGMssXfLplojhE3vc/Pmpk09KKpNL9cFoGb5jjcAaCeohUXk+qamAoKwX2KsYB0riMcCgOP3qXljhfarQUAs/7X5ql3G2UDjGEyr0T2n9sFC6t2zuebhLWrTq0k7da6OEtCWaqtL89bWeNc8qAKAGgaKgoWVCtipYCvXX7cmvViAcTaPtdOcyVdpGVcL1gLZ664MdnZ8YHFV7/RCoxwrVwPacMC0VI16+Dn2PQDUEtTCx8QKkL3S3bZnRk5uGeH5Sr5iBfLUb9zrK7XdI69nqdXClQdUo64zAHPQ/BgmNlIBOBc09q51qal5rclXy/L2NGqXy3VhP9WjsB902C87bC6c6jsdThurkW1N7/h36/LfPLbeXv5o+QBgHr9t2/7cPGBsqaCwprleqlYzFyikxJpf5r47Lic2uE4sj7llH9OozUPpu5pl5K6RLdviaTM34XRfukcqYAyD+dT2bwk4a6ataaLculwAvuX3+2l+DDO42u+0tjB4ZbraZsC1n3NppPrl1eardlud3e4jFb5HykutmYPxoyea4vdwR8B4NqAFgDMEtfBBCpNwj1kD8thIxD0G6boyDQDUEtTChzxdcxT2Sewl1fwY3jJrMLtt6Xf+nlHTjDk3jWAXgDMEtfAhTxcW7x4BOSUWYCgof8+Vhzi1x9DMwWyN3MBZ4TSxgbBaplmJaxDAswwUBSwlNShW+N0XlGq9rgwIVFNTnhs87OiuQYHOBhYtx9CMwdmM58Es2zk3MF/4XUzp3EhNX6oRv0vPZcQeloRmPHaB+xkoClhKqoA3yitTRpILEkoBRE2T0VxtXs2o3XcpBRetx1BpRO3cst4wS3AYM9J2TLlyDTpzbuRGjn9ie/UMaGNpa54O1PKeWmApqQKPglC91pGsW6YZZT8c3xsbOpP31OjbfE+vY/9Lx9OX1rXGfn06/gPy1NQCn/P1AkLYv/HtfKR+ezsPZ7xZC11r1Hx9Xaxmctv+Wftb29w4NU+pNjg3CF/4fesyBK51Us3XcwOvhXpu6177Ty07dxPUwoQUSv9JDUhcbsCe0d3Vp7Zn+iUjbucR88R/xQLXWNPlUvP+WKAZThNLr6bbQC6YrVlGq5r++6s403z97mbavR6Arr7veJ+gFibiiXdZy9Psr7kjoK1Jc6RAunagKMcQZ109flJBYKn5e226Zx0D5pZlXD1vRrl2PCXXfN01CNIEtTABwWyd1NNs2++/wkLRlYBzloC2ZfmOIa6Y6fgpNWcOp922c+uRak7dmg7npJqN134O08o1SS8tU1N17iSohcGNEBTM5FioDL//ulIBpUVNs8Ka5pJ3Opu+Y6iemqN/Ojb9bT1+SudE73OmJb1Ys+azy3Me3SMWYOaajYfN21PNzI/pp6aN/R5b5vHvO5qq822CWhiYC/s5tlm7WEEkV2g5ThdLJzfNDBxDeWpU8q48LEqlEatZjZ2rxzTCv2N9aI/p52rqcsuuWUYpYE+tx9fug2ebr6e2UelhQmp5seOv1ltN1fk2QS3AR6X66+X6dOV+r52m5nfGJJi9z5l+sWcCj1LriZoAp7SsmuvJlfRX1bv5eqrZeKymtZeeTdWhhffUwqC+9nQaGJvmo21iTZCh5BgUHo+hM+ddj3mfXObVZfNtamoBgCwP2d5zVzPc0qBAvKe1qe/+f65Jb6o5e1irXtvE/a2m6pDy27btz8EDY1GApIeZn3Y7/sfimtTGIGPMwHnNKn6/n5pagFUprNCDgi+sx3nNavSpBZahDxvwttSo4NDirvtZbCAqWIGaWgAgSuEX1uJ8ZlVqaoElpN7NCAAzcT+DdoJaAIAOcgGI4ATgPoJaYHr6sAGwAvczOEefWgCADsL+ivokAzxDTS0AAADTEtQCU9OHDYAVuJ/BeYJaAAAApqVPLTA1fdgAWIH7GZz3yaBWE445ubADAAChzwS1x0BWcDQn+xAAAAh9IqjVfGMNx31onwIAANu2eFC71+wJftbz9/dn/wIAAOuPfizgWZd9CwAALBvUap76DccaWwAA4HuWDGoFtN8isAUAgO9aMqgFAADgGwS1//b7/f7zb/8c/nYl7be8teyr2wwAAKDGcqMfn2l6HM4TBmNXm7e+2RT6rWVrEgwAfMGd5Z27y1K667GK5YLaVrEgWEAGAECtGYNDZV1W8vmgNiV1cTpeAMLgN/c59nesdrh2ubF5YsvquezUclrSukssLwBvm7nQGF5PV1qXmLvW74nt5t4HfJ2gNiIWQB4/H4On4+fj97lgNpw+nC9WkAjTjc0Tph/Lx9Vlx5aTW3+Ar5sx4Ehdw1dal5jV1w9gVYLaiJZav9R0uXljv5VuSseAsjRPz2XnmmKXluNGCwAA3E1Qe8IdTV1rAtGwaW+v5efSUfsKANAu1/IvNX2uK1ipvBZbVmseYFaff6XPXTWKZ9OMzdfS3/YKQSsAwHXHFnY1Zc3c7y2t+Y7Las0DzExN7RYPbGNPuVJ9aWPpxPrAHtML+6nmBmOKfS4tK7yotSw7t21q04pNA8A/1dainK2lOZveWW+tz91q8pMrR4TTnV1399R59G7NV+oqdnceYHSC2n9r7YdaO21tuqkBqXJplJZ1dtml5VxJC4D/Exs9/sqYC6V0atM76631uVtNflJvAoildXZZatnWlaoYuGMZsKrPNz8+6+6Lg4sPwNpqr/FXHzw+ZbX12dXkp9e63zUv43qivOeBCF8gqA3sr6op/d7rAjTqaxNK26FmHhdRgDq97is1tbRP3F+eWp8RzZhn7pVrtdD7WImlqU8tXyCo3dr67oSv1bnq7SZVKWfy1dL8GYD/89Rgf08GtCOlA2+qedB0rBS4ctx7oMKX6VMLAC8KB9y7I50nC7tPrM9b7s6L2rS1xAbUPOp5npaWBav7fE1t7slY2JQ2nDbWRDd84paaN/Z9Ki+5psC5tHNplPJTWn5sPUvLq1lfN3OAe/SsEXpb6R501zKfCBSOLcIEJvMqlRVr5w/TSi0jtqzjeSLQZXWfr6mNvZpn2/45Et2xL0L4fWzaMI3UvOEIx7Fpap7yhfOF6xVLI5d26e/UesbyFUujNt8A9PFmze0dns57bS1Yr+06+/7h3Fs1Um+TKE1fkx6s7vNBbUrNBaL1CfHZERRrllO6+JXSSDV56jkgVqw/cs1FG2BF4TW39CqX1APF2nTuttr6HJd5/D/8rZSfM+ueu48LeAH+l6D2gqf7J92ZRuym20uslhbg62prcs7W0tTM29Ob63OnlvzEpp153QFmIajt4Kmnpj2W89ZT7rC59V3LAAB42sx91GEFywW1Z/tkhk1/UjWXqf6wx2Uf83KcP5dmmH4sT7XNkVrSSAWcsWZgLesZy1/NNqnpswQAMIq7yivKQlDvt23b32onjIvA96y2z1dbnyfZdoxk5tqb2ICCs6q5Jqy+fszH/Qzq/H6/9WpqAWAUKxVIV1qXmDvWT1AC8Iwl31N7Z99NxqPQAAAA37VkULttAtuvENACAMC3LRvU7gS26xLQAgAASwe1d79GhvcIaAEAgG1b8JU+ManAdpWg6AsBXrj/Vl9fAACgzieC2m3Lv+N1BSutS4wgFgAAiPlMUBuzSqD0hZpaAACAmKX71AIAALA2QS0AAADTEtQCAAAwLUEtAAAA0xLUAgAAMC1BLQAAANMS1AIAADAtQS0AAAzk9/ttf39/b2cDpiGoXYCLHgAA8FWCWgAAGIRaWmgnqAUAgAEIaOEcQe0Cfr/f21kAAAKCE1oIaOE8QS0AEPX39+fBKdzs9/sJaOGi//d2BgAAVhJ7EBAGLB4WsBPMwnWCWgAgaa+t/VrBew86W9c7Nl+sJu5r2xPgTpofAwBZX26GvAekNeufCoT3z1/dhgB3E9QCAEVfDmx3NcFtqgZWzSzAfQS1AECVPbAV3NoGACPRp5YlzVzYWGkwkVLNxF3r9sQ2U+vCV2lK+19f7GsMMCJBLcuasaCRKiSutC6hldcNVjbjudsid57n1j0V6LpuANxH82MAgAp/f3/ZgDZVi312JGUA6qipBQBIaA1EU/2OV+paApzjwdZ9BLULcIIAQF9X7q0187p3w/dotXEfQS2fc3w6fqZfVGs6temd9db63K0mP6WakON0Z9f9CwPB3HUMhdN/YVsCQMqxi4L7YV+CWj6ltpBdahbWWli/c5TfN9bnbjX5iU2TSuvssr7SPDAWgLYq7Y+vbEu+6+3rJjCPHvdd/slAUQtQWKxXe/EoTTfKRWi19dn1bLp3dxPCr9hvvrHrTezGXPoMAF+WuqdyjqCWz+r1hKymlvaJAv1T6zOiGfP8BfYJbNFBowC2TWDbk6CWT+p1AWlt2nqXp9YH3IChvz3wrQ2Ac9M9cX66BgCj0aeWT+rVUT+XzpO1h0+sz1vuzosgrZ7tBG2O50xuzIOa8QGOctetJ67do9wfYAX61/YhqIUbxQbLmfWi9cboyE9trxGD+ZGcfWhje0I75wxAO82P4SZ/f3//+Ld/N6twXe5WOwrxl/sS3622ZjZWa2R78nWpQdVCuQHY9u9rmxun5omdn2Fz51Tz59R0tcsAeIKglk8Jb+SpJl+5m3RLOndbbX1S+Yr9VjN/mFZuGblXIa1eMMsdB7FtEPtunza1Pb+yLeGM4/lz/G7b/vuAKPfwaP/+eN6F8x/PwfBh6/G73LRnluGcB56g+TGfkqs5St20Y9PUplO77LPeXJ87teQnNu3M6/6G1m1w5hj/yraEs1LdIK6eV1fPvVhgW7MMwSzwJEEtAEBHT3SZOCtVs5uadtu26ulj8wI8QVALsKiZa0oUiPmKUpDbOwhuSa9HM+K3g3jgGwS1LGvmAn1opXUJrbxuI5ixMOmYYHato4XH+tIeP4c1pWHf1TCN8O9U39c9zdh3YVqxZdcsY8ZrEDAfQe0C3DD+10rbZKV1Cd2xbmoFgJmc6RdbM7ZAKo3YYICpPrMtferD31yHgScZ/RgAAIBpqakFABhMrIlxD7mmxgCzEtQuQHNL4IraAm5rv8DU+2pdr6DszvPEOQisRlAL8HGpALRFrJ9ebBoAgN70qQWgKDZqavjbUesAMwAAZwlqAbiFIBYAeILmxwCDGbmZbm1T5asD0Ty5DQTfADA3QS3AIPZArleQ1TswbEnvaj/dJwPN3tsdAHiWoBbgZaMHVauPYryvx+j7AQCI06cW4EV7cDhiIFVbM5saQGo2+35YYV0A4EvU1AK8ZJTazj2IC4O5Y4B3zGvsu1gwGKvdDecbUY9XHAEAzxHUAnxcLnhreTVPKQgUJAIAd9D8GOAFagLHphkyAMxDULsABWMAAOCrND8GeNiTtbRqG8/TtxYA5iCoBViUYAwA+ALNjxegJgYAAPgqNbUAAB3FHjbP8gBaCw/Iu+tcfuIasfL5LagFAOhsxsLjLIE3vM35PR7NjwEAAJiWoBYAAIBpCWoBAACYlj61AAAPOPZpy/XJq5mu9A7lVBq1eWAu4X596h3bseXsefna8VV73h7Fpmu5TqS2fWneFQlqAQBuFhZAU0FHTTBSGvAltazaPDCX2H59Suz42Y+1L6k5t2r2U8t14uy8q9L8GADgZi2Fy1JAUEor9fuXCrhfEQtc7Ofn1WzznvvFPv5fgloAgAflalD+/v4eqen6Wi3O14Q1dsfj6fj5+H9pmtjfuc+l778sdf4dz33naBtBLQDAQ2oL93cGtgKM79gDo+PxtAdKYbP00jTHv4/TpJaT+560J/tEr0Sf2gU46AFgDmGwcLdc81QF529IBZP7vs8FnMfjo/ZYiQW2X3L1vEr1gSdPUAsAsCCF4u867vuagceODzp6+9Ix2Cug3TY1tq00PwYAGEzPwvHXasq+JFbL2jJi7pPeXv7das85geo91NQuwMkBAGPLvZ8y7KsY/n6c5phW7tU9sWXWvCOT+eSOnVQ/2f3/VD/Y49+x5uqxaVLB9RfeW5s65/bvamvLc/uydA0oXUNW99u27e9rK70aQe167NPzZth2M+SR/2NfUStV+J/JrPmGJ816nsya7xq/30/zYwAAAOYlqAUAgMXc/X5Y759lJPrUAixq5sLGqk2k+I6Zz78eZl7/Va4/d78b9svvnv3qeo9MUAuwsBkLZwoLzC43yNOXzLjOrj+U3HFcf/Ua0ZOgFgAAJnQcWTg3ynBspOxd7vve6cNdBLUA8G+p1zHsFM6AkezBZm707eOrdY7/p37fv+udPtxJUAsADGm2pqAegBA6847W2HFfmj/3e+uy9/el3pE+3EVQC/AhtYXumulKT99rm7eNJDfwyWh5/YoZt/tswfhbaq8zR6mmr6V03tZ67Q2vmU/UdsZqaXuaYT8xL0EtwEfUNgmrKTyVCu01zdtqlwWsp+ZakOun2ZLOaFJBY+r7WBPgWJpX1/tYSxtu6x7pj75fmJugdgEuEkCNM03QcmnlAtvUvK5XwLbVXQtWv17EgtjctbN0zQ3T2z/H+sOWWtKkAuur6cNdBLUAH5QLWlODgTyZhzfFCo8j5pM1abocl7pe5AYourKsJ/XKd6kfbCl4bu2325o+3ElQC/AxtQW2noXEs3mAmNa+mKU+jHf3L69xVz/Gtzx5jve+VvXcB2datADtBLULGLW2AxjTUzWxu9hyns5Dq9I7GY9yI5WuFqiM4GxfzNIAQ1eWdYVj5Pp1oHdN7d3OPGRJHWexJsCpac5sm1L6vY7fWfYd4/rX2xkAYF1fKKjs67cPsNISEKeoyU7r2Reztbllb6nXp3xJr4B229L9TvdBlt48r47Xh9w02/a/53/uepJKt1ef1lK+R6wd55sEtQBE9SxszhikKWSt4c4HK1fS/sIDn5Laa8TVbVUTUN6ldbnH7XEMxL9+rECJ5scAH5Eb/KhmxMpYATT36p7YMmcbgKl337pYAT5Xu5Sanjp3PkwRlF6Tukbs39U0+w9bRmxb/Lo2m9Y814xKfJw23EaxeWPNuVv6spfSi13fwlYupbzCkaAW4CNqmr3VTJObrpTOyoWRmgcCYUE8bDaZKvCtUFC/Q2lb9Oy7ndsnV9L6qtprTWraluvRymLHZap/cXgdys2bmzZcbk1ewgeesevh8fuavMKRoBag0dmnxceg52oabuj3yg3+lNJSSI8tzz5t8+Q2qxkgyj7kLbUtEmIPC1LznjmWa9OrSTs2zYzdWHiOoBbgpJYmobFg9Pg0unY53O/KvmqRqk2p9eUmyU/W2qRqn1LTtKQHPVy5hsS6OJx19zgKzhtyBLUTSvU/2Tnp4Xm5GtTUb2Ezq9R8PfJFnbP76g2j5ONpNX0xa/qPh2nFpsktizLb7VkjXZ/u9JX1pM1v27Y/B8ZcciezE30N9uN5T2y7moJaSx/I3GAcNenTT+u+2r/blX5L1QKn5ovVenxp3896Lcz1P5x1nRhX6rqyf5e7DuXuN7lpU9ems+m1TL/i+eO6cM3v91NTO6PSAADAeb1qFp5oEklfZ/fX1QFves4HfE/rQFot/VtL07Zeq670rXUdJEdQC3xeay1Y6Un0VTV9ktzc1+BhJABcJ6id1NUBRoD/0+s8Oju6bU3gerZWduba3DevbXf2cQ7T6jHAS680RzXzcQzAMwS1ixDgQrur501LU9LYIEO1QUhrf9szeRzJm0HM1X3Vspze89f0UZvNTMev+zDAewS1wCddKYCeme8YLF1JS6H5fr32FQDwDEHtxFYfCQ7u8laNivN0Hq37KjcqaOxz+MqY3DT79zXpxvLkuANgdYJaALig9N7T/e+waXPtNNv2zyA3fH9qrO+1V8jwtpmbwjtfYD6C2smt2IcKeFbp3YMxNe9jbXlX74jO1HTW9H/ep8ldv8+8xiJMz72Bt812zm+b8wZmJahdwIw3DXhLLriKFWZKTTxXEAtCc81fw8+pQZVSn7+iZUTsO7bRiscqEFd6sHjncnV9YAT/ejsDb9ubedUWKI7TtxZCehdawrx8teAIvRxr0MJmnldevTKDWC1f7Tt7w+lKn2dwtsYzNu3bx8Dbywfudeya8HQLvtRI7PC0z9fUtjzNKtVG1Cyrl1hBO/YaCoBWPa4jX7oOxR5+5AaBivWNPf5+nCb2dzhNrGbcQIIwhjPnYa7VUGza2INED7P4mgijbs4AACAASURBVM8HtVe8VVBIXSBT71cE+koFGamCRG76mcyc9xalfRhTU1txpkajpm9t6/cwipprSs2rtWa4NtXmsVelRawSxkjsrOzzzY9b5J58hc1/j5/D5sHh37l0cnlp+R6odzxnYzfnVM1c+H/43ZtNxGqUWq4c8w5wRc31MJzmbDqjSZX1cpUWx99bl5XqTnO8n9VMk2sFkmuBMtO+YV6C2kbHE3tXczGIPW0PLw5OfBhDrhBVCui0lPg/rmFATs11cvVraSy4vaPSIhVEh90lSs2ea/MQexjsnsDdND8+odTPKTZt7W9OephPqYazZIamcymxdZ85sM9dg2deL+akTPBfqfMvbELb4xx9ervfcW05ptnyMPaOdXfd5AmC2oyWgmavE7Y2ndQF0A0Q5jPKDT9sNVL6fhe2Lkn1pxIUQp0V+iA+WR7pGdDu6fWS2w49ltPyYPHta/Dby2dtgtqEXF+61vl6LX8X9m04zrP/DrTLBV+x38In4aWCRCn4e9uVZm+trVJGdea6D7189T5+9TzrXVN7t1wez1Ra5O4tqa5xx2XF+sHG8pOq0Q2706W+n2HfMK/PB7WpAZtyAxKE09RcMGLLiV0oak/8VP8HFww4ryUwO9u3yDkKxMwSkPXWK6DdtvTDxREeJtY+HDxbaXH1/tXSIrH1AegXj2ue9/mgtuVEu3LBqJ33TH6+eiOEkTgPgbO+ev1I1QLmpjvjzW3bumyVFnDO54NagLNK/UjvLoTUdokAGE2qpdz+XW13r1zT21kfFvTsxpZ6K0drOjA6QS3ASbk+XE8UAp4awA64z1eDhp7NZTV7/V+xLnLH71PC4/HL25C5eE8tAAAA01JTC3AQPtE+Nt3KDdYRGxUyNn9s8I/Y8sLl1ObLqOgwj6/W0tJX7v4Qmy52rzp+jjVddp9hdIJagH/LBaa5AU3C10nECgDhNKnRz3PpxvLVugyAp+jTf7/S/eEofBtHeH8I7xvuM8xEUAtwcLy5H519lULLNGfyVVqGQiXwBsHN81rfoHHm/uA+w6gEtQD/lmqSddeyWt5LfTZfCpYAhGI1vGe5zzACA0UB/Fupz2zvZZVqXmvy1bI8ANb19nX+7eXzbWpqAQ5SAWTqfX/7/7En3uHfsT60x/RrBoqKLbtmGZ6kA6yndG/axe4VtfcP9xlmIKgF+LfW97629LsNp0kNClX7ztvavrUKGQBrO3MvSk1Xe/9wn2E0mh8DAAAwLTW1ABmxJsY95JoaAwBQT1ALkHH3CMgAAFwjqIWJpUYaDIOlXoM5GAwCAIDRCGphYnugmgpij9Mdp7+6PADImfle4cEtzEdQCwtKBbsA8JQZ70EzB+PwZYJaWFyqyXDq3aqxAYxiaRy/S713FQAA7uaVPrC4WHCZ6mMb+//4/tRY0HpMa59OM2UAAJ6iphY+qFSLmmq6HAtWR6+RjQXXswTco2/b0dy1X584XuxrADhPUAts23ZfP9wRmiTPGDDMEniPxr6eT6y7wxP7MTXI3p4P+qu5H9Q8OG1NJ9Z1pjQ/MBdBLSxopEGiRskHMJ7wWvVkgF/bGoU+Yvu6NHJ/qqXNmXRiD0zsa1iHoBYmtt+Qc0+eY9OEg0TF+tAe0wrTj6VloCigRSwYEVSuq+ae0Ou+kUrHfQnWJaiFiV0tJNTe4HtPB5CSGmU9/Jwa8C42zf59bJrY59TyeU5pbIerTdVHatEEXCeoBf7jKzf50nqe/T3XtK213xfX2c9ziwWkeyATC2py02xbejT31OvNUgHxCL5em3133+unt+9IxxbMSlDLNM4MMFGaPpzvyhPfK/M/5e3aiBEKhqXCytnfY020W/t90Y/9vIbSNT3XXDnsRlEjTG+04HGWe8225bfd1XOipab2zLKe3r4z7VcYlffUMoXad6AeCzo104fznTXLjSjXz+iJdRhhO5XycDaPVx+I0Jf9PK/wAWbu+nS8N9yhtPynHGue387LVb0C2m0r98Ge5YFSbVkFSBPUMoUeQaebBVe1FJBSzRvDaRyb47GfnxHbJrkm3296c/mrBLPblm7qnZvujmWNGuy6TsB5mh8znV43u21Lv/8udiMMbzZhX61Y2mGfrtQyr8jlqXU9U/3PYssKpw+XU5uv1DJGK3CcbcJWM9/d/cOoZz8/K3cNiV3DwgcIuebCqT6xsWlSQc/b16OVjpfjvov9VtuMuHTfCR80zcZ1As4R1DKVHjeo3OAfYT+d8OYSBqq54DfV56fnzSoXmJ5Zz1z+Y+mV0o3lq3UZIzibl5Z+X7zPfn5HbpuFv6VqwmvTT03b+j3teu7n0v5qOSZG5HoC7TQ/Ziq9mvHtAVUs/dJ8tYWqp25GqZqElgLE2WnO5Ku0jNS+eduer9oagNjDEMZnPzMKQQ1APTW1TO1ss97Wae8oXPRokhyrDb1LS1O8K/kasRAX5qn38aDwOoYZ93OumWzLNaZX3q5ci2q7S9zlzDKcu9xFbS20EdQytdqLferG8OYNo1cBMlV7/WaBPJevO5bXmm4s/VhfrJZAoNTXLxVshL/Rxxf2c6mW+I1C8ZVzPjfvE+twJqA9/h/+3ZJear2feGB5Jy0XgKcIaplCbeEw1WQw7IsTFhRiBdxUX9pYOrF81hR6e8g1P65dz1z+j3+H61FToI8tu2YZdxXirvbFSk3b0gR91gLqTL66n6/UNqoVoifHEvAkQS1TqL05np2upT/qndO1qm0GXPs5l0aqxqu2kJ9bViloAP4p17//jlYaYfq5zzXzlh5gxR68xeYv1YzX1KLn8pVaRqkliuvY3LW09h/MR1ALFdRgALM4G9imgrhUcJlryVKaN9Uq5vg51tolnD9Wy5yqeU5Ne0y3dRm9rBogz5j3mYNx+DJBLUuqrQG4kk5pvidv5qk+f9tWN0BMarpcn71e63eluWTL9HyDfX1OzXZLnXO58zHVoqO25caVaXJyLU1yy3B8AYxJUMuSej31PltwejOgzTXHi2nZVnes15k0W2qicrVHrOWO/Trr8RI7r2MPpUo1rKX0a4LCJwY7KjVn7pWv2DWxdsyHmrR7pcWcYvfiO8fkgJV4Ty0szA0QvisWgJVqJ3NaaylLrUB6qql5rclXy/IAztq7OOz/wu9oJ6hlGqmTP/w7Nl+YRuzv1LJSy0jN37qMK8KaklSt64rbKlfDDKsLj//UuZOTOieP/8f6wIZ5iLUOCc/r1Ly5rhPH+WN/H6c5phfLeyyfqWXXLCMVEF99kBhezwGoo/kxU4gVPt4acCRMq9cyeok1w7OtYG1ngqzYb7XfteajZtoz3R1K17Me6yjQ7O/4wCC1TWMPMq+mM/r+a+kOxNzs6/4EtUwjVUhpLbSdnebKxeeJ5nex5cVqckvz1KRbmmambQWzitWUPslDpvgDV/JSDyBK0/RK5+vHLKxKUMsUYrW0dy4rXM4dBZcVbqy2FbzrjXPjynX42LT3rhYqZ/N2drm9l7n69a7XA9ReyxpN7MHwyOsx88Ockbcr7QS1TCHWXDX8rfeyntJzeaW0bKtvUdjgDlf2zd0PJEeVCn5HzvMoUtf9VDeV1nS4bsbtOsL9cbYHGKMT1DKNVO1AqrZw/z9WaxgbAOT4d/jEP/wuN3/rMq4WEHPNtFbeVgoodWbcRiMUNlY187ad8VjmXi0B7Ux6lRHgSwS1TKF0UX9rwJGzyyhNf7av3JlmXbNvK6DNjOfTbEEJda4+nKytqU3ds54gOCXHA4x+BLUfM3PBwMke9/ZgMW+4sr5f2k4Ao+oV0G7bHPfBmUZhhhkJaj9oxotpauTD/f8VBhxJ5aPHoBqzbqtck/NcngAYV+2r2kYPVM+qqZmbeb17vmqpZqyQmmWNvD1jfWtpJ6hdwAxPKO/whQFHeu3b2bfVCA8ZVqGwAbzp+JA19lvtgE+5h6qxMR/CaUawYrPTnq9aKgV6tcuawUrHwFsEtTC4rz60SFmxEPCULxY2rh4vXzjOztaU1R4/u9RxlJo+Nc+Trhw/seO79iHQylpqJ2PT1oy3cGyWfMbT+6J0Hmzb++dCrR6ty47T5fbFLNuEZwhqX3DHxUrgU+fJAkpPBhL4X7ntMXOB4E5fLmy01vZ/5RjK7cPW38LvSg82aqYfxdnjJ1yf3H16teNrpP3Xque+aL1Onjl2cssd/bi6s+yaqrEfyVfuNU8Q1D6s18Xqjjxt2/3NEVNpPd289IkCSm+xbUW6IDzSOTarVQsbpcLel46h3D5o3T9Xp59l2545fvbPqx5HKe5XcXcdO7Nt7zvzO8N59qV7zRMEtQ+6+0Z3pjbvyeaIV9O/y2wFlC9d6Ho84d4/u1G0+UJhI1WgCL/bPzuG/s8TDyRm2M65e0euNna2wOOs0fff01pawaS+Tx07ox5TpfP4+LD+6vFyTGPm64d7zXmC2ofdfaMLa/NKJ8STzRF3o56oCihzOHtMx/bVl/fd6IWNJ/dNmKeaY+irx84orYpG8uQ2maVJKf91574a9ZzYtufPi1iFyVv5qaVs2ZegdjC9D+I70rtam3w2nadO8BEvfF931/5YfT/nnuqPXtjolb/W2v5asx47V66jrcdN74LZG9v8ruOnVx5GNmu+t23e8zvmrS4eT9WaxpZVahF4/P5JKx1XIxLUDubuA/5qgaaXvbDTWkC6aoQCSisFA3qapbBxJ8flea21HzM1B6xV29LgaiF65mv/bsZ9/vZ2bzl2wtZ5MU+XK3OtWVJdF1Jd0I5pxaa52nJmxuOTNEHtw0Z5WhTzxcLJtj1XQLlixu3dc9sc0ypti7f31chmKmz01nIOOYbizj6QaL1njHiPOVNDHTs3atL6+nH2ZWePnZrg9ik15ciaaXLT1aRTm6c3udf0Jah90NUb3Z1GLETc6ckCCn2V+j7bV2lfLGy0pv+1Yyj2cCL2YCK33qnpU9usNf03nc3X8TjqkV5Iofdeb23fvTXL2WMnds1iTF+71zxBUPuwu290ZzzZHDG2zCeNWkChXerCb19x1ZeOodTDodRvueli52LNfDV5mtGV+822zdld5mjmoOrt7dtj+W+vA2Vfutc8QVD7gpEO1jeaI4Zp5H4biSZj7Z7YJrEHJKMeQ8zDMcTbRmpS2kvtvb7lwXdu2thvM5Q3ZrPSMfo0x2A/gtqPG6U54gon9V3rkLtZtN7Mz86bKgSUCgdXt8nsNRUjUNi4buTmsaxvlSalqQfesela0mz5rTYP1LP9GIWgFibVejM/O2+u5v2NwkHL0/uW6Vf05XUnbebA6OtmPqdb+tn3OEZLLc1mJAiHNEEtTCp34y8VCq7Me5zuKW7i0IdziRH0CM5SXaS+qDV4zz30HT1wDvM+en55jqD2g9wAmMXZG9XxGHfDo7fcA6FwutwowK3Lcxyzgh5lENf1/8p1F0opPdge2SzjsPA8Qe3HOPkBrok1v9+2/y1cHscTuFKQVxvFSq7WsPUKaFcNjFdcJ6gxTVAbu6GXBsEpTRObp9fFoGb54ZOmXqP9wdNGOh5rBgf5ipkDoRn3V+t1nLnYt+Mojf1QM/8q+zL3kO34+/53KPYWi3CeUm1wqvY0lUZsmal0SnmvyS/fME1Q2zowzZkn2z0HvSkt/0xzERiRm8fYZtw3K1wPUwWxq4W5WMFNU7wx9b42utb+n1ILiZJUcDWz2PVi/y63vuHAj7HgMJwmll4q3Vgax7SP04T5zgXCqfWO5feMVfoof63ryr/ezsAXpU7M1vlXKPgxt1QBHb4uV7iJFT7D/2OFzOM0scKo+8Lz9kJ0r2lb0pvNvm5hoLX/Fv4dq42tWUYuneN3q23n1DUgV76sKXv2CIhi3TJSYsdGy766mt/wmnp1mW8GlF8JZnfT1NSWtDRPyDV/OF4Qck/UY99dfVqeusB/7aCkTuo4TR3Dpd9Tv5WaFY1UMGhpHQFPay3MHedrrTmA0dQW/HMt8FrmTZ1LXFNqEnwlzRH32dvLp950QW3uiXX493G62uYP4fexNGuaTFxdx9jyQr2Wx5xyF//Szb913hFvNLCCu67jHozeL6wBzG3nmmlb0oNdzbHX81h669h8armpa3Ks8qvU3Dg1T66lQjh9uJxShdqXr/3TBbW1T7FL896xo5880UeqHYNRxG5CX7uol9Te8GqmaynIf6ElykjH2yj5AO6Xu6bGgrBSi8TUA5ZY97faFl2liqhYsFfKe21+W8WWG1aQxdI/bp9UhVk4TWr75tI9rvNdFWwzmi6ojUmdlE+oOXhaCpFnmqd99eAF2tS2Aqm9Fp1ZVm0eRpZqeh8L3GsKW6XCXJjmcf6vP5l/S+z4r6mBTU3bkt5MPIC/X80xEgt0z6aRa73YstzaY/tMXlumK80fuzZfWebVfOW29/H3L1oiqB1d6qnZ7AU7nqNgQA8t15jSNanUQiY17wrXuasFl96FshW2KetxXNLiq+XgUnPmcNpt+99xhHpWsM1smqA21oRhFxauWpsklKYpPQlPBamp/MbynHtCX9Nc5KsXgy+wX7lD7ppxtelWjzx8ie0A9HZX+bB365DagO4pNcFhz7y2pJeKS2qMsn3vNE1QW/v0ojWt2tqE1oPhjif5td8B5NTeDO/sm6P1QVthLtX1pHZ++skduzXNisNpW9KDWnceN72D5NHUVGQdf8tVOsX+Dh8ch8vLPThIXffPVLCtZpqgdmRfOViANTxVE7tLtbB5Mg8jOvsw9vidhwMA/czUR7k1n6sT1F7gKTlA3peDVtYUqzGvbfWVe8BTkx5AjOuGoPaSrx88wNqu3iRT4xisIDfuQexz2MwsN83+fU26sTyttJ1hZne0pHiqdYbryD891Ue5Ve39oWX+Wfe9oBZY1p19QmdUegVNaQCQmkHqwnTCZebyMIvSdggH8zhuk5pptu2fx264PVN9tlYolMBqZjwXdWv4X7Hrbu+0z6Sf6/NbO/8qIyMLagE+omZwutoB7ErNLWubY46uFCDWFEaO26Q0Tfh3TpiegigAXyWoBZamtpanlI6xVC3rU8sHIC9sLbP/HZsu9VAz9/3d6Z9JI/w91WooNt1I/vV2BgBgRDUPQ2LB6ds1pm8vH2BWqS4iR7FuNvu0qe+fSr81jdi6x/IZS2e0e42aWmB5pSeiKxvtpjOL0oi24fGUGwQqVQio6RMbm6ZUAPraMQ6zqe3D2NLKqPYhXGwMBP5XbbeTklTg2Sv91Dy99muuRnc0glrgE86ODDizL6xjb7XHR+z3mkJFS7qt/ZLtbxhfbWDZEjjUTFsatI/+Vi13jLoeglrgU+7s08j8Rr1ZA2s4OxDcHflwH0zrUYtd08S4lzdq3Uer6RfUAp800oUYYDUzB0xP3R96Bk657V0zDf9U06Xk+HdpIKdYS56r6fdI4zh9mOdSOqOVowS1AIuauQAz2s0SaDfjefzUdbPHcs70o6VeqUtJqbtIazeW1vSfyGNLXt4mqAVY2Kg3n5yZg3GAGrGB4VoIaOGfBLUA8CEzPzRQQIf/qumneXdfztXEmu/OlP6XCWoB4GNmLEzNHIxDb7HgtdQUVSBVdvf2sf3vI6gFAOB2ufezhg8tUq+5SQUFsVflxNKqfUfsXXLrGXtH9Zl3y9ZOUzstzEBQC/BRuZEQc0rvVNxHR2wtiAHryl0TcgFp7rvUb6lljXBdyi2v13uqr0wDs/rX2xkA4B3H1wLEvgv/Lr1vL/c7cM3sr2SpDeZ6zC9gg+8R1AJ8WFhQrqm5OM5T049LAXMev9/vP/9qpz/zW25ZrXl4gpYGz+m9rY/pla5dwLw0PwZg27a+hTyFxfm0Ns28GtCO2jx0ZLFtRFrsOHx6G470cAZWJqgFALoW8mdvKnskiOzvqW0a67ObeoBy5/J7cSxCmubHAB+n9odWV4+XWZqBjpi3fdvN+tDgzW2aaooMzE9QC0B3Covr6hWUjPwwZQ8aR8zbtv138LbZgtvYK2tSvwO00PwYgCax2o6v9oOcKaBokdqHPfftmWagT23vWY7flldxve1YMx9+X+q7narZT/2Wehds+Fvunbd3muX4gpkIagE+LtUMNFUIjY1unCsoztDMtEVNoXhkrYM4leY/s19LD0ZSZtzeTxhxu5SuG7HvY9PEXj1W+u3O1wf1sG+bEfcbzEpQC/BxNYXNs2m0pjO6VQLzlFgt2FHsgcXK2wPukDvHgHP0qQWACqsXQI816rHa2Nr5w7Ri0xz7g8ZqbUfv0wo9GKwK+lFTCwAFXwiwztS2p5qOnm1qWsoHcxGwlY08YBrMRFALsDCFyusUOKGdc6aewBauE9QCLEoBCQD4AkEtAHyMGnwYi9pauEZQCwAJKxYyV1sfABDUAgDQ1cytATz4gfkIagEWpVAJvGnG83jm6yZ8maAWYGEKlQDA6gS1APBvsYD6+N2MDwmAMZWuN6V5XI/gv/71dgYAAADgLEEtAPxbruZDrQj08fv9/vOvNF2PdGrTe1rpeuN6BPU0Pwb4kJama6nX2eRec5NKPyxMhvOv+Ooc4H+F53ruOtMjndr0gLkJagE+oqUQmCoA5gqGqfRj39emCayl9uHVfu24mg7wDZofA3xEj0LgmeZwsxU+Y/mdbR1gBr1aaNTU0o56DpeuN65HUEdQC8A/3FkAbG0yCKypVwuN1mbKwJo0PwbgP54sAI5c2Dw2fRw1j2fN3Nx7tX3xZfu+vHodyKUz8jXmqHS9Wfl6BL0IagESVi5E3F0AnLk54BfMuO1nDsZ5T6wP/4zHP5AnqAU4+ELBuWWAqDMFwNp5Ri9slgaqAcY2U81tzcBYrkeQJqgF2L4RzG7bPwt1YQGvRwEwl/7x8yyFzRHzxNpiI4avJPd6r/D6EX53/FybzkxKeZ5xneApglpgSbEg9cy7EFdyLCTGfqtpLpwraMb+hpXNGjy9qXYE9dJo6l8YiR2oJ6gFlhPrC/v7/U4XQFcJ0loLgbEC5pXCYsvy39jmuXfphr+v5ri+NU3Te/WXzj0cWXl7l6xeW0ve164/0IOgFl4wcsHt7cGRUgMYbVtdnlLT7oXEVJPbUl+mGc0cjL+5zXs/FBldzWuWal/F1HLMjd6numS2/DKHq9efsHzx1HF69d59nP7IOUYtQS28oNeN5o6b1duDUZReZ3A2jVI6NcEt62t9KLKCq7Xs4XRXzqFZtu8T+VzhNS6up22uXn9yLR/u1uve7V3mnCWoBTh4q0BwlxXW4WlnHoqs4ulanVirlZELsU8HmeHDtlG3S8xMeR3J2etP7Lz5wjULdoJaGFCq+dEuNWBPqllzat7U51hejr+F+Tt+DguruWlS+S8V5J4q4M1eKJs9/z3cdaysWFB8ap1KQWuuJcvb2/2tc0pLEs6KlQVWv3fzTYJaGEzsppG6eaRuMK3zpgqRsXljywybRtVOEy67JljPrXNsmvB7vql3P/aZC2U1TfBbmji2LvvKtpt5u/fw9fVf3Z33qBnu3cdpd455aglqYTCl5kJnLvDHG0/u91K+jtPnpsmtwzGds/30Stsn1vfoi0+IZw7i79xPpWPBQ5G0Hk2Dw+04cnNjzpv5fHnzeLzz+jPyvTu1LKglqIXBpJ5ynpVqDpRr4lebZkrvdWhd/jGwbZlvRTOu85PNYLftfwtrHorEtdS0pORag+S+Y04z7sc3g/E7rj9hq6zaaZ+4d6uRpSdBLQyk5ibSWuCLNQ86m7fRCp+55dcUvmeuSVjdk/smPEa+9lAkt55hk8PYfil1U4h9zuVh1e0MNc5ef2IPqlu76Dyl1HoMzvht2/bnoIJn1fRpC7+PPakNv4sVDEuFxdQT4Z7Lja1n2C8nN01u3pK3b95vmnXde+a7d1P+FTgunjHig8Anzbqus+Z7l7vnj37v9nCLs36/n6AWvm72G3jJ6uuXM+u63x3UzrhNenJcPENQO+e6zppv+LLf76f5MXyZm/f31DwJr31afrZJ6RtP4x3nMKa7rzfANwhq4YMMevNNNf2tWvpknVlWa1/LqxzjcfqTM4K7rzfAdwhq4YPc7L+pZr/XHhulgcdKA3jxHvvgWeF5MtMDhbuPlbuvN8B3CGoBPmiEmowR8gBPmPE4fzr47nU9cF2Bb/rX2xkA4Fkj1BSNkAdgDL2uB64r8F2CWoCPqX1v8Z01Jz3enXwlP8f3QB7zEHs/5JPeXj68odf14M3rCvAuzY8B+B+rNgXMvZd528p99+729vJhVUZHhrWpqQWWpvDS7hj4XQmweqXTS6rGGN4Stho4O80+XctyU8tZ1V6L65yHNampBfiIWK3k8bdjLWGq0BsGqblX98TSyeXhLaX39R7XJxak576LfV/6zDc8+Yqt0rRvtaiouSYdpytdb0rpAOsS1AJ8RK5gt/9WM01uulI6oxUucwFlGMzGCtY1he1w2vD72Pt7Wd+Tr9jKefPYu/t6U/oNWIfmx8DSVm5Ox3U1heKa+XPCWt7Y7wre3/bUMZB7+OJaCcxMTS0A3CRWS7v/XwpkNEv+hqeCyVzT5eNx6lgDZiSoBViY2pf/uqOZb01gevY1I4KLb6gNKK8cu7l57zzOXH+ApwhqARYlKPpfNYPK7P/HgtFwYJqw5jWXZqrPbm75sG19jofSoG29OX6BJwlqAfiU1kFlen93Nm98U4/mwalRldWkAqsQ1ALAC9TGftuTr9hK8UopYBWCWgC4Serdo9smgPi6J1+xdWZegJl4pQ8A3KRHk2QAIE9QCwAAwLQ0PwbgM2L9B8PmwMfPqdGOY9Ps39ekG8uTGtx1GZAJ4F6CWgA+oTSwTvgan2NAWzPNtv0zyA0H+gmXnVo+a2kZuAmAcwS1wNIUIImJvRs2NU3u1SdnBtyJvfsWADhPUAvAp5WC0VQt61PLBwDyBLUAfE7qVTtvBphvL38Gs9VqewcswDN+27b9udACqxIocBQblCk1oFPqu1CsT21umty85M16Psf6ZwPQx+/3U1MLwHfUvDf2zLtla/rWEDn4pgAAHAVJREFUtn4PANTxnloAAACmJagFAABgWoJaAGBq+zuDaweSyk3XMhhV+Gqm1nwA0Ic+tQDAtMLBl0qDMd0V0Na8+xiAe6ipBQCm1XOgrbNpGewL4F2CWgDgE3q9UieXjtf2ADxPUAsALO+JgBaAdwhqAYAlpAJOAS3A2gwUBQBMr3WAqLMBaq90AOhHUAssTWET1ncMLGNBZvj5bCBaSkeAC/AOzY8BgGntNaex98PWvFonfDVPbD6v6AEYm5paAGBauZrR1G/H71N/t6ZTygsA91FTCyxNDQsAwNoEtQAAAExL82MAYBpaXwAQEtQCAFOYqc9q7UjIxyD97++v+tVEI2yLkfICfJvmxwAAL9gD2P1fTS302QDyjhpuwSwwCkEtAMDDat6nC0AdzY8BAAYRBralJr6x32NNmvfv9+nCaUrzpj4DjEBNLQDAAH6/33/+7Z9zTZNjvx+/2+1/HwPaWLPnmnnD/wFGIKgFABhALHA8Brmx6Uu/t6qpGRbQAqPR/BgAYECp5sK1v7cK0wqD65pRmY/zATxFUAsAcFEq6NzFBoW6u9azNf1Sc+ccgSzwpt+2bX8uRAAA55WCwFQQG85X+j2WZuq72ABQuYGiSrWtYf7VzgIj+P1+gloAgB5KfVtn7486e/6BNf1+PwNFAQCQJ6AFRiaoBZbWY/AUgBWk+v3mrpP77wJaYGSCWgCADmKB30jB4Jn8he+tBRiRoBYAAIBpCWoBADo51mqWajj3pr3H5r+5z8f/S9PE/s59Ln0PMDLvqZ2EGwxP0MQM1jbzvWS169Oxn+oxIA1HSt5f0bN/rp1m2/75GqHj97Flp5YPMANB7cC8/42nOeZgfTOe27MF47H3x+7fp6bflV4LlEo7TKd2P4fp9drWs+2zoxnPEfg6Qe2gPCHlDWHByjEIcM7Z62dNk+VYLWsvPa/7M95DZg7G4cv0qR2MofMZxbE5GwD3SfVtfdPbywdooaZ2QAJaRpFr5gbAeWHf19R3YT/YXHPhVJ/Y2DThtT3WHxdgFoLagaihZUThwCTwBS39IVdQ05++ts99zfUiNs2offrPBnk1x1DNe2PPvlu2NG3r95zXegy1Xn/C6WumTfXjrslj7vx1/PAWQe0gBA2MTGDLl6QKfaueA+F6pQqsNX3ua1p2pJrajt6nv6Xg/7VjqFavhydXH7C8tR9a1q322ImdOzmxmv5SH+1wGakHLVp28SZ9aoGlfbkAuYrwXZ6xd23mCmOl32OfU7VlKxbaas6RlpF0e6U1sppj6kvHUI1j8+lUANRrmn26lu+fFjuGehw7V86vFc5NvktQC8CwSgXYK8FWzWtRzixrZm/VYKXeoTq6VHD75WMopde6X33AMto+CI+hM83FU8H/8ZzKDUYWe1CYmib2e2n58ATNjwdw5gYeXgBjzUfevHDn8tCzwBIbUKNnf5DStny7CdOVZc9UcLziK+u5oti+SxXgYk3kUwPi9M7jKt5el1I3h7fzl3PlOjPyej3teAy8ee1+Y59cWWZsgK/wu5rrZuzvcJrUA6hck2b3YJ4gqJ1Qqf/ECP0acnnoeXELl3PlCW6qFii3LZ+8UKduKme5yTCrHsdur4B3tvOo5npWKoTeVUgtBTMjBjg98jTbMVTr7Ln1dkC756Gn2mPoamC7p3E2/1euibG+uvAkzY8nk6q5gLuN8LAEcn1ka5uw1gRtLd9/yd0B7bbNca3Za7BSHEN5NednzbZ6O/i9InUMvXnsHGtnrzp2G4EnqKldRE1zrVitZqyWM1XzmZo31uwlzEOsaXT4d0vtc+5GUMpb6XNKbTphWi37IPw+TDvVbLrUZDq373J5h9FcrcUpzbunX3Nefc3XmxS2tARyDKXVPnCqaY4+27Ys5ffMsTP6dhg9f6xDTe0CSjUXqf9jT+SO38VqPY7TpvpdhHlLBb3h/KllhXnNBYI1eUutb+4paEs6tdst9n9qm4TTprZvLJ+5PKR+v2KkmoiR8sI4wmtm7CFabLpVC2bH9UwVpo//x67zqelrpzkW5kcrBJ+5Pn7tGKoVe1j7ZjpPaTmGzhw7qXPneF4dp4v9nZr+uIzw//C8jX3/9WOe56ipXUBLzUVqupZ5w2lLtR4ld17wWtLOBbZX8lgKGmP7pPXmF6Z3Ng9Xar9GEwb8zOdMrWxpntSDodJ0K6u5htde52u2e+2+md1q63NV6oHH/l3sAXPsAWxNOuHyUg9qRt1H4QPummnP/l4zfe78/cr5zPgEtR9wpmAYS2Pbnmk+laoNnVFqu/XYJ6VllvJQ+3tOqtb6TascO/yf2IOJlgLqDAVY+IJeD0Z6PmAB1qH58WTuqnkqpZkLFHrnp2dz2C8HWLFmRbnpWoPZ3s2WrxoxT/Sx79NUS5Fc8/rUfLFpAYA5/bZt+3NTf9eZGoSamovY97GmdzXz1zYHSk1fCi7DNGrzkGsufCVvqe1Um05pux3TzW372DaJLSs1XU3ec+sdy29p2tYHCWdreUvHds1v8DVvP+i7YsTz2PUlbdZtM1K+R8oLjOz3+wlqR/DUReuO5TyR5tllzHAzmCGPR7H+SttWH2C+YbT8AOsoPVDbtvIAP6VpZuUBynXuX1Dn9/vpU/sVLozjmX2fxGpYZ14fAPpxPwCepE/tQo5Dqoff3XFzyY1AWJu/mL0JbUvew7Rb8/aEY55mD2hDe5/FkbY3wFti96Mz0wBQR03tQkqjhKacDbBa52kJeq6mXTv/k8FlzciNsxtx3UbMEwAA/aipBQDoJPX+1NZpAKinpnZhNSMbx97h2DLCbTjPcdThXD5SadXMeyZ/sfmurvtxmtL2KE1fu2wAAOCf1NQu6vi+zjB4i73P8RhsHd/rmHqaHP4ezh9bZuk1MjXzns3fHevesj1K08emow+1HwAAa1NTu6hS/9UrwVNNgNorT2cCkjvXfdvSgWrLsmoDZgDmkbv3hA9uc9MA0EZQO5naJqqpJrW98nBX2qGr76ftnb9U8+EzA1vVpDsShS0Aas3cSsa9DuYjqB1ArC9pbtoeZgtQeub3Slql5tStaR+f3HstDsDcwut/7J5QM80qZlwv92CYk6B2IWH/zPAdeLE+n+HvNa/GiaUdppPKRzhNLN+5/JYGXrp73Y/LiuWplJ9cXkaupQUAgFH9tm37U4h+38pPalnDrMforPkGxle6vtRcf1a9Rs26XiPle6S8wMh+v5/Rj0eh2Skjc2MFAGBUgtqBCGwZkYAWgDv8fr///CtN15Le1XSA+ehTOyBBBKNwLAJwh9j4Glde7VfTFBxYl5rawRgBl1EIaAG4S+39pWa6mvuV+xmsTU3toFKBrYsydwmPN8caAE/o8ao9bxCAbxPUDuxKMxxotWpBYNX1AlhBj3JN7JWAwLcIaifjQg0ArKJHMKpsBOhTCwAAwLQEtcDSNNkHAFiboBYA4CVffePB8R21sdf7hH+H2+g4MNSVdEalbzC00acWAIBH5QK242+p6XpNA6xBTS0AwIu+WltLnFpaaCeoBQAAYFqaHwMAvOxYW7tKLZ3a5zar7X94kqB2Em4MPMGNFOA9x3e2Hj/PaOa8P22F/Q1vE9QO7BjIutDxBMccwPvC4Ja1ud/CdYLaQRkkgDeEr0JwDAK8xzUYoI6gdjCaoDCKFft3AfCMmWuZ3fNgPoLaAbmYMgqvmQDgrBnLM+55MCev9BmI5p6MaPbA1jkFALA2NbWDENAysj2wdYyOa+YHD5Q59wAgTVALLO1LwfhX1vNrPLCYQ2o/zbD/XDuA2QlqJxW+euVYcB9hcJ9cHnoGGeFyatOOTRfLc2lbvhUw9djHXwr2AJ4w4zX1jaC79vVxLff0VFpeVQffoE/tAFqDi336/V94Qxrhop3LQ8/8hWnVph2brva7M8vrofeNeYTjBIBvKZVhjtO1pnd2WcD8BLWTiQXAghMAYAZXHj6HtDgCdpofLyLXPPY4TelzbJ5SWqX3maaaRod/p5aVy2tsXUt5K31OqU0nTKtlH4Tfh2mnmk2Xmkzn9l0u77k8zcBTeYBxXbmn7PPm7uHH+9Zs9y+gjZraBfx+v//8C+0X8Nj/sSY7qaY6sWnDfqyxAC130wnnTy0rzGsuEKzJW2p9cwFQSzq12y32f2qbhNOmtm8sn7k8pH4H4Lrc/bllmn26M8uqTf9pPfJTcw8X0MI3CGoXkAp4YlIX9tp5Y9Ne7T97542mJe2r65FyZrCpK82zUoWaUh5alpszSsFJIaYsLOxe2Xd3Fppj6d69vKuBwdN5Zjw1D2N79S+tebBaenj7tB55ain3jLTuQH+aH39Aj6eUrU11ryg1J5pJarvd+eQ4FSCXHkpc2eYKC/MpNflvdWehMdes8K7lHdOOdQUIhdvz6Twznp4PdUvHTiqd2e+hVx3PSzW2sDY1tZO5q1BU2+wpVTPYOy+9msO+XYB8MzgPa9/uqKXda56ONQFvO+aJuCutA77OduIM1ySAe6mpnVAssI3VuJSeUKb6bB7TjqUbKwyHv8XyENZ8HP9O9SXd00zlK9ZsMrbeubzFmhmmtlNtOi3brbTvctsn91suD+F2aw1sR61JV3C8puaYOR63qeOgZd7Uco/Tp9LKLTMml3Yp3di1rHQteLKFC+N6++HqaErll1w54vi5dB0pTQOs5bdt25+T/F1PFcTvWM4TaZ5dxgwBzgx5PKopHNQ01Yw52xS2tP1m28ZntaxnadrcQ5Vti4/OnQrmSvOG85ce5tTmpWWdev9dk+cWXzmGZ1Rz7MWmveP30nSt318163E7a77hy36/n5rar3CRHs+s+yQWsKbW4+z6zbhdVpN6sFB6+JDbdy0F8tK0YQ1MzYOQ2rRblvvUvKyt1/3g6cAVYBSC2sWVagauNItLNQ1qmT82X4/mQlfzdqdVmiLWNLEewYh5GtXxfKnZbr237ZUazVSz4f23Xk2Bz7ZEgJSW2t4z6fRKH2BkgtrFlWoGrtY6XHG1Ruds2m8bOW9nKeTPJdcEOFRTCO5dy3TlupSqje2RNrSo6Tt6fAAbmz+8tuaaucfSyaX/BOca8BR9agdw95PTXv10wLEyrjP7JtciItY/Npw2VuuZm67Hd6kmz7WtUnLrWpJ6eBMuvzbPtZx341qhFnTWfAPs9KldUO7JcPh7qRBbmj43TapAnGpafHbZUKLAltbSWiLVVeDp78723+7ZMqSUz9o8AwB9CGoXUnpinGtuGPu7pnliqXlU2OSvdnr91gAAgBqCWrZtu1aTEOvDVjNyaphGTbrAt5wZ2CnWUsR1hCd4CAvwDkHtZHJNcmv6lfWWaj58tTlfr5FKgfHlgs4zAzulujnAnc4OtAbAdf96OwO02WsuczfPJ2+gLYOztKQnmB2PwhkAACNSUzuAWP/VK+nEPofD/u+/p+bLfR+K1dKmBoqKvX4gVcMssIV5hIPBpZr+lq4NsWlS8x6/i02fW94xrzX5BgDGJahdSM3ATq0jh54dUbS03NbPwNjCweBiwWJuELncoHWpv2uveaXAuZRvnjdT39TSWwcAuJ+gFoBucq+22bZysJLqQ9srUEh10yjlm+fNuB9mCsYBViKoHUSPWgGDo3AXNVb0UjqO7nydlwHoAGBNBooayJlRPmNpeA0OPQloucMbNVqCWQBYk5raAQkiGIVjkVqpfquxfrDbFh8E6tjHNvy+ZTC7cBT12HelgaoMGAUA8/ht2/bnhj0eBSne5hici/21ri/u25p1bu1uk0uz1zauGbwMgL5+v5+a2lHdPVgKhIzgCcyiNXjMNXc3uBPA/AS1AzszciicJYgFZtHzetVjPAsA3iWonYzAA9po/gffFuuXDcBajH4MACzJQy2AbxDUAgDTSgWuAlqA79D8GGARmlfyNa0DRJ0JdFtHWQbgeYJagAUobPM1pfcJp96F3Mq5BTA+zY8BgKnstae/3y9aG1s7f5hWazoAjEFNLQAwlVztaeq34/epv2uXAcBY1NQCAAAwLTW1k9AMiieomQAAYDaC2oEZcZGnOeaAUXiYC0AtQe2gvF+PNxyPOccg8JZZrj2ukwBjENQOZn8y7SbJ2/7+/pY4HmfOOwAAZQaKGpBCOKNwLAIAMDpB7UA0Y2JExxpbAAAYjaB2EAJaRjZzYDtrvgEAqCOoBQAAYFqC2kn9fr///Ns/h7+9KZeHnnkLl1Obdmy6WJ5L2/Kt7dxjH799jAAAQA+C2gG0Nj3ep9//hcHJCM2Yc3nomb8wrdq0Y9PVfndmeT30fofsCMcJAABcJaidTCwAFpwAAABf5T21i0gFtmHtXulzbJ5SWqX3mR4D8dQ8YbAeq30u1VTm0o6tX+pzSm06YVot+yD8Pkw79lAjte1q910u77k8zWC2/AIA0E5N7QLC/rVHe4E+9v+xGfMxrVjT5ti0x4Ao1RR6/y0WaIXzp5YV5jUXCNbkLbW+pb6ztenUbrfY/6ltEk6b2r6xfObykPodgP91vN8er7EjjGUB8GWC2gWkAp6YVM1V7byxaa/2n70zmGpJ+65+wKWa4CtNylM11rGHC6U8tCw3Z5SCnVpaAIBv0Pz4A3o0G21tqntFqTnzTFLb7c6mvKkAufRQ4so2HyWQBbhTrlXP7PcrgJmpqZ1MqZnsWaU0S31me+elV3PYt4OtN4Pz8HVPd9TS7rXCx6bXbzvmCQCA9f22bftT+HvXmQJ47jU+uQGLYn0ya+YvpVkaeKgUXIZp1OYh98T8St5S26k2ndJ2O6ab2/alwa9K09XkPbfeqfyWHnK4pgCrarl+uh4C3O/3+wlqR/DUTe+O5TyR5tllzFCYmCGPRzWjJOcC9ZIe8wHcLfdgOZzO9QngXr/fT5/ar3BjHc+s+6S2Frrmt5rlAABAjqB2cVf7dMaasoZBTe/gLNWUt8VdeethtUGwtm2ddQKosdKAhgArENQu7urNNhdgjvIqnjvmv9PIeTur1FcXgG+Z+X6w4n0aVieoBbpREAC+4q63EaxkxnuCfQpzEtQuJjZ4RWo03Ni7UmtGVW7pU5kbeTeVn9L0tcsGgDu5/wCMwXtqFxK+3/UYtKaC2+P3sfmPYiMSh2nn8hN+l8pPafqe77EFgLu4TwE8Q03t4nLNo558jVDNq1pqantz6QLACGrefw5AP4LayeSa3eZqP8N5Y3qP5phqPtyadqrG2MiTAIwm1WVmxNH4n3a229KZafbpYr8/uS9ayyoeiMA5mh9P5tjkN3S19rJ37WfpQt46GMOx+XEuXe6hQAaQl7o/GSG+vdvSlWn26Vq+v9v+YCO3/OPxcyyPffm4gVpqagcQG7DpSjrHz+F34d+p/rVherH5Wp6mhv18j9+FfWVTn70XFYDRpe5LXx8tudf9ujad1PYeYT+0lGv2/HqwDHmC2oXERjKuqXmNNVWOfU7N1/p7bgCqM58BgPkdH/J/IYir7Z41QiAOoxPUAgA8TJASN0JA+/S+cSzAdYLaQfS4iNc2Cb5rftb1dgEDYBa5wYmOVr+mlvqO5rot1ZaJ7ro39Uwztx1q3gwB1DFQ1EB6NC/JDST1xPysR0ALUCc1sI9xIP6rJqDdtnKZaOZ7U27AzxgBL5QJagfk4sUoZi40ALzhGNgeR7t1LW17zeAT6TypVGnggQhc89u27c+JMh7BBG9zDAJwVmzwyVBsoMpUN6jYmxfOphP7PpXvp3lPLbT7/X6C2pG5sPGkr/X3AuA+bweHZ82ab/iy3+9noKiRtfS3gKvcxAEAmJGgdjICDwAAgP8S1AIA0J3WZcBTBLUAwOtSAVDYQqm1z+NIo8e+nZfYtrsrTyNs7zs5Xp9Z/lPHayzd0qBijMUrfQCA1x3fT3r8d3UQu7OF0TtqGd8uGMeW/3aeZuV4vd+Tx2vqYURueVoijEVQCwAMK/UaFxiR43U9bwf31NH8GACYQthEMFYrVmqeWNPMcP985r2npc+xvMTWKfY5fFdrbppU/lOfc9uHcxyv7x+vqfXLbfvc9gw/56bhWWpqAYAphIXzY/PAYwE5VVsW+z3WzPCYZjhN67zh/6n8p/IX5qF2mlRAkVpO7nvOcby+e7zm1je2jjXbM8xfbhqepaYWAFhCqUBZ83urUt+7moGCUjVpsWly61BTYI/NEwYKPMPxev/xWtM3tnWZuWXxHkEtADCdXM3P/neo9PuZPBzTitXCnU0zpfc6tC6fcxyvzx+vqfVtVbsOzp13aX4MAAwrVdjuUQMTS/PM9FfzkApo3vT28mfleH1HLk9PB5tvb4uv+m3b9ufJAgDwppomiqlBX47TtTbnzPXjS6Wb+y5cp5r8X1lubh1TzSZrvlc2zHO8nltubh17H6+59a0NPFPrkKp5T+WFe/1+P0EtADCfWAF8tPLMiHniHY5XuM/v99P8GACgNwECM3G8MjsDRQEA00k153ybJojEOF7hXpofAwAAMCXNjwEAAJiaoBYAAIBpCWoBAACYlqAWAACAaQlqAQAAmJagFgAAgGkJagEAAJiWoBYAAIBpCWoBAACYlqAWAACAaQlqAQAAmJagFgAAgGkJagEAAJiWoBYAAIBpCWoBAACYlqAWAACAaQlqAQAAmJagFgAAgGkJagEAAJiWoBYAAIBpCWoBAACYlqAWAACAaQlqAQAAmJagFgAAgGkJagEAAJiWoBYAAIBpCWoBAACYlqAWAACAaQlqAQAAmJagFgAAgGkJagEAAJjW/+uRyO/3+8/ff39/xe/D3/ffzqZTk4/jMsI0cum3zFvKHwAAAH1dDmrDQG//nPq+9XNputL34TS1+T87LwAAAM95pflxTQB6Nt3cslqXWZpXrSwAAMC7Hg9qjzWwPWs2//7+/pPuG+4K1AEAAEh7tab2jiD0zcAWAACAZ3UZKKrVSDWagmAAAIB5eaXP9t+my/vfAAAAzGG5oLb0Cp6a+a7OCwAAwDMuNz8Om+8eazzv/P6o9T22YeBbmi81LwAAAO/6bdv2J0gDAABgNr/fb73mxwAAAHxHt6A2N4Jw6bfwnbWx767mLZXWlWW05LP3e3l7GC0/AAAArboEtaV+prnX5qRGHT6OSHxVKW9X061J484m3meDU83OAQCA2Q3X/NhATAAAANS6PPpxLAjNjWJcGp049Xs4SvHxc+x1PMdpU8tIpZlaTqvUvLHvS8ve853Kc2y9cmnVrGftqNIAAABv6V5TuwdXrUFQKaDd04wFdcfvY9OG6aQCuDDfubRq1yecN/b98bvSOqamCactpVVaz7P7EQAA4EmXa2pzWgKiXE1uTZ/co5Zpw/mOgdyZYPa4rNi8Z4LEHvkpLT+WrsAWAAAY3a1BbatUYJtqWptL58yyj+mHeTlbU3tm3ifT3MUG6jouR2ALAACM6NaBos4EXj1qI88sv2fwNvOrco7Nj7dNMAsAAIztt23b39XApWagplTT4tygRanvQmHf0dIAUKWgMzVYUum3Up5TgzTF8ljzXZhm7XyxfNSkAQAAMJLf/2/njm0ACGEgCPr6b/o7APTiAqSZmAZW2E46Ufv3DQAAAJxKcmf8ePf7KWgBAABouLZTu4pWQQsAAEBD9VAUAAAANIlaAAAAnpWZMRsMAADAkz7+V6H6DMlx5wAAAABJRU5ErkJggg==')
