# Supplementary material for: Identification and functional analysis of non-coding regulatory small RNA FenSr3 in Bacillus amyloliquefaciens LPB-18
Source: PeerJ. 2023 May 15;11:e15236. doi: 10.7717/peerj.15236 (PMC10194069; doi:10.7717/peerj.15236)
Supplement: Supplemental Information 4 [file peerj-11-15236-s004.zip › KO/CK-vs-T1_map/map00601.js]

getPicJson('data:image/png;base64,iVBORw0KGgoAAAANSUhEUgAABMcAAAYTCAYAAAD3o19HAAAACXBIWXMAAAsTAAALEwEAmpwYAAAgAElEQVR4nOzd2bKlKrYAUD1R///L6z7U9ZRJAoItzRgRGbmXDaJiNwVcl2X5LQAAAAAwof8sy7L8fuJjAAAAAMxlXdfln68zAQAAAABfERwDAAAAYFqCYwAAAABMS3AMAAAAgGkJjgEAAAAwLcExAAAAAKYlOAYAAADAtATHAAAAAJiW4BgAAAAA0xIcAwAAAGBagmMAAAAATEtwDAAAAIBpCY4BAAAAMC3BMQAAAACmJTgGAAAAwLQExwAAAACYluAYAAAAANMSHAMAAABgWoJjAAAAAExLcAwAAACAaQmOAQAAADAtwTEAAAAApiU4BgAAAMC0BMcAAAAAmJbgGAAAAADTEhwDAAAAYFqCYwAAAABMS3AMAAAAgGkJjgEAAAAwLcExAAAAAKYlOAYAAADAtATHAAAAAJiW4BgAAAAA0xIcAwAAAGBagmMAAAAATEtwDAAAAIBpCY4BAAAAMC3BMQAAAACmJTgGAAAAwLQExwAAAACYluAYAAAAANMSHAMAAABgWoJjAAAAAEzrP19n4Mi6rl9nAQC40e/3+zoLAADwLzXHAAAAAJhW8zXHNt4yA0Df1AYHAKBFao4BAAAAMC3BMQAAAACmJTgGAAAAwLQExwAAAACYluAYAAAAANMSHAMAAABgWv/5OgNP2n8y/vf7Leu6Lr/fLzruaN7cPLnlxKYpXeaWTjjvlXzFfpeufy6PufmP0ojJ5b003ZJ5SsTSye3fO/d9Ku2SPKXSTYmVkdQ65NLILfuOY6lUSTkLp89NV7o+oTPloVTuXFNyXMacPT7OLi8279XzR5hWq/u19py/n642TyXpHuULAABGNWxwLLyZjz245G74Y+Njw46WE5smNd+ZgNvv90uOD4enfpeuf8m6lqxvycPWUd5L0i2Zp0TJtqhZVu12LSmLNftxP084f2lZOgoAn1mn0vJV6s6H+pK85bZrKp3UsCtqjus7j48ryztafu35o9SX+/XsOf9ofO48cZTuUb4AAGBUQzarTD3c351uyXJSD0g1b/GfVvLwU7pNz67vm97Ky5P7viTIUJP2HeXtKNh5Z3p3y9XYKSn7Jdv17mPjqJbR2TJ+JT9nl7dP461t1Np+LSnvTx0Tdx+7AADQmyGDYym1N/lnH8jueph466HkSrCo1wenloJ1MamaW0fzfLFOpctsPUBWq+W8Lcv147p23tp5Wj3+vtyvqWU/ta2ePHYBAKAnwzarvNvdTZ9C+wfLs8u58gB1Z1OlUT31gFq773P76a79WFqbMOVMeb7jGDjjqSZ7TyrN89vrU7K8t4Jire/XkvJ+tK1izZVL3H3sAgBA76YJjoX9uZR686Eq7M/mqNlcaTPHmuXXrOvZbXrF2YfBO9T2KXQm7dxDaen+uaPMlpSlMM+pNGoetM/MQ15rAbKjcjOTo/Jec4zVXtdK043lCwAARjNNcKzFmgMpqQeetwJ0pdvpi23aw/674uzDbiydt4O6R+Nr8lMyz53B2R4DNU8Gvq8qWd4beellvx6V96cC4k8cuwAA0KOp+hwrdfWB6s3OrJ/wZX9cXzS5+tobzTXf9sYx8Pv9/v13dllbOQj/XW1W+qSzea4pD3ccH1+Uv572a0vn/L1W8wUAAE8aMjh25aGstnZLuJxYba/SL6W19FASa95Tkr+a9T0zzR3erFH19b5/OwC4X49Wg8RnmqAdHedn0zmb1lkly3miuXDJMrfp3zp/tLBf7zxGrgYjrx67AADQs3VZll8rNWhirvR5kuuf6qhD4th0V5p3HfWVtT1IxdI6Sj81Phx+9DuW7lEQ58z6lmz72rwezVOS55SSdHL5u7LvU+nUlNGj/ViSVunDctgMq2Y5pduh1FE5u7INnjwX5NTun1x5eOL4OLO82HxXzh+97NfSc37o6BhJBRpL98Hdx2HoyjUdAACesK7r2MExAKAdrukAALRmXdcxm1UCAAAAQAnBMQAAAACmJTgGAAAAwLQExwAAAACYluAYAAAAANP6z9cZKJX7BD0AAAAAnKHmGAAAAADTar7m2O/3+zoLAAAAAAxKzTEAAAAApiU4BgAAAMC0BMcAAAAAmJbgGAAAAADTEhwDAAAAYFqCYwAAAABMS3AMAAAAgGkJjgEAAAAwLcExAAAAAKYlOAYAAADAtATHAAAAAJiW4BgAAAAA0xIcAwAAAGBagmMAAAAATEtwDAAAAIBpCY4BAAAAMC3BMQAAAACmJTgGAAAAwLQExwAAAACYluAYAAAAANMSHAMAAABgWoJjAAAAAExLcAwAAACAaQmOAQAAADAtwTEAAAAApiU4BgAAAMC0BMcAAAAAmJbgGAAAAADTEhwDAAAAYFqCYwAAAABM6z9fZwBgZuu6fp2FT/1+v6+zAAAATE5wDOBl+4DY7MEh2wIAAPia4BjAi9Z1FQTa2W8L2wYAAPiC4BjAC7YaUoI/ab/fz3YCAABep0N+gJcI+ByzjQAAgLcJjgE8THPBOvsaZAAAAE8THAN4kMDYOQJkAADAWwTHAAAAAJiW4BhAA9Z1/eNf6fSpcXfnqzbt2HSl6wYAAPAmwTGAh5Q2qdym2/6VyE13ZzPOMK0r+dO8FAAAaJHgGEBjBJEAAADe85+vMwAwu63z+TAotjVB3HdOHwuc7edNzROmHzZvDDvATy0nlfZ+nqPfpVLbBQDOiDXtd40BYFnUHANowhYIigWo9s0uwxv7bVwsABXOv02zT2+/7H3TzqMHiFzewiBcLk0AeMP+GrW/Bro2AbAsgmMAzUgFka72L/bkW/GatL2dP8eHDACuSdVgFiADYKNZJcBkjppp0p4z+0zzIYD/SZ3/1GwGYFnUHAP43NFN+d037WGzyqtp8Y59zcKj2mSaDwEAQDk1xwAakOsMP9fpfawz/tjfqf7HtjRTHfLvlxNLryRvqX7SOCf2YYWjYdvvLaiW2/5HH2b40tc1Ho8+nAEAQJ/WZVl+bugA7ndHEOiJQFLsy5VnlvFGkKu2plPui5w9z5fazrkPOKSU7LdWy+6T6V7RYp6A/zn64nNqHABzWNdVzTEA2nb2gWWU+WLBMw9zAOVSNWedSwHYCI4BNCrWdPLM/LlmmuH4WBPJ3Jt2NWbe00pzx1xTzm34UbPfknlTv2N52Y9LNfPd0so1Bd5Pk8p/6ndu+wDf2wfIwuEAIDgG0KiSG/ZccCr3Ba7SeXLT8Z7aIORRUPOOfOwDTTVBptp5w9+pvKTyF9YYKZ0mXHZJ0C+3zsD3HJMApAiOAUDDah/mnmw+lAu4nk376OupJUGmkj7cYh+RyKVTui5her4ICm1TuxOAGMExgI/V1LbZptv/zjX9Ss27HxabPre8fV5L8s37nmo+lKoxdVaq3KZqi9WkmXL3OtQuHwCA9vzzdQYAZhdrphY274o17doHElLTpIbvh6Vq0sSawcVq1uTyzXf2+zdXM6tUyT6t3e931eDIfbTgK18vH/ibWp4ApKg5BtCIoyZdRzfyJUGuK1LN3840ReM9Z/or2/+/yfWxlauxGAvAljT3jNUeC4O7qRpnsfzmgsdhfmN/p9a5dFsAANAuwTGATnzZXOyo2SbjqOnfq2ZY6Xw1y35quSUB39rhwLdSNUwdswAsi2aVAN35oinIF0ExDy1zs/8BAHjLuizLz80nwDNKHvCPOrqP/R3Om6oxVtKcLTd/TGkH/eHyagmO3KO37ah2IvCEkq/UAjCndV0FxwCe1FtgoiW23T1sR2B2JX12AjCvdV01qwQAAABgXjrkB3hQ7It7HLPNALhL6ku6ALBRcwzgYWG/X+R5aAEAAN4kOAbwEgGyYwJjAADA2wTHAF7w+/3UIDsgMAYAAHxBn2MAL0oFyGYMCoXbYcZtAAAAfE9wDOBlsSDQjDXKBMMAAIAWCI4BNECgCAAA4Bv6HAMAAABgWoJjAAAAAExLcAwAAACAaQmOAQAAADAtHfIDQAOe/GLp019D9UEJAAB6JjgGAI3oMcj0dOANAACeplklAAAAANMSHAMAAABgWppVAgAAzXijufZTy+ixeTwAgmMA0Kz9w1vugWtd1+j43PAw3aNlbeOPHvxiD5zhPLllheP26xDLQ2z6lNx8QFt6PC71wQjQL8ExAGhQGNgqCXSVDo8FiXLLSi07JgxohfPXjoulfbS8WHr7+WrWBwCA8elzDAAadDV4k5q/Nt27A0mptGLLyU1bm36uhhoAAHMTHAOATj1dA2pLf13XR4JJJfmPjT9qPnnk9/tdTgMAgHFoVgkAHXqraWCu2ePRfFfGh9PEapVd3QZ3pAG9OGqmHKtdWVPjsqb/wjPHXG0/gTV9Lpamr69CgHEJjgFA4670AVaS7plmikeOHrRLAm6CV3CPXF+DtcdYrk+/p89VpenW9Ll41E/i2TwA0BfNKgGgYbnaD/vmjrVNBEd4sNM0Es4p+eps6gMYZ9I7SvdI7+cqANonOAYAjUp9bXHrM2v7tw27mu6Xzga6rjw0jxAghBJvBZL3y/nq+HpquS2sGwDP0awSABqUqhFW0pwo9RC3TysMtsX60jnqk6gm36lgXNjUMje+5sE018wrljaMbn98lZb9s80uj+Z5qsn000ErTb0BxiU4BgANqmm+FOvL62i6K8vLOfP1ydLxZ7dJzfJhZDUf1zhb0yzVj9fVdMP0S4fvpWrQldasO1o3APolOAYAACzLUtYZfcm8YRDpSrql05fUtE3l5yhwmFs3APqnzzEAABhYK30LXnHUV2JNX4xXap8BMCY1xwCgESM8wAJtivW3F/bNl+ur8GjYlm7JcnJp5PIeO0eWzp/rcy3XF9s275k+GAHox7osy8/JHQDGpCYE0Jtez1tP5Tv14uQoGBmbJpZGbJ6SvJRM1+N+BOazrquaYwAAAK2K9XG2Dz6lavAd9amW+6rvlWanvQY3gbnpcwwAAKAjNcGno6/31n4U4Wi8wBjQIzXHAACApuiDMe3JAFQu7dIvempSCfRIcAwAAGjG00GVXms3PR0wLE0/1mxzn8ZREA2gRZpVAgAANG77aubT6V8JwgmGAb0SHAMAAOiEABTA/QTHAAAAKKK5JDAifY4BAAA0amvmmApKxZpCpvoDi6WTmnffsf5+mti8sSaZAmhATwTHAAAAGlUSZLoyTW740ZcnBcSAUWhWCQAAwB9Kmk9qYgmMQs0xgAue/qz6k65+keprbsb5Qu/HTO/5h1l9deyWLPdoGscu0APBMYCLerzp670JRM8P+PSv92Om9/zDrBy7AM/RrBIAAACAaQmOAQAAADAtwTEAAAAApqXPMYAbxfrW2PoIifX5Ew4Lv/oU+51LI7bs0i9JtZb3WD44Ftumvfc31bLccRNOF3aI//Ux32L+j/IB/Kn2/J47P9TeLxwd6wA9ERwDuFHqYXEbVzKsNv19Ovtx67pWdYTbWt5zD9zQipoAUS5wVJP+NjxMs/aYbzH/jnsoV3vM5I7Z0nNHbBmOVWAEmlUCvCB205h6WNzEamqUpr0Nv+Nm9au8c05u29mu3+rlmC9druMevnXnMXNHrTOAngmOAbzsqElUy3rOO3zhqEZF68dN7/kH/utq7a598Du8F9gC8wJkQM80qwR4QOoGsbRJw/4GtrYPoat6zjt8JdXXW2kTp6+Pm97zD6TddTzmmkEvi2Mf6JvgGMADUs2Nch1S5/r8elNreXejXS/2Bt82fNaZPnhaOea3vOx9nX/HPdRJHTN3HkuOSWBkgmMADeq5w9s7897LOkNMGCiq/Urc1+X/q/x/vd5v6rkZ2iz7qAe1HfHPdIwBlBIcA/jInTenXzTBejrvR803yNvXHrPtvvFkjbA3jokv8j/jcd/jOvYc1BtNSVPH1PRP5gWgN4JjADfaHhhS/fdsUk0U9wGN8IY3l37JfEc3rC3lPZcXaEmuXIdSzV2/OuZby7/jHuocXbdLrvtH54591wpH9wICY0DP1mVZfk5kAOf0+pZ0/zDac/45Zlvdq9ft6ZhvU6/r1Wu+Nz3mv8c8L0u/+Qbmsq6rmmMAMKL923zNK4HRnDmvOS+O6WpZ2CgLMDfBMQAYTOxBYV1Xb/ChA7XN1HL9t8XSqUm/hwBS6fo4L47v6bJwZXzpsZSa7o7mq8o65AmOAVzUe/84veefP6VurLcmdW6Or+v9mOk9/yNL9feUm74mnZr0ezxXHAUWej8vOnbL3V0WSspIbnysz8aa6e5oFt9z03p4g+AYwAW932D0nn/iUvu19OactN6Pmd7zP7pW9k/vD9CxAEjv58We98eXRiwLwDMEx4DpuRFiFKUPT8o8vbsrUNDzsRB+5fOpdI+aibWsJsjXw/pw3pWAb2zesJljeLzkjp/UvKnpS/OYWv7+b7XHIE1wDJiST48zM2We3l3pC6ul8//ZgMzTD7f79FPLannbncnb1+vDeXeXhZLl5YJQR8dPGKC6GrCKLe+uoBvMRHAMmE5vb8x6fpvd03YeSUkH3ZzT8zbsvclQrFlUbZCsp/P/1b6Pcv0WHellG4XOdJbeyzHRSz5jvihPT5eFfRAqtuwzaV3xVD9lMBPBMWAqvd4k9Jjnnm/ke5bqVLiHr871osdt2HsNgtT55Kh2U5hGL+te2xF/qnZKbFzNNutFabCw9/NiL/nce/NeoGT73FEWjoLzsZplqXzctU97LBvQGsExYBojPQhAzv7mPxwOM+rp/F/SJCs1fS6t0nl6UZt/58VxvV0WUk0Xv5ALlKe+UgvECY4BU3BjwGyUd2aSewDs6fy/77MoNq60dlyuRkts+H7ekfsqGmlduKamLMTOL6kO8GMfygj/zvU1Fuu3LBweW49UfsLl9nQ+hLcJjgEAQANyD62pcbEmkyXTlqQD/K3kAxVnj6Ezx+7R8h3PUEZwDKAzqU5Xw3GpYbG3kbG3k6k0YssetZYBHMkdj+F0sWPl7uPxKB+t5z+X1hG1IqC+f8EzzXJn9MT55e3ta39CnuAYMLzRbgZKqvcfDatNf59O2J/FaNsXatQEiHKBo5r0t+Fhmkf56CH/NWmXcH7qS8mHCHKBnGU5Dgj11gl/jdpzQO44+7ovrRbdVWa+KoMjlnm4k+AYwCBKq/nH+r44uoHOVfMXIIMybxyPT+o9/60ShPiv0mBublxNwHZEdx5DI2+nr816roPWCY4BDKi02dIdUrVWgHhzxL2njpm7jscv8n+0zJE4Z/KVmY4zgBKCYwCdSt3QljaTCDtrvfowrb8fZnbm64JPHY9nHnZbyb9zyJxi+z3Wv9329358qo+82Lzh9Ps0SronCKdPzdc6xxnA3wTHADoVe5D4/X7ZTq9z/ZUB56WOx6N5njgez9TmbCH/HtjZxPqi2weicn3t7afdhuf6vgu7Bog1D95fX/fTH+XjS6n8tJZPgFYIjgFMKvWm3k0z3CMMFB11Jt7a8fhF/muWOapwG+RqPm3T52pdhY46bM8t603hC5+92uaAZ/rBK2lO3GqzxNqO+K8eq7Mdo8CYBMcABnbng+WVr4jBjJ6sofnG8fZ2/lsLDn4hVRPvTFPVWI2m8AMKJcv/Yh8cNZ1MrVOYxtXmyUfLKJnmbSW16lLT15jt2ATGJzgG0Jl9s5LUuGX5++FiPzzVNCWXfmw+b46ZXe54CcVqmTx1PKby0HL++dvRdok178vNF07TSkAnFDZjfGt5vTu6PygtT2FaLQRMAZ4mOAbQmdqb0tRD7pl0j95Aw2xq+/Rq7XhsKf9n8zaSq7WdehVb77DWWC4YHP6d62ssFvTZp5dqMhlbRmyaL/ddbdPRcHhtgBVgJIJjAADQiFigpnSeUQIXJQHXs+taE/S5I8gLQB/++ToDAADA/9Q0Kdy+nti7J5pQjhQwBOBZao4BdGCEBx8YRe/HY+/5579a/MLpVblmlaHc+NKad7l+70qW//a2duwCPEdwDKBxPT/owGh6Px57z//oeg9u3emoJllufG1feleW/9b+Ui4AnqVZJQAANGJrJlny9c9Yh/FHw3LjtoBPuHwAGJ2aYwAA0IDSzuLv+Gpoa18jDAN4qWaOuXGxZplHw1NfxSxZxtcfQsjVnIutf2rdU2nElpdrxpqbF6B1gmMAAMBnwlpyR32ppabf/k5NH6uNtw8SxcaX5O8rqXVNjUsN2+aLrXuYbmx4KvgI0BPNKgEAgC7VBqpKO+uPBeh6CPzUbI87ag+2EigEuErNMQAA4DOx5o1PLWdZygNksXlb9lSttn3Nuy+WD/AGNccAAIDPbEGVpwMrdwTgWqw99mStNgEvYBZqjgEAAJ+JdSAf9gMW62C+dviW3n5Ybjmx4am+z76U6yvsilbWD+ANgmMAAMBnch3ub2r7xzr7Rc/WvuJZ46kmleHvHrYFQC3BMQAAgAozBImOvhpaOg6gB4JjAADAZ3LNIFvVQh7DJqGhWDPR2HRH6aSmb2EbANxFcAwAAPiUQEu9km121zT76UqDbgA98bVKAAAAimhCCYxIcAwAAIAiAmPAiATHAAAAAJiW4BgAAAAA0xIcAwAAAGBavlYJAAAfCL/41xP9TgEwEsExAAD4SI9Bpp6DegAQo1klAAAAANNScwwAAOjKVnutpuZdrMZbjzX3ALif4BgAANClfcArF+iKBdPWdV3WdRUgA0CzSgAAaM0WuCnt3ys1XSqd2vR7kFqfVC2z7fdI2wCAc9QcAwCAhoS1mY5qN+UCY7F0atPvTSwYllq/bXsAMDfBMQAAWNqpQdRDoKqVbZUzWtAPgOcIjgEAMK3SPqueXvaVNL6o/fR10Cm3vl/nDYD+CI4BNK6Ht/MpHlCAlvVes6j3/N/tqOlpbHzP11gA7iM4BtCBHh9+PHAALeslsJQL6hzlP1WjbLR+tkq3Q6yvtZL5ARif4BgAAFPpPTC2H380/f6LjLEO6ktqVLW4rWrztA+QXUkHgDEJjgEAMI0eA2O5oFds+lxapfP0sI1qjbhOANzjn68zAAAA/M9WuylW06mkOWQ4fyyQpg8uAPgfNccAAKAhuRpOJTW9tr/P1ApTuwqAGQmOAXTqzNv9fROd/bBYJ8WxTov3aeSGA7SolyaVAMC7BMcAOpQLZuX6qYl9maskyFYaQPPQCQAA9EZwDGAANU1nYp067wNkW5DrKNglEAZwnT6+AOB7gmMAHSoJXoVyD2BXA11qjQHUc94EgDb4WiVAp7YAWc2Xy1LjYumENcrOpA0AANA6NccAOpbqWyw3XWxcrgP+u/JAXs9BRvsdAICeCY4B8K9YgEvQ6z09bueeg3oAALAsmlUCdOlKQOLOYIbACAAA0Ds1xwA6tQ9Mhc0m91+c3Es1r9xPu68pth8Wm28/rMdaT7A5qiGZG196DOynix2/tdTqBAC4h+AYQIdSD8Th8NLpaoa15ExgLtXvGm16Yx+XBJmO+vQrqUW5n+7MF2dT6Sm/AADXCI4B0L3SWjixQMv2pc4WAwy1tYuOajeVphEu745aTleNuo8BAPie4BhAB/TtVS5V0yg1fKt901rwJPYF0ZKgUO243DJLlvuFO/dxalg47z7dXG221Lyp6VNyQcr9MLXHAACuExwDaJyH3nNSgYSY0mZxb7pzv5es3x21zt72xD6O9bmX65MvFYjbhp8JXsWWcbRcAADOExwDSGgtWMI5NYGEXvd56gMMZ+ePBZtKOqT/yt3Boi29VD98Net7Nm+5j2YAAHAvwTGAgK8v9iMXLDiz/77c51cDW3csv6ZGVDjuKXfv4yNHTSdjNctiadzR2X7tcgEAOEdwDOD/tRoU6/lB+ItteearhK1v41y+79rGrZX7nCf38b7W2BflIlymJpQAAM8THANY2n8AbTlvKW8HFo62UapT9laDopvajvhbL8tnlazTmX0cq+WV6oA/1nw1/DvX19g+ndj8sWWG6YXLGnV/z6L1wHyOcgfASATHgOl5uOxX7X7bB0+upPOWkqaOqemfzMub3t7HJc1Gz26Hmvnebr7Kd3rcrz0H9QAgRnAMgKn08iAaq2W0H3e0HrE+qmI1mWJNCGN9W/Wy3ZblfEDtiU79nySwDwBwD8ExYGoeLmlVrlymxsW+Mnlm+pI8jOaudX2zme5M+wcA4EmCYwAANxGwAgDoj+AYMK3ea42d6fMl1Vwu1dwutqzUNut9ewK0oKY585kv2abSH6lpNQDUEhwD6FAumJXrxD3W5KskyHbUJ5POme9hO8Lcjl5UhNPWDM+lX3qtaClAdqYJc2zbtLROAHxHcAxgACV9SqWGhZ2xpx6WeJZtDdxxHgjP6SXp93z+Ka3dlgr4udYBsCzL8s/XGQCgXu7hJyU3/ZUHAw8WAO9647y7v870cp7fgl2x4csSfzm0Hw/AvATHADq1PbiU3NQfNbOJpVMSgOvlgQlgFG+ed3utRZy6psX0tm4APEOzSoCOpfoWy00XG5frgD+lxwcmgBpf1iiKnWPvPO+WdOafa2bfQ20r1ykASgmOAfCv2oex8OHIgwjQuze/0JjrVP/J825NYGxZ4i9Rvj7XP9VVAABz0qwSoENX3tjf9bZ//9C0/xugV1sAaH9e+yoP2997+7ydPe+m0s8ttxe5/Xbm654AzEPNMYBOxWo3hJ0np/pcyfUvFntACv8P0wPoXQs1X1Pn2m3Y0dcYc53oh4Gwo+WG15Cvt01KSb72fXTGtkmr6wbAewTHADpU2rFwTQfEpcNq8wTQuhYCY8uSP48enaOPapLVpn00z9dq85b6iE3L6wjAewTHAACYViuBMZ5nPwOQIjgG0AF9ogAAADxDcAygcd50A4zLyw8A+J7gGAAAU/q6SaWXHwDQhn++zgAAAAAAfEXNMQAASCitXRZOt28uuX0pMZZObvh+/tjwUC6f23zbNKn0a/JUU/PuyrwA8DTBMQAAuCAMWOUCZaVyAaR9gCsW7IrlL8xP6ncqnSvrdMf2AIAnaVYJAAARW1DnSiBoWdI1us6kn0rraBkl06bGHaWxroj14FcAACAASURBVGtxUO1o+QDwBTXHAADgpNIA1xcBoTBvNc06S2zzlTTVTM0LAC0QHAMAgIxUE8ea/sj2aZWmf4ewyeSTzRtzTTfDPMXmAYCvCI4BAEBCTXPBlKMO+Z9U0oTyrsBcadBLh/wAtEZwDAAAAiU1xWId8d+ZfutKmm0CQA90yA8AAJV+v98f//bDnqwN9sWXHmPrtA/k7bdBybwA0Bo1xwAAYGcL5oT9dYXDUmIBoViNs1z6+9+xdEryE+Yj1nF+Sd5yaZU42h4A8DXBMQAA2El1ml8zT0lfX2fnLxlfs6w7xp3JBwC0QrNKAAAAAKYlOAYAAADAtATHAAAAAJiW4BgAAAAA09IhPwAAfCD8gmNPdLAPwEgExwAA4CM9Bpl6DuoBQIxmlQAAAABMS80xAACgK1vttZqad7Eabz3W3APgfoJjAABAl/YBr1ygKxZMW9d1WddVgAwAzSoBAKAVW8CmtF+v3HRHaeyXtZ+2Ng+tSOU5Vcts+93begJwPzXHAACgAWEtpqNaTVcDY+GyzuShRbFgWGodfr+f4BgAgmMAAFDi6SDKnUGoo6DP1WX1EFDqMbAHwDcExwAAIONM5+816Z6d965aT2eCSF8HnZ4M/AEwH8ExAACIeCoodpUaUXFHTVBj43uoAQfA8wTHAAAg8HUAKhfMeTJfvfXBVbIttnVK9bMm0AiA4BgAQKFU0CAMKMS+glfaB1QsnaO8lExXEwBoaT2/0GpgbD++Zvpa+33U2r7ZnGkGGvuaZavrB8C7BMcAAAptD9ip2ifhuNSwbb4wUFT6pcDSoMXZ4EYr6zmjcHuF2yX8fXXbfVVD7QujrQ8A9/nn6wwAAPSs5oE7Ne02/I7aXfvxT9QmujJtD8GJL4NC++BhrHZY6fxhWjXpxJofAsDo1BwDADjpySBCLu2jZm/hlwyv5lGw5B25bVwScEz9nUvn6DcAzEBwDACg0tMdlpemH2vOuE/jat9RPXXMfgdBQACYk+AYAEClWKfyT6V/NlhzR5DnqfXs7YuIAMDYBMcAAE6apZbRE+vZwxcR3yBICADfExwDAOhU74Gl3vN/1czrDgAtERwDACi0/wJgLLARay6Y6g8slk5q3n3H+vtpYvP+fr/sdCXeWk/BIQCgBYJjAACFSoI5V6bJDT8KKF0NiJXk465pZguKxZpOhtsgt+/CcSUfYahNOxWkPeofLpxvtn17pyfLyV37ueQcU3seUm6AFgiOAQA0ruTh0QNmu2IBrdzXRI/G3bH8cNzR9LH87OfTd9p1T5aTO/ZzbvmpYUfnJeUGaIXgGABAoS8f5EqWfVTzo+cH0ZEDf7kaOOG41H7cpj0bJM3NVzK89/LVgzvLSU362/C7apQCtEhwDACgQo8Pf3c1t/zKTEGXkuDWU18PVfuwH2fLyZv7uaTWmKAq0ArBMWA4qTelGzf+AGM4Ot+35ihvtbUD7w5+CJC14ely8sZ+LlkH5QxoieAYXYu9cTp7oXWRBgCedNQ/U6r/qDCNko736dfT5eQOR2nn8uieG2iR4Bjd2l9Y77gB8LYUAOjRnQEIzdzmcGU/33G/HC7bPTjwtX++zgDA3UreZALcZV3Xf/+VTn9mXGyZV/KRSvNsk67a9Yotr3YdRj/fPx2oSqU9wrabydlycvXDDWfL5u/3++Pf2bwA3EnNMbpU+3Zpu3jHPnEd+9KSCzQAJcJrRkkH1GfG5ZZZstzaNGub7Z0JjB2tw0jX420bhNsiFWQ4+gpk7H4mFrQIu5+IpRObv2Q9YvuvNB3i3i4nJflIpRGbPpeH2H03QEsExxheeLMYBsDcxI3p6CYR4A53nldKan/krllXrmdX1yOX99S4VD9Kdyy7tfP91a9P1taQi3XAXpt2Sbql4yjzdjlJDa+Zdht+FPw6OkcAfE1wjCnk3pS2orX81HBTA3As9hGZK/PXdtB91dX873lBBXV6uE88CpA71oGWCY4xhVzTjZZuNnq8aWhp+4VK3mT2oOVtfKTn7Q53uuvB8Kjm81MPoU892N6V31HO95DTY9l2XAK9EBxjaL6Ewyh6LLc9B/XgjFw/XXcdw2+cC1ro+8v1GgB4k+AYXYr1G7b/fz/dfvj+izjh17FU+QbgrNqO+Fu93pR2xP9G8807HPW9VdM3FwAwLsExhnCmg1I3wHPQeTDwtJKmjqnpn8zLlXn3fz+Z/1wttdrlOKfDvDTfBK4SHKNbd9f0avkt/qYkf3d8ySx2g1GbD4AZpGoub8OOzpepWtCxgFFY6znWd+aVwFhsPUpqxO3zlfpCdOx3mN/ctgTiSo//M82+S8e1dI9Ysz1CX+cd+JbgGF278yLW4gWxtt+X3ANF6cNGbBmtBg5n9mbQ9OhBtiYfd/OmmK+dqZ0a+8rkmelL8lCqZNm5/OSmK2266DiGOqX3ial7wLP3jbGuSY7y8IXUPULqJXBLeQfeJzjGsM6+EWrpYfvu4N9RgOyOWmetGukN4ZtB09SyYsO/VBMsHKksEDfC+Z97ON4Z2dWynLs3LLlv7MX+3J46z2/jer/fBc4THGNItW+ERrj4x5qrXJk/VjOg1xuG0d4Qvh00fToPd8sFOEYrC/xtxvM/cTVlQTlgVFfvD+9Ir5Xj6+gFyEgBQaCe4BjDqXkjNMoF8K4H+6OOkO/u5+0Ns78hvHpTvN/nZ/or+VK472cvCzN46/zf+7Wj9/yXqD3eHfu07sxxe/d17Wx6bxxfue3TUk13oF2CYwzp6I1QjxfGNwIToz4c1Lwh7LFspNxVNq4ERVvYnvu8e1s8vqfP/72fJ3vPfw3HOzN5uu+vVHotH08zne+A6wTHIKGlC31tn1Jv14BpaVvd0f9Ga476DHs6aHpUcyzn6e1Z+qYYarR0TqOcY34e+gf8U2mz8av3Bqn0Wup+o7R/Sc3sgZDgGFMqaVbz9sU9lZeSpo6p6Z/IY+qtIe97I2ga1rpq4cb3SOv541stnv+ZV88P4y0cJ/vtV/PRjb0W1uOK1H3i3feHR+l9fX9QuuxU02oBV0BwjCGVvhFqve+xLV+x/JXchMT610ndzITV4mPbptcbhhHfELYSNP36ZnhTmocRywJ/GuH832KeSrVwPtj0cry3tM1KtbYNl+U4uBEb33t/k6n7xJKXZ/v7vtg9Req+MZWHnrZhqpl9T+sA3G9dluXnRMBoUjdA4bDSed/Q681ZD/m+Uh5akHq7uXfUpCEVTEsFP0umyS3vaNxXei8LHOvx/B/Lx9d5OKO1fPdwvLe2zUp9ne+S4Fzpfm+tTKR8vc3Paj3frecPeMe6rmqOMaYrb4RcIMcz2hvCXL5T4/bDU3+XTF+TlxaNVhb4m/M/m5qy0GJNqNa1vs3CoEfuetf6ugDwPMExhuUhhz3lgY2yMD77mE1NP0Rf6Dko02rNMcc/AGcIjkFDer5Jht5oSgG06Ewn82ebt+ea1u/1cK7sIY9XuU8EeI7gGDRihps6znNDDOy9GUAZQS/rWPsFwNy14ei6kVpWST+XrajZp718oCGlh/IL0DPBMWAqvTwg7fWWX+BZbwZQeNed5/uzfWn1cM2pzeO+/7mWP9AAwHf++ToDAACUuzuAQp+uvuzZB89KvnTcu/0XmPcfahhl/QC4Rs0x6EjqDXD4dnh/A5iaJpZGbB7aFdu/4T7LTVPaoXFJrRRlBdq0byrHOO4676auHaPaX/9mWWcAygiOQUdyfYHExqWGbfOFQZLapjp8p6RPmJJpcuWhNB9Am5zD+/ZGba5UP2MAMBvBMehczc1satptuBvjPsQeYsKaISXTHJWHfTqpByc1UtjkAqy54bkasan0a/NzNF1qmXcv6wkzNIebUW0/cmf2934eATIAZic4Bh178kbWTXJ/SvaXfcoTwsBYrMZiTa3XqwHXmvnvCAp8FVh4K4Cycf54R+54WpbrgeMz+QCA0QmOQYeerqmjJlB/Sh5grzzkqlXAWSU1FI/G1Tb9mqFG41sBFMf8u/bB5Ni4o/1R02VCaW1iAJiBr1VCh7ab2qfTH/3hciQlTWPPNp/df9ULQqm+DkOl55TWylpY/ve/wy/evZX32PLDcSXzh2nVpsP9tuvv/t9+XGqe1N+x+4WSaXLLA4ARqTkGHXPjypNSX79U7jiyDxSlAmexslWa7ltlMFY7q4XaNjW17mLDawMuAACjU3MMoDMlNVTU/ONrqRqoR8NTvqrBGFuuZsYAAGNRcww6kuo/ZJN64CxNp2Re2lCyr6+UhyvD4IqS2oqpL2M+UQaVa57mRQYAfE9wDDpy19cINaMZw5Pl4cow5pYKlNYGUGs6339C7kuPtR8IuGP5jMk5FADaIDgGAJwWCxKlanPFhqc6hN/XfKytrZibL9XXWaqWZThfKmh2Z6BMwAQA4F2CYwDAbWprptZ2Ln+lNmTqK5o1aZV0Zg8AQF8ExwCAS3rooP7pJpBvr3uq2WXqa5rhsFyzzTuaxVIntn9yX3QNpyndn0f70X4GYFaCYwDAZa0/UD+Zvy/WPdecNTYuNWybLxdk0f/Zs44+jlM6Ten+zOUDAGb1z9cZAADgupognQ+ztCFWU6vki61Hv2PD9/3jHU0LALMRHAMA6NxTtX40s/vGl19qBYAZaVYJANCpJ5vCCYx9I/W119ppUnroIxAA3qbmGABAp36/3yNBDsGT72zbveRLrrX7aF1XfYsBQISaYwAAnXsqQBb+FjDrU+rrl/YnAPyXmmMAAPxhq5G2r5kmkHK/XAf5NdMAANeoOQYA0JktWJKq/RMLqMSmO0qH55Xsqyv788owAJiF4BgAQGfu+pphaRBEsORZT+7PK8MAYBaCY0CTnv4C25M8YNzn6X31ZPrKAdRz7mfj/A/AmwTHgGb1eHOpX5j7KQcwF8c8G2UBgLfokB8AAACAaQmOAQAAADAtwTEAAAAApqXPMaAr+748SvoiyX2SvvRz9dsyw8/dH+Uh1e/I7/eLphEOy/Vbsl/u0XrUbrMeKAd/L3fGcsAcejreeZ7yAMATBMeAboQ3sTXBgJpxNcvM5WELbITTp8alhoXL2ef9aD1qt1kPlAPlgHn0drwfLUtQ/JreyoNyANAPzSqBbtx5Q3f1bfOTyz2aNhY0uWN5vVAO/h4+YzlgDr0e71sav9/v33+xcUfDwnTCvOZs67L9G+Erir2VB+UAoB+CY8CQrt7QbvOv63rbjaQb0vcpBzCPFo/3PUHxd7VaHpQDgDYJjgHDuevN//5t65Ub46cetMhTDmAerR3vsXR5T6vlQTkAaJc+x4AupW5872wCF0vnzA1yrC+RL4zYz5RyUG/EcsAcejreN18f7yPrqTwoBwDtExwDulPbAe/dwYB9kOOO5hFvGDEgohzUG7EcMIfej/evgyOjHfu9lQflAKB9gmNAV8Kv9YU3ebGOap+4EezpBvNom/VIOag3YjlgDiMc74Li9+m5PCgHAO3S5xjQje2Na6zvppK3sftp9mnFptl3whveiJfeYKaWsQmXkWsikkonNm6/fXLbrFfKgXLAPHo73lsTrkfvlIdzRisHAE9Yl2X59XRyB+bQ243nppV8t5KPq3pdj1by3Uo+oFSvZTbM9z4AkVqfMEiRC4rHxsfGhYGdUE/bdoSyoBy0r9dyBtxrXVfNKgFG40aPZVEO4Es1/VCdneaos3jH//eUA4B+CI4BDMaNMMuiHMCMBMVZlrHKwRvNQJ9axij7AGYhOAY0S78YLItyALNxzJ832sO4snDOaOWgx/VRdqE/gmNAk566ERrpbeoMntxXygK0x7mfjfM/AG/ytUoAAAAApiU4BgAAAMC0NKsEAACgC7H+vGLNZLfms/vpt9/76WO/w3RzfYjF0gT6IzgGAABAF2oCXLnAV0362/AwzXVddb4Pg9CsEgAAgOGkAlybWO2yknT2w9UYgzEIjgEAADCEoyaOgllAjGaVAAADSD0Q1vTPczQN7bHfmVWsjB8FxmL9iW1/6zcM5iY4BgAwsNL+eVLNjeiT/c7ozpTd1HEBoFklAEDnSvvNyc0bOpse77Hf4U9bB/n7Dvlz0259hm3/lH2Yl+AYAAAA3dsHuu4mcAZj06wSAGAQuX5zZnqwS/VFtBmt2aD9njdbeRhdqlZYaU3I/bD9cROme2Y+ZQn6JTgGDM0NMRtlgdEdBUH0LTUm+53ZlJbfbbpU0OxMumfnA9onOAYA0DGdqv8t13fQKNvFfi83Q3kA4Bp9jgFDy930uiGei7IAcanAgUDL2Ox3APgfNccAADpV0v9NSf88qX55aJP9zkz0mwe8YV2W5eciCIxMUwo2ygLMReCHPeWBkJqSwLL891yg5hg0oue3Yq3fVPT+ZlzZuE/vZYE5OObnYV/Tu1HK8CjrAZwnOAYN6fHi1vPNRE+UDZiLY/4e+4B4q9u01XzltLivS/RQHnrU47aMleFR1gM4R4f8wBTCPlaYl7IAAADsCY4BADAsQXD2lAcAYgTHgGm4IWajLNCjdV3//Vc6/ZlxuWlr89AKxzx7ygMAIX2OsSzL+19q2d9U55abyldJfq/0JdBSfxSl22o/fWq6mv0c+zx8aR5aFD7cLUu/67Is75aL1LJa6Nj+zL4crSxc9fX5/4nrwSjn/71wPWuO25pxuWlr89CCHvsVcn4/dvY4rS0P2/Y7mq+HY+ENpds3tl2337ntGiuvpeezs/cJufnfWg9lDd4hOMYnN7uxC8ed88dumrY33UfztMTD0D3OlIeWvVkuUsvK3eh9oSbAEk5TWhZGfEhq4fx/9/VglPN/6M79kirHo+nx3O/8XqcmkFhbHo7OU3eex0ZRExg6U85S23l//o/9Hfvd03rUpA2cp1klzco9iB7Ntyx/3ySl3sxsN0YtuvthaEa15aEHb5aL1PiWy1PqmL5SFsKHoO3/7V/srTH3Kb0ejHT+v+Kuh/SeH/Z7Pfc7v5+XO557LQ8jS+2LTel5/+tyPMp6AIJj08u9Bdn+399s7H/HhodpP3mzkbvQlFxgRnso8jCUNvMNx537s+Ttektix/jMZSHU8/k/tL8ezHj+33Mt+J/Rj/eZz+85qeO7pjycWW8vRo4dbdenytrd5fiL9ejxWITeaFbJH46au8Sar8SqMOeqNV/N05t6ucn5+mGo1e1Uui6t5v+qux+c3pzvTle3w5WHpJ5uZFs8/x/l8UktlN2UpwMZV9JpebuFespryPn92BPnitbXuRWp2tu5/RHWwN7//dU5qZX16O1+AnolOEaV2Mk5dbK+4wbi6ZpnR8t480JU0lyo1Yeh3i/Yrec/Vzbeett/Ntjx9Lb98vid7SHp7fP/k2m2dv4PnTnmU/Pe9dKjdPu3cj4tyW8LeXV+P+erYzfVZI4/ndlOseDRHef9Ky9rWlgPZQzeIzjGobNvOu6uqVGTh9wNZajkIelrrT8Mta6mPPTkrXLRm6NtcldZmOEh6Yvzf6j2ejDa+X/vqFbeXWUylU4v22nT87nf+b3e0fr3XB5GUFNmrz4HPOmL9XC8wzv0OcZlJTWe3pR62Nl+py4mv9//OtduSfgwFNrne9/8qdZd6bTmbHlo3VvloiYfXyo5fkctC19y/n/Ptg7rGu/jrXT+MK2adLYA2fav5e3V8/Hu/F6u9NjtuTyM4snz7JvXmrfXY9T7c2iRmmOTS9UKCIflag/s3ybvT9q5G479jXls2eG41LDcg07sAaL0YtLKRSf1ALMNq3lLmtrmR+mEtQVa2TY1rpaH1rxZLlrfZmdqNI1UFq5o5fx/9/VglPN/qCTwmxue+vtKOq3r8Xh3fi9z9iVgaXkIz3up/VJzPzWDku20Hxab7ui8n0o/dW3J5aGH9QDesy7L8nPgza305FvyEPWm0S4ava5Pr/nuSa/buNd8xxzV5FiWPh+Sej3/h1J5aSmPNeR7Hr1us17zXaN2HWfYJjG9rvc+iJZ7CdS6XvMNrVnXVbNK4m88Qq2deGvy82ZVa9qnPLA5WxbCJg5PNa94Q4/n/1Dr+aMNzv3UKjk/bpyHAPonOMayLPkvjuXeyO//f5MbEOBNIz8k9Xb+D/W0rYG+9N4cG4By+hwj60wfJ5zXwoMmbVI2vjfbQ5Lz/7cc8/Owr+ndKGV4lPUAzhEcg0Z42CRF2YC5OObnYV/Tu1HK8CjrAZynWSUAAAAA01JzDDp11BfQXsl03piNSTkBAADIExyDwcQ+R330OzVsdG+v8z7QFNv+4bhw2J35VU6AmX19/m/pegAAaFYJXdpuis90HJq6oT6bXq9igaCnbctLbf9wXDisdh8pJwB/a+H8//b1AADIExwDAAAAYFqaVULHck0rvFFOS9UaiNW0Sr2d3w+PpfVUc5czzWmUE4D/6vn8n8qH5pUAcJ3gGHTqKKihr6hy4QPG0e91Xf/6HZvmzPa+O1ilnACktXT+D3l5AQDvERyDzugk/X2x7Zva3lcfZnIdM9dQTgCue/P8H7rregAAHNPnGEwm1UxE4ORPZzs7/v1+//7rmXICzGr28z8AzEjNMehI2DdKbNj+91741avceI4dBYm+DCIpJwDPafn8DwCcsy7L8nMBZ2RuUtmL9Q+zDV+Wsj64wgBTaYfMYUfPR+NSw5Tne9iW47OP2eT6BPvi/O96AG1wHAHL8t9zgZpjAMu5GlGxeXLp1I5zswbwvC/O/64HANAWfY4BUyrpU6a1t4mt5QegRz2e/0Ot5w8AeiM4Bkwr98Wx1INHqq+uN3gQArhHb+f/kOsBANxLs0qAwNmmkQD0zfkfAOak5hgAAAAA01JzDACArBaaEp4V+6Jkj9RcA4DnCI4BAHCox+BMLBg2ynoAAPfRrBIAAACAaQmOAQAAADAtwTEAAAAApiU4BgBAtXVd//1XOv2ZcbFlXsnHUdpH6aTG165fbHl3rQsAUEeH/AAAD0sFO36/3x/jts7iw2G5YElqnpK8lEwXm2Zd17++Alm6zJpxuWWWLLdU6frcGRg7WpfcurVUngBgBGqOAQA8bAsu/H6/f//Fxh0NC9PZbIGU7V8uiBPLQ2663PrcoSStM4Giu/Nwdv7SfNfkoZXyBACjUHOMJjx90/Vk+t6mPuPJffZ0eVMm7uPcMIdZj/czwZDU8Jq0Smp53Vl+t/TO7otw/ljQ5+48l+TjiifyfWd5AoDZCI7RjB5vyLxJfZYywbIoB7OYbT8/GczJpX0UlMkFou7Oy9l0Ymluef5im15xV77fCA4CwMgExwAAXtJKbchcUOYoEJWbvmT4GW8Gfmr7U3sjD7npAIDrBMcAAF4S6+z8qfTPBnTubqJZM/3XSjvib6WW2lPlST9jAMxGcAwA4GUtB4hKlTR1TE3/ZF7uSGP/95PrkauldiZIdqc3+3MDgK8JjtGs2k+IH33JqqZ5QnijWpoPn1Z/Xo/lgvv1VA6cF+7xxT4f2dVtsO2PWPmsbYq5Tyv1xcSSY+WK1PqUfrwgtg6pcal857bpVxwrAMxCcIwm1fb3kbuRLL3JjC2j9qYw1ofL/oE6HJcaFi776MFhFr2VC0GRZ/RWDpwXrvtin98ttb82sWM+17wvVabCecOyFkt7P01uuqO81cyT+rtk+pI81KpZz1i+ctMd1ag7Gh7zVnka7VwCACmCYzTp7hveo4ehJ2sY1AbXcsNnv0ntrVwIijyjt3KQWu7VaWc6L7y9z59QGkg9O01u+FGgozQgRju+Kk8AMKp/vs4AXHVH05DtwSD2lvXKg9STD2CzBELOarVcCIq8q8Vy4LzwLNvgT7VNHAEAZqTmGF2764Y+1kfIXqxGz1F6T2qpP5IWtVwunnoA9XD7t9bKgfPC8xwHf7urhtGyjFPGRlkPAOA+gmM0L/Wwc+dD0N0PU2Hzt7vlHtRn0VO5EBR5Tk/lwHnhHm/sc/42yrYdZT0AgHsJjtG02k6XW3s4aikvI+mtXAiKPKO3crBpIQ+9emOf63sLAGA+gmM0q6QpU2r6J/PCt3ouF8rQfXouB5zz1j63L7/1dJ98T1J2AKBfgmM0af81vti4ms6Fj77sl/pK15naA299Wr02X6PotVxwr97KgfPCdW/uc77X436YuXk7AIxgXZbl1+NNCGPp9aGk13z3oNdtG3sIX5b0w15NUCQcP0tQpMf16jXfX+l1e/Wa75b1uk17zTfMzrELLMt/zwVqjgE85K6vxKWmcTMHAABwneAYAAB/SDUTLG1qnGtm6GujAEBrBMdohv46CCkTLItyMAv7uS1bgCvWlDs2LjVsmy/31d4z+762/8dc8E1gDgAQHKMJT96Uuuntky8LsizODbNwvPfhjq/z3rE/aj+mkAu+CcoCAMuyLP98nQEAANr2VBDpTADzzoCn4CkAsCyCYwAAJKzr2lRgrMVlAAD9ExwDACDq9/s9ElwSGAMAWqLPMQAAsp4KkOV+l6bh65cAwFWCYwAAvCoMXG3BrJoAWW1H/GcCZrVfxQQA+iQ4BgDAH7agUCqgFAtkpWpw5dK5kr8tvVjaqeBbLQExAJiD4BgAAH8oCQrdNU3NdMvyZ8AtNu4orTCwFptPs0wAmIvgGAAA3cgFrVLj9sNTf5cuAwAYj69VAgAAADAtwTEAAAAApqVZJQAAzaj5YiUAwB0ExwAAaMJTfX3pYB8AyNGsEgAAAIBpCY4BAAAAMC3BMQAAAACmJTgGAAAAwLQExwAAAACYluAYAAAAANMSHAMAAABgWoJjAAAAAExLcAwAAACAaQmOAQAAADAtwTEAAAAApvWfrzMAd1vXNTvs9/u9mR0+pjywURZgHo53AKCG4BgAMAQBEQAAztCskuHkHn48GM1HeWCjLMA8HO8AQA3BMQBgCAIiAACcITgGAAAAwLQExxhSrIaAWgPzUh7YKAswD8c7AFBKcAwAGIaACAAAtQTHGNb+YciDEcoDG2UB5uF4BwBKCI4BAEMREAEAoIbgGEPzUMSe8sBGWYB5ON4BgCOCYwzPTTF7ygMbvJjJCQAAIABJREFUZWFs9i97ygMAkPOfrzMAT1nX9a9hbo7npTywURbGt9/H29/28Zwc7wBAiXVZlp+bBEYTexjygDQv5YGNsjA++5iNsgAcWdfV+QBY1nXVrJLxpG58t9+xt8iMS3lgoyyMzz5moywAADUExxhS6g2QN0NzUh7YKAvjs4/ZKAsAQCnBMQAAAACmJTgGAAAAwLQExxhSqi8RfYzMSXlgoyyMzz5moywAAKUExxhOqrNdX6iak/LARlkYn33MRlkAAGqsy7L83CAwotibYWV9XsoDG2VhfPYxG2UByFnX1TkBWNZ1FRwDAMbkoQeAHNcJYFn+ey7QrBIAAACAaQmOAQAAADAtwTEAAAAApiU4BgAAAMC0BMfoWuwrVLFh2/DtX0m6uXRoy7ZP7OM5xfZ/bP8qHzCeM+f/0jQBgHkIjtGt2q/LbNOWzJOb5vf7uXFuyL4c2MfzSe3/7d9+PyofMJaz5/8jjnEAmI/gGEPZbpTd1AIAAAAlBMfoUm2tsdI0U800w+ECcG2oLQf28VjuPg8oH9CPq+f/sBlm+NsxDgBzERxjSLU3tdtNdjhfajj9sY/ncabvIeUDxhU7jlPNMe9+8QYA9OE/X2cA7nb2ATY2n5vksdjHcwj3aWkNE+UDxnV0b/BEjXQAoB+CYwwjdmNbc7Prpnh89jE5ygeMK3Z8bzXJHPsAgGaVTC98m6zp1HjsY3KUDxiX4xsAKLEuy/Lzxowe7d/27m92U8NSN8Th9PvjIZZuuGy+lSoHe/bxuM7s/6Pxysc47KexXT3/x9LJDQPG41gHluW/5wLNKhlCqrnE0TS1adA2+3huZ/b/0XjlA/pw9fgHAOamWSXd+urrcd4wteWJcmAf9+OL84DyAW244/hXawwAWBbNKgGAj/XcD5R7qD7lmlkC82gtGO56CN/QrBIAaEKPN9U9P8TMrsfyBsyhx/OT6yEj0KwSAAAAgGkJjgEAAAAwLc0qAQAAgM+c6Qsy1pyzx2aptEFwDABo0v6mt+RmN9excmmny+HN+Zk8xIRfVkyln+u3Zb/8o/WpzTcA7brrephKpyb9pz9oUpqXWD7WdW3uIwv0Q3AMAGhOeHNbEwyqGVezzJIb7i3AFXvoiI1LDQuXt1+Ho/U5k28A2nTX9TCVTk36b19PUoG41PBtfVz3OEOfYwBAc+68qb1a6+yN5R9NGwue3bE8ANrWyjn9y4DTFvDaK7leQg01xwCAru3fft8x/5031t5eA4zn7PXmaVevh6XpHjXZfIprKk8SHAMAunXXjXLYhPFqmq0+OAFw3pv9bZ2Z98nA0dF18snrpoAYbxAcAwCalutY+K4b5lg6V96+x/oK+4K37AD3aOF8euV6mLqmlV7rvlj3o77VvqrBxpgExwCAZtV2PHz3w8vV2mRfPki18CAHMIIWzqd3XA9T17Q7a07foTTQl/sADtQSHAMAmlTbhOOpm/pWHhZq3N1MFGBWLZxD77wevlEb+4zaZe8DZFfSgY3gGADQnO1mN9Y8ouQGPnyQiM23/Q6blITz1dxop5a1T7vkRj6XTmzcPq+5bQdAua8DRlse9v+H40qvh6lr2lEn+7nr5NdayQdjWJdl+SlUAMBXWnj4OKO1fLeWH4DWnalh9VV+WtZrvmGzruvyz9eZAADgGg8mAADnCY4BAHROYAzgPl44wHz0OQYAfE7/WADgeghfERwDAD711Nt5b/4B6IlrFnxHs0oAAAAApiU4BgAAAMC0NKsEAACARoX9kP1+vz+Ghc0xY90K5Poy2097NK+mn4xKcAwAAAAaFAartkDVFiCrCVZt0+7n2we+YgG02PIFyBiRZpUAAADQgaPA1Ba8itU2O0pP0IuZCY4BAABAg2KBLuB+gmMAAADQqC1AVhMkE1SDOvocAwAAqJQKPKQ6Sw+HlXSQXtoReu10Jc3nWlo/4v2FpQiKQT3BMQAAgEqxDtFznaWnhm3zhQGj0o7QSztIP9N5ewvrR7nUlyZtVzimWSUAAMANznw5MDW8Jq2jmkJ3BUjuXD/KqAUG7xAcAwAAuOjJIEYuuPX7/bLNGPdfL7ySR0Ga72z7LlUDL/Z/zbDcuH3ZUQuNkWlWCQAAcNLTQaPS9GPNGvdp1PRZdWb5PKO0Bl5sutJhtcuCEQmOAQAAnBTrXP6p9M8GKa4EN55aP19TBFqiWSUAAMBFo9eueWL9tiahT6UPUEpwDAAAoHO99gfVa76BsWhWCQAAUGnfeXmqb6ew2WCqP7BYOql5t+Fh+rF5Y531lwai3lo/gTGgBeuyLD8nJABgNGojAKMqOb85Bx4r+YABML51XTWrBAAA6IXAGMD9NKsEAACo9OWXFkuWnZum9y9FCvwBdxMcAwAAOKHHIM2Z/sda0nNQD2iXZpUAAAAATEvNMQBgCLHaBL3XkAAA4HlqjgEAAAAwLcExAGAIuZphao0Bb1jX9d9/pdOfGRdb5pV81M6XGl+7PrHlnc07wBWaVQIAAFy0rusfgfjwd2z6M+NyyyxZbmlaqXTuDIwd5f3sugDUUnMMAADgojuDOCVp5QJHZ2pdXc3/mdq7YT4FwoCvCI4BAMOIPVh52AJac7VG1DZ/rPnh7/f7d9zd7qzJ9WQ+AWoJjgEAALzkrgDTlk4qwHR34OmpJo4CZEAL9DkGAJPq+WHkqPnOtm5qjQFfyPXXdWfNq6e00PfXjP2NjXpdhh4IjgHAxHq8me354QEYX21H/K0FgUo74n8y361tkzf1uN6uy4xAs0oAYDg9PlwA/dsHdVJNHff/tmFP5+XMPPv8P5nvXC01QRfgLYJjAMCQBMiAN22BnFgn+SVBnv00+7Ri0+w74w+DSeGwq/k/ynuY19x6hMuIBcZieQB4mmaVAAAAFx31hXg0PPV3yfQleThSssxcPnLTheNqlgXwBsExALr0dn8kYfOSo9+5dGo7aU41zSnN89naAzXLyeW9dPm55jw1zm4vYGxvn0vhTnddm1PpXLnu3uHMceZ6z50ExwDozhdf0doCYPu34LnfV9PfxG4Wc01mrjZDqd22ueXV5CVshnN2/9ZurzPLuMOVYGtsXGx+DwjwP2+fS+FOd12bU+m08HXS/bI3JetYe72HFMExAHhJ6iY0N/2yxJujxPqZucOdN5RhkOdpNdsrnK+nYGts3N3BWhjJk+fS3oNoved/FrOey1PH7tnrPeQIjgHQlVznvUc1cGLDY2l9dUOVCnrkpv3ywSa2zb9MZ1mOtxcwpyfOpb0/fPeef+LuvKa2InZ/5nrP3QTHAOhabQ2cWC2B2DRPPjS8XavniZvEu/J/Np1wnc7mZbZgK3CeB+62fX2ua6F8tNIc8sllfL2fGZfgGABDi91IpW6s3rqxu1NJU6Cz61vaDPGsq320PaGnYGsLD2IwiivnUtrw1QuJO5dbcl6/cm0ueclz1tX1d+zxNcExAIZztsbMkzdfsfyU5LG0s+i7+x6r7ez3rhpgdzXRPFrOnel/FWxN9cEC/O2rc+ldWstPjbcCG+G+e3q5XwTj7rg2p17cHL3QCWtSv+FoXZ+83jMfwTEAplNyc9nCW8pUx7K5G/LYdLWOaj2dCfLFpNI5m+8z26sm3ZaCrUC5r86ld+vxnPLFtnuji4Qv7hPuvDafqX3WQkBsP80T13vm9s/XGQCAGqngSeztf+omL3ZTlbrRCtMv/T83b25Y7g3v9m8/POf3+1XfIO7zdaZW19E6lqSz3xe1DyBXttdZJc1TgW+9fS7le3c0FYz5KjC2/X/l2py6rpbc/zyt9jj74nrP2NZlWX4KEAA9Kb0xPduU8Stv563lbZFzd75L3zznylNsntyNetg85eh3bt7csB73L/C3Xo/nr/N9tqb4mVpXd/h6e53Va75hs66rZpUA9KekmVtvN2q95XdkdzQRPUrnqDlMzbxH0wPM6myz+BTXahiXZpUAdCn3Rre0aWRL3Gx/p6TpTW8PRL3lF7gmbFpWMv2ZcQCjUnMMgKHU1riZnYeg/8oFW1Pj98HW1spWa/kBnhNrGn5Us/rMuF7dVXvsrXP9iPsAeiA4BgCTEkA5JtgKtO7Oc9FTndhTxnUFvqNZJQAAwARarOkK0ALBMQAAgMEJjAGkaVYJAFQ5+uDBXsl0HtYA7pE7PzvXAqQJjgEAt4h1elzSUbSHNoDrajviP3Pu3afhvA2MRHAMACi2PUydfaiKzXPXl8QAZrU/h8bOp3e9lHCeBkalzzEAAIBObbW51nWN1g4rnT9MqzYdgJ6pOQYAVMvV9vIQBfCeXG2u1Lj98NTfpcsAGIHgGABQ5Sj4pU8xAAB6IjgGABTRmT4AACMSHAMAXpFqiinABnBMk3WA5wiOAQCH9p0077+Ith+W6sg57M8mNx6AvzlPAjxLcAwAOBR7MAuHlT68ecgDAKAlgmMAAACdSzW7DGvshrV/Y9PE0ogtz8sOYBT/fJ0BAAAArtkCVb/f799/sXFHw8J0YvR/BoxGcAwAAGBANTW7UtOqHQbMQHAMAABgME/V7tKcEhiRPscAgP9j716XJEUZdoHqG3P/t+z+8W1nbBsUFFIOa0VUdJcHJE019SkgARhEzS6PgjFgVFqOAQAADOJqrLA3BGPAyLQcAwAAGEytgOz8u8AMGIFwDAAAgEvnEEwwBoxEOAYAANC5vVVXLLTatu2vll+h5e7KARiRcAwAAKBzKUFWqWVylgPogQH5AQAAAJiWcAwAAACAaQnHAAAAAJiWcAwAAACAaQnHAAAAAJiWcAwAAACAaQnHAAAAAJiWcAwAAACAaQnHAAAAAJiWcAwAAACAaf3zdQUAAGa3rutf07Ztiy5zN29d13+X2ecd1wktH3MuJ7T9lDoCALRKOAYA8LFzoLUsy18BV868UNl32wuVt693tf3YtNAyAF8K/SFAqA8si26VAADNu2qpdZ6X0qortfx9esoDo4dKAKBXwjEAgI6ktMgKzb/rPlmSVmNAi66uS65ZMDfdKgEAGnEXXqWEW1ddhELdKUv7VQAHAFCKcAwAoBF343jFxhk7l1EzALsrO6WOAAAt0a0SAGAib7pXCryA3sW6nQNzE44BAHTqadD15EEw9C2WAAAj0K0SAOBje9h0Dp1iYdS5q+XV/GPZd6FYbNlY/fbf7+oA0JLjNcu1ClgW4RgAwOeefPtk6vyrscneLLtP94AJUEbPrXJ9BtA74RgAQEN6fDgSkAG9eTP+Yk09Xkdb3I+QSzgGANAYD0cA9fV4rQXqMCA/AAAAANMSjgEAADCs3BZiOWMyAmPQrRIABhTq4pZyY2/sKABm8vTz8peOdbyqW+xbia++rTg0L7S91DrM4Mm9Ug/H2eyEYwAwmNBN27qulzfNtOvXD0WheR6KgBHlfl5+4VyX3M/yq8/40LxYWJZSh9nkfD6fl2ntOEO3SgAYSuyvmaGQY78xo137jfP+k/vwk/tQFJqXWgeAnuR8Xn7pbXhytf7VH0fIE7un6uU4QzgGAMOJ3eweb8TcjPXhi4cigFncfV72omQLJH8IeSd0jzXKcTY63SoBgL+4Ke7H/lBU6j17U57jBmjZmzCi1etbra55++dAatmt7p+v6DLZH+EYAEwmpSm/G7rv5DxglL75flue4wYY1S+ub3fX/5bH/mqlHr/g/mlMwjEAGEzqYL3Gu+hL7YeiWHm61wCj6umLalLr2lJgNpOnX5hDO4w5BgADiQVeV187fhxsnTZd3Vgfxzd5e6MdK+94fDhOgBE8+bz8ytW3B58/w0vVW8h2L+X+qafjbHZajgHAYPaWPqkDwuYuw2+dH4piD0Clu0S23H0HoIQ3n5e/Evvjx901+Tx+ZOiz5DzvHLwd/x+bN6Pc19/DcYZwDACG5IZrDL98KLqrw8jHlK4tMIdY6+mW5XzT4TnQulvuPM83HNdj/7VPOAYA0KhfPhQ9Xa5XWkEA8GtaYbdLOAYAA3MTBn9zXgAAR8IxAACmIRgDQlq5NujmDd8QjgEANMbDUR2tPPwChLg+wXeEYwAADfFwVIdgDACI+d/XFQAAAKBPx5auNVq9lipTi1zgipZjAAAAZDu3yCzROrNGmXs5PbcgPX/Dbui1xJbZpx+XDy0bs6/nW34ZmXAMAICh9fxADHC+hoWCrKtlQuFXKGA7hmDnQCxUvusqI9GtEgAAgCyhsCTW+ug87/h7qFvm8d/Qeuf1U8pelvsWUi0KhVChFmN3y+zLxcSCrn26IIzRCccAAAB4JRae7MFNqHtfrNtfKJA5lrPPyyl7NClhVSgwG3V/wFu6VQIAAFDFVSBTaoyyWmW36s3YX72PvQa1CMcAAACoIjR+1ROxgeVnDHm+DriEa4xIt0oAAACadu5WGZrPn65a1T3dX4IxRiUcAwAAIMs5YLkbBD80gH5o/VBZx/HDjusfp4W+XTFUXm/BTkqQFVrm7rU+2Q+lWgFCi3SrBAAA4JU3QUysm2RoQP7z73ff0thbGBYSCr/uBts/76v937v9EVs2Fn7CKIRjAAAAZPt67KscvdQz5sm3Uz6ZnlsGjEI4BgAAwCO/Ck2uWkalrg8QIxwDAACgeQIuoBYD8gMAAAAwLeEYAAAAANMSjgEAAAAwLeEYAAAAANMSjgEAAAAwLeEYAAAAANP65+sKAADLsq5rl2Uvy7Js21a1fACAX6l931SzfPdkzwnHAKARPd7Q1L6BBAD4Nfdk89GtEgAAAIBpCccAAAAAmJZwDAAAAIBpCccAoBPruv77k7r8k3kAAMS5JxuPAfkBoAPruv4xOOz599DyT+YBABDnnmxMWo4BQAdKfmtSj9/ABADQAvdkYxKOAcBg7v6CCQBAfe7J+iEcA4CBuAkDAPiee7K+CMcAoDOxmy03YQAAv+OebBwG5AeAjuQO+vrk5uxYhhs7AIC/uScbi3AMADpxvKkK3WCdf3/6V0s3XwAAce7JxqNbJQB0YP/L4bquwb9Epq5/Liu3HACAmbknG5OWYwDQgau/HMbmHafH/p+6DQAA3JONSssxAAAAAKYlHAMAAABgWrpVAkAjjC8BAPA992TzEY4BQANqjS3x9NuRAABmVPO+yX1Zu3SrBAAAAGBawjEAAAAApiUcAwAAAGBawjEAAAAApiUcAwAAAGBawjEAAAAApiUcAwAAAGBawjEAAAAApvXP1xUAAAAAGM26rpfTtm37ZXW4oOUYAAAAANMSjgEAAAAUdtUyTKuxtgjHAAAAAJiWcAwAAACAaQnHAAAAACoIdZ/UpbI9wjEAAAAApiUcAwAAAKjk2FJMq7E2CccAAAAAmJZwDAAAAKAiLcbaJhwDAAAAqExA1q5/vq4AAAAAwKjWdf1rmqCsLVqOAQAAAFSwB2Pbtv37c5yesu66rv/+1KpfK+V8RTgGAAAAUNgxGDtKCcjWdf13ufO/Jep0rstb27Z1HZAJxwAAAAAqiIVPulW2RTgGAAAA0Ihjq7HU5Y+tto6/n6ef/w2td14/pexl6bv1mHAMAAAAoEN7kHYMpo7dNkPTQ900j+Xs83LK7p1vqwQAAACoINYKrFSodBVQ1RijrGTZLRGOAQAAABS2B1fngCw2UP8Tx7LfBG6h1mHn/49MOAYAAABQwTEgO09vyd04Z7njoPXGmGMAAAAAlZzH8roLmc5dJWMD4B+XDQ2gHyojVN5x/LDj+qGWb3cD/fcaoGk5BgAAANColDAtdX7s/6Gun6Eg7+73Xmk5BgAAANCQ3r4JsudWY8ui5RgAAABAc34ZNp3DuNxt9xyMLYtwDAAAAGB6vQdcb+hWCQAAAMC0hGMAAAAATEs4BgAAAMC0hGMAAAAATEs4BgAAAMC0hGMAAAAATEs4BgAAAMC0hGMAAAAATEs4BgAAAMC0hGMAAAAATEs4BgAAAMC0hGMAAAAATEs4BgAAAMC0hGMAAAAATOufrysAAAAAKdZ17bLsZVmWbduqlk8ZtY+DmuU7xp4TjgEAANCNHgOA2oELZTnG5qNbJQAAAADTEo4BAAAAMC3dKgEAAFiWJd41a9u2P+bt3c7O0666dh27qq3retl1LbQtgFqEYwAAACzL8l/AdQ6yYvNi0/b1QiHa3dhIoe2XDNKuyrvb1nmbsZCQaz2GsI6zsQnHAAAAiMp5CI8tGwrUSmzvTZCWMy9nm6nBx8x6C2EdZ+Mz5hgAAABBrX8DXslw4G1rIN6pEcLW3t4TjrM2CccAAAD4w7quzQdjud4GDvv6I+6br420Px1nfdKtEgAAgD+Euql9oVQLmhrlaN3z3tfHV2mOs34JxwAAAAj68qE8NxSILV8yXAiVczeGGnE9hrCOszEJxwAAAGhKbsuZ3AHSS7fG0crnnV5CWMfZuIRjAAAALMvy38N97OE71Hol1oomVk5o3vmbCo/TUup8FRqEtl8jWBBY9CcnhHWcjU04BgAAwLIsaS143i5zF7rldqU8/nuel9PiLBbo7b+fg8FQsEea3kJYx9n41mVZNjsXAMbkr4vgPIAepJ6nvZ7PvdZ7RDktxHrSa71bsK7r8r+vKwEAAMDcPNTzCwIkYoRjAAAAwPAEY8QYcwwAAIBupA7UD085xuYjHAMAAKALtVr+6G7HruZx4Dhrl26VAAAAAExLOAYAAADAtIRjAAAAAExLOAYAAADAtIRjAAAAAExLOAYAAADAtIRjAAAAAExLOAYAAADAtP75ugIAAADUs67rsm1bcPpZynKhZfiO9xfeE44BAABMaNu2v4KVu99j02iP9xfS6VYJAAAwqD3oCLUiSl337Gl5lOf9hTKEYwAAAABMS7dKAACAwYW62O20Euqf9xfeEY4BwEBCN8DHacYQAZjPXTgy45hTI31een/bNdJxNjrhGAAAwIAMtj427y+UY8wxABjI1Q2xm2UAcsQGZh8hgPF5Ofb72wrHWT+0HAMAABjMHnocg47ztOPvR8eH9lCA4qH+e95fKEs4BgAAMJhQwHGelhqCCEva4/2FsoRjADAYfwUGGEvP3zbY8udPa5+X3ucx5RxnjoHvCMcAAAAa1+ODZ88P+l/xPuMY+IYB+QFgQOfxRACAv/m85BccZ+0TjgEAAAAwLeEYAAzKXyYB4J7PS37BcdY2Y44BwICOYz/s/3dTBswsNCZO6nWx1evo8TWl1G1d18uBwHP2x75sbh1a08Pn5S/f59i2an9xwZN9/+ac/rU3x1nP739P76twDAAGE7oRWdc168EHYCRProutDzB9rnvOQ2/OvKtlc+vQmh4+L3/5Pse2FZpeS2oQ1MN7t3tT11He/x7eV90qAWAgsb/Qhf7CDzCD3Ovi/iDWupIPiq2FCb/Qy+flL9/n2Pyvjo/YudjLe7cs7+s64vvf6vsqHAOAwbR2cwvwtZTrYi+h2BOlWl202CrnjdE+L0u+P7GyvjgGQudmT+/dL0Onnt7/1t5X3SoBAAAS9BiefR2MtbjPnoz11LrSocUv1nmyjRbDr7dK7Luv3/+367XwvgrHAACA6aV03fmye9nd/JqtPN6U08JD71NftJC6m/+L1lzHcyG13Lfbb/G8+5XU8bxafv+P653rlrP8l4RjADCYq5sngBnlXBdbHLfoSu4A3aVagPWyf6709Hn5q/e5JXevt/f3LveLMEZ5/1t9X405BgADuRpg+jgfYBZPr4vbtv3706rjg2Qs6Du/jievp1Q5Lenp8/JX73NOPWpJOe96eu9K1HWE97+H91XLMQAYzLZtWYOcAozu7XWxxevn/lpi3/p2V+fQA/d5vbty9v16/L0nPXxe/vJ9/nI/5G6rh/du96auvb//Pb2v6/9tp70DCAB4r+Vm9fArzgN61+sx3Gu9v9Lr/uq13i3qdV/2Wu/duq66VQIAAPNocUwivue4gLkJxwAAAACYljHHAAAAGqdl0xy8zzgGviEcAwAAaFjPY/mQzvuMY+A7ulUCAAAAMC3hGAAAAADTEo4BAAAAMC1jjgEAAAB0aF3X4FhloYH9U5abddwz4RgAXOj5G4OONzejvA6+McrxM8rrgBaNcn6N8jpg27a/grO732PTZiAcA4AbPd4gpP61sHU9P6SMZpTjZ5TXAS0a5fwa5XUwvj3IehJoxdZ5Wl7vjDkGAAAAwLS0HAMAAADo1FVrL60K0wjHAKgi9kG8f3gffz8vf14mVEZonZS6pCw3WzNyAAD6dBd+GVMsjXAMgCpig4DG5sWm7eudA7GUAUWvpj9d7liHYx2flp1Tv/P2cusRK/Nu/Sf7NjbA63l7b19DL0YMi50H19Nj80qcBy0dT5TT0vta+o9KrhfX02Pz3lwvWjqeqMNg+mUJxwD4mZwP69iy+/Scsu5uFHKDsZRQ7jj/yby7+r29+ckJF2PrX5V9t72cOqRst/Wb/dHCYufB9fTYvFLnQSvHE2W18r6W/qOS68X19Ni8t9eLVo4n2hV6z5dl3vfSgPwA/ETqDe3Tsq9uDq9CkX3ddV2T6ljyZqHEX89rbvvp+qn1fVKHYzi6/4Tm3U07l3Os47Hsmsftl2Hx3fyUcKYU50G5APbtsjM+DLWu5+vEXb2ecL2oV4fUZV0n2nAMKWPTjv8ef0KhaGz+TLQcA6CqmuFCTvmxv47tZYT+Olqibm8ClvP6d3/NLe1t/Y9q1rfHm/1fvG8hd+/D1TH3tj7Og3r1HfFhppXPjidKf4bU0Np1Ilb22/VdL/4z4nViZqH38jztiwC7Z8IxAKo6N8OvWf7TD/caNwU1bmZDZV6FfqW2W1Lp+vZ2s9/KA/+vwmLnQVip+tY+nr7W07m9K/GezHadCJVZqhzXi/GvE1CKcAyAn+jxIedOykPDW7/Yby2MG5K7zV5v9kcMi50H9epwp9bxVKrlC8+MeJ3YuV7Uq0OM6wSkEY4BMIVfd2M63zC22sLp6kElZbmadbjS+81+i8fCE86D+nVIUau1yrK0+57NYLT97npRvw5XXCfgmnAMgCr2m8TYDVMohLi62QyWyJCtAAAgAElEQVT9lTa07nGckeMyoXW37e9B11Nu7lK6bMSWL+1tV4vQ66hZ/6u/trvZ/51SXfqcB8+UPg9qaaku/F6tY9714vk2r+rwlRbqACUIxwCoIqep/5NlrqYfw6+7ZVLrsTuGdaF5d2Wdb2pD6+2/x+r5tO4pryPlL/vHeoVu0s/z7kLKFrtl1GhpeFVub2Gx8+Db8+BXx1PrD7xv/rCRM+9XRrtOhOoTmud6Ued64ToBedZlWTYHNACjyL3RLlFei4432Md/e3P1cHcX3Fwtl/IAOIoS50Tvx89o58EMco/JlOWX5fp6UGIf9/peuU64TsDM1nXVcgyAsZRqsUabvmqR2KvSYTG0ouQxG2pBMxPXCYBl+d/XFQAAoA5hMQh27rhOABhzDABujdKiYJTXwTdGOX5GeR2kEYz91ijn1yivA0gnHAOAC6M8VI3yOvjGKMfPKK+DP8UCMMHYb42yr0d5HUAe4RgANKDmX6lr/wXcgwSlOA/IlToQf+ryd2V4n7/nOgHUIBwDgEb0eNOs6wmlOQ9IdQy6QqHX+fenLcl6PCZH1+N74joBbTMgPwAA0JU9aFjXNdg6LHX9c1m55QAwBi3HAACArly1HIrNO06P/T91GwCMRTgGAEu8hcC2bcHxZs7TrloYGCgagNH43ARGIhwDgOW/G/Xjjfd+4x6aF5u2rxd6GDiXmyN3QOirhwgPGNxp9aHXeQDtaPlz07UCyCUcA4CInJvhmt1yQg8fOd/OljoPdi0+9DoP5uN96k8Ln5uuFcATwjEACKj1l+K93Jwb7pL1yN027L5+6HUezKVmSx0tgepo5XPTtQJ4wrdVAsBB6JvPSpZd+4HMQx819HZOOA/gd3r+3HStAHZajgHAwVX3rzcEY/SoZosJwRiModfPTdcK4Eg4BgABtR7az7/nbie2jpt8amj1odd5AO351edm7vquFUAK4RgA/MD5JrxkMHacX2IbOw8O7Fp66HUewBxin5uuFUANwjEAWP67wY3dHIduyGN/jb4q5039Qt/+F6vL0+27uecXnj70Og+gHS1/brpWALmEYwCwpN3gllomZ7ll+fPBITTvrqzzQ0JoPV1MOGrxodd5AG1p9XPTtQJ4Yl2WZXNiA8C3er3R7rXetKnX46nXes/K+9W3Xt+/XusNM1jXdfnf15UAAAAAgK8IxwAAAACYljHHAKARuV9RDyNyHgB3XCeA0oRjANCAWuOQGOOEnjgPgDuuE0ANulUCAAAAMC3hGAAAAADTEo4BAAAAMC3hGABAprvBoK/mr+uaNJh0bLl9+psBqQ1mDQDwH+EYAAzkGJzsAUiJMIX/pAzafDU/dcDn2HL79DcDR2/b5ngAAPj/fFslAPCvWGByDlP2YOY87SpwCYU5vh0MqC3WAnPnGjQnxwVwJBwDgIFcBVQpN/r7+sdl9/JC82LT9vVCIdq53J6EwrxYQHh+7bFwMLRubPnUOsa2f/x/6L0bhYdeACCHbpUAwKWcIOGuK+Bo9nApFA6e54cCm3MXybddJkPbO5c16nsBMSW6OTMexwVwJBwDAKJqte4aqcXSVcuwPaRK3Y8l9ktoeyO3Egvx0AsA5NCtEgAGE2qllBsI1OzyOFJIc9d18q5r6b5OyX0yyr4FAPgVLccAgL+cuwqWMlIwtizXrcZ+7Ry+HX/f93uP47xBCbGWnczNcQHstBwDgAFdjTmVW05poRCnl4eRuy8sOP4eCqRCgdVduVfTz3W7qs95uymt2npwNc7d2xaUAMAchGMAwM9cdTvsUUqrg6ev7+mXG1xtf7SxuHoO9fi9Un80YCyOC2BZdKsEgGE9ucmPtUo6lrkP+L7/hLZzV07PanRP/HVI2HsomSo1GAQA5qblGAAMLDcQSFm+1DI5y7WmVL2/aq3Q637/lVCX2Kf7bJYgshfG3iPEcQEIxwCgoq8eskM3+R7Q25Pznrx5T2ftMhQa7+1uH9yNBZer9LeR8tyT44HxOS6AZRGOAUA1Xz1kh27ur7pA0r4n72mJVhC5oe5dN9tzOSVC46u6hLbnPJiT44EQxwWwM+YYAAwk9lfvEb6VcFa57+n+YFdiu9u2/ftzV2Zsfqyc3PJz674s+edB7gPxeV8ffz/+X5etb7ku9uV8DpUO+s/THBfAsgjHAKCKLx+yn37LIe1KeU9LPUTebbMXtc+DY7h395DN91wX+3BucX38943YZ6fjAtjpVgkAHzs+DIQeuJfFjTpl1GoJERpb71fO2/z1t36eGWMMAPojHAOABnjI5q2UrkA1xif7+hidddswmictrpclfO0L/YHJZypwRbdKAGjAceylt67GU6JPOe9pqePovJ3YQPt329ofSM/dPmPTS9Y5Z/qbss9doo0x1h7XxbFcdWvO6ZbpuAB2wjEA+FDph+yrQdqP8+nH0/e0VOB6F4CdA667wO5YVmx6rOxUb/bZ+Rw81+P8UH7uFh3antYq33JdHNPdteHuvHNcAEe6VQJABefuG7Hg4Dz/6mY9tUvI8aE9tC368/Y9ffreh8bDuyr36vh80vrszTFb4jxIOddivzvf2uK6OJ7Qe5fbddJxAeyEYwDwA79+yHZjP55fv6dXLcFSHj7PLR9DQVpoemr5KZ6eOyVbemk11g7vwxhifzx6ynEBLMuyrMuybC4IAFDH1w/ZHsxJ0etxklrvXl8fdTge2nXVTXkXa3EdK+dqWs58YFzrumo5BgA1lbzRdtMOwCxyW1wDvGFAfgAAAD5X4pten7QaA9ByDACA1w+kACW8+QKR2PqCMeCOcAwAYHIeHIHeuY4Bb+hWCQAAAMC0hGMAAAAATEs4BgAAAMC0jDkGABd6HqT8OP7KKK+Db4xy/IzyOqBFo5xfo7wOII9wDABu9HizGbq5H+V18I1Rjp9RXge0aJTza5TXAaTTrRIAAACAaQnHAAAAAJiWbpUAAAAwkFg3y23b/pi3dyE9T7vqphlbB3omHAOgqpZuznKXu7vRy70pXNc1utzVvLu6Pb05zdkfofm5ryfl/c6p81HrN/st1bvUedD78Z+7fkvnAWNynXCduNpe7mvYj4nQfgjNi00713EvI1S26xc9E44BUFUrN2c5N9VPlrtb7+qhJXUQ3dgN9NMb/dT9Flv/quy77eXU4aiV4ylXK/UudR70fvzH1u/lPGgpRKEc1wnXiVj5pT6bctaJLet6wKiMOQbAz5W8Ocsp6+7mOudms+TNYYm/ptfY5tP1U+tZah/2erPf83nQ+/Gfs+2n69c8D47v+/4Tmnc37VzOsY7Hst/sY95xnUgvy3XimvMYrmk5BsBP1Wx2f1V26K/poXXvuoi8qdfTG9Orut29rjfe1vuoVj177cYx03nQ6/Ef2/4bNevba0gcU/tBvmb5pfaj68Tz9V0n/iMUgzTCMQB+opUHnVA3lGMZNW5KS5cTKvPqdb3dXkml6tnrzf5s50Gvx39ouyX1cr5+rcfXVOIcd514X47rxJ/lLEv540qrUkYjHAPgJ2rdnIXKf3oj+XS9t+O2pKj5kFhqLJOSdbjT683+iOdB78f/rsfzwIPpmFwnnnGduFYrwFuWcQN65iIcA+CnRrt5urshPD/ctHYDefXAkrJczTqk6PVmv6Vj4I3ej/9dr+dBryExaVo8V55wnahfhy+1WCd4QjgGwFRqdWWKdeGote2rujxZ5/j/mvW++qt7SzfYLdWlhlJdW3s+/kPr9noe9BoS0zbXifC6vVwn9tAutmwoBL8K/0L1ia0DPRKOAVDVr27Ozuseb9qOy8Ru7K6Wu3tdoXkp65/rGrsRjtUtp76p9U/5C/+xPqGb9fO8u/2f00Kl15v90c6D3o//u9fR+nnwKy0GY7nv+9VrSH195+tCiWPvajuuE38v4zqRf51Ieb1vlmnt2gBvrcuybA5sAEaUe/P9tIwWHW+0j//2ptd6t8R5MN55kBNMXC2XEoR8JfRexYKRqzKW5fq1554bub/3wnVivOsEkG5dVy3HABhTiRt96J3zYEyztggpWa9QK6yzWc4N1wmAZfnf1xUAgBpKPTxCz5wHzOptmHNsRdRil9eSXCcAjDkGALdGeTAa5XXwjVGOn1FeB3GlWjmFxoji2ijn1yivA0gnHAOAC6M8DI3yOvjGKMfPKK+DeFhVMsRKHRSf/zPK+TXK6wDyCMcAoAE1H7ZqP8h5kKAU5wEpUgfiT10+l9Zk33KdAGoQjgFAI3q8adaCgtKcB1y56+p49w2XNerB7/W4710noG0G5AcAAJq3hwuhQfJTgofjMseyQsscB+M/B3KCMYDxaDkGAAA07yqQis07To/9P2X5lDoA0C/hGAAAf4i1wjkPRn5sTRNbJlRGaHtCBwDgK8IxAFj6CANC9bhbPracMIIr+zF9PEbO3c3OLWxC0/b1QufNudwczgX4Xsufm64RQC7hGAAsfYQB57rlfFvb2+1DzsNhSpe1p5wL8/D+tK3Vz03XCOAJ4RgARLQSBpQsZy/LDT85an/jX87x6FyYQ82WOloC1dPC56ZrBPCEb6sEgIBaN8O/eCjz4EcpoW8FLFm2cwHG0eO1wjUC2Gk5BgAHNf9CLAygN1fdnN5wLozpV2NQ5XSTcwzU1+vnpmsEcCQcA4CDHsKAWFlu9KmlVpfKq99Ty3AutOMXY1DdHSe5403xXsufm64RQCrhGAAE/CoMePKNlTkDC//iWzEh1/m4ejL2mHOhD6XHoHryLYf8RmshumsEkEM4BgA/EAsDcpxbUpzXL7GNUDnMZ3/gix1DoYAi1jrjqpw39XMutE/rHN54E6K7RgC5hGMAsPQRBhz/Pc+721aoi5LuR8SkHAellslZblmcCz3w7X5zaPVz0zUCeEI4BgBL22HA3fKpXZFylodWORfaV2sMqlwCjLpa/dx0jQCe+N/XFQAAAMbzZYAgGAMgh3AMAAAYRuybLgEgRrdKAGiEhzhwHvTsF2NQhebt047lO47G5v0FSluXZdk0OQaAMelaBM6DGeS8x44HQhwXMK91XXWrBAAA+iXUAOAt4RgAANAtwRgAbwnHAAAAAJiWcAwAAACAaQnHAAAAAJiWb6sEgIHcfb29z3xm4DzgyPFAiOMC2Pm2SgAAAACmJhwDgIFc/aXbX8GZhfOAI8cDIY4L4Eg4BgAAAMC0/vm6AgAAQFvuxmNqmVY/AOQSjgHAYLZt++vB1sMis3EevNfj/oqFeo4HQhwXwE63SgAAAACmJRwDgAEd//Ltr+DMynnAkeOBEMcFsCzCMQAAAAAmJhwDgEH5Czg4D0pb1/Xfn9Tln8y7Wja3DkeOB0IcF4AB+QEYwrquf93c7g9O+/TQMjW2G1tu97QOOfU/P0i+2S70avTzIBQO5VyPcvfF+Rp0d02qFYzl1OGqnGUZ63jgGccFsCxajgEwgNjD0XlajZvd1DL35d7UIfStWiHHm/v95zgdZjD6eZD7+t60ttqVvIb+OnwY/XjgGccFsBOOAcBAYn/1dsPPTEY/D3Je39tA7KlSLXVLlDP68cAzjgvgSDgGQNdi3SnPN7XHaef/H5e5KidURqlxcFK2tSxprcdiD5K6iTCT0c+Du9f3VSi2b7uVYGw3+vHAM44LYGfMMQCGcnyYOo/zdQ6Y9mXP04//Hss8r3fcRmy7T+p83Nax/gAlvQnPYsFVC8GYaycAuYRjAAzrrpXV8aEp9pB3t96T+SGxgbVrfIkAML6UsP7NYPo56z69joXKSeGaCUAu4RgARPzyAavktq5adMAsRj8PUl9f6fGTQi1dQ9u7q+edWDlPX8foxwPPOC6AnTHHAODGk26ST5c9jzuW+zAYexD29fTMZPTz4MnrO38b3xOhcRDP81LWP5eVU86xe3tq8Db68cAzjgvgaF2WZXPiA9Cz8wNSbpgUGuz+/P9zuaExwa5uqO+6aMa2FRsT7U6smybMZPTzoObr67VL91W9Rz8eeMZxAazrKhwDoH+9PsQ9MdNrBb7T67Wm13oD8J11XXWrBKB/b8ah6cmTh74Z9gsAALxhQH4AhjBDS4EZXiPQDuE6ALMQjgEAAH8QxgMwE90qAQAAAJiWlmMAAEARsbERU78R8LycFmwA/IKWYwAA/EQoIFnX9Y/pNca5Si1zr8ubOhinK2wPubZt+/fnvK/2YO1qGQCoQTgGAEB1sRZF52k1WgqllnkMcN5sa9ZAZ3+Pn7z+q+Nj1v0JwO8IxwAAAACYljHHAOBCzy0Wjq0wRnkd9CnUKmg/JkPH6bG10P7/fblzWedyQmWE5p+3nfo67rZ17A4467F79fp7vhYBMC7hGADc6PEBN3Xw69Z5kB7TOezahUKxc1e9Y/ASCs3O6x23EdvukzqHxsTq8Rwr7W6/hkJS+w2ArwnHAAD4zN2YUsfgJKcl0l3g8iSQiYXOAp5468DZ9wsAfRCOAQDQrV+GL4KeemIho4ANgF8QjgFQ1VWrjpTxgFJalKR2a8pdzgMZ9CM3RMlZ/nwdCnWxnDnEueq2eu4We96X55aBV/MBoBbhGABVhR4aYwNtX03b17saQyj0+930J8vljjF0VWZOvc7bezvWUU5YmLtPrwZgP27vyb4M+SJsJd35vA69F8ffz/+PXQPOY5Ed1w2FMqHlQ3WIBTSxbZ3rOltQFnqt52mp+2Om/QZAO4RjAPxczsNPbNnjQ3aquwfW1GAsJYw7zn8y765ebx++c0LF2PpXZd9tL6cOR62ErbyXu19jY4/dhTA5IU3uOGV346EBAH3439cVAGAuNb998CrICH2zXGjd/VvuYko+AJdodVZz20/XT61vqX1ZMmylnruWe6MQqAJAf4RjAPzEXehUovwUKQFZqYf4Uq27QvuuZD3vtl9CrfrOELaMZIbQaIbXCACjEY4B8BN7OFK7/C9bUx2VCpbuArtaAVmt1i8lg0fBGAAAJRhzDICfGqlVxdvB/1P8Yn+1MM5W7jZjA6K/NUvXPwAA/iMcA2AqpVt0Xc2vsd3SUgfir1n/N2XXat22LO2+ZwAAlCUcA6Cq2LcA7kItda7Cmtg3FZ7XPX+DYajs4zJXy4XqchWglP5myStvyo69jpr1v2ql1lIY1VJdAACoSzgGQFUpAcObZa6mH8Ovu2VS63EM6ULz7so4h0Gh9WLjjIW6Er4JxkKvI6VF3LFeoXDrPO8unMzpxvirsFUwBgAwj3VZls0NIACjyQ2q3izTomMwdfy3N73WGwCAPqzr6tsqARhTqRZrAADA2IRjAAAAAEzLmGMAcCNnTKyWjfI6AACgJOEYAFwYpevlKK8DAABKE44BQANqtuqq3WJM8AYAQM+EYwDQiB5DJl01AQDonQH5AQAAAJiWcAwAAACAaQnHAAAAAJiWcAwAOrKu678/qcs/mQcAALMwID8AHMQCo23b/pi3D55/nnYVOIUG3F/XNXkg/vOyd+sKxgAA4J6WYwBwsIdN27b9+xOadzftXE5IbkBV8tsse/xmTAAAqEE4BgA3coKk2LK/DqNyWqQBAMDMhGMAcKFW98Oa4ZVgDAAA0hlzDAACao7JVSK8ipUhGAMAgDzCMQAICA24X0LNYOw4/+02Q18+AAAAIxKOAcCFGsFQKLzKWfcY3J3rd/79aRgnEAMAYBbGHAOAHzp+C2bomy6v7CHauq6PArbjMseycssBAICRrMuybP46DAD/J6U74TlAio39dVfOvty2bd2OFdZrvQEAYFn+735Wt0oAOEgJekotk7McAABQh26VAAAAAExLyzEAaITxvgAA4PeEYwDQgFrdK40JBgAA13SrBAAAAGBawjEAAAAApiUcAwAAAGBawjEAAAAApiUcAwAAAGBavq0SAAayruvlNN9cCQAAf9JyDAAAAIBpCccAYCBXLcO0GgMAgL8JxwAAAACYlnAMAAAAgGkJxwBgMKHuk7pUAgBAmHAMAAAAgGkJxwBgQMeWYlqNAQBAnHAMAAAAgGkJxwBgUFqMAQDAvX++rgAAUN66rn/9X1gGAAB/03IMgCEcw6CSy5Yuc13Xf39qbesYhu0/OXUEAICZCMcA6N66rn+0iroLgWq0oEotc1/uTR22bYu+xlgrMQEZAACECccAYDCx4E23SgAA+JtwDICuxVqNHf89/z8271zG8ffz/FiZsWk5r+duW8ty3XoMAABIJxwDYCjnbovH7oTH8bdC8/bw6Rg8Hdc7d1kMlRmalupqW+c6AwAAZfi2SgCmcBUqhQKzo1gLrbug6mlAFirn3ELuroyc1wEAADMTjgHAjV+21nq7rXMLuF2sJRoAAMxOt0oASJTb8ipn+dA4Z8f/54wxduz2eR6nDAAA+NO6LMvmZhmAnl21kjoGSlcB03mcr9j/j+XfbeNJF83YtkJ18vkNAADvrOsqHAOgfzMGRTO+ZgAAKG1dV90qAehfTpfDEQjGAACgHOEYAEOYKSya6bUCAEBtwjEAAAAApiUcAwAAAGBawjEAAAAApiUcAwAAAGBawjEAAAAApiUcAwAAAGBawjEAAAAApiUcAwAAAGBawjEAAAAApiUcAwAAAGBawjEAAAAApiUcAwAAAGBawjEAAAAApiUcAwAAAGBawjEAAAAApiUcAwAAAGBawjEAAAAApiUcAwAAAGBawjEAAAAApiUcAwAAAGBawjEAAAAApiUcAwAAAGBawjEAAAAApiUcAwAAAGBawjEAAAAApiUcAwAAAGBawjEAAAAApiUcAwAAAGBawjEAAAAApiUcAwAAAGBawjEAAAAApiUcAwAAAGBawjEAAAAApvXP1xUAoK51Xf/4fdu2j2ryzF7/3uoNAAD0QcsxgMEdQ6USAdM5bAMAAOiZlmMANE2LMQAAoCbhGMDkji3BjkHUefrx93Vd/5oWC7FCy9xNC7la92o6AADAFd0qASZ2Hs9r/z00ztf5/7F1r8q/2mZoW+eQK6e+AAAAKbQcA5hYSqutUuOUxYKuJ9uNrRvaDgAAwBUtxwAmdWx1VStQinV73OftP0/KPa57tR0AAIArwjGACZ27I6Ys+3Q7d+HX2/JTtwMAABCyLsuyeaAAGNddl8nQ/NCYYueyUgbkzxk8P9Sy7G7a3SD9AAAAV9Z1FY4BAAAAMKd1XXWrBAAAAGBewjEAAAAApiUcAwAAAGBawjEAAAAApiUcAwAAAGBawjEAAAAApiUcAwAAAGBawjEAAAAApiUcAwAAAGBawjEAAAAApiUcAwAAAGBawjEAAAAApiUcAwAAAGBawjEAAAAApiUcAwAAAGBawjEAAAAApiUcAwAAAGBa/3xdAQC4sq7rX9O2bauynRrl/pr9BQAAeYRjADSvdggTCpR6Zn8BAEA63SoBPhYKGt6ED+u6/vFTq+yvnetw/D1Wz+O0478ztICyvwAAIEzLMYAGlA4cYmXt23myvfM6vwxJjqHN3TZj9TxOP/5/xKDH/gIAgHTCMYAGXAVWoaAjJdDIFRurai/zy1DkzbZnDHPsLwAASCccA2jYk9ZaOa2GQuXu678N2wAAAHpgzDGARuxh1FnOOF97C6/95zyu1LFr3FV5uV3xvnb1WloYH6019hcAAPxHyzGAxpUMoUoEH60EY8eAL/b//ffYMi28jl+xvwAAIEw4BtCQuxZdoYAi1jrsbr2S02u62t5xXuz/Kcvfbacn9hcAAOQRjgE05mmrnqvlc7a5Ow/yv89/Un6rtIbKZ58BADCadVmWzU0uADMS9OSzzwAAGMm6rgbkB+AdA7gDAAA9E44B8MrdOGkAAAAtE44B8JqADAAA6JVwDIAiBGQAAECPhGMAFCMgAwAAeiMcA6AoARkAANAT4RgAxQnIAACAXgjHAKhCQAYAAPRAOAZANQIyAACgdcIxAKoSkAEAAC0TjgFQnYAMAABo1T9fVwCAOewB2bZtX1clKBbenYO9vf7naVfhX2wdAADge1qOAfAzLbcg28Oqbdv+/QnNu5t2Lme3B4P7T6v7AQAAZqPlGAA/1XoLsqOcOsaWDYVoI9HiDgCA3mk5BsDP9dByqmb9egkHU2hxBwBA77QcA2jA+YG/RIuaUAudUCBzNT1Wdsr8u+202oKsdvgyQ7ijxR0AAD0RjgF87BwQxbqinQOx0Hqh5c9lpsoJ1O5Crruudy0FIKHgsVb5Lb3uUmq+rlH3GQAA39KtEqAxdy1m7uaHAoS7ZXODoJIBRatd5YQwedZ1rd4VFQAAahCOAXysRDiU0qLmq9Y8qXUTfvTtPFZYrfIdJwAAlKZbJUADjg/9uQFDSlhwNz7Y0+6Nd9vOKfPrLpax7qq7UDBzNRbbXdfWUVumjfq6AAAYl3AMoBFPx6JKWe9u/LCnrrb9JOj6MiBL2eabZYRGAADQJuEYwKRKBVp328gt/+sWZOTR4g4AgN4JxwA+VjoIqh0upZb9JngTkPVDizsAAHonHANowNWYYE9a1Ny11gmVeZ52/P1cTqzsp+OmhQjIAACAX1iXZdk8eABQSo2umV+3guM/9hkAACNZ13X539eVAGAcNYKTUEs1AACAUoRjABRTq0WRgAwAAKhFOAZAFwRkAABADcIxALohIAMAAEoTjgHQlZIBmYHl89lnAACMRjgGQHe0IAMAAEoRjgHQpVALpnVd//1JIWB7xn4DAGAk/3xdAQAoYV3XPwKz8++h5clnvwEAMBotxwAYQs5YWHfBGWH2GwAAI9JyDICh7C2bhDgAAEAKLccAGMq2bZcD9mv99Iz9BgDAqIRjAEznOGi/MbTS2W8AAIxIt0oAhpDasiln0H7+Y78BADAq4RgAQzh3pRTeAAAAKdZlWTYPEAAAAADMZl1XY44B1LKPz5Q6NtPVWE6p054Yaeyoq33+9P1IKbd1sfpfTb8r7+m0nPrllPElx11Yzv7IeT0975dW6nf1hSUAMCPdKgEqOI/JlDtG093y+/y3Yz+N9CB0tc/fvB935bYuVv9WjtFR9+/dvLflti4WXL0du67n/e7st7oAACAASURBVNJS/fQaAYA/aTkGUFjoge88HtZda5Lz8rnbP5cd+pbB0QZVj72WEu9HarktCtUxZZ8clw3tm9LHaEodW+S4+1uojiWOudxttuSqfjktO8/X8ZTlruYfl0mtFwCMSMsxgB8p0ZrkTqjs2LZbfpB84/yaY3Lfj3O5ve2/Y/2vQtnzOqWP1dgxOtL+vTLbcXfn6THX235JDVFTWnamtk4MlZXa8q7m5xQAtEg4BlDZ8YFj27bkFjexLmnngOvqoeVp654eWgpcveZluX+o3pfNeT+uyo1t49dS9svZeZ+kll3iGA3Vr/f9O/NxlxqiPD3mcrfXwj55uk5KiJ0TdqdsO9a6DABGJxwDqOwcSsRazuSo/dAycguBGu9HbBu9qDFmU81jtLf9uyxzHXdXLZB2vxonrJV98kRqyFj6OMrZPgCMwphjAIWF/pKf0pokpay9nPNPrJyZ/vJ/1Xqi1PvRo9BrytknuWXlHqO9c9z96fie77/v/5Y65kb25lr+dl9drT/b+wDAfLQcA6jg/CAY6nYWWi6lrCfbPW9vxBYBV/v87fuR2gWsRbHXfrdPUpcJLZdTn2UZc//ezVuWsY+7kFLH3Ej75c35ucv5PLnafuz/d9sHgBGsy7JsPvAAeCKnJUzKci1+Ho0aJrbC/g2zX8LsFwCgtHVdtRwDoLxQC7WUbz97++Cb29LibjkAAGB8xhwD4JE9yHr6hQIpXaqelJkyDlvOWFjCs7rs3zD7Jcx+AQBq0HIMgCGkPjS/fbhO6TKaMs7UPu+qa2rOeEtXId9di73Uuj9Z7qma+/k4rtLV8jFX6/1Katfl4/J3r/eXx+Fx2Zr77WoMxvO2U/bJ3TKp+xUAaItwDIBX7h6sf632A/ddl9HceSW2f5wX2mbq9lK6vl5NL6nmfg6FX6HtpezPr4KPlK7Lx+nn3788Dq/qWlrsfU3p9n12t0yJ/QoAfEO3SgAeW9f1tqVIThfGEnK2VeMBPVZeaFt3y+bsr1hZobAnt4yQrx/8S+3n3PKvWhL1oIXjsLXWVCn75G6ZnP0KALRHOAZAtvO4Xb8Kvkr6xQN6yjZ6fIBu7T1/up/fvobW9kNI6nH+q+PwGLi1vN+WJW2fjHh+A8CMdKsE4OeuxvN5+jCZs26JYCyli2JOGVfhTasP2L+oX+39XOI1fPk+Xb3+1Dr9+ji86gLbihJjyX01Hh0AkE84BkCW/YEvNJ7QuRtWaFyn4/+v5uc6l3fXle7tg+tdsJfy8H8VOnzdqqaV0KL2fu5dbP/kvN5fH4c9vA+9h6YAQB7hGABZrgbgvlomtawUdwOB19jmr5RuUVeqDiNrvWvkU6EB43PW/fo47IF9AgBjMOYYAF3p9WG0dgBTquyrbxi8WrYVT/fzm9fR6n44/hyn9XAc/lLKPgktc3zfRw1YAWAW67IsW2s3dAAQUmvco9z1QmKB0t23G56/8e6qvKsH8NjysW2fl4+VfZye2nW1hF/v5316yj67mv4rd/sntHys/uf1vjgOa0vpwp27zNMyAIC2rOsqHAOgD6Vb57TY2ucrKfvC/gIAYETruupWCUD7BDP1CMYAAJidcAyApglm6hrhSwwAAOAN31YJMLjQWEF3YwClDsp+N17TeRu5IYtgDAAAqE04BjCwu0G4U5c5BmWp32R43kYuwRgAAPALulUCDCoULoVajN0tEwuoQq3Gcr9BL0YwBgAA/IpwDGAyrY8xJRgDAAB+SbdKgImcxxZ7ukxMbEyznPoJxgAAgF/ScgxgInvwdBVApSwTsq7ro7HFjusLxgAAgF/TcgyAV2LffpkTdAnGAACAr2g5BjCoqwHyc5apTTAGAAB8aV2WZfNQAjCuc/gVuubnLrPPfzNtn/7VZ5BQDgAAWNdVOAbAN74Op77ePgAA8L11XY05BsDvtRhMxbqXnruexlrDXXVPzWkt9+bbQgEAgHzCMYAJxAKZUKDztNvl27p8bQ+4zkFWbF5s2r5eKES7G98ttP0W9xUAAIxEOAYwsVggdBfQPA1tegt7cuoaWzYUqJXYHgAAUIZvqwQY3B5IPflWyliY9aS83oKxr7/FEwAA+A0txwCorqdgTCgGAABzEY4BTCLUhXJXMxDqKRhblvCA+1/obb8BAECvhGMAE7gLekqNKRbabq8Bz5f17nm/AQBAb4RjAAMrOZh+iW1z7/xNl/YhAADUZUB+AKJiA+/fhTY9hjr764y1stv3xfHnqotqbL+d5+1lned/3a0TAABmsS7LsvX2AAPAvWO4EhpH6+obJ0Otza7mn5ft4XOlpXq2VBcAAJjJuq66VQKMKhS2nKelBjKpywl58tlnAADwLd0qAShCyPOMfQYAAN8SjgHwmmAMAADolXAMgFcEYwAAQM+EYwA8JhgDAAB6JxwD4DHBGAAA0DvhGAAAAADTEo4BDGpd139/UpfPLb9nWr0BAADLsiz/fF0BAMo7jwVWemyw3oMxAACAnZZjAIMJBWHbtv0RaKW2Kjsuc/z3F62ujnXMaQH3ZDsAAMC8tBwDmMQeaKW2KjtOP/7/l90Ra29LMAYAAGg5BjC4c8urvRVZzdZYNZ3rnNIi7ssWcAAAQNu0HAMY3LH11/7vueVYq451uwuyYi3iWmgBBwAAtEs4BjCYcyC0LNddJ1v2JsASfgEAACmEYwADOg/Afw6Kzl0s78oIBW4AAAAjEI4BDCoWZIW+yTK2/HFabL0vXbV8E+YBAAAphGMAdCXUou38//332DJCMwAAYLcuy7J5SAAAAABgNuu6Lv/7uhIAAAAA8BXhGAAAAADTEo4BAAAAMC3hGAAAAADTEo4BAAAAMC3hGAAAAADTEo4BAAAAMC3hGAAAAADTEo4BAAAAMC3hGAAAAADTEo4BAAAAMC3hGAAAAADTEo4BAAAAMC3hGAAAAADTEo4BAAAAMC3hGAAAAADTEo4BAAAAMC3hGAAAAADTEo4BAAAAMC3hGAAAAADTEo4BAAAAMC3hGAAAAADTEo4BAAAAMC3hGAAAAADTEo4BAAAAMC3hGAAAAADTEo4BAAAAMC3hGAAAAADTEo4BAAAAMC3hGAAAAADTEo4BAAAAMC3hGAAAAADTEo4BAAAAMC3hGAAAAADTEo4BAAAAMC3hGAAAAADTEo4BAAAAMC3hGAAAAADTEo4BAAAAMC3hGAAAAADTEo4BAAAAMC3hGAAAAADT+ufrCgBQ17qu//5/27bb6W/KbNle517qCwAA/IaWYwCDuwvEnoRFJQKmY10AAAC+IhwDmMQeaM0aSm3bptUYAADwF90qASaybduyruuyrutfQdHb7pep6x9/3+uRso3QMnfTQq7WvZoOAACMScsxAP4aj2v/PTb96fqh/6dsI1RObL3QtmJBYEp9AQCAsQnHACaTEkI9KfPcAiy23TfuWrzlbvcq7BOQAQDAHIRjABOKBT97yPUkGKoZKMW6Pe7zntb5vO7VdgAAgDEJxwD4S24wlLL8m7ApJXh7W37qdgAAgLGsy7JsHgQAxnU1wPwxDMoZoD7UeisUToXGFAuVeTcIfum6xbZpMH4AAJjLuq7CMQAAAADmtK6rbpUAAAAAzEs4BgAAAMC0hGMAAAAATEs4BgAAAMC0hGMAAAAATEs4BgAAAMC0hGMAAAAATEs4BgAAAMC0hGMAAAAATEs4BgAAAMC0hGMAAAAATEs4BgAAAMC0hGMAAAAATEs4BkDX1nX99yd1+ZwyUssFAAD69M/XFQCAp9Z1XbZti/7+tgzBGAAAjE/LMQC6FArCtm37I9DKbVV2Vz4AADAeLccAGMqx1VdOq7I9QNuXuQvGhGcAADAG4RgAQzi2Dtu27a9WZHdiodrV8gIyAADon26VAAxhD8R2e3B1nl56m8YlAwCAvgnHAOhSKJiKteSqGWCNHpCV/gbP4zhwtb4d9OlYc7n1an0/AACQRrdKALp1DqbOwdhxHLGrsOGqjJx6jNrFsvRri5W1b+fN9p5+g2nKej3tBwAA0gnHAOhaLDwIfZNlbPmrACI1nBg5zLh6baFgMRY0vQ29Qts51y81CHuyXqv7AQCAd4RjAFDIyAFZyJNWWk/CndB2juvn7PPjsqXeqy/3wyzHGgBATcIxAKZWOlwYNSCLva4n3wh6XDcUVN3tw9Rx3p6+DynbbmU/AADwnnAMAAobNSALKfkaSw5CXyMYu9LqfgAA4J5vqwSACkb8FsucLzYITYutexz36/hztfyV2sFYL/sBAIA0Wo4BQCUjtiA7hjWxbwuNLXP37aIp2zyuFxpYf58W206oPinrtbwfAAB4Z12WZXNzBQD1jBaQAQDAKNZ11a0SAGobsYslAACMQjgGAD8gIAMAgDYJxwDgR54M5M4zKfvS/gYAYFmEYwDwU7GATFADAADfEI4BwI+dB+c3YD8AAHxHOAYAAADAtIRjAPAhrcYAAOBbwjEA+Ni6rv+OOfb/2rvb5TZ5dg2g0HnO/5Szf/Slpdr6BAESrDWTSYJlgWXclqu3RGrtsa1N+HhprbLa9c1qF7CPHUPt8wEAYET/PX0AAPBl+6qxVBVZuL212qzUfns81y53DIIxAABmpnIMAAYWC6xyd7yMVXal2tfuP/dc00IBAJidyjEAGERLyFS642WP0CqsDtuHZNt2wRgAALMTjgHAw2Kh09m2qWqzXKhWmlrZO3wDAIARCMcA6Co1BS+c2hdbr6o0/S/1nJpjyq2lVdPX1i61JljL8eSOrRQ6XbHOlzXDAAD4MuEYAF3Fqo/2wVL4WGrb9rwwDGoNk3qsl3V0ofoapbap8aypMCutVVZ7A4CW/QIAwGyEYwBcrkdYdNUaV7V3crxarjItVXXX2ibWLifWNnecAAAwI+EYAJe6MlyqDbZyUz1z/YTPvzIQKh1LzTpgtc8rBY2lKr7ScwAAYCa/nj4AAN4pvLvhFf2XHq8NbHIB2tZPS8UVAAAwD+EYAJfYAqWr+48FVj2r1WrXBKsNA1PTFEdXuzYbAADMxrRKAC711HS7WAh11bHUTj2sWSR/5umJsZsHAADA6IRjALxOGM7csej+mX28KUwSkAEAMBvhGABdbVVQuYXlw6qu1GL4sX5Sz61ZNH/fJlWttW+TahfrZ4Q7Xo5CQAYAwEzWZVl+/OMVgDeoCWTubNPS7o2efO0930MAAN5rXVeVYwC8w9eCsdji97HppLWP7Y81Vg0Xa5+yPU8FGQAAM3C3SgBeoSaAubPN1aHQPoCKTQHd9t/62L7v1P7228LjiD3PXSwBABiZcAwAOhuhWiq1/9QdM1NtW/sXkAEAMBvhGAB0NEIwFqo5pqtDLQEZAACjsuYYAHTyRDBWCpxqAqnc2mQ91w2zBhkAACMSjgEwpZoF6XvtZ4Q1xlJiC+2H64LFtod93HX8AjIAAEYjHANgWlcHLLXTAN8e9vSeEikgAwBgJNYcA+BVwhAnvEvj9hW22bbtv49cMXbU0aCr92u0BhkAAKNQOQbAtHJrZcXa7ttsv++3738ePRgLw7zN/rXEtm8/5x5vCQhbw8Rwn7OFiwAAvI9wDIBpnQlVzgYyT4c6R+4+Wft4bm2y1v2UCMgAAHiaaZUA0EiY05cplgAAPEk4BsBr5QKXM2HMKMFYag211jYjuGLR/x5tAAB4P9MqAXiVfciS+nn7PdVmhtAktYZaa5uRzDT+AAC8x7osy49/hALA3GoXz5/h7/xZjhMAgPmt62paJQB8wUyBkzXIAAC4k2mVAPByMwZNR6ZYxqbNnmkHAMA3CMcAYHKlEGl7bKbqsWVpC65q11ebbR02AACuZ1olAExMuPPb0TEwdgAAqBwDgEntgzEh2W/7O4+W2pTa8T2xysKQcwYA3kc4BgAT2i7aw4v3fTgUPvaFi/qasNC0SmJSa/M5PwDg/YRjADChXPBTUz0FXxUGyOH32j5SIavKRACYj3AMAF7kq5VQX33dtElNRe41DdcNHwBgTsIxAHiRr16Ih1U/NZV1uXawOXOOOL8AYA7CMQDgFWqDCIEFAAB7v54+AACAs9Z1/fNV277mubX98V25c8T5AwBzUDkGABNonQrYutbRzGsjnVnnqXZhdd4hvGHF0fM+1k/48/Y7ADA+4RgADO7qRb5nDoFiYxGGHkfCita7FzKP/TkQO3dyv9f0IxADgPkIxwBgYD3Dn1jFTCkEejIc6rEQem2wuB+bs/tmLjNXTQIAfQjHAGBCR8Kf2HNKocBsoUEYFNZWf6XGEwCA9xOOAcBEjoY/XxFW08XCQwAA2HO3SgCYyBaIbbbwJ9z+FbFwsDR1EgAA9lSOAcDAYnfUE/78q3SHwNSdBMPHY88FAOD9hGMAMLiz4U/4WCxwm13qtaTuPlh7d8E3jREAAHHrsiw//uEHALxVKVgs3cCAd/NeA8C3retqzTEA4L3CNdnCyrpcxdlXp6kCAHyNcAwAeK0zFUECMgCAbxCOAQAkbAGZkAwA4L2EYwDAJxxdWyo1JRMAgHcQjgEAw+kdRPVYdF1ABgDwTsIxgE62qVe1F89bu1j72m1HuLhndL3vHtizPwEZAMD7CMcAOijdEa/m+TX9n70od1HP6K4IxrbvvdYOE5ABALyLcAzgpNjFfHjxXLowP3OxHet7//v+e8/QAXq74hzdh9bb7736FZABALzDf08fAMBbbRfh4QV/zwAg1ndq3zX7FKDxlBnPvX1ANtuxAwDwl8oxgM7CSq7tAro0pStViRIGXKU+zlANwxNmDMY27mQJADA/lWMAne2rtrbvsequFndeeG8X+rOGFczlLeeazw0AwLyEYwAnxS6KUxfJpZArtlZZqp8j/ddyoc8d3naO1XxuYp/RsP2+TemxM39G1Ib2b3qPAABihGMAHYShVuqCtmb6VcsUrdR+w/0dubgVkHGlt55bpc9NKUxvfazn8cX2Y7ooAPAF67IsP2/8xykAfbw1xOA5T51Td+43t6+Wm3Rsj7VUiB15Tsvjb/O11wsA/GtdV5VjAOSpIKOnp8+lVCVUqQoz1ibWR6zt0ddbM1Y+lwAA57lbJQBF7sZHD08HY8vyN0za7jIZBlr777ltYT+pfeXuQpu7g23N563Uh88tAEAd4RgAVVxoc8YIwVhKy3HlgrDcc8LPzj6cyz1eU6mWmjrp8woAUEc4BkA1ARlHjByM3XU+3/XZ2cY6F7wBAPAv4RgATVxs02LUYOyJyqozn52rP3c+0wDAl1mQH4BmFumnxsjnSGzB/TvFplHmtm8/5x7fHtuPe7ht/3tu/yO/dwAAvQnHADhEQEbOLOfG3ccYhlDh/s/cnTL2WM/+AQDeyrRKAA4zxZKYWYKxJ1kPDABgHMIxAE7JXeBv6zoJAL5j9GAsNa1ws53P+6/U3SBz/dTqGZCV+mn9PPrcAgBfYVolAKfFpliWfud9ZniPa46vV5taPaYo1wRjLZ9HwRgA8CUqxwDoonVtI95lhmBsZGcryKwldpyxAQCEYwBcKjU1rccUr1wfI1a+lI73yHjUvvarp+7NFjD0noLYw11rkNVUjc32fgIAnGFaJQCX2t+dL/Zz7PcauT5GDcZyx3tmPGrDjqun7s2i9xTEnvYB2RX7bH3tAABfoHIMgFvFLr7DipkzVTujXtynjqnHeJypOIr1vf99/33EcT1i9CmIV97JMtf3m97jGm4YAgBsVI4BcInWC+2jVVRhlU3uzoJPiE0njW1PPe/KKqZY36l9fyk0GUWPar9W4WflrYGZG4YAAHvCMQAuEVan5Cqn9m1aK2ZSIVKszQhKx3t0PFJBShhwlcZJFc1Y7gzIcufO27z1dQEAxwjHALhMzQVouE5YqprpK64Yj6+NYU8jBEQ1+4+dL/tKwPAciLUBAPgq4RgAl4lVjsUqYWqqqGaXeo09xyO2Vlmqn7ePdw8jBGO1cudW6vGwTU2fbzTT+wwAXEM4BsAlcoFPacplruIl1i7Wx2hyr7nXeNS2Ke033N/oY3uF3N1En1Z7PDXtRnttd/v66wcAfluXZfnxjwIArtb7ItRFLa22c6YmEAyNcq6ZBtmPP0MAgGX5/W8ClWMAwKccnYL4tFi4xzH7Ndo2o77vAMD1hGMAXO6KCg0XsvSkiuhbvNcAwN6vpw8AgHcTOjCD0c9RnyMAgOsIxwA4LTXNywU99LOua3Q6YKxN+HhpKmbs8dptuT5jx9LaTw+5Y0m1r3muKa4A8A6mVQJwSioAs6YPLe5YBH/mu2+m7vy6l7tDbI1S+/2aZ613wQzv/nmnM+My0usAAK4jHAPgsNxF5owBBM+6+px5c5gR+yymgqxUYH0mPKwNwe++qUDNuBwJ8EuvY9YQFgC+SjgGwCEu/rhDbeVO2GbbFlY7vSEga/ncxYKxM9VlMbE+w5+3x0f5M2N/DtVW5e2fV3odM1cpAsAXCccAaOaijyu0VPCkQo0wPBstlDmjdXxq2rZUm+3HslQ1GoZJo/yZEY5LbWB65HUIyABgHsIxAJq42OMqZ86rt5+TrRVfV6yL9aaqu/2aiKmqt17782cmAIzP3SoBqOYiD55RO41vr3bh/FJfWz/hV269rVG0jMtVx/2W6bwA8GYqxwCoIhjjabmA4SvnZzhdcS8MYY62ibXLifW5ruswd6otveZwjbpQj9ehggwAxrYuy/LjL2oAclzUcbXcORZbYH+/fXus1L60n5mM/jpGP75avV/HW8YFAN5kXVeVYwDkuZjjDrWLxqd+rmlf2g9cTQUZAIzJmmMAJLmIg+eFUxRnUKoCnMUVf/5ZgwwAxqNyDIAowRg8r2YaKfNRQQYAYxGOAfD/uGiD54WfQ5/JdxGQAcA4hGMAg4hNs7nioql0MeZiDZ7nc/gNAjIAGINwDGAgV18glda5cZEGz/M5/BYBGQA8TzgGMLjwoqlmDaJt+/6ia/+9Zj/QU+q8C8/J1LmdC3aPrsmVO+dr+9p/1o72UXtMvJeADACeJRwDGEjLxXQqNAvDs+3nUn8uyrhS7OI/FuLm2sfO662PXIgckwvbakOKUrjWcjwt++WdBGQA8BzhGMBAzlwUuaBiNi3nbKptbfjb6u61+c72V7NmYS58j1XqhQFkLNjct0/xZ1M9ARkAPOPX0wcAAHxPaf27s32fCbZ+fn6qpiCv69rldfQIQ/YhYez4t320PrbvO7W//bbwOGhXChsBgP6EYwATKU0Fg9H1CpRy/Zcerw1tagKys0HGXVVCtdM/S21b+xeQHSMgA4B7mVYJMLj9RVLq5+33VBsXqIwitnj+Vf3Hpg72+izUrOE36t1ha/abqhbz58l9jDcA3Ec4BjCI0jSv0s817Uv7gbs8dR6GgdWV4cNdQV3Y75nHwzaxPz8ENvcxzgBwD+EYAPAJrQFVjxDozmBsWcqvMRfY7dsIwMbhvQCA6wnHAIDLbdVIqQv92oXgU/2knhu702Kqz9RU5bBNql1q+nO4r9mDDuth3cc4A8A9hGMAwOVqAqEzbUpVULnn5MKsVD+lgC8V7I0WjB2tEhOQXW9/V1QA4FrCMQDgtWqCnzvaXB2M7Svq9lI3QAinWuYeL1X9pY5jtCAQACBlXZblxz9eAACuISj6y1jU2Y+TMQOAa63ruvx6+iAAAN5KsMFR67omKwIBgL5MqwQAphcLD64IpVrCrlGCsdJaabVtwvYjvLa3Cqe1GmsAuJZwDAB4hasDhJbqnVECjdhdPUt30CwduyomAOBtTKsEAF4rDHL2v2/T1mJtwulsM1aMLUu/u4TyHO8PAFxP5RgA8AotUwNT1VKphdBbAoqZw4yaqrHY3S0BAGamcgwAeIWfn58/X0ee+3WlwOuuirhYRV/s2M4EdPt99O47t6/a/eSqGkv7OroNAL5M5RgAwAeUwq1YxVztc3vJrX/W+xhyNycIqwiPKr2e1ucc2Wfq8ZGm/wLA01SOAQCfkKuWeXslTa+gJ7Ye29n+9n2VwruWSqtU1dWZschVgbX2EzuG2PbU604dy5lpr71eHwDMRuUYAPBa+6Ag9fP2e6rN7NU1PaqveleS9awIO1Jp1bI+3Zn9hPs7soZdrP3Z6rLUMfbuEwBmIRwDAKZXM10w93NN+9J+RpSq8kqFhNu2sM0TclVUsbCoVi5oCm/CkAuIjtyk4cgUyZr9tYzTFa8PAGYnHAMAeKlc8FEKv3LT864OTlpDpJ7HM9KUwtL6ZEeM9PoAYBTWHAMA+JjaqYdPVA/V3Digdf240p0v9/sNv3Lte4vtr3WaaKqvEV4fAIxK5RgAwMfUhF5XBmOptd1i00Bjx3F0/bhc+5Zjbnle63Nq9lN7LC2L8x99fQDwBuuyLD/+8gMA4GpfW+T9a68XAGa0rqtplQAAAAB8l3AMAIDHvHltK1VjADAH4RgAAAAAnyUcAwCAjt5cDQcAbyQcAwCATizCDwDzEY4BAEAHgjEAmJNwDABgEuu6/vmqbb//HnustO3IsXxxWqFgDADmJRwDAJjAFr5sX60BVKn91n9Nv7ljEYwBALMRjgEADC4WvsRCqVxV2ZFArbbv3HG+3RdfMwC8zX9PHwAAAMdsoUwY0PQMbGJ9hz9vj38tJBKMAcA7qBwDAJhMWMm1VYWVqrtS1WP7kKdUYbYPg45O8XwDwRgAvIfKMQCAyewrxrbvqequWl8MuI4SjAHAuwjHAAAGt1Vn1UydLIVcsbXKUv0c6f/tBGMA8D7CMQCACYShVhjQhFMsW/pq3W84ffMrYZFgDADeaV2W5cdf8gAA1MqFRK2PzRI4zXKcAECbdV0tyA8AADmCMQB4N+EYAABNvhQUCcYA4P2EYwAAECEYA4BvEI4BAEBAMAYA3+FulQAAF4ndETJ1l8max1KBTW57qe/99tj+UsLnvSlIetvrAQDyVI4BAFxkC1h+fn7+fO0Dpy2EaX3syP5Tj5Xab/sPf94f55sIxgDge1SOAQA8JBXCxAKaVEC2tT0a6uSeV7P9aHA3otoKH8zxEAAAFKtJREFUvFi7VJteFXq5KkAA4BzhGADAAGrCrStCkTPB2pvUTlnNBZSxNrHwKzbm+xAsDMRi/X/9/QKAnkyrBAC42Lquf75Sj5/t40wF15uqv45oWcstVjFWarO1SylV6AnCAOBaKscAAC5WClRiVUOxPmqm/dHmSBVWTfvUtFhBFwCMRzgGADCp1NpXRwKYL1aPHRmrM2t/CcgAYEymVQIADObqoCo3NfMrzoSI++93E64BQH8qxwAALrJfUH0vdgfC/fbt59zjscXaw225/acWey+9jtRdGmcKbe441tQ+zgSfM40xAMxEOAYAcJGzd5/MPZ4KXs48v7bf2sdG1BIw1UyDjLWpfU6LMASdbdwBYGTCMQAAPuHo4vu5Cr5Ym1KFX+74Ym1TFYAAQB/CMQAAXu9MtdWRu1Me2d7aBwDQhwX5AQB4NdMQAYAc4RgAAK8lGAMASoRjAAC8kmAMAKghHAMA4HUEYwBALQvyAwAMoDbMSd3JcFn+3jUx1k9u+/75se2h0UMnwRgA0EI4BgAwiTCwygVltXKB2rZt//iRfdxJMAYAtDKtEgDgYVug0xI8xUKgVCh0pP9UXyMHT4IxAOAI4RgAwARqg5+vhkOCMQDgKOEYAMAgUtVdLeuRbV8t/c9OMAYAnGHNMQCAAaRCq5bgp7Qg/xsJxgCAs4RjALxC6o57ufapIKF229HjdCHPXs35FluIv2f/s3rL6wAAnmVaJQDT2y6Qt6/WCplS+yOLmR/ZD8Tsz+0tCDp6rrc42ncurMrdEbOVYAwA6EU4BsDUUnfs21/YX7kOU6zv/e/77y7kCYXnSWpbynbu7r9iFWe5/vffY/20HM9dfJ4AgJ5MqwTglfYX9mFY0OuiOhVExPbtQp6YI5VUsTD4TP+t+3uaYAwA6E04BsCrhGuP1VaF1aw/llvsfP/40eN2wc/MUuv+tW7PPe5zAgBcQTgGwKvEpoLlFjavccd0slLwxvvFKg83tQvqh89pOafOPjdWodm6Pff7dlwAAL0JxwCYWs2F9n57TV81/Rzpv0RA9l0tYVHqPDsTBJ8NkXPVlGeef6QvAIBWwjEApheGWrEqm1i7mr6O7DfcX8tFvYDse1I3lUiJnaOlG1PkKq9qbmpRK7Wf2PYj0yoBAK6wLsvy4x8cADAWAdk37KcZLkt9eHX0RhN3reNVqro8Mq3S5wEAuMK6rirHAGBEKsi+I5wyeXaNvJzawEnVFgDwJb+ePgAAIO7M3S+ZR2kKZc/zYF3XP1+l/ZaOLey3ZTsAwEhUjgHAwFSQcUbNtM0eUuvvtW4v9QcAcAXhGAB00nIXy5p2YZAgIDiuNWhpWcNrhPeltI5XzQL/Z19H6x0rS/sbYVwBgG8QjgHAxY4sQB5uE5Add9Xi7j2mDJbueBpu3z8Wvo4z1VaxqZtHxyh1Lrf0G67DlnruTJ+JlnEpva6amzTU9FNzLK393K3mTsWxx1J9tfQx8rhsep53uefWPv9Joxxf6YYlwDOEYwDQQeoufC3PDYX9CcjaxcYrHMfSBfR+SmL4PvcKyGq2nX3syHG0io3HmXAy99yZ1jPrPS417Vv+TJp1nEvHfTYUn3VcNj6Pf410fP4OhzEJxwBgIgKyPmovoFMX26VQ4qvCwLBHOBnTM5y8WuxYa8Zl33bfptS+9phifdYc+0hSx37VeRf2P+q4LMt1513tvkaSO75cFV24PRY4l9rtxf4u2f/nS81xAdcRjgFAR7kL1l4XDgKy48ILjisu6L76vrSMY2t1T3gB+dYxLk1T6/G5j/UZ/jzbOKcChtDRqrJZx6VW63k323jUhqipasvUf5LUtGtpXzou4FrCMQDopBQOlC5AWtSGcP5B/a/wQiQXFFCv9lw+Gk6mLi5r9nO3Ixe1tZ/ZlqqffXCRO479e1A7zqOMb7it9s/E1lB8tnG547yr3c8oY9LaPnXcserNXvuOBdXAfYRjAHBS6eL0KqX/4b7rOEZWM0b77RxXmr61LPeFkyOd80fGpfd+extpfGs47+4771L7mE1tuHjVf67MOm4ws19PHwAAfF1uLZSaaUIqxfK2Mdq+YkFm7uJx/7gALW6rxgmnWcXG7EvhZI9xCdvE9hELQsKv1PjOPO65qh3n3bXn3Rud+YycHaPc878y/vA0lWMAcEKsEiHctv99rzQ9ozboyl3wCct+y00pi/0evjel9qSVAtz9uZoKiVPPnVlNsF0bfrcEt7E+twC4tJ/R5Mbn7HkXtov1MaOz592bxiP1Olv+06n2PCrtP/Vzaf9AP+uyLD8+cADwTl+fVsncnL/3MM5xxuVfxgN4q3VdVY4BwBe0/i90avphqg8XTbRWmpTOydT6UPxLhQkAnCccA4AXqbk5wJGwIdfHaOuh1Eylij2W6iu2qP/+sdK2I2YLhFLnR+v22t/5rdc4Gds44/Iv4wG8mXAMAF6kZu2yMJw4U3ky2kL1pRDvTJBQap8L0lqU1t2aSe1ab62Ph1IL1efa56rYcou3lxZ1T/Xbcny1rg4rasa1JYyO/blTeh9SnlwH6w3n2x3rUsaOs7aStKZ6+ei4AsQIxwDgZWoulo4GRuEFVenC7W6pY4+9rtaQ8MzFVu4icd9vKmyc5QIvdcHdur1VTTVauM9UuyPnb+7ciH3Wen9Grgo6SuPa+lis79L+SuP3RAAy+/l215il3s+aStFQqU2PcQW+TTgGAC+TuygIQ5rWqq/UhW+szZNqw4JeVWWlY4ldtMX2PcLYnZEaz9bte1deyOdC01TbluO56zNSM45XOBJG17Qt9R8LWWf47Ixwvo02VjVjUmrTMq4AKb+ePgAAoJ/tImH7CoXbS+1nVQr+1nX987W1D7el+i1d4Jcuyt40zlfrfSFf25/3qF3N2OYqMo86EvLfZbTzbR+4jTheez3GzecYaKFyDABeJDWt58j0nzcLpxv1mJIzyvi1vL817WouMHP7bNne2ib2nLP9XTm9tre7jqN0btec+7lx7TGmT7wvM55vuamvoyiNyV19AN8iHAOAlwurKmJTkmLtQjNcbOTW4ekVEtZM+TnT/1Vq1/o5MmUtdY61bt/vc/891iZ1HLFjb52aNtp7l1Iax5772TsyPXakULGXGc+3GcZ/1rAUmJtwDABeqmYtq1gFR6p97iJjlAuQXFjQKySsbVPab7i/HmN45OI8fG6otr/WUOTu8yl8v1qCh6Oh4R1GOIYeRp0aedRbz7eRGBOgJ+EYACzpC5dSsBFrE+tjv5/cP+aPVoHUVkV9wZHQpRQS5sLCmj5LYWNLcDSbEc7FXNBw5fHd+dpHGOfN0YD2TEA22uvfe+P51kvNuVKqelUlBvSwLsvy4w8SAMgHTKX/ya/9eVnq7/DWsmaNYIxlqTtnQzUX7WfW/yo9ryYwrukjpuWzlnremXA81f4KV3zuW17Xfnvq+aVx3bbn+qnp42ozn29PjFnpPDnS5mgfADHrugrHAGDTGg60rjVVeuxI29JF17K4QPiSmrAita1nONbzPBf21jFOAHDMuq6mVQJAzAwXmq3rOPFuI6xTVFstBgAwEuEYAOzMsiD0DOEdc0lVjx2d3vuEHmv6tU47G+F1AwDnCMcAYCe1ls7deq//xLtt52tsjbv9tMn99k14Y4Aj6/aMcE6WPrM1a/O1rt/39J8TAEAfwjEAiHjyQl8wRqvS3TBTbWr7ShlpGmXpToc1xzjC6wAA7vfr6QMAAP6KVf7EHoOnbefjW89JNwoAgO9QOQYAS3xa2l7tdLNcP7mpb7lpb7njgruNVC12ldYpmgDA3IRjALD0m3KVa1MK3UylZHRvORdLr2MfXj99B1AA4HrCMQB4kKlbzOIt52KP12HKMwC8i3AMAB4kGGN0b5pGGU5pPvKaVJIBwPsIxwBgQC64GcFM5+HRNf1ibTaxfgCA9xGOAcBgZgokeK/ZzsOja/q1tqnZLwAwF+EYAAxktkCC93lTlVTN56lXGwBgXsIxAFj+/1SrZbkmHMhdZLsAn1tsSt5+W81aVanqpPD5pecePY/edg7ecRdaAGB+wjEA+J+rL4BzwcfbQomvCd+/cB2rlvc2tmD8/tyJnUex/bfs803VYgAArX49fQAAMLLU4t3bz9tX2CZc/FvF2LfUTtNLLQCf66/3ubIdi3MQAPgqlWMA8D8t09JSlTphtc/2c64/ocT8jlSIjWDGYwYA6E04BgD/cyYkEDBQc9fD1HPuPn9MowQA+Es4BgDQSaxqMCW3Bt2VjoRxqefU3siidvooAMAThGMAUMmC+vSQutPkHedP7/3EKt9qbg7g8wIAjMSC/ACQsV38hxfz++3h2mL7bU9VB3Gv0d/n2Dnc8tyj53Jqnz4bAMBIVI4BwFK/YH7NXQNzbVTLvFfshg7h3Upjdy+t3RbuJxbKhvtP9QEAwF/CMQCAk2qC0lS72m2t++q96H7u5gGqwACAmQnHAABepne1WCn8sqYYADAz4RgAwIv0DKYspg8AfIFwDADgBXpPo+whNRXzzM0BcvvZ/x62L90EoGWdttT6bqO4Y5xaxyA3prV95c7x8JhLbUZ83wB4jnAMAGByV1Rz1dwoYP/7XuzOrqnHW8TCtn1gkrqrbOwmGbHXFXstodj+Rwtarh6n1jHIjWnt+JXCtdhrLbUZ7X0D4DnCMQCASV1ZLVZzo4Da/V4ZQrT0XXuH2doKs5n0HKcrgthSuHbkJhUAUOvX0wcAAEC7LTD4cjDgLpl1rhynHsFWLpDcVynWvA4VYQAcoXIMAGAyPQKA2DpTsbXBUm16rd91hFCsztXj1DoFNSd1Dob9CL8AuIJwDABu1Pvuf6W1nK4IUUaVWmj8TePdaxrl0TWaQqX1u2qO44gj+7rC6EHN1eN01ecstZ+zfTx9vgAwLuEYANys9wV1aZHqs2HQDItY547zTePd43XEji8MDmra1KzfVRqTs4HFk+fiqJ+FmKeOM3xvnx4z1WcApFhzDABuVlpfJ1xbJ3aBuX0/E8LE9hPeffANF5DGu07Nvt9wPvRwtFLuS7a1xPbr4p1Zm6xGTR+CMQBiVI4BwCCOVGkdmfKYmi53pKriyWAgd4fBmuOfcbyvUvO6zkyvPVtRFx5DSyVaag2rVD+xx/bvWRhojujqcUo9tybkjY1l+Jx9m1S7o/t6+rMGwJiEYwDwgJoF0Gv6CJ8bC1xKwUTt1LbUVLsR1ExHfMN4X6UmvDoacPUMkXpVt5VeZ2zbTOHK1eN05NwOPx8t/RwN+GZ73wB4jnAMAAbS8wKuZygxQnXTFYz3da5epP1Osx733XpNa7yzDQAsizXHAOAxpQqi2GO5tbH228P1fkrrbuW85QLTeP9WU7lWW932FW84/+9wR2Vf7zYAsCwqxwDgUeG0n9hUolSbI+ts5Z4X9ptaX2nEC87asTDe8WOK7efMulRntgEA3G1dluXHP0YAAHhCKRgTnNUxTgBwzLquplUCAMDsBGMAcJxwDACAx5RCHaEPAHA1a44BAIfE1qPKrZWVunthSrguVazPVL8AAFBLOAYANAsDqdji8rX2IVhpoXZB2LNabxRQ+361vq+p829vxPPkruP0OQGANsIxAOC00oX4/m6M+7a5u0rWSPVLf1cFlbnqwZb2s7z/Vx9n63gCANYcAwAOCKdQ3rEfAdhzYmMfngPruv75SvWxfy9T/R5tn+oj9XvpeO905Dh7jA8A8JvKMQDgkH04UntBfnTaZek5qseeEZsSW/p9/3MuGGtpv7ULjyvX9qnpuj2O88j4AABpwjEA4LBUOBJztEKnNHVyhMqfrwkDnrsqCXPOBEN3hkqzHCcAfIlwDAC4VOoula0LtecqZlr75ZyaGycAAMzCmmMAQDPhx7fEKsNmq+TLHddIxzzLcQLAm6gcAwAOia2dFFYSxSqLardt/dbsJ9cHfaTei81+/bkwxAnXp6tdQ662fUs/Na/lbq3H2Wt8AIDf1mVZfvxlCgAAAMDXrOtqWiUAAAAA3yUcAwAAAOCzhGMAAAAAfJZwDAAAAIDPEo4BAAAA8FnCMQAAAAA+SzgGAAAAwGcJxwAAAAD4LOEYAAAAAJ8lHAMAAADgs4RjAAAAAHyWcAwAAACAzxKOAQAAAPBZwjEAAAAAPks4BgAAAMBn/dejk3Vd//z88/NT3B4+vj2Wa7+ua7SPmn1tz63tP7av0msBAAAAYD6nw7EwSNoHUbHtR37fB1Mtx9DaJrWv2ucCAAAAMJdHplW2hktngqhtX6Wqs+1xoRcAAADAd9weju0ry0oVYbX2UyZrgrcj4VxL/wAAAADM4dHKsXAdsDNiUzlT+76yfwAAAADm8Ug4dkXAFFt0P7XvI6Fcbf8AAAAAzOORcKy3cM2w3gHW1f0DAAAA8IxXhGMpV6w/BgAAAMB7rMuy/JwNh/aVVPu+rt5eOoZ98BVWe8XanD0GAAAAAOaxrmufcAwAAAAAZrOu67unVQIAAABATrdwLLdIfemx7Su37eyxpfo6s4+W4+z5enoZ7XgAAAAA7tYlHCstap+7w+P+LpDh9l7TPUvHdrbfmj6unLp6NOQynRYAAAD4uuGmVbp7JAAAAAB3+e9sB7EwK3Znx616LBd85R7f+gzvPhnrN2yb2keqz9R+WqWeG9te2vd23KljTt2ZM9VXzet0h04AAADg7bpXjm0hTWuYUgrGtj5j4dB+e6xt2E8qCAqPO9dX7esJnxvbvt9Weo2pNmHbUl+l13n0fQQAAACYyenKsZyWYCVXWVazZtleS9vweftA6Egott9X7LlHwqYex1Paf6xfARkAAADwdpeGY61SAVlqymCunyP73vcfHsvRyrEjz72zz03shgj7/QjIAAAAgDe6dEH+IwFOj+qoI/vvGQL1Dq7utJ9WuSxCMQAAAODd1mVZfs4GIDUL4qemTOYWh09tC4Vra5UW2i+FV6lF6UuPlY45tRh+7BhrtoV91j4vdhw1fQAAAAC8ybqu14RjR9sAAAAAwF3Wde0zrbJUjSUYAwAAAGBE3dYcy4VfgjEAAAAARnTpgvwAAAAAMDLhGAAAAACftS7LYs4jAAAAAJ/0f0hq36mD9zUeAAAAAElFTkSuQmCC')
