# Supplementary material for: Identification and functional analysis of non-coding regulatory small RNA FenSr3 in Bacillus amyloliquefaciens LPB-18
Source: PeerJ. 2023 May 15;11:e15236. doi: 10.7717/peerj.15236 (PMC10194069; doi:10.7717/peerj.15236)
Supplement: Supplemental Information 4 [file peerj-11-15236-s004.zip › KO/CK-vs-T1_map/map00603.js]

getPicJson('data:image/png;base64,iVBORw0KGgoAAAANSUhEUgAAAsIAAAO0CAYAAACvHlCxAAAACXBIWXMAAAsTAAALEwEAmpwYAAAgAElEQVR4nO3d7RKjqMIuUH1r7v+Wc37sY4/t8KmoIGtVdXV3okjA6BNCdF2W5bcAAMBk/lmWZfn9ZGEAAOaxruvyf29XAgAA3iAIAwAwJUEYAIApCcIAAExJEAYAYEqCMAAAUxKEAQCYkiAMAMCUBGEAAKYkCAMAMCVBGACAKQnCAABMSRAGAGBKgjAAAFMShAEAmJIgDADAlARhAACmJAgDADAlQRgAgCkJwgAATEkQBgBgSoIwAABTEoQBAJiSIAwAwJQEYQAApiQIAwAwJUEYAIApCcIAAExJEAYAYEqCMAAAUxKEAQCYkiAMAMCUBGEAAKYkCAMAMCVBGACAKQnCAABMSRAGAGBKgjAAAFMShAEAmJIgDADAlARhAACmJAgDADAlQRgAgCn983YFctZ1fbsKAMAFv9/v7SpAkBFhAACm1P2I8ManSQAYi2916Z0RYQAApiQIAwAwJUEYAIApCcIAAExJEAYAYEqCMAAAUxrm8mk19pdr+f1+y7qufy6/dnwut25qndR2QsuUbnMrJ3bZmTP1Cv2/9PWn6phaP1dGSKrupeWWrFMiVE6qf1v2fazskjrFyo0J7SOx15AqI7XtFu+lO1w5VsTKOS5f2me5cmqljkcl792QM/W5+/iZK2uUfqw9D+yXiz2XKz9Vbq5e8BXrsiy/nnfq1IE7tnzoTXx8LFVe7ICcKqN0O7Xl5MpIBdLcdlIH8drXevb1ntn+2dd35gB+ttyn9qHSfqz9d832Us+XvKbS/au1FseK2DKt9s8roaP02BB7rmV97jp+XikrV8fSerfoxzvOA2ePx7Xv55yn3s9wxrqu35oaEXpTt3jzlRw8Sg98NZ/E71YyAlTapmdf75OeqsudfV8yalZTdov9LVXGmfKfeA+0Ola02u9bv39yo4ln3wd3vYfOHj+/2o8lr+Gu90nr9zP07lNBOKb2zXv2YN/qIPHUwebKSW3UA2JPwTwkdFLP1fet11S6zV7DcE/bfdrV9/4TYbiXst6SGrW/w53vZ+jZJ+cIt3Tlq8kS+5PKla9Ar27fwS3urhNPbd+n+qlVP5Z+SxBzZn9u8R4YwVMfVvb7QWq/ePO9P3Kf3/UhINceue0eny9t19bvZxjN54Pw/k1e80Z+8iSxn4+1//8md4CLTVWo2X7Naz3bplecPci30GqeZKrs1MmmtH9a7LMl+9KxzrEyak6gZ9Zp7e79+s796Ky3w/CytO/zUfsx1x4177vac11puaF6weg+H4RHGvGMHcieCuOl7fRGm47Qf1ecPYmFynn6A1zu+Zr6nFmnVfAZ6ViRc+cH4dZa7fv78kbux1x73PWB+I73M4xgijnCpa5+5XX2Ry29eHP+7BtfG7/tiSkXT3vjPfD7/f78eUpP79u9bf8+/mk5z/ypKThPUI+0XusFLX0qCF8JALWjVsfthEZxQ3U5+6v/p4S+jiu9KkHp6z2zTAtPjpS+3fdPh/3jL/mvrP+EVseKK/t9SX2e/OBWsp2W9Smdm5ra/pf6seX75uqH4avvZxjJ564jvF9ns183d/ANLRfbdu0yoeW2A2SorFz5seePj+f+Hyo3F9jOvN6Stq+ta26dkjrHlJSTqt+Vvo+VU7OP5vqxpKzSk+Dxa9Oa7ZS2wx1aHCvOlpPr69gyMbV9mNpnWr2HYvU6s++ntj96P5aeB0LbLjkG5c4DoXJz9Sp15hwOT1nX9ZtBGAB4n3M4PVvXj91QAwAASgnCAABMSRAGAGBKgjAAAFMShAEAmNIwd5ZzLUMAAFoyIgwAwJS6HxF27UEAAO5gRBgAgCkJwgAATEkQBgBgSoIwAABTEoQBAJiSIAwAwJQEYQAApiQIAwAwJUEYAIApCcIAAExJEAYAYEqCMAAAUxKEAQCYkiAMAMCUBGEAAKYkCAMAMCVBGACAKQnCAABMSRAGAGBKgjAAAFMShAEAmJIgDADAlARhAACmJAgDADAlQRgAgCkJwgAATEkQBgBgSv+8XYERrev6dhUe9/v93q4CAEBTgnChffidMRTO/voBgO8RhAus6zp9+Nu/fu0BAHyBIJywjYIKfX/7/X7aBgAYnh/LZQh6YdoFABidIBzh6/+8/cgwAMBoBOEAIbicMAwAjEoQBgBgSoLwBeu6/vWndPnYc63rVVt2aLnS1wYAMBpB+KB0WsS23PanRGq5llMxjmVdqZ8pIgDAVwnCjQiMAABjEYRPiv1IbD+VoHQqRGyd47qhqRi5qRmpsmN1yNX9yA/mAIARCcIXbAEwdPvh/dSJUKCN3ZTiuP4+uO6nYWzP7adnhMJoquxYHVJ1BwD4CkH4olhgvDof+M6pFjVlm/IBAHyVWywPwm2NAQDaMiJ8Um7KQOspBcepEVfLAgCYnRHhC0Jzg/f/P47gHuf7Hss4/js2X3grM/TYcTuh8krqFpvXDADwFYLwSWfm+Z65vu8xDG9SI8RP1Q0AYGSmRgAAMCVBuLHYNYBr1o9dBm1/zeDj6HDJLZWv1g0A4EtMjWis5vbMsfVjQbV0ndRyAAD8jxFhAACmJAifFLsVcuy2yMfnS25nHHq85pbKoeVL6w0A8HWC8EmhS5ulbot8vFxZ7lbMocdrb6kcurJESb0BAGZgjvBFoZC5lwuXJYH2ithl1nL1BgD4OkH4ZrmQGbu5RsttuzUzAMB/mRrxkDemHTwVgN11DgAY0bosy0+I+VtJsDtermwfOmP/Pq4bGwlOXQ4tdUvllNCyJXUtIQgDAKNZ11UQDhHs6mgvAGA067qaGgEAwJwE4QCXEitnNBgAGJUgHCEM5wnBAMDIBOEMYThMCAYARicIJ6Tu4DYzIRgA+AI31Chw993fSrwZPkOXdwMAGJ0gXOjM7ZNbe2tkWvAFAL5IEL5glhFhAIAvMkcYAIApCcIAAExJEAYAYErmCFMsNU95/0O+4zLH52LlpB4PlZ368eC2XKpeX1ZylZM3+mz/XKwvc5csPK43U78epfqp9Eo3tWWEypq9H4BxCcJcdjwJHk+kpeE1JhXEQtvZtpGq19eF2izXL0/2WeiSfMflU317tl5fkuun3D5QUsZWznFZ/QB8hakRFNlOgjXXUw4FodyyNSfVWFnb47OE3jPe6rPj+rX1CwXlGdX005Uy9APwdYIwTZWMujpx9uWtPnPXxvZa9JP3JzATUyOokpsvmpObs5sqn3q5Pnm7z/R3O2fm0peWAfBVgvAgejgp5U6osTmmx2WuBOmzZg1boR+q5ebhhsp4o8+oE+un3D5QUgbAVwnCZIVOjC1Plm+UzzUt+8wUCQDeYo4wt7k74JR+rV9yKSj+560+80GlTot+8gEEYFnWZVl+TkL9e2tUMzRnMHfN19Q1aY/Pnyk/t3xsu6G6fVVNm+0fj63fss9S/ZWqR81zsyjtp9gyuTJCy+gH4CvWdRWER+HrfQCAdtZ1NTUCAIA5CcIAAExJEAYAYEounwYwgJGv8OD3DUCvBGGKORGPTf+Nb8R2GHm/A75PEKaKE/HY9B8A/MscYQAApiQIAwAwJVMjoNL2VX3tNIOZ73TXk6/1X+2d3VI358nduKfkLo53tsnZvtuvu9dD/wHvEoQH0eMBu7cTcGk9Wql5/aET+LquXdwx8K1+3G/vjdv0fqH/jtuvbf/S51Lbqq1DC2f22eOyqf7bP97i9ZTe7rpHb+/jcDdTIzhlOzhuf0pOomeeS23r+PibtpNq7Lll+e9JLxQCn/ZmP56twx1G7b+W+/3b76GzUn23Pb8s5f13DH4t2mUro5fjVY233pPwFEGYU3o4Afd4MomdlGN1ffs1PNmPb7/WEqP1X42rI3uhD6Gpx5+WCsQ99t9I+w58makRgzhzgunlU/z+K9Qz9l+/lnyVGavDk2r7q5e+Srnaj6GyapZ/Uu/1q9UqoMbeg6n35rb9p1x5raFpHsuSnsJzZlpPbDuhco/Hv9z2Q+vVvLZQX+b6F0YmCH/MnXMtz5zM7j4B16zfSqodeqhfzJUw8vZJUP/Vz+HNPX62Dql5wbFttdx+zB19EBvtjo2An/lAHitj23aobVN1Cq23fzwWkFPbgy8zNeJD3poz+/QJuEe5Ns/NP+3BE/0Ysj8Bv9Ueo/dfSQDbt+/VD7Ul0ySeUnK8a9V/sfnGpc4cm1OjuKk6peY5799zqe3BDIwIf8Rbn95rR0DOTvE4nmh7OFiX1uE40rK5elJt6Yl+TIl9fXunr/Rf6uvvZflv/Xp5/1xRU/9W/RcaeY3JfTN3pv1D26+p07F+oakVMCNB+AN6CMFvnoCffv1nT2KhEZgeAsnT/fjWyPPmS/2XGuEtac+ar/uPo72xUeC7vz04u97V/ou1Q8t61m6/pk5AmCA8uDdD8P7v43NPnIBH02O9n+zHXB16bJ+9HuuXqlPsudhX5rXLl9ajFyV1PH7jdHx/HPfV0mNT7L2RKiM3D/hYdm6947/32zz+O7TsCH0MZ6zLsvzs4P17exTt6W21NGq9Wxu1HUatd2ujtsNo9R6tvk/QJnzVuq5+LAcAG9MM/iYE83WmRgzMAQrmIqA9w3H1X9qCrxOEqeJEPDb9Ny6BBKA9QZhiTsRj038A8DdzhAchxAAAtCUIAwAwJUEYAIApCcKD8CMnAIC2BGEAAKYkCAMAMCVBGACAKQnCAABMSRAGAGBKgjAAAFMShAEAmJIgDADAlARhAACmJAgDADAlQXgQv9/v7SoAAHzKP29XgHGs6/p2FU7zQQIAOBKEqTJioBw5wAMA9zE1YhDCHABAW4IwAABTEoQBAJiSOcJctp+2EZtDXLLMtlzpPOT9ssepIyPOZQYAniUIc8kxuIaCbMky2+M1202VDwCQY2oEl5SMvJaOzp4dxTX6CwCcIQjTTM20hru281QdAIDxCcI08dR0BEEXAGhFEKaJ3++3/H6/bCC+EmSFYACgJT+W4zEtguwxaAvHAMBZgjCPOF7q7Ex4PXs1CgCAEFMjBtFrwFvX9a8/ocuY7f8OjejGlg8tAwDQihFhLkkF9O25kmVSy5U+3uuHBQCgT0aEAQCYkiA8CNMDAADaMjWCKgI5APAVgjDFzMEFAL5EEJ6Ekdx3+PAAAP0ShD9uC8AC2Tu0PwD0SxD+qDsC2Mijym8F0as3EQEA7iMIf9CdoWvEMNdDgP/9fsIwAHTG5dM+Rtjq1xaGAYA+CMLwIGEYAPohCH+I0WAAgHLmCHPZfoQzFsRLltmWyz0fKqe0/B6YLwwAfRCEB5ELTW8Fq+N2Q/UoWWZ7/My2SssHANgzNYJLSgJnaSjNLRd7XugFAM4wIkwzRmLfFxpVD43Qlz6XGr3PjerHyk5NaUl9K2DU/79S/VWyL5wpI1SW/gBGJQgPovcTjSsh9CE3VaT2uRbbPz6XWz5Un/169rX/yfVXybShkj7XH8CXmRpBE7/fr+jSYK0Cfe1IJf+T+jHj8bncsmcDUOkoY+xx/VvXX1fK0B/A1wnCPEYI7ktJe93Rnq6lfJ8W/eU9BMzE1AgekfoKvkU5rcr/ipKR+ZoyUlMdzrS1S8i1V3JpwbNlAHyVIMwloXmJ++f2o3+hE3Jo3mHqMmmhclLlzyp3CbuSDw25H8vRl1h/5faFkjIAvkoQ5pLUCXN7rmSZ1HK5cpy0n1NynehSpkgA8DZzhIHbQ2ms7NYfYtZ1/fPnuN3946l1W9XjzvJb9JcPIgBGhOFTYtNEYteFPY7I56a6bH/HprOkth+b+pJ7HbHrEddeCqzkOsUtg+qd5cfKi/VXbJlcGaGySvsDYASCMFWMIPXt6lUgSqexxB6rXb+03NxzsbmxX99fz7T3meVabAegR4IwxZzwGE1qn01dIWF7LjbCnHr8uG6orNTjADxHEIZJjDw6eiYs5oJubFpF6N+pK5mEAm9qGklqe6WvZzTCPtArQXgQTiS0MOJ+dDYAnr0U2Nk7tJVMO7l6a+KZ+g/gCYIwwEm56Q8l6wLwHkG4U6WjKLERpidOsjVf6ebmVJb+ACq0fujxI6Hj2966EcR+NPjsyKerLQC8RxDuWOzkONJXjaG7wJ29/esmFXpi8zz5vtrLv4U+UNU+vi83d0m5/fKhH9UB8DxBuFOxsFcS8J4cDa4Zzaq5xNWZ8t157pzabxJSfZLrr5LrG1/pr5rLfNXuL6WXebu6nVpv9V/JFTUAeicIc5vYiNiRE+d7cjelCC1/5rnYts7UgX+93X+pK2oAjMAtljs2wg0BciO6Oev69y1xS8unjZaBpeSqCXfbh+vjnzu391Y5T/YfwBcJwgMpCZdPnsxiAePMdIbYj+KE4H60HOm7Y9RwX+b+76s/ZjtuY6/Va3jiA9/VNo9dHzn2OMAITI2gWm7u8vb/4/Mty+dZ2n9srfovNm//rat2AFxlRLhz2wkmd5WE47/ftB+FO47M3TnqZfT4mtrL2LWy38ffuATZcbv7/4cuT3icfnFc77h+SdnLcn1U+In+K70SBsAoBGGqlASElGPoSf2AKvZYbB5o6PJVlCn5kVUqxF11/NDUSmw/2z9//JB2vATf8fFQPfflbM/VlN3idd7dfyXTIYRhYDSmRgwgd3J58uRTegmp1PM1l7iqXb/kef52/BCRa++rI4xPjjyX7CupH2pedWfZ+2082X8AXyIID6KH8DfySE9vJ/5e6pMaISwJTLGR+DOX9HqjTUL1PyM06nv89x2e7L/jh4bYKHAv+zZACUF4YG+ccEY8yY0c4O9WOzp/fLwk9OVGKEfcp45Kwv4dr/Pp/ivtY4BRmCMMDO84Klk6F3Y/Z31bPjVPPVT2fr7vfv3QD11zc+AFSoBnGREGPqdmKkbNtKPYv1PTCVL1EnzrvTmVBvgeQRgm8uVpIvsrNZToaV5rab2/3H+1euo/YFzNgnDPB6W3RxBCJ7naOoVOgL20c2nf114tIFRubFtP7n9n96e3+7CX/eVOZ19jSZ+m+u/qD8ZKlp+h/8662n/AvJoF4drRmJi7LqH05khK7JJgpXUKHeRT10Z9UukVAmKvNfV4KOiGtlV7lYJWaoJPz33Iv2KBqqT/9OP7rvTfcfm7L613N8cWKGNqROdiB/bQD3HecHXbsZNN7MNDr1IjUiV9SF9CP3DTf+Oo7b/YB+nYB+0RtBqcgq97LAjHPpFv9oEodm3PknVj/w/VZf/csX7HX37vy0wtE6t/7qCcClKpSxaNcFDOja5cdeyjNw/8qZNuSGmd357e8yWp/bD28mCp/vNV/D3u6L8a+hC+5ZEgHAqJsbAYC5S168ZOULFLGR23eRwtKF3muO2SgJ96zTVt3KOngmkuUD7dPq2mCfGMlvuofnteq/7LvW9To8Mlgyih5fbLHtdLbTN3Dow9BvztkSCc+9R9NvhtQTP1fK5e++VTy5TOFyt9Lcfyrp48nzjQ5ep411zd3Aea/f9j23wq6LR6vdyv9XtGvz3ryXAX6tvYMSg3iHJc9xhkUwMrtYM2QN4rI8JXxaYZXDkIlHw13fI11Gy/5qvXt5TWsbZ/akLwsrw3AlKz/xwfD/2b+1z54B16vLYc2ihpy9w3baX9cebYHwvJqceO64WeKxmQAcrdHoRLDhxnw9GZ+V257b79aTr21Vbu67E3xb7Gu9q2JVNq3nz9taP/LfpQkHpWaMRtE/ogvn88Vh7Pavn+uzLIst9ebDAn5+4BGZhR8+sIH9+coTdt6KufY1mhoFtyEAuNCB6/joqNJIfqG6tL6PWE/h17zaVtsa9frG3fFOv3XEg9vu5Uu+W2ldpP7nD2ZJjrQ0GqXzXvQUGlP28eQ0PnkFaDOcB167Isv6+dXN8eKfyqUdt15Hofjfg6RpeaihP6f6yMZbnefyOHplH23diH8tzUitg6Jcuk1ov9OyS07CjtDm9Y1/V71xH2xucrQt9qXCFEvadl/Udsi1H3vVxbp74RqFkmt15q3nBJ2UDcZ4JwT3NmIaf2A1ur/XrE98eoIYoxfWUk9QuvAZ7wmSDsDf8MoQT4ui+cT77wGuAJnwnC3M+BFQD4EkEYYGAlV0wpvapKzdfpNT8qA+iVIAyTezpIlf6KnrySK1iUXuWiZtpT7PKRqfIBeiQIw8SeDlJXyue/StqptC1d0xaY0f+9XQHgPa2DVIkebwzzBU99gPBBBfgSQRhYluWZgONuWvd4qj2FYOBrTI0AHg+mX7lWay9Ct3gPudLmsXV9sAFGJggDjwSpEj2G497qc1aLtj0G3q3M0v0HoDeCMFBkxhD8FcdLnZ1pZz9yBL7IHGF4wWiBIXbN2Bbl3VH+LNZ1/evPsU2Pf4dGdGPLh5ZJ1WG0fRpgWYwIw9RSV3DYwk0sIO2X2T8fC7mxawWnyu9BzyEvVa/tuZJlUsvlHu+1bQBKCMIwsSeDVG3QAoC7mRoBL+h19BMAZmJEGGAgPkQBtCMIw0SEqLGZRgLQliAMkxCiAOBv5ggDADAlQRgAgCmZGgHA0La576HrU6cezz13fH6/nKlG5z3dX1zzZH/Fyr2TIAzA0I43bNk/lrsN9P6xknX84PS6J/uL657qr7f60tQIAD4hFVJjJ9XQST5FyGrnif6inbv76633liAMkCD4jENIGssT/WV/aOer7y9TIwD4jNDXr7XemKc4q7v7q6Rc0ynKffH9JQjDC3p48wNh+zmL9O+J/hp5X+jtfFPSX09+OBGEARJ6Gy1yQi7bTk/t1FNdaj3RZ3f11/5qB8d/H8NYyfu8p+NAqTva9e7319PHXEEYYDBOyHnHk3XsK93USbfF18D7skbzZJ/d0V+hALw9v/3dso9nctf7K3UVibsIwvACB15op3RUL3YZqFQ5oTBVsi3inuyvUJnUeaq/jss9RRAGuMCI0vtSI06ly5aWo5+ve7K/uO7r/SUIw8OEJoBvKL0CQuy4n3r8WG7J3dycW+oJwoNocSvJ1NdFwHk9jArPdEI+cyzr7Xa8tW2V2r9y+17s6+qnA9TT/bb/Kn7/WGgO6pn3b+md0GJf9aceD72vQtt66m5sX3jPxQjCA4i9CUp2+JF/rfxFb4clvmmmE/KxfpuSIHjmGHqH2rbKXWaqdltn6tDSU/1W+jX92dd9tb1C82Nj5fZy3hj1PZfiznKdi30KC32iP64nBPelxwMA7ex/lf7Gtu9Yv+cT8lGs7c8eQ+/Usg1zZfXaX5uR+u2Mu4/7b/6A8yt9JwgPoOYkJQD3p9dPwbT3+/1eDcQpXz4h74Xavtcf6ZRo2ZY9H4e+1m/L8lx7vz01a/S+MzViQrGvLEpZr269Ht/43Ku3kY9eTshPtsfZOZ896SG4Pt0mNa+5p/66a6pJqJzYtmqnRLXWw/56hiD8MSUn4JZfd1qv7Xp8y50/Wkk93+sJueXIZsyVbdz1vs3N8Y2Fl6dG8HPLtdK6356eBpB6riSA1vZpzXtuWeIfRFu9/2NGP9+ZGjGA2h+4LMu/X9EC14z0PkqdkPdfX9aOEJ09IT8pdcw7cwx9QsmP5K70W86+zd7az0fst719Hx6/Cdz/2R67Um5sW28Zve82RoQ7t59vGPrqveaHEj3ugEAbx5Nk7OR7ZVQqNOL75tehJdu9egy9S64Nr/Zbanstyz1j5H7bi31AKfmAE5tTvy8r9O/QXNwnp+J9pe/21mVZfr1Viv8KhVj9Bs97ex5cbHT2KPY1aSzY7teLlRkTGxHL1ftJbx5DY4EgVJeSwJoahUxtszaUvN1nWx2O3qhTD21xxpv17qXvUtZ1FYRHM+qbEUZ115zbVvUZxaj1bmHU1z5qve8waluMWu+nrOtqjjAAAHMyRxgAIMPvbL5JEAYYjBPyePTZ2Ewv+C5BGGAgTsjj0WfQL3OEAQCYkiAMAMCUTI0AuEHpZYtS15hN3a645LaupTfUyV1Ldr/MmWsFl76m1PbPrPu0kuum5tpv/1yrvt8/l9vXYnq6hGCK9128Tl99310lCAO8JHdHqjM/sEqdtHI3ZAjVr/QmDalbqp59TS3a40mhtk/dQS73XIvtH5/LLZ/bR3rvgxLed2mjve+uMjUCoLHQHdtK19mLjcCcKT9WVm4bJcvGnsuVsd2GtcX2R9Circ/0/XH92vqFgnKPvO/KypjtfZdjRHgwX98hYRalJ9U3byebug3vla9Kt/VKvvaNrTu6kva747V+/WvuHO+7ud93IYIwQMKVE0AsdNTMY0zV485Q0/pr+5TS+ac1J+435dqnpP3u7Puvh2HvuzJfe9+dJQgD3KDmq8eY1An37nl7JV/HtgoDpSfaUQJcLoCVtN+bfT8y77tyX3vfnSUID+bLOyN8QclIVOjHOi3L713JV8D8V8u+vzLPuEfed3ned2F+LAeQcMfXkfs/+8fuDCZvhJ7Qa9qHh30blKz7VW/1/UxByPvO+y5mXZblN9ObYXSjfQKF0eUuZXRcdlP6g5TcqFXsuVj5udBT+nVoblsldSt5Lie1zd7UtP3+8dj6Lfs+1gexkc6SOvbSF9534XJned9dsa6rIDwaQRieVROEARjHuq6mRgAAMCdBGACAKQnCAABMSRAGAGBKgjAAAFMShAEAmJIgDADAlAThwbh+KQBAG4IwQIIPnwDfJQgDADAlQXgwsfuZAwBQRxAGSPDhE+C7BGEAAKYkCAMAMCVBGACAKf3zdgVIC81P3D/m0k4AAOcYEQYAYEqCcOdSI75GgwEAzhOEAQCYkiAMAMCUBOEBhKZAmBYBAHCNIAwAwJQE4UHsR4CNBsNzvN8AvksQBgBgSoLwQIxMAQC0IwgPRhiez7quwTsMci9tDvB9brE8iNBJWSgew5m+E8Leta6r9xfABAThAWyhaH9i3kYJnaz7Vtt3AvD7vK8A5mFqROdCQWr/f8GpXzV9Z/rD+3y4BJiPEeEBxE7Mv99PeOpcy74rWf448lzKeqYaAcxIEIYOlIzw1wa1s8HOegDMwtQI6Mjv9xPUAOAhgvAAYqOEpkX072zfbYFYKAaA+wjCnQoXvYkAACAASURBVIt9ZR77IRb9aNV3AjEA3MMc4QFsP6w6BirhqH/6DgD6JQgPYj+6KESNRX8BQJ8EYeCT7pxDf/f8fB+eAJ4hCAOfNWKg9CNYgOf4sRwAAFMShAEAmJIgDADAlMwRBj4vNO82dJ3n2GPHq7WE/p8qI7Tt0DoAPEsQBj4vFma350oeqy1/X87+ue260sIvwPtMjQCmFQqjsTC72UJsyW2yU4+7OgTA+wRhgCU/laGl7bbZwjDAu0yNGIyvU+G8WPBMBdLYXN7YdIgaLcoA4DxBGJhGbJpDarpCan4xAGMThAEKhUZvjegCjMsc4cEYiYJ7tXyP5coSogHeZUQY+LwtkIaCack1gPc/bDteCi1Vfmg91w8G6IcgDHxebeAsuaxaabm5y7EB8B5TIwAAmJIgDADAlEyNAD7Lj0sBSBGEgU+6ay6uKz0AfIepEQAATEkQBgBgSoIwAABTEoQBAJiSIDwYP9IBAGhDEAYAYEqCMAAAUxKEB+MGAQAAbQjCAABMSRAGAGBKgjAAAFMShAEAmJIgDADAlARhAACmJAgDADAlQRgAgCkJwgAATEkQBgBgSoLwYH6/39tVAAD4BEEYAIApCcIAAExJEB7Muq5vVwEA4BMEYQAApiQIAwAwJUEYAIApCcIAAExJEAYAYEqCMAAAUxKEAQCYkiAMAMCUBGEAAKYkCAMAMCVBeDC/3+/tKgAAfIIgDADAlARhAACmJAgPZl3Xt6sAAPAJgjAAAFMShAEAmJIgDADAlARhAACmJAgDADAlQRgAgCkJwgAATEkQBgBgSoIwAABTEoQBAJiSIDyY3+/3dhUAAD5BEAYAYEr/vF0BgJ6t65p8zLc0AOMyIjyY0EkZAIB6RoQ7ZzQK3vX7/aIfQL3/AMZmRBgAgCkJwp1LjTgZjQIAOE8QBsgIfej0QRRgfIIwAABTEoQHYDQK3rd/z3n/AXyDq0bAJEa+9J7gCbzBcfP7BOFB7C/hZOfmrBH3nZ5ORKlLqd2tp3aoNeJ+15r+G9eIr3/k/e1pgjBAhTdPik7IY9N/0B9zhAcy4kEUAKBXgvBghGEAgDZMjRhE6OspoZgWam/Zva5rdLnUc6Ftbsu6bTgwgtJjVexYWHv8DG3P8bItQXgAoR/JretaHDp439kPMnf/QPK4D+X2qdR8wdK5hLlt9rpfj/Bh9I0PNW84877Qf/0Ytf9Kj1WxY2Ht8TMWjN88Xo7adymCcOdiO9326/WeD3Ypb715l+W/v/wP/T+1bqy81AnpWG6q7578cUrLPii5osLI++uy9P1h9I0PNW+rGZ07LqP/3jda/13dVuoYGXvu+Bp72l83I/RdijnCA4jtLL3sRLVCB/y7bdsr/Tu1bmy92EEsVG4oUG8Hh15dPXBt6/f+Oo9q+vBNrT/UjCa2X+m/MYzef5uWAe/3+716ycZSo/edIAw3y32QGSEYtjq4b+WMcHDf+/qH0S8JvZ/03zhG7r+7+mWU4+WofWdqBI+KjQbvRws3sTf//vFQWW+9wXJTJK544iCYmqrRcoQj9FjJlIo3lL7uEU5SmzdC1BvtU/s6R+lD/Rde9mlvz9Ut2eZb+/RoH9QE4QH0MJf0LsfwmPv/cW7RPkAfH6vZdsk6d7V3yddErUZjU8/VHFBbH+hyfdf7QfWJ+tXsf098qKnRept3vFfubhf996/W/Xdnm5TM240te2d/lZT99KBM78fpGEG4c/s5lT2Nfj4l9GaPvea7Pxgct1u6vdKD5lvzpnIfIkKv+64DbK/780gfRp/4UFP6Q5kn5V6z/guXof/qxI6Xdx4nU6PPPRw3R+m7GEF4ALEfGL2989/l7BSDHtvjzAeZ0HJ32U9NCT1XMkp+DPCxg3Zo6st+vR77b1nG+jD61IeaXl5zzTc/+i9ezltG67/Y8bLkw8v++Bf7VjP0/2UJnxPeDpKj9V2KIDyIXnaYHpQedEqcDd01rnyQubvfU+XHnts/Hvt3yfIldejFCB9Gn/xQ87YzH5L1n/67quQYF3osNmqceq5mW08ate9S1mVZfj1ViO8r/XQYOmgfPy2XfspMfRVY81VkaPpCT19RpfRev5je6v1WfXprh1Kj1ru1Udth1Hq3MurrH7XeT1vX1Ygw72v11d6Z0c2S7Y86igkApAnCPK5kOsJon2ZHqe/b88oARuO4+W2CMK+IhcaS6Q09hs7e6hMyQh1Jc0Iem/4bj+Pm9wnCdOXKFAb4Mvv/2PQf9EkQhonFRqhylzoLLRMqY7+d2h8kAsDd/u/tCgDv2V+6Z/sTei732LGcvdzXwfvrDOfCNQC0JAgDf6kZkT177eCz2wOAlkyNAP7o8YeIIwnd1GCTejw1RSVWfkldQtvWvwD/EoQB0xEaSN0eN3Wnr2UJX1LwSp/kbnMtDAP8j6kRQHBu7xu+GtLO3C41d1fFM9sD4G+CMPDHmwFq5BB8rHsssJYG2ZYj9KV1A5iRIAy8LjW3dlRb4IzNCQ69ztjjofVLfKUtAe5ijjBMLHe3vlDoqr3rX+i549zY/WNfEpszXPJ4SG0b+ZEcQJogDBMrCUdXl8kFbAHtv0quFhEbRdeeAOVMjQAe9/URylYjuqXLh26IAkDeuizLz8EToEwsxJ+9hnDo8f3zJbe6DtUltJ1U/QFms66rqREArdVeLu3M1JIz2wfgb6ZGADQwwmXJjAYD/E0QBmik95DZe/0AniYIAwAwJUEYAIApCcIAAExJEAYAYEqCMAAAUxKEAQCYkiAMAMCUBGEAAKYkCAMAMCVBGACAKf3zdgUAWlvXddjy3QYZ4DmCMPBJIwbKuwM8AH8zNQIAgCkJwgAATMnUCPiI49fqv98v+VX7NnVgv8xxOsHxuXVdg1MOUo+Hyi6pV6rcXPkAUEIQhg84BsZQQNwvsz0fWi+0/LHMUqnwnKpXyfZSdY8tf9x2Tfm5clqVD8BzTI2AD9oCVixo5Z4PhbTcsjVBOVev1DKlz+9tddz+lITsmnJalQ/AswRh+IDaIBpSMkI56gjmqPUG4F6CMHzEFobPBOKSdbayY8u2COM9uHvKgikRAP0QhOFDSr+aP7NeajrF2QDeSqtwKQQDzMWP5YDTQsHu6bBXu73aK1/sxT4slM4LFoIB+mJEGD6g9Wjs3dMcWpUdu+JEyfKx5/ej27HQGxodjz1eWz4Az1mXZfkZpYCxha4hHHs+dUm01HqpdWPXJE7NJ07VK1d+amR2Wy41Ul0yOpta5sqocmpZo8YAz1nX1dQI+IKzV3u4cpWI1LWB7yx/H4ZLpUZga0JxbNupOgm3AP0yIgwMozRUjho+R603wIjWdTVHGBiHkAhAS4IwAABTMkcY+CRXZAAgRxAGPsdNMQAoYWoEAABTEoQBAJiSIAwAwJQEYQAApiQIAwAwJUEYAIApCcIAAExJEAYAYEqCMAAAUxKEAQCYkiAMAMCUBGEAAKYkCAMAMCVBGACAKQnCAABMSRAGAGBKgjAAAFMShAEAmJIgDADAlARhAACmJAgDADAlQRgAgCn983YFAHq2rmvysd/v92R1AGjIiDAAAFMShAESUiO+RoMBxiYIAwAwJUEYAIApCcIAGaEpEKZFAIxPEAYAYEqCMECB/Qiw0WCAbxCEAQCYkiAMUMhIMMC3uLMcPCB0d7KSULWtJ4C9b9+H+uVdZ9r/7HsQ+DZBGG4WOmmv67qs6xo8EYdO2Lyrtg95RumtrvUfEGNqBNwoNnK1/f84yigE96emD3lP7P2j/4AUQRhuFhtx2p+InYz7lutD+hF6P+k/IMbUCBhA7KvdUtY7t15pUOqhrrOuF2PaA1BiXZbl52AB98idjPfPp07+3qPvqelDnlHzXtF/QMy6rqZGwN1iJ+3Q17dOyH0q7UPek3r/6D8gRhCGG8VGe1OXf9pO6EJxH870Ic8oea/oPyDF1Ah4gGuYjk8fjk3/AUfrugrCAADMxxxhgErmlQJ8hyAMAMCUXEcYoJHU5fBSj8dGmWsvBZarl0uFAfxNEAZo4BiCQzeIiD0eCqmtpmDsyxGGAf5magTAzc7c4jc2GmyOMkA7gjDARcdR1lhgLQ2yLUeDj4FamAb4lyAMcIMtcMbmBIfCaOzx0Po5pkAA5JkjDHCT2JzhksdDSkdyhWCAMoIwQGdKrhYRu0JF6pbCwjHA3wRhgMZiobM2jJYuH5oHfGW7ALMQhAEuyl3+LPf4/vJqoXK350LL1wZcoRjgX4IwQGO1l0uruYxabvna8gFm5qoRAA2McFkyo8EAfxOEARrpPWT2Xj+ApwnCAABMSRAGAGBKgjAAAFMShAEAmJIgDADAlARhAACmJAgDADAlQRgAgCkJwgAATEkQBgBgSoIwAABTEoQBAJiSIAwAwJQEYQAApiQIAwAwJUEYAIApCcIAAExJEAYAYEr/vF0BgDus6zpk2cuyLL/f79byAfgfQRj4rBED5d0hG4B/mRoBAMCUBGEAAKZkagRQ5PiV/e/3S36Nv01L2C+zn6qQK+84rWFd1+RUh9zzAHAkCANZx5AZCqz7ZbbnQ+ttgTdUXui50vqdWbZkO7H6lAT8WPm1dQDgHoIwUG0Lb7EQVxvucsvHAvR+/ZIwHAvmqeVryikpv7YOANzHHGEgqzRoptbbB76z5V0lcAKwJwgDRbbwWhtgYyO5Z8p7MkDfNVIb+3AAwPMEYaDY7/erDqP7aQNXyjsTws+6O6CenQsNQFvmCAO3CU2HOPNDuNorSJwtt7TsVLCvmassDAO8y4gwkNV6JPbtu6eV/EhuPwKdGs3e/p17PLTtt+ZKA/A/RoSBIrlr/G5/H0NhzWXGjuWEyi19LPU6Qpd8S7221GXQzo4qA/C+dVmWnwP2PY4n+tBcyZ6vM7q/tiuMJjal4igVio+PH9/DsfJLyjluP1VvANpb19WI8F2OJ8RQKE7xlSm0lwqYJddEvnL95FA5ALzLHOEbhEaFRjzx7ec6AgB8jRHhB5Xewark69az0ytyj6XqfeWWsgAAvRGEO7APutsv1UM/OArNTwwtHyoztZ1QmcepGbF1Q9uBXtgnAUgRhB9wPBk/OWpa+oOhvdKR69x24E137Y/2dYDvMEf4AW/MFY5NXdieOzv/97huajsAAD0ThG9QOvf2TqXXU71Sful2AAB65DrCN4pNiQg9HvsRW+yapbkfqJ25iUGsPrk6puoBX+PDH8A3rOsqCAPUEIQBvmFdV1MjAACYkyAMAMCUBGEAAKYkCAMAMCVBGACAKQnCAABMSRAGAGBKgjAAAFMShAEAmJIgDADAlARhAACmJAgDADAlQRgAgCkJwgAATEkQBgBgSoIwAABT+uftCgD0bF3X5GO/3+/J6gDQkBFhAACmJAgDJKRGfI0GA4xNEAYAYEqCMAAAUxKEATJCUyBMiwAYnyDMKeu6/vlTunxNGaXlAgCc5fJpVFvX9a/RsOP/r5YhBNOj3+/3Z980GgzwDUaEqRIKvfuAsC1TM1qcKx8A4A6CME3sR3N/v9+fP7kwvAXmbf1YCDZKTA98SAP4FlMjuOR4h62S8Lt3DNCp5YwW86bjtx7LIhgDjM6IMJds4XdzHBFuvS0jw7xhH3z3+7b9EWBsgjBVQmE0NlJ7R0gQhnlabPRXGAYYn6kRVDuG0WNA2AeHVEhIlVGyfV9L85TYvuaDGcDYBGFOSQWD0P9rb0iQC7nCMABwlakRDMtoHABwhSDMK1qN5ArDPCG2j9n3AMYmCDM8YZg7xX4U5xJqAONbl2X5OZDzBeYMc6fQhy37G8C41nX1Yzm+ww/ouJP9CuB7TI3gU0yTAABKCcJ8jjAMAJQQhPkkYRgAyBGE+SxhGABIEYT5tFQYFpIBYG6CMJ8X+rW/EAwACMJMxyXWAIBlEYQBAJiUIMxUcqPB67r++XN8PFfu2cdq61JbTss6hda9o56xbQBAS+4sx3T2gWofjI8huXYKRUnILr37XaouVwNh66khsbJqXm/M1T4BgBQjwkzl9/v9+bP9f1nCASt2xYnYCOWVy7WVjnq2CIK5K2kc6xEbHb8acEPb2Ze91RUA7mJEGBKOQeyOEcpQmcd/H4P7Hc68tn1dS+sWe72pDyUAcAcjwkzrzFzhXBmpUeR9mE2Vuy9zG71uPT+2drQ7Vsb+T2zKSc3rTRGQAWjNiDDTKRnFbDUfN7bdXrUMmq3bTggGoDVBmKnEvv4P/ajrzI/aluW/I6CxclKPPyE3Uhuq39XXdeb1CsEA3EUQZiqpQHUMhqFlS5YJLZer07HM4/SEu4Lgftux1xZbprQtUtvcr3csd7/cE20BwHzWZVl+TizMpverEhgFBYB7revqx3LM6a4fodGePgLgLoIwdCh3RQsA4DpBmKl8IUQayQaANgRhPisUFvc/RBt5Hq4wDADXuWoEn5QKuaOG36PQJd8AgHJGhPmcmcKhkWEAOE8Q5lNmCsEbYRgAzhGE+YwZQ/BGGAaAeoIwnzBzCN4IwwBQRxBmeELwv4RhACgnCDM0Ifi/hGEAKCMIMywhOE4YBoA8QZghCcF5wjAApAnCDEcILicMA0CcIMxQhOB6wjAAhLnFMkVCQerOQBoKvELweW7HDAD/JQhT7KkQFQrdQtx1wjAA/M3UCC45htb9/9d1/fMntu723P5vI8H3MU0CAP5lRJhi+wCVC6bH8Jr6//7fQvD9jAwDwP8IwhS7EpzOrius3UMYBgBTI2BapkkAMDtBmGZSoUrg6pMwDMDMTI3gkn2Qiv17+39uPV/Tv0P7AzCrdVmWnxMg0GsY7rVeAIxtXVdTI4D/MU0CgNkIwsAfwjAAMxGEgb8IwwDMQhAG/kMYBmAGgjAQJAwD8HWCMBAlDAPwZa4jDB05Xnt5f+mwUCANXVastoxQWft1RrzOcElbpa5znWrD43IlfRB67tjex+3FxPqptdKyj8vd1XalbdJS6Xtuv3xvbRHa3+4Sqm/Ja4i1TW6Z0vaFFEEYOpE6yC9L/ESQ+//R/gQVOlnF1nnrJHNmm7m2qn2uxfaPz+WWP9NPTzvW4Ym2O27nznYoec/tHz/+/+22ePo9G9uPzxyncsu0aF9YFlMjoAuhE1btCaykjFiZoQCWWmZ0sddS0w/bsmdPwGdGOEv6qYUzr+3uthtpv+yhLXodHS1pm9wyLY6XsBGEoWMtDu6jniDWdf3z5+7t5NrojjYcff51adAadf+r0Vtb7MP1KPtYi/abYV+jPVMjoFNn5geWlnFHvVoq/Tq6pJwrzx+XSU11aDWFoyepuZul84f3ZZWW35vUftJrW6Sm+/SmxTHlieMS3yQIQ6diJ8aaUHLnyTW37ZbObiPXViVBIdWGo4y2nRF7bTV9/pW2i+1HPbfFSGGwxXFqlA9V9EcQBk67e57qE9s548oo6VFvUyRKXlvoh0styx+JtniOtuEO5ghDB1qEoacC1VNzd3+/358/TwXFu7cVK3ukk/u+X7Z6P9FPPX1Y2GiLeiVtE1pmH4J7+/DI2NZlWX4jHYThy44H95K5waERpdTzx2VS65eMDN5x/Li6nVxb5dqotB9C5aVO0sfncq/xbD+dVfLaQuuk9tOWbVdSn5ZqP7j01BZvfqNSewwqWeZsGZCyrqsgDJQbJQgDQM66ruYIA/1JjZwCQCuCMFDsyYAq/AJwNz+WA6ocfxwEwH+lLkFIPwRhplB7pYNtudDypY+dMcIBMtWWPbVzrp69uqN9Wy3Xk7vaZ+T9JvVc6DWVvJ4R26OXehksGIOpEXxeiysQpJbfnr/6g65eDt4pqbbsqZ1z9ezVne2b2uZoYqHsavuMvN+knjvbLiO2R8kobMnVO47Hmtxye6H37LZMT1f34H+MCPNpoYP+8cCVG0W6cs3KUNn7/+//HuEgWHrZqG3ZN9u5tJ49ubN9R97v9kJ1btE+tdvsRapuJe2yX7a0fXptj1i9tseP13iOPX4sq3S50PPH9UPrxtbjGUaEmdLdo2yxsmPbLtnmmwfJ2ChGrt5vtnOonqnA8JbU9VFbtW9sZHm0/e7s+rX736j7zdl1S/af/XolbfeG0jaJHS9iy6RCam0/hMIw7xKEmcrxa6jST+Gxr+SPoSJ1gr36ib+nEZhYwNj00s65eh5fTy/uat8rdelB6Qeoq+0zyn5T+4Gy9Gv40Chy6fbebpNapftTSXi+a/vcSxBmKsf5Wi0OcD7R/5d2vtcd7TuK2NfSezO1T0l7bI7tMqvcFIrcule3XVsv7iUI82mh0cOSUbZUWSXlnCl/BKngoZ2ve6J9RxZ7/bO2T+711rTL3tcC2fGYctxvjo+H7L9lqt2Hjt9Sxcr6UpuPRBDm83IHm5oDXM1BMLbd4/ZGOvil2rKndl7XdcgTzF3tGzr5jtImpVrtfyPuNyklYSu1zFfaIzWVKvdY7P/H92ft86l68Zx1WZafjgC+5ItBj/vZb/6mPfi6dV2NCAN1zo4Q3TWy5GQNwFmCMFDszHzDK+uVlBsiGHOG/eZv2oMZuKEGUOzsifGOE6qRYACuMiIMVDtep/fu9QDgDkaEgWq/37mbOJxd78hoMAAtCMLAkPaXSPvStWEBeI4gDBQ7GzhbB9VtZDl0vU4AKGWOMJC1TUU4eyeku+6gZCQYgCsEYSDpOB/36pUj7hgdBoAzTI0AovwoDYAvE4SBICEYgK8ThIH/EIIBmIE5wiSFAtGVkHScH9qy7NA2WpYVKzO1veNzsdeXejxUdmqebWy50rYQggGYhSBMVutgFCtr287VoH0MglfqHqrP/v+1z7XY/v650DZDdSklBAMwE1MjyErdCWy7qcExgB2X2f6+EnBD2zneUOHpEJcL9TXL1gTlWFmpEekcIRiA2RgR5rQzo68tvqo/ht5eAlxJPZ6sZ0379NKGAPAkQZgisa/or4xixqYR5KZHlI6etgx3ue2V1mcTm+pwRyDNlSsEAzArQZhLWgaoljdaqP1RWk7uR30lo6+5H8u9QQgGYGaCMMVyI7G5EeMzV0w4ExrPhtE3tL4qx9Vtf1Hp60z9uPGNK37Eygv9MLJ0Hyp9Tantn1kXoFeCMFX2YfgYjI9TG0qXr9nmfr1jufvlUtt54iR+9zZqA8xbYXsUoR94vnnFj1D9UvPxS8q58ppatAdAj9ZlWX5OiMyo9sd9e7HQkZtDnbvGb2jUrXT7ubL3z735nm89dzs3ilryoST0oapkW7nyS+uXcmaZ0h+yHj9AtvjGBmAU67oaEWZeJQHp6lUgassOjV6fKd8P48qVXr7ujXa7ElRL7L/F2co6PpdbF2BkriPM1EqvQPEFM4fgWD/XzB/e/tSU38JWx9A2Wm9z207J7wFS7QEwCiPCTG+GH/58/fWllM6ZTXnzih8l3yq06t/SEeEZ3jPAHARhWL59Yv/q68op+ZHglRHWL/wIsWTqBcCXmRoB/98Xp0mMFsyetJ8GsJ8re/d+8MY+FptWcXzdpesCfIWrRsDBV8Jjr6/jiatGlFyRI1fWW1f8qH0tJXUreS4nd4UUgNGs6yoIQ0ivIbJUz/V/8vJpABDj8mkZoRGQ1FeENdd2DZVXO9+wdQho/XpDz9Vek7S0LUP1SpWbK3/kOcOj1hsAniYIR6S+Jg39Unt7PnYh+1h5ZwNX6zl7rV9vrsxSqfZJ1atke7mbDowYhkerLwC8yY/lCh0vPB97vra8mNxF/u8OO6WvN/Z8KJDllq0JyiX9kGujkjYc6YdCQjAA1BGEI84GoP16x19l9xyoWtSvJIiNGNR677tlEYIB4AxBOGELQLUhKPaV+pnyngxhZ1/vspRNe8jdjarnwBm7/FQPd9cSggHgHHOEM2LzXVNi84Jry3vreqPbtmvCVcl6uR/Lval2NDs3v/gpQjAAnCcINxaaDnHmh3C1V5AYVQ+vtcX2hGAAGI+pERF3XJWhZ63rd/c0h1Zlx644UbruW1MjhGAAuM4NNSJyd1GqvXtTrLzU3ahS1+m9coeokLOvt2a91Lol7REq52w/xMqunf4S+/+dRg/BLes/elsA8J51dWc5JtQiPL0VhL8Q/ARhAHqwrqupEcxl9OA0ct03X3gNAHyDEWE4qfX0FADgOeu6umoEnCX89qfk8nwl/Tb6NwcAlLl9akToB0lXfmW//6V+67JD2+hZqJ4jtndoWyPItUvNa6kto6bcM/Uo3WZNXz3xvo09/vv9/vwZZf8C4H6PjAi3Hl2JlZW6kUWpXm6UkJOq50jtfSwr9v/e1LR/i2tJn7nM29V65Jav6f8Wr2e/7rL8fZ3u/d+513CssykuAPN65MdyqVGYklHN/SjVlYAb2s5xBOwLJ8Je2/v43H5bo7V77sPBcdnQfndmZLK0T1rU48roaelrPBvOj2G2dv85fmgxWgwwp1fnCJ8ZsTozehPazn79MyfjtxzvWnd8POXN9g619YjtflQa5M+OFh/Lv/qBoeWodUzs/bb/d6vXc6ZuG+EXgMeCcOwr1JqTUGjd0Ik993Vt6ckvVkYPo5e5INNbe9foud2PcqH+avBqNd3lbD1S+9GZ99td03dKHadDpEI7AN/3+lUjWp4MW57Eep+jelav7b0v80vt3kvwuqMeI4TGUEgv+dACwBweDcK5UajcCGbqBFb7eMpXwlhP7X12XmuvUqPWPQSvlvUIzS1u+X6rcRxdLtlnctOIjuUBMI/HR4RDJ7L9c6llzsyLTa0XOqHuR8xqt/Ok0rboqb1j5Y/U7pvS13h8blnKg9fVtmgZAGtCYmi767o269tjW8eeO/P4/j0BwPe5sxx0aKTR8RJfez0AjG9d3VkOThtl9Jr/0V8AHAnCcMKdlx9blu8Ftbdfz939BcCYHrmhBnyNEDUW/QVAiBFhYBqlN0ABYA5GhOEiX7OP48xNTQD4LkEYLhCCAWBcgjCcJASPwwgwACHmCMMJo90AZHZnbw4DwLcJwnCCIDUefQbAkakRwBRMjwDgSBAGPs98bgBCTI3gtXlKjgAADnBJREFUFbHRudhczuNjqdG9mjuInZk3KlSNRX8BEGNEmFdswWS7rus+qOyfyz12LGcv91X4FpBqri0rVI1FfwGQIgjTjZrAEls2FJ5bbG9ZhKrR6C8AckyNoAu9h5be68ffjv0VGu1PfYOQey62P6Qez5Udq2/LqUAA/E0Q5lUj/JJfuBhLqL9C4XX//9rnaqXCcyjohpYP1We/3gjvJYDemBrBq0Jze99QO8JHn872V2ydWKhOLXs2kJaO+sYet58C1BOE6cKbJ3Eh+Bta9VdJOXfsF1dCNADnCMJMLfU1sxA8jtL+Wtf1z5/Y81fLuBJohWGAZ5kjzCu2k33tvMmackLP7X+YtH/+uJ4QPI6a/grtI7l5uKEySn4UB0D/BGFeURJcri6TC9imQ4yvl/6KfRA7O19ZoAZ4hqkRTCUVTnoJVZR5or/uDqWp6RUA3G9dluXnoMvshOCx1PZXLnDmpuGknr9yS/DYLcW3Mq5c6xiAtHVdBWEQgseivwBoYV1XUyOYm1A1Fv0FQEuCMNMSqsajvwBoSRBmSkIwACAI84r9TQlSNydosZ0QITistj9i12KueexMXVxeDIAWXEeY19wdRoWlOsdR8jNXZkgtvz1fUm6qLvoVgFaMCNOV0F3e9v8OjRDuH8vdsY6wUHsdL+11562FS0ei9SsALRkR5jU11z2NjRAeRwq3fwtLbcRuOdwykIbKPv5bvwJwB0GY11wJNQLRvY4fUkpHe2NTH44fUlJBOnQbbCPBANxBEAb+4zgfNzVqW8rcXgB6IwjTrVRwMkLYVmiUNtbGuUAbmlscK+dM+QDQiiBMV45fi4f+vf0/toyAfE6sjTexvigpq3a7xx/O6VMA7rAuy/JzkgF64gMNAHdb19Xl0wAAmJMgDDTVYo6v0WAAniAIA834oRsAIxGEgSbM6wVgNIIwAABTEoSBy4wGAzAiQRhoYn/tX3OFARiBG2oAl5XckQ4AemNEGACAKQnCQFNGgwEYhSAMAMCUBGGgKT+UA2AUgjAAAFMShAEAmJIgDADAlARhAACmJAgDADAlQRgAgCkJwgAATEkQBgBgSoIwAABTEoQBAJjSP29XAJjDuq7L7/erXm5/y+bf7xctJ/X4fv3Q40epem7rbcvEyq+pU2nbXF0XgL8JwkA3juE0FYpLpcLiPsyGgm2ofsf6xP4fK+fKa2rRHgD8y9QI4HZbgLsS+pYlPlJ7pvxYWbltlCwbey5XxrquxQE6t30A8owIA10oDbNvhL9j3WqmZpTY1iuZbhFbF4B6gjDwmNg0hZr5w/uySstv4Tjt4c4pCqnpF8c6hdYBoIwgDDyi5iv/mNyP5e5UMg2iVQgvDbh+LAdwjSAM3KpkBDj0I7mW5feuZOoFAO35sRzwqt/v99ef/WN3jvK+ccWF0Gvah/Z9G5SsC8A167IsP6MPQCuxS4iV/hAsN1qcusZw6LFYeKz9YVpuWyV1K3kuJ7VNAMqt6yoIA22NNi0BgDmt62pqBAAAcxKEAQCYkiAMAMCUBGEAAKYkCAMAMCVBGACAKQnCAABMSRAGAGBKgjAAAFMShAEAmJIgDDTl9soAjEIQBgBgSoIwsKzr+udP6fItlwOAN/zzdgWAd63r+td0huP/r5QLAD0zIgwTC4Xe3+/3V4jNjRbvn9v/ba4wAL0zIgz8xxZic6PF+//v/y0EAzACQRj4Yz/q+/v9/jM6DABfIggDf+xHd7e/jyPAAPAV5gjDxEIjvrH5vUIwAF9jRBgmdwzDxxC8PRcKzfvHtn+bHwzAKNZlWX5OXAAAzGRdV1MjAACYkyAMAMCUBGEAAKYkCAMAMCVBGACAKQnCAABMSRAGAGBKgjAAAFMShAEAmJIgDADAlARhAACmJAgDADAlQRgAgCkJwgAATEkQBgBgSoIwAABTEoQBAJjSP29X4GvWdf3r/7/fr2mZsfJKlrnbVoe3tg8AUMOIcGP7ENgqEJaUI3wCANQxIkwzwjgAMBJB+AGhaQuxqQzHqRXH51NlHp+LlVszvSL3WEjNaxSeAYC3mBpxs1QoPQbG0LKpEBwLprlyQ0G2pp6h+uXCeOo1AgC8QRB+yLquQ4S/UD1LR4Bj5ZVuBwDgSYLwzXLTHkLLvjFqmqrn7/f78+dMuft1a9oDAOBOgvDNakY+t2XPhs4rSup5Jbjup0YYCQYAerAuy/ITTNpJhcXcD8ZiP5QLjdDG1t8/V/MDtZoftuXqk6tjqh4AAE9Y11UQ7kksROsfAIC21nV1+bTe1P5QDQCAcwThjsSmGAAA0J4g3BnBFwDgGa4aAQDAlARhAACmJAgDADAlQRgAgCkJwgAATEkQBgBgSoIwAABTEoQBAJiSIAwAwJQEYQAApiQIAwAwJUEYAIApCcIAAExJEAYAYEqCMAAAUxKEAQCYkiAMAMCUBGEAAKYkCAMAMCVBGACAKQnCAABMSRAGAGBKgjAAAFP65+0KAOXWdf3z79/vt6zruvx+v/88t1/mahmhsvbr9KikLY7tkHou9npTj+fKPrbncXsxd/dDqsw32qykLVL1uqL0PbVfPtevT7XJcdkn3q+h+pa8hljb5JYpbV9IEYRhEKmTwLLETxS5/x/tT2Chk1nqJNyLXFvUPtdi+8fncsv31g9vt1lom7l6XVXynto/fvz/W22Sq+tdYvvxmeNQbpkW7QvLYmoEDCF0Qqs9wZWUESszFNBGlhrxLG2TbdmzJ+CaUb3Q43f0Q+o1vdVmubbocX98u01idehBSdvklmlxPISNIAwDa3Hwn/0EUhIY7mijKyH6bW+1Wa9KQ+dTbbIP16PsYy3ab6Z9jnZMjYBBnZk/WFrGV+TaoqStcm10ZW5ir/Mac/NZc+5sszekXnPp63i6TVJTV3rT4jj09WMZ9xGEYVCxE2fJ14y5Mr4i1xYlQeFqKBxN7jX13GZ37cux/ahme0+3yUjv6RbHoa8fy7iPIAxQKfYL9yujwm9r+Zp6Kf8JoR9x1ax7Z5t8jbbhDuYIwwBahKVeAlfP7m6jWNkjn9zfarPjMrErJ9zp9/v99Wf/2Ntt0quStgkts+9jxzJaWpdl+Y18EIaZhC67FXsutEyujNAyqfV7PXbk2iLXBqXtHCovdZI+Ppf7JfxT/XDmNT3ZZrEyQtsN1e2s2g8uuUt6PdUmuefuVnuMKVnmbBmQsq6rIAwAwHzWdTU1AgCAOQnCAABMSRAGAGBKgjAAAFMShAEAGotd9cOl3/oiCDOFdV3//Cldfv936LncY2eMcIBMtWVP7ZyrZ6/uaN9Wy/Xg7vYZeb9JPRd6TaXXaB6tPXqplytyjcGd5fi80LU9aw5QueXP3G41Vk7vUm3ZUzvn6tmrO9s3tc1R3N0+I+83qefOtsuI7VEyCltyPefjsSa33F5on9yW6el6z/yPIMynhQ76JQe41PK12z+WvT8gHg+4uRPaW/Z3dArpsZ1T9TwzMnaXfX3vbN+z+11P7myflJ7bKVW3knbZL7tf5uw235R6f4cCfekHq5LlapbP1YtnCcJM6e5RtljZsW2XbLOnA2RsdOPozXYO1TO2zZ7adlnat2/sJF3yunv5kLB39/5Xut/02DZn1i3Zf/brlbTdG0rbJHa8iC2TCv21/XAsq7cPEzMShJnKcdSjdFQjNYqyPzmkTrA9jqCcFQsYm17aOVfPXt3Vvlfq0pO726d0v3m7bWr369JR39Aocun23m6TWqUfBkvC813b516CMFM5fj3V4gD3lXDbkna+1x3t+yUztU/qq/aj0NfzM0p9gCqZFnJ127X14l6CMJ+Wmwe2lzvAhb7SqjmYfuHkE3tt2rmNJ9p3ZNrnb7nXW9Mue18LZMdjyvHbpePjIftvmWr3oeO3VLGyvtTmIxGE+bzcwabmAFdzEIxt97i9kQ5+qbbsqZ3XdR3yBHNX+4ZOvqO0yd4T+9+I+01KSdhKLfOV9khNpco9Fvv/cf+rfT5VL56zLsvy0xHAl4wa9HiX/eZv2oOvW9fVDTUAAJiTEWEAAKZjRBgAgGkJwgAATEkQBgBgSoIwAABTEoQBAJiSIAwAwJQEYQAApiQIAwAwJUEYAIApCcIAAExJEAYAYEqCMAAAUxKEAQCY0j8tClnX9c+/f79f9vHj89tzZ8tJlbk9tt9GrC6pZWrqAABA/y4H4WNo3P4fe7z2/7nlUnUJPV/yenLl5rYDAED/XpkaURMkS5crGektCdACLgDAHB4PwvuR3pIR2tC6LcsssZWdqgMAAGN5dUR4HzBL1mldZo3QNA0AAMb1ShA+EyZzIffugLofdQYAYHwun1bgOIdYGAYAGN+ng3DJVAbTHQAA5rQuy/K7GgRrr/9b8/hx9DV15YfQuiXlX6kzAADjWde1TRAGAICRrOv67akRAAAQ0ywIp35AlnvueP3f0GNX6xYr68o2aup51zWOr+itPgAAT2oShHM/OCu57Nlx/e1yaS3k6na13JIy7px+cjbQmhIDAMysu6kRruIAAMAT/rlaQCi4hq6wUHJnttTzW5nHq0mEyj0uG9tGrMzYdmrF1g09ntv28YYex2VCrytVVsnrdKUMAODLmo8I7291fGa9XJmhILh/PHWr5ViYjNX7ym2bY+uGHt8/lnuNsWWOy+bKyr3Os/0IADCKyyPCKTUhKjViXHtr5bO3YT6Gvyt3kYute/b20lfrk9t+qFxhGAD4sluDcK1YGI597Z8q58y29+Uf63J2RPjMuk+WuQn9WHG/HWEYAPiaW38sdyastRj1PLP9loFv5MuS7adGLIsADAB8V7NbLOd+rBab9pC7rXLJCOhxLmzuR3C5oBr7wVjuuVydYz9UC9Wx5LFjmaXrhepRUgYAwFc0u8VyySXPXBYNAIBeNLvFcm6UVQgGAKA3zeYIp4KuEAwAQG+6u7McAAA8QRAGAGBK67Is5i0AADCd/wdSs+oQoBh3bwAAAABJRU5ErkJggg==')
