# Supplementary material for: Identification and functional analysis of non-coding regulatory small RNA FenSr3 in Bacillus amyloliquefaciens LPB-18
Source: PeerJ. 2023 May 15;11:e15236. doi: 10.7717/peerj.15236 (PMC10194069; doi:10.7717/peerj.15236)
Supplement: Supplemental Information 4 [file peerj-11-15236-s004.zip › KO/CK-vs-T1_map/map00604.js]

getPicJson('data:image/png;base64,iVBORw0KGgoAAAANSUhEUgAAAw0AAAOpCAYAAABYbMsYAAAACXBIWXMAAAsTAAALEwEAmpwYAAAgAElEQVR4nOzd6xKbuNIoUDg17//KPj/2x4QhUiOBAAnWqkolsbkZt0GtG/M0Tb8JAAAg459pmqbfT94AAAD8bZ7n6f89fRAAAEDfJA0AAEBI0gAAAIQkDQAAQEjSAAAAhCQNAABASNIAAACEJA0AAEBI0gAAAIQkDQAAQEjSAAAAhCQNAABASNIAAACEJA0AAEBI0gAAAIQkDQAAQEjSAAAAhCQNAABASNIAAACEJA0AAEBI0gAAAIQkDQAAQEjSAAAAhCQNAABASNIAAACEJA0AAEBI0gAAAIQkDQAAQEjSAAAAhCQNAABASNIAAACEJA0AAEBI0gAAAIQkDQAAQEjSAAAAhCQNAABASNIAAACEJA0AAEBI0gAAAIQkDQAAQEjSAAAAhCQNAABASNIAAACE/nn6APbM8/z0IQDwEr/f7+lDABiSlgYAACDUfUvDQu0QAEdptQY4R0sDAAAQkjQAAAAhSQMAABCSNAAAACFJAwAAEJI0AAAAIUkDAAAQGuY5DZH1/Nu/32+a5/nf5zps39tbN1on2k9qmdJ9LtvJzSN+5LhS/y/9/NExRuvvbSMlOvbS7ZasUyK1nej7bfnd57Zdcky57eakYiT3GaJtRPtu8Vu6Qs1+o993q9/Skd9I7r1oG9H29q4/6+Vy7+1tP9ru3nEB0Id5mqZfzxfm6Ca9vJ+68Wxfiz5jrnAQbaN0P7Xb2dtGVHjf20/NOdz7rEc/75H9H/18RwodR7d7VwyVfo+1/67ZX/R+yWcqja/Wavdb+lvb28fZ61NumSMxf8X15+h1oDaOzrorzgDeaJ7nsbsnpW5ELW4IJTe80pt1TU3b1UpqkUvP6dHPe6e7juXK7z6q7Y7ktt0i3qJtHNn+XS0MNdeKvdr3lr+lI1r9/kqO56rvp3UcAXCtoZOGnNobztHCZasb2103yDOF6FFv4j0lMSmpQuXe8T71mY50XSr1VHwd3e+bfktRq8kVrowjAK7zijENLV3dj3Zd2Di6nzM382X/bsh5VxWWar/76Htq9T2W1pjnHInnFr+BK63Pa3SeR/wtlZz7vZjYvl/6+VvHEQD3el3SsL4x1dx87iwArPvxrv+/2Lsp57oL1ey/5rMePadnHC2YtFDbT/zItqMCUun30yJmS2Jpe8y5bdQU+o6s01qLuB7ht7S1d+5rvu/aa2zpdlPHBcCzXpc0jFT7l7v53pW4lJ6nJ87pCN/fGUcLXqnt3J3s7r1fczxH1mlV8I7O3VVJeE/Xp71zf1XSekUcAXC9V45pKHW2G8qR9XvqX/9kf/+79ttTweOObk93e+I38Pv9/v3T2hIv2z9PjDO54jvt6fqz1utxAfDH0EnDmRt1bW3odj+p1oHUsRyd/eYuRwbiRsuVnNe7CvJ31sA//d3fnRitP8cIyfMdidXR31LKXuye/f0dOZ6a4ziy3Z6uiwD8bfjnNKyXWayXLZ3ysqTLQ+0yqeVSUzmm+vrudZmIjn3v/6nt1o6rKFmu5NzXHuveOiXHnFOynej4znz3ue3UxOje91iyrdKC27YLSc1+Ss/DFUrjteSctPgtHfmNlG47pfT6kzqWkuPYu/6ktrt3XK0YKwFw3DzP70gaACDiXgJw3DwP/nA3AADgepIGAAAgJGkAAABCkgYAACA0zMPdTMcHAADP0NIAAACEum9pMD0eAAA8S0sDAAAQkjQAAAAhSQMAABCSNAAAACFJAwAAEJI0AAAAIUkDAAAQkjQAAAAhSQMAABCSNAAAACFJAwAAEJI0AAAAIUkDAAAQkjQAAAAhSQMAABCSNAAAACFJAwAAEJI0AAAAIUkDAAAQkjQAAAAhSQMAABCSNAAAACFJAwAAEJI0AAAAIUkDAAAQkjQAAAAhSQMAABD65+kDAADqzfP8n///fr/i9UqXPWs5xlb729ve+pz8fr//fNbt+VovF22DmDjMv78sUxKH6+31GoOSBgAYTKrAdXchrGRfS4Gpxbb2trfdTqowu3feUtvoqdDWG3G4v53Ucql4W5brOQZ1TwKAgeQKETUFo73lRpM6J0cKgL0UzkYgDv9WEoe5GFte7zkGtTQAANM0pbtFbAvU2xrRVFeM7Ta2249qV1MF+KOF+jMFsJ5qeL9GHP7ZX08xqKUBAD4mVcu7FFBSXSNStfGlf9dsK7VM6rUS8zz/+6fW22rAeyUO4/V6o6UBAD6kpDCy1yd7b/tHu63s7a+mwJYbw1C67nIsPdX0vok43F9vOY5eYlDSAAAvk+vecWTQas1A02jZ2hlkGJ84fBfdkwBgILlaznVhaOlGcaYvdclrV6rZ35lBtT3V5I5EHP7tjYO71+Zpmn5+LAAwltSUoiXLpmpZawd/5gaERtNNpgpUqX7l0f6260afs2Qbe8soH+0Th3VxmDummnWfMM+zpAEAaEOtPT0Qh+3N86x7EgBwnoIaPRCH1zEQGgA47Ojc9dCSOLyepAEAOKykT3duOWglNa5hbxnq6J4EADSzrvFdz5zz5lll6IsYvIakAQBoItdFRKGNu4jB60gaAIBmcl1AdA3hLmLwGpIGAAAgJGkAAABCkgYAoJlcn3F9ybmLGLyGpAEAaCI32NQc+txFDF5nnqbp5wQCAK2YI5+nicG25nn2cDcAoC2FM54mBtvTPQkAaG6eZ33IeZQYbEvSAAAAhCQNAEBT69pdNb08QQy2J2kAAABCkgYAoJlUra6aXu4kBq8haQAAAEKSBgAAICRpAACaiLqA6B7CHcTgdSQNAABAyBOhAYAmtk/hnefZk3m5lRi8jpYGAAAgJGkAAABCkgYAACAkaQAAAEKSBgAAICRpAAAAQpIGAAAg5DkNAPBRdzwh96p9mHv/Pa6Owyu3/6U4lDQAwIeNWOi5I9nhXuKwf7onAQAAIUkDAAAQkjQAAAAhSQMAUORrfbjpkzh8hqQBALiNAh89EIf1JA0AwK55nqff76ewxaPE4XMkDQDAafM8//tn+9r6/9u/t6/BGeLwOpIGAKBYqpZ3qf1dz7W/fm1Zfnl/+7faY2qJw/t5uBsAUKSkMLUuiJUWvkZ8sBfPEYfPkDQAAKGlBnbvtdz7am5pQRw+S9IANLW9KG+bfY9sR+0Pe8RdP2rPOVxBHLZnTAPQzLrv6PZivXfx3g5SW29H7RARcXet1ADR7WvL+VoX1Nav7a2feg/WxOHztDQAl1HLwxPEXVup89nqtdokrxcjFyhHOcdb4vB5kgaG0nPXge2sDE/sP9XXc5ruO6alRmfvOHL/15zMEa3ibr2d7fae/n3TnxFjYeRkh+dJGla+9mMa8YKXKxzUuqJw+nR3hlxNyt3HlJvWLpUYpAprcESruMslDEfHSAC8xeeThp5rrq/25c/OtaICVkki83QCxpjOxt163VSf6Ld682djHOKwf59OGr5eY5SrSRtZqgvBNjnK1Tyul9lbN/f/1LGs34u6S2wfKhMtkzv+3P+j83O30unv1OzSUkncpRKF1O/uTa7+bfn9UuLKGBGD7Xxy9qTtyHr+nl1gRNsuB9vXFutCwXaZ2nW3f6eOJTq+7TGULpNLMHL7iV5vqfV2/U4pMfJ1i3dbrtfb+2ttzKa2AXf7bEuDgsjfRm+C3zv+I995qvCfen/vuNbLR8tEnyGVvOxJJQ5Xi1pYtsnO+rXU+36nlGoRd7nWw2hdyMkNpp+msqmAc62t4o+nfC5p8GOLjTwgtXUXglxXnzPnqPZG0drV32tu+6n+5dEyI8Yfz2kVdzXbglpiiNF9qnvSqIXhu43Y4lA6wPHINs/GTGq/T5/fp/cP8Ha5e2mqq1KqRXg7nm15bdvq4HrOXeZpmn5fKUhLGsr1eq72uu5s34/6/efWi17bHkvU9Nxiv6nPmbqR5JaJ1i0x8s2ox/ilnhgcW6/3krNqPlc09izXDSm1/aibUunxvPX7iHzxM19hnufvdU+KpAqcJcuXFChbHFeLi8PofcVrxg/UvFa6Xs2+r9pvSTeell0sRoyVkQua/E0MMrLo3l3asp9KMkbsFcDYPtM9aa+gvR4IVzPI9Mh7tUr73JYcw4g33x6puQDgrL3JNtbLTFO6q5J7EXf5TNJQy4+QlPV0pwCQoxWAt9E96f/kZsRJ9R/f646UWyfqA79dPtpPbtvrdfb+v2fkWZSu5HwAUMpUwLyJpGElVfheXiuZMzn1A9+uHw1+KpmLOdr2ep1UE+byb+qMPg6ktb3ENrV8lABvt1Oy/dpjGJXYyxOH9xGHx5SOLTs6/i16Ha4gadjIJQZnxy9c+cOu2baBU8fstTQtcrMWvUVJYrtdvmY7JduvPYY3qCmcvj0Gp0kcPuVoHEo6OOtIDInB9iQNDykthNKPVGtNqmZy+9qbChNv+Rwj2+smuX3vbTE4TeKwB+KQJ5QmrmLwGpKG/1M6u9Jd+3tqW+zbG5ey/f9XL1Sp/rq0Uzpu6csxOE3XxWGuu+nXfDkOXduelYu1ozG4TUhKu3bvVSi+iaRhJfrCUy0De2MG9gY3bfeXem27n9T2So5tG/ClF+6ai2JUmH7DejXb3b6+XKi+ooeCwVfO9/ZakLId4/QVV8fhXsLw1XNdEoeje/r6xh+pJKE2BlPdDVPrbpdNlQNT/38LScP/OTIuoXSgUmqZXICVDIi66thKtvvF9XIXmPX6JTfCES8g0eeKamv2Pmvuwl1SqCgteIx4vrdKardqjXZe9r7rp+JwvY/cvkY71zmt4/AtiQN9OVpQT62Xq8Td2kuU30bSAIW+0PRYqqQ7397yuQQ693rJul/wtc8beTIOU629X/puznzWL50n2riiAmXP0e2++VogadiRa3qqXb8mi03VYkf9794coL0oOccl/STfINXVbi3VvzTqvnG0lvhLcV/6Ob8Sg9PUTxx+iTj8Y+TP8paY3qswOBODRysJR46LEpKGHaXdV4704SxdZ6+2lWuVdg9LDbDKJY2jivrF1xT0c+clOl97675RzWf8SgxOUx9xWHqdfgNxmDbiZxm9UHvX/fho6+HbW8ElDdDI+kK1ff0tos9Sktzu9f8s2f6bzmdrX4jBaeojDveW+7KvxCH3OVJ4F4PtSRr+zzoDjZq9cwNgU6PpS2qv9mqqogG325qyveZ6ruec87SS6whcTazxtNIY/OKYpKP+39MH0IttYXvdtLVNDFLN2tv1t03XqdfXr+W6MW0TjGXZmuPmfs49dxNz9Ehc8rSSGFyXn1Jdm7bbSk2ysLfuG2hp2Nhret4LvpLC/xmpxGG7/bcGK89w0x9bqvJiNGKQUeW6x9T+Fr8yfuZJpWMdjq77BpKGSqUD7JZ/X7FvXQ24ixjjaWKQUeW6N09TfVki1esA7iZpOOiJH22u69OV+wLGdXR2IbhTaqzeXuVbbsxg6r1e9HpcUOozScPeQJfcgObUmIFle9v1o7EMqQta7vVUn7nta3sDsQ2IBmqVFt72um6WrgNRbfw05e/dI9TER8e+vB/9f1uuSG1PzwPu9JmkYU/pGIHUDzNaN3qtdtmS9Y1tAI4oLbzt6b0gRz9SMVETZ7kxfj3JTZwSVfilkoNcwqCCkDuZPQnghaKCV2rmj5LKj+X1M+vDnjOx02PheW+GxGXGnUhuVsSSdaGVT7U07HVR4n+cI2Ca2s/6BnvOdGkbsfBcMn5jvcy2HON3xZ0+19JwxyDikbm5wzsstZvr7hvb/0fWc46ntp3qXpHbDpQ6Uxi+a6KQUnceRy+fmXf7VEvDmsLx35wTYNGqZVafa75sb7KT3OQp63+XTKbit8UdPpk0uIn9zbkA4E5nEtMR7lmlE6AcnWAleh2u8MmkYRENTHq73FMqge85UngzRowWUvfh1CxeJcuk3gPa+XTSME37842/lYsqsFZTeIuum7lZXlxzyIlioyRuxBbc4/NJQ4oLEPBFtYW36LkwrqO83RcqGGFN0gAAUEFSzBd9bspVANLWXYy2061GU7A+LXVMe8fa4+cA6JmkAYDkA6NS3Y+uqmE9U4gvmX0m9b7EAaCcpAEAAAhJGgA+7sxc+akuTMu/16/vrZdaJ9XFaPt6dAzRPqdJawNADQOhAUjaGxOQe3LtdtrV9TMdovVyD97MrbveduqYomMFoI6kAYCkbeE6Veu/t15qKtYztfvrRCOy3Y8WBYBzJA0AHHK0S1OqNaBmf+tWhtp1ATjGmAYATrmrFv9IspDbBgB1tDQAfFxuvED02nbMQrTe9t974w22y2zHN0T7THWhSh3rdt8AxCQNAPxH6XMPUuMVcv+PxjmUbOvMetHrAJTRPQmAz00/qpUBoI6kAYBpmr5VG/+lzwrQgqQBAAAISRoAAICQpAEAAAhJGgAAgJCkAQAACEkaAACAkKQBAAAISRoAAICQpAEAAAhJGgAAgNA/Tx8APGWe52G3//v9Lts2f7s6VlpJHadYIXJHbF+1D7H9Hu7HY5A08Gkj/thHKcC+jVjhrcQ2PRCH/dM9CQAACEkaAACAkO5JADDVjwmZ5/k/76/X//1+f72fWy+3fuq9vf3lbNcbsSsI8CxJw8e5Sf4tOqbc8rnl9vab21ftMdxFvJQdS275r8TJqFIxWRKLqeWO9HWOfhOp+E0tv/x7/fp6vdLjEt/PcZ0tO5bc8uLwOpKGj3OT/K/Sc1Gy7b395vZVewx3Ei9/lhEnLFLnPld4yn1/Z/a13ufe63uFutQ+xPe9XGf/LCMO+2JMA4fkbpLRskcuXsv6OaU3yVItLwZHt/XGC9Lb4kWcfFtpweGK7+jMb6NmH09vS3zXc51tvy1x+F+SBoq8/SZ5xNdrHCLi5Q9xMp55nv/9k3qvtJtEbhvTdC5Oe4px8f0c19k/xOE9dE9imqb9Zr3Sm+QiatY88sM+s+4VejqWJ4iXMj0cA/W239mRLkXR8j0Vts4Q39dynS3TwzF8haSBaZrcJFOiz9LiAnWkb3EvxMsf4uRbUn3Ia9bN/XZq3VXTK76f4zr7hzjsg6SBXV+7SU5T/YCrM58pt/6oF6gvxYs4+Zbo3F/5PdQMSr1jv+v3a5bPEd/1XGf/+37N8jnicJ+kgdDXbpLbfZcMLDt7HvYuUCNdrL4UL+LkfZZY2cZMab/xaL31ttff2fq1aP+p9Us+RypmSrYjvvvlOvvffZcc45H9lR7Dl0gaPs5NMr+d1Hsl6+c+63aZ5f3oeHsjXv5eJvXe1+NkVLWFgb0CzN57Z9cv3W7pewvx/SzX2b+XSb0nDu83T9P0+3LWxHeNWmMw6nGPbNRzroaMPaPGxajHTdqo3+eox33EPM+mXAUAAGKSBgAAIGRMA5+mnyKlxApvJbbpgTjsn6SBz7qyH+KX+jl+wQjfpZjjiKtjRlxSwv14DLonAQAAIUkDAAAQ0j0J4IVyc5uPQFcCgP5IGgBeasTC9yiJDcDX6J4EAACEJA0AAEBI0gAAAISMaQD4kPWYgdyYh5JlluX2xk2ktlW6fQD6IWkA+IhtIT9V6C9ZZnm9dn812wegL7onAXxESeG8tABfutw2uZAgAIxJ0gDwQXfU8P9+v+n3+5lGFeAFJA0AH3N3IV7iADA+SQPAx5S2AFzdGmE8A8A4JA0A/EXCAMCapAGA/1gX6Ft0K4pmTNJtCWAMplwF+IhoJqOlIL8skyrMpwr7uYQg9yyGaPsA9EvSAPARUXeg5b2SZaLl9rajSxLAmHRPAgAAQpIGAAAgpHsSwEsZNwBAK5IGgBfajh0wxSkAZ+ieBAAAhCQNAABASNIAAACEJA0AAEBI0gAAAIQkDQAAQEjSAAAAhCQNAABASNIAAACEJA0AAEBI0gAAAIQkDQAAQEjSAAAAhCQNAABA6J+nDwDeYJ7n8LXf73fn4fABYo4eiUueJgavo6UBAAAISRqggajmQq0GVxBz9Ehc8jQxeB1JAwAAEJI0AAAAIUkDNJJq9tQUypXEHD0SlzxNDF5D0gAAAIQkDdDQuiZDrQZ3EHP0SFzyNDHYnqQBAAAISRoeNM9z8iEkjE2NBncriTlxyd3EHE8Tg23N0zT9nNRzUgX/3DmtWZbx+H55mhikB+KQp4nBtuZ5Hjdp2D4SfJ7nf4Nh73HhqfePPmJ8WW+9TvRayojnn7+VxgJcRQzSA3HI08Rge8MmDesEYfn/NJUHx/a91PZKzknJPkqMdv75W028wRXEID0QhzztaAyWVkZvna18HsU8z9M/Tx9ErVSBfvlyt7Zf+nr9Vl9ubt3cMaXUtkxEx2C9+9dblm8RC3CGGKQH4pCn1cZgrjI6tc1UMnG08nk0wyUNOVd9OesC/ZEgqMlS916r2Z/1nl0PAOhfSWV0lIRE77/NK5KG6ItdF/ZrC/2lTVMlWm0HAIBrfSURqPGKKVdbZnpRYlEzdiH3+u/3+/cP71IbC9CaGKQH4pCnnY3BZUp8Mftfr0gaWqltici1HpQO9pI8vMfZWICzxCA9EIc8rUUMnqmMfut4hmkasHvSkW5GJetsuyLllt2+t2x7G5xvDRjyxAJPE4P0QBzytKdi8M0JwzQN/HC3KBByz2HITYu1N0p+u1xpQgEAxI5Mdbm91759ukuulSq/5cp0Ja+/sTw47HMaevXGIOGYFrGw1+I1TcebThfRDbpkHuuSdbjHVfECZ9S08i//n6a/KwKjAt1XprvkmNJ4KGmVyN3vosrntxjyOQ3wFdEF5+h853tzUZdu1836XSSSPKFkqsucdZyKMVqoGetwZN03MBAaPiJ3g05J3bhr1qcf6+8xeqjR8udoH+BtIpnbHuxxXYE+SRrgZqnBWdvp3bbL7E39dmZ6ODfo75JI0htTXUK/JA1wo3Ut7DpB2Daxp7r85Gptz9TsRjfo1DEylly87PFd85QzU11Ok2sVXEnSADfKTQMXDVTNrdPqeHL7reVm/Q4SSUYlJuFakga4Ua5VIUoMjg72u7OZ3836PSSS3OXMmJdoEgZdm+AaZk+Ch+11PzoqNytJTSGuZJ23z009qr0xMFd/T2KBEnuD79ctW7XLAG1JGuBG2xvk9ma3rSlbCl65GXBS79dO1Zq7+UbTa27362Y9JokkPdi7Zp1ZH2hH0gA3O3IT3FunttBX815ugHbtfrlX9DCs7XISSQD2SBoaUoACRiSRBGCPgdDwgJLnNJSsF21jb3kAgFKSBrhZbtaPM4Ohc9vwRF5KHE1ij+6rRWKbm2lsL7EG4BhJQ0NuSNSqeaJuatDz3jqw54okNtKqO9Net6ncOq7TAMdIGuBGpTPJtEwCFJQoVZPEAvAtBkJDZ/amTz0yTSakHE1ic1MEp2KzZGam1EO5ctvYdr9LbSe3/dwxArBPSwN0Jnoib8kTnhWIaCk1viE1dmb9XmrZ9XKLkm5Ruaeop9ZLPcNESxtAG1oaYACpRKD0NThjWzMfFcKvir1U4pDbv9nDAK4haYAHtewq4Sm83GEbZ5FUa0StvS5IJesCcJ7uSXCj3NN3111Acn3CUzWoqb9T02cqPFGidVee0haCvW1M07kEQIsDwHlaGqADZ57Iu7c+5KRaunKJbe791DiC9b9zg5hT6+0NhN62OuSmId6+nhoDAUAdSQPc7M7ZWxSQOKJk7EDJ+7lnQNRs90zSLPYB2tE9CR5wV2FGoYk9X5pdSBINcJyWBoCPu6ogHXU5esLT+wcYmaShITckgP9yXQR4B92TAACAkKQBAAAISRoa+spgQgAAvkXSAAAAhCQNAABASNIAAACEJA0AAEBI0gAAAIQ83I3Punq2qyu374FZ9xplZrTUcYoVInfE9lX7ENvv4X48BkkDnzbij32UAuzbiBXeSmzTA3HYP0nDCalgWb824g8AAAC2jGkAAABCWhpO+P1+2aYprQx8WUnf+qhVbvvePM/J31T0emrbUVNyzfYB4GskDRT5UiGwtotZtM3SQueyz2XZ0bu5pb7j9f9r32ux//V7qX1u7e1XnHyP62C8vPimNXHYF0kDRb5QCMwda3SRiLZZ+jn39vnG2u6ai3quRW9Ztub85JarPb/i5JtcB/PLH3mvZp/i+4+vJK/isD/GNJwUXby/pLYQGC1bczNtVQg8u97RbdWcn7cquQjffU72jkmckOI6eGxb4rvOcm5+v9+/f9bxspzP2veO7D/13vb4Ukr2Kw77I2mguRELgU9sc104OHLhHsHy2XKfr7TWM9rG0RtftL+WsSJOvsl1sG598d3OW5LXGuLwHronNbD+Yb09K937MZUWAhe5moqWN7ceb5Sp7byx2TPVLL5+reSz7zWft9RbwpDazhvjZDSug223Kb6v03Py2ur6LQ7vI2mgypcKgbX9PI/Y244LV1rqvLS8cUT/LzmWlsczTeKkN66D4rsHX0pexWEfJA2NtO4i8TV3FwLPXhyObLPWFy9QrW9QW7VjFfZqxMQJLbkO1h/Dl30leRWH/Rgmadhmw9tmpPV7e+uuX299Mf5KN6VSvRYCS7dZ0gf06gvUiBer5XewvZinfrPr15d/R++vt73d3raQv7f/VjWw4oSI6+Ax4vsZPSWv4rAvQyQN2y8pVRAoyYijbZw5ttS23xZYXygEbreTeq/2Rptab/n/9ryk1hvV3nk6836uCb3l/veWEyff5Doovkc2WvIqDvszT9P067lwmwuM3Bdf+nq07Zpjm6a4daPnc/t1oyZ2ox73yEY952rI2DNqXIx63C3kCrAlyeve+1HBeXmtZv9nWhFGMOpxHzHP8xgtDSlXZsrL9kuCIfd+aesHAECpt7fk0q8hk4Yoi10X9mszwFRTFgAAfN2QScPV/fLW++HdJIeUEiu8ldimB+Kwf0MmDT2JxlzQtyuTwi/1c/yCEb5LMccRV8eMuKSE+/EY/t/TB7DnyNiAli0R0b5zXZkMggYA4E2GaGk4MlXdWslUdtv91EzjOs/z7mwFAHfKTVM4AtdPgP4MkTRM07nR/iWzAZSuV3tsAE8Z8do0SmID8DXdd08aiZsdAABvJHoJ6g0AACAASURBVGkAAABCkgYAACA0zJgGAM6LHo5Zs8yy3N77qe2Ubh+AfkgaAD5iW8hPFfpLllleP7Kv0u0D0BfdkwA+oqRw3mrWuJIZ6gAYh6QB4IN6qOHv4RgAKCNpAPiYHqaH7uEYACgnaQD4mN/vV/TU+1YtAantlB4DAH2QNADwlysTBgDGI2kA4D/WBf0zLQGttgPA80y52pDaNKBn24J7bkrU1LLrZdbvR1OrprYTHQMA/ZI0AHxEVEBf3itZJlpubzuSBIAx6Z4EAACEJA0N6bMLAMAb6Z4E8FIqMgBoRdIA8ELbsQOmPgXgDN2TAACAkKQBAAAISRoAAICQpAEAAAhJGgAAgJCkAQAACJlyFQCm/HMtnpqqdjkeU+UCPdDSAADTn8L57/f7908PxwPQA0lDQy7wAO/iug7wP7onAUDC+ina665C225D625N0Wup1/f+D9ALLQ0AsDLP81/jG9YF+G0SsO3KtH5tnQikll13iUr9DdALSUNDuUF0AIzj6HiGknX2BjevWzcAeiJpAICE1oX3dctD1C0JoEeSBgBoYK/gbwpVYGQGQgPANP019mBr2yKwLLdNBqIBzbnEYVkntawuS0APJA0AMJW1AOSSiaOvnT0egLvongQAD9OaAPROSwMArKQGKe89fyG37vr1aHkJA9A7SQMA/J/cuIJF6UxH0TZyywH0TNJwQupG4Gme3yQWuJuYay/VGpBLEnIDl1PLf2lKVXHJ08TgdSQNAEzTNPYDKq8sCChkAEgaTolqj9xkvkUscLerYm7EeL0y2YlqKNetDQYy/49rIU8Tg9cxexIAZKyfvQDwZZIGAAAgJGk4qcUDfHgHscDdxFxbRwYs65r0N3HJ08TgNSQNABSb5/nfP6XLH3nvKUsSsP6Tmj41d+yp9/fWARiBgdANrGunZLLfJha4250xl5tiNFr+yHtPiz7TXg2mGs7/cS3kaWKwPS0NABRpeeN1EwcYi6ShETdAFmKBu/UYc/r54/vnaWKwrWG7J23nzl7foGrm503d2GqfHJjquypQv0ks8JTo+vf7/W6Nw94ThiO/zdx5Jc21kKeJwfaGTBpyA9MWudks9tbLLVPSZ3e7Tu83TdoTCzztzhjMbXOkeC+tIPLbruN88TQxeI3huielvvDSANhOp3c2cHKZ616LB+8jFnjanTFYUpmynmHpyL5rZ2k6K7cvv+06zhdPOxqD0XVrO6Na7vr09vgeLmnIuaIWrSQjzb0vk/0escDT7ojBva6gS1eodZeoI/vfbuMuqYKA33Yd54un1cbgcl1b/ux180xdm96eMEzToN2Ttlq2Hmy3oykLeIuzN7Wo5aDkWplKOGq7hO4dWyuu/fANuR4sJWXL7XTLb08cXpE05MYwAPBHSaH+6PqlN9Wa5WucHdR8dv/Au7S6FlxRsf2U13RPesreU0H5DrHA08TgcVFXKOe1jvPF087GYKsxVetuT28wXNJwpvmndWtErl+vqb2+RyzwNDFYr2TchPNax/niaS1i8Mx4rL1tjmyepuk34geJBqrlkopo0EouyErOTW7ADN/TMhaiJPfMDXgb97mBrbnpNFPv6x7YjzMxOHJN8NXx5zpfx/niaaUxWDt99N69+a33xnmexx3TcKRvbelytV/wWwKC81oOoN+L8aPTWEYJdul2S5J0nnEmBl3L8pybOiVxWFqBkdrudjvb9XxflF4L7xoX+4YEYrjuScAxuRkiUlLJQ+6CN/pFELjf3hSX26ktc8sd6R0AW0tsrf9Ere25GeS27623+4bYHLalAUaVqglLXWTWy+zVnp2ZneENFzJgHCVTXOZsa4W/MM0l96gZ61Dz3pvusVoaNt705dKfde3adp763HSUqXVy26y9gUYzRKSOEeAqra8xLWa/Af7Q0gA3Kin4l67T8ngkBN9kUDy9aD2X/TaWxSScJ2mAG0UD9nJdkEoGB+b2tXDDZMugeHrSugLDNQ/a0z0JHnbVbB/rLkvL/2sLdVoi3smgeABqaWmAG20LYNvZFrYtCkvhLLVO7v3aqVpTNcUlM0fkjpVx+f64w5nKCNcZeI6kAW52ZIaGvXVqbqK1sz/kBmgf2Tf9ihLPdSFPoY0Waiowcstsl8u1qopXaEPSAICEgNsdmb6ydDlxDO0Z0wAPSPURX08PmBt7sDcmYe/BRwAAR0ga4GapWWuOPmdhu90tDz4ixaB4AGpJGuBBNbPYpAY9l6wHKUssrf+U9CmP3t9bB4BxGdMANyqtqW2ZAKghJsegeABKaWmAzmzHN2zpcgQA3E3SAJ1ZTxu4FSUTUKtmQP5eMpt7vyRexTRA/3RPggGkuhfpcsQZuQH56/+vlbZwRduI1hHPAH3T0gAP0tWIHtQMyE/FbK7ALwkAeA9JA9wo9xTU2llsamauUYPL1hMD8rf7P9qSAcAzdE+CDpyZxaZkG1BrXYBPtUKspwCuib318hJagHFoaYCb3VmjqlDGUdGA/LPbNaAfYDySBnjAXQV5CQO9WT8BHYBxSBoAPu5I65cZjwC+RdIA8DGtBuSvlQ7O33ZPWv8tAQHol4HQAEzTdG5Afs3gfMkBwHi0NAB8UE9TnGplAOifpAHgo3opqPdyHADkSRoAAICQpAEAAAhJGgAAgJCkAQAACEkaAACAkKQBAAAISRoAAICQpAEAAAhJGgAAgJCkAQAACEkaAACAkKQBAAAIzdM0/X6/39PHAbeb5/npQzjMb/Y9xCFPEn/0QBz2b57n6Z+nDwKeNOKPfeSLK2nikCeJP3ogDvunexIAABCSNAAAACHdkyi2bYb7/X7/eW3btDjPc/K1nFTTZG4be82Yqf2M2PQJANADSQNFtgX1pVC+JA41BfJl2fV6qUL+mb6CqePaO84oAcotn0t0Uttptf2v+lrSKh55kvijF73F4pdJGjikpNCUKrjn1iv9oea2e9aZBKNkO622/1VfSFq3+xaPfflS0ir+6EVvsfh1xjRQZHuDvNrdP1wXibHUJK0l6x1JWq8kHvuyfO/Ln8Xy79qkdb1ebt2zSet6+7UxK/7ohVjsi6SBYsuNp/bmU3vzK0kYSre7HG/LQt7VCY2ajr+9PWk9Qzze7+1Jaw3xRy/EyvV0T6JKqmtHzpEbW+vtHmna39u3G+Qz1oWl0nN0pPtSTdJ6xW+ghni8xxVdIiM9Jgcp4o9eiJV7SBpo7mg/3PWyqXXPbrdUNIjqaAtISQHARW/fF5NW8diHryat4o9ePBWL/CFpoMhdF/A7koJI7SCr1PK5gm1Jgbdk+8RGT1prti8e7/W1pFX80YsnY3G97a/Hn6SBYqkfzvLatjl9/eMrfa1k39E21rWA6/fW9i460cWj5gZ8pEbk6YSpZ19JWnP7Fo/jeEvSKv7oRW+x+GWSBoqU/phSy5W+Fm2/ZBtHug8scknG8lpJ7V+0/+i43AzLvD1pze0v9Z54vNfXklbxRy/EYl/maZp+Tgpv0LrpvVejHvcXHPluRv0+Rz3uI3LJ3zaRjRLbvddy+y3dbipp3XpTwWjU4yZt1O9z1OM+Yp5nLQ28x1d+uPTpSzePr3l7SytACc9pAGhAQY0nSVqBq2lp4NNyzfhwJ3HIWWcSBvFHD8Rh/4xpgAuo9eNpYpAeiEOeJgbbmOdZ9yQAACAmaQAAAEKSBgAAICRpAAAAQpIGAAAgJGkAAABCkgYAACAkaQAAAEKSBgAAICRpAOBV5nme5nlOvrZ9Pbf+XUqPCeBpkgYAXuX3+2VfS713hdJE4K7jAThL0gA0o4aXnhz5fud5nn6/n9gA2JA0AM2o4aUnVxT+U0lw6v/bv9fL1CTSAL2QNADNqeGlF0djKrXeEqPrhHP92rL8NlHe+xtgBP88fQDA+ywFqJaFonUBbtnutpC2rsndFvpS/4eUkiRjmzjUbl/8AaPR0gBcQg0vvcjFVKpb0RJT29ja2/42PkuOYUu3JaBnWhqAbqjh5SqtW5pSsXQ2vsQm0DNJA3CZXA3v+v3ltSMFsJJCVklXKd2W3mXbTe3oOtvXcq1a29fW21y/lorFI8cK8ARJA3ApNbzcLfd97nUfuvq12mMC6IkxDUAz26kmj66zfW1JPNbJQeq17fqLvRpeuIPWBGBkWhqAZtTwMpJct6Ie93Mm4bjrcwLvpqUBeD01vKScLYTX7Ods/Ol+BzxN0gDc7q5pJXPdl2q3cXb/ADA63ZOA2x19hkNtAtCihvVsDa+k4Rm5cS3Lv6N1ctP6rreRmmVpb93UPrbjdlIzim2XyS2fOs7o8wLU0NIAwKtsHwa4LmDnErnU+6mHCm4fELh9IFy0bjR16/op5tsnmqf2n1vGgwyBq2hpAJpSw6uGt0d7rT4l79fKJS972y99/kjJvgFa0dIANKOGVw1vD1LT8abiYm3v/SPHsD6OK/aR2qfucMBVJA3ApbYFpyPv18o9tTe1DzW873NF4by2MG6aU+BtdE8axMi1R6PXfrnpl4tq8pd/b+29f+QY1tuKuhO1st0Hz0p1E9u+tv136v2oa12uBS3VTS7XPSm1v9S/a5ZPxWKqax9ALUnDQEa82I/ev3vkZOcJVxRKare51x2K90sVmktaHlLvl7xWul70eur9Fi1fpcsA7JE0AM2o4VXDy7PEGnAVSQPQjBre+mVob2/Q/fLv3LrRer0yhgK4mqQBoIERCpZfk2r1Wb+X+s5yrUW9E3vA1SQNL5S6OS6v1/YNT23nancdf8uauVytZm7fb1Vbw5ur1U29n9pGD+e1l2MRg3+krhWlY1y2yYSxMXXEIU8Tg9eRNLxMVEtWM1XkU7Vtdx6/wsB1Smp479jGHdyAxtHyu+olWQS4i+c0vNzRG1ovN8JRjj/aXy/n8g65Gt6UVME/15r0pXN4lBiMLc/paJFsmqErTxzyNDF4HUnDy0TdQ7YzwKRmh9nrWrJe98r57lPH0Pr4uc+VF2rfJyXW3Y1abEvcAV8jaXih1A0tN6NNamrKSOlsOGfcdfxu+PeIksz193BkILHvkyfccR0E6I2k4aWiglSrWrKrE4fRjl+3mrSWNby5bfM/YvB/ziSRZsE6TxzyNDF4DQOhP6hkrvKejX78wPVSiUNqcH3pLGvRjEoSDeALJA0v0/rmFW3vihvlncd/hVSXqS/JzX3feh3yvh6Day0GREYD+ckThzxNDLYnaXih1FiAbW1ZrpZsr/B2x4/wruNPrc95NTW8qfOeer+kttd3CADXmadp+rnZ9m/Ugu26kD/y8d+1HrQiBumBOORpYrCNeZ7HbWnY1jCW9HPP1WqeDabcYN2adQX0O6SmgfXd/u3IuTnzO/sSMbhP/F1PHPI0MdjekElDat79tVzN9t56R49l2ef6tb2xALzPkVj4utLuRc5tGeepjvi7hvPF086WzaJy5NpVldG9Gq57UtQPehscZ5YrPZZpygfN9r0oWdg7hpETjTPTH/agJD5qY+Hran4Lzm0Z56mc+LuO88XTjsRgrlJ5r7xYst5bDN09aav1jDvLNksG1uZeXw/ePGv0ABz9+EuUxAL7Uhdd57aM83Se+DvP+eJpNTGYKudFE66klstN0PE2r0gaWs6gUjI24gpvDjL+qPmej3alG2W9PSM28T71O64dQ1W7zTeut0f81RntXMGeKyqjW2/3bq9IGq6cnafFNkuSkJGDiPKb9dHv+W3rve23MEqTdK/xcPd6b4q/txRGoCdvqIy+wiuShidFYye2zgTNyIE2enNdTUGkNBb4295A1F7PbU810j2fp96NGH89xd5ar+eL7zgbg1dVRvf4e60xXNJw5otsvd5yLLUDYVo0w49i9Fqw2gvMlwZFtVByXno+tz0V2no+T70aOf56ir21Xs8X3yEGrzPc7EmLaNqrXEEvNytGbv11DfleLdTevs7q9QaxZznu0Y+/ZvmtET93j3o7t73GdG/n6S16Oq+9xt5aT+eLb6qJwdKZkfaW2VtvhN9uzjzP4yYNXzNqoH0taeAbxAVPEXtwjagyunSZksroUc3zi6Zc7YGLOQCU2RawSgeMRrW42/ehVGl3xWmKu60f3fYIJA0vlMuEz3a1uTro7zjuu8ZYlB5z6U1zr8bDTfQ+o1QOlBznkUJbLhZHOCfcLxqQutetOHUPWC+XutYbbM3WVQOaRx+zeYSk4WWiC3FJASJXUL/6QnzHcZfWYt1l7xyX3gBbbIPvKY2/kv663OMtyVnqc5QWwtavu77xpDf8Fmv9v6cPgGsdDeqnfwxXH/fTny9300xJ3Rhrm0ZhrSb+tr5aw8b1WsbSMnsO0I6k4WVyNS/bC2jq/+u/t+tuaxZbX4yvPu5ouZ5c3WWq98/PsxTaeMoSLy1iZrn2a4mAtiQNL7Seo3j92iJ1QV3eL+0KdMXF+MrjLl3uSdFNc/2Zj3RRcBNlj0IbT2p5je75Og8jM6bhpaJBxGdv5FcWAq487t5dOTWtmyh7Wsbf23+rAF8kafigswOCnyqA9jaQGUjzWyVyZQUJcB3dk16m9Q06urC33Nedx92DIzWxbrS0cqYlQAzSwro76vInmlo6N25t+952u2IV2tHS8EKpMQHb/vDRVKTRRTY1nmCE4z4zHuAqqYJbairLkptp7nyl9tPL5+dZNfGXW2a7XC7mevrd0Y+SmNi7Hx3dLlBP0vAypRfR0uk675rW8+rj7vUmUntD3M5RXrq9Xj8/zzpSICtdTswBvIvuSQ25SQIA8EaSBgAAIKR70kBGn4Vk9OMHAPgqSUNDVw72G73r0+jHDwDwZbonAQAAIUkDAAAQkjQAAAAhSQMAABCSNAAAACFJAwAAEJI0AAAAIUkDAAAQkjQAAAAhSQMAABCSNDT0+/2ePgQAAGhO0gAAAIQkDQAAQEjS0NA8z08fAgAANCdpAAAAQpIGAAAgJGkAAABCkgYAACAkaQAAAEKSBgAAICRpAAAAQpIGAAAgJGkAAABCkgYAACAkaWjo9/s9fQgAANCcpAEAAAjN0zT91JDzRfM8P30Ih339N/um7+5Nn+Ur3vSdvemzMC5x2L95nqd/nj6IN5nn+TPB8xYjfl8jX1xbetN396bP8hVv+s7e9FkYlzjsn+5JAABASNIAAACEJA0AAEDImAbYse2zuPS7rB3Dst7OiH03R3PF97bezva9q79TcTgmcbi/HXFIpDZWcrGY245YLCdpgMD24lNzcVmvm9qOi9N1rvzecstdSRyOSRym1xWHlKqNldxvILcdsVhH9ySo4GIypqPfW+l6d8eFOByTOIQ6YqwvkgYILDURW/M8/1Xbt/3/+u/1dlI1G1+btu1qrb637brbGt27vjdxOCZx+Of/67/FIVfQSnA9SQPsWG5wUX/I3+/3nxvh8v56uagpNHcz5rhW31tu2yXLtSQOxyQOxSHXkzDcw5gGKBAN9iu9wUV9KLlGi++tJ+JwTOLwb+KQWrnEoCRhyMXliL+/J0ka4KSSgYjrZbY3SrUjz7hzAOkdxOGYxKE4ZN9eYrCNtVxCm3ovSoK32/56fOqe1NDXg+mN7ryJv6HA0IvW5/Lppm9xOCZxOMa+6NteIrp0aVv+LK/tbavk9e32v05LA+xI1TJsB/FtB/1tay62y2xr2dav0UaL721v23cW4sThmMShOOS4dWyl3tuLk21MbpeP4u3pJL1H8zRNPyeFLxr1gjDqcbc06jlIHfebPstXjPrZxR+9GvX7HPW4j5jnWfekljSnAgDwRpIGAAAgZEwDn6Z1aFxv+u7e9Fm+4k3f2Zs+C+MSh/0zpqGhL/VtIyYW3muU73aU46TciN/piMfMu4jBNoxpAAAAdkkaAACAkKQBAAAISRoAAICQpAEAAAhJGgAAgJCkAQAACEkaGjIPMAAAbyRpAAAAQpIGAAAgJGloaJ7npw8BAACakzQAAAAhSQMAABCSNAAAACFJAwAAEJI0AAAAIUkDAAAQkjQAAAAhSQMAABCSNAAAACFJAwAAEJI0NPT7/Z4+BAAAaE7SAAAAhCQNAABASNLQ0DzPTx8CAAA0J2kAAABCkgYAACAkaQAAAEKSBgAAICRpAAAAQpIGAAAgJGkAAABC/zx9APAGqWd0rF/7/X53Hg4fJAbpgTjkaWLwOloaAACAkKQBGohqLtRqcAcxSA/EIU8Tg9eRNDQkGAEAeCNJAwAAEJI0QCOpliatT9xJDNIDccjTxOA1JA0NpUbsAwDA6CQN0NC6JkOtBk8Qg/RAHPI0MdiepAEAAAhJGqAxNRo8TQzSA3HI08RgW54IDQ2tx7Us/3bR4k5ikB6IQ54mBtvT0gCNrC9Ky5/163A1MUgPxCFPE4PX0NIADeRqMX6/3zTP8zTPc7KGY30BW5bdu7jltqMG5duOxuB63fXyJTfZ9fbEINN0XRymlkntZ1lmG79i8zvOxOB6/fU60fUwFaNvjTdJAzSSu0gsF52t7YUldTPM3TSj9fiu2hicprJ4Wt8wUzdPMcjaVXF45HoY7ZP3OhKD03TsvlxayfIGuifBA1I3v9Kaie1F7601GlyvJA6jm+/eMlCiJA5ztbeuh7Ry5r58dPnRaGmAjrS84LiRclSreNE1hDNax4145IgW8fKW+7GkARopGbewt/7i7EXlS82l/HE2BrfLnonDbQyOfKOkTk9xmDom8fh+LWJwu3yu29JeLL3pfqx7UkMuQt+VuyDU1Gwty7SOI3H5DS1icL3c2bhZDzrkO3qLw+32eL9WMbheNtVtaT0rU+32RqWlARrJFZJGv0gwjp5i8E21a9TpKQ75JjF4DUkDNFQ7mPnIBax2PU3x31JbiyY+uELrOCydTQ4WR1oBro6n0eN1nqbpN/IH6MnowcD9olqQ0uc07PW5FJNtvfF3Xjr3fe79kn6/ue1S7o2xt1Ybh6llWvRB59tK78s118k33I/neZY0tPT2Czrgd85zxN4fzgXca55n3ZMAgLF4PgPcT9IAAAxHogD3MuUqAAAQkjQAAAAhSQMAABCSNAAAACFJAwAAEDJ70gmph2+ZAg4AgLfR0gAAAIQkDSdELQlaGQAAeAtJAwAAEJI0AAAAIUnDSaluSLomAQDwJpIGAAAgJGloYN2yoJUBAIC3kTQAAAAhSUMjWhjg/eZ59lsH4JMkDQ0pTAAA8Eb/PH0ApeZ5/vffv9/vPzV+6/e21gX5q2oJU/sv3c+yroQD+qaVAYAvGyJp2N6so0J6LpmIEouzx7be//JaVMC46lgAAOAK3XdPShW+9/6fev3KFobc8WyTgyWZAMaxVwkAAF8wREtDSqsbeK6lYHltr7AQJSzLdiQKMB5dBwHgjyGThu34hjPb2XZrKh0r0ZrEAvoiWQCAP4ZMGkpaAGq2s7fMWbUDtgEAoCfdj2m40pJ4nG2tKH397L4AAOAJ3ScNJa0BV8vtPxrwvH4/tZ4EAgCAUczTNP1GKLxuC+apY47GOuTeS213OxA6t7/cNvaWB4BaZvECnjLP8zhJAwB8maQBeMo8z/13TwIAAJ4laWjo6bEXAABwBUkDAAAQkjQAAAAhSQMAABCSNAAAACFJAwAAEJI0AAAAIUkDAAAQkjQAAAAhSQMAABCSNAAAACFJQ0O/3+/pQwAAgOYkDQAAQEjSAAAAhCQNDc3z/PQhAABAc5IGAAAgJGkAAABCkgYAACAkaQAAAEKSBgAAICRpAAAAQpIGAAAgJGkAAABCkgYAACAkaQAAAEKShoZ+v9/ThwAAAM1JGgAAgJCkAQAACEkaGprn+elDAACA5iQNAABASNIAAACEJA0AAEBI0gAAAIQkDQAAQEjSAAAAhCQNAABA6J+nD2BkqecyrF/7/X53Hg4AAFxCSwMAABCSNJwQtSRoZQAA4C0kDQAAQEjSAAAAhCQNJ6W6IemaBADAm0gaAACAkKShgXXLglYGAADeRtIAAJ2b51mlFPAoSUMjLuYAALxVt0+E3j5ZOVXLsn0ic6rgvl5vWb51AX99HDX7uOp4AHgPrQxAD7pMGrYXyG1ykFqmZL0l+Wh9rMu216/lLvKt9w8AAFfrrntSqrC9lxysl9u2UFwp11KwbdlY/i1hAKBUVAEFcLcuWxpSrupSlGqZyHWHqjmuZRsSBQBq6LoK9GiIpKF168F2nMM2Sbi7oC+xAGAhWQB6NETSUFPzX7q9FsvU7CtKDNwgAADoWXdjGkaTSwZSg7AlBwAAjKi7pKFkhqPcMq0HjJUcR2q5qD+q5AEAgNHM0zT9eizElj6DIVomNxZi7/V1UlLzvIW94wUAgNHM89xv0lDDlHQAAHCNeZ7HGAi95+7nMwAAwJe8ImmYJokCAABcpbuB0AAAQF8kDQAAQEjSAAAAhCQNAABASNIAAACEJA0AAEBI0gAAAIQkDQAAQEjSAAAAhCQNAABASNIAAACEJA0AAEBI0gAAAIQkDQAAQEjSAAAAhCQNAABASNIAAACEJA0AAEBI0gAAAIQkDQAAQEjSAAAAhCQNAABASNIAAACEJA0AAEBI0gAAAIQkDQAAQEjSAAAAhCQNAABASNIAAACEJA0AAEBI0gAAAIQkDQAAQEjSAAAAhCQNAABASNIAAACEJA0AAEBI0gAAAIQkDQAAQEjSAAAAhCQNAABASNIAAACEJA0AAEBI0gAAAIQkDQAAQOifpw8ARjLP8/T7/XZfq9neWsttR/tqtc0WouNyvgGgD5IGqNSyYDlN+QLlsp8W+9tuo/VnOKrkuJxvAHie7klQaSlYpszz/O+f9WvbZZa/z9SYb/ezfW+9r5ELrM43ADxPSwM0cqR2+UgXlmg/uX+XHsPdtglBTWF71PMNACOSNMABuW4sNQXwqBvO+t97XWZqC6rbbT1Z0C0t+L/pfAPAiCQN0FDLwuEVLQBvK8COer7f9j0A8H7GNMBBUV/7aUoXQqO+9+vXf7/fX3+i5UuMXlB90/ne+ywA0BstDXDCuvCX65+fW+Zof/5ovdT216/1Ng1orR9MzwAAELZJREFU7Tl40/k+OlNTbtrY2m3tTT9bun6L6W97iEUAYvM0TT8XbIBn1BT2z0zlGg3aPtoK1WK90VvAAL5gnmfdkwCedKar0tHCdk+F9J6OBYA8SQPAw0oTh9xyqWdVpMZz5NbdtjrknkmR2nbtMtGxANAvSQNAB2oTh9yYgPXA7u24g5LnWCzr7r1fMrA8tUzpsQDQF0kDQCdqEoeoUF7SGlCyj6Pvt9g/AH0xexJAR47OqrTYDjJ+glYEgPfR0gDQmWjsQktRctJiX1obAN7DlKsAnUoNUl5LtSikEo7U+IbU9tfb2m67pPVib52jz8oA4FnzPEsaAHrWw3MMSo5hb5kePgcAx3hOA0DnzjzHoQUJAwDTpHsSwBAUvAF4ipYGgEE83eIAwLdJGgAGIXEA4Cme0wAwkNxsR6n3AKAVSQPAoFJTskocALiC7kkALyFhAOAqWhoABqZ7EgB30NIAMLDf7/fvn+0g6Xme//1TYlkutXzpayX7yB2TQd4A/ZI0ALzQMr4hl1CUrF+y/ZrtRsckYQDom6QB4GVSA6JThfSoFeLM9K5HWjh0rQLomzENAIPaFuz3Ct7L+1fOulSy7eWYl9clDAD9kzRwqVyB4WghYVtz2XLb0b56LNSkjs/5/p6Sc7U9t6WtCMty0feeWyY6viheAeiTpIHLtS4Y5La17mN9dn+9z38fHZ/z/S0lydY6Npa/t+f7zH4BeD9jGrhcVKuZ6vucmgFm+ftMjXk0Y8t21piRC6zO93fkBhbnZlJKnee9wn9qLMR6n3stF5ILgHfQ0sBjjtQuH+nCUlorX1pIfrIQtO0Ssn09Mur5rl32S6JzshcjUYKxt62aZXP7Tb0HQL8kDdwi6htds43tuqkC6JE+1pHttnoo6OwlAG863yX7+Lpci03pd7IdkByNQyjZ5l4yc+Q9AJ4laeBRLQsJV7QAvK2gOvL5ljjkGVgMwNWMaeA2e10ccv3fo/eX16/oYz16AeyN57ummwz9Gfn3BPB1Whq4VTRYM9Vfv2T5mn1u10ttf/1ar/2vS8/FG8/3l1sc3j7L1Ns+D8CbzNM0/VykgdF8rYBZMvvRG87H175XgBHM8yxpAMb1lQLmVz7n4mufF6B38zwb0wCM6wtjHL5YgP7C9wowGkkDNLJ+oFnJgOKS7bDvzQXMLyYMizd/rwAjMhAaGkgNUF2UPEAtN2XmlwuNNd44OPptn+eI2u81lWRE6+79bqNxJLXjS1LP0kjtL8d1AXialga4gBv6/d5UM61Q+EfN97qeEax2KuDtVMJHYqnk4Xh7yy/73/47d9wAd5E0QAO5Qkaqq1Kq61JqmtNULWjLAkOqO1XUNSr6fKk/uX2WvFayn5Q3JA4Shr9d/b2mznnuO9hOE3xkXzlnn7YNcCVJAzSyFCRyXRTWNZnbrgqpZxnsrXvGtlZ1e7w1BZO9mtH1Po+qqUEeOXGQMOS1/F5Lz/MV38XI8Ql8mzEN0FBubMLyXmmtei5xuErpuIvtMZXUjB7Z7lkjjnFIHW9JH/2SfvTLe6366NfWlrf6Lkq/1+j4So9lb1zSmRgbMT4BJA1wk+2A571ltgWLkQvVZ7t0HLH9jDWD0++W+y6iVqfUenvv1YriJLWfo93PWh3T9tjWx1Ab83tJFsDXSBqggScK4GelukmVrlOz/5LlW9QgR9td/l1zTHc5cyx7/e63y+YK9UcK1DWvt3Ym6U0NgK5ZN5eQ1NJNCRiNpAEaSdVkbwc1bwdBb2trt8tsWx3Wr7UQdafaOlLAab3dIwW2XpKDlJbJS4/n4soWpiOJQxQ/VyaSey1JACOQNEADpTWvUTeP2m3d5WztaqpmN1fgu7oF4IrE66gz57D2/e0yrfvo5/Z39XnOdUHbno+S40gV4FPdu3L7W6+f2k5q/Zxo2ZrtALQkaYAPuqvAcXdSsKekv3/pINm9QcfR8i1ryNfvR9u9s4/+nd/z+nPV7rM0Yc+9d3b90u2WvgdwJUkDfFRNd6qodjX3Wsm+S2pt92pwzzpboN/bRq6lpQdXtvbc+blbt5IA8DdJA3xQy+5U0fZyy5XW2rbqThTVsOf2myr0H00mzmzjiKsL0UdnL7qSxAHgWpIGoEstC4C1BfeoG1O07jbJaZHsrP9OHV/q9eXfV/bRz23jSRIHgOvM0zT9XGCBLyoZ25Ab1BolEy26PHGc8w3Q1jzPWhqAbyhpadirQTc95hi0OAC09/+ePgCAq61n18kNst4um9oG40h9twAcp6UBeL29Qbt706Wmltu6e7Az+3wPAO1IGoDPq51Nytz649JtCeAY3ZOAT1Fo/C7dlQCOkzQAn3FVwiAJ6Z9kEeAcSQPwWuuaZYVGADjOmAbglXIPLVtIIL5DwghwnpYG4HW2hcT1dKvLH75lnufsE663y5SOfdi2ZOXWHWEsxd7MYKnPVvK5Rj8v09TPcUZxC3fQ0gC8ilpltkqezn3mKd7RuiMU6PYShq+el2nq6zhd13ialgbgNSQMHJGKm+1zOWpbIXLb7U10jCXnZb1s6fkZ4bxM0/65ybW+bF9PtXDtLRe9v16m9LigBS0NwCuMUhDhWTUxsq4VL22tWK8X7evJQt3Z30nqAYjR+Rn1vJQmU8v/91pWSuIpta3SFpszrUJQQtIADM/NkT01g+C3y+49DXy73ZJ47CFea383pecwV/ge5bzUSiVI0TJRPNV+/lSLGFxF0gAMTcLAntoa2NSsWyUFwxHVTEs82niEJ5Rci66MJ9dCrmRMAzAsCQMlSmq3U33Toy5Ib7CdTaxk/ELJb+5N56jEmVmNzp6rvUHs0JKWBmBIEgZqbfvWr20LyKl++6nltu/ntj+qvfOyt8wbz0vu85acq8VePJXuP/fvvf3DEfM0TT+BBYxEwsAZreNHPKY5L/Ae8zzrngSMRUEEAO6nexJQLNWMfkUBPupPLmGg1tVxIybTnBd4F0kDUOXqgkA0qFAhhCPu7utdm1xHs+mk5v/PrZdbPzqu3PFF4z+ukjru0rESqXOxt0zpeQb+R9IAnFb68KHcA5+2DzQ6MmMLRO6Mn70Hfa3txfqRGXCiAnDuYWPRMdwlddwl5zI3MD1a5s3T6MJVjGkAqszz/O+fkmXX0zpu573fFgh0SaKVEQuBqVjPxX4uwY7ktlXzDIunlZyjvWVqzjPwh5YGoMqZm+uRdd3MqdV7wXdRWvC/67Nsj2eEc7goOdaS53UAeZIGAF6jp4Rh78FbpU8PXkTPSGj1mbfdlno5l5EW41U83wD26Z4ENOUJpTylt0Luumteqnte6TbWf6+VdhOs0dP5KxWdozu3AW+npQE4rfYJpall3Kw5Y7QYSg3MrVm3pB8//+UcwTmSBqBYdMPdzniyt060jBs7NUYrDEYF/is/y2jnKaWkkmFvxiUVFXDMPE3Tzw8HgBH1WPjLtRrszYSUWz96tkDqtb39R/33e+jbH33+o8sc3QbwP/M8SxoAGFOPCQPAG83zbCA0AOORMADcS9IAwFAkDAD3kzQAMAwJA8AzzJ4EwBCihCE3qLU2yehhIDBAjyQNAHRvL2HYm2GoZLvRNJ0AX6d7EgBdqy28K+gDtCdpAKBbJQlD7tkE8zz/5/XU/9d/A5AnaQCgSzUtDEvikOuatGxrnWCsnxAMQMyYBgC6c2Q8QTT4OXpScs0yAF+lpQGArlwxAHnd0hBZL6MFAuAPSQMA3TiSMLRuHTBrEsDfdE8CoAtnCuupsQzrgc7brkepqVa3Yx0A+GOepunnAgnAk9TuA/RrnmfdkwB4noQBoG+SBgAAICRpAAAAQgZC80qp/tGtBllO099dKVr2x849nKpXuQGozv81ouNz3gG4iqSB12o9sDK3rfXMK2f3t91G74NDo+N1/tsrOT7nHYAr6J7Ea0VPd53n+d8/69e2yyx/n6mp3e5n+956X28qKDn/z3DeAbiClgY+50it5pGuE6W18EcLZ60faFVj/cTc2nMz8vl/+pwfOd+Lkc87AM+TNPBque4TNYW/qPvH+t97XTWOPOU2WqeHAtdeQfRt5//pc15a8H/beQfgeZIGPqlloeSK2ue3F5yc/2c47wAcZUwDrxf18Z6mdOEn6vO9fn3pMrL+Ey1f4m0FJ+f/Gc47AC1paeAT1oWaXL/w3DJH+5FH66W2v37taL/1u5WeG+e/jdpz4bwD0Mo8TdPPxRkAAEiZ51n3JAAAICZpAAAAQpIGAAAgZCA0DGY7G83Rh2UZdHqO7wGAL5E0wEBSD/dalDzdN1ewNd1lHd8DAF+jexIMTAGzD74HAN5O0gADyT1Ea57nvx7MlXpQV2oO/lRt995Dwa54GvBIevgeAOBOkgYYzFLQzHWJWT+xd1043S63frhWtO7a3vtf8uT3AAB3M6YBBhQNui0taK6fxpvrn5/ar0LsH1d9D84zAL3R0gAvs66l3ltmmv4uoC7rptYv2Tb/c+Z7cJ4B6I2kAQZyZ+2zmu485waAr5mnafqpzYIxRM8GWL+WWm7brz7qi59aLrXedt2vuPN7SL0HAHea51nSAOzz/AAA+K55nnVPAmISBgBA0gCEJAwAgKQBAAAISRoAAICQpAEAAAhJGgAAgJCkAQAACEkaAACAkKQBAAAISRoAAICQpAEAAAhJGgAAgJCkAQAACEkaAACAkKQBAAAISRoAAICQpAEAAAhJGgAAgJCkAQAACEkaAACAkKQBAAAISRoAAICQpAEAAAhJGgAAgJCkAQAACEkaAACAkKQBAAAISRoAAICQpAEAAAhJGgAAgJCkAQAACEkaAP5/e/eyHCkIBQBUqvL/v9xZkSIULxG71T5nkwnCBWs23MgDAGiSNAAAAE2SBgAAoOlnRZAQwt+/X69Xtzx/Hp/16sc6rViltrHNSJ1aHyNjAwCAJzqcNOQT7HSCXiqf/T2W7RnD3jq1PkbbAgDAE31kedI7J92xr1Z/6XgkAwAA8N/bk4b0S0Tty0GrXUm69GgkIdmbtOyNDwAAT/LRLw35PoNe/ZbSkqharBmj8QEA4Gk+kjTsmXiPTtRLm51rfY8mKzPxAQDgaW5x5GpcypQuEcqfp3sSVk/sz44PAABXtuTI1TP1TkFqOWN/AwAAfJvDSUPt/oNV5UfGkMq/DrTugYg/V4wNAADuLmzb9jIJBgAASkII99jTAAAAfM6ypKG1Obj3LL+zoVR2dGyt26SPxh09NvZqG6ivNh4AAK5pSdLQ20zcOnGodhNz7xbnPXpjOxp3JMaZS8CO3D0BAAA9l1ue5DQjAAC4lsOnJ5Um+a3TkVoJQet5jBmfp7/n7fK6tT5qMWv97FVrWyrv9Z1fLpfXKb1XK9bIezoxCgCAbTvhS0OcvO6dZPYShvwm53Sym5aX6uZxahPkfNytWKPvk7ctladlvXes1cnr9mL13nP2/xEAgOc59XK3mbsWSm1G9kSk9tTN26UT5SO3P9fazkzCV95G3fuSk5dJHAAAuNSN0LXEobb0phVnpu80fj6W2S8NM23fGTMqbURP+5E4AAB8r1M3Qs9MbFf8NX2m/5WT4zsfZZouT9o2yQIAAItuhB7ZiFxbetTalFsry+Vr93sbnHuT+tpm4N6z3phrm5BLYxwpy2OOtiuNYyQGAADfJ4RwTtIwWwcAALiWEMKa5Um9v95LGAAA4L6W7WloJQUSBgAAuK/L3QgNAABci6QBAABoCtu2WTsEAABU/QKQJBVY8bYQoQAAAABJRU5ErkJggg==')
