# Supplementary material for: Identification and functional analysis of non-coding regulatory small RNA FenSr3 in Bacillus amyloliquefaciens LPB-18
Source: PeerJ. 2023 May 15;11:e15236. doi: 10.7717/peerj.15236 (PMC10194069; doi:10.7717/peerj.15236)
Supplement: Supplemental Information 4 [file peerj-11-15236-s004.zip › KO/CK-vs-T1_map/map00620.js]

getPicJson('data:image/png;base64,iVBORw0KGgoAAAANSUhEUgAAA8EAAAPUCAYAAACNUzsoAAAACXBIWXMAAAsTAAALEwEAmpwYAAAgAElEQVR4nOzd59KcuNoo0NdT5/5v2efHfMzGsiIIUFirymW7W4jQBD1K/Pr5+fn9AwAAABv4fz8/Pz+/f4uDAQAAWNuvX79+/vl6IwAAAOAtgmAAAAC2IQgGAABgG4JgAAAAtiEIBgAAYBuCYAAAALYhCAYAAGAbgmAAAAC2IQgGAABgG4JgAAAAtiEIBgAAYBuCYAAAALYhCAYAAGAbgmAAAAC2IQgGAABgG4JgAAAAtiEIBgAAYBuCYAAAALYhCAYAAGAbgmAAAAC2IQgGAABgG4JgAAAAtiEIBgAAYBuCYAAAALYhCAYAAGAbgmAAAAC2IQgGAABgG4JgAAAAtiEIBgAAYBuCYAAAALYhCAYAAGAbgmAAAAC2IQgGAABgG4JgAAAAtiEIBgAAYBuCYAAAALYhCAYAAGAbgmAAAAC2IQgGAABgG//v6w0AgC/8+vXr60247Pfv319vAgBMSxAMwLZmDCZnDt4BYAS6QwMAALANQTAAAADbGL47tG5f7GrGbpoAADC64YNgAPjCr1+/spVR50raUror+dTmzxxKv+eV3/tYpuX8KC1zJc8r3loPQMw0QbCbJLvQ+wG+V7oOw8A2Fehezac2f+Zx/K416XLO50Jtni3bcSXPK95aD0CMMcEAECgFIrUB6dV8BLzrigV/KjkA3jVNSzAAwE7CLsPH/2NB8/mzsGt1rqt1GJDnuuTX5Hve5tS/Ab6mJRgA4EXnoDDXlf7379/RADIVAKfSlZZLfZ/L57xsLsgN0+oC/Y1fv37996dn2h7bVPt57fdX18teBMEAcEOvrqylYIj91BbWW8YR392emnzCce3H/wUe30lVdNxNm1P6va8OB7m7Xe6n/PzoDg0AlwmAedKd3z42wVoqTW5dNfmUpLpqA3xFSzAAXNCrYJ/KR+Cwtpbg8qnfP+wO3Ttf5+2aYq36YRfq8O/UcqV8S8vF8j+vO/b/lvxZlyAYAAKxAlzs81Rh8G4+pUIb80mdC6nvz12IU5NZpQKNQ+p1W8ff53Xk8ozlEy6bqrAJ13N8VjoejCk2vjtWmRJ2qS6NC099n1surGypHcNemz9rW647dOoEzs12mFuuJY+766/J51im9H1JavtTaXJqjmFuFsvc+mq3rea3SS1fmgmzNLNmy3qBOZTGqpW6mN7Nxz1kPbHftHSutC7TMt7z56f+fdc1eZW2zzm9hqtl0JYgMxaotqzrvFzqHK3Jn7UtFwSnuhedP8vVaKaC0po8avOp7QIVyyOsIa4JJFN5XwlyS+vLbXPtNpUeyFd/m9Z1xQLi2v0AgK+1BrVP58OYWirxr5Tv7ixXs01h2h6VOaxPd+j/8+UNvqW1sTZwrlXqllKzfGndqYD1Ss1bba1eDy3rUUAAYBSpbtSh45mW63bt+ba2c3fgmgC4Jr+nPN1iq0V4L8u1BNe6UlPUaz1PrPfth9QuD8Ud9hF2ptDDinq1gnkGriM1Bjv2G5fSxsbUhuNyw+9zXZBTjSOpvMOxyOG/cz0+a/JnD9sGwWepgK7mRtFz3VcC8x4FuJb13l1fzf5+VSitvRG+VYECPMs1DOyiZ/fg0ljw1GdXezOW8qndt6u9LFnTskFwTQBbCmZyY2FHcXV8RU7tMXlKzRjgp9fdUis48vkBpM3cCuyeAxCnXEaNZYPgnif/3Za/8/JPtXy+fbHfWd8MBc8ZKkCA+2a8vme4hwK8TbdmWiwbBM8g1w37i6D26fWOsL+5dbVshy7RAPC+mSuBlBme5fjSQhBcKTfIvmbSqzeDpjvrubLs292Va1+bFOqV5k56AOCeGZ+7MwfvsKJfPz8/v0e+mbR2bWh911ksbS6P2PbUrjP1jrRcXjXpQq0TXKWC+KvvxY3lfWU/UvnHlms9NqltTB3z1uPVo7v4yNclrGDWSqxZtxt6mPX8n3W7YUW/fv1aLwiG2Tnn4R2lQmnN94cn8qmpfIPdzHr+z7rdsKJfv37pDg3AGEbqLljaltqhMFfzKeU/0rFiLAItgDJBMACf6TWM4O66Q+HQiNj3Na7mc/V9mhCKnX9X5v64stybevTsyE2ceSj11vjynvalK+dIj3MTrhIEA/AJ3QPrOE5clZrHpHaiyFnU9Li4+n1Lb42fH0MXWoaJhGlqz03o4Z+vNwCA/Sjo1JkpEOE5R3DQuszPz9+BSGnyyyvr+trdnhO571vuU+5pf0qdS1fPTehpmpZgFwTAGlYLgHvtTyyfcPZ69nXuWt/SHb+U10E5q825Nfjqqxt3ETtvW85NeMI0QTAA81utYPhkAAyhr8edCk7+lAuAY3Y/fi33udmPlfv5+IYPgp1EAIwofE/41edVr3zYR2ks6p08e0wI96Qvg6Pa8cGp63mE4/eU3ufN7Mdqhsnkdjd8EAwAbzsKMLlC7zlduGwYULTmE/5fQeqa3HFsCaZmWK6lS25NwDJ7S1xvudeWpVqEd3dlNu5VzjsVm+MTBAPwipkKA6VXF9VOpHM1n1mO08hK59vVY/zFci2TC4XL1cxiXNreVQKTq/TWqFdzbO6emzNRQTIuQTAAsJRVC52tY4HPwUb4eYvRj2VLj4vW72P//vn5u3IiVlkx+nHr6co51ePcnIFAeEyCYABgGasWNq/u14rHInS3x8XVHhmp2dyps9PxEgiPRxAMwLZ27+bJHBScAfoSBAOwJYEFAG/RGjwWQTAAW5q5FVghipyaCYdmnoRo5msXGIMgGIBtCQDml5s5+ednzt+YNL8n0IMgGACYWiowUmHw9wzH4SzGumcCO/rn6w0AALgq9x5dwR0AMYJgAIAFlbqK5z4DWJkgGAAiSoHBr1+//vtzJ59U2tr8SbcGA0CMMcHAdlYrLOvy2V9NYBvOtBv7He4EwDX5E+d4AZAjCAa2sPJssSvv21dKLYu1x1kLJV9pPe9UHAA7EQQDy1u9cKfFcH6xWXtpcz5+rgEAcgTBwLJ2LBALBOaj4oInhOdU7Dxz7gG7MjEWsLQdC3g77vOX7gQSqWWPygwTY7Vx7gNQQ0swsKTdWziOIGrnY/CGHsc4DHKPPI983/gdVwu0Z94f1yzA8wTBwHIEf/8SCD/rfGyvHudS99Qnfz8Tqo3J7wLwPN2hASBwBCKxVtrw71Samnxy6386AD5amwVaYzn/LjO3aAOMTEswAARSgeHxeS5wPH9XyudK/neYNG0uJroDeIaWYGApLa1n4cRDYQte71aYu3lqFaIHwdRc/F4A/QmCgS2F3UHDAPOJgufdPBWGucP48HnpGg3Ql+7QwHZiwcDKhcza/QonZCqlWcGqv3lIADw/E90B9CMIBvg/qcJlOFtr6f+xZe7mGY4LrJ1B9mrBuXQsViiIr7APAEA73aEBfv4eH3wWTlZ0/jt8p+uRV2mG19Y8U/m/zay163pyjPwo58tX2/HEHAMAXCcIBvhpm5U31bJ6JyiNvR82l+fXLbIC4XnU9AR4eoz8KK3uX14vAIxDEAxQ4YmgL9dKfHx35fu3CITXkBojDwCrEgQD23kqeOuV5+itwGcjbAPPyJ1/Ybfpmv/H/h3Lt0Zs+ELu/6VtatmO0nqu7lMNFU8AfQiCgS2dW1KPP7HuyLEJqsKxuuHyYd7hZFalPI80uWVj2xxjNlmu6DlGPvbvI935fK4db14ahx+bRC61Ta3bUbOeK/sEwLvMDg0spWU25NKsyi3rvPrZnfzgKS3X0ZUx8qUZ02vXefe1Xq3bkQtoa2ZpB2AMgmCASk+0qq7SUrvKflDn6qu3Snm2pAtbYnttSy6fWO8MAOajOzRAQW3X46/zhCtGGyNf0x3656fuvd53CHIB1qUlGFhO71aqJwLVN4JfQTa1Sq9FCse5npeJjZE/Lx8bCx+2qOaWy3VZDrcltd5wrG7LduSOU21esTQAfEcQDCzpie6aM9l537nmqTHytfnGlstNzNW63qvbUbv+K3nBW66MZQ8ncXxKquKpttfH1W27uzxzEwQDS9sxGNxxn3nf0+eZ85iYmbupf3k+595EkKtY6nEdlvLIVXhdnaiuhgnr9iYIBpYVdk3cwU77yjOebn2J5TfijOhX9jP12iT6mvGYjhps7d5rin0JgoHltXarnEluHCfUio31Tel9jn15zta0grUIl3E9srJYRVF4/sfmE7ha0VaaJyA2c3vsmrza/Zq1CIKBLdx9L+moPKwBeFtqIrhYoBtLG/47lW9ufeF35/eHpybxu5I/axIEA9vykIP4zM/n73KF2pqWoNSysc9jacJ0qe3PFbZjebS0UNXuZ26ZXGuUAjizudpjpKWHRZj2yuRex3KpIRc1+bMm7wkGgI2dW0vOcq8uirW6nL8LP48tG64zlSa2ntj2n5erySPc79R6WvYztl1h+pbtpl7NMeuR5vidjj+xz2fVsg+xc7p2HVeW+/n5+eOaq0l7ZTjD1W1jPlqCAYC/5FpyDlcKmVfS1KwnFmC25FETzN6RKvyXtpuyNwPg2Pmf6p47g7DbcO0yLfn29vTxnen34zpBMAC3KTDs6a3fvcd6WrpM9m7NK3W35p6aVr8eaWb+3c4B+1lun0rLxHpM5IYUpHpapPIo5Z0a0hAbC3ze9tr8WZsgGAC45a2Wkx7r+aKVp9SluzUfvpcKtkb9ja52P279vuazK/nW5FO7j7X5szZBMAAsrLZgnhpHe/w7TJcaXxubMKomzzD/2DblujmnWoPutFCl9qdmP2PbV3NMYv9mfCMHwLvye5AjCAbgNoWNueXGpeZ+16dagkrbVJt3KY+a7WppNWq5BowNXsvoLcE70a2ZGoJgiJh5dkc3fQB4T2kcKu9y7KkhCIaEGW+iMwfvwHMUzOf3xO/nvLjGMYP5eU8wAGzg7qRMfEfQlZeaxTg3Nvtqmpjj2jr++K1gfFqCAWAjCulzefr3WqE1uGbcdq80qXQzHz/YkSAYADZh5uG5+J2YwdWJqGIt7M533iIIhgtyBZOWV5Hkvj+kXucBcFWqa7R7y7fC3+St32OF1mC+lyu7pNKe0+lOzpsEwdAoNzaoZrxdKU34AEi9VxPgjtw7d/nGl4X/0vuYR+I8HV/Nu71j3cwFwrxFEAwd1Uw8U0pTeh+mhz/wFAXPvYUVriOeDyNuE2m5gDdGOYe3CIKhwVE7+dYNWm0oAG/T+4jelGcYzdJBsJs3Pb19A796/jrveYoCDOzFNU+Nq73b4EvLBsFqnLgj9o7At8+nq7O4Ou95Su5cnPG8m7nCaMbjDT24budwdYLQmX9f5rJkECwA5gkjBMbwpRVnkJ1xXxQS2Z3rdky1v0tqAqyRx6KznuWC4NUKaIzBa4rgXysGwgBcd+V5cA6E7+YFV/zz9QbA7M438OPfsVbj2jTHQyFXS7pDjTJzcU4C0OL3799//YG3LNcSDG8436hT/65JH0tTekUSwGxilSR37mdv9kbQRROe4/riK1qCASAj18pd0wJeShP2/oh9PrNzIffc2vP1ftWuX+F8Dj2uxZo0q1+vsAtBMAAkvBEAx7oChp/PWrBOtfLcCYTffl8743szAF75en1bbKgYvEV3aEhwQwZyagq7pTQ7tDLmhoA8cZ895xkG2+H/YwF17P+x/GN5m+32Gz2uxZo0fkdYhyAYIjzo4H2jVTy93eJ4DqDOAVVs/Otox+oLqaAzFeie/x0uW/p/Kv9zXuHvFUvLOvym98TuYY4pbxIEA/Cpr1rLSl2dvy6M5V5H9fW21XoqWK/JN9Yi25J/6hin8oqlV1kBMCZBMACfGLWr6AgB8Hk7Rtmeq1Lbf2c8cE3+ZzXHr/ZYt/wWuRb8mX9T/mQcMMzHxFgAvO7clXRE4UyvbxdwY11zZ5SaAOuNCpBUd8sn8y+l9T7UdZ1/V79v3t0JB6EHLcEAvGr0ls0rLY13jX5M7jiPmQ0/b5Ea43v+7FxhEKtEKP22ucmtwjHiNWOPR+3twD253g1+a5iDIBgAKpUmXrqSJqY0Q/Fsemx/7djoO5/VrLfl/7P/brPodS1evV5VdrT5oqIRQoJgAG6rLcDMWNhJBTW5V/+0pEmlm+04rWDG85N+1+LV69U5A/MRBAMAj+vZWhbrknw13zda3LUUAozFxFgAvEYQQA89W+LemMyoJm8TAgG8R0swALfN2o1U4PGO83Ge9VxhHK5b4C5BMABbEojNJ9atODVbc+yz2P/DAD2Vf83y53S5bta1M0zHlt2d4wH0IAiGiJlrmRUQgJGk3td75RVJqUC35vVJ53+fX9sU/vucLjVLcCrIjb3fOTcTbphfLB8t5wD9CYIhYcZCx8zB+4hSLTzn71aaSEfLE7NItcCGaUpp77zOKBXkHlLf1Wz7sTwAzzAxFkDCuRAdtv48HSh+EYgKflnRubX1aTUBbu32nO87APQlCAYAHpELCJ9u6Xwj/9pW3bvrAaAv3aEBboqNGzzkPo9NrhNr9WnNPzV5T00eMKpYwBmbdTq8DlKTX52XSY3xzY39DbcjNxY4HJ+cmi07tj2uT0Ywc2XPlfkHnjTSvu5MEAwXXBkH1pKmNojiHaVZXs+F3tREOqlZX1MT8tzNPzX5Ty4P6C03KVSP/GrTXF2uJr8reddso2uS0cx4Tl4NOHfa110JgqHR3e59tePFwv8LXL6TO84tv0FqLGDP/O/mAdzj3vytXDf11mdomEeqp07u+7foOQBtjAmGju60NpS+92CbW9gy++Q6epwrx3aqWYY6Ya8O3hd2Sz/+TnV5L1Vq19xTw/Xd2fY7nHfQRhAMDd4u4ChQraM05veJdd1hZlpo43pZm98W1qI7NFT6IgDmW+FkNqXvYt3wchNXndOkJrWqzb9HHrn9LVFABL509b6VWi73Xet2HfmFn53Xc3wem3wt9dkIXbGvznHSK5+3j8Fu+7syQTBU+KJFNjVR0lfbs6OWsbqliXJau8G35t8jD+cUsJo7QUOscrF13bEKyDCojX0eG78cpusVqF91dY6TXvm8PVfKbvu7OkEwVApvWl/dfNz0gCc93QvlyfzdGwnFWlGvLn8niM7lfdXX5YFe+3c1ny8aJ3ba39UJgqHCKC2xuZpi5nOn+/FoVtgH/mfG39IQEu5o6cZak+5IezcID9W0/u7YZdYziFaCYLgp9pDLdVkppUm9kuG8HGtofWCP9JCPnYc7FryAOZSCx9rK7tp7W82z+ql7+m73X+UirhAEwwWpsZU1D9dSGt1gmEXqnFQgAd6WGm8bG0MbSx9TU7GXqqCOtQCHld2pwLs06VVqfGi4vyPptV2xfEbsIffk/vbMf2eCYICEsLB0/Pv8Xfj9Wawgk0pXu77UpCpvSxUgPZiBEdytUO6VrrY1ORXY1Rr5vvt0QDgaAfAcvCcYICGsXY4Fp7G/Y8uFeaZa/s/BZW59qRYDeFrufKvtAlr6/vwn9jnEtNwPZw4kZtr2XuOinxhf/YSn93eW4zADLcGQ4ObCoaawkeuilcs39uqD2oLc1+doTXdC1vJGAFzTxdN5R0rs/Lkztjcml++T5+aXvX9iauc4Sc0h0TpXSphPqgv6U0bZ36+f/asQBEPEKA8YxvZUEFhb0zvaeSow2VtN5U0pjfOHnloqFEvnXm1F5ZPn8GjXx9U5TsLvrubz9vHYbX9XJwiGiJlr2dwk+3syuOsRSAs+eUPYSvHW+n5+0r0mAOAKQTAkzFjImjl4H1lsbG74XakLZxg85AryubS58cJfGGU7eNYIgacAmJJc99jUxIM1kw6muq/WLhf7LPfscI7D8wTBABVaCiWtXZlqx6u1jjmuodBFySiBp5ZgcmKVhWep4Dc8p3KVjqkAOFY5mRrveaQJly1t/wh2qmjfaV93JQgGuGHUwkqrWItFrTe7yPKN2AQtb573qa7R0FvL/ezOOZiaVGtUT15vo13PO+3rzgTBAAmlLnA/P2u2oJb2rbblmjXkun8+RUGRVr2GZtROTPgE5zy8x3uC4YI3XhNy/Kn5nGccXddSQd/qBRbnGiXh2PXwsytpYs5dSAXIxJy7G8/OfReepyX4RW5qa3gjAI6NI0p9fmUboIWgg7PUqz5qeg7U9i7Q24BWYTfm2Pjc1kkHU2lyk2nF0h3bc06Xy9e5Ds8TBL9EIXIuVwPJmrFEpTR3zxPnGS2ePBcB3lJbUXx10sFcZc6doSM1lURAf4LgFwiA1xGr3X1jfT8/3pPJe1rOrdi14NwEAEYmCH6YYGUdX8yGGhIA85Qr51Ss654xm2swrILZpLofA8QIgqHCF4X63DsLBRn01npOpcauhe/AZD5eD8KsnFtALUEwVPKeTFbXOilLbhyclkSY28zX8EjPRscRxiQIhgpfvCcTvmKGUuDnZ857wIhBp+MI4xEEw02xVyTkZqkspQkfPGHrb/g5PMX5BgCsSBAMFzz5nsxcsCEQ6UMNdx/eVU1J7FxQufINw2gA/kcQDGxFIfBPV98TnJoAS1dqAGB0gmBgGwLgOi0TYx2B8JXlgXc92Rpck28uTe3yh9Z9aKmge/v957X7VTpGLcdHhSW7EwRDgi6daxEAl105PrFXecEhN1O48+UbTwTCNc/LXJra5XtscylQfPv957k5RGLbdTef0newC0EwRHg4sAvnOuxntPHBta9Veyp4DyeufPP95609b+7mM9LvDl8SBEPEzK3AHm7ASHKz3vOd8+9y5/dIvdmgNU3Jk71OaroRv/H+86cD1PB3cB2yM0EwJMz4cJg5eAfgXWELaKu744CvqGnFfvJZ+FTebz2/w1c29j6OM5ad2JMgGIAtzVxpNFtBU+vT2HqMQb2a5gmt+9NSGXB1Qq7afHscs1weLXlf2Q7XObMQBANVVgkYVtkP+pjxmM58DrOW8FyMBV81ab6SCpZnfv/518fXZInMQhAMVJvxgfb2qy6eMksBDNhDLNiNTShVStPqbh4rv/+8pavz00abfA1C/3y9ATCjHq96uLKu4+EsIAJm8/v3bwXiTbQ+B49/x1qNj7/vzs5ce/6dg8jz8/apc/e8nlTwff537hid84ulOQf5bwSob0wmBldpCYZGXwbAte8ABBjJKj0ySDv/njXjUVvSv32uvLm+Ust0KV3NMarJ5ylahBmVlmDoqKWWGZjPm5Vgqzi3Qp1b43Y8FgCMQUswNOjxrsMR19VTzfsWa94ZWpPPka5nxcKb21+7j4xBANwu1ZU0NfYSWI/WYEYkCIZKb97AZ31Y1HTZzo15askntewdb26/7u1rqamwmrFSq4dcN84dj8dM/D59OI4wHkEwVBghAJ6hwPh2d/Dex+TN7Rfw/m3k83u0nhmjbAfrco/qw3GEMQmCodKb7zpMrWuUVx/0Mvt+zL79I/iyS3htIDni7zza9qQI1gEYkSAYKjzxrsOr6xqxQA5XzHAuz7CNo3trOAMA1DI7NNzU8h6/2jSp9cxUIL/7Psev34n85vbP9Lv2MtM+h7/lU+fk1+f8E1IzQT/97lUAyNESDBdcfddhbZrY5zMVFnsEOF92/X5z+2cKBnuZaZ+/7AWyinOlUPg5AHxBSzDQ1TlIKL1SplQI/joAfnr7a9e1kpkC4JK3eoGs4PyO4PP8BgDwBS3BQDe57qItQWOuq2QscOwVWL25/U93reUZb/YCYX1PXv9P31uct8DMBMGQIDhplysUhd+lXgPVkk/vQtib268ACfz8zHkv8HwEZicIhogZCyUwA9fWu2peQRVLc/XVVaNMeHVlO0bZdgCeJwgGYFsrt2jVvl7t6J4f9rK4Mszg3NX/beftvbIdX247AO8SBAPVVikgrrIf3LN6i9/q+wcAVwmCgSqrFKhX2Q94U9g9OvX/sOX5/H1suVi6UM36cpPkpWZhT21PbPtT+5NK21NqXbn15Vrxa/O72iUeYAZekQQA/Pcu39w7fWN/H0FVLsgN0+VmUT+/Qql2fakJ51Iztqf+DpdLBdzhDO+x/e8h9jqt2DHMLXMlv5r1AMxMSzAALK5mfG+qJbQlv1jAVNOKWBqDnGu9LOWbU1pnbZ5vBYktx7LmOy28wK4EwQCwsCvdaWOuTpZ1VW59d7ahdj9aj81Zj0Az1oX8SW/+tgBf0x0aABYVGw977uY6iqsB3xsBYss6eh3jtwNS3Z2B3WgJBoAFncd31qYrTTSVe51SLM9zHqWJscL0NesrjQEO9ymXb7hMzeRbqbR31AbAPQPl2DECWJkgGAAWVBvM9Ohu3GtdT+VTO5b26v97B465ioHY/wFoIwgGAKp80U33ifWNHESmWrdj/x95PwBGJggGgMWlXvNzZfkn34kbW98M+b4h7GIe+77UFTzV5fsQdhcPPwdYhSAYABZ3N6gpjQHurWYdV1pBZwzmUu8ybkmX+i6X54zHCqCW2aEBAADYhpZgAFhUrPtvatbj2Gex/8e65ZbeQ5xa/pwu11JdO1NzbFkACAmCAWBBsQDx5+fPgLP0WqTw9UbnsaSpMaexSZxyr0fKvbaotD2xfGabLMo7egHeJwgGgMXVjLFNTYoUSxP+u2UbUsulvqsdgzxjMPlUsD5bRQDA2wTBAMB/Ui3ITygFxi3bI+gDoJaJsQCAxwPe1Gt5nlgPAORoCQa2UNPiBCuJBZzhpFax9/6mJr86L5Ma45sb+xtuR24scO59trkxwud1AkCKIBgAFlUTEObeK3sl71J+V/Ku2UbBLwC1dIcGAD6jhwYAb9MSDGxDl2gYx5XuyzOP93XfARiHIBgAeN3VoHDGYHLm4B1gRYJgYCtagwHgWbGKn1xlUGxCPXiSMcHAdt54TQsAAGMSBAMALERFH1/LteZe/Q56EgQDW1JIhDXUXMc90vz69eu/PzWfAzAuQTCwLYEwzO3NAPj379///TnSpz4fwWjbwxpU+LAKQTCwNQVFmFdN18keaWbtoun+xlNqekDErpvjs9x38AZBMADABbFW4dEIhHma1mFmJAgGtqeQCFw1w2vXjm10n+NJsXPsfF2E10juO+YLCsUAACAASURBVHia9wQD/MxRkAW+F94njv+Pfv84tk0gzNNGvxbg50cQDPCfGQqywHdSAfDPzzz3j9G3j7G1jgE+Pk8tpycWX9EdGgCg4BzgKrTD/xyzo5fSXPkOnqIleBIeuKR4ePQ1S2sO8JOclCoWsN5Jc/7+LGzFct9gF851ZicIHpgHKzWcJ/0JhGEOue6XPdNoxYJ/Od9ZhSB4UArg1Eq1bHCPQBgA/nZUvl95PsZ6NnrO8gVB8GDu3Fjg3DXPOQQAPKW1J1qsfHK8Vim1fG5CrV7bxZ4EwQNywXKHmRb7Gak1eIbf9EphBVrNcC3AbkoV8Knvz++wji2beg7nns29nt01eYxSRqCdIHggLiR6GSl4m91Ix3KEbWglYKGnGa8B2EkuGL7yCqWUkZ7NzEkQPAgXMr15QPTjWL5DwAywhpGfmalu2YdwRvhwFvncrPKGpM1DEAzApxQaAOaRq7Ac/T4eBqxhJff5eRRLe/53TRrGJQieTE3t1fFZj4tv5Iv4SsF5huOSGvvy8zP+w2VlWoP7c17TaubeAs5zVlY7MVYs3ZvXdanr9d0u2zPfo3YjCB5AS8E6dhHGCudXH7ZP5fOEq2NIruh1XGrkJobgWyMGwjWzYMbuGal0tfsWqznP5X1nXXA243nj/s2KWq7F1ARYPSpDW55BqWdXzTpqlpvx/rQrQfCkFCDhGyMFwrHCRGkGzdTDu7Uw0LINpe0GYB5X79/nQPhufufnSEvla0u+d3jOjU8QPKlcQTw1cL/2s/MYifO6UuvtMVFAKo+a9eXyqpnQ4O3jUhpDklomd7xSRgrY6K/md73TywQAemotj5zLYLX5lJaJVeTmylvn8b/h56k0yl3jEwRPLBXgnC/CWICVarkJ84sFeeEkAj0mCsjlUVpf7riEy4xyXFLBdM021hxPnjdr5UKPbQ7P3y+2AYAxtTRc1ASMV54XNQ0EVz67moYxCYI30uPCzAXcOaXxE7mA9spypWWvpGvJo3afrrbSabH73qyB8B277S9z6NUFP9YTqCafmuUAGIsgeHJfd2GsaZn9+Sl3W6nJYyZP75OC1hhGCoSf3o5e+Y9wrFjH3UrYc5qWIDm13Cj3AxhBqhdb6Tt4wz9fbwD31d44RggwR9iG0IjbVGvmbaeftwoQR3f+1HgreFvPcfGl87m2CyUA49MSPJnU+NVcmnDMRdh6nBqjGyvoxsaj3p0oINfVt7S+2LGoHVP79nHJpS1tY2nbS2qDlVQt7cjLfe3r1uDaMeJ3t7F0PcDMzLMAfeV6TtT0qoCnCYInk7pB5MaZttRe145XLaVrnSig5fvWvGr2tSXtnePSmrb185p1PbnMF8uN4KtAONci2zpOMlXBVsqnVHkEM/m6UguAdwiCgam1toqvpLZCJpW2V0XMjsceQoJngHkYE8zPz8//xvrdWUa3SL4Qdrn/cju+3gbgGwJg+J/cs/Dqd9CbIHgjPV4nlFtGAYAvjRCEjrANwHVXgtkV33AAsDrdoYFljDCe78ltUMAmZeZz4861UjOWvZSmZkLEVD5mSoe/5a6j0NfPbPYlCJ7MefxjblbYcJxk7uEdu1mFn5cmvkmt77ytNdsNd40QCD9h9P1Z8ZjPZsbjfzd4vDNm/fxmgJr8WyZTBGBsukNPJvYantire8JxkuHDPpYm9fn5s1R3z1jteqzwkNtu6OXr8+rr9QMAkCYInlSpdro00dU5EE3le0eqldmMsrzl60D06/UDABCnO/SirrwftPe6d351DWP4umv01+uHFalcAuAuQfDiviiAp7pa8z4B2N9j0mFXNfeDUprS/BBX1tnCNQxAD4LgAbS0FqUmuIqNuT3yDpfPjQWOFXBSn8dmxQw/K03MZYIs3rDqbNFQq6ZCspQmNwPz1XUCwBcEwZOpHWNbM4tly0yXd2fFNDaYnQmE+VpNz5xSGucvAKswMRbACwwPYCcqfQAYmSB4EArI9KYQmud6g2e49wAwOkHwQATC9KIQWvbF9eYaZxWpe4x7DwAzEAQPSCGZOxRC6wmEoV3NhFjn99A73wEYjSB4MF4txB0C4HYCYahXesf88Qw7/hyfAcBIzA49qFQhWWGCs/AccX5cY/ZmVhd7TV34/1KaXMuu6wdwH2AmguCBpcZbwcHDpp+3A2GBN2+qef1dKU3uXG15vR4AfE0QPBkFCniOQBgA2nmWMRtjggFO3h6va3wwAMC7tAQDBLTQMiOVKcDbjvuO5yWzEQQDRLwZCAu6ucu5A7xJ8MvsBMEACQLhd2nJBJjDzs8q1iAIBsh480G/ayCsRQEAeJMgGIBPCH77mbkV3e8PwNsEwQANnm6p3aU1eId9fNuMx3Pm4B2AeXlFEkCDN15ptPprkwTAAMCXBMEAjVYPUgEAViYIBrjg6UB41UBbKzAA8DVBMMBFAmFmUnMuldL8+vXrvz890gHAF0yMBXDD0xNZrTZR1ir7MZteAfD590udlyudrwCsSUswwE1abBldTVBaStMS2LoeABiZIBiggycDYUE2M/n9+7dzFoChCYIBOhEIw/84ZwEYlSAYoCOBMDsw7heAmQmCAToTrLIyATAAsxMEAzzg6dmi4QvnALh1NmkAGIUgGGAyAmFaHedLeN6c/19Kc/47l+b4IwAGYFTeEwzwgt5BwWrvD+ZZqfPk/HkpTe5cq0nTw8yVP65VgHEIggFeIGiFPma8hmYO3gFWpDs0wEt6d2PWLRoAoJ2WYIAX9W4R1sLMQYUIMBrPJ0YlCAZ4mUCY3vz2wGg8lxiZ7tAAH9CVGYAVmSGeGWgJBvhIzxZcrcHsLHfux747V0DF3nucu47CyivXHPzruDZcE8xAEDwJLUZr8YDgIBAuc/8jJ3d+xL4Lr5FYwT11HbWkbdlOWMFqzx7WJggeWG2tNPPx23ImEI7TqkAoFkjmhhaMNOzAeQwwDkHwoFYpxBJ3pRWBta0UvN4l+GVEx/U5SlANwHUmxhqMyQT2cxSqFKzoVcCeuaB+3P/cAxmJ5zLAWrQED8iDdj8zBy30tfNrk2bbXuYUu9/m7sHOS4D1CIIH4kG7txmDFsbmnIK484zQx79jnx3CANl1xW6erKh/uhHAtUqMIHgQHqj8/Aha+Nsu58Mu+8k4UsFu+FlNGtjBjOe9XnakGBMMMLC7XeV1tWd1x/l9Ps/Dz85/x+beSM3HkesibQ4PgHlpCQYY3N0eAqP3MBh52xhf7NwJuzjn0rZ+7lwFmJ+W4AFcKQCea6Fj/0+lP/+/l94zG3/VamWGZkamRRcAoA8twZMKW3ZKLT1hAbpnTXbvwvlXteyCDEZ3p0X36dbgmnxbW+Egxn0axlVT1iw9i2rLq3oRcYcgGAYzetdVvvVGIBwLMpyPjMB5COO6+nzJ5ZHKU2UYd+kOvajartHhv2vzaFl3an3n/6e25+q2lbahx37CV+70WqhZ9tzD5Pjz5TXi+gSYQ+3z5er3rekgRRA8sXPB9FxTdvw7VXA93zjCZcL8Wgu/seVi6wvT9ty23Db02s8RzLa99DXjOQvAumYtT7En3aEXdOUG1LOryZXlcjV6rduW2//Seka/cY++fbzratfoO12qw7FaqYq22nTnPFMVV8ffsfQAjMWwLmYgCF5QrLB4xZ3XsTytdqKEVYLGWKF/lX3jnicD4djkJKVJ+Y7hBakAN7XeWD7nVoXw8/DfAKzFPZ4nCYIn90Zt250Wo9rl3ljHjLR4UeOpQLgmv1RAW7veWEBds06A0Mz3Bs/5P61evuN7guAFhQXJ2n+nxs2WuiCG3RVTY4Fj68t1fWzZtpb9T+UVS/OlmgD4bgvxCsuN8FuN4M3j8FTlW20vDr85kDLj/WHm4D3m7vNBjx/eIAheQCoQvJtXqrtiaV0trUotLUi5batZ19W8vhILBmqO19vd2L9e7sr4b/7nq7FbPdarcAQwhlxZJVbBGd6/YxOXxtZRygdqCYKp5kbzjVgrqN/hf1LHYvfztWX/Y+NuS3nEgtjYcqleILk8Y2nDMcJHegC+d7cR4/zMuJMP1BIET+xKIf9O4TG2zJ1Ao7QtXwUxPQrYT217TVdR/pVrMd7h4dna0npO37t1/07vkNhnO/x+AMBzvCd4Yr0C2be3oXbZNwu6vQOkp7f9TqCyq+OYHcHe+c+qUkMYeki1ApeWafkcoLcek+/VPD92eMbAzLQEA9vZqZW4pUW4Jq2uyMCsegXAsbGsrWlmJKBnJYLgSaVmVS59VptPbNxdmF8qbaqFqKVgXbN/uW2K/T/8vGb8Y82+5I5LbtsZx4qFlbOegfBqxwbYR03vmFKa2vvoap7apxWfucxBd+hJxQrtqc9SN/TSRDOldcT+HZvdL7cNNduR2pfcNsX+Tm1jajKGmn0pHZe7Yyx5X+w8WKFLW0vX6Ce7UQPsRJAHY9ISvIirwdaVgm5uHbHvampdryrtd+zh0zJRUCy/q9vgITin3LjX2X7TlhbhWQnegVG03I9Wvnet/MxhXoLgBaS6ELcs+6Sn1pHa7ycL+qmAOnXsr/w2qwcpM1thLHHt9TFbwGysMvB2IFm6R4Y90HJWvnfN9CxhH7pDD+Bu18Ner/R5Im2P5Ur5fXFjPXeHzm2DgvnaSkMORlW7vTPs19FVXW8L4E0Cu3ozPEvYj5bgSYVBWKo19JCaBCo1Fvi8bCptuO5z2tI6UusqbWeYT64FNjWpVWwbY+uq3ZfScREI7yHXShz7/msrtAiPul3A2lLlCNJGfpawJ0HwpGpuIqmgsyafO8uG313pAlSzrtYbaS7P3PbWfnd1u1jTDF2nZy6UzLrdwHdSb4MIg9pcmlgDQCrNwb0KxiMIHsTMhdERzXosZ91uykadYKu2Qs25Cd+buUvpCPePmor/UpqaBoAR9nUVLRXII1Y2My5B8EAUNO+bueux334fM/3O4avBRtj2UbYDvjDjuT9z8M63Wp49vZ5TNXl4Ds1PEDwgF9Z1sx43vzmHkVqJQyMEwl+vHwCYnyB4MCZa2I/fmrOvxxKfe1Ocx7eNcI6Osh3AuLQ6k5Kb3PT4PDU56nm5mjSMTxA8qNR08i6u+Y3c0sd43h5LXKqIS92bwu1LpTNmC3iKe8r4vnoupN74EQtiS28RqUnD+ATBA4tdRGo45+fmyFVvnTvhQzx84OcC4be2CfhTr3GMpTSlVxbGvoOvlZ5buQnRap53yufzEQRPxkMFiOlVAG2dgCT13dV1x/IQAENer0J6KU3utUG5gBgOPZ8drTNHh62+teuoWc4zaj7/fL0BANx3dNE6d9U6/rS6ulxsm658d2zD8bfCBeTVVlzdTVPziiF4w7lrcsurk+6kqd0u5qAlGGBBV7spxpb76hVJChMwHxVX9HSuED3LDRlMpT1/fu7FEMsvHP8bfp5K49yfhyAYYHFXH8qlLmCxbm1PFAAUqgHW0fLsaLn3X+nJUPPZ1TQhz7Kx6A4NwH9iXaHDbtYtagsdNWMRgXEo0AMzEwQD8JfUmOJc7fdTBeKaMV/AewTA3NXj2dFr/oo3uGbGIwgGIOtuQaNU2Ml1g1NogLHkZstV0OdpdyZ9hDNBMABVUgWPJwq9CtJQLzUhUDihz900578FIbS6Mo72MOs5d2y3Z9p4TIxF0ow3G+B5sQd6zYQkqXtKy7segb/VTCrUI83VVyhBSo/XG43IbNHjEwQTpdYK9pQrcNy9J7QEyu4/AGO6c59+ojfRiIGyZ9j4BMH8RQAMnL11PxixIANAXGsvnljwXOouXHpVX+26ISQI5g8CYODn551ChaAX2rluGFGpdTj1/dEDqFT+rAmGoYUgGID/3Al+a7u5KcTANSqpGV0uGM619npXPG8TBDM8Nz4YT1iYudLNLcd1DzCvXj0LPQt4iiCYYZkgB9535bpr7eZmjBfAvEa7dwuU63iu/kkQzHAEv/C91glPrnRzM8YL2sx8rXimr612YqzWITIqTftRvv6TIJihmJgLxvP0gzPsQg2kzfiMdF2vqeVcTPUMqn2+qDS973wMZ7yP9CYIZhguShhbr2C4phCjoEMrzw94x9Vr7RwIt+bnmdDP8Tvsfs8UBMOH3NSZUezh2dLNLTWpVi4NlOjqB+NrvT6Vk54hEBYEM4idLsTWsZbwpivjrq52c1O4oaewu6T7K+xhpGfJTPed3QNhQTC8aOebDfOqnRirtpvbSAUW1rPruLea/S2lSVXS1lTeXuniCiWzTYylEm4egmA+t0tBZZf9ZD2tE5f0XCfzGO3+tlMrR49x9rGeHLFjWDMcwvVLb7NMjDVbj5Sd7pMhQTC8YNcbDGvp9VCfrWafOrMU+laUexVZS5o764cWV8tFs1S27NojZSaCYHiYG+BzRn4ArqzXOT1LzT51Riz07dzK8RXHm7fMcJ65B41LEAxMR4vTc75onZ2lZp86Cn0AjE4QDExD8PuN3sd79/cE73D+jhQIj7QtI0t1l36yGzXswD1oTIJgeJCbXj+O5bvuHOvSb7X777hLZY6C33xSXdpH7OoOcMc/X28AQImC13t+//7tWD/sOMZa1xhR6n7b4xVMsCv3/PEIggHgAzsUinbYxxEcxzg81uf/l9Ic7/mOvf4oFxgDzEh3aGBoWhZYmS7D9JA6f2JdmlNpavIofec8BmahJRgAPqS1FADepSUYGJYWMgD4xtOVc0/mr+xAiSAYAD6mWzS19BrgTTPek1wj1BAEAwBMYMaABGBEgmAAhlFTgy8QAADuEAQD8Lkj+K0JcM+BsoAYAGglCAbgMy3B7+Gc9sryANyTm8Mg/K6m4vLKMqXtgBxBMACv6xW8HssrCAG8IzdsJfwuFtyG9+ory5S2A0q8JxiAVx0Fmp5B6zG7skIRwLNy9+7wu5r7/JVl4C5BMACvebLF9gisBcIA4+l5/9f7h7sEwQC84q1Ci0AYYCw978kCYHoQBAPwuLcLLQJhgHFc7alTOz4YWpkYC4BHKbQA0Kp2QizPGK7QEgzAY74snGgNBpjT+dkRvi7p/Of4DFoJggFYlkAYoK/jnnq+t4afnf8+/4kFtqVlw3TQg+7QADxCFzWA9cTu66lW2dQz4Pz5lWVKaaFESzAAS9MaDACcaQme0NOFuSfzV2MHe9AKDACMShA8qRkLl1piAOC6mZ+jM5ZbmPucgxxBMADdjVbgPbpEj7Zd0GrGc1ggNacnzzX3Y74mCAbYzBsF0qfWodDEVQrdABwEwQAbmjEY0JoEAPRgdujF5QqNNQXKUprzu98AYFRmCQfgoCV4YW8EwOfWJF3NAOBbpWfx+dl+N53nPjArLcGbqnloldJ48AEwk9Vbg2srr48/qfRhuivrAhiZIHhRb9fOqg2G9fQeDnG3dwr0cAR/K55zPSuvS8fHMx+Yme7QC/oiAAbW0ns4hACYkRzn6nHuCej+dD4+jg2wIkHwYr54YHlYwnpK3UZ7Xuurd1FlXGEwzJ96vl/bMd6DciCzEAQvKHzQCE6BLx33IIVgRjXLM7LnNfR22WCWY8w9elcwC0HwYsKbjgAY+JJ7EIzHdclT9A5kFibG2si5Bvn4d6zVuDbNeVIcNzvYV+r6d1+A8Zyvy9ax/1BL7x9GpyV4ceeHV+rfNeljaTwYgdYJsRSq4TnnSurYxHWpyu1Ymp+ffO+y1Lrg0HNMOfQmCAbgkrBAHBZ0DM+Ad92pvG5JU0oHB4Ewo9IdGoC/1AyHOP7ODaso5Z9bFwDAE7QET0phEXhSjxal3OdalAD2oDWYEQmCJ/TkTcRNCgDGpRIc4D5BMAAwhCcDvKeDxzcqkFVSA/QhCAbYkNYkRjVjoOd6ApiLIBhgM08HGYZVAAAjMzs0AAAA29ASTNEb3byeWofWKAAA4EwQTJUZg0ljtADWU+puf773p9L1SgPAnATBAA+4Wsi+WvA+llNYZ2Wlys0wQI4FzL3SADAvY4IBOjsKzMefVMH9KFSfC9exz2oooLOD0nlecx30SgPAvLQEA3SmAD2WcyWEFnPOalp4tQIDrEcQTHe1hcxcwULBBP4Vdo9O/T/sunn+PrZcLF0otdxMUsfH/YOaeSPMLQGwJkEwXdUWLHMFCwUTdpM7n8+BbPj/8+ex4DiW7kgb66p9ziu2vtmkKuTC4xOmj0lVOKSWi/0u4Xc8q3Texs73K2kAmI8xwXTTq5BgvBYrqbkuzuOHr/aAqP0sluZur4yRlYKb2OfnCoDYeO1UXrFx4LnveM7s5y0Az9ISTBdhl8vS6ysUBNlBrqWxpYD+dmtsan2p7Y9dyzN2o24NmBlT2ENip9/vzf3NPe+/6gExc7lip/MURiAIppuagsduBRL2FbseRjz3U12mY0bc/q+4l33jCHJSXfzP38eWjVXA5vKJpVld7bldmvn+q9dMzfhbzRy8w6wEwXRjIiv4V64gnkoXjiENr5dYoTJWCA1nQi6N/Q2XvTIWuFQY/lKuQu5uni0t/TO2jI+opkt6adm7aUbVUqEFsDtBMK/KFbphFbXn9NVxvE+sa8XrsDQB1tV9vtJtesXjy1xKM8Sf/5+aVV5lDrAKQTCvibWMeIhCnbevl1Wuz3MgHH4OKyp1RU71QDn3Gkn1CGltaRY0A6MSBD9sl65JuRrimv2v6Q5akwZmUdsaeU7XOhHNIbdsaUxf7PPa9KNcm6NsB3WMj7yu5tiVJrUr5d86qd8IaoLxmvtXbVDfMrEg8A1BMN20dhFMdcVsTQ+ziLWolJTGAMfSxiqMckFtrrvwV5Pb9NbSBTpXERd+HhuDXZMXcU8do9WPf+rcK+1zy5j/UtDXkuebau5hufH9LfncXRZ4jyAYYAFXxqk+sQ13x9uOoPZY1gYQMJKrAXPOyOd5r+u0Zf6FUXvFAP/zz9cbsIPaFh9gHeE41NKrW8LlzuljY1rvbttOYr8DrCJ2bwk/i00Sl5o4LszrnDbVM6Jmm2ahlRb2oCWYKjM+yOArNRPOhGlrJ6bptW257n93xrKp9IN3xa7J3p/Vrrc1D4CvCIJfMvMEWU9v86zHBXJqA8GWSeN6uNJtunX9I13PNePzWN/Mz+ARrHLseu3HnXxWOZYwO0HwizyEYR93x9fNOBFNy2zSwPhWGON/EAADZ8YEv0xXQdjLU9f70XV6lALVubB83i73O0bh+dtupHvMHakZ3XPp7uTTe1mgP0HwBzyIYW01E87kJrM551E7EU0pTWp9PSa3SbUWfV3gqzlOsJreE+nNLpxkMPZd7fI1+ZQmKvPbwBh0h/6IrtGwttKEM0+9buer1/vk1qvQxyh2evaOOGTiCy3zHeTu27X53JlsDHiPIPhDOz2Mr5q58JyaeXc2zs9vuDfc1/tdqKxhlfdZt6jZ37tj+nc7psDcBMEfEwiXzXhsVpkgaObgfVYKkmN7+pp4Mn/n1P+EXfV3OTap/Y19nhrSEVsOYDaCYICBzFoYTxWWVywkz/gbrfg79PD1uPWvxCZpinUNLs1tMKKRtw0YhyB4AFqDgZmlCsu7tbIxr5XO0VwQ2Pqe8HBM/+gB5kq/I/AsQfAgBMLAzM6BcPg58K03r8PRA2X6co9nVoLggQiE29Ucrx5pUrNs3p19c/bth7Nz90rnE4yjV6+Mmu7jrv296PHDrATBgxEI12t5v9+dNLEunql3uF6ZSfPpNE9tP3OrObecD22uVkal0pTSpcZg+91IyU2M1TKmf9Sx1KNtT4tZr1uVn8xKEDwggXCdmveP9kjz1O8w+/Yzp5Zaez0F6l2tjCqlaVnXzAHAikb+Pc7n2p0x/SO+CnDGe9Uox+4OZVdmIwgelJvJmGIFh5l+q1m2k/6udFkzyVW9HpVRtcc2ta6aSjOe9/W1cnVirLtj+t0bmKk8BILggbmZjCVX6JzhN1I43tMTYwFnON9n5zjPadTfrWclDOTMVC5ib4LgwbmZjCMWBMzUEhxus1aj9T1xXp7Pm9HPeXjTiM+B0bYHYBSC4AnMEmTtJtU1eiZa99b15G/qvLnHcVvPSL/pKNsxol6T09XOlzDSefGmWctE7OWfrzeAOlrteIoH1Xre+k3dl9q53tYz+28aGwt8/m4V515QqXtXmOZqPkc6YFyC4IkocP7pOBbhMTn/v0eao4AQzp55nkjkSiHo6+2/ut2M7e3f1H2pXnj91aQD+ug1LrplAjtgXLpDT0YXk//JzXLZM03t6yFafb39zqH1uDd851zpFHsVUqqyKrZMKv8wgE690sZ58J7Zj3VYoTrzvvTmeMDaBMETEggDoS/vCe5JfSvTYmlbK8cAgDTdoQG4TbdomEuqV8IOelXa7V75BzPTEjypnVpeVnkor7IfjOfOmPQntuXJ/H9+tHgC1wmAgZ8fQfDUdgiEV9m3VfaDtcx4Xo5QmTTCNgDtwrH1pRmg7+YDjEsQPLkdAuE3PFmofbrA7Lffm+v/XU8ea78lb9lxdvJek9PV5mOiOhibIHgBAuE+Zjx+WqQAoKzX5HS1+cxYpoCdCIIXIRCG/bjmgSvC+4Z7CbAbs0MvxOyswBNK95Vfv3799+dufu5hAMDTtAQvRoswOzgHSrFz/atrILbeY1trtycVBH51TdcEwOdtq5lQ5uq6AErcR4AaguAFCYT7aZks426aWNpSsLer0jn+1bFKjSNrKZTF9u3LQl1p+3sea71ZgDs8J4FaukMvSmHyvprj1ytNLO0RCB1//J77WqVgp3IOABiBIHhhAqd7agrrvdLQz3lsaurfYdrU56k8z5/XLJPLu2Z/ViAABgBGIQhenEB4HoKEPmKvqDi3qofvbsx9Ho7nPb8nMnxnZGxcbHj9pT6PaQ2WR5A6h53bAMBIjAnegDHC4/P7PKvl2OYC1CvvgIwFwrXLpdLH8vv6/GmdEMs5DwB8RRAMHxMMjCU1MVkvqdmjY9/l0octz1+eR+ExC7fDO0nvma1HwNkoE7zd5XwFWIsgeBNag8cWayWj3Uzdcc9do2vTH2JB5lOBXNxIzgAAIABJREFUcNhN/Px52I08tmzLzOmpdTFnEBY7J1bZDwDmJgjeiEB4TKlWMgWvtFTgFRvbG34e+yz3eWxMb+zfYZpU999S9+XSvuVeC/VGy3X4ee5+UvMKqytdzAEA7hAEb0YgXK/UAtYzTUwqSON+4HUlber71jxa8gYAoD9B8IZygbAg+X9aW7HupGldFgAAuEYQvCnBLjtYcYxpbtzzlbx2sdI5kNIyQ3epO35NuifGn/fc/prx6DXpAFiPIHhjAmFWt9q5nZoA60ph/sljI7h4X817p0vDMVLnVeu6rnhq+98M4gGYhyB4c7FAeNfgeKdWMeZ1DoTDz9lXaWK0mvOj9hx6YhK2N7d/x+cbAH8SBLNt0Hv21L7vflx5xgzn1Ej3lVG2YyazH7PS69L0VgDY2z9fbwBjiM1ErGUUxhVrDeZvswdztKvtWu05B7AvQTD/EQgDPbmHjGn2ioGa18vlzr2Z9x2APnSH5g9hF8aRujQypqeDnCfzn/W8Ph+T0a/PL+8hox+bL8x+TGbffgDGIAjmLwJhWs14bmihXJt71t/Ox2TGmZNrtx8ASnSHJkrXaBhT7Doc/dp8+/6xY4B0fid27vPYWPKa3ybsfVC7XK0e2398V3qNWCoNAPvQEkw1LcLAVW/dP3a9R6X2+dyjp3bZWNrwNXq99dj+2n3c8fwA4E9agkmKtd5oEQauSr3juActewBALUEwWQJhrjp3ObyT5kh3d30rnLOlYzmDJ15Nc37lDQBAie7QFMW6MeoaTU5sPF54rtSkOT5vXd+VPLiuNE451b32PE7zzjp3uA+tcg6vsh8AzE0QTBWBMC1qzona86a21XCHc7FUkTCb80y/4Wdnsd9/5v1utcq+rrIfAMxPEEw1gTBPuXsO5V6bcnymBWpcsVl8U9/znCevkaevP+cIAC0EwTQRCNNbz8JxeC46L9+Rq2RoPf5+r2/NePxVcAHQysRYNDNZFi1KgegTEyXVrBcAgD1pCeaSOy3CVybRYU5fB6Lhufb19qwsVTkGADAaLcFcpkWYnLBb8tvrPFqYz6/OEZQBAKAlmFuutAj3HD/ImI7fN9XqX2o1jAXQqVcq6UUwjjuvPWptRX6zVf/Oq5xW1PJKslQ6vQYA+JIgmNtSQa+up/sqjQGuTZNL19q661wcV6yC44v1pujh8j+l43D1HeEA8CZBMF2cA+FzgUYgfI8W87m9Ubh/ah1fnmO1rcDuL+8rVQj0fEc4ADxFEEw3uTHCYaHHJDp1YsfvzVYTQcZ9Mx6/O+fYlf3tHdDGuuOGXZrDbvbhMrrZv8M9BoAvCILppjT+U0GnjxGPo+6M/PzEz4OW7uqtY29TlUS58eTHv8NlS/8HANYhCKaLUhCUm0Dr+DdluVbhWItXrHUrDAbCvEoBxDlN+O/eBCHziJ0bv379avoNU+dmbn01+dWmD/N37t3jGAIwKkEwt9UWLrWsXJdrZQ//fxznMHgNu32G47hLLWW5AJq9pSqzYufilXzPeV+dhK9lAqy7Mx9z/x7hOHPFzL2SnOfjePI8evocdR7VEwRzW9hKGKrpckhe6Rjnlon9v2aMdozfqq9eAVdLwPFUBUZuFu/WGYVLedZ6YtZ6BYyy2gqz3HeOM1fNeO54to7HebS+f77eAOZ2tPL8/Pz813pYYtKZ6546VufW39L6a39n8moDw3Or/JV8rqZ923EvKQVN579jn8Van3Mt0jWT+cXWu6vUsQg/Pz8bwjQ1+TMGFdXAqrQE00VubOrx77fGkfI83aHv61W4XKGQ2jpm+MnPate7q1LLbe5Y5XqnlPIHgJ6WawleoUA4u3OLy+6thj32PXVOn1u3UjPixv6O/fucVyrt3fGdtDn/7j2O+dO/W4+W6hE4v+FPylXAipZsCTYB0xhK3aRTgV1NnrXpS9s1i5Zxc6XWllSL/JW8eFave9nT98NUBcmVay1cJjah2xWl5We8LwBtWoZi1dwzaud0qFkfc7k638Hx/aH0TEql8cy6b8kg+OdHzeVIcuPwwgJz603lSuH+jXOjZrtU1FByDgDvBH9vnGdhb4Lz51fyCZe/e92Wlnct/stzk5gVGhdilXS9AtyadbGO3O955dwolW1bzl3qLRsE//wo1LzhSqEyVXtVmrwm1VLpZsCKYhM73W0FjeXdk+twbk/9fu7Ra+jRI+NLtdtcc76qVCOlx7lRqoBxfvWxdBDMN+5c4Hdae8Kxq7F/55YL06Raq8O0se6bx9930kAPPXpPtLh6Hueut9w+hNdk6v+pfMPu1le2HXaxyvMqdR/sNfyiZl3MKfbMeGN9sXU7r+4RBNPFCBdiqgAc3jzOUl1MUjedUhD7+/fv7Hpb0uxu9e5jsXPo/P9cYFY6F2P/H1ltUHtOm7qWwsA2l2+qu/lMxw6+ELuuZtHSXfXNe8Esx3Lne+Pbz4bYOaG82I8gmNtGqpVKFYiv5pP7/lDKv3YbnnwAxvJu6RrWkp46ud4QvdPUfN7D+Ty7+nC+25WsNHSiJS8gb7RrqOY5Wgogvtqn0Y5lyq5lgicCzlKesXN1t+P+JEEwXaRaW1JyXZF6SrUE9VyupVD+xRiiVHfQ3M336xrpt7sbMbdYa24PukgD/GnnVshUz6Sree12/Eaz3HuC+dbRPfHc3TCW5ucnfjM5fx8uU+oWcv7/08FTalueyvtuXuExzf0GXweeHgxzevKa+Mr5fgbQauXn2W4V1efnwd1W2asNNPSlJbiDXt1mry73xjpSy9WIPQRSQXKpW0gufW7sYCxN7PtUN+owbSxduO2psZ25McKlY3BFrlvseTzp11btYjXCsR1dauxv6t+pLmLhvaYm39g1uto5CPx9L45VoOfuBbHAZff5BJ7qhTOblnMjV+5KNeSkyqa7H/e7BME3tBbar56sseAqlV+vddxRe1yujhes+a5mzGTp+9rjW/PZ1TQjeTqYG33/r3h6n1YqfLTuR+/77irHEYi7Un64k6a0zlXsGgi3ljlrWo9b0nCfIPiCr1qsRm4pUzMVN8uDoaZbzgz7wTdy581b18As1xoA8D1B8AVfFLRGLuCNvG20TUJmjApfCCv4Wu4pPSsHY+ttzT917bhHAqvatTWYuQmCJzDyjWXU7eJf57HXsfHTNV26BMSUpMbDtyx/tTdJz3tQathC65wJqesNeJ7rjR6cR+sTBPOpkbt4r+LKJGRX0gFxriF4h2uNHp46j0Zu1NqRVyRV+qpGyAVDD8esl+G/YTTnCpvUv8O0pVd9hfmcP69ZJpd3zf4AAGMRBPOZVGEU2Fdsls3Y60vOn6U+T401Pg8RiPVGKb3erKaLdGuwDAC8R3foCl+2xmqxAw6plsnDqveLO+OLU/m0DAe4UmFnkjkAGJcgmE/kXhIOcNX5PvJEAJqaPTr2XeozAOBbukMDMLQRW1PP3ahrxtmPuA8AsCstwQPTMgqc1Xb1nU1q0qrzZG7h2N3Ua5Vy3ZfDVuJYi3E4Vjj1eep4x/Yllx4AeJ8gmNflWkQE/tSoDQRrA5fa9Tk3n1FzXFu6Gpfyqxkb3CNvAGBMgmBgOkdgmwp6z+nO6e+ubwSxbRF4Qdwb1+1T64hd10/uz9PHyn0KGIkgmNeVAhe4KhUcM6fwtUdwxYznTi4gXW1/AL4gCIaNzFh4uirVhTk1FjQ2xjT1Dtnz96mxqU/q0cV7BivvGwDwHbNDA0tKdSVMTbIU/n2kTQW557zOMwRr8QAAGJuW4ApaI2ANNa+xSU3AtNo43KeD9Sfzn/3YAwDfEgTDRoyt/NtT44if7iLdI88ZzwUt7fRUc53WXsul+8jbwyZi6z1r2YYVX80G7E0QDCxjpCD/ye2IFUhH2W+YRXi/qJlxPnWPKVXO1ObzhFhFX01lUuxd3Sa2BFYhCK7gJg9jOc8afBYr5J3ThJNi5Qp4sS7QsbzenhgrNVmX+xS0ufp+6lS6mXop9LpXmJEfmJUgGJjO3cJrS8G2Z7q7UjNCHwVRhVF4zp3rK5xN/svrNDZDfjhhoNeTAaszO/TAPHjgHTMV9FLb2Wv7j2A616pVk+ZIV7O+q/nDW3qci18HwLFrKuz9Ev57lvsiQCstwcB0whbRqwXLu+/aTY2Ra8lzpAln3hwjmUrz5dhJ9lU6z+7ea87LfnVOx96PDrArLcHAdGLdga/mc6cwmnqd0pU8zu8a/krvMZJX0gh4edsbQWlsDoKvuMYABMFDU1sLe6p9zUrN50/SSsvsYuNjd9Fjf90DgFnpDg1MrTSxS+q1ILHPU5PFxLpC5pZJbV/t/uTG/cYmwLrbrfuK3QIG1pOaZf74LNZim+qqn5pI6qtZ5M9Ks+mH2xa759XMyA8wE0EwMLVY8JsqxMUKp7G0YT6xoDg1g2rNK5liaoPK87aFn/f0xhjJu9sAd9Sc37WzzNdMWPfVudxjaILrEFiNIBhYTkuBLTc+70ohMNaqUrtcbfo3xy9+ZYRtAADWJAiGhaW6+R0EGc+PCUx1j459l/os5qku0C2t108ZYRsAgHUJgmFxqQBi5TGdIwZO527ULenf9OYYyVSa3DbAFaudS6vtD8AXBMEVRitMQ60v30n5pFiglHoFSWryl9ykMLE8S+N+w4JpbDxx7b7k0ue28a4Rxkiudq7yrdWGDhh/D9CHIBg2NHuBp8dELy35tQZ3V/MGAOB53hMMi8tN/MR8SuO8AQDI0xJcYfZWMzhb+XxOjUMlTvAMAOxIEAwsQ+Bb78ljpRICABiZ7tADU4ikl6NLtOBkbrmWW626AAB1BMEAAABsQ3do2IQJsuYXa8UfrXXfOQYAjE4QPLDRCre84+kg4s0gxfkLAMBoBMEwgHNgulLguOp+jeRo4Xd8AQDqCILhYysHMOf9Wnk/+dfxG+sSDQCMzMRY8JHdZms+z1BNXyMEnjudywDA3ATB8KHdgobd9vdNIwTCAAAzEATDB3ZuNROsrWfn87kXxxAA3iMIrqBgQk8KuwLhp3xxXJ86n3WdBwCeYmIsgIW8OVt07/XsGvSqGAMgZ+bXZ476fBMEL2DmgmM4e/Csel/g4auFzoXk47u3bipvr4/7zi3CT/1usXMy/P68PaW8diUABmZUuu+3/t99sGzGYzTy810QXGGGQsro2xcTuzBW2Y9c2pqAIFc58HaX15r1zXCN7OYcoD7RWns3z5EfjG/YpXLJvQGAEQmCYSCxAqPxs9zRs1X4i4Bm1XNfYAjMTNmE2QmCB6aQxCF1LsS6Tef+f14m9QBLLReuM8yvtcv2m2NXdxfrtlx73GuWyRWGcsvE1lG7PONzfQM13Cf4giAYBpcLQsJA8vz/WLfq379/Z4PjWD7htoTpY2OWn+qKyz1XxuD7/bhih2t/h30E5lEqt9Uuk/qu1EAy2/1QELy4K2NQr6RJXRix8axXjLQfb1/kLS2mtelKeaa+q+3+pIvU+Hqfx7Fzw4RY+9llrDPQp0u0e0UfNROVtXwfm8Qs1rBSs55RCYIHdrdWpVew0jopUq4l8ooR92Okm3avbsU1+dTe9HodH12mmfXhuqtdrlX3JWB0pUqK0lCmlh5jMz6rBcELqzkpe6SpGfN3x1v7kVvuLW8FfakA/6n1sIfWSbjerFABoL/Yfb/1/9xzLtNRTxBMV6mgZ4ZgKDee9ovtCD87xCaiim1zaWKsc365fML1nZfPjREOt/uqr3+PXXzZ5R9msWLhfaX768xBwCq/Ae9a6fp9myCYbmZ++BxGCbhy62/ZttS43pa8wjSlPGvzZVxvFfRXuGewhxWD31XN+BvNfi+MVbrn/k8fI5RXZyYIppsVZgQutQSPum+9tmvU/evdukydK8e89++j4MQIVr3vjHrPZz6lyvDWCnjqlCawIk0QDP+nplvwaDeW2iCllC72fWwMz5f7byzRd2q7SscC1ppeDcYEA0Cb8Pn4dTltNoLgCk6oe1a4KGNjX0dQG6RfmdwsNab4azWBE+9LVaTUXC9+U3iXykRYVziHS+7tJ+H3qe9yZcLUekYnCF5Y6eTvlSY3idNM+1GaSEoBfSwz3WhncKc1NlWgPq6p2gdj7KEK9CP4/VdL75ba3i938oEezr0Zz3+X0rV+V/v56ATBC6s5WXukqW3lueqt/UilefPiPhdQcq3PqdcNxIL+WHeZ8PPSgzy1vvO21mw3c+kxFjjVC6E2yBUMQz/ux/nK8jDdG/mMrkfFSetQGXiDILiCgjxvCVvOYsFlLMjMBZ+lf9c8yHPdZmq3mzm89Vs5J4Av1N57rgwjupLPLK4Oj7ozVCaWl2cHvQiCYUCl1unSAzX10O318DgH36n8Pajm4vcCdiOouubupJytQ2V6qlnnqOfFCpUpIxEED+xKTdvsVtmPp7XcwHsf01J3a/qrqfSoTdt7ufPyK3YFBNbk3nRfTTmgdahMbl079y57cp93PaaC4AWscuKush9v+rIW9W4Xr11vui2uVDRcPaZ3fotUrX5u+xVAgS/1nLuiVx6zGuF5npvYtGX+lJY5VpibIJgqT9+cn8x/pJtWqRYzdfONjeM98guXjwWo4XLnZVOfx2bFDj8rPTRMkHXdbMfsHAiHn6fSA/T0RSDZ61496j2xx7jonkpzmeTKIzXzp9TOscL8BMEDG+1iG2lbas1Ws1o7xjb2W+SWzX3WmrZmeWOD75vxuM24zQBX7RogtQ7X69UbqGaZlmE+tT3aZitLUkcQDADAFnK9VUotiuf/x3pLteQzmyvbfmWoTEzs2NUcz17zp8z8u5EmCIaX7Tyxw2H3/U9xXACeVTuJU6nn1N18ZnF3+1uHytx1NWC+mjfzEgTDB3YOhHfd7xLHBYAV3Xm25Saqis2DEpvvpHX+lFLerEEQTFe93r8Wm6jpTn6jmnnbr9htf3fwZK17r+15cl0/P/l7VHgva9k+1wuwu9o5S65+djUN8xME002vyQVaC4mz2m0yjV3284rVj00sWMzV0Mc+f1Pt71GaVCU1Dg54jusMqCEIrrBy4bSnmln2Wmbi2+W4p47J7Pv/1vgfOJwnrPn6fIttQ+3977z8CPsCs3CtfK+20nOECk/2JghmOLUtpLF3386q1+sDRuLBxs/P3++ZLo3Bin3+xLaE60yNNYt1Zw7zaJFqGXa9AMB7BMEMK9cKskPryFMBwOrHDWL3jtIrS8JJUMLJVVL/vyq3faV9ARhRbaXn0xWeUEMQXMEFOha/x3UK1Lwp9f7Mms+Oz1vP1ZoeFHfG6X4x8RZQZ+ZrxnMZ3iUIZkrhg05gl+f4sLqrs1S3TIDVMgt0y3bWpHENQ50Zr5OZg/fDnUpP9ze+IAge2O43hFz3wJp0MKpSwcD5/KwngszUJFg1XZ4BgHf98/UGsI7zOLvY5zVpfv369d+f1KtTaBMey1UmE5vdMf40/LOKXudYy6vXcvea47yPje+tud+kgtrcNp7zT12H4Xc1+wIA3KMlmG5SBfiw4JdLkwsCavKHGaS612opvKamx8jdz2rX25Km9/YAfKFHBZ3nH28TBA/MDYGnmCCLp9UE+DPN/j7iNgF1aoab9EpzpMv1LnEvge8JggdinCC96UY5LhURc/BqMZhbzdj8XmmOz69sw8yuVnqudhyYiyB4MDW1j18ZYRto44EzD7/NmPwmMLde13DLMAnlJRifIHggI48TfHL9I+wfALCnc/nr6mvMeuYPPE8QDBvx4B3LucXAbwPwnZYA+Mn8gXcIggfjJgkAfGHmbrw15aZc+aq2pfb8OrOWspqWYBiLILjClzcrN0tYm/FjwEhmLHPUvk+8FAD//DzTGPF0/kA7QTBsxIO37KuA9Kv1Oh+A1Z2ffZ6DwM+PIHhIxgnCu3Z+FdmI+66lBOgl96rA4z4T9siJvc4oXD71yqPz+sLW39iyq3HvZhaC4AouaFjX7tf3yu+uBKgZ35tLdw5ke+QDjEEQPCjjBOFZelv8baReKFqDYVw1rZq90hzp3AvG53diJoLgB/UIYkcMhN3gWIVz+W8q4ICcMNCJBT690hyfA/QmCO5shzEfO+wja1NbnTdKK+xILdPAv3pdi7X5tFbMCZrf5z7NjATBHY1QaHyDMYTMzDlbZ6RA+OdHIQtmcr5/1NxHet1r3B/e5b7MzATBHex8E9BSA7whDIaBsbUEwD24N7xPuY+ZCYI72flGYAwhq4qd1ztf6yNw/OE5rc/yXJBb2xLc6/297g1AC0HwTSN0FxzBKF0nIaf1HI2d17Oc57NsJzCnmgD45+fd8sHMFfLu1/AuQfANCpl/EggDwPrOz/rRnvsjbUutmYN3mNU/X28A8J4ZCwej+vXr138Fl/Pf589j6cLCTil9LG1NHuHyseVKDHUAQqX72c/P/+4dx5+wN815+VyaMD1AL1qCHxa+TiisPT0+f3NbBELQJvZasHMhL9dtOkx3/i72WSrfVP65PGItNaO12gBzqRnfm0t3vofeyQfgDkFwhdTL21un/A9rMd9uZalZnwIy/K22sNaaR+6a7P0OTa0oAAD/0h36IbFgUnDJ1wRCYzm33D6dx5HGfQjYVW5YSGq4SSxdzXqu5g+8Q0vwy3IzKZ7TlP5/XibVEpRaLlxnmN+dLtsmx4K4Ua6LUbYDGNOqQVrtbNa5tHcC4BnfMgArEwRX6HWzygWkYfBYMxYwFxyXXk1gHCGUxSqGUt+VKp3O34fXZ5hnuM7zvSDMP5ZH6tqObRfAYdX7Q6kM03P4SSzNqscVZiYIflFLK2ltulKeqe+MI4Sy1kJTTZfkO8uUJprJfaYQBuworET8+l6oUQHGYEzwQHpNlNUyAZZxhADAylI9dr7YDmAMguCHvHWjjXWTfGo9QLvYOy6vTI4SLuOaBKjTUpH/ZEvtCIE48C/doR9UGhcSG28Y695cmhjrnF8un3B9xhHCc3K9La4UgkpjjgG4R1dl2Icg+GE9JmJIpa0ZK5jLwzhCAACTgcJudIceTM+ZqN3A4Z5zF+RcV+RUV+WaLtCxz0vvk4ytL9zWmu0GWN3Ri+b4k+ohd/wdux+n0temOa9f+QzGoCV4ELXdjkvpYt+Hn7kBQ51z4SkcHhB7hVnr68ZSr0GKvRIttl2xPGq3G2AXpZn1a3vt1czQf+UtAMD7tAQP4jx2MNdaUzubc24ZN2NoUyrglCa6OgelqXzvSFWOtQ6ZAADYgZZg2IhA6Bk1PThqKrnurNskdgAAdQTBD0l1P0yNRwkLsqkujql1hJ/F0ufWd97Wmu0G/vbFdfLk+y9d98BszH0A1BAEV7hSCDSWEMbTeh6nrpXYtXfkHy4fC1DD5c7Lpj7PTXRVW5mmUgtYmfsaUEsQ/LCasYSl5WNpeo4lLI0j9lBZh+CnTe11UTMRSstkKXcnVnE9AwCkCYI/ZiwhAADAewTBFd5oPVtlLKGWRkana38dx2g8M491dC7xBtcIUEsQfFGpIG0sIYxLIJzn2Ixrxt9l5sCE+bhGgBqC4IcYSwjjE+z97c1jojICYH3u84zon683AOALT71WaGYKKgDADrQE36AV40+OBTN6egb2kYX7/cU+u4+yg9YJKK/ek0x0yWjc3xmVIPgmBbh/OQbM7Mrry1YwyjXrPtpfLhiKzR2RyqPlDQaU1Rz72G/369ev5LHe4V7Vm+sDEAR3svONbud9Z11vndNabv4lEO6nNGljGFxdDawEX/ekgt3ws+P/YSDs+F/j+niHZxujMya4g53HFiq0wn273j9C54I+15TuybX365p07v19hOd8aeJL18h1ro/nnStrdj0GzEFLcEc7jC3sMYYwdoxqux/BSlQi/U0r13WlV+99ye9Z1vMYOd5/G/n6+PlZ5zcb7bhCiiC4s9XH67i5zc3vxyycq3+r7YI54nvdR9mOr+R+u1h36JyaiqJdj3fp+I16ffz87PubwVcEwS9wY9vTaA9YxhKeH8bE0kPL+eN8+1btuNTz57HlV6pof5rrAzgYE1zBTbCvHuNxALhOAf8bxzjJmnG/Z7kuvKU8aef6gPVpCWZqI4/tGW2bfn7G3S7+pTWYN4zcJXRVLcc4NUGcyZjeMdP1MXMvgNZhAKMa+fwgTxDMJ2KTiNXeSGa+WcLPz//OYecyPYX31dirXnLnXuz1O7lXxqTScJ/j2d+q18eM58oqk8h6hs9NEFzBA34MM9xsRm2ZZizh+eEeQy+lbra1w1FK+ZTyghG5PoCDIJjP1L6qQPALAAD0IghmCV8HyjMEv1obx+V3AQB4jyCY4XknIsC/vq7wg9G5Rv5UqgBPjZN+Kp+r3toP9iEI5lOtM2b+/HjAXeGmD/NzDUOea+RPpfJSbmKvJ/K56q39YC/eE8x0vBOxjQB4fB7MAPRWevbXlg165XPVW/vBXrQEMzU3tLTRJuuaOdAb5RgC73qzErHlnv3E/X20ZwZzUvHOLATBfKb2PXG59wm3BFa7LTfiQ2jEbSqZOXgHvld7Pw7fY9srba2aPEd9tjAGz0tmIggeXOzF64fjgXVnooCaiQTeqnH+9etXdH9q39vXwnIA5BzPI4EfO+hxnp/Lq19dM65XahkTPLAwAI6NhS3V3PYYJ9HSNatGKqg28RUAszgqbs/PrNj/w7/PaWJ5pPJKfZZab7juu+vP5cfcVgkc7+5H7npgPVqCJ9V6kcdqs8+13G9Lbf/T2zPzjW2FBxTAbHLPz+Pfsc+OSuvz56X/p/IP04WBaGq94bJ31h/bhhFa/rhnld+xx37Muu9cIwiu8MVFEV7AuS5Zvbtrlbo/h9+nCgC5PHq5sp4Zb3I9WtqvrOPtY3W3e39rupp11uhxzE1KA+OpufdencfhSJ97rufWGbt/5Lat5/pL62UMsfLZ+f+x1v0wTUs+h97Psbf2g70IgidyvtCv1nDFapTPSjVpI9QOe+jWaQ0Ew3TnVoQ3lH7X2odWyzb3PpdmO+ZAXOn5l1Jz7dZUXKdafe+s94n1u1eNLdfrLvd9+N31kTo6AAAgAElEQVSdfHp4az/YizHBkzkHnU/lnxsPUfr+UEqT+q60jAD4mtyxS1WstBTAeuhRuDyMcJ7McMyB+1KtT1/Ybb0AVwmCK8x0cz8K3le3+dy6e+X7w5Em1c3qyCvM+/z9+fOZfoORpY7lbLWjuVaM2oqit1pcVznmsItY18rws3OFcDi+NtWKfBZrjQ27ap7vHeFnqc9j3T5j23Bl/WG63P4CjE536EnUPmRqgtO3u7jmxhv1GkfyVJCc63J7qO1Slvq+Jp8w7V1XzoFRKiJqt6O223/PdZbyUFCE8eUqb3t9VrPelrxKy14pP9Ss3z3te6M8m+9aZT+YhyB4ULla2uP78+e5lttcmvD7sAUt/Hfs+9QY4XA7Y/tYo+e4pJabbK4ra+3Y1FL+tb/jz0+ffbxTYLlb2On1gAvPtyvb0brcnQoKhUQg9HWl2Nfrp49VfsNV9oO5CIIncfUGUarJvVJr/VXt8CjjJVuC91GCo5og7kogP6tYV/zev4djDoRqKohXXj99zfy8SDXyzMa1NC9B8MBqui7vWJv7xo0z1uo9o9oucLFxXbMXlnJd8WvSXbXzMQfyvr62v14//c34m7bMkzGy2cuIuxMED+5Kq+zIvgg4Ws1esXBl23uP0b4i1XU/VSFRSvN0sJvalpZlvj7mAAA7EgTzqdFavq5MmNRj20cIvEdd//F5zXjpK2Oqv9zvr485AMCOBMEQqB0vulIADAAAuxAE85nULNNfqu1CG5sV+4pe+QAAhHq9qrGUruWVjzV6bHfurSqlZcO0ymfrEQRDpXDcaWxChDCoDT+rzWdVO+0rAHyp16saWydpvVup32O7c2Wv2m3VOLE2QTBkxF4nVTvu9M4Y1xXttr8A8KWer2rMBYRPvGLw61dMCoDX98/XGzADF0F/qVZUAADG8fv37yVeG1nr3Gq8yz7vSEswTCx1c1Zx856nXnGkFhqAkcS6E6/KnC3rEwTzulyt2hs3mpVq9VLjW76008PiyWPfY7I1AKgx6xsvUutLtVzXtmh7jq5PEFxBoXIdO/yOO+zjqBx7AGazWgB8SLXkauHl58eYYD5wjC05/oSfcV342qnzDNSpf8eWDdOlloulyW3HalI1yqnjff5/7rOa3yuVd5hu5eMPwD2xt1rUpL2TTw+167s64zXrEwTDAmKBTmqm6rAG9Fg2fG1TOBFGbLlUmjDtyhNqxCbPSB378/HIfVb6vcLldj7+AMTlKlDDv3NpzuWE1ny+3u7YNucC45+fP5/rguV16Q4NC7hS+5p7nVMuaDoHWjXr2yH4utK1KjWGqTa94w9Azp1XNfZKc8WT2333NZesQxAMC3liZuJUEFXbFcmD5BmOPwDANbpDA69YsUXyzj6lxhI/ZcXjDwDw/9u722U5UXYBoDr13v8t7/Mjx8QQvlRUwLWqpia7WwFFbR5BPENPMAwsfD40FA6ZDf8dG8YbPnuaWi+2TO5Z1Fl7JHPPAsf2T+z53dhz12HaNXX0xf0P8GWz3OCcZTsYhyAYBlYT2JSWKU3IdDTt2LOrszqyb498duWZpS/tf4Avm+X6Pst2MBZBMAAAcKvSY0CCYZ7kmWAAAAA+QxAMAADc6shrAOFuguAKTkwAAIA5CIIBAAD4DEEwAABwu9q3JsDdzA5dIfUOVgCAp4z8LlXtKKAnguAIU7gDAD0asQ0ycvBOez8/P7+PiRGPZ+YgCE5InZQu5AAAQC2jSvvjmeCI/R2qPQcwwDmp6yoA36M9zdsEwQAAwKO+EgjrROuTIDhBrwVAW66rcJ/SubWu6+//rqSTWqY2feZyps73x8rsx4wAuF+eCa7kIIZvGPnH2DUKvqkmsN1fH1JtmisBcE36zKt2AtnYhFhbIDzbMTPjNs1EEAwQGPFHa5Tg3ayg0F5plEXtuVYzWsOIDkpS1/jU59sxNUvQ6DduDILgDI01gPa266nrK8C8Ytf41PV+HwiPzm/aGATBvG678LlowFiunrdhMAzMy3n+XUd+K7QFeYoguMCwH4B7afRAnRbtkbduOjvP59RiGD68YeoguGXwOkogPOoFR28wo6iZ/OPJZd7ifIXxOG95QmlirLOTskFL0wXBPTcan/D17Yc71cyA+uQyALX21xDXE1qrOZ5SE2CZH4I3TBUEu6j/O+X8SPvDRGT0rvZHvsUyvXKOQn+28zJ182z/fWzd8Pn83E242DLho2OuD99xtK5TE2A5ZnjaFEGwRlnciEGlWWOZSc2NqFFuVjknoV+5GXdz34ffldKpXQZyHCv0YIogeFmcUCmjTuxl1lhGV3Pstj6+7zxfXGMBgFkMHwSP0ovyppEnnRqxzIytNpAsnVM1z97lljlzA8v5AgBQNnQQPGpg94aRA2HozVPnkklsgJARUjzlid+e1KM2pUdwrj6i4xEfhg6CAZ729AyrAmBg41rAaGpGTcVu7JRGQ1193G/UxwVpRxAMUKlmhtXcjJdnltHoBeBp+98iv0PMaNgguPakDKfsH/k9eRrF8K6aZ4CfWAYA3hR7JVbYTo29TuvsMOfcerH0t2VTfx8dfs18/nu7AHfaTortv1Lvy5n0n+TEBADgKbH28759HfssDCjDzqfUUOTU97n1UqOnYv8/kz7zGrYnuKTVbKszMawFAIAaNW3mIx1KR9rhsUC1lH9Mqt1bmz7zmjYITokNxwiHa4Tfxe4wXRniEeZb+3cqPUEttOXHEICvigWONZ0oRwLSO18BeKbTR1v6ez4XBG9Swe7+79ikAOGQidjzxaWLRynfWNqhkZ9thp45lwCgztmAuWV+I6VPPz4bBNcIg9OSI0M8Uuunhmxcya8nhmQDAPQpN9Kx9NxvbtKp1LO44TK1z/ymyhnrWNocSf8rvtwm/1wQfKaya4dvnDmIrgSFXz1oAQBor7Yz5uxnZ4dUl9KpbRPXps/8pp0dOne3526lHtqjPbit03vb1ycoAwDgPl/u4az19X00dU9wbnKp3DCK3LCP1DqloRS570tDNlJDP44O3fj6wQ4AwLy+OqyZ49ZlWX5GPVBmCuqe2Jbe9pcLFcypt2sNAPCL9vevfTB1T/AovtpgrH21FAAAcJ729t8EwS9yMP5y9p1xQL+czwDQj6/HG6Ghh0Mvy3d7UY+yn4CnuN4AAL1a13X82aHNNFymQQoAAPDL8EHwRiAcJwAGAAD4Y4ogOPYaIwTAAAAAoakmxkoFwl8JBMNt/8p2AwAA1JoqCF6WeOD3lR5iQS8AAEDedEFwjOAQAACAZZnkmWAAAACo8YmeYACY2f6xn9Lop3DZ2kkUt/WeHl1Vs21Xy/bWtgHwDkEwAAwsDGJzQW1s2VpvvIWhdtuuls0bJgC+xXBoABhYbe9lLIDsveez9/IBMCY9wQAwiTPvh4/1DG+f7f/e95TGhg/Hhi2n1t8vVzuU+8iw7TD/VF657dgPFb972wB4lp5gAJjA1eG8W8AXCw7DwDJcbv9ZKrjc/t4+S/3/yraFQWsur9h2xLb57m0D4HmCYACYQCygO7r+uq7JXs3Yv4+kW/ucciqNmm2rmRQs9Uzx0bS2Za5uGwDPEwQDwIS2gLYUOMZ6c++WCmiPlLlmuVxed7m6bQDczzPBADCh2HDdIzNJtxIOK86pLUsvvat3bBsA91uXZflxYQagFUNAnxX2LB59T3AurVi6qfVrJ486EoTXblvthFdHtje2HbHPzm4bAO9Y11UQDEBbGv/UevJYefq4dB4A9GldV88EAwDPEwAD8BbPBAPARO4OwFKvCKpd58z6Zz2Z1xv5AXCOnmAAmMRdMw/nniOuEb5iqVWQWPNMb4u8avfrU7NrA3CNIBgAAIDPEAQDwARqZlrevxN4/3lquf33qXffhuvtl4+9Fze2TCn/XLlTy+bWrS1fbT4AjEUQDACDO/Ke2v27bff/3n8Xe3Y39nqh3HKp9cJy1OZfyu/Iuvtlj25/bBkAxmJiLAAY2NGJsMLnc2PpHU3nTLlq3vl7JL9cUFq7f2oDW8HvH/ZFvzyfDmmCYAAYXGxI797ZIPmoLYi8msYZ+3zPBma1aXw9uLg6URrPUE+QJggGgIGlhilf9cSrlkrPMPfecB+hjK19cZtHta8n9QZ/W5dl+XFSAPwy8tC+Xq7lvTW2vlanqf0f9gql3t0be9dt7PvS8rH19+vU5HWk3OGyodS6qfxz2/jF9wF/cZtnow7hl3VdBcEAe70FcLV6KndPZVmW/spTa9RyL8scvbz8TZ3NQT3Cr/PA7NAAQDMa2fNRp/Mwqzn8IggGoJncO2WZ2/6VS6Xl9v+nbwLg+QiEwcRYAEADR15DBABvEgQzpXDSlb2jsyXWvGLgyLspz0xM0WIyizsmxCjt36fL84Sjx8OVZcJle99X+/Ouxaty7vR0Pcb2xeivL7lyLdsbcdtHN8o1BeAugmCms29sxhripe9TacX+3qTyyeV5RIuhSzVpHAlaUrO6lvbnyGqOh1bL1HzXu14D4afrMXbcHzkGenfkRkC4TO0QatpLzc69d+Y3IZfeFVeOk5bb2VKrG9zOHzjOM8GQceWHZeYfpdQPd+o1JVtDd3Q1ddpqmWUZp3GTC2R6fPbs6XpM7ZcZpc71o9cMnvHz8/P7HL16nd7f6L3Dnb/HT56PrW8WzHotgbsJgpnKmaDhjkZ62AscfpZabt8ISTVKwmViaYXLpcpYKmcujdR+jvXyfFXtcPtU7+G+cdqjffCb287et6PkSj22Sn80sfquuWbwju0cHv1cpV6PNyjhSYZD8wlPPXuXet4tN5RyH0TUDNXeN1LC4WyxZzFLwzhT+ZfSaGXWH+Ga7ToyPL02EHvSkWNi1B6/FvV4Zd3R9lfo7HDaktSjJ9Y7t17MXTeHw2tBbFh2+JudWjb2WME+naPliOUdrheWI/Z3+HmYdul3ObUtuf2SKzvwL0Ewn9CiAV7TmDuSz9Wepf13qUA5t+7djft9uUpl6UntNtfWT2650jJnRjX07s3n7lLf3V2POa2PgSe1Pq/Pbqv1jq9XO2S9VSCcu/G65RkLEHPBb3jTt+amYakcsUA0FciWblzHylh7UzxWztJ+iX0PpAmCYSd3Bzh3NzZ0pdHSote19GNY+2NZakSlGhmpdGb5Yb6zZ5znqMf2Wl0zeMaTPYdn6rn2RnBtHle2cR/I5r4/k1/tttSWwXUNygTBfEopyDxy57jGLI3scDvCO/H75bbvY+7oYXja0SHK9Ek9tlOz785eM7jP08f9E3ndlUesB3b7/137MRVQp86Z0vfA3wTBTCU1ZCg2ZCm2fGi/fk5qudSwqrBMuSFVqfRT64f5pNYrpRXup9C+UZva5pwRf6Bzx0Nsvy5L/hjILRMuN+L+6tWT9RjmlxoVMWL9Hi3z1WsG7Ty5z8P6PhI0ng0wWwemqevyE1JDqnsqI4xoXZblxw8QMzn649djL1CPZfqKUfd9T+XuqSzL0l95ao1abuZxNGCNKfVQxm6KhMvm0o49H1u6sZ1KO3XzsXRDsvTIVKqMtcvVlH2vps5cX/iydV0Fwcyp9uLe449Aj2X6klH3f0/l7qksy9JfeWqNWm7m4jgsG3EfjVhmaGVdV8OhmdOIQ3I9xwMAYxFMwpgEwdAJP6L98DzVfNQp0JIb1zA2QTDAjgbNfNQpnHfnDMgjG3l/qE9Ylv/eLgAAAP0y4/A8BMDwiyAYAIAigfDYBMDwhyAYAIAs76AdmwAY/uaZYAAAqqQCYQFWX2LvXwb+EAQDAFAtFlDpIe6LoBfyBMEAAFwi6AJG4plgAAAAPkMQDIOYbajZuq7FbdqW2ZY7sg9m218AALQhCIYPeSIwrM2jNHRum8nSjKQAALQkCIYBbAHhVwLB2Kscjjxv9rX9BWeEIy1Snz1ZHgB4giAYJpBrzO7/3v8/tV5s3bN5xIYzX2lg7wPhNxvrMIPtfNqfV7HPni7PspwLiF0LAKglCIaBxHo398OGY59ty4eN29Rw49i6Z/Mo/f+s2qHSeoMBAAhN/Yokjd/xeeXCHzXH89WelC2N3LpX8ogNc76L8x/a2J9L+5to29/78zo8x2Prxj4P09unFcsrvPEWrhOWEQD2pguCUz+4jEl9xgPHmmDy7P6KNSKv5BE2klN51qRZs91n9xd8Ve48jwW1+xEYpUA1tm4qUE0F1rG8YiNaUsG48/9ebjj2wTEOx0wVBPuhm0+sAUXaEwHgHXnEJsFKNaCBtmLn85l1z5yfR9YJg+ISwdl93KDujzqBY6YIgg15+obYELjZ5Yb4lZ7JTe2r2HqpdffLn8ljn3ZqmGQquE2VL/ddzf4CxlY7WsX5fg/X0j65aQzHTBEEL4sfu6/42kRHqeCw1Wep86Z1vrV5HFmmdXk2Ix9froNx6rRfTzTWBQRtfO0m9Mi+2GkAR63LsvyMfIL4cfsm9T6WkeprpLLu9VTunsqyLP2Vp9bd5c6Npjj6We7Z3nDd/fpH0kstH1snlgfXjHoefZk6g7h1XccOgp3c36b++zdiI3TU46qncvdUlmXprzy1Ri0383Esjkvdwb/WdfWeYOA+27PHfM/IQ5CBPwRRY/vaY2RQSxAMQDMaWwBA74adGMudSXhfLOCpPS9HHCq9LHWvoWj13uORX3kRmxG8J63qsWVd97qvUs6cw1euGbQ14jEH0MqwQfBRfnjrXGnU7CcjeXvfxiZNoa3YsbKua7b+R+8lrHl3ce37jUv7YsT3JIev0+pVq3psWdcjO3IjIFymdM3gHqlX36WWq01zc7U+rxwTLbeppRY3fp0r0M5nhkNvF43tGcUjDbWnGig95HPm4lr72p3WYnW4b1B5HvU+qR/z1MytW72M7uprnc4sN4pY42w7R3ur+1b1+NW6zknV99FrBs/Yt4eu1sG+ndWiXHet++T52Ho0z5euJXC3z/QEM7dRh9aOLLWv9zcnvt6w/cJd+9K5N8Pramrq8Wxdj9J7flSsvmuuGbwj9zosxtf74ynwBkHw/yu943B/8ci9izA2PG4T+zxMI5dPrrypochX8kkNXYttTym/fVlryn1ETeM6Vy8l1rvXrI3fr+zLo72ho9V3TXnPblNtcD2ys8NpS0a5To6y3n791jcxU+2A0t+5NsM+3SND8EttlDNlDj/Ptbf26Ze2JbdfcmUH6nwuCE5d1GsvvLF/74cS7ZePXeRS6dXkEytv2IuQyv9oPrF/p7YntR9TgXap3EfV/CCU/j6a19fXq20c1QQ+vf14125b6Xi9eoPnTO9Yb/sy5o0y5vZji3o8U9e1y/Zcp63P616vdzOuF6u7UiB2Vvj7nmun7L/f/zvXvkqdS7k2UGy9mjLFtmFbLlw/1a6p2ZbSfol9DxzzuSC4dDeuZv1cIH01jbBsNWnl8i+lkbuj2cL+xyCVfqu8SndVaSvX8AjN9mN9NrA96mogTd7b+zU8H94uTwulwOvM7xT3evr3MhV81tyMCtPJubI9pTKlOgFq1G5LbRlGv2bAWz4XBF/V4u5bbRotLmylNO68mxi7i/mU2YKu3oR35zelum7dw/CGmh6Iu/KjnafrMXT1hmxPanu0z1wzuM+T+z7VK3qlnXBXuVNlSm1DyzxLZaj9Hij7zOzQI2sRLLwRcNx9ca75MXKX9D7hMLCj9T1i3eyHosV68fbf5Rr84fK5dEbbRyNoVY9X63p0R8/hq9cM2tnq7ol9nzvuWxwDrc+rN4/L8FqR6wXOfQ+Urcuy/Ix6Eh1pINYOYQ6X2w8Xru29jT2/EeZ1JJ/S0JlUnrE0Y+nmypIr95He1tiyNWXNESD0Y6a6GHVbeip3T2VZlv7KU2vUcjOP1u2s3M2iUpviaJuhlHaqrZNq/9RuQ6k9VrMtR/dLiWsJ/G1d1+8EwcxH/fdjproYdVt6KndPZVmW/spTa9RyM5eWx+EMx/SI2zBimeFO67oaDg0AwL1mCMRm2Abgl6EnxrpzkgL6pt6502zPbqJO4S0zPL86wzYAfxs6CF4WgfAXqW/u5NiajzqF8662s2Y4/0beBm0miJtmOLS7/N/gYg4AzwondmIM2kyQNkUQvE3z7wI9NxdzAHiPdtY4tJkgb/jh0HupQNhFYEyxVzcBAM/bv6rH73Hf1BGUTRUEL0v5nbqMwwUcAPqiw6E/Og3guOmC4BgXA7iXcwzgO3Q49MVvMBz3iSAYAID7CMSAkUwdBLsr+S1+gAEAgJLpguB94Cso+hZ1/x6TcAAAMIqpgmAN8W/b171jAQAAiJkiCN56AAU9bPazVzouAACAzX9vF6AVgQ4hxwQAABAaPgg27JWc1PsMAb5uXdff/535fr/MXWWrWWZb7kg5/C4AfNvQQbAAmBoCYYB/1f5+5pa76ze4lO72+7/95xoPwBFDB8EAwDWxILLnm8yxsh0p67a+wBngu6aYGCsl/IFr9YPeYsKluxsYNWV8YuKoM3n03PgC+LLSNT32qrr9Ovvre7js1dfchW8IuJIWAHMbtie4FCiFQ6Va5Ldpkd7dP8o16T/RMKjJ466bFQDU2Qehqd/X/e9qrBc1NUR5H/TGPk/9/6zaodJ6gwG+a+qe4D2BFQCcdzVorH3O9wmC33bsyzloJ/M10wbB4bCrTW74VWrd3N3x8LPYULFUnqkhYaHU8rFtvDIMulT2vX3eufVKeYT7tmbf5LY/5ciyHGO/wjekhjJfUXNtrh2JVXMtqvkdp8xw8/moU75m2OHQNbYf19iJHft/7ZCtTbhcbKjY/rOwDKnvY3nUDC0rDVXLLVNT9tQ+yq1XyiM3DO7o0Dre4ccS5tDrzcLw0abYdb/Hcs+q9eNm9KHmEQKYybQ9wZswYApdmWUy12sby6Mm0I3lkeuNzZWtdBGLBam1co2RVB6tL6x3/PhqSAFfUfMM8P773G9G7KZkbjTV/t+5UU2psqXyyn2XKkcuH/6oGWnGHFKj/GAm0wfBMXfe7U4F1KmLSen7O4afpcTKVroIHinfk9tyRE9l4X0jHw8aK3HqtD7t1Kil2vLUrFOzTVeXqS27c+YY++s79Agzu2mD4Lfv6uaGC8eW6+liE5Z9VkeegeZvs98hHnG7HLt56rRfs//WzEAdfdMX2oJ817osy8+IB/eRiTSWJT10ORUApYbxxoZZpZaLpRkrW66MueVLZUulm1qmFBSWhpillst9XrtvU/kdGbJz5pjgb7MHv8sy7jHQU7l7Ksuy9FeeWqOWu9YXriczmP04pMwxwGzWdZ03CH4qjZnFbhKMvL9Sz4+lltk721s823oj13+tUY/zXsrd40iSnspyxKjlZi6OQxwDzGZd13mHQ5c4ob8p10Of+juVxtm8Z10PAABG8LkgODazZWlyqqddLUdsu86klZt9c3Sxns+Ztu8pNcPvS+vOsN9z59iRRzdG3xelGX9HcOTxii/X+dnz98o1g7Zqzs8j5/DRR73eENue3KNgZ8/xu7T43Rzxugx3mPo9wTH7BtqZGSv37pq05OrF6ep2hevG9tVMepuYbBT7H+P9MZLbj+u6/v5vFqXtLa27338z7ZdlGW920X19lJY7812Yx2j7J+bIOX3mmsE99o8ttNr/Yfuqpt0Q5n33sRArU+1nR75vqfVNs5nbc3DE54LgkIsBm9mD/ZZSd6NTjdrZAt9aPTWk7rTVb6oxOULdt+od+Uqdx+TO86PXDJ6xvxlzRx3MfLx/ySjXcThi6uHQuZmFa4erpYZKx9LJ5RcbGlgzrCU3TCf1ee6zI+lBTupY2f9Yzv6jue9NaZXWSGqH5u33UY/bGNZj6ZqsQZhXCnhD9uf7aubLOKrU5gnbUam/t3VyZatp25x9BK62PVibf+zv8POaNmtNm7J2H4TrwRdMGwTHLg77O541J/v+IhH+O3ahyuW3v6iX1o1tQ2y91Oepi14pPY0Q3jDqcdcyaG21D57el0e2v/frzNFr8pPlGtXR/XVkW1MNfeudW2+//tWbmLH1atpRR//OpR1r2+TaQ7ltSZU7/L42/9T2xNqKpW3OtSlb7QOY1bRB8BWpC84VqQbV0XVq80qlnftxcheQ1mp+YHs77mrO9dbBUCn4OppOz94oY02d1vQGtS57TZq91ukd57T1nlsv1RYI1zsbSIfrtujtT50vpbRrzrHU+lfOv1LbKrY9tfnVtilry9DrdQbuJAiOiN15u+MC8cZFJ3XBrR0WBJtcb1loxrvN4bbc1UtouFo/Wtb5G73Kdzt7I2Gm68KI7vr9j/WQ7vOrTaN0rvTYo5lqW9Vsz9U8S2Wo/R5m9/mJsVJSdwbvuMC+cdEOhzvNfvGbscH5plSDo3Q8bXecR6+L/XbsGzd358V7WtZ5j432s2qPz7PXDO6zH3478/5/s4315siXUhmce3zduizLz6gnQM3dwU1qeE5u+dgzFLFhQrm0j6ZZKn/t5zGxPL/SyyQIvkeu13dUZ46V2PNY2783sV6RcP+lek7uKvdX1OybUl3l0rxS5+FyR8s9mhmvGTM7cgyW2hOx612qTRJrnx0Z3l3T3qk5Fo+063LLxMqba9el2opH2pSlcuW2u1ReGN26rnMHwbBxrFBr1GNl1HI/YdR9M2q5mUsPx2EPZWhptO0ZrbxQsq6r4dAAwLNGHwbOc2YLwGbbHhjV0BNj3TnBAPNwjADAWGZ7ZnW27YHRDR0EL4tAmDzHBmfopZqPOoVz3mpnzfbbPer2aEcxq+GD4I2TlJBjgjMcM/NRp3CNDodvUufMbIogODZDJ98287FQM6P3mzOwthjyZdgYQH9m/m3lb+qa2U0RBG+Ovn6CeeReNTOT2GsVYtsau2v/1A9a6jxsnYYfaIDn6HD4DnXMF0wVBC9L3bvpmM9XLtZf2U4A+qTDYT5f6UiAvemC4BgnM/yxH2q83e2NDbEOl4t9F36/XyaV1/Z5arlSmfd/h2nm0gCgDR0Oc/G7yRd9IgiGr4oFp1tAug+AY8Omw+Vi34Vphj+ksWW92r8AAA5aSURBVLzC5XPBcfhZKv9SGgDcy3UXGIkgGAZVE+zlvq9tsNQsVyrL/rtUoJxbt6aHQS8EwPNceznDTRPeJgiGAaWGEy/Lcz8srV6ZERvSfOT7fXkAuN8bvznMxTHE2wTBMJjU8OAn8hvBaOWFL3KOjss1lhbeeHsF7K3Lsvw48GAMtTNy5u6w5ibBCpePPcsbyyvVKx2WMzXZ1tHh0LnJulzPoH8aveNxjeVOji+etK6rIBhIq2moaswCR7lujEedcTfHGE9Z13X57+1CAOPygwUwP9d6nlA7ESa0IAgGovbv4o19p1EEMD/Xep4kEOYpJsYColq8XgkAAHqjJxgAAIDPEAQDAPCPI0Oht8dk9v/FlnlDqjxH02hZltr9k1v+SJ5Xvr+ixb6HOwiCAYDHaRjPZQuWt3fXp15v95TcqwLPaJHGdlOh9GrD2PJnn5V9MwBeFo9P0S9BMAAAPCgMDmPBYi/B+9NMjsUTTIwFADxua+iO2Egf3RZgvNEzu+WZ6qkNP8/9HX4eph07vsLPYvsilWep7Kn1S2V6y1aW2oAztR9i5/IbxxgcoScYAHiFHp/3bPu+9f5PPcMaBkixYb6x4cL7Ydbh//fBWCxYTQXAsfxqypD6PpZHmG6qTG85GozH9lVq/8eWhd7oCQYAXtNLUPBFtT2bZ9LcXAm2ct/n8qwt25be2TI83ZPeKr8zaeUC2tIrFQXC9EgQDADwYb0MY40Ns93+f9cw4lRAndoPpe/vkBpqfCX/MDAtTWIWG24OIxMEAwCPyjXcjzSwU4GB9c6tt/dGoPPmMNr9kN5cGZ4uYxh8tuiBvtpbDzNYl2X5ceADAHxDasKoZYk//1qbZkxqyHVu8qiwHKny5Cawiv27tFyqDEeHAZ/dtpp8c+vWphtbpqaec0F/bp+X8r9SJjhjXVdBMADAl8RmBa4JOt/WW3l6Mtu+mW176Mu6roZDAwDP0sB932h1MFp5n2TfwHFekQQA8CF3zmycGzJ75pVM2zpXJoC689ndu9OvsR8+vS9L6pnmt8sLPRAEAwBwWSkAPhN8Xw3Y7+4h7akHtubVUT2VF94kCAYA4LKrEy8BPEUQDADALfaTcNUOlc4N6Y0N+a1ZL7ZubXo167Xanv1nsfzDz1JlyG3X0fxhRoJgAABuU/Nu3fBduPtngfeBX5hOzXqpdWvTq1mv1fbEho3nylTzOqJUeWvzhxmZHRoAgNscCahiwd9ezTt7jzwLW5Ne7ftxj5bryLqxv8+IBcIhgTBfIAgGAOBRpXcUp7QOzGrSu3Mm7X0v7xtSgXbYM/4kz5DzBMOhAQD4R6mn8mraV3obW5erJr2nA9Un8wufORaEMrt1WZYfBzoA8BQ9PeM4Ulep3t2aXt9wmX0wlvr3mfVSZUulF1smXK5mm2vKVbuNNZ+l0jyT19NcH7jbuq6CYADgWRq541BXPM0xx93WdTUcGgB4lgbuOO4cEg0hATBPEQQDAJAkEOYJAmCeJAgGAKBIIMxdBMA8TRAMADxKMDWebSZndUdrAmDe4D3BAABUyc00DDViM2LD0wTBAABUiwUteoipJeilB4JgAAAuEdgAIxEEAwBwih5gZuAmzvcIggEAqLYPfAUPzMAx/T2CYAAAqpjJlxntj2nH+DcIggEAyNp6ygQHzG4/A7rjfV7eEwwAQJGAgK9wrM9PEAwAPM6ESuMwPJQvSr0TmzkIggEAiBIA82UC4XkJggGAR/38/GhcAvAaQTAAwIes6+oGBPBpgmAA4BV6g9+z7fvc/j8yFHpLa/9fbJk3tAj6W5U9t39apr//u1c1++JM+XveZvohCAYAHrVvpHre9D37YelXA7OtHrc0Yzc4nqzr1sdYizS2mwp37ocw7Z7Or9jxUCpfTfnfPM4YlyAYAOiGXpznhYGrOrifQG0cRqzM6X9vFwAAYHOkwbkPJI40Uq1X1rrRv6W3lS3VUxt+nvs7/DxMOzacO/wsLFeuDKWyp9YvlSlWjv3fR8qc+uzMfkyle6bc4fbXbEPNfi+lm1snt13Mb12W5ccBAAA8xWt33pUKDpfl36DkSD2lAqswvVigFQuaYv+OfbflU1onXC62fKkMuTxqypoKgFN5ninzfr9f2Y9HtvVsnaQC19w21m7XmfpLcc2ay7queoIBAL7ojh6xUlBYU6bcs6Kx9GrTL/XaHi1Dy6Ao1fNeW+b98jW9+LX78WxeR/fN3QFmLEgW1H6bIBgA4GN67NlK9WbGegJb51kqQ+33rcrRatlwvaP7MbdsrPe3d3fVH+MxMRYAwIf02gv2ZmCyf7Y0V4a7y3gkmHwy8BwlyE2prV++wzPBAMCjeuyF5F9Hn5mMSU1GdGbCotRzvmGaqX+XlkuV4eiQ37Pblls+V+ZcGWN5nt2PMbXDpWvrZJ9XzTL75Up1HUuzhuvVfNZ1FQQDAM/SqBxHT3XVU1lGZj8eY3/NZ11Xw6EBAOibQKQN+xF+MTEWAABd8gxnG/Yj/M1waAAAkvQe8lWO/TkZDg0AQFbtu2dhJgLguQmCAQAoEgjzFQLg+QmCAYBHCabGs71bWN0xOwHwN5gYCwCAKqlAWNDAqMLj2bH8DYJgAACqxYIEPcSMStD7TYJgAAAuEUgAIxEEAwBwih5guI+bS/cRBAMAUG0f+Gqkw32ca/cRBAMAUMXMufCc/bnm3GtLEAwAQNbWI6URDu/Yz8zuPLzOe4IBACjS8IZ3OQfbEQQDAI9KvWuWPhmGCf1w/WxDEAwAQJQAGPojEL5OEAwAPE5gBcBbBMEAAB+yrqteJODTzA4NAPAxNTPNHhkKHQuqw3XfGlrdYkbdVmV/872vYd6ty1K7n6/WR6wunso7lYZZm8ejJxgAeJWeyXf8/Pz8Doau1sHW+N/SjD2z+GSA0DrAaxUkbvsm9t3d9nUU+3+r9Fstt6k5ju7KuzYNwe949AQDAK/aGpB6U96hR+t59i9XbTeaHEvnCIIBgC6EwXBumdJy1rumdc9kGFynempLQ3ZTw673wcC2TGrYbCnoT+VZKntq/Zoy7b87ss2psl8NjPbp1Oyj1PphGqXypv4O903pxlnNfqjdf7ltvZJGuI/djHqWIBgA6MrdQxu/vl4sqCo13Gul1tkHMLEGfyqQDT+PLReun+ohC5cL0ymVISx7aj/Gti3Xa1faxtw258p+JYDaD5PP5ZPKq7QN4bJhOqn9VlMXNfuhdv+V6ntf/pp0Y9tWc1zSniAYAOCDWj83G0vnaCM+99xsKr0rN01ygWypDE8FJ0e2uXUPfqttrOmV3z47I+xtLqWTuxlRu86VY7G0Tut65F+CYACAj+mxhyk1xDXXi9gqz1IZar9vWa4z29xTnZa2Ifb9XTdjatT0+oZ5PHVc0p7ZoQEAPuTJXswj3nwOcj/ENleGXp7VLAVprXoS7+6RTPW+9lj+0rPZd9AjfJ91WZaft09kAAD6cqSXq/S8ZM1ESaXh2anJg8I0U/8uLZcqQ82zoGE5z2xb7LvSs83hOrkgvaYOjuZTs41n6y22TbltSKUZkytrKa2a8ufSPZJO7vzrcTTHKNZ1FQQDABDXU0O7p7I8pfZZ2qfyfjMd/ma/nreuq+HQAAD07YsN/hm2eYZtYE4mxgIAoEu9PIP7pJohzXcHl1fz+WK9MRbDoQEASNKbB31xTl5jODQAAFl3z4AL1BMAtyEIBgCgSCAM7xIAtyMIBgAga3u3sEAY3iEAbsvEWAAAVMm9mxVoJ/bOYtoRBAMAUC03azHQhqD3XoJgAAAu0WAHRuKZYAAAAD5DEAwAAMBnCIIBAAD4DEEwAAAAnyEIBgAA4DMEwQAAAHyGIBgAAIDPEAQDAADwGYJgAAAAPkMQDAAAwGcIggEAAPgMQTAAAACfIQgGAADgMwTBAAAAfIYgGAAAgM8QBAMAAPAZgmAAAAA+QxAMAADAZwiCAQAA+AxBMAAAAJ8hCAYAAOAzBMEAAAB8hiAYAACAzxAEAwAA8BmCYAAAAD5DEAwAAMBnCIIBAAD4jP+1SGRd19///vn5KX4efr99dzad/XLh97l1t+WPljPMq5RvqdwAAAA843IQHAaA+8AyFTQe+bu03P7z2rIdWSaV39F8AQAAeN8rw6FjgeXVntKj629lONqzHH4e+16vLwAAQJ8eD4L3Pbw995C2KmepJxkAAIDnvNoTHD6P25tRygkAAECdV4LgUs/oW72nYb56cAEAAObS3SuSegmAAQAAmE9XQXD42qEn8jma75FgWWANAADQl8uvSEq9Z/fo59tnsffr1rwneL9+Ka/Ueq3yBQAAoE/rsiw/gjcAAABmt65rX8OhAQAA4E7NguDcs7Sl78J38cY+u1q2VFpX3wFcW84e34vcW3kAAADu1iQILj0Pm3vP7v753fDzVsO0S2W7mm5NGncOOT8bzBoGDwAAfE13w6FNMAUAAMBdLs8OHQtac7NC5wLc3PdbmuFs0rF0w2VTeaTSTOVzVGrd2OelvLdyp8qces1TKq2a7ayZHRsAAGAkzXuCt2DsaNBUCoC3NGNB4P7z2LJhOqmALyx3Lq3a7QnXjX2+/6y0jallwmVLaZW282w9AgAA9OxyT3DOkQAq11Nc80zx3pFlw/X2gd+Z4HefV2zdM0Fli/KU8o+lKxAGAABmc2sQfFQqEE4N9c2lcybvffphWc72BJ9Z98k0N7GJyfb5CIQBAIAZ3Dox1plArUVv55n8WwZ7I796aD8celkEvwAAwFzWZVl+rgY6NRNTpYY65yZpSn0WCp99LU14VQpSU5NDlb4rlTk1KVWsjDWfhWnWrhcrR00aAAAAI1vX9Z4g+OwyAAAAcJd1XdsMhy71rgqAAQAA6EGzZ4JzQa4AGAAAgB7cOjEWAAAA9EQQDAAAwGesy7IYqwwAAMAn/B+D2kQmWOOOhAAAAABJRU5ErkJggg==')
