# Supplementary material for: Identification and functional analysis of non-coding regulatory small RNA FenSr3 in Bacillus amyloliquefaciens LPB-18
Source: PeerJ. 2023 May 15;11:e15236. doi: 10.7717/peerj.15236 (PMC10194069; doi:10.7717/peerj.15236)
Supplement: Supplemental Information 4 [file peerj-11-15236-s004.zip › KO/CK-vs-T1_map/map00621.js]

getPicJson('data:image/png;base64,iVBORw0KGgoAAAANSUhEUgAABEkAAASdCAYAAAC8SgJ0AAAACXBIWXMAAAsTAAALEwEAmpwYAAAgAElEQVR4nOzd6dKkqNooUOz47v+W6/zok7tpmlFxQNeKqKg3TQQcMlMeAbcQwp8AAAAA8HH/F0IIf/6IkwAAAADftW1b+OvuSgAAAAA8gSAJAAAAQBAkAQAAAAghCJIAAAAAhBAESQAAAABCCIIkAAAAACEEQRIAAACAEIIgCQAAAEAIQZAEAAAAIIQgSAIAAAAQQhAkAQAAAAghCJIAAAAAhBAESQAAAABCCIIkAAAAACEEQRIAAACAEIIgCQAAAEAIQZAEAAAAIIQgSAIAAAAQQhAkAQAAAAghCJIAAAAAhBAESQAAAABCCIIkAAAAACEEQRIAAACAEIIgCQAAAEAIQZAEAAAAIIQgSAIAAAAQQhAkAQAAAAghCJIAAAAAhBAESQAAAABCCIIkAAAAACEEQRIAAACAEIIgCQAAAEAIQZAEAAAAIIQgSAIAAAAQQhAkAQAAAAghCJIAAAAAhBAESQAAAABCCIIkAAAAACEEQRIAAACAEIIgCQAAAEAIQZAEAAAAIIQgSAIAAAAQQhAkAQAAAAghhPB/d1egZdu2u6sAp/rz58/dVQAAACDoSQIAAAAQQligJ8mPu+28jV5SAAAAz6InCQAAAEAQJAEAAAAIIQiSAAAAAIQQBEkAAAAAQgiCJAAAAAAhBEESAAAAgBCCIAkAAABACCGE/7u7AmfYti27/M+fP9W06ftpPrX34/fS5aXXo/Wppe2t50jaX11/aUb2a5xfb316tre0n0t57T2+s44RAAAA63hlkCRt3P/klo2kTZeV1k2Xl16P1P3IdtbS1dbLBRF699WMevfmla5bC/TUyjrjGAEAALCOTw23qTV8Y6UGcG793LLeBnRPXfbo3c40IJIL9hzxy7N3O2tpc3mV6jfaI6VW/lnHCAAAgOf5VJAkhP4Awt48R3oYnFGXnrxHyry6t8SZ+2SPp9UHAACA83wuSHKWvUMwrmyEb9s2paxfPr9/pXk7eoau9JY3K689BEoAAAC+QZDkAa5qhP/582coiBMHQkr5fGVeDoESAACA9xMkmWR0/o3UlY3wkeFAtfStOpeCLHvMzGsvgRIAAIB3e+XTbWrOeCpJ7Uk2I2Y2wu98+krPEJzedY/kdQaBEgAAgPf6VE+S0Ufr9qxfewTwHjMa/iMBhF8999Z5xcDOyPEtrQ8AAMD7bCGEP09u9MWN+NF1UqUeCaX3c3NxjL6Xe2xt6zG2Rx8h3NqOkbS17WqVUdtfo3UZ2b89eeTq1Lutv/dnPCK5lD8AAADX2rbtnUESWIFzGwAA4Dm2bfvWcBsAAACAEkESAAAAgCBIAgAAABBCECQBAAAACCGE8H93V6DXrMfMAgAAAOToSQIAAAAQFuhJ4vGoAAAAwBX0JAEAAAAIgiQAAAAAIQRBEgAAAIAQgiAJAAAAQAhBkAQAAAAghCBIAgAAABBCECQBAAAACCEIkgAAAACEEARJAAAAAEIIgiQAAAAAIQRBEgAAAIAQgiAJAAAAQAhBkAQAAAAghCBIAgAAABBCECQBAAAACCEIkgAAAACEEARJAAAAAEIIgiQAAAAAIQRBEgAAAIAQgiAJAAAAQAhBkAQAAAAghCBIAgAAABBCECQBAAAACCEIkgAAAACEEARJAAAAAEIIgiQAAAAAIQRBEgAAAIAQgiAJAAAAQAhBkAQAAAAghCBIAgAAABBCECQBAAAACCEIkgAAAACEEARJAAAAAEIIgiQAAAAAIQRBEgAAAIAQgiAJAAAAQAhBkAQAAAAghCBIAgAAABBCECQBAAAACCEIkgAAAACEEARJAAAAAEIIIfzf3RUA4Lm2bfvf33/+/OlO07NeLa+RdWa6u3wAAO6lJwkAWdu2hT9//vzvXxz4iP0CCnFgIbesx53BiXh7AQD4JkESALK+FCz4BUgAAPg2w20AOF06/Kb0Og5UxMt+QYza0J5Sb5fSenE5pTq0tqNUfqtMAACeSZAEgClKw3FC+HegI30dL88FT3LpfmlzQ4HivHLlleqeW6+UplV+KS0AAM8mSAJAU08jP9dDYzS/XG+QnuDCSBCktP4RrfIBAFiDIAkAVbleET8jQYGrAwml8nrrf8ZwGUNwAACeTZAEgKLcMJQnNu5LQ3Jyeus/+ujinvKfuO8AAPjHFkL446INgFRpEtRautLcImn6kaE5rXxLE6fWyuvZht50Jm4FAHiHbdsESQC41tVzd5grBACAHtu2hb/urgQA3yFAAgDAk5mTBICm3DCWXJrao3zT9Xvy3Funo3kfLf9qgkEAAHMIkgBQ1TunRzrBa2v93ON+R9TWvyJgcLT+M3kEMQDAHIbbAFC0p+GtoQ4AwKr0JAEgK36sbQjl4MeMHgw9Q3XS16WhO2m947Slp8+UymuVm6t/Wk6pfmnaI/X8PZpZbxIAgGP0JAGg6NfoPnNoSSkYk/u/VJ90qE+crhbg+L1fKi/NN7cf0vrn0ubql6Y9Uk8AAOYQJAGgaGYPkb1l1OY0Gc3rl6ZWr9x7tXxLPUtKPUB67aknAADHGG4DwJBcD45SutawkpKrh47MLu+sevfWc2RfAwDwD0ESAIb0NLpzT7t5SmM9HZIzss7esvbYU8+fp+zrlp5gTm3Oltp6tbxW2T8AwPW2EMIfFwsA5OzpNdI7zKR3QtZ03dbcKLWGdG5C1J7ySvOLlOq/J+2seq6i91HRpffuCFwBAO+2bZueJACU7WlM9q4zMu/HrHTxsqO9M2qvj6Q9Ws9VvHW7AIC1vSZIUrqzWLsDGXdj7lm/t4xa3a66KDxSpu7IwKgz5hC5+o7/Kj0M3tCLZLYnPTb6y8cBAN7gNU+3Se+65bo4xxc6tYua0vo9aVp1u8rewAjAT+kJLSVH5t6Iy/r93TNHRSvPnnVq5cV1ulutnl9omMfnSXo8ftuf+//qx0YDAGt7TU+SltzFTq0HSfx+7WK9J81q3rIdwDGt78gZRual+L3fY+Tu/t73cnU78/vzzd/Nex4V3Qp8lYJJpQBLq2yPYwaAb/hMkKTk7Iua0kVc6eJ9RgNgpMzandaeyQ9z6QF6+d4gFyj7GTk/zhjytac8Q28AYG2vGW4Ti7vi3nmBUqpD6akHpd4uuQn8RvKopa+VNbJe/B7wPunnOzecJR0uk0t3tA49c0CN1DVX39y6PXmm68/c9reKj2k6JPZJAYbcnCUlT6w//1YbujWaBwDv88qeJKtcmOz9cd3b8+RImcB3pXM2pA3b0nwPuXRH69CbJleXXJq47rXtzO2HXB657TUUI693vpfSsUuXhZDv3ZELbqTBrNacJem6uTlPWEOp98/oMbxjOOJT8wR4m1cGSVaRmwxupBfMyJ2tPekBQsh/F5WG3OUakL1KF++zGzCl5b1l9G6X79q6kf29d93ZZWlcrq30XSLYBUDsM0GS0gSrtR/FnmDFjGE9pbuWrXVGywCYpee7qnTnP5dH6/uv1hOgtz570pbq0tM7T4Prelc3dDWsnyM3PHjPsYnzKf1dWy9NU+rVlvZaS9et9aDKpSv1fuvN03kM8I/XzEmSGxuein8Q0oBJaRx56Yeup8dHKe+0HmkZ6TjZ3Lb15N2zPBaXWVqv1TAQjIFvyX1ntAIH6XwNraBDvE7cS+Xo3A9XfV/5Xjxf7vf0TeXRNhJ07c3n97o0JCstL00TL0/zT2+QpevG33W1MnL5pel78vQ9BfCP1/QkOdKVtnf9PT+4R8oLof5Df/by2vu5iwjgXUp3HUsX6Om66YV37vssFwyOX4/2EKn1OGnVvbadcfradtUaJpxn5j7uaWA7pu+W9sqYEUQ4+7qpFNxpERwB+K/XBEneotSAALha7aK+9729jc3aBX4tzz0B75HtrC0XPIZnKQ2B2ZNPqyft0xgWCLDfa4bbvMGvUZAbDgTwJb7/3q81rDSXJvde77I071KetTrwbLkeIOkwvdpwmfT1zOP+9HPo6fUDuNIWQvjjQhQAuFo8JCn9Ox3CFP/dWpZbL827VUbtb56r5zilAYH0vPkty/2dUxqal+aXll1btnfdWp1rww2d2wB/27bNcBsA4D4jw7Na64+kM2fD+/QGsnqH7M0aOthKN3PdVp0NCwRoEyQBAD7nyjkbVg60aEQD8DWCJCzHxSZv5xy/j32/nquGwRwtZ8Xjs/LnAQD2EiRhSS42eTvn+H3s+2vUHr0c/1165HI6l0JpXojeRzx7lPP6HCMAZhAkAQAut/cR00eXmbMBAKjxCGAAAACA8KKeJKWuxukdoNJj1laSe3zbnm05Or46t89X3afws6drvc/COPuZPd583rSuT3quX0aucQwj6rd3X61y7gHwb68JkvzGDeeCIrmutSuO3/4pjbvek89euQuGbdsum0CvpFX+3vfT5W8ItlHXe4yv/CzsOX97G1at786zPHE/14w2VFvpfH/ss9p50zL62e75zNbyfNr2r+JoEOqJ5x4A//X64TZpQIHjSndU7g5Atcrd+366PJ7Qz/n1Db8L29zyEK75LOw5f3vO1d5lV3jCfq7p3Z9xmlpezPH086bX0ccQ9za8NdLnKJ13v/dCWOfcA+DfXh8kieV+0HqWxa9zy+N/ufd66tNKO1rXWv3TNKXtqyldYN154dUqe1aPGxeX35X7DF71Wdhzfu9tWN19jt+5n2tmNlTv3sdv9NTzpsdI0P1IkOO3bs81B31K+3KVcw+A/3rNcJsePY/7yy2LLyjSNLl5QXq7vKb51tKmaXLbVCq3NDwnvtNR2r69Vrv4irf97HJY38hn5CnH/Kq7x7N7zzx1P/fU7eo79k851+725POmpfUbPKO+Pdccs8v8Aj10AN7jU0GS1OhFSK3b5JEfxtF19zTme4IfM3/cz7xQmH3BduWFjQuo5zva5X3GOmec41eZ0Ti9aj/n9N7Jf6LRfVAaEvBkTz1vWmadM73XHbX391xzfN3s8w6AZ/t0kKTkrB+8XG+OGWnvUOvxspKjARJ3jr5hT2PkSZ+FWQHds62yn1fZny25XoUrWuW8ucrq5+Uq9vYke/O5B/AWrw+SzBi725tmb0+N3HqzL3BmDqXJDRP6lfF7fyW5eV56tqHnAmi1fcE/euefeNNnocfs89t+zrvye2TFoM9bz5uZgfuVjucqRuYcWu3cA+AfrwmSlCYezf045eafiOcYSX/EcnN+pHObpGWOXODmyqylyZVb26bWemke6d+1+tT29wrS+u4JkKTrrLYP+Le9w99W/yz0mrVdb9/PVw/D/Io3nje164XSfFnptU2cJtdT4Zdm9PqEv+0dyvX0cw+AvC2E8McX9n3c6Rk32oOjFkAq5V0KiOUuVuP8WhPuOdb0yJ0re87v0sV57fzuKWuk3qtpfYZjtX1TOoZH9/Geet+RD/+26n5dtd4AsNe2be/pSQK1Xji191tpR4ZCuZjkLHvO79Y6R9b7opHPfmu/2scAAM/0190V+LJa11gAuFqptxwwrjbcGYDn0pPkRu4YAsA3aCADwBoESViSi03ezjl+H/ue2dwUAYB1CJKwHBebvJ1z/D72PQDAt5mTBAAAACAIkgAAAACEEARJAAAAAEII5iQBbhZPklmaDyKXZtu2bPrR/FK1deLHo+6du+Lo+gAAwHkESYDbpIGOXOCjJ82etLlgS0/wJA6U7HF0feAfb/wsCaACwL0ESYDb9DQGRhoMvWlbgRPguXp6i63s7dsHAE8nSAIsqdV4qPUiaYmHxNQaLKVeKLn1csNs0nJK5ZXqUysPeuXOqaeeT0c+16vo7Q0HAJzDxK3A6xztgp8OxSnNfZILfuT+j/Opza8Sp6vNfxLXqfQ/vMm2bZ8MGPy+B944rAgAnkqQBHiEngZQbyMpF5DYo1bW3rr2LsulGZmPBXodOc+v9KS6XOmr2w0AdxEkAW43M0BSWveKu7FXT8paKu+q7YUrCACa8BkAriRIAtyq5+kyvU+gKYmHsKwqN2dJyRu2F0IQIIkJlADANUzcCtzmd8GfXvjnJiqtBVDStD89vVN+/+cmVE0DE3H+aeAmNwdJXI/SNsbrtyZuzZXdGoYDPfZ8fu5WmsQYAOAIQRLgNrVH8ZYmLT2SdqT8nnQjZR5JlwZcgHyA8O6A4d3lAwDHGW4DPM5IQ+NpjZKr6/O07WddTwvGObcBgDvoSQI8QtwbpHcIydnj80d6qFw9V8De3jPwJennJB2eV5vrKPdeblhemi6Xr88pAKxDTxLgEUaGuIykOWIkOHL1RKkmZuUMK55Tpac55eb6SecRSgMg8Vw/aR7p/ESlvHPrzgqimrx1HXpCAaxLTxIA4H9Wa9il9e15GlYpKNvbsO0NVghoAMB6BEmAW+W6o+eeWNOaoLX0hJqRbvalp8u08sw1rPbWB+5yxdNirh5+clY5vY8l97n+Jt/pAGsz3Aa4TevRt/Hfta7ruUf19nazT7vIp//X6tpKO1If3iMd/nFGb4Lc8JIj6dNhYz0BgL1+n4Mre1n09vo4a7v1KAGAdehJAjxCq/v66GN4e7vZ59Yrpelt6MysD2sp9SAaWafH6NwUtfSl3h1xMGP2edqaFLVHKQgVBy9HJlct5ZWrY7o8za8UFOXdHG+AdxAkAV5p5CK1d8jLkQtfF83vlzuHVplos3R+nl3/2pC0kXV708ycIDq3fE/+rE9wBOBdBEmAJey9m33GXfAjeRpe8z09c9O0HhvbmiunN+1ePYGS0R40tbJ8Ru63QnDvKZyvAO8iSALcpjS/SPz3nq7zo2nj/HMNvVKeaT2P1od3qw3JyJ2T8blTmisjTZM7h2ecX3uGA+XkGt4z7sJfcSd/Txmrfb7PCLABwGoESYBbjQ6L6X19Rjf7Vvf6I/Xh/XqHrozMzTOzp8jIXDozyvuZFcQ5u+dDTxnpflzpc75aQAcAziJIAhA0EDhPT4+Q2NXnYWmC1rN6Z/isPY9jAgD/ECQBHu3sYSkm3GOW2cNdcuue9TmIAyXp8tnlzFQbApcurz1hqjakrreM1vC8XO+ZOM1dgQoBEgD4ty2E8MePIwDM0ZpkNVZrTPdM+JrLo9YYz9XpqVqN99Jktz3zuuxdr5Y2V+eeuWJGAyUzgxoCJNeyvwGeb9s2PUkAYKZaI6g1r83eNK15MHobZqv2rEqDQyPzk/y2tTXnSC0YddRq+xsA3kyQBAB4lVwQqRUA6p0zZjQtALCWv+6uAABwv709MZ4snSdEj41/GPoBAHl6kgAAy8kNeSlNmpqbqyUXQEkDRT1lxMty7+fSlyZ7Tf9OCWwAwPlM3AoAH1d78sudZgUFZj516E4mbV2bfQ7wfNu2GW4DAAAAEILhNgDAy5WGuwAApPQkAYAPq03SevcErjMftfubd2TVAImhGgBwDUESAOCxZgZKViVAAgDXMdwGAD4sbXw/tUH+1Hqd7avbDQB30ZMEAHi03CN6v0CABACupycJALCEUqDkLYGEdNvesl0AsBJBEgBgGbnAwVt6mAiKAMD9BEkAgKUJLgAAs5iTBAAAACAIkgAAAACEEARJAAAAAEIIgiQAAAAAIQRBEgAAAIAQgiAJAAAAQAhBkAQAAAAghBDC/91dAQBgzLZty+b/58+f0/IGADhKkAQAFrRisOHs4A4AwFGCJAAAD6TH0PXscwAESQAAHmrFhu/qPYbsc4BvM3ErAAAAQBAkAYBXqd1R3vNeunzbtv/9Gy0DAODpDLcBgJe4IkASD0XIvQYAWJmeJADwErW5FPbMs5Cu08pjxbkcVrc3MNabJu45FKctLf+Ss/c9APfQkwQAPuzXG2S0wZb2IuF6VwRIcj2F9CASIAF4Mz1JAOCj9gY6NPCer+e47u0ZJDhWN2PfA3AfQRIA+KAjPUH+/Pmzq/cJ81zdk6dU3hd7FH1xmwG+xHAbAPio1sSsPJPjdB/7HuD9BEkA4IPShp7G3xocp/vY9wDfYLgNALxEPLFmaVnPZJ21deN/vwbjaBkckz5Vxv6+zlX7/utPDgK4k54kAPASubvcv2W9k3TG6XofAdxbBsfd0QPIfCR/u3Lff2m/AjyNniQAAC9Q6wW0Nw197HuA99CTBABgUaWePz2P7+19xK9HAeddse8BuJ4gCQAsyB1nAID5BEkAYDFn3m3+2jwTAAAxQRIAgIfSY+h69jnAtwmSAAA8kB5D17PPARAkAaAovqNaurjPpelZr5bXXQ2Ju8sHAOBeHgEMQNbvrufvX6kL+i+gkHtyw2iw4c7gRLy9AAB8kyAJAFlfChboBg8AQAiG2wBwgXT4Tel1HKiIl/2CGLWhPaXeLqX14nJKdWhtR6n8VpkAADyTIAkAU9SeCBEHOtLX8fJc8CSX7pc2NxQozitXXqnuufVKaVrll9ICAPBsgiQANPU08nM9NEbzy/UG6QkujARBSusf0SofAIA1CJIAUJXrFfEzEhS4OpBQKq+3/mcMlzEEBwDg2QRJACjKDUN5YuO+NCQnp7f+o48u7in/ifvuJw7geBQyAPBVWwjhj4sgAFKlSVBr6Upzi6TpR4bmtPItTZxaK69nG3rTvWHi1tbEubyP4WHXs88Bnm/bNkESAK51dUNBw6SuFgwpvdc7b0y6/t5jIWAzn8/F9exzgOfbti38dXclAPgOAZJnKu2j2lN+eoZepe/vPRY967V6IwEA9DAnCQBNPXfyW4/yTdc/2jtgTw+Imc4uIx2689Rgz1PrBQCwhyAJAFW9c3qUhlSMPO53RG39KxruR+s/kv+TAiW1uowErkqBtNLrnrxygbon7DMAYB2G2wBQtKdhrlG6nlKwpxaE2rbtP0/E+Q3BaU36m3tS0u/v0v+1ctK0rboAAJToSQJAVvxY2xDqk3MeDYz0DNVJX5eG7qT1jtOWnj5TKq9Vbq7+aTml+vVsa64Os4NQccBjZDjUrIDE6HnVW47gCACwh54kABRdcUe+FIzJ/V+qT9pgTycXLTX4494Muf97AgFp/Ws9HUa29Upx/eIeIiP1yPUO2VOP1nnWW07v5LIAADE9SQAomtlDZG8ZIz0Keurb6pGRe6+Wb23+jZ60rbKv0lvu7Dqevc1PmcsFAFiDIAkAQ2pDQtJ0ueEbrfV+71/ZuJ1d3kg+e8oe2ZcjenuQ5MpPg1a1v1u9e0rnTm4oVW7S4J5hYgAAOYIkwC16Gnm14RRH80u1ehWc+bja1fRsQ6nh+gTpkJyRdfaWNdud+3K0V80ZaUs9i/bmDwDws4UQ/riQAK7U84jYUpqRtLVyS3+P1HvUit3+9/QaaT3ZpJR3aULW3PGuydUjXTZaXml+kVL9R9KWys6tc/awlNhd5+qKn5MV2c/Xs88Bnm/bNj1JgOv1zhsxM79aOhetZXv2zd7jcfQ49qSLl41uW6u+tbz3bOvXzss39bYCANYlSAIs5cyJL0uPh631XGk9wrXUYyB+v1ReqT618u5yRk+Hq++63nmXt1X21b1IrigzJTgCADyBRwADr3H0EbU9c2g8+XG1s8WPgu1xJDgVl/X7e8/cMmmePevUyovrdIbWtv4IIAAAXENPEuBWPQ3E3jvao3OMtPIZfa9Wdq43SO82tQIGZzWgSz1YZuqdTyZ+v8dIL5sjxzut29EhPAAA3EtPEuA2MwMkpXVHe0PscUUwoae8q7Z3JkGC+7V62QAAfMlrepKULuRqT0UozQdQWn/08aF3zBVwpEyT5nGlnqfL7HkCTewN5/LI42rPnrOiNK9K+rr1BJmjdehp1PfWNVf32hNmWnnm5qt5w3kIAPAVr+lJkj5VIDepYnzBWuuKXVo/l2ZWN+1Z9gZG4Erp3BPx8nQOiFLPiNwcFr3zO5TmmciVXapX+neugf1blqtrvH6aLvf901PeWdLgRG6uldz8KaU5WY7UoSdN7fu9VvfadvZuf25em6d/z8bbGG9H6zcOYKYrvit7rilG1jtaLvBMr+lJ0pK7kG9dvMYNl6cFQ87wlu3g+Urn2kjPgyO9FGrl96QbKfNIuvT76i6tnnJxuvj7cjRA0NOjqFet7N6eh3vy7ikH7lBqGP64BpjPPr9ezzV77fdrdL1eKwTMgX98JkhScuQHqvZF3HNx3juUJ9a6Q9pbZulueClN6c52Wgc4YqQxfFUvil5X1+fu7e8pO9crptXDo5ZX7fXIvji632q9fWaWA/AVcU8+353A3V4ZJLkiSt/qkvcruzTcJ+6hkktfGis/kketzFpZI+v1Dm+An1rvj94LpLPvxoz0UNnbm2Wvq8trSQMGrWPY6imSWzd9Pes75+rhSnCn2p1s5+c57PN5ajfucsH4UppSvrnfmdJ6pUB57kbmnvwh54s9ke78fLwySHLFDj3SbW7vent7nhwpE2br6dJ6NI+jRvK/+gv86t4qv/9zgZC4PrmeHrmgbelCsdRTZLSHSK3HSavute2M09e2qxaIBqAuF2gv9Uosfe/mgu6l35/SjcLSeunNgLTM+PWe/CF2xY3/J7tz+18ZJLnK3oOVu0ua9hKpyV28z0wPEEJ9jpbe91rfZ7UeJ3vuwPYG2Xpfj/SIaeULQFnPderIDcPRGx65HtW18nNKQY/e/OFHAG1sWPZsnwmSlIaG1Hb42XcBe7qml+o0UgY8VWt4We7vXB65i6ZSnr1dZLmXiwOYL9do9Dk7l33e1urlUTISsBi9Ht7Ti3F0HcjRCzXv6h66r3kE8Ej09xcsqXWDyx2E3ghwT9e6XMMu/lcqryfvnuWxuMzSeq0fGcEYRrWGJdSGL6R5pN1vS0MqcstL/3MvxwGAVO5688xr0LOvb10/k+MaKO/K/bL9XZ4Dcae9XfpgVa3xxq2xwKW/S3frevIf6WUGb+bcfz93Kq9nn+flenHWltV6juaWtW5q5t4v3Wipvf9Lk+sR05M/hOD3t9fZ+2nbtu8Mt3m6ni9VoO3sLrIAcLWVrwtH55GauezIvFhH8h3Nv+Stx53/cj3a74rrd0GSBzBedYwfjG/Z+yW4+o+N80DwYdwAACAASURBVPw+q+371fc31yvdQd9rtc9M7KrPz4x9vuJnfeVzY8SZ1xyOO1xPkOQhVvwCvNOK+8sPxj9KE6Wmc4ukaWvpSnOO1NLG+ee6694daHGe32eVff+W/c31Zp/jq3xmYld/flbcR9QZNgPvJEgC3KK362xuee31jC6yLnYAgBbXC8zQe1MuNzdOaW69FTw5yChIAnzaij8qcBafByjbe0FfmryT++w5lkeO45Mbg0919TGabfYxL/V6/jn68IE7fv9nD/2cSZCE3Z70RcT7nD3kpfXjtfqP89PZv3CMBvt9csNFW2nTBszs37Zafq2yeranlGZkXzxRb/33HMezH0189Jj25FNKc+VxP/MYnW3Wk4xy2/DkAMMVzp68VZCkoPexvE/4cbijDk/8Iur5wdjzfi1yu+IFwSrO3rd7ZpZ/wo/znvO49wI4t56Ln3p90jqV0rTSPeG75Cn1YMwTG+ylsku/sT9Hf8Nz+Zz9m11rAJXe+13cz9rvtYZSqxGVu8Zp/RbEc4AdvXv9JKXjNXocz264zjimPfmU0tx53GcdoyvFw2HSZbPzjgMn8ec0fi8XuMndmOwJ7qTbNPq6lN8Tvkf+ursCT/U7OH/+/PnXv9xF750H8ncyX1mH2hdR/P6Ven4w9ryfLo/399cjuF/0+6HNLQ/h/M/EnvO455ztXXa2u/dvr959Gqep5fUEqzdu+FvpM/R7L4R7Pke1OvX8pvY2CtN8rvzNLu370ufqqs9bq5yeenztuyF3LHuOY+3zN9OMY9qb7qnHfu8xulP6XTTzXIm3MW7Dxv+nwc1csCRN2/peTq9xSmWn5bbye8K1kZ4kg3KR86e4sk61L6I7TuxWuXvr1RP15HtyjY0rPhN7zvPei6Dcenf9SN21f3vNvLC8+2LgSXdtmKcVEEmdcdHe4wmfk9n57rlGPFKH9M7wET11v3r77nTG9f6q+2KPK7Z15Bj11icNfPXas96Vbco0YNGyd9vTPHLv1dI/hSDJAbmLkJ5luW5P8fJY7r10Wak7VenvXOSwVKe9nnSSt8y8wOgpi/c448f5TFf9GM/sOfP0/XtWo2K0Dk/Ig+cZPff2nqe18+eK39j0+uasbW4FqffqWbfWY22G2Y2m2J59fPZv1RnHsqdX1lcCTCEcP4azj9FV6/zWG+kZu9feoOUZ52q83t7vpifdsBEkOSD9AKQnXS4IknazStOkadO/c/nkIoO5v/fWae++OcvMH4yrewU96cNP3d0/zmfc3bzK3gv+kfVnrFMycgfoCXyvfNNZDfaZrr5LekdP371B0qPfH7O3tXTNWUtzRvArd/PuKrWyRo5jTwP0Knd8Js406xhdKXeje1Tu++3KG1+zbwa10j/hvBUkmWi061CpG+xZJ0ZPN6uRu7ZP/CIacXQ/P+EDzLVW/HH+Ofv7ZYbV9u8K+5RvuavBPlLWrPSl9a/4PPbmn96A+pkVAEiP251BojuCNjPLaaXZcxxzaa/0lt+mM4/R2WYeg7T9ltvO0g37+HXPTf70ZnurPrk2bbrtufRp3e4+XjFBkgs84UDHertZlTz1i2iPvRcYPReaK+0H6lrH8k2fiR4zz/OVL36u4DuFlqc02HN6f2Nn3rQ4M1Cyt5fbb78fzau2/p0N4jPLPut4juZ39DhefWxqPdJXcfUxmu3K76DSjffSOj3Leq/PRrTKuDKw3iJIMujIARntrvTkL7WnfRHtsfcCo3aMVtp+6lb/cT7TjG36yv49+j3+9O3jPk9qsJfKivUESJ583XPE3Q3kdFn8unYutNJ8IVAde8p29h7T3I3QkXOjlKbWo+FuT6rLiDODu3d4w7ZsIYQ/q2/EGXqGo6RfEK0uULneG7kfn1x5ubxb5fXml0vz5B++3Aevti96v8xzXXV7jlXvxd0bvjC4zqzzvHZxu/f75e3nec82xmr7p3Qcj+7n0XRwpr03gXp/U3s+Jz3XRE/qfTFqpbrGZtV71e0/atXtXrXed3rDPruy/Xjm/tq2TZCE9az6JbJqvbnHqufLqvWOrbQNK9WV91r1PFyp3ivVNSZIcsyq271qve9kn405O0jy1yk5AwAATNDqeQ2rc473uyKgZE4SAOATRsbRrzb/De+nAfVNjvt3vG1ukjNctX8ESViSHwy+wHl+H/v+fXrmi6m994QL1z11yI0R7122pxzOcfe5xz0c9296wu/NE125XwRJWI4vDb7AeX4f+/6deo9r6SLMHb4y+wRoufL7syfom3s4w9HfiRl6HwjxNVfvD0ESAIAB8QV47u/f61raXF659LVHcfbWM16vdxl/K+2PkaeC9ZQxug58Ue/3U2t+j1zPwqdpPQHs7e4e8ipIAgAwIBcQKQ3n+b1XegRuuixNny7/ygXyE9QaTrnjsfcYmbCRt8t9591dl9jIZ/DKbWkFaN/s7vNEkAQA+JQZF7ejF8m1+U9G0vfK5Tuy7O4LVOA7Wr3w4te5HnClnnwjSj1LnvZd+LT6vJUgCQDwGbVu1ndcfM6YKNVF83y5htiePH5qjbrS8KtSYzCXLjWj0Qiz1Xrd/f7OLcv1pmu93qt3ku+n9IzhHIIkAMAnlC68Y6UL39KFc+9Fcivd6MW2C/Pz7J33JVVrxOUahnGa0vmVNhjj9dK6a8TxJD0BxyPzhNwxMSzvJUgCALxefIeyJXd3vnbxXrvjn8szbcTGy2p3UtO/S2ZcwH+1cX00WDUyWWScx55JCltBkK8eQ56lJ+icM+Mz8CurJ8/e79Y928J6BEkAgNfbM5lmz3ulv3vzzAVTesriPLkgWGw0iHJlI6rWEypOA090RhCip7egQAcpQRIAgBfpaWS4I5q30j4ZGfL11G3g3Uo94+Jlvb3s4jzT4HFprqne3lu5/NL3eraF99hCCH8cVADgS666qH3CHXxBkv1K+6TWiIqX1fJpDYuq5ZubuPXtd8bfuE3M4dxgpm3b9CQBAL7lykn33t5wfbvS8eoZOrU379GynFN8me9VziBIAgAAJ7m6EafRyBeUhuPADIIkAMBn5J5Ek0sTQnloQ+lJN7nlPePZXeQ/y6whUlcfX+cTX+I850x/3V0BAIArjDzisfR43nh5nLa0PDchYSkN9ysd0z1+eVwhrvfZ5QC8nZ4kABT13FEdncCwp7w7J7i8s3zOMzIEodQQHJlDoqcxqcH5PD77AAiSAJCVG1ZQe5Re65F8Pe68q24c//ul51b6Ou3tcaScXMAw5Xxb28hTZ/Y+oaaWfmQolyFjAP0MtwEg60sXvQIk7xcPoYiDIemy2FUBOz1K1lMalpOeR3FQojWMq3fIVjrsq2colyFjAP30JAHgdOmdytLr0l3M3GSbtbuxsdJ6cTm1Rk5tO0rlt8rkuUoNy9//pcZmnD5dnluv95zjPnuDp6M96XqGMvakT8vfs25PHjHBEeCNBEkAmKI1rCBuNKSBj9JcJtu2ZdP90ubuYqaN0Vz5ubrn1iulaZXfO1SJ+9SOR643QOl1KZ/S0LTeOnCv3iEpZ9pbTu9wrxl5OIeBNzLcBoCmnkZ+a+hCT369y3JpeoMgpfWPGL1zDDxXac6Nnu+2eP3eAEUr3Qq9NVaoI0AvPUkAqJp1R/XqQEKpvN76n3Hn2BAceLZ4aFVNa/hfnF9r+F1p3o+RYV/x37nhXml9WnUzZAz4MkESAIpKF8ZPUxqSk3N0noAj5T9x3wH/GA381pb1DMvqzav1enQolyFjAGWCJHCi0bvmPXeZR9PEcnfUZ9wJcifpnXrvqJbubqbLQqg/LjiXZ5zH6J3bUnmp1l3eVro9d44BAHimLYTwx8Ub3K9noseRySB71u99r4f5GOh19bni3OTren8PfFauJZA6xvkJXGHbNj1J4Cl6J6c8WoaLDO4kQALwN99NAM8kSAKT5B4B+vs79/6M8o72/MjVpfU41tzr3KSecUDG3bL17R1SlQ5FmX380/Mt9zcAAPTyCGCYIDehZW5YzBlPyNgrV5fSHCW5/3vmiUjT5eae4PmOnL/xOXNGwKI2SaIACQAAowRJYLLWZKo9DbeeiSbPCDi06laqV+8y1mO4CgAAX2K4DVwgHb5SG4Kyp1F65nCWs+YxMQTn+XqfftQ7zCU38XCcNjdUK16eltGq00hZPfUHAOD99CSByXK9O3INr3gISpyu9FjRmlxepbo9pfHXW2fuVRpWFUuHWOXSpgGXXNrcUK14een/Up17yoq3oWdbAQB4Nz1JYILaRK3p/6278bnGZVpGXO5IXrk763GaNEiTm4Mkt81pnvH6Jm5d28jxag0RS7WCLiU9w9F6ykrPa8ERgOeo3XQKwfUEcB5BEpgkd2f6yPrx8tEhAD3pRhuZV6RjDbMuUkcDMEd6Qo3OBZQLIjqPAQDez3AbeLgnDJF5Qh14jtJQqb29MK7svZHr7VQr37AwgHvMuJkDsIeeJDBJ72SSrTSl9L/XMyaX7F1/bzk9Q4vOKruXCTrbRodKtYadteYcqaWN898zbKxUVrpOKR8AAL5hCyH8cREIx+Qabrm77K00PXmPrj+a7ywz8l+hjvztqn3pmMG4nt+k0jK40965qwD22rbNcBuY4egcIECbBhzAt+S+8/0OAGcz3AZu0Grs5YaClIaHlB4bnBsq0co3N+Qgzbs0h0NpeWmYQ1qf2vCX0hCLUp69+4O2kWFke4dx7fk8AADAGV7bk2Tbtuy/Wrrf65H1a3ld4UiZV9eVv/WcR72Pzi3Nt5D7v5VvnFc8WWWpgRpPZln6P1dmnE8tXWkba3mO7A/aSudCanRi09y51Eo/Y+gWAOvJXTcAnOm1QZL0CzV3ZzluSNUapKX1a2VeZe+EmpyndVe81eBM0x55v1SXvd1XcxNn1srrPT9b+ytXTqk3S43hGmPsKwAAvua1QZKW2l3tr5hxd5Z/29MIn90DqTcAM8vV5f3K7D1/76jfF/Wc+7nzPF1We11atyfPdH096QDW4XoVuJI5SRJ7v4RLF9ul3im9F+e1Hi4jZeYaDLU0tZ4zfqjy0rkwZvSieJp0SM7sfK9aj7l6AyStuWJyn6Hf++m5l5unJjcnTZxH7vPpHAJYg+9q4Cqf6EkS3zHc2xCrrV96LzdfQil9elc8Xacnj1r6Wlkj68Xv8Y90Lpt4efpe3ODLiRuFuXxLd9ZzDc/0+LXyzaUrHffR8krncJq2li5uCPekrdWv1DuBvNI5uyfIUEtf6uExEnTs6SWiJwnAGtLrJ9/dwNk+0ZPkaOQ5bojtaRDs/TLf2/PkSJns0wp41NKM5Hc0/ZF0s+Yaqe2r3tcjaUfqRl7re68WQAvh3HM/V5ee70HHH/iC1XsE566h9l6PA/T6RE+Su6XzJ9R6a+SM/hD44XiOu47F1eU+/Zx7ev2erBV0iL/f4u+4kXljSuVeQUAZeLPc9/Kd33sjZZeuk90QBM72iZ4kObku+yGc25gqjaVvrTNaBs9xdcP8yLCyO8qLh7ycUeer98fblIYk7e0dVetxEn8/xnnnzpE0bZw+XZ5bb28PLwCu1dNTF2C2LYTw540Xib3dvUvpSl+8vfn80uYu4nvS7km/Z/lIXUtpgO/ROwfWkfu89i5jfaUbgrVrvNLyWrpf3mm60jVlmr5V79H3AfbYtu29QZInGw3AADyJC1NYiyDJt9VuHNZ6VOeCHLkefaUATG292t+luuW2y/kKzLZt23eH29wt90MAsAIXpQBr6fnezgUdWuvFAZF4/d7hMD1PIiv1MgE4iyDJDWpDa2hb+YfxjcfZ8TiH/XqP1fb7yvsauN/oXHm9ZjxprDZ/YGtdgCMESW7ii/2YFfffao2vEY7HOezXe6yy39+wr4H1zQi0lNaPAyXpcoCzeAQwAMBLmbfh20pPKYuV5hZJ10sDFj155tKmk7u2ztH4cfJHHi0P0EtPEgAAeKG9AYXao3d7l/csE/AAnkiQhN1qj4DjPHvG4jpW+4zua/u5n/MYzqcXCT2cJwD/JkjCLrkGTk+XyTPrUyq3NjN663FzaTfTvWnP0FveHceq57F9P0cf79c6Rq0yevTU94r93Huet+o78jjQNJ/Z5/mTz+Nc+WkdSmla6WZ8PgCOMAEqQJ4gycV67oSONAzPbOSW8i+91zu2dLbamNjSe7nl6bJcEKQ0U3st7RVKx+SOYzX6OL8jj/fbExw7qtRYT5f9Xs/az73neWv/9pz7tfXOPM+fdB6n5be2u2c/15aPlAUtGr/0cH4A5Jm49WLpxFN7Hwd89g9bK//Rsapnak32tTefWfleaWQG+LO2Ye+5szddTwP/DOm+Pns/956Pe/Z/77KrPOE8Hi1j9nkNe8RBQ+caAOyjJwmn6OkFcJffBeTMOv7yi/8vlX2FkSDBncfqaDAj7tmT/t1zJ3XGtvfmccd+nhUsGv3MzNrWJ57HvT399u733u+SuCz4ERgBgOMESR4mbtiV/s6tU+sWn+ZTmltg5jj4s7u+H1n3zB4Urfxnz+EwI/8zh4GcsV5O7tzO/Z1bb28de4ZWjJQ1UvYV6x/Jp2dbn3Ye/+wZvjdbb4Dkl3YvQzIAAP7LcJub/LrE1rqUp4283J3c9A5vLm3rDnvp/1b9R5Y/wZEAycjd4zv2Qa1r9VOPVemcnpX3WUr7+mn7edb+jfOJ5wA567g9+Tw+85yNXfVdEm/P3d8HAABPIUhyk3hOktbF8GjPhNIF76wu4rmeKPHrJ9+VTBt4PQ2D0e71VwVK4vOnluZXv9gKx+pJWvv6S/s53g8ztst5/G93fpcIlAAAGG7zSiMNhpFu3bn19kw6e5e0bqPBj6c8ZeILx2rUWcdmz2fpzfv5Z8b+fut5/JTvCQAA9hEkWcDei+6zL9af0hBIhxrFf+fey62fS1vqbRK/Lg2Fesq++bmyPqV9XhpCkEszmk86TO2uY3FmWb3nealOtc9EbVmcz909N+4qt/ecra3fe17fff4K8gBP5bsJuMoWQvjjS+c6pe7MuYZJOg9AK13u71bauF7p67RuT7HqRfyq9W5ZdbueXu+n169k1Xr/rFT/M+q60vZzTO5YO/4AfN22bXqSXK118dGa86Dn9UjavfUE4H30JgEAvs7ErbggBgDg0UwuDVxFT5IH65lPY0b+KwZI/FA+i+NxDvv1HvY7AMB3CZI82NnBixWDIyGsW++3cjzOYb/ew34HAPg2w20AAAAAgiAJAAAAQAhBkAQAAAAghCBIAgAAABBCMHEr8FLxE0pKk3GOpoml6X9PoTr61KiVnzoFAACrEyQBXid9bHbuMdo9aUII/wt8tNb//R0HSvY4uj4AALCf4TbA6/T0wjjaU0MwAwAA3kdPEuDzSr1IRtYPoTwEJ07zS1d6nfZuid/PrZdLlyqtBwAA/JueJMCnzegNkgs6lOYoyf3/S1sLgqTpavOf/N6vlQsAK/H7BVxFkAR4tVYvkVxwYobWxVxtDpTRvH5patt6tLcMAAB8gSAJ8Fp7AgPbtv3v32xXz2NSKu/MbQQAgJWZkwR4pXQ+kN5gSW+6p/XMSIfk1Dyp3gDQ42m/u8B7CZIAr/PrIZH2lKhNcFobppLLKzfBapymFKTJBTJy9cnl1Zq4NVd2b+AEVvSF3lA+uwBwLUES4HVKjYraZKejefWmmd2DpTVniQYVb/e1JzV9bXsB4G6CJMBnPKFHxdV1eMI2wyxfPJ/TXmtf234AuJogCfAqtZ4ivUNPRnubjNbrjPxr5UFNaXLfnyecQ87nv131/QEAX+bpNsCrzJi09IzGx29OkbPyr5UHb+B8/pv9AADn0pMEAD6s9mjqJzTIDTH5LxMy8wUr9HID3kmQBHittFt6achLrft62hBp5Zl74kzpqTRAnUBAmUAJX9B68hzAGQy3AV4p99jc3FNgSo/Xjd+LH/FbyjNNmw6tuXKoDXzJtm3/+Qesr9TLTXAQOJsgCfBKMx69W+pZkrto65kM1kUdT9V6tPSTxQHIUsDzaneXDwDsJ0gCMCBuiPWk1ViCfQQWAb+jwB0ESYBP23vx5aKNt8kNR3uLtAdY/Dq3PDd0pzScJ5eulC9wjOApcAUTtwKvU5ooNZ1bJE1bS1eac6SWNs4/N/nrChd7PRPO1vZ1bb1aXnftl7vLZ79SECL32fx9LuPPdTpvUOkzHb+u5d2Tz1EmbwWA+QRJ4AajF7V7G6q1NLE0fSkgMOrOBufIHAvp8trrkbQjdXuiUsMwlWuo7W283dm1WmNz7a7tpe+x398964wGM3r316r7FJ5gxvUIwAhBErjBaICk1VA90pjNpc/1sthj5QbXLCs3vFet9x4rH6fZ3rgfztqmnkDMmeUDAPMJksDDXdEz4Ytdts8e8uKu17+lPZ1Kr3PDkuLzsza0pxSUK60Xl9N7p7K3/FaZT7TnqU17y7hzONXIk6hmfz987XsWZnHTBbiSIAmcrNUYnN2QOnoRXmrElO6Yzm7wXuXs8r7YEGrdSS/N1dI6t3LpfmnjOSDi9eL3c+Xn6t5qGI+U39u76ylKn9kz6j2763wc8EzLKZVXmksozTNX51LeufzS8+PJ5wA8nc8PcBVBEjhR7gI8vmDu7ao9Ut5Rubs1aSP1zAYvz9RzfHKBtdH8cuffyNwQPUGQ0vpHrNwbq9SATz+zM80MEu/pbdd6PVJO6TwezR9W98aeHj678E2CJHCRVuOt54e4t6E3u1Ez0j09XW9Pg5dnyQW0fkaO59WBhFJ5vfU/o6fTU4fg1AIAZzZ8Sr3NgDU89TttlrdvH5AnSAI3qvUyid//pRn9gT7zx/2sBq8LkmcpDR94mlIPpZze+o9sZ2/5T9x3PVqBklIQbW9Ze/fTFYGWPWWs2ssIar5wXuvxCt8kSAIXKd3R7hmzvnciwd50T/rhf0o9KM/1UEtXm/MhhPrjgnN5xnmUgoil4WGl8lK14GRPutrwtFaeqxjtMVSSO5dmBjbO7vnSW0buHIe3+GqvL/MLwXcIksCJcj+oacOz9YNbaqiWep/sySt3F7g1GWFc9swGL89xJBg3ejxnlXXmvBaj5a90TpcCSWcFHHz2YW1f/dxeEYgF7idIAic7OoFfz13tmT1LZgwVOGM4A+9wda+lJ/WSeqrfd0lp7pkzhtSdNUyvNP9Mz3CgOOhbW69VRtqLqvR+btlZwxhhFuenzyl8gSAJLOoJP9BPqAPX6Gkw9/RGGBkClkvf23A/2sA/u0v10xrFcaAkXT67nNlyw7xyy9N9nf5dSzNSRpo+DpTkAlHxOiNz68DVnJf/8DmFdxMkgZP1NBBHG5GtORDObhgak/stPReCrQDJaBflUvrefI6em2d3qU4/r0+42L67/BnS4zZ6zuXyqJUx+zx5wzHgm0rf1wArEiSBE5XuGo6mSZXm8zh6wX5VA5R1PKHxDnvlhjv2zAOV6zVyNC28WS7Ye+fvh98u4Ii/7q4AvNnROUDgTnEPpVoDsNaLpHci018ZuXJaZafrxa/j/1vpSuXkem61ysuVWdtGkwGeKx3u4nsXxgg6AF+iJwk8SOsiZHQywdJEgaXXpXzT4Txx2la389J6rKE0h8PIeqNl5N4b6YXVmt+hlK6WZ22+ilJ5pbkpfAbmyn33lIYg1r7/0uNWyqu2PHd+pPnXvkdHP2/OJ1ZQuwYpLa+li/PMfc5Ln6c4DUCNIAk8xN5u3a2L91ZjrZVvb0MzXi+tr8bhuvYcsyPHOjc8Yq/edWvpSj1k9pTnMzBm5HujlGbv8MbeZT1pe87pmec93Cl3PdAKGOeC1Wm63Ge1FbjOXY/M/B52bQPvJUgCF2n9kI78gJfusKR5jdYll29vA6VWbxcR79LTM6gUuOtd/8lG6rznInrv/qnddQW4Qs93Ting0co3FzBpXQ/FZQL0EiSBC+wJEsxuSF59x6NU3uoNZPouZmPpeVBb/46A2t4yz6rrkV44vT0lrnJ3+alSzzfgXGddg9SGa6blA/QSJIGT7e3mudIPeq07bGql7fq63gbl0Yvf0THl8fKe+R1a2zFS/mja0v7JzVPhs/FfZ+ybt+xn5wxfM+P7wOcG6LGFEP74soBztCYnGx3eMtJdNNeY++VR691RyitNVxo73FMe77Pqcb6q3q1yZtWj1ZOkFODJjeFPtYZLlfIulXdku75uxv4o/RbYz+T0fIf9jHzXtb5P0vd6rmFqwewze7IA77Btm54kcKbWnfdampH8jqY/kq53GAXvpjdE2VUBkji/VjlpL5vSWP/SemmeV0ye6Pz6m/3AEx3pSXh0ec8ynxlghCAJ3OCui9yry3Uxv7bRQN7eYz06R0TPeZW7i1i6+3jWedq7/2aXXesdUAqglBoUvfsm1ysuZ+/kiUeCK2/y9e1nbc5fYBWCJHChIxO4lhp4vY3KUtpWPnsbpL1163FWN1nqehu+R4xONNpbn7TuvXcfj0jr/sTz9aw6XTV5YumcfOK+nmFkOCY81ZHf8D3r9gTJAWoESeAiR+6gtuY26cljNP+edUt5nHFn/OzGOvdw4XqP3uDnWY2MI/nVgr1v4/PBG4x81+TWHf18n31NAryfIAkATaMTgOb+nlWH2gVzafLgUl1zdR+ZVDDNI9ej4qoL9LgOsXiOkZF6l/LK7ZN0eW2Okni9WTSCAIBZBEngAmnjrnc4QW1ugZ71co2/Vv619XN/l7a1N89cw8xdoGdJJ+dsNYBDyB/fI8dxT8+HtC65NHHda9uZ2w+5PHLbe1VX795eXyOvR8rpGdLkswzvVPttnxVgrgXBc+lr5cV17ak38C1/3V0BeLuRH9q4wVV6L3cXPV6vdLc4vgDINWpbd3tbjeJcHWt5lgJHpf+5T+l8LPUySHsX9HaVLn1W9lystgKRpSFsvXn3bNfItgOsLPfbPnJN0LrGyC2vXdOk9UrTj9Qb+B49SeBER+5EzLwDe+Tu8Ei62l2c0fLcxXm2nmOTuzNYG77SCmzUXo+cK0fPq1KPldnlf6o9dwAAIABJREFUAKwmF4CItQIPPcGOI0o3o1r1Br5FkAROVuptkb731h/l0car4Mhact2Ta8ew1VMkt26uy/WMc+Sqc805DfC3kRsks3tytIbzAPwIksCJWo271p3zJ/6A763XU7eHsto8HrVx3rl0aT65MnLL9wTZcvn01L22nXH62na1hq0BcM81QW248JH8gPfZQgh/fMDhGj0/qL2TjMVKjbneZb1pexrI6fsjaeO6tOrG+7kAhfOUgpY+c5TUzo/e64DSb368rDTfVfy6VG5u/Zw91y8pnxd4p23bBEmAfoYncBXnAJxLkIRRzo9/sz/gnbZt83Qb4FlcdBCCHkMAANxDkAToUpo7Ymb+AiQA8Ewei/sP1yvwbiZuZTkr/0Cv/INamnBztiuO7wrHwXl+r9X2/xv2OfB8nkInQAJfIEjCklb8cVqt0dXDcTiX/XuvVfb/m/Y5sIavBgq+ut3wNYbbAAB8iIYeR8x8jO5KfG7gO/QkAQAAhpQCJW8JJOQeRQx8gyAJu735h/HJfvt9ZF87VuPs53PZv3APd8OZKXcuvaWHic8JfJcgCbvkGjh3P52kVnbpvdzydFn8Y38k7Wy9ZV15rFp5jtS5VbfWcWmV0etp+7n3PG/Vu+fcL+Uz8zx/2v5t6alv793HWZ8XgCfxfQWs7vVBktGL0F/6UiNrVuOrlc9II/GsH6PRffDbb3cESmp3LUrv5Zany3JBkFxDsZX2bE84Vq07R737p+cO1J6A2Ax37+fe87y1r3vO/dp6Z53nd+/fnvq1tr1nX9eWj5QFI86+ZgCAt3j1xK29F6G5CahKFxGzLi5a+fSUc/aFTi3/s/fPqD117Uk7K9+r/BqMsauO1YxzeiRdT6P+LHft597zcc+x6F12hTvP45qZ38tP/P7gneJAovMOANpe35OkJNeYSgMl7Pf0/Zj2GJoh7Yl05zjdkWDBHcfqaDAj7s2T/t1zt3TWNj99P//KndWLpfcz84X929vbb+++7/k+ScuCHIERABjz2iDJ3kZw79j9+L103biRlqtHqyt5un7u71YdW3mW5haYNQb+zIuyo42BM3sbtBo0Zw+52JP/3jrtPQ5nBaZ+eef+zq13pJ5X7OcZ+2lmsGLECvu3Zc8Qvtl6AyS/tKMMvwAA+K9XDreZPUa+FGwpDdfJ3dkuDeuJ38tdsKZ55eqS1rGWZ+lue+n/2n4ZWf4UR86NkTvHV++HWjfqpx2r0nk8K+8zrbSfQ5i3r+N8fv/nhsQctcr+PfMcjp39fXLVdgAArOR1QZLZvQTO7k0xY/x6qWdJ7sJ3RvfwXC+U+PXT70qmDbze4QMj++6KhkcceKul+dUttsqxegL7+b/i/XF02+zfvCu/TwRKAAD+8crhNqUL6Z/aBfWZQzGuNLINI12603VG9u0T5IY6jQQ/nnB+jJa/6rHqcfbQqdH0b93POUf3/dv37xO+K0bs+R0AAHij1wVJehvBuQvCJ18g7q3bkxqRZ0qHGsV/597LrZ9LW+pt0hoyFcKz9s8VdSnt59KQgdJnbySfdGja3fv/7DJ7z/NSvWqfidqyOJ87e2/c/ZnqPYdr6/ee53eczwIlAAAhbCGEP2++IGpd8JUuQtPlpYZHbv3eZb1pS/OIlOo4mjauS6tuT7DqRfyq9S5ZdXtWqfcq9UytWu/UStsxs64rbTfzOf4AfN22be/rSZLqnV+jtbw33ciyo2lrr0fSlrhQAvgWvUkAgK973cSt7OOiGAAAgK97fU+S1fXMpzEj/9UCJJ7E8AyOw7ns33vZ/wAA3yNI8nBnBy9WC46EsGad38hxOJf9ey/7HwDgmwy3AQAAAAiCJAAAAAAhBEESAAAAgBCCIAkAAABACEGQBAAAACCE4Ok2wKLix7OWnkQymiaWpv89hvvoY7NXfew2AAB8gSAJsJxfwKL0ujdNCOF/gY/W+r+/40DJHkfXBwAAzmO4DbCcnl4YR3tqCGYAAMD36EkCvF6pF8nI+iGUh+DEaX7pSq/T3i3x+7n1culSpfUAAIAxepIArzajN0gu6FCaoyT3/y9tLQiSpqvNf/J7v1YuAAAwTpAEWFqrl0guODFDKxhRmwNlNK9fmtq2Hu0tAwAACJIAC9sTGNi27X//Zrt6HpNSeWduIwAAvJk5SYAlpfOB9AZLetM9rWdGOiSn5kn1hjMJBLb5PgCAMVsI4Y8fUGAlrclLcz0sasNUcnITrLbKjNPnJnmtKU0AGy8bKQ/2evr5ZJLiMSP76+nHHgDOtm2bniTAekoX8bXJTkfz6k0zuwdLa84SDRi+TCN+nIAqAIwRJAFe4wkNgKvr8IRtZm2leW1+nnB+jQY/ydsTSAaArzFxK7C8PfMSlCY23Tvh6W+9eIhMLZ+eMmp5pOXtYXJXVqJRP4f9CAB1giTA0vY28mtDdvbmNzIsZsYwn6ONHY0lQpgznOxMekvNd/WTuABgJYIkAMAjCZCcR6AEAPIESYBlpQ2oWmPqN7SkNf9Cz3rx6/j/3iE86fq5v1t17KlTrl61egIAwNcJkgBLGrnD/EubS/97rxTc+K2Xm/AwXjeXLs0jN2FimleuLmkda3mmaX/LS/9DCO2nKj1RHPArBQPPLhsAeB9BEmA5R7rgp+sdaQgenVekN10puJNrpLXKM3yBVbTO1TjgNzon0FFP+wwJ2ADAPB4BDCyp1Nsife9pjZlZRrYr7u0CJW94POyq9QYAnkOQBFhO2hAanZvkiQ2pvfV66vbA1UqfhTjwkxue9pMui4OLtcBrLrBUKicNWNZ6g5XKLOWdy7fnKVu+QwDg37YQwh8/jsDKei7yW42jUmOl1ohqLetNW5pHpFTH0bRxXVp1g6c0mkc+1z+l8z33d+7z0ApqpOvHZebybeXZqmOuzFb6Wj6lfTiSHgDebNs2PUmA9e2ZG6R3bpLeCS2Prj9ax73bM5qG71ntvKj1ypiR7540pbqUPqe9wYlSQLe3fACgTZAE4APcIaZlz0TAe8s441x80vl9Vl1aQ3XOLh8AvsDTbQBuFM8ncFb+AiS0xMGL+EkxZ5yXv94QX+jt0Nvr46z9/YV9DACzmZMEAD6s1rtjds+PkXlxWsG9nslU4/dy85ecMedQvHxkDqQ9Zab5jU7c+ktrThIA+Nu2bYIkAPBlPcGIs4Ik6XshjM/TwTGCJADwDxO3AgBNvcM2aj0eRsrSUAcA7iJIAgBU7Qla1Ibv5JYdCYycOSHskTIEfABgPSZuBYCPK/X6OHtC4V8Q4Wgg4YpARO/8HqPrAADPIkgCAB9Wmtj0rN4ZcWBEEAEAeBrDbQDg40qP5Z0dxDgj4JLLN7e81Cvmt+25p8SMlBE/zrv2xJncsrgOAMC9BEkAgOUa6OlTWUrL0wBE+nctzUgZafo4UJJ79HG8Tq48AOAegiQAwNLigEQIY3Op5IIarTJaaUcJjADAcwiSAACvkgYdSkNpYqVeI0fTAgBrMXErAPBK6XAXPTb+zfAeAPivLYTwxw8kANS1GpTpxJy1yUDj9Ed/g896Cs0TjOzzn9YErGmaOF1u4tpWGaVyR8vr6e0yW2muFAD4qm3bDLcBgJaR4Rdp+pGG9h6z58c46sqGdqmcXECqJxjQu6wnbW7ITysPAQoAuJ/hNsCSfk+EGJ2s8Whjcs/6uUerjubZyuOos/N/s1yDW2MXAGBNgiTAcuL5Ba6+i76n8dtapyfPsxvdGvVle3tG5NZpBctygb94Xo1Sulz60rJcnmm+pXV68i7lu8fs3jbx43a/zn4AgDxBEmA5ey/s0zkioGVmQ7J2/pUCf/HcFfE8J7kAYfxebsLSWp4/8eSmabqRvHPrPiFQYvLWvwmQAECZIAnwGkcu+mt310tpcunj93ru9NfyLDUMZ/QUaNWT+Q3JI3kd6W1UOsalIUK92x33zqiZdY45T+cQIAGAOkES4HNKT6YI4d9319M77blJGdM0o3f6a3nm6lkrr9VTIL3Ln/7Pf9UCSz3BgSc4qwdFfO6dXf4dQ+veSIAEANo83QZY2uhFf6uRVXs6RSv9rLS1dCPzXLTK02Cqaz0hJU6XvvfEfdtTpzjN7G2YkV8pUPK0ff0UpWAwAFAmSAIsq9ToSudYKKV9YkN2j9FATWu7c/uPutzcHj9pr594Wby8dN7GaUrpepaX8szVp2fbSj2lSvWddS6NBAq/zucXAMYJkgBLqt3xXr1hsDd4Myvos/r+O0vPsJKe5b3pRpYdKf9Ij6me+l1xPjlnAYBZthDCHxcXwEpGu9vX7tD/lpVe98yDUEuf61HQqkft7n+tvJ60cV1adQO+5S296wBgr23bBEkAnuSqRorGEJDyvQDA123b5uk2AF+jIQQAAHnmJAGW1DM8ZHQISekRur3pj8pNqDnT7PoCAMDbCJIAy+l53OqeR7LW5hPpSX/U2cELwREAAKgz3AZYzpGncQAAAJToSQK83p5hM60nxgAAAO8jSAK8Wms4TBxAKT06d8/QHQAAYD2G2wBLawUs/vz50z13iMAHAAB8m54kwLL29OgwbAYAACgRJAGWlA6T6Q14CIwAAAAlgiTAcuK5QnLLc8NrSsGRXNr49S8Ak+uBUpqzBAAAWNMWQvjj4p6V9Mwt8VQ+a+d7S8DCeX4v+58vesv3JwDstW2bniSsacWLuJUbXat42wX+itvypvPc/gcA+B5PtwFeY8VGLcATvC3IDAB7CZIAAAAABBO3ckCuW7e7ULxFPAns6Doxn4k8+xeeQy8SAPiHIMlF0idj9F6Q7GlI7KnXaP659bZte+yF1t79n8vnidvHeXJPtamlu/MzceQ8vysAsdL+7THju2bW9xX0cH4BwL8JklwgvQAZmVgv93jSmfbkXwqs/PJ62gXXkf0PsdK5/4TPxNHzPNcYv/qz/OT922PGd43vK670lM8OADyJOUlOlrsAecMFSWkbnrZtM/f/Ly+NFn4N89idn4m3fc88bf/2mHEM3nYcea4nBRcB4Gn0JLlJ7k7hb1n8Om4olLqb59bNldXTrX3W8J6nBxJG9v/Mi8in7xfGHB3OcrbVz/On798ee77ra3n0eOq+4DkERwCgTJDkZnEj4Pd32oU8veMTL0+XhRCyy3q60dfSjzrzAmxmA6Bn/6eONCpdmK5jZqN1zzp3neczyh2Zb2nv+jPWqZkdaOj9rp9hNLDkewkA4B+CJDerXRjHF661xnpunSMTk/amy+W/2h3M3v3/s9r2MVdrYtGnnjMj53kteHq2Vfdvj9HvmivMCooDALyJOUlu8rtYju8o7slj77olv/xqeZaG9qx0V3J0/8fp4jvAfMOqn4kZ3zNne/t3zqzv+jP5PgMA+IcgyclyF59n37VLu3XvzaMmzj+eZPFpjZU79j/v0NN4T9OHcM9nYsXzfDRg8PTvnBnH4M7jKFACAPC3LYTw5ykXmW9WmzS1Z2x+af2ei9paHumypzU8cvY0Go7s/5791luHJ+9XnuXO8zx9b7QObzjPZwxZ3PNd38qjp/wj+/8txw8AYI9t2wRJWM+qF/Gr1pt7rHq+rFrv1KrbIUgCALDftm2G2wAAfzPsBgD4OkESAAAAgOARwCzKnU6+wHl+L/sfAOB7BElYjvHyfIHz/F72PwDANxluAwAAABAESQAAAABCCIIkAAAAACEEc5IAEP49SWlpPo5cmp71anndNffH3eUDAPBMepIAfNy2beHPnz//+1d6qssvoBAHFnLLetwZnIi3FwAAYoIkAB/3pWDBL0ACAAA5htsAME06/Kb0Og5UxMt+QYza0J5Sb5fSenE5pTq0tqNUfqtMAADWIkgCwJDScJwQ/h3oSF/Hy3PBk1y6X9rcUKA4r1x5pbrn1iulaZVfSgsAwJoESQD4n55Gfq6Hxmh+ud4gPcGFkSBIaf0jWuUDALA2QRIAQgj5HhQ/I0GBqwMJpfJ663/GcBlDcAAA1iRIAkB2GMoTG/elITk5vfUffXRxT/lP3HcAALRtIYQ/LuYAvqs0CWotXWlukTT9yNCcVr6liVNr5fVsQ2+6r0zcajgRAPBV27YJkgBwjqsb2xr3c9iPAMBXbdtmuA0A8wmQcIVWzyTe0bsJAK4kSAJACOG/85L8tB6Zm+YRrzNS5h6lYTcjdThSpuDM9d42vOls9hcAjDHcBoDsxK3peysFBM6ua21/raZ3npgnWH1f383+A4A6w20A+A+NKJ7m7N5BX1Ga9BgA+Mdfd1cAgHv13l1uPQ0m7pEQv06Xl9Lk0sfv9aybq9feeubKKD0JaOW5MVZ5lPGT6rIy+xEA6gRJADjkF2TJ3aWOh+rEf8dpSunTvGv55wIVtbxq9YyXl/7nOoaIzLd6YA8AzmS4DQBFPQ3UWoMrFwhp5TVitBdETz1zNNTvYb+fZ7V5hgDgKoIkAGSVGlDp0zJKT8V5opEG4Z5G5KpPEskFulaqPwDALIbbAPAftcBHPPzlbnuDMmcFc560b77k6PHcs35tLhwAYF0eAQxAszdIz3CUknSuj55HzpbSlx5NHL+X6+mS+7uVNi0nt61vG7LwpCefjOzXu47Bk479nro8qf4A8AQeAQzAf+xpNPXMWzKS/0j69P3a65G0veVxrzhY5tgAAEcZbgOAp10UtBreb2uYv2lbQjj/UdS5PErLeh43XVqnJ+/adpX43APAfwmSAHxc/HjeK8rpbZTV0uUata11RvTuk7cFFUJYd5tqk8+e9Sjq9L09j5v+vZc+ZrpUZi3vnkdjAwB1htsAfNwVDancvB6tHho1tTlCZvhS75GfPXPR7C3jrHxLznwUdSlt7+Om08BGT3k9n1fBEQDYR5AEgNO9MajwJqUJa88ICJV6ceyRq99Tglhn1aH3kdtP2AcAsCLDbQD4n9F5FUrDXo7WoedpOiN1zdU3t+5Zcz88WSlg0dMQ3yseCrL6/mvp7fVx1v5+874FgDN4BDAA/2oox3Mm5IYCpO+X0rXKy6XrySvXoCzVrZY+l7Y3j9bfK+kZ+jRru2p5lY5lLa+fXIAhN+9Hevxraul7hnvltqdUt1zZPXmX6porv2TV8xYAzrBtHgEMwP9XCkjk0sUNq9E5TXqCH71qZffOCbEn755y3qR3G2sN+ZGy9s4bUuoNk3s9WkYpfe/y1usjee/NHwD4L0ESAIpGe4XkhqMcmbA1d8e818z5Lr4+98OebewNup01mSsAwB6CJAA01Ybb5OwZSnPWBJxXDSdYedhCrXfPWeX9zDrGs/KaWcbK5wQAfJU5SQA+rmfehtKcHunfcT6lMkpl5erVmr+ipFb3Vv3PmvvhyXLbcMZ2jeQ5GmC4IiBx5fwtV1mxzgBwlm3bBEkAuJdG2jOUAll3ESS5xop1BoCzmLgVgFtpoD3Hiseh1DOl1jMmlT7pqLReq4x4Pp6enkxpHj4LAPAMf91dAQC+S6OQvX5BhXS4VG55vCyE8K+/0zl2Suu1yojzjv9P05cCKKNPiQIAzqEnCQCwtFwQY2TdXB61MmYHNAQLAeA5BEkAgFfJPTmpNWls7yOfR9MCAGsx3AYAeKXScBv+Zh4UAPgvT7cBgEGlRwbX0h/5rd2z/lseTdx6mkyqNQFrmiZOV3vkc2t567HSrfJ6ervMJkgCAP/mEcAAMChtWPY0NO9qjD6pEbw30DOj/nuO2RfYDwDwb9u2GW4DACP2NvTNXQEA8HwmbgWAm6TDM9JHwubS5NLH6X7vl8opLavVJVUaLtLKu7RdJbnt3KM03OXL9CIBgDw9SQDgAqV5LEL4d2+TtOdJ3JDNpY9f//6lj8NNl+eWlfL+vRc/KrdWZi3v3LqtHjazeuHEdf06ARIAKNOTBAB26m1s9gQCcn/3pN+btlSn3ONzf+l769YT1BgNfGjYz2E/AkCdIAlwqp4u7qNpYrlhBTOeEnHHk0F6tnFWGo7rGe6Sa5A+pZF6Vh1aQ3X2lD8aqCHP/gOANkES4DQ9T5TofepEaW6CdFncrf9IF/07Jtrs2ca9aUwaOldu/pBVG5+jT+eZ3dAeya/0uVx135+tNLwLACjzCGDgMkcflVp6b3R5rzvuuvZsy5E0HNfbSC/1LImXlV6PztVRm5h0dHLVnvJ7J24t1TVX/hGCgHm+AwBgzLZtepIAzzEjqBFCeQhOnOaXrtZIzeVbmtQyly5Va8ieScBkrpFeD61ltdejc5OU0vcub70+kvfe/Hs5vwGAWTzdBniEWU+vyOWbC37k/i89cSPtnVF6qkeuEVgr72y/J6UAAAB9BEmAS7R6M+SCEzPsHd7TuyyXZs+QoTOsPE8GAADcQZAEON2ewMCvF8QZPSGunpS1VN6Z25iWDwAAtJmThH/xCFJm2zuZaG+6p823kQ7JqZm5jbPSAMBqDC11jQ0zeboN/7H3Ma2tNBpo39OavDTXw6I2TCWnNzhXmpA1dx7X1J7qkduukc+AICUA9LljIvQnsz9gjm3bBEn4L48g5QpPOD+ursMTthkAVuf3tM7+gf22bTMnCdfQDZLYE368BUgAYC2/ebz8ntb9erS6/oZ9zEnCqXw5k3PnxU3pcb3/j727XZIU1RYAak7c93/luj868rRtgaKCsmGtiI6ZylRE8IstkKNsDwBG5n5a5ulJ6mEkgiQ0lZq/Ad709MOVhzkAuE8PkvNKJ5IH/mW4DY9wcQYA4AoN/ev0KIHz9CShiJ8gBQAggr2gQMvnUM+5MAZBkgKRo69nL9Tffd37WdZay1w1U330TD20pXzfFa38RyhzgJpSv7bY+truWgxjECQpFPGid+VGULKftZa5Y5b66J16aEv5vitK+Y9U5gBbV3pn5JaPcl0H3iVIAgAATGEdWM7N17Ge8HS7/FE6qf9PrSdgA/0ycSsAADCFb3Ai9d/tEJ3vf7//1sPJ18uv01n//zbQsl7vyV6AJm+Fc4bsSZKLCJN3JaqtnN+hrp6hnNtSvnCf8+h5yryOnnpTpIbzlOQrFSjZSn0nWAH9qx4kyZ34ue5pZ5fZLpfb/jatp2ab3ttOrrte6fpnlrmqJI/r5d4q55yj8j/ap+33uS6Sy/L+jT1SXZWU/dfZOmqt13I+e6wf7UfJ8d9Cr+V7pPR6vnbnug97op5HkSnz+7bDUt7Y9tXtbieCPZPO7PUOEVQfbrPtspbqUlayzPr77f/n5C5UT81ovZf+trve2fXPLFPL9yaey8Nb5ZxzVP5n191+luty2YOe66qk7EvKtYfy7qWczx7rR2Vccvw/oZfyPVJyzJZc87/LQU1RzqORKPPr1tfRXDn2qEZwJ8q+wowem5OkpFFZElE+uhhdXe8JJft/5K03pqVvRN8s57PdHc+m18MxdKTHurp6zl5d7glvl/PZY/1KHbzdI6y34/jsNiMe14yl9/NoRMr8um3guVYA4ZtOKr1Ub5Lt8tsAzl6PoPW6qe1+l9WTCPo35Jwke1pFbdcXvpT1BfTJi2LN/T2T90jR8aO6q72tJ0Stq6fOj5oPX9HK+ekhNHfT6b18S/IYqcwZT4vzKNWotN5fyvz8eik1rp1n1y99aXD25cL6O8ER6N90QZIrF6bS4QKl238yUFLjJl2jF0ZNbwV+aqixrV7q6skhJLWV7PPb5dyiPJ4q4wjle6SkrHoKTNy5t3lgj6uH8+jq8RN1PWVeZ70zw5Na0ZsDyBkuSJK74LXuQTKio5vbk+Xcwp26663eR6irt3pbnRG9nHsv42jl23t5Homef9KinUcjUObXrcvhyeDI1e1dWXe7jmsu9G+oIElunF/ryPT2Rhf54lc61v6Ncm7hSt2VPPA8UQaz1dWRVuWvnH+rWdbKd98T15WnezjSxlH9zXwetaLM73nrunNniOS3Ts9u741gEHDdY0GSp8Ztr29I289bSHXDvPJG4W1Xxmw+Wc4tnK277TLb5XsbQrVePnpdlai9P8o5r8Y+zVK+d6/5T15Xer0/kTfLedQTZV7H7PsP9K16kOR7E9i7GZQsk1q29ILay4X3m+e96PG20b39rHSZN7y9/a1U2Wzr4EwgZLtO7rjtoS6OvJm/o+P66Fpx5vx429NdhUuP9VwZl6yzFxh8Wi/1XHrM7q3f43EtUDIH9fs8Zf68dW+dvftYaijMdrlcz5/U50c9RnLbW+e1JN9AW59lWX6cdPuiXpii5vtI1P2Kmu+cqPsTJd9R8rkVNd9bkfajZl4j7Tcwh6vXpW3AYf3/e0GIo/9PBTpSQeaSdHLf7+X7Ktd3KPP5fJb/3s4EANCHVO8ugKiOhkWnhkJt1285XCrXS+WN4dzAX0NN3AoAAFDiyvDI2tvOBUqA9wiSFPJmrS/qow/qoS3l+y7lDzCHN4aifLf5RA8+Q23gHHOSAAD/42Ea6M3Z69LRhKip/9+uuzf5eW6C1tTnJQGQ0olct9sr5boO5T6fjyAJAPCXh+m8o1+u2C6bmwOhZBLGVGNpr6H0VJf91tupOVEl43As3KP8oJyJWwEACqy7xh91j98LkNzdVq6h81QDqPV2thNWRhv2dpTf7ySg65+aXX+eWx6A5wiSAAAceCoIkQqweAMcQ0mApNfgV+8iBsx6oRcJnCdIAhBYyVvG9ZvL2g+ZJene3a43qURyNMzm62yj5WzPlNS5udeDYW+53Ha2n5dsL7XNvevIKI1jwa/7RjkWniRAAtcIkgAEtX4rWbJM7Vn0S4cf3H1A84BHdC0aKts5SlLfbc/N9eSQ6zk/jpZLbWe7/dSyqe2tP8/9N6Krdfxk8GsUI+5TCwIkcJ0gCUBAJQ8/uWVqBUo8fDGrM42PVg2VO2mWrru3XK5xn+sNsid6Y65m/lsGv0Yw4j61EP2cgrf939sZgDvO3gRKxv+eXWYt9WsDd3+2bb29Wusfldve9kr2vdYypNU6rr5pfdNI/f/d9FPbWx+H623k/k4dN6lf+1gvm9uXve1Bie3188o9Y+88KN1uj87kb30Ol+rxnK1dL08Ev0awd20ncyx2AAAgAElEQVSf0bYsZi0HqEWQhNDOPlxtH2xzQY29Zb7bLVl/3YX4zluP2usfldvR0Imjfb+6jDdD5baNrKsPRLngRMl5cFbqLWfumDgKpqSWW29jL3hydJxCTuq8K7me5tJIfd/yHDzr6nZ77D3TUioIttZL8KvHINMdZ17kjG6E+oSeCJIwjZIbyN2bzMyNrpJ9P1pmxnK7qvaby7vHbcn6R9+fGR5Uej7v5WvWc5VrtnM+5NQ4n/YC2+t8pAKJJT2sjoKJqXzk0khts2TZdfp7+9f7eXoUBFsv93bwq+dyrGWGfQTaEyQhjKOu+LXfkNRoNKby8tRwg1weWpfbVb0/CEfQui73jrNcj6DSXktP1f1eL6f1MrBV67goTac0mHwm6Fz62ZntHfWKObOt0mWi6iX4BcA+QRJCSD00rB8Ccg8Vd7Z3V+rt95PDDUqCMW+/1drmjXtKuu0vS77eS3oCbV0ZfvCUM2+ie8kzY4jQA6IHR2UUsQyvXmueDn4BkCdIQjhHXedLHgxKG4O1H9CO0qo93GBv/V7UDG7N4sxbwqNjZy+Qd5R+6fCDK13uc0HGbT6P3qxul89tD0qcOS/Oplly39nrobiXp7NygfRaSvPrHAXgDYIkDGGvl8n6++8yZx+8WnZb7b3B9lSX3V73v1dng2Ql3+11m7+Thytd7u8ud3Zf4EhJz7srvfPuBj33Pr+q9TnTKv3e7qW1g1dPpw8wq//ezgCclXoQTD0ofN8y5x5YzzxQptLK5W20h5Wa+166DHN5+rwZ8TylvZqBQ+YQKdhUcu91fwZm8VmW5cdNnQj2JhxdO9MFev327cyQlpJt7y2Tm1A114U6J1UWJXlI5aUkvb00S/f9zDLknRl+lQsKnJmzY7vdGt39n1rnzLrb68GMx+Os+31GjaBw6ljbu89th+Ps9VrZu66ntre3XO00tt/n0t0uW5pGLt23tD6faqVf60UHQHSfz0eQBJaljxt/D3kghjNd+vcCJMtyLRhwFHRp7clGxwznZWkwlj/OBtty3+ca8qkgSG751DIlwZMzy9VO48x+5dLfS+Po/2srCQjtBX9K6vUrFZTaK/PU+nvbvrsMwAg+n4/hNtBDI6iHPBCHYwXe8/Pze8LgK8uslz27zJ1rQOm6e8vdTePz+WR7d5amm0ujZDs1bQMxqXrf9rpJLZsKJq0/z/13u43cdvaW26Z5dRmAUZi4lem93Q337TwQ29VeJLm3nqllv3IP5aXr1eqqn9t+rTeza1d62kSz18gZeb+ftHeMzehuGeTO59rbOeNsUOnqOZe7HpUE7o62XZpWaToAUelJAi/avuGB1s40+FNvIbffpR6S1+sdvSktWe6tN7NQy/o4v+KNxmiNbZb09HhCj435M8dESdBi73p9dtulad09rgF6pScJwCTu9IiI0N2/9ptZWNseX3s9n7bLbOUCf+v/zwX81t8frbe3bmkvqtppnNmvXPrbz1PrlfaWq+XqdeSp609qO7W27RoKjEaQBGAQJV36cz0yStfv2Zk8XxlGE7189pxp4M+qJOBx9hg8u0xpsDI3HONsHkq2dzaNknTXf9/Zx6eH21wJ/pQsu04/NWwmFVDa60GXO15zwa8eglAATxIkAQhq+8B8trFyZv033hT29mZWQ4AUb9H5uhP8uRLguRrEuhpgejMIBfAkPwEMEFRJ4+zKxK7bZZbl99vO72epIS5H3f2PPlvnrXT7Z5fNlUFqnZnukd4MU6PH1Mi9rlKeuE7Mdi0CeMvn8xEkARhZ1AfrN8fpv5GPXgiSwDmtA0LOSYBnfT4fw20ARjZjb4hSAiS/5XoHAWmtrxGzXYMAeiBIAhDQlUlar6ZTmp+jfKTmRNn7vFWQovTN7J2hTJGNuE8AAKUMtwEIJjWPxtGkrFeXKfnuSp5rpVs7P2eXae3JPOTmlwEAmMXn81n+ezsTAJyj4Upt694133/rzwEAZiFIAhBYrqfBem6JO8t8v9v+d/v/68Z06rNtWrnt5NJKbX+bVunn2/9ut3Nnn/fyXZrPXB5Sy9SQG34kUAIAzEiQBCCoo8ZryaStpcuk/vtdLzVkZ29oTS54su7FkPo533Vet8uVfJ7bn/Uy2+2e3ee9fJfmM5eH1DK15OpfryUAYDYmbgUIatt43toGFlJKljnafun3dxrcNRrre4GA0qDD2UlyS/Ndmge9OgAA2hIkARjQOuiRC4Lklqn1izdRrMvhahDibjmV5mGG+gAAeJPhNgD8Yzt551W99Xp4Ij9P7XOreUlabwcAoHd+AhggmG3DddsDIdUj4cwye9tM9TTJ/Z3bRu6nZvfyW5Lno8/3PkuVaYt93uupc5SH3L7UUFJGAACj+3w+giQAIymZW+TK/COMLxe8AgCYxefzMScJwCgESLjDcQEAYE4SgGGUNHI1hAEAIE+QBAAAAGARJAEAAABYlkWQBAAAAGBZlsXErQDQi5KfZD7zs8il23t6rpra+fVzxQBALXqSAEAHvr889P2X+kneZfkbCFgHBFKflXgjqFC6nym5/PYaHDmzbwBAHwRJAKADvTb0a5tlPwGAmAy3AYDBbIez5P5eByzWn317e+wN7cn1Asmtl8vn0fe5dPbWLcn3mf3LlVMu3fXnqc8EigCgX3qSAEBAn8/nn39r2+E36/+uh7vkggTb5XIBg+/fe9vby//R/q3TTn2XSuMo36X7lyqn1GepdFNlkCt3AKAvepIAQGeOelgsS37y0jPppRrsJb0ctr0mSreX2s6Vfb3TE6N03ZJeKmfSFRwBgBgESQCgI9ugwdVfgjkKZNSW296ZoTcly73tat5yQ3HupgsA1CVIAgCd2Dakc8NN3rYdsrLnbs+N9faeVDJfyt089Vi3ADC7z7IsP27SAPCu3CSoe8tteyak1jnq3ZGyl27JxKZn5iIpWTaXnzMTx54pt9z8ImfylJu3pHTfAYDnfT4fQRIAGNnTvTDe6PVR2wj7AACc9/l8/LoNAIxKgAQA4BxBEgDoRO4nffeW30vnO+RjvVyLX1hZby+61KSqAMA8DLcBgA6kftXmzHwdZ9JubZSACQAwF8NtAKATggoAAO8TJAGAYEp6aqSG7aSG3uT+zq1bkuZ2/TNDiAAA3iRIAgCBlAZIfn5+sj+Hm1tm/VO168/Xy+Y+36axTSv3k70AAD35v7czAAD8KxcIuTLXx15wIvd56TZKAx+CIwBAFIIkANCR0glbc3+fCaLcnQdlnde9QIj5VgCAKARJAKAT26DDNriw/bvWr8g89Ws0fvUGAOidnwAGgA6kemKk5vrYrpO7hx8NccnNRZL7fm9uk9J0PW8AAD37fD6CJADQOz0wAADa+3w+ft0GAHomQAIA8BxBEgDomAAJAMBzBEkAAAAAFkESAAAAgGVZBEkAAAAAlmURJAEAAABYlkWQBAAAAGBZFkESAAAAgGVZBEkAAAAAlmURJAEAAABYlkWQBAAAAGBZFkESAAAAgGVZBEkAAAAAlmURJAEAAABYlkWQBAAAAGBZFkESAAbz+XzezsIt0fMPABDZ/72dAQCo4Rtc+Pn5+ef/o4iefyCOdTD2e535fD6uOQCLIAkAA9g+3K8f+td/9yp6/oE4ttcbwZH2BKUgFkESQkndZIB5HQUReg82RM8/EEuqYb79ezvkz3XnHkEpiEeQhDDcZICvvaBB6rve3twd5T/XiOkl/8DY7j5v3Zlb6clrXOt8lgal1sMsz6QPtCFIQhO1H+RzN5mWDQaNEejT0bm51/uih/k+cvkvyVcP+QcocfUa9fTzVw/5XAdKBMXhfYIkVDXCxIMj7AM86amx1mfPx1yw5K0hLLnt1dqvM3nYpuMaB9QS5ZrSUz57yQfwhyDJwJ5+GH5z4sEa+3XURX/7HfDMMLi7519psKS1u8GRXHqlZW7IIpDqhduiR8TZdNfLtu4pfDZvOUf59HPuEJcgyaCefBjuYeLBu70+7nTfh1k9OQFgjXPuaBhOK6nrcettHuUhtX3j4mEO2/P8bG+0Ea8JpQGNK0EfAWqIR5BkQE81XFpPnLhOo+TNx9U3F6l9yKVxt0eOru7MqLeHw9m3v8e4eJjD3jPO3jPk3kupO9eN7XWnZW+SkufkUqnr5Ta9O0Ep4B2CJBO703BpPXHi3kStqfznljvqAnm1+/uVniveJMC/rv5igvPmjxZloWyBI6lnvCiB1ZaBl2U57lWd+izXq7HXMoQZCJJwSuuJE6/cZM5st9bEiWfy/F1GV3f4l+O9HW8tgda2z0E10nt6bpK7XGthTIIkFHlq4sRWb0VrBkf2tnE3/7q6E0nJMLiSNNYETa45KrcadQWQkwp696b2NS81zAYYgyDJgFo9DNe4sRwNw2lpWx5PbPOs3vIDR2qPtc4FTTyApp25lhkXD9SW6/lx9TmrVW+S2r/gsyzpoeSuqzAGQZJB9f4w/HZ+3t4+jKR0rHVu2aO0t2/rer62tZbqMXImgGRcPNDKNrjx/Wz9d2Qj7QuwT5BkYFcaLqWND9HyP3LlsC1HXd2hnlSvsO3nI8nto941wJtKhgZfCZbU7k1S63nrKA29SWAcgiT8wwP4PXsPAb337oGIZjiPZthHIJZtMKAkgFBjm1e4hgJnCZKQtQ2YiI6nnQl86OoOAETXutfE3vPSWS178no2hjEJklAswszlT0kFRpQNAEBdUQIRUfIJHPvv7QwQy3d+jWX527tkluDAen/X5QA8x3n3l7IA3hTl5VlquHONfAuKwLj0JOGyCD+pW8PI+wYzevvB9u3tA9TSethNlOtllHwCZQRJqGLkG8PI+wYz6SXguX6L+XZeAGbQ6y/mAH0SJAGga3eDCrl115+3CFrspX/lZzFz2/CgDrypVW+S2mlGySfwPkESALp3Jaiwt2zu5yuP1tkuv7ftkvSvBkv0RAF60nrYTQtX8xxtP4HzBEm4pNbv3Ue/yUTPP0RzJphx9ru99Et/QvJq+meCJSNcOwH2tLrORQzmAM8TJOEVb9+g3t4+cE8ueLH+bu1sz4ujgMj2Qftq+rkeJyl6jwA9SwUgSn5F5ulr2jqfZ4MmpQFzIDZBEh7Vy0O+iRNhDCXncuuH2Dvpl+Z/73uAXqQmSD2r58BDr/kC6hIkoYiJE8u2ATxvb4jM+u/W27+7fiq/PTcWAKLa9ia5wvUZxiVIQrE7EwzWmjjxjNYTJ6a2Abzn6eBIbdv8rz8DiGL9Yurq+gBv+izL8uNixBVXu4iXNmCuNnTupl86ceKVvAExGYcOMB7BHGDr8/kIknBfaWOhRmBh7w1r66DKnW0A8enhAQAwNkESqnli4sS9N7m10l+W9yZ/BAAA4D2CJFTXauLE0nlNanhr8kcAAADe8/l8TNxKXSMEFkbYBwAAAM4TJKGJEQILI+wDADCf1ISkrSbM31v3znxxrZ/Dcj+7vv3sbL5av2TzEg/a++/tDADQp8/n8+tf6Tp3tlcrzTu/WnBmG0fb2S5zpjxb6SEPQDvfBvTPz8///h2d73ca3bl1r6Z5db0z17TUNo62W5Kv1sELwRFoT5Ckcxopf6Ru7tuJW4/y0VsjZZ2P9d9X04HaPGTX2cZ2mW9ZvuV77fSgDQDwmyBJ5zRS/k1rHdw4k3ZvjZR1Pvb+vpoOQAnXDpjT0cui7fdHf2/XPbPdku2k0s29aMqlvffZXl738nmUXkme9/JdWt49vPiDkQiSEMo6WAS8y0P2uR5sdz4reZAu6TG3TaPkoT/XECgpVw/t8K7Uy6Xv/++9fFu/pNv+d71+anu5NHPbTeVrm49tuutlt+mk0ttbL1duufSPtpEri700t8vulX8un0A9Jm4Nbn1Bzt2s1t8f/b1dd2/iqu166wt7bjvrm+s2rW062xv6No+pz3L5PFqv5LPcPuw9XOTK98z29vKw3WZJOW+3C0dyx+L2+Er1jFp/vv577xxKLZPbzvahM3fdWH+Xy8M6ndR+luQ9lc+9625J+qn925ZrLq1cOW3rJPf/V/JUUj7AM2rd73PPhKnr/lV76+buL0f2ltlLo3Q/zuR5Lz9H2zt6JhcogboESYLQSBmnkVKSr6MyXq9zpZzhDA/Z1x6yS5bZe+gtWT53vaklFUw5ytM6Px7aIa7cc2APSp9resv7mfyUlH/qORC4z3CbIL4Pm3cvfr02Uo4aGXvLlOT1bKR/b5s1GylXyvnMTXPNDZQ3lAYi3lDakK91/T3jjW3uORP02AaVgXFFOcdb5fNqurXy49kO2tCTZALeBFzTY3ld5U0DPev1+rT1Rj5LtrnXg+0NuZ5vwHNyPVOXJT/cOrVO6hlyvf7euqleuyXbXf+9XT+X1l4P4PW2Utelvf0rLZ+Ssji77Dr9be/i1H/fvvbDSARJWJaljwfrEhop+0OhjtbRaOEMD9n1HrLP7MvVslm7+pCfy2fJMtv019sFnlXSQ+7sOnvLlvZIvtubeXudvZLW1R7Ipfu09/fVcju7DHDPZ1mWHydbv1IPuUff59ZJNXRyD+Lfz3LDTUq2uzc8Zr3dvYf7vR4Qubyl9i8nty+pbZbu3946d/O1V25HaaTyAU+JEogF4C/X7rwnykb5w/M+n48gyUxcaIE3uPYAxKI32L6jl5i10lf+8DxBkolopABP85AHAEAkn8/HnCSj00iBPs00N8xM+0pc7pN/OF8B5uL+95sgyeAc9NCP1t1zgetmPj9n3neA2bkH/CZIAvAAQ96gb0cTnY9qpn0F4LdZ7397pgqS6EIKfZnhImzIG8ST+pW10Yy+fwCcN8P9r8TwQRLdh6Bfs5yfI+8b3JX7ufO3z5uSn1qP7u0yBqA/M9z/jgwdJOnhIQvIG71734j7BDVtz5Hezpnvg2JPeaphxH0CoJ5R73+lhgyS6CIE8YzWvW/mGwuUSJ0jPZ4zoz0ojrQvcOSox2rvPVrvPBelegJs09nu//f6ULIu4xvt/nfGf29noJUZKxOic94CALWUPlf09PxRK3DzXffn5+d//9Zpfxu/qe+O1oXRDdeTZNZoF4xi5qg1wFtSb6x7ecteo5dh7ftKy56Pe3nVO+Ca1LPFXrmMLteTb8aygJShepJoWME5n8/nf//Wn70t+o3atQjo0d61KfX5+m3y02oGaFpck1uWyd49UO+A9nLPRt+/t2WWWv5qurlt3NnuGWeO6xbbh14MFSQByu09SAG0lrruuA69Tx3EFWWen7esrzm5wFnu2Wj7y1vbdI6epUrTzQUmr273u+z339njIRcI2eYXRjPccBvgmAcpoAe5N929mWkY4NG+5n6yuWTd0vXXy+Yai3vp7S1/lIejfB2VS0mZlCxb85g72zvgynqzaFUmR+nWmJukxrrrY1KgZA4z3f/WhulJMmPlAUB0qYds9/N35d5Mn33LfnX9Fm/TU3m4kq+jcjnT8yC3bAm9A/oWdShKaX7Xx3C0fYQSepIAAHDb3cZ1y7fpd9IrydfRHCJXlr2TpzPrztQ74Km34r2XX66H05kg3ZngJEQjSAJ0adbufQA9qNH4mWXoxjbIUGvZWkrvpanhP9GVzEGy/j43BDCVTqrnVK7MzqSbSvvKdo/2fS+N9brbdbbLjHCcwJYgCUzo7hsEAMZ3N1DS+z2l9L4X5f6od8BvueBA6fe5z47SuJKXkrTPbPdMYOzsuhHOB7hDkAQmVfr2A4DxHb11XpZzb8NzE4Q//TZ9GzhIzQVylE5u/pBcPrb/v5fno2W39A4AaO+zLMvPCBfCKFF+6E3P507PedsTNd/wpt7Pm97zV2KEfbjizn6/VWaz1hXQn9muR5/PR08SgLfl3qzOdEN6w9Plrp6fp8xZlnhzXEXL61mlQ5ykJz3p3UsvynWkR4IkAC8yN8w7ni539fw8Zc7albovGYLUQu/H6RNDdWunKz3pzZie+951giQAL8mN2aetp8tdPT9PmVODYyZNuUAMztXrBEkAADjFMIv+09NAArhGkARgApF/sUB30XLKipYMs4iVnoAJwDXTBUmiT+IW/YZnosRz1Dc1bH9WclliHE/rvEbK91u2Py8apazUcwyu3fGYkwfgmqmCJNEncZP/vrdXm/yPL/WLCzXLKdXgjBKs2uavZpCndbk/vb1tmUQKiO3Vc6Q6Hp2yi08QEqDcNEGS6JO45fIf5cHFRInnqO95rB9cv3/XcHSs9PrAfJSnOwGAdZm0Kvecku1dOb/31uk5WFJSz1fz/S2Tp+t4ZMpuDNtzAoC0aYIkAL1KNUC2n5U2oM80LHtqRJ/Nw9keB6WBu5ZlcLS9M4HQVHnl1u2p91DL43Ov51QqXZhRpBcuQDuuA/sESQACOHqzftSQLO1x8MYNs2S7ewGAO+XSm6v7U1KGb/ceulrPR8dntDqGtzlXAPYJklQ2QlTOA2e5EeqbOHJv1veOw7Nv7p88/2vl7Uq59OzM/tzpgXNmvTtq1vModQwROL+AWU0TJGk9iVvr2flb53+dZov0n8r/U9trVU5fT5ZXi2P26fqeTWlD90qZb9Nu6W7eSoMlUR3tz51zKmo9j1bHAPAGQ+/2TRMkWZbnJkhs8RD33cY2/7W2sfcQXiP9bxq9TZR4RY23uaXbaN2ASb2VXf99x9P1PauWww9a1VmNXy75prP+O7XMKLYBx+1ntdKuqXU9j1bHAEAfpgqSLEvdN64tf4Uht40Wb05b/jrCUf6vpHlGzYZFSYOs9jZaBWNavolfrztD47Uns71dn2U/t2qc/0+XXY1eL4whFTz3NpNox8XT+Y1WPhDddEGSlLMXm6NJ9Wo0PO+MMy9d58x+1Cyjt1wNAFwtp1rbWLsTxNjr1XG3vq/mibpmazwDsRiGeWzGxnC04+Lp/EYrHxiBIMlKyfCV3IWppIFY2sC9+8atJP2SvObGg7fM/xPOBBr29qVWD5wa80YcpX+0zN36PkofgDhazXlmyNS+GRvD0Y6Lp/MbrXyi0jOILUGSjVzjs+acHWe3cVat9HPrtc7/U/byfdR7JPddrW2Uqpl+7iI9Sn0DQK80huEdegaRIkiS0SI4cnYbd9VK/2ywJJrtfqw/W7uzn6XbuKpm+nu9StbbiFrfAACgZxA5giQFar/9P9pGCzXS32skj3CCf4MDuQBJrTJsGTGulf5RQGSE+gaAmXmDDZD239sZiObnJ/2LHTOZqQw+n8/UDxHful73UAGAs1L3EvcWoh0XT+c3WvkQy6ztmxJ6krzk6fFuXFOrDKPXt2MJgLu2DT73lr9SPUFneZaLdlw8nd9o5QMjECQBAOARGnh5vTWGn9x+aluthyjfkZqr8Omh8z2WSzRPBydnDoZGI0gCAMBrem4MPylXBrOXy+ycG23pGUSKOUkAYCJvPJDd3aYx+IxOQzgtyrxoUfJJ2ncOvqd7T432IxgjESQBGMTdB7SIjefZfCeTnonG4xw0MuE31z94hyAJwCC+jYzZGhoz7e/6F6dG3++jXxcbff9nNGugREN4X5TjonY+HRfvanXcqdcYzEkCMJDvjXeGm/D34WXU/Vzv33Zf1/W8/rtG2nfVSLs0ODLDcf4GZQpgvqSZCZIABFPSCK3RQG0RhLib9t5kZy0b/k9K5T0XFDkbLDmTdst8n0nj6LvIdc1vszVKZtrXO6IcF7XyGWFfOU+9xiFIAvCyVMM/dyPdfr7XCD3bq+RqA7xklvYWjfvt93f2/QlH9VxSFkfBkqNtX0l7L//r7+6knUv3zDqp5c6cW/A0xyL0L0qA7opR96sGQZKTah1MT/y8VEtOKqhjey7tBUeW5VpDsTRAcrURepT/q2mnlkvl+2i9M43+Vte2knI6s92zAayraefKZe+7Gvm+kvdtfkrPLfqzPm+vrs+xaOUUpbF6N58R9nE2NY499RqLIMlJ0btx3zXbvguK/eHC3kZpQ/lqI/RK75Ezaefyf2VIzZP5Tm2n5TF+NyCyJxd0qHGt3quTdT1f2UZJ74+red87NonlSp3dCa5cMXIwp9d7/9Uyf3pfouQT+E2Q5IKaD6FPqRH9XJYY+1qToNi8+96Tq43QK/M71MxPi3wvy/Xr2VGjP7KI96Vl+Z3v9WfM684zyxu9DSIEc0YSpYdGlHz2IEKwUQ+3uUwXJCntXr1+0Mw9dN59KC3ZRkn+S9K/ms/SRtad/PdyM8i9/a7Z+Ljyhv2N9I/e7kZriM1qr5dBz3XXsnfE6KKWTdR8U1/v16e1aMGc6KKUV5R89iZKUClKPrlnqiBJ6dj5ZUmP568VLLmyjdL818rn2TfQNfNfU0lQpjQoUjPYVJpWaVCsVl5zy2/LrLSx3XNQbCZRgwxR8w3Uc+aesR4C1vpe414Wx5PHRQ1R8llLlH2Nkk/qmCZIUtq9eu/gLw2W5LZ/ZxtHY8L38nV2P3KflaR/Nv8tlQbFcvmoESw5WmYvrTNBsZL0r+SzJP+lgRU3l99SD0Ity6l2uk/lP/px83Q91xYx/xHzTPw6KumKv33hEH2fn3LnfF6Xc+syP3qBuWfGY6PGPkYJis5Sp6OYJkhSU81Gcsk2Sta9ctKd7c1wJv1t2k+rERTbLpPrTXEmD6XbqBkUW6+bW/5scGQv79v/z22DP9Z18/07koj5f6MBHbGc1iLmP2Kee/HGg/zZFxkpTzWGc+k6xshxbBy70mvsLaXtG/UelyDJDUe9ALaf3dlGreX21k31/qiddmRHgYavO+XW8uZwplfJ1byPUM9viP6wHSmvX280oNXz86KX+czebgTl1M6Xt8vHagS1nwigOTbOubNv27J5OihaK9/0S5CkglQgIOLBXzM4MqonAmNn8nF13Vb5Hykoxvg0oKEPNXt2PdWbhNiiHBtR8nlWlOGQveaL9v57OwNPSb3lrt2Q+96QW5xMufy32lbtdJ8o/yetH76W5d9JwSJY5//7L1L+ARhDpEZIy+euN56JWm5z/XxxZ3stAmgtRDqOe1OrB3OUHs1R8jm7aREROYUAACAASURBVIIky7IkG4WRyP/5ba1FujE+FRR7OqgHwBhqNYJT6bYYsnBX789drerjal7WLw5r5aPXY6O1KPks1fu59BUln3eMvn93TDfcJnr36kh5TXmy/J+Yc+DJQE/rbbVIM/oQNAB+q/V2v1WX+4hDFO7kuaehCzXnb2j5EqrmXBZPlPfVfKaew+7k9256tY/VVnOTPPUy96164Nh0QRLmIij2rujlD8C/zjSCj95+P9Wwr9Eg6fXeVTMosdXTPvdcB72qHZDoKRg3M/XwDEESgEGlGijbG2lqPO9e197tjflomdx2jj6nXIR63i6jrudwVM/bN8Ctt311yMJTx2vEHjB3nAmi1R5ms/37znCWp4+PM8vv/X1GjWDcUz3HogRFr+SzZVCUfwmSAAwqdQNe/536bm/d7Tq59LdyefA2pI7e63m7DLylVqOp5rXqznkS/Xp5Joj2hKtDnbZ/18zz1Ubxm/PR5Dx9v+89KPo1y/kejSAJwIRyD14lb/b2Hm7O3MTd8NvroZ4h56meE60m/Gw5PCiqiAHwO/mr3YthT+/luCz7x+7TPceiBEV7r9NZTfXrNgDsu9sdN5fm97vcw0aEh7+RtKjnkvXUcXypINvoPYTuDsfIqdEY67E+vnn6/rsbgGip5+vSXo9A8qKUVZR8zkqQBGBwNR5WS9Lfs/d27e0H+lH0UM9763oYjOOormo1gtdptdLq2HuiAV+qZn3UzNP33/qzEW2PhRrHRovz6u68K3fT6+mc2dOiPpelzrWox6DoqAy3ARhc6wfT9ZuunNw8JNv1R32IfsLb9Zx7kFSvY6rZvf2pYTd31M5j7S79NeujJ7MPX1mW6/lMNfbvqJFe63N99Dpdlvr1SpqeJAD8z903Tbk0t+O1eVeLev5+lxpzvn7LfXf7UKrVXCS5v4mj52OjZt5q9+iZpYdQ7XO9xfFWox5cv/IESQAmlOuyeXSTjfKWhj/eqOftuuuHuVaT9hHfTAGHXiY2jXIeznRsbI14z31qjp+7ouSTNgy3yUidFNsDOhVh3DuhtjfEo2WO8pfq+ry3/lH+9vLYYv9cJKCto8lS97ps5t7455Y56l2Q2s5e2pTrpZ6/y6lHrqrZFb/1XCTb3nEjHvf265wax8b2+X7E8l+WmOdNxDxznSBJRupE2Ltw5QIKayUXztI3fLnlc+un3uyl9mkv3dr752IDbZWcW7ll7qxbuqxzv45e6rn2crAsZd3Bnz6m7jy/9NKLJJrcc3npuut1ei3vnvPWu6cCX1eo15gESS7ITTx4dLEuOdGeCBwcPSxH37+n9Nrb6Khn0SjlD4wh18vIdWpOqbfxZz19/NwNGHNNj2V55/iNEsypJUqbYJ3Pu3mOsL/8IUhS0RMH/baRvW14t2wU9xqhfUuPvY1Ku8MD9MBbdaLyhvl5Gqjj2dbplZ5jPddrz3ljnyDJgdL5Pp5wNN787fzx15u9cRwLQAS56ySU3C+P1mdcV4+Np44LwZzret3vbW+SM+t9zVyvEQmSHOjlYC5pFDv5+te6fva6qh8N9QGAZenjYf7t7ZcQzHlepDLrPZjTC+cRPRIkqaj1Q8X2ArL9JYHWgZIeHpp61FNvo69U98Ve8gYAo3BvJcVxcU6E8hLMmYsgyQVHc1Hk3FnmyV4Bb+xfZL3vz4hlDgAAT7ozhIpYBEkyvgfz0Twg679T627XObNMib18bJdJBVq+/z2aP6PV/s3WgH9rf1O9kGYqd6A/VwPyQB3ON3iGaRHiESTJKDmIc8vcWbfUev2raR2t9+b+Rfd2b5y9n59zkQZ6URLoBwDqc8/NEySZRI8RzN7yc1ZvvY00NICIUj/96BoGwEh6bIuRJ0gykd5Oyt7yc1ZvvY1Kl49e7gBAe54XgFkJkgAAAOGkJsTMzcH3/W7vxw+uDHne6wWnhxxrepPEIUgCAACEczQHXOq70nW3UkGVM9uGZREsi0KQBACArj3ZYyA3F9jdXyTkWSW/3njGlXUFSq7poYfQ3uel3++tt82bY6UvgiQAAHTtqR4DuXT20ieWpxqiGr/Xvd1DaO/z0u/31jv765c877+3MwAAQD+iPbDnegxccWfCdd7z+Xz+9+9sXa3XbeFO7xV+q3m+763b4pyvnXfa0ZOEJN3A5qK+36X8Aeq7ew292gWf59VsJKvfmJ6ss72hPYxBkIRfdAObi/p+l/J/xxuBKcGw5ynz8dz5tRANGpbFNSCSHs/3kY6fkfalNkES/qEb2FzU97uU/zveCEwJhj1PmY9Jj4F6Rt/3s3NTtDL7cXZHb+e7upyHIAkA03gjMCUY9jxlzrJo0NwVofxyE+t+bYdE5Cbl3a5Tuq1c+nd6QHDNU8fr9ng5s91eAnccEyQBmEDkm3DkvAPttWh4mI8khpK6qDUx55l0HCPtvBloqNE7ZS9wRz8ESQAG9r0Rr2/KUW7IkfP+Fg04RvVkjwHgXW/3ECrJwx0Ca/0TJOEfuoHNRX2/q2X5p4IK227APdfzthxMunlsO9t+lHISDKPEkz0GaqcFnNNrD6G72yIOQRJ+0Q1sLur7XSXlfzYwcLR8z8GSozzdaUivgwhPBgZbb3NbHj3X71arYJgAMABwlSAJSakHTA+X41Lf7zrqdpmqn5Rco3ivu+re9086atBvJ8orWSeX9huBwRbBsKN1eg6WPBEMEwC+rodrAgC8RZAEIIC9RuNeY7KksfP2MIereTwK8uzt0xvjgWsFw5blXOAjUjBs7W4wLLfO22UAAPRNkAQgiG2jcfv52tmgx5O9Dq7OnZFr7Kd6DPQQELjiqFzuBMQiBMP2frr3SjAMAOAsQRKAYEoajVcbjLlATG1387jXqyRqgOQrF7Da26/SfX5jCM7Z3iO55VPfRa9reJPzByBNkARgELUbvq0enms8mO81kkd56C8JaFyt86eCYettnV0++i80AUDP3EPzBEkABjHjzW6Wfa7dY+go7Rpq/ELNN53139vvAQBq+u/tDADj+w6BWL+1fuINNue8USeOg/NGGFJ0xveXaoBnOe+AWU3XkyT1c4ARHzaj/6zhU/Wgvt+3Le+I5Q89uXv+vHEOOu9ZlnHuyS0om1jUF4xtqiDJKI216PvxVP6jl9NX5P0Yeb4IAMpFvpe1pmz+ihB8UF/lItQnpEwz3GaUxlpuP6J0WX+qHtQ3APRhlHtyC8rmr29ZfP/1+KyjvspFqM8vw8LZmiZI8rRRTqxR9qO1UcpplP0AAOIQfBhLpPqMFMzhOYIkla0n1NtGJCMRST1vhPru9QYGwHPcC4AZRArm8Kyp5iRpbXuiHf18YY9yeY20D09KlUukstrmtXbev8FCY3cBAIAIpulJkuo+lXrrf6UnwNHPMa67b13tabBuvKb2Y93IvbON3E8t3t2HbQ+b7Xe1PbGdXHnVqO91Wk/Wd628r9dfpydAAjCfp+79ESmbWNQXI3Hs5k3Vk2R7YcsFA0obcntv3fe6b515W59adm8/rswcfWY/zqZ/Nv81lW7nbMO9tP7u9M5Y5+nJ+r6b99zyuXMNgDk8de+P6K2y6akOIvU8dSwfi1SfkDJVkGRZyhpr64vf2YZ1zQboUe+UPaX7UJLXo0BHrfy3uHDWqu9lOR8U227vzjaequ87QTE3v/jeqD/HDMwjNZTXNeCvs/f+1p6un0jBB8fysQj1KZhDznRBklK5hm3NOTvObuOsWunn1mud/yeV1O/VoNjdbZSqUR9XgmIR63tEs97UZ91vgBEJPowlQt1FCObwPEGSAy2CI2e3cVet9M8GSyLa9pxoUe+l27jqbn2U1vN2ed7V4ljq3YwPzzX2WY8hepF6izsjZZAX5RiJkk/S1BtbgiQnbLtibT+rvY0WaqS/1wgf6SKTutnVrvfWN9QWwbszQ3BoYx2oWtdPjYBlLu3aauQxN5xu5GDR6PuX43rDqBzbzCZKQClKPmlDkOQiJ8z4ZTBCUKyGkXoK9SbVvfPohrw39Otu766StO9I5adWHlNpjfpwM9M5eXUuKOLQEOFIlGMkSj57oKzonSDJy1pfIFyA6ojSc6Rl+o6jus5OFHbUIE71MDgTeDmb9nbdvfWPen6U5OGosZz6Lnqvi3Xe93ruXdnHo7TvujucsKS+19uhrrcm7JytLmfcZ4hk1msTgiQAj0vdcK8EB7aOhkjVSjsXfMkNUbuafur7s/nvqdfFmZ5D28/3lj/bc+ZM2mfdnbOqJFh29RiDnjhuz4nSWI2Szx5EKaso+aQuQRKAjl25KZc0eq/e8I8a63d7EJSseyXtkh4wLR+CSnsO3enVczcAcVT2R72G9sqvNFhytTfS3lCu7fY96PZJQwTmE+W8j5JP6hEkARhUqvH4VI+KO+nn8lor72eHOt1V2nPoSq+bXFrbdEuW20t7r8zu9kiqkfdtuk/XMZzRy/HYSz5KRWmoRsknkCdIAjCwnoabnNUi72eGOj3tSq+bZWnbYyiXxroRcDX9K0NrStPttY7Ztz4urq7/lCj5HNHVsn+63KPk821Rzvso+Tyjxzz1QpAE4GFvvOmOfiOMnv+W3uwxdEfrHkPEdbXu35hw9gq9DO6JUu5R8tmLKOUVJZ/cI0gC8ILtG4loN05DGvoSOcAQOe/UFeUaEiWfd/W2j1HKPUo+exGlvKLkkzr+ezsDALP6DlVY33Qj3YC/gZLvv0h5f1Kqi+6dLrtH24pcD5Hzzvvudod/SpR8jiZKuUfJZw2p+a1K1/t6orxqPOPMVK8j0JMEgMuiNWrf6gETuedQtF5D0fLLH3fq7Mn6TeWzhOPvnlrHR+tJVY9+uWzP9oWJ61be2+XjvB+fIMlFtU7MJx7MW3IBPyd6fcMI3gpYpLYT5ZyNFuSJll/u2U4k3OrZpOakwG838mbSQ1mr59+2vUjulJHzntoESS5KTZQ3k9n23QXtD+XAKCIHLN4SrXzUcRx6/rCn9vHRqqFaO82RG9Q1h6+0LJ9Ry59j5iQ5sB5r//3/r/UbiztjzPa2UUPN9NdpraO/LfPfg5H3rYQ5JwDmEfFav3151eJZqna5mKPgOaneZRHKPko+76jZOz9CWUXJ5+z0JNmxPWm3EwutxzemPi9Jf7v81bT2tlEj/dzytdLvReoB6249n9lGDTXTT63fOv+w5fiCcbXqRRLlLXyUfL4lSi+jXvPVo5pl9fQwG+YhSJJw1PCrESw5OvHuNsiv7kNpOrXS74mg2H5ea6YPJVJzSnhogT70eH5GGUZRU4/18M3DVy/52h4fUQJUd/JZux7uptc66FWrTlsfF3fzWateIxz/b5kuSFJyUJUeLFfWP9uYzG0jtR9300+tdzY4cif/rR5sSvMiKDZXUIy+RXl7SD3qN45a52eEBtMT156r+bxbfq32K8rxsSxjHyO1y691eldFCXbV4vnoGVMFSVp36fz+f27be9+XbGOdVu7vu+nv5fNOea0vYE+d3CXbObNtQbG6+XdRJyd1bDhWxuX6EEvv5+csDaYn6qHWm+me6sLx8V56T5X73TruOZ+9n18jmSZI0vqgyjU+a79Zz+1HzYDPdzvrtNff3Un7qZO7dDtXti0oVpb+00ExIB7Xh7GtA2Aprep++yLjKB+labV0Jp+jnCM9HB/fv3s9RrbPfHfy+YS9/LW81ueeY2ulVUvuhW2JUc77KKYJkjylVXDkad8LsQfWNEGxsrRFvIEc14fxHdVnjaB/rbzkrPP41LCKWfR0fNzZRo/HyFvBlKPe1dHqM/V3bTOd85H4CeBGfn5+hjjoR9iHlr71/A0ofT+LZntzj7gPALBVuwdCrcbnNh0vpd7T8zGip915reY2ukt9xiJIAhWMEFgYYR8YQ+qBpPcuxjCLmudnhOEDveax1+tktOOjRkO1x3zWPj5qpNfrubTVcz57Pe9HNM1wm1HmRoi+H0/lP3o5wey2DwLOXXjO0f0yyvn51PPFWbWeT3qth17z9ZQWx8idfKz/fju9mkPGU2oOR0/NB9PDEJ7Zz6+nTBMkWZZxDqro+/FU/qOX07LED/ZEzz/vSh0njp1xuD7EVuv8bNVoajGEolaDae1uOr1eJ3s/Ppal7TFS090Gdclnb6XHNeqhvamCJMsyzkEVMc9rT9XDCPUdPdgTPf9AO64PzEYgsA9PTMZ5dRujHyMRAqPLUi846mVATOYkgQB+fn7+9y+iVP6j7gtQl+sDqXH2d7QcZpP7+4q3G0tR5jKofXy00uKYePsYaWWmOiUmQRKyRrwoAwBccbfBNGqDN5qn6sHx8pxe67T3oFdPeenNdMNtKJPq/tzbiQ0AjKFWF/wnn1XO5rnnxlLvcnMYla67Xscwmz5crdOnyyg17ObMusQkSMIvvUc9e6ac6FHqoWN7rKa6ke+9MSl5qMmdD7lrytG1xrXoX5Hr1TwklDjbCH7iGnGnwfQV5VrWex57z9+yXG9QRzlG7opyPtUI4s5Sp6MQJOEfqRPYCX1Mzxt6lntbkztWcw3rtaPJzHKNm7Ofl34/o6j1KhBPTo0GE+O621B9ekiG4xfiEiSBmzzwE1kuMHoUlDh6CNz7PNcDQiCkHvVKZFePmaeH2dxZn+t6Pz7umu05Msr5FCWf1CFIAjfoecOoeupSejREhHI91Ot22I9rJmtRjocezqUZRSq30YM5tUXY7wh5pA5BEoBJtJ4HokUQQ2PiWMR6FSABRiaIVm62/SUGPwHMP1Jva729hTH8/Pz871/L9Gvx4FQmWr0ui95BvXPeteXYhz/c5+mVIAm/fG/e338uXjCfXsbdrq9F37+5rod6TU0OC8AfrovwPkESklJvJgVLftPzhuhyx/DR+f7UT+5tr0WuQ2V6rldAQ5h9Mxwf7jfvG/0Yu8OcJHDT9kbmgk9v1r0wUsfn3jGc68GRW6akEZ5a9kwa/BG1Xl0zoQ/Ovb6NPHfTqPvFOD7LsvyMcJA62WA8Uc/rqPkG8kY4r0fYB57jeIGxlZ7js10LPp+P4TYAAPCW7dxL38/gK+oxEjXfYLgNAAC8IDVEbaY3thyLeoxEzTcsiyBJM6ko6fbCsB2TffSTiKlx3kfb2MtbLj8uYHmR6nVvrgEA4F2pRqN7NWtRj5Go+YYvQZJGUpMtrf/OTW6XW3e7TskyKbnvRXfLRKnXvXwAAACQZk6SF1yNrpb8HNjeMgIkbfVUr+oTgKsE1gGYmSBJR1o2bNdDPraTJ6U+p5436jW1DAAAAPsMt2lsO9ziTblhIXvDRUiLUK8QWeocc3wDIzkawsux2nPFHZX9mV7ZNZ4Vox4jUfMNX4IkjfV0Mcjlpac8RtFTmfWUF6jBgxUwi21j/clr3QjX1tpzxe2VyV6P3dRnte5jbx4jd0TNNyyLIElXRrhZ8Zt6hXLm2CkTvadN9PzzvB56DBw1+K7+SmBqeefCfbn7ydXh5XvHUush61GPkav57vl8HynwEz3/LQmSvOBqF7Ray9BGj/XqeIDxRO9pEz3/vOPtHgMlvyLnOI7hiXraNtodG+f0er477+chSNLI94TLnTx7XdDW627XObNMyfZ0hTsnSr0CY4re0yZ6/unTEz0G9o7TURtKkfbpzrNQq14gAiRtvHm+q8t5CJI0UnIS3TkBr5ykTvj7ItXr1fQAYARP3AO3Xfzdd99xp9xTwyxq1KOeJM96uozV69gESQDohu6swJ4eewzsDQOgP0/U0XobAiXX9Xi+t06bPgiSANAVw8iAnB56DGzXc43qk6B7fD2e7+u0HU/j+u/tDADA1s/Pj7krElJjpyO90Yqef2JpcWxpFPUlN5fb1/ea8/2Xmwcut0zJtlKf722XNpzv1KQnCQAEEr2nTfT8zyBanTzVY8Cwmv60nivuTjqOjzac7zxBkAQAglk/uG0/iyD1kBsp/zyv9a/LHW1rL42o5yH0qtfz/cyvXhGbIAkAAF17u8eAX5KD5/R6vo92rushk2dOEgAAmIzGEUCaIAlMbj2x2PozAGBengWAWRluAxPz03gAAAB/6UkCk9r73XcAAIAZCZI0EH34QvT8AwAAwBWG21QWffhC9PxDRKmfsXPutfNUeavX5ylzAOAuQZKKog9fiJ5/iEhg8llPlbd6fZ4yr0fZATUIXBOV4TYwqZ+fn1/DqAyrepbA5LOeKm/1+jxlDtCX73X5+88z5l+mNuifniQwse1NS6NiTFHf2nhgAGbhjbsyGEm0wPWTx55ejzHoSQKT+16Y1xdoF+vxbN9Y9G790BAp3wBnvfXGvadra7ReB0/3BNDzoJ0nj71owaOZCZJUFH34QvT8A79Fe/Bcln8fIiLl+2nfcooYAIuad6hNoyleGTx9X414H48i2rFX20z7epbhNpVFH74QPf8Qyfd8a9Ht8nsep27+ue/etpevGvluWd5PbmdbDtseN73V69q2HGp1a36qboG5Pd2onr0RD28RJGkg9bAW6YKW6uIeKf8QSYvA5FHjsMex3iV5uZrvdfDgqUBwyXaulP/eOj0HS47ydCcItn7L6r4F9TiHuErgmugESQBelus58VX6YJFqZB41qt9uUF/Z/pl8l76Fa7H/R9tJPUTmnCmnnoJgV/Ndsk5quafqFoB9Ate/CR7FIUgC0LmjoEAuOJJbfpv2d/mnb9JnAgS5QEcujbeDP6Wu1O36u6MeQ2+WQ0n9jly3UEKjSRmMbFuHvdXrG8ee4FEMgiQAAeTesqdu5ldu8E83qM/kcS9vqe96ewg7cqZuv0r38Y0hOGd7j4xct1BCoylOGTzdqBZAau+NYy9Vr+q0L4IkAIHsNXprTGy6TqelK0GcZdkfYhG9h0HJflzdR3UL/SsZGjiyKPv7dKM6SgCpxJlhpk/qtSct7xEkYWipm0q0C1P0G+MIddCrlg3IVvVT41dMvums/95+H92V4TV30q5B3Y5DWT/LPTFPozq/zd7KBEYyXZBEg20eI3RPjL4P0fMfRdQyvXM8RN3nK2brRTHLfsKyuC9ybLRjpNfA11arfEbYd5blv7cz8KT1zwRuu65F8/l8/vcvolT+a+5L6S9a9Cy3D1HqfIQ6mEmU42pG33vWVW/UreMJqCXKs0+UfFJu9Doded/umiZIMlKDLXqwJ3r+tyIHqwCAd7z9RjnSc3CU58Uo+XzbrOX09jlPuWmCJKPQu6Av64BPxGDJN89R8w8AEUVoLHkmeF+E42R0kdpZ1CNIwi4XhbzUT3dFCjasAzzLsgzTswcAGE+UZ5Qo+XxbpHKqkVcBr1gESRqK0ljeE/VkTl3MatXFuvdFbts1giW5fVhPOHwl/ZL838n7tnfK9jsAmJnG0vg0qiG2aX7dJjVDcasZi7/b2/usZ+v8Rsv7Wsnvyp/dv9QxkzuOrvx60jY/e/twNv2jfV2nUyPvR/kHgK27LxeeEiWfo6kRfFD+/YhUn3fz6riLZZogybK0b7DVbCznHAV77mwj18jNfXcl/aeCVV979bH+/6M83Al+lQabjo6fO+mXlHEqnbt5z63nRgFAzp3nmCfvL1HyOZrUs2SpJ3u0alSXiVKfX877OUwVJFmW4wbblQO4dmM5t43S3gVX92FvnTvBkjO9I96yVzepoE5quaP0c+vWCEDl0j+bdmq9vUBS5J5GAKS99TAfpRERJZ+julP+dxrkV2lU74tSn7PUB39MFyQ5ciaQsbdcrV4luW0cBTRq7EMqn1fyX9qT4O0LT2rftv+/Xq7GNmpfcGvlNRcs2Ubs364zAPh6owF8RZR89ihSuUXK61tq9YZvrdVoAPolSJJQcrLmvqvZq+RuZLVlPo/yH72HwRPzsrS+UNZIe3scRbiRARDPnaG4qd62re5RR89Ve2r0/OWvXo+RVN5Kh4U4Rso8XZ+p7ZdQd3EJkuxINZD3hmSkPj9KP7VuzUZ5bh9q5HMv/9EvCqneMy230btIeeWaN+rYcXWs1turp6lbntRDYzLiMf92mZ0VeVhGpHJ+yp1eJFHrs4drFWUESQ60CI6c3cZdLYdg1Ex/dE+/tWAes9b9DPvdsjdbz2aoW/6604skpVVDpMUQWcd6mSjHSG1R8nlWlHNpxLJfG3nf7vrv7QxEsr04b4cg1N5GC7V6p3wvRuaogPflzsfe1Mrf+vo7g71r7mj26nb0feeedUAx9XevouSzJ1ev/0+U9Uz3plp6rs8WouZ7NnqSXOQCqAzgDbn5cmr06Go5F0+NSZCP5kGK3uviqPzvlF/reZbuln/JHFfr7TCO2j0EWuk1Xy31sr+tyr5274Mo+XxblHIaqcw5T5DkZYZgwLy2bz2/n+01FHON5rvD37bbrTWMrjTfZ9PIfdfT8L+z9VtaRlfK7075H6W9TvNs+R8tl8qj+1ofzhzfT9k2kqI0Lu/ks8d6qGnWYTajilKfrY+Ru/ke/bzvgSAJwAvOPCgc3fhSb/BLG6tH3x+lk7pR38n3Xh5Seb+S7yceLkrrt6T8c8vcDUAclf9e3X6/v3rc7KV7tN5evj04PqNWQ+eJXiQ1GlFPHENX8tlzL5wo52KtRvYsjeqa9drr+d67ns/7kQiSADxsr3dAybIpuUbp1eDIXvq5B6O9787me8+ZZbf5eeLhorR+W5XR1fLZ/r1Xt1fSr1m3qbx4cHzGmevXG2ZoJC1L3/XQexCt9jHS+/HWS320Kqeo9VkjMPpNh/oESQA6dvbmV9IovfMAsJf++obfKt/rZc+m39vDRU91e/Tge6du1+tvt7V2Je9HxyPvWr91TmkV1Modv7XSqyk1POjN/NxV61x8Muh5p5H9ZIDkzUb13XTUJ9EIkgAMKNUovRNkeEquMe3B5a/Idbss6V4r6795X6tgxdY2QNDa1W1c6SV3xyznwpnAVe0yyfXuq6H1MVKazzeOo7fypj6pTZAEYFBRG6HbfK8/44+odbsssfNOTLV7qdRKb/YhYmeCaE+oEUT7ptPiGIlwfOzlL2p91hStPmf239sZgFl488RXyH45twAAIABJREFUqkt1rTcee9uM5ju0I1ren6zfiOXzFTnvM6t5fN8dBlOiRkOkx3y+cR8ZlcbqWGrX5xPnf6na530v+9UjQRI44AKiDFr43ui+/6I9oOVu1D3vx9PBi6j1q245Evn4rqFGo6lm8OZqPbSot2hBtBpS+ax9jNyZb6pGfdRIJ3J91lCrF8ns19+nGG4DB3JzJMxg1v1+SqpcI5X19kEiQt6fzHPk+lW3HKl1fNccmrDV6zCbrbsNppLPrqjVML+Tn5blviz9/mJOTbXqo0Y6Ueuzt/qN/HwRhSDJRTVPwpZap9/TBaOG78U/Nb50/f2dcY4trdOvkdejsaV30mcMEevfw0WZiGWibvlq/Xxyp9E02rNTSs1zsbcGak7NhnXtuStqBjVrpDMbc5HEI0hy0cy9C75GOslTdZn67E6wJDVB29k0zqR/dTt7y5eWEwCUitoIvmL2yVp70mvZ95qvWlqd763mIrkb9Bq9PkclSHLDrBHB0RrFufrbC4icCZbklqndOyW3ful2zgZHzqYPAE946rnsbmNvtufHO2o3rFuVfe/DNHoRpVyi5JP6BEkOrBt+e43dOw3Ekm3cUSv93Lqt839Hauzk2S5vJcGSvW3fST+3D2fST22ntLvkmW3k0j+qAwBINUZKh6g+2TPDMJv3RGmw1jxGIuxvD3oNjKrPuARJdpyZl+LK2/Tawzly26iR/t5Qjpb5v6PkwnQmf2d7j5zd95IgzvbtxBUlwaw79be+gbg5AMTTy7W6hzwcufIcsSz9lHE022eLkkBa6uVT67Jf5/PqMTK6q4HRp8voTtBrpvoczXRBkpK32neGL5S+KT/6/m6wofUQjFrpt3I3ILJnb99q7O/eMVTrLUpuH2rVVy6fbhbvUO5ABHfvcb2+TaadketghmNsey712kPratBrbYb6HMlUQZKSt9pnDuCjxmwuD3vfl26jxRCM1HpngyN38h/t4pF6ixEp/8vyfjCLtkY4z4D5lA6z2YpybXMdvudOkOrJshdMg7imCZKUBjLuDC/YW/9uI3QvuFNrCMZRPu9c6EcfghE9/8syxj7w14jnGTC+SNep6MGc6PeFq+X/tOjHSWvrdtTV9Z8QJZ/UMU2QpLXWwxe+Wg7B+Kb13c467fV3d9I2BAPac54BtHXnmho9ONGDKOXnOCkXYV8j5PGM0fanpv/ezsBovmPVPp/P7bFrb9p2zY+2D6lob5Q3Dl+5fYhSFyPUAQAA7UR6tmUeepI0MsLJHn0fto30VvvTcszpU/vQSvT8A0BtUeaq6D1/o4tynNwx+v4R1zRBklHnwmBfrXln3hQtv1sj1AEA1DRDAxggqqmG26yHwUS9MRmCARxxngH07+5EkIxv5GMkUvuF+UzTk+RrhLfa0YcwRM8/ROA8A+ifazMzEiChd9MFSUYR/cIyQrBqLXLeGddo5xnAqFJBbQ1JlmXM+/aI+8RYBEnghlEeaqLlF4B23BOeZc48jkR93oyabxAkgYtGeahxAwOAd6Tut+6/rEV93oyab1iWySZuhVpGeaj57sf336iTgwEARBP1eTNqvmfjuT9PTxKYlBsYxJR6qNmeu9seYt/zPfdAtH3bd7TMdltH2y9dD3iO8w8gTZAEAAJZBz2+1n+nvttbd7tOLv2U1OclXay9vYL+CWQCsxIkAZhM9J4IHtzzcj3EjoISueDJ+vu99UqWBX47CnoC8DxzksAFqYaBN6NEse4xkJqPZm+umtS6Jcvk7PVEyOWN8+40uGqXuQYg/Ot7nfv+c37wFfV5M2q+4UtPErgo1zCMwtsrUnrviWCC4b9aX39alLNrDKSlzgvnyrHaPSOPyjx3DTvq/ViSdk7U582o+YZlESSBW6I/1LiBUepuTwTHVn2ty3Q9x8lVe3OlANxVe46mvevU3txMrSeojvq8GTXfIEgCk3MDm1fEnghcc+dB/ep6JRO2Cpz0qcd6ebLHgDmRxnC1Z2TO3rpHE2JzTs89hMzDNQdBEoBJReuJwLGrw+hql3PqTa4GBHc81WPgaBvEV/u6kzoGtw1217pzeu0hVPrLb8QnSNJIb78ekVonddN3Ed+nXplVLz0R+Htu58pnbxjdet3tOqXpH+Ultw1opXaPgRxzIvXrzjNPrTrdNs4NN2zjzR5C6nAegiSN1I6AbtcpWWbv89xDsIv4PvXK6HruicAfJWWRW+bOuqXLlq6vTmntyjG2fbkx8nE60v7d2Y9WvdxGKdsonughtDbS+cNvgiQvuBoBLblh55ZxErfXU72qb/ZE7olwJm1gPE/0GJghQDIzdRtHjz2ERjLiPtUiSNKRpw7UUU/0Xr1dr+qbrcg9ERzLMLcnegzM0pNkdFd7Rl7leKmvxx5CzEGQpDHzQowpSr0aOw3ArK40ikqGwM4iwn637hl5tK1c2nvbpY2Zz1XqEyRpzMk6pij1ak4HoHephoRrFmc83WOAfrTuGXm0vJ6Pz+uhh5Dry/gESTrihBuTegVI07Cl1FM9BkrTcZxCO732EGIegiQvuBoBrbGMG3s76hWgnEnGOePtHgNX0gGueft8P0rDtWB8giSNPPnrEbllShgzeU6Uer27PgAAwIwESRrp6dcjjtbTgC4XpV7VKQBXuYcAMLP/3s4AAAAAQA8ESQCAx22HJy6Lny0HgKe45+YZbgMAvMK8WPAe5xtAmp4kAMBrfn5+zKsEHfKWGZiVIAkAAABVfT6f//1bfwa9M9wGAABelBp29vl89KrqjHoqty2Xnsvp6Xp1HPVPkAQAgOY0DNIiNSZbiXBsqKdyqbLptayerlfHUQyCJJVFuMgfGWEfAIB+aBikRWpMthLh2FBPY3q6Xh1HcQiSVBThIn9khH0AAK6rfe/XMCDHsQH0yMStlYxwkR9hHwAAAOAqQRIAYEh+WQHgeT8/P7+uta69RCJIAgAP0GB/1rd35PefsqZHbzYmnRPlNPrP+5bZ91+PvdOfrlfHURzmJAF4mcmSn/fGz/2Z7+k5ho/25dswcA6kbRtOM5VLpGNj5nq6altGPdbt0/Xa03HUW130RJCkkkgX+ZwR9gGicc497+2f+1sWDybMp6eGQa9mvU5EOjZSefNyo1yqrdGDN/Iz6/kehSBJRZEu8jkj7ANEofH8PGUO74nwVpm/nqwbwQegJ+Ykqew79nn7WSQj7APAjIxtJhJzxfwhCDAGx3OZKOXUKp/O9xgESQAmEOGBJCdy3p/0ffDaTg7bu/WkfrXybnI8otBgOhalUU25KHUaJZ/UZ7gNwODWDdBlidMzbJ3faHlfaz3f07Zs1l3U13/3aFsONbvXGz4aQ69zFMAVjmf2ODbi0JME4CWt33Zvf3Zv/VOovb8ZWf9867L8m/c73uphUPJTiFfysS2n7TZ7re+jn4S8k+9tYGRbPh5Q+zPr21oNpnKzHiMji1KnUfJJXXqSALyo5G33lQfpowbod5ncNt9ylKc7vUrWAYU3ehjsTUz4/f/Suj5TBj1Nfng13yXr9Hg8R6UM2+vhfKQNvUnGU6NOHROxCJIAvEzj+Tjf2x4xJevspX1U5m85CgIdfbe3D28PWyo5zvZ+feioB04P9cd1GpYcuftG/+lj62peZzoHavUQhdoESXhF6i2uhyPIm73xnMrjqI3nXBBor5xKr59v9CI6G7jLLZ/6zn2DiBy391wtu6fLPUo+33YnQPrkMJhoQboSsx1rZ0wXJBmlcR55MrqWExjCyM42nlsObajh7LZy+ztq47mkTq7W1zbtlu7mLdUDKGoAjH2RGiFR8rmnl3yUinJdj5LPXtwprzd6oAl+zWGqIMkojfPI+7HXlRooc9RQvNOA7LnxvF5vr1fJnbR7daWH0J20a7ibv6M6Ha2O+StKIyRKPq/qOZ9n8radj6rXffqKks8aIu1npLxy3zRBklEa57n9cOLCnLYB0+1ntdKuqcb1aq/HyOjXwlEDQTmz7CdxGiFR8jmSmkHhlvV31LNzT6qH5EzH2ZXA17I8U1apF9QlZq/TyKYJkgCMbsYbr30+742HNA+GnHXlmHmzEXKmEayxdM/ZsuuhvNX1b1GG2cz4MoZl+e/tDIzsycmEWrg7NhiI5Y3z3TUGWJZ7DabtPG0tryu5fH6Hc+z92y7v+lemdmO4VdlHyWcPak8dEKWsouQTQZLqPp/Pr7GPEU+G9X7U3IfUxSFi+QAAbVztKRBN1Hy/6WpjelvWUco+Sj7vqFWnLbzdA4n3TBMkad043wZH1tutGWjI7UetEzi1H7X2YT2O/puWiw8A9OXpRlmUN/CeWZ4Xpcyj5LMHrcqq9nkfJZ+0MdWcJKko8tbZE6J0Ar31JIMly+9tY28/7qR/tN7VfUgtn+uqCgDM6+5b5Z4nnE7pYb6MWWzLOkrZ95TPVJvh6oSrZ9dN6alsnnS3Hjg2VZBkWY4b5+sAxN6BVrpMbqKfu9vIrVcr/b0TrXQbs/0CAwDMotZD+nqdmg2mSI2nO3nttbFUI1+1G9QpNY6TJ8r7aj5rHh9P1Mddtc771vt295zvvR5GMF2QpMReEOBMw38v4FJrG3vbvpL+2f1LrSM4AgDjivKQHqXBtCzX8nq3HlrtV8/HR6Tg2V0162Hvxe8b+dnmo/bUA70eHzXqgTKCJDu2jf71Z1fTOAqWXNnGme3n0r8T2BAcAYA51HxIr9mLZJ2Xnhs5tfTaWDqTr6N5GZ4KtKxfal5d/wln89nT8fFk4KxmL42WerhW9XDN6JUgSYEaB3FJsOSNC0btwIaTDQBYlnMTwLZ4QfT9/7uTJPbaCI7uqFy384e03m5Pwb5U2l8l6b91HJVut8Wwqat5OdI6kPFWmbFPkORhvfS6eHv7AMDY9p4xnn6DWmvOiaeG3pTkqbVZnhFr1mnLl55v9zooMcI5v81nzTp9+lrCddP8BHBtNd5KvN29qtbJDsAzalxz37j3eBBkK2qvidr5jlgGT3niGKnRUG2Vz54a1Kl97PXYfbusWopUD9EJkgAMYNbG82wPB98HpNn2e7b97Vm0h/SeG8FbZ/Laaz30mq8n1Theagzzr10P6/vPlfxFCYym8lm7Tu/U7916oIzhNgADWN/AZ7lhzvpw0MuwzScc/RrbyPves22D4e7Dfqt6bJV2rXzfbTTVqofaauYryvCVHvPZ4vhIpXEm3SjnfA+Tqu65Ww8cEyQBGMQsjeej/ev5weaM9X6m9vlOfR+lfde3Dq6mfRQc2W6H5832kF670VSzMVfy2dN6zddX62vHneOl5jCbHuuh9wDE1zafvdQpzxAkAQhm9sbzXnCkZLkIUhPHpT4/+u5u2tv1tuvkllk/VKY+P9rGmQBY9Lru0ZPl2arB1HMjeMsxvC9qo5pn9Vr2veaLfYIkAC9LNT5zjcH1Mtvl97670jgtbeD23HguSfspJfV8lOe9ANPdMtxLO5XPM8GK0vouPX7O5DuVh16OCWKp1Qh2DL7rqfK/crzM0uOg155ZWzV7kxCLIAnAi0obn8uy3wguCZbktn8n7d4bz3v5Ti3X6sGnpJy2ecypHWA6SjvXe+VKr6ArvV5K0i7JtwfbfkVpMC3Lv3m92whO/U1a7pwuXXe9zpM9jARI8qIEHO7ks/fzvbf89ESQBOAle0Mnjj7LOdv742raLRvPJevcaZg//dBSWs9nlTxMX923K8fF2fSv9A4qzUurMudZPTaC7+oprz2XU4no+d8abX9KbO/JJef8mRcxtWyDo2fWIyZBEoAB5YIONYaglK57p3G+l887Df8RG8+pgENvQ41SWh6jxJM6P3s9Bq42mKJ5O4izdbfnQc/DbNZ6K/cnjbzfM9drRIIk3OJkh75FbXjmhk+sv+OvqPW8LLHzTl8iNUIi5bU3pT2Mtp4u7yj5fFvN4SwtRRkeRB2CJBdFGDfb43aB90Q8578PJa5Z5WqX05NDlNTx3NbB0KvrPyVSXkcToezu5HHW+92d8+lJgl9zECR5ydNvzLYntLey8L435seoSeO5TPR6XpbfDcLe8z5Cmc8sSj1pCD9LmY0tQt065+chSFLgyiSEuXS+tg9u389aBC5SEyKtx9HW2i+BFzgvWuNzK1r+32o8RyunlGh5HqHMZ6MRAfMN65hpX4lDkGTHtsG/DiqcOZlzgYPU51e3Ubrd2sGS3CRrLnhQLnWuRDp/IuV1Wd5rPEev54iU+TXu4e3N1hC+a7aymuX4mGEfv2ap01FMFyRJPRinDti9g7i0x8SdX2c42sbRA35J+tvlzgRLjpbRqwTomcYz9GXGxoNGEzNz7NOzqYIkpV2sS07akh4Te8GNkotCbht7f58NTKSCGXeCIyX5X6dztBwAAPOa9flQEG086jSOaYIkqQPyTHAjp0avktJt5E6s9edX0//m8Wgf7uR/m9e76QIAY5j1OeDN/fb81b+RG9Uj7hPjmCZI0lJJj4m7F4InLiS5gE+NfdgrIxdJAJiDnqRpyiVPGcTluP6tp33vKS+9ESSpaDsZ4PezSLbDdtafAdC3yNfryHmnjJ6kacpFY3pP1DJwXOc53vsnSFLZKAd6KuADxBX9ekRe9Iet6PmnjJ6kaT2Xy1P50JjOi3p97Pm4fpvjPYb/3s7AU1KN/ohBgNx+tDq5nLQQ2+fz+d+/9WcRRM77U9bzUUUMbkfPP3CPxnSe6+N4HO9xTNWTZHuBiXpQRt4PE7fCcyKfa5Hz/pToD1vR8w/QiusjvGuqIMmypC8wES86EfP8FTnIA1FEfsCKnHcAAGKbZrgNfVl3H1x/BgCMZ5Rhz7UpF0bkuCa66XqSAACQ13KeMz1Jf5u5XAzDHtfMx3WO4z0OQRIACCj6w1b0/HPNKMOea5u5XDSmfxvl+jjzcZ3jeI9BkKSREQ74EfYBZhX5ASty3p8W/WErev6BOjSmf3N9HFcvx7tnqzxBkgai/qb52gj7ALOL/IAVOe9P6+Vh66ro+YeonGf9c32EdwiSVDbC288R9gH4I/IDVuS8A0Tn+Q+YlSBJRSP8bOUI+wAAjCX1yxjb55Nt77PvM03Juqnt5Zb5prfuaVuaLnVFOS5K0uavHuo1d1473+cgSAIAQNeO5ipKfVe67tbeT5UepaP3xbMiHReUe7tec+s73+fx39sZAACAq2r3gt1rTGkQxfHmceE4aeepemVugiQAAAynZuNn/SZZr4DYnj4uBNeeUbOM18N21N+cDLepaIRuWCPsAwBwXc/3/TvzAdwNbux19+ddjosxvVmvqTYR8xAkqWyEn60cYR+Av2pPgLZdv2SZ7bZMkHZf5HrNLQ9HanarP3sM5n5xS8+S9/V2XFDHm/WamofE+T4PQZIGcjfRSEbYB+CP2hOgbdfJpZ9igrR6otbrXjpQ01PXDL0IYlFPY6pZr3v3wlHO9+j5b82cJAATuzoB2tHblFwaArDP6L1e1Tk1pY7bpxsA0RocJYHK6G/NHRdjUq88QU8SAH65c/O/8/DgwaMt9UqJHsfiH02iuDdUeL3udp3SbeXS/37WU1nNpNfjgnt6rdeRzvcR9qElQRKASbR+kKsx+R3nqVdmUNoT6uq6V9PR0HhXr8fF1W3wR6/1qj7nIUgCMInWN/e7802MMs73aeoVaMU5C8zInCQA/HLn7b+H6n6pV0pFn4+CPAFLgH2CJAATuzoBmofsvqlXahAoGY9zHOCY4TYAg2s9AdpR+kd5yaVtQrx9Uev1bNq8Tz2NQT0ClPksy/IzwgXThR/GE/W8jppvIG+E83qEfeCalnXvuIL+1DwvZzvHP5+PniQAADCap3rinRmWVZKPM0O8pCc96V1PizxBkozUAbg92LY3n2+ULXfwproaH21jL0+59PZ+B3wvD6n1Wu/jbJFJABjVKI2LUdJ78vmq5rZq51t60pMeZwmSZKwDAl/bsdZ7QYpU43/9Wckye5+vt3dlMr6SbT+xj7llAIBYem8MzJYeANf4dZsLUo360oj+0VuC3DKlk+aVKJnk7419BAAAgDcJklT01BuAbQDj5+dnN/BQs6dGi30UNAEAAKAHhtsciPTzk4auAAAAUMOsbUtBkgMzHhQAwHi8TAGAY4bbVDTDkJEZ9hEAAIA5CZJckJpD48ovzFxZZu/70rdDuTlAUr86czb9WssAAADA0wy3ydj7lZdl+R1ESP1U7jbIcHaZM/ncWzfVvTYVBEn9ms0T+yhoAgDPMOQGgBIz3ysESTJKe2TUXvfsencO3F73EQBoR6AEgD2z3yMMt5lErz+zO/sJCABv6fG5AIB3aZ8Jkkylx4O9xzwBwOh+fn66fYECwDsESP4w3Abokos0QHu5QInrL8D47s6POaphgiTG1wIAnJd6dtLDBGB82s5pwwRJAPgt9QtVkQLK0fP/lMjlFDnvI1P+AMxKkARgUNuGZrSGZ/T8PyVyOUXOOwAwpqEmbjUBGYxBQ+m+VBlGKtPo+X9K5HKKnHcAYFxDBUmWRaAEohMgAQAA3jJckORLoATiESABAADeNGSQ5OfnR48SCEaABAAAeNuQQZKvb6Bk+w943/a8FCCpKxUojnT9i57/p0Qup8h5BwDGNfyv26QaXh7C4H2CIu1tG6HRyjx6/p8SuZwi5x0AGNPwQZIUD2HALL7Xu6gN0W8jep3nSPl/SuR6jpx3AGA8Qw+3AQAAACglSAIAAACwCJIAAAAALMsiSAIAAACwLIsgCQAAAMCyLIIkAAAAAMuyCJIAAAAALMsiSALwus/n879/689o540yV8/PU+YAwFn/93YGAGb2+XyWn5+f7N/U90aZq+fnKXMA4Ao9SQBekmq0acS19UaZq+fnKXMA4CpBEgAAAIBFkAQAAABgWRZzkgAM7zv04DthZZRhB+v8Rsv7G9QzAMB9epIAvGTdKPyq+csb31/1+DY4f35+/rfN3n/h45vvVN7vaF3mb2xTPf/2Rj0DAGPQkwTgRdvGXOoN+pVf5dhb5/t5j2/tj/J0p7fBukF+VOa1qed/jVrPAEB8n2VZfjw4ANTT4qdGS9O80rDs4adRj/KdymPpvvYYJMhRz/3Wcw/lBwC09fl8BEkAamvVmNprBB5993YD82jbdwIDufUjBUfW1HOf9SxIAgDjEyQBaKB1Y2rbKKzZeHyyEX13OMVeWiM0aNVzX/U8wjEFAOwTJAFo4KnG1N4b99TnV9JuqUb+Wux7b9RzH/UsSAIA4/t8PiZuBYhs3Wir3XDseW6HvZ4EIzZk1fMc9QwAvE+QBGAQMzYa7fMcZtxnAOAd/72dAQD68MTQix62OTv1DACQJ0gCAAAAsAiSAAAAACzLIkgCAAAAsCyLIAkAAADAsiyCJAAAAADLsgiSAAAAACzLIkgCAAAAsCyLIAkAAADAsiyCJAAAAADLsgiSAAzh8/ncTuPn56dCTp7dZo39jkQ9AwC0JUgCMICfn5/l8/lM1Zj8fD6vNPjfpJ4BANr6v7czAEAd34bktwE9asPyaP9Gb1Sr57/fj7rvAMB7BEkAglk3HlMNyTuN6KO07/o2bK+mvdcwXveuGKEB3Vs9r8u3ZFn1DABE9FmW5ccDBkA9rRpuew3Oo+9KG8Bn015/X7LM9vuzDfQzvQp662mRKqez+X6rnrdp57Y1cj0LyADA+D6fjyAJQG1nG1NHjeczjcCzDca7aZc0nu823u+ut12mNFhRU66cItTzXkCkJHByJ99n1ssdn19361qQBADG9/l8DLcBeFNJQ/NMw6y0wX2lsbptZObyemWoxdlAwZW013nP/d1CaZ32Ws9Heqvn3PEpyAEAlBAkAXjJ3YDInlxjtMbQhNJ1r2yjJJ81ewJEbzSr53TaI9Y1APAMQRKAgdVsND8ple9o+/Ak9QwAUMd/b2cAgPZ+fn5CNjq3Qygi7sPTapfROnDxVXvoinoGAHohSALAJU80ntfbiipXTpF89+H7r1V9RK5nAGAMgiQAL9F4ftab5R2pnHK+PTwi5H2EcwsAeIc5SQBetG3MRWiAbkXK85vlffcXbThnhHMLAHieIAnAyzSen6W856GuAYCzDLcBAAAAWARJAAAAAJZlESQBAAAAWJZFkASAzplDAgCApwiSANCl9U/mrj8jL3JAKXLeAYBx+HUbALrz+Xz+aTRv/+ZfqZ+6jVRm0fMPAIxDkASArqQaxxrLedEDStHzDwCMxXAbAAgqekApev4BgPEIkgAAAAAsgiQAAAAAy7IIkgDQmZ+fn1+/YuNXbQAAeIIgCQDd+QZKvv/MU5EWPaAUPf8AwHj8ug0AXUoFRgRLftsGGqKVUfT8AwBjESQBgOCiB5Si5x8AGIfhNgAAAACLIAkAAADAsiyCJAAAAADLsgiSAAAAACzLYuJWgOGlflJ1Oynm9tdFvj+7m/s51vX6Jctst3W0/dL1IoteL1fqbJun1Hqt9nm04wcAaEOQBGBwqQbi+u+9hmyucbn+LJd+SurzvbwdpRdZ5HopCTiU1uveMjX3WaAEAChhuA3AxFKNxpJG5N6b/b00/NRrmQj1ciZwlQtOrPP79D4DAKQIkgDwy52G5Z1eHyW9DWbWS738/PzsBidq1lnNfT4KqAAAGG4DMImSOSRqpV9r/RkCJBHr5avXISwCIQDAVYIkAJNo3ZBdz1dxd/1eG98tRKuXCO7uMwAwL8NtAPjlTuOyZkP68/n879/375n1Ui9PmnGfAYD3CJIATCw1R8OVXy5p4Tvvxfff97MZ9FwvV7aXmwsk9cs0Z9N/Yp8j9aIBAO75LMvy48YPUFdPjaqSOS9yy+Te4u/9TOvZvKQm18yt20uZ1hC1XkrTLfkp59T6Lff56jE02rEHAKR9Ph9BEoAWNKqYXY/ngCAJALDn8/kYbgMA1Nfbz+3+f3t3s2OpCoUBFJJ6/1c+d9L2JTQIoh6kXCs5g0LZYmrkF34EHQBADyEJwA2e9oEIMzwplBgdi3AFAN5FSAJwE0EJrE1AAgDvIyQBuJmgBNaZS793AAADHklEQVQjIAGAdxKSANxoO75WUALrEJAAwHv9zB4AwBvUghIfYjBf7zHUAMDvJyQB+JLSh5cZJjCfUAQA2AhJACbycQYAAM9hTxIAAACAICQBAAAACCEISQAAAABCCEISAAAAgBCCkAQAAAAghCAkAQAAAAghCEkAAAAAQggXhSQxxr+/nvb8es/9tRqtmnnfvbG02mvj2ntHAAAAYA0/ZwvEGMPn8/nn71r7yN9HApK0Run6kfbWPa13AAAAANYxZblNKUzYCxd6godaQJG21+rU2nv6AgAAAL/D10OSdKbJVUtU7qjZY3tmOgYAAABgTVNnkqQhwxNr9igtLQIAAADWMyUkaQUKI6HDrJAincUCAAAArOtxRwCvNCsj37NEUAIAAADrelRIMnKiTW+9b/YFAAAA1hNDCJ+zYUAaaORH4va2l0KR0rW9k2hK/c6MZ7QvAAAAsJYY4zUhCQAAAMDKYozPWm4DAAAAMMtlIcneHiKta9tvr+3s2Gq1zjzjyDivfJ+rPG08AAAAMNMlIUlrk9O9k1/S02Hy9quWAbXGdrZuT407lzSNhh2WWQEAAMD/HrfcxqkyAAAAwAw/ZwuUQo3SiS/bbJK9AGTv+lYzP/GmVDe/t/aMWs3ac46q9S21t569jbs25trxybVaPe/p5B4AAADe5PKZJNvH+tGP6lZAstUshQRpe+nevE4tEMjHvVer933yvqX2tK31jrV78ntbtVrvOfp/BAAAgFWdnkmy58gH9t5Mk549TVJH7s37pcHASDiSPqvUdyR0uGI8reeX6gpKAAAAeJNbQ5KjakFJbSnJXp2RZ6f187GMziQZ6fvNmpvSxrnpcwQlAAAA/Ha3btw68iF/xWyJkedfGQasfLRuutwmBOEIAAAA7xFDCJ+zH8I9G6fWltLsbSJaa8vle2+0NmRthRi1zUtb11pjrm2aWhpjT1tes7dfaRw9NQAAAOC3ijHeE5KM3gMAAAAwQ4zxmuU2rdkZAhIAAADg6S7bk2QvBBGQAAAAAE9368atAAAAAKsQkgAAAACEP6fbzB4EAAAAwGz/AZCmSLYeG29FAAAAAElFTkSuQmCC')
